# Supplementary material for: A minimal markerset for three-dimensional foot function assessment: measuring navicular drop and drift under dynamic conditions
Source: J Foot Ankle Res. 2018 Apr 18;11:15. doi: 10.1186/s13047-018-0257-2 (PMC5907216; doi:10.1186/s13047-018-0257-2)
Supplement: Supplementary file 2 — Dataset. The dataset used for this article. A ZIP-archive with one text file (comma separated values;.csv) per participant, containing the stance-normalized navicular height and width time series from all analyzed steps. (ZIP 8335 kb) [file 13047_2018_257_MOESM2_ESM.zip]

Archive with 21 entries (21 files):
- 13047_2018_257_MOESM3_ESM/ZAFA01R2.xlsx
- 13047_2018_257_MOESM3_ESM/ZAFA02R2.xlsx
- 13047_2018_257_MOESM3_ESM/ZAFA03R2.xlsx
- 13047_2018_257_MOESM3_ESM/ZAFA04R2.xlsx
- 13047_2018_257_MOESM3_ESM/ZAFA05R2.xlsx
- 13047_2018_257_MOESM3_ESM/ZAFA07R2.xlsx
- 13047_2018_257_MOESM3_ESM/ZAFA08R2.xlsx
- 13047_2018_257_MOESM3_ESM/ZAFA09R2.xlsx
- 13047_2018_257_MOESM3_ESM/ZAFA10R2.xlsx
- 13047_2018_257_MOESM3_ESM/ZAFA11R2.xlsx
- 13047_2018_257_MOESM3_ESM/ZAFA12R2.xlsx
- 13047_2018_257_MOESM3_ESM/ZAFA13R2.xlsx
- 13047_2018_257_MOESM3_ESM/ZAFA15R2.xlsx
- 13047_2018_257_MOESM3_ESM/ZAFA16R2.xlsx
- 13047_2018_257_MOESM3_ESM/ZAFA17R2.xlsx
- 13047_2018_257_MOESM3_ESM/ZAFA18R2.xlsx
- 13047_2018_257_MOESM3_ESM/ZAFA19R2.xlsx
- 13047_2018_257_MOESM3_ESM/ZAFA20R2.xlsx
- 13047_2018_257_MOESM3_ESM/ZAFA21R2.xlsx
- 13047_2018_257_MOESM3_ESM/ZAFA22R2.xlsx
- 13047_2018_257_MOESM3_ESM/ZAFA23R2.xlsx
