# Supplementary material for: A minimal markerset for three-dimensional foot function assessment: measuring navicular drop and drift under dynamic conditions
Source: J Foot Ankle Res. 2018 Apr 18;11:15. doi: 10.1186/s13047-018-0257-2 (PMC5907216; doi:10.1186/s13047-018-0257-2)
Supplement: Supplementary file 2 — Dataset. The dataset used for this article. A ZIP-archive with one text file (comma separated values;.csv) per participant, containing the stance-normalized navicular height and width time series from all analyzed steps. (ZIP 8335 kb) [file 13047_2018_257_MOESM2_ESM.zip › 13047_2018_257_MOESM3_ESM/ZAFA01R2.xlsx]

## Sheet: M1a_LeftLeg_NH
StancePhase	NEleL_Meas1	NEleL_Meas2	NEleL_Meas3	NEleL_Meas4	NEleL_Meas5	NEleL_Meas6	NEleL_Meas7	NEleL_Meas8	NEleL_Meas9	NEleL_Meas10	NEleL_Mean	NEleL_SD
0	0.130579	1.71166	-0.227227	1.45924	0.654076	1.18903	-0.300724	0.41518	-0.156925	0.54345	0.541834	0.716192
0.502513	0.0422539	1.68027	-0.314282	1.40654	0.624506	1.15627	-0.352339	0.39346	-0.218865	0.498936	0.491675	0.729348
1.00503	-0.0418147	1.6487	-0.397118	1.35396	0.56895	1.09447	-0.411762	0.355748	-0.28055	0.451405	0.434199	0.7398
1.50754	-0.105621	1.62737	-0.460252	1.31374	0.51494	1.0354	-0.459598	0.323029	-0.328318	0.415319	0.387601	0.747437
2.01005	-0.167135	1.60925	-0.521744	1.27233	0.46688	0.98264	-0.505422	0.300219	-0.37923	0.378734	0.343652	0.756019
2.51256	-0.218493	1.58921	-0.574015	1.23151	0.424606	0.935541	-0.538438	0.287158	-0.420852	0.353602	0.306984	0.760637
3.01508	-0.254403	1.57979	-0.611861	1.20106	0.379424	0.884839	-0.568193	0.274648	-0.456004	0.33467	0.276398	0.764385
3.51759	-0.285561	1.57101	-0.645677	1.17158	0.341986	0.84111	-0.592495	0.272475	-0.491018	0.316715	0.250013	0.767766
4.0201	-0.304659	1.56222	-0.667933	1.14334	0.311951	0.803669	-0.603299	0.279931	-0.513613	0.310753	0.232236	0.766903
4.52261	-0.309004	1.56396	-0.675693	1.12669	0.281069	0.763742	-0.611457	0.287976	-0.53156	0.31118	0.220691	0.765863
5.02513	-0.309202	1.56391	-0.678961	1.11296	0.260524	0.732621	-0.611698	0.306992	-0.545712	0.313145	0.214458	0.763766
5.52764	-0.296839	1.56665	-0.669163	1.10185	0.248628	0.708345	-0.598946	0.334987	-0.545925	0.327803	0.217739	0.757941
6.03015	-0.271742	1.57895	-0.645922	1.10392	0.237803	0.683042	-0.584355	0.363643	-0.54321	0.349458	0.227159	0.752829
6.53266	-0.244003	1.58786	-0.618919	1.1108	0.239016	0.667983	-0.560483	0.403578	-0.533381	0.373382	0.242584	0.746367
7.03518	-0.204331	1.60209	-0.579002	1.12087	0.248803	0.659534	-0.525904	0.451292	-0.511007	0.410412	0.267276	0.737289
7.53769	-0.155106	1.62326	-0.528478	1.1444	0.25974	0.650255	-0.491446	0.498961	-0.488172	0.45426	0.296768	0.729742
8.0402	-0.105479	1.63964	-0.476357	1.17293	0.282292	0.651073	-0.448045	0.557205	-0.456656	0.499765	0.331637	0.720763
8.54271	-0.0454969	1.66265	-0.413041	1.20337	0.311133	0.65662	-0.398019	0.620916	-0.416979	0.557269	0.373842	0.710549
9.04523	0.0199343	1.68852	-0.343434	1.2458	0.339102	0.66002	-0.350665	0.682849	-0.379461	0.619713	0.418237	0.702387
9.54774	0.0830889	1.70862	-0.275312	1.29184	0.376404	0.672001	-0.295666	0.753634	-0.333408	0.681542	0.466275	0.692912
10.0503	0.154321	1.73544	-0.198675	1.33727	0.416151	0.685707	-0.238781	0.826624	-0.285251	0.752863	0.518568	0.683626
10.5528	0.226373	1.76031	-0.120729	1.39229	0.452129	0.695277	-0.186537	0.895479	-0.240817	0.825997	0.569977	0.676511
11.0553	0.293592	1.77931	-0.0471829	1.44887	0.494742	0.711441	-0.12816	0.970914	-0.189347	0.895382	0.622957	0.668368
11.5578	0.366482	1.80403	0.0321738	1.50199	0.536018	0.726165	-0.0723722	1.04494	-0.141811	0.971251	0.676886	0.661587
12.0603	0.435821	1.82232	0.108194	1.56215	0.571293	0.735032	-0.0221057	1.11251	-0.0978816	1.04554	0.727287	0.656666
12.5628	0.498639	1.83589	0.177748	1.62192	0.611171	0.748796	0.0327858	1.18445	-0.0495339	1.11302	0.777488	0.651149
13.0653	0.56511	1.85347	0.250715	1.67566	0.64677	0.7585	0.0814081	1.25162	-0.00973262	1.1842	0.825772	0.6477
13.5678	0.624485	1.86154	0.316379	1.73428	0.675155	0.761471	0.124892	1.31065	0.028045	1.25073	0.868764	0.645485
14.0704	0.676773	1.86724	0.374531	1.79105	0.706891	0.768375	0.171639	1.37234	0.0667931	1.3079	0.910354	0.64319
14.5729	0.731204	1.87486	0.434165	1.83989	0.732312	0.769562	0.209643	1.42665	0.0947596	1.36659	0.947964	0.643035
15.0754	0.776027	1.87181	0.483561	1.89214	0.750295	0.764225	0.243984	1.47207	0.122979	1.41826	0.979536	0.643352
15.5779	0.814288	1.86929	0.525575	1.94182	0.771085	0.762666	0.280273	1.51924	0.148382	1.45903	1.00916	0.644095
16.0804	0.85365	1.86634	0.567715	1.98247	0.784357	0.754651	0.306531	1.55742	0.163365	1.50019	1.03367	0.646461
16.5829	0.88194	1.85327	0.597865	2.02572	0.790775	0.741088	0.331192	1.58711	0.180492	1.53319	1.05226	0.648692
17.0854	0.905028	1.84337	0.62174	2.06633	0.799965	0.731554	0.356362	1.61839	0.191231	1.55502	1.0689	0.651824
17.5879	0.928465	1.83049	0.644781	2.0974	0.801073	0.715278	0.371274	1.63998	0.19401	1.57723	1.08	0.655712
18.0905	0.94024	1.80945	0.655051	2.13067	0.796437	0.694724	0.386782	1.65421	0.199597	1.59116	1.08583	0.659232
18.593	0.948623	1.7933	0.660717	2.16159	0.794766	0.678492	0.401195	1.67029	0.196122	1.59448	1.08996	0.66403
19.0955	0.956639	1.77179	0.664769	2.18277	0.784797	0.655424	0.406024	1.67654	0.188384	1.59878	1.08859	0.668596
19.598	0.952997	1.74505	0.656097	2.20595	0.770379	0.62944	0.413375	1.67699	0.182531	1.59517	1.0828	0.672996
20.1005	0.947842	1.72372	0.644858	2.22726	0.759079	0.608011	0.417901	1.67975	0.166344	1.58194	1.07567	0.678868
20.603	0.941474	1.6952	0.631441	2.23879	0.739378	0.579774	0.414228	1.67289	0.149694	1.57055	1.06334	0.683619
21.1055	0.923911	1.66489	0.606197	2.25222	0.71651	0.550003	0.414458	1.66194	0.132567	1.55192	1.04746	0.688753
21.608	0.906621	1.63929	0.580679	2.26434	0.696759	0.524907	0.410126	1.65369	0.105504	1.52486	1.03068	0.695295
22.1106	0.887193	1.60561	0.55266	2.26675	0.66855	0.493099	0.399497	1.63611	0.0809582	1.50063	1.00911	0.700059
22.6131	0.857476	1.57357	0.514398	2.27097	0.638395	0.461069	0.393433	1.6161	0.0528507	1.46997	0.984822	0.705914
23.1156	0.829646	1.5445	0.478094	2.2745	0.611198	0.433676	0.381226	1.59896	0.0169128	1.43209	0.960081	0.712819
23.6181	0.798731	1.50754	0.438998	2.26847	0.575538	0.399688	0.364935	1.57283	-0.0149416	1.398	0.93098	0.717612
24.1206	0.758817	1.47508	0.391547	2.26418	0.539083	0.366702	0.353107	1.54581	-0.0532107	1.3582	0.899931	0.72415
24.6231	0.722137	1.44316	0.34789	2.25981	0.505296	0.338188	0.333879	1.52167	-0.0959157	1.3123	0.868842	0.731141
25.1256	0.68146	1.40463	0.301031	2.24606	0.463126	0.303268	0.31289	1.4889	-0.134641	1.27096	0.833769	0.736036
25.6281	0.633373	1.3725	0.247793	2.23396	0.421261	0.27053	0.295546	1.45662	-0.181568	1.22451	0.797453	0.743096
26.1307	0.589533	1.33827	0.199668	2.22239	0.381706	0.242035	0.270043	1.42708	-0.229027	1.17289	0.761458	0.749895
26.6332	0.540852	1.29964	0.147825	2.20162	0.333983	0.207448	0.245033	1.38927	-0.274121	1.12645	0.7218	0.754935
27.1357	0.486534	1.26814	0.0915843	2.18238	0.287655	0.1762	0.222278	1.35322	-0.327603	1.07534	0.681572	0.762213
27.6382	0.437073	1.23219	0.0412525	2.16423	0.243265	0.148941	0.191229	1.31961	-0.378095	1.01988	0.641957	0.768564
28.1407	0.382013	1.1947	-0.0133382	2.13709	0.191093	0.116019	0.162668	1.27816	-0.428805	0.970112	0.598971	0.773737
28.6432	0.32316	1.16388	-0.070362	2.1113	0.141391	0.0875393	0.13457	1.23964	-0.486373	0.916054	0.55608	0.780849
29.1457	0.269348	1.12702	-0.121135	2.08714	0.093262	0.0627402	0.0986841	1.2032	-0.538574	0.858381	0.514007	0.786587
29.6482	0.209304	1.09174	-0.176607	2.05424	0.0378891	0.0327771	0.0668301	1.15948	-0.593763	0.806826	0.468872	0.791853
30.1508	0.147287	1.06163	-0.232572	2.02252	-0.0139805	0.00823691	0.0334431	1.1198	-0.65286	0.751322	0.424483	0.798445
30.6533	0.0900695	1.02496	-0.282332	1.993	-0.0646464	-0.0130443	-0.00662863	1.08184	-0.705792	0.692929	0.381035	0.803574
31.1558	0.0261264	0.992742	-0.337075	1.95504	-0.121908	-0.039023	-0.0417079	1.03729	-0.76384	0.641104	0.334875	0.808921
31.6583	-0.0380936	0.963454	-0.390466	1.91816	-0.174738	-0.0587979	-0.0803073	0.997826	-0.822061	0.585745	0.290072	0.814797
32.1608	-0.0981658	0.928248	-0.438064	1.88404	-0.226793	-0.0758867	-0.124001	0.95971	-0.874927	0.528266	0.246243	0.819527
32.6633	-0.165295	0.899726	-0.490761	1.84188	-0.28479	-0.0972471	-0.162419	0.915795	-0.933768	0.477829	0.200095	0.825005
33.1658	-0.231186	0.871535	-0.540439	1.80068	-0.337627	-0.11182	-0.206147	0.877891	-0.989092	0.424285	0.155808	0.83018
33.6683	-0.293914	0.839122	-0.585067	1.76284	-0.390247	-0.124422	-0.253087	0.840908	-1.04113	0.369365	0.112436	0.834887
34.1709	-0.363807	0.814618	-0.634745	1.71736	-0.448211	-0.14095	-0.295204	0.798907	-1.09847	0.321924	0.0671422	0.840603
34.6734	-0.431155	0.787942	-0.679977	1.67273	-0.500516	-0.15037	-0.344107	0.763645	-1.14945	0.271769	0.0240504	0.845322
35.1759	-0.496572	0.759536	-0.721196	1.63201	-0.553287	-0.158753	-0.394294	0.728776	-1.19986	0.220917	-0.0182728	0.850496
35.6784	-0.569026	0.739105	-0.767259	1.58409	-0.610852	-0.170868	-0.440835	0.689648	-1.25348	0.177922	-0.0621554	0.856647
36.1809	-0.637895	0.714517	-0.807755	1.53688	-0.66246	-0.175841	-0.495181	0.657803	-1.29934	0.132545	-0.103673	0.861391
36.6834	-0.706243	0.691089	-0.845519	1.4941	-0.715282	-0.180882	-0.548977	0.625769	-1.34723	0.0870765	-0.14461	0.867589
37.1859	-0.781262	0.674536	-0.887768	1.44455	-0.772354	-0.189517	-0.600809	0.590241	-1.39529	0.0497688	-0.186789	0.87448
37.6884	-0.851936	0.652623	-0.923661	1.39556	-0.823328	-0.191152	-0.660799	0.562382	-1.43586	0.0103393	-0.226582	0.879911
38.191	-0.92357	0.634584	-0.958261	1.35147	-0.87629	-0.194004	-0.718609	0.53372	-1.48027	-0.0286754	-0.26599	0.887676
38.6935	-1.00125	0.621211	-0.996828	1.30105	-0.932953	-0.200265	-0.776443	0.502321	-1.52156	-0.0593158	-0.306402	0.895689
39.196	-1.07409	0.602088	-1.02858	1.25098	-0.983525	-0.199753	-0.84212	0.478808	-1.55714	-0.0919146	-0.344525	0.902522
39.6985	-1.14932	0.58885	-1.06053	1.20619	-1.03686	-0.201553	-0.904382	0.453834	-1.59714	-0.123689	-0.38246	0.912279
40.201	-1.2297	0.577246	-1.09576	1.15545	-1.09334	-0.206466	-0.968765	0.426843	-1.63122	-0.146958	-0.421266	0.921813
40.7035	-1.30501	0.560349	-1.12401	1.10477	-1.14388	-0.204888	-1.04001	0.407761	-1.66244	-0.172108	-0.457947	0.930678
41.206	-1.38398	0.550295	-1.15393	1.05961	-1.19795	-0.206655	-1.10708	0.386502	-1.69728	-0.196124	-0.49466	0.942673
41.7085	-1.46694	0.538449	-1.18623	1.00874	-1.25464	-0.211203	-1.17819	0.363863	-1.72461	-0.211613	-0.532238	0.954061
42.2111	-1.54483	0.522452	-1.21168	0.95743	-1.30569	-0.209701	-1.25458	0.348922	-1.75234	-0.229041	-0.567906	0.965333
42.7136	-1.6274	0.512896	-1.2401	0.911618	-1.36105	-0.212636	-1.3265	0.330974	-1.78182	-0.245202	-0.603922	0.979512
43.2161	-1.7126	0.498072	-1.26983	0.860057	-1.4185	-0.218113	-1.40397	0.312128	-1.80385	-0.253027	-0.640964	0.992812
43.7186	-1.79295	0.480488	-1.29308	0.807242	-1.47072	-0.218252	-1.48468	0.30046	-1.82931	-0.263142	-0.676394	1.00637
44.2211	-1.87873	0.467382	-1.32037	0.759545	-1.52795	-0.224084	-1.56115	0.284772	-1.8542	-0.272243	-0.712703	1.02221
44.7236	-1.96574	0.445817	-1.34779	0.705745	-1.58675	-0.232559	-1.64413	0.268423	-1.87362	-0.273665	-0.750426	1.03701
45.2261	-2.04843	0.422767	-1.36939	0.64958	-1.64088	-0.237122	-1.72806	0.258348	-1.89888	-0.278304	-0.787037	1.05212
45.7286	-2.13716	0.400823	-1.39593	0.597822	-1.70073	-0.24948	-1.80836	0.242989	-1.92183	-0.282799	-0.825466	1.06862
46.2312	-2.22583	0.367891	-1.42152	0.53933	-1.76171	-0.265657	-1.89537	0.226928	-1.94316	-0.280908	-0.866001	1.08395
46.7337	-2.31101	0.334147	-1.44235	0.47712	-1.81871	-0.280494	-1.98088	0.215894	-1.97209	-0.28383	-0.906221	1.09923
47.2362	-2.40249	0.296936	-1.46902	0.418397	-1.88207	-0.306038	-2.06357	0.198219	-1.99841	-0.288172	-0.949623	1.11483
47.7387	-2.49238	0.246961	-1.49411	0.352244	-1.94611	-0.337126	-2.15235	0.179776	-2.02842	-0.288287	-0.99598	1.12907
48.2412	-2.57924	0.195798	-1.51633	0.281109	-2.00701	-0.37007	-2.23742	0.165072	-2.06686	-0.29594	-1.04309	1.14244
48.7437	-2.67162	0.135868	-1.54584	0.212636	-2.07494	-0.417055	-2.32089	0.142603	-2.10365	-0.308004	-1.09509	1.15494
49.2462	-2.76036	0.0622398	-1.57409	0.136208	-2.14346	-0.471895	-2.40969	0.119424	-2.14874	-0.3196	-1.151	1.16567
49.7487	-2.84624	-0.0139939	-1.6023	0.0536958	-2.21008	-0.532305	-2.49353	0.0986229	-2.20051	-0.34311	-1.20897	1.17428
50.2513	-2.93662	-0.103791	-1.63942	-0.0268761	-2.28464	-0.609883	-2.57757	0.0688726	-2.25149	-0.375208	-1.27366	1.18091
50.7538	-3.02214	-0.206203	-1.67573	-0.115797	-2.35965	-0.696422	-2.66592	0.0380802	-2.31264	-0.411237	-1.34277	1.18538
51.2563	-3.10608	-0.312181	-1.71446	-0.211819	-2.43363	-0.790226	-2.74845	0.00770275	-2.37691	-0.463334	-1.41494	1.1867
51.7588	-3.19474	-0.433529	-1.76241	-0.306667	-2.51542	-0.900903	-2.83257	-0.0333439	-2.44176	-0.526858	-1.49482	1.1857
52.2613	-3.27896	-0.563435	-1.80882	-0.410296	-2.59636	-1.01823	-2.91906	-0.0764978	-2.51666	-0.596648	-1.5785	1.1826
52.7638	-3.36416	-0.696603	-1.85859	-0.521938	-2.67593	-1.14139	-2.99893	-0.12198	-2.59114	-0.683631	-1.66543	1.17597
53.2663	-3.45477	-0.843561	-1.91578	-0.632823	-2.7619	-1.27847	-3.08098	-0.180344	-2.66807	-0.781471	-1.75982	1.16738
53.7688	-3.54156	-0.993656	-1.96938	-0.752143	-2.84503	-1.41873	-3.16281	-0.242099	-2.75287	-0.884713	-1.8563	1.1569
54.2714	-3.63123	-1.14655	-2.02585	-0.879141	-2.92605	-1.56293	-3.23769	-0.308727	-2.83444	-1.00333	-1.95559	1.14295
54.7739	-3.72565	-1.31026	-2.08694	-1.00452	-3.01199	-1.71827	-3.3154	-0.389377	-2.92013	-1.13018	-2.06127	1.12772
55.2764	-3.81603	-1.47285	-2.14266	-1.1367	-3.0936	-1.87403	-3.39133	-0.473425	-3.01032	-1.26009	-2.1671	1.11098
55.7789	-3.91011	-1.63885	-2.20116	-1.27537	-3.17304	-2.03253	-3.46181	-0.563311	-3.09621	-1.40242	-2.27548	1.0915
56.2814	-4.00766	-1.8126	-2.26239	-1.41121	-3.2568	-2.19992	-3.53677	-0.666334	-3.18774	-1.54966	-2.38911	1.0719
56.7839	-4.10112	-1.98276	-2.3178	-1.55225	-3.33583	-2.36567	-3.6095	-0.770953	-3.28037	-1.69719	-2.50134	1.05163
57.2864	-4.19907	-2.1574	-2.37673	-1.69883	-3.41365	-2.53344	-3.67931	-0.88055	-3.36956	-1.85415	-2.61627	1.03003
57.7889	-4.29935	-2.33645	-2.43704	-1.84173	-3.49605	-2.70833	-3.75494	-1.00076	-3.46522	-2.01319	-2.73531	1.00966
58.2915	-4.39589	-2.51082	-2.49174	-1.98852	-3.57404	-2.88015	-3.82798	-1.12013	-3.559	-2.17047	-2.85187	0.989599
58.794	-4.49759	-2.69042	-2.55073	-2.14021	-3.65219	-3.05372	-3.90066	-1.24338	-3.65153	-2.33504	-2.97155	0.969731
59.2965	-4.6004	-2.87094	-2.60987	-2.28766	-3.7352	-3.23294	-3.97964	-1.37502	-3.75017	-2.49979	-3.09416	0.952008
59.799	-4.6999	-3.0468	-2.66401	-2.43801	-3.81413	-3.40807	-4.05572	-1.50407	-3.84493	-2.66157	-3.21372	0.935351
60.3015	-4.8048	-3.2279	-2.72315	-2.59288	-3.8944	-3.58477	-4.13383	-1.63647	-3.94124	-2.82928	-3.33687	0.92006
60.804	-4.90938	-3.40662	-2.78136	-2.7433	-3.97957	-3.76565	-4.21795	-1.77553	-4.04218	-2.99597	-3.46175	0.907213
61.3065	-5.01105	-3.58156	-2.83557	-2.89594	-4.06087	-3.94152	-4.29907	-1.91083	-4.13862	-3.15901	-3.5834	0.895935
61.809	-5.11783	-3.76095	-2.8954	-3.053	-4.14452	-4.11868	-4.38426	-2.04931	-4.23927	-3.32706	-3.70903	0.886623
62.3116	-5.22274	-3.93535	-2.95344	-3.2057	-4.23287	-4.29856	-4.4745	-2.19298	-4.34227	-3.49321	-3.83516	0.879492
62.8141	-5.32506	-4.10739	-3.0088	-3.36022	-4.31753	-4.47268	-4.56192	-2.33213	-4.44155	-3.6553	-3.95826	0.87415
63.3166	-5.43181	-4.28244	-3.07022	-3.51929	-4.40535	-4.64786	-4.65496	-2.47439	-4.54679	-3.82163	-4.08547	0.870739
63.8191	-5.53517	-4.45086	-3.12915	-3.67426	-4.49749	-4.82436	-4.75161	-2.62048	-4.65182	-3.98532	-4.21205	0.868909
64.3216	-5.63625	-4.61865	-3.18681	-3.83081	-4.58608	-4.9944	-4.84591	-2.76141	-4.75499	-4.14455	-4.33599	0.868841
64.8241	-5.74077	-4.78766	-3.25055	-3.99205	-4.67846	-5.16503	-4.94677	-2.9053	-4.86448	-4.3073	-4.46384	0.870189
65.3266	-5.84052	-4.94959	-3.31104	-4.14951	-4.7746	-5.33527	-5.04948	-3.05157	-4.97147	-4.46677	-4.58998	0.87248
65.8291	-5.93829	-5.11259	-3.37146	-4.30826	-4.86724	-5.49806	-5.15052	-3.19203	-5.07894	-4.62154	-4.71389	0.876337
66.3317	-6.03833	-5.27481	-3.43747	-4.4717	-4.96406	-5.6605	-5.25835	-3.33509	-5.19159	-4.77931	-4.84112	0.880876
66.8342	-6.13246	-5.43043	-3.49949	-4.63144	-5.06384	-5.82055	-5.36613	-3.47893	-5.30021	-4.93344	-4.96569	0.885876
67.3367	-6.22489	-5.58811	-3.56254	-4.79189	-5.16001	-5.97201	-5.47305	-3.61628	-5.41143	-5.08286	-5.08831	0.892115
67.8392	-6.31825	-5.74272	-3.63033	-4.95659	-5.26039	-6.12191	-5.58619	-3.75563	-5.52542	-5.23498	-5.21324	0.898297
68.3417	-6.40469	-5.89154	-3.69345	-5.1172	-5.36261	-6.2674	-5.6974	-3.89401	-5.63486	-5.38317	-5.33463	0.904694
68.8442	-6.48952	-6.04226	-3.75836	-5.2774	-5.4609	-6.40318	-5.80846	-4.02509	-5.74818	-5.52659	-5.45399	0.911956
69.3467	-6.57367	-6.18747	-3.8266	-5.44077	-5.56302	-6.53621	-5.92443	-4.15723	-5.86115	-5.6722	-5.57427	0.91863
69.8492	-6.64991	-6.32776	-3.88941	-5.59907	-5.66556	-6.66299	-6.03668	-4.28647	-5.97	-5.81335	-5.69012	0.925538
70.3518	-6.72434	-6.4687	-3.95434	-5.75529	-5.7636	-6.77921	-6.14925	-4.40745	-6.0827	-5.9493	-5.80342	0.932944
70.8543	-6.79619	-6.60193	-4.02084	-5.91308	-5.86473	-6.89175	-6.26472	-4.52838	-6.19182	-6.08652	-5.916	0.939494
71.3568	-6.85911	-6.731	-4.08122	-6.0644	-5.96462	-6.9967	-6.3748	-4.64449	-6.29775	-6.21828	-6.02324	0.94644
71.8593	-6.91961	-6.85856	-4.14375	-6.21157	-6.05921	-7.09062	-6.48515	-4.75146	-6.40596	-6.34391	-6.12698	0.953488
72.3618	-6.97525	-6.97668	-4.20585	-6.35836	-6.15578	-7.18023	-6.59564	-4.85726	-6.50768	-6.46936	-6.22821	0.959602
72.8643	-7.02068	-7.09099	-4.2612	-6.49709	-6.24916	-7.2611	-6.69906	-4.95649	-6.60695	-6.58782	-6.32305	0.966261
73.3668	-7.06237	-7.20109	-4.31831	-6.62953	-6.33615	-7.33052	-6.80196	-5.04588	-6.70544	-6.69867	-6.41299	0.972542
73.8693	-7.09637	-7.30056	-4.37278	-6.75975	-6.4235	-7.39486	-6.90169	-5.13313	-6.79508	-6.80741	-6.49851	0.977921
74.3719	-7.11844	-7.39614	-4.41989	-6.88054	-6.50534	-7.44923	-6.99273	-5.2123	-6.88224	-6.90728	-6.57641	0.983916
74.8744	-7.13482	-7.48458	-4.468	-6.99316	-6.57918	-7.49158	-7.08178	-5.28106	-6.96453	-6.99769	-6.64764	0.989047
75.3769	-7.14033	-7.56178	-4.51107	-7.10189	-6.65119	-7.52796	-7.16415	-5.34669	-7.03631	-7.08378	-6.71252	0.993484
75.8794	-7.13196	-7.63443	-4.54606	-7.19981	-6.71493	-7.55298	-7.23628	-5.4027	-7.1045	-7.15883	-6.76825	0.998608
76.3819	-7.11555	-7.69704	-4.5807	-7.28748	-6.76869	-7.56515	-7.30438	-5.44757	-7.16336	-7.22219	-6.81521	1.0025
76.8844	-7.08496	-7.74811	-4.60762	-7.36914	-6.81813	-7.57004	-7.3622	-5.48798	-7.21059	-7.27858	-6.85373	1.0061
77.3869	-7.03844	-7.7932	-4.62546	-7.43801	-6.8565	-7.56173	-7.40819	-5.51688	-7.25191	-7.3212	-6.88115	1.01043
77.8894	-6.98129	-7.82529	-4.64106	-7.49383	-6.88287	-7.53916	-7.4475	-5.53343	-7.27951	-7.34922	-6.89732	1.01325
78.392	-6.90666	-7.84536	-4.64616	-7.54076	-6.90244	-7.50729	-7.47283	-5.54369	-7.29454	-7.36703	-6.90268	1.01622
78.8945	-6.81408	-7.85691	-4.64112	-7.57224	-6.90826	-7.45964	-7.48453	-5.54023	-7.30021	-7.36789	-6.89451	1.01982
79.397	-6.70838	-7.85223	-4.63177	-7.5873	-6.9001	-7.39551	-7.48635	-5.52295	-7.28829	-7.35097	-6.87239	1.02159
79.8995	-6.5823	-7.83436	-4.60936	-7.59024	-6.88277	-7.31947	-7.47055	-5.49749	-7.26287	-7.32076	-6.83702	1.0239
80.402	-6.43681	-7.80438	-4.57604	-7.57499	-6.8492	-7.22477	-7.43929	-5.45616	-7.22409	-7.27089	-6.78566	1.02655
80.9045	-6.27641	-7.75503	-4.53656	-7.54005	-6.79985	-7.11127	-7.39492	-5.39966	-7.16499	-7.20069	-6.71794	1.02715
81.407	-6.09366	-7.69107	-4.48206	-7.49012	-6.73932	-6.9834	-7.32992	-5.33328	-7.0917	-7.11498	-6.63495	1.02866
81.9095	-5.8912	-7.6113	-4.41631	-7.41975	-6.66046	-6.83412	-7.24821	-5.24914	-7.00145	-7.00767	-6.53396	1.03025
82.4121	-5.6732	-7.50974	-4.3428	-7.32688	-6.56447	-6.66399	-7.15073	-5.14871	-6.88979	-6.87815	-6.41485	1.02974
82.9146	-5.43212	-7.39229	-4.25264	-7.21664	-6.45566	-6.47745	-7.03063	-5.03695	-6.76376	-6.73169	-6.27898	1.03064
83.4171	-5.17238	-7.2555	-4.15109	-7.08419	-6.32663	-6.26748	-6.89332	-4.90577	-6.61795	-6.56243	-6.12367	1.0314
83.9196	-4.89757	-7.09535	-4.04022	-6.92695	-6.17922	-6.03564	-6.73826	-4.75748	-6.45118	-6.36998	-5.94918	1.03021
84.4221	-4.60014	-6.91834	-3.91153	-6.75066	-6.01751	-5.7869	-6.55957	-4.59688	-6.26988	-6.16037	-5.75718	1.03089
84.9246	-4.2865	-6.71927	-3.77176	-6.55136	-5.83402	-5.51432	-6.36403	-4.41591	-6.06672	-5.928	-5.54519	1.03112
85.4271	-3.95937	-6.49685	-3.62158	-6.3261	-5.63152	-5.22086	-6.14955	-4.21809	-5.8443	-5.67273	-5.31409	1.02964
85.9296	-3.61138	-6.25781	-3.45316	-6.08161	-5.41427	-4.91221	-5.91171	-4.00832	-5.60721	-5.40153	-5.06592	1.03028
86.4322	-3.251	-5.99565	-3.27463	-5.81493	-5.17484	-4.58155	-5.65855	-3.77856	-5.34765	-5.10886	-4.79862	1.03009
86.9347	-2.87963	-5.71237	-3.08518	-5.52278	-4.91732	-4.2336	-5.38644	-3.53365	-5.07217	-4.79508	-4.51382	1.02851
87.4372	-2.49046	-5.41405	-2.87797	-5.213	-4.64623	-3.87462	-5.09304	-3.2784	-4.7824	-4.46832	-4.21385	1.0291
87.9397	-2.094	-5.09331	-2.66244	-4.88368	-4.35429	-3.49749	-4.78737	-3.0046	-4.47185	-4.12318	-3.89722	1.02843
88.4422	-1.68987	-4.75576	-2.43612	-4.53124	-4.04714	-3.10856	-4.46414	-2.71845	-4.15037	-3.7606	-3.56622	1.0268
88.9447	-1.27227	-4.40564	-2.19351	-4.16484	-3.72962	-2.71376	-4.12377	-2.42445	-3.81592	-3.38987	-3.22336	1.02715
89.4472	-0.8535	-4.03564	-1.94515	-3.78366	-3.39449	-2.30529	-3.77557	-2.11428	-3.46535	-3.00519	-2.86781	1.02594
89.9497	-0.430819	-3.65494	-1.68704	-3.38372	-3.04928	-1.89114	-3.41265	-1.79576	-3.11026	-2.60799	-2.50236	1.02429
90.4523	-5.48735e-05	-3.2648	-1.4156	-2.97534	-2.69867	-1.47655	-3.03866	-1.473	-2.74463	-2.2084	-2.12957	1.02421
90.9548	0.425272	-2.85946	-1.14254	-2.5583	-2.33527	-1.05326	-2.66201	-1.13774	-2.37023	-1.79997	-1.74935	1.02235
91.4573	0.850546	-2.45096	-0.862286	-2.12789	-1.96823	-0.631048	-2.27435	-0.799598	-1.99738	-1.3847	-1.36459	1.02046
91.9598	1.2777	-2.0367	-0.573586	-1.69525	-1.6013	-0.213964	-1.88274	-0.462009	-1.61694	-0.97337	-0.977817	1.01939
92.4623	1.69277	-1.61404	-0.2885	-1.26065	-1.22676	0.206573	-1.49336	-0.116834	-1.23632	-0.558584	-0.58957	1.01648
92.9648	2.10392	-1.19611	0.000615419	-0.818514	-0.85527	0.619059	-1.09726	0.22453	-0.861628	-0.142781	-0.202344	1.01377
93.4673	2.51022	-0.776057	0.292583	-0.380784	-0.489159	1.02096	-0.704897	0.559943	-0.483264	0.263	0.181254	1.01107
93.9698	2.89828	-0.355677	0.575953	0.0519862	-0.120659	1.42078	-0.319119	0.897408	-0.113669	0.667281	0.560256	1.00668
94.4724	3.27883	0.0532789	0.860252	0.486311	0.238163	1.80531	0.068327	1.22412	0.247371	1.067	0.932896	1.00254
94.9749	3.64776	0.460998	1.14152	0.909673	0.586851	2.17408	0.444251	1.53993	0.606628	1.45085	1.29625	0.997731
95.4774	3.99345	0.86047	1.40965	1.32128	0.933061	2.53542	0.810075	1.8526	0.949313	1.82827	1.64936	0.99153
95.9799	4.3287	1.24382	1.67559	1.72861	1.26374	2.87516	1.17211	2.14841	1.28256	2.1954	1.99141	0.985512
96.4824	4.6461	1.62264	1.93247	2.11871	1.58085	3.19567	1.51584	2.42959	1.60754	2.54086	2.31903	0.978432
96.9849	4.93689	1.9852	2.17237	2.49074	1.89169	3.50499	1.8474	2.70338	1.91106	2.87527	2.6319	0.970216
97.4874	5.21513	2.32976	2.40719	2.85338	2.1827	3.78862	2.16993	2.9555	2.20545	3.19422	2.93019	0.962067
97.9899	5.47055	2.66608	2.62751	3.19384	2.45843	4.05203	2.46954	3.19084	2.48499	3.48712	3.21009	0.952799
98.4925	5.69583	2.9762	2.82622	3.50796	2.72502	4.30215	2.75466	3.41557	2.73855	3.76466	3.47068	0.942693
98.995	5.9167	3.29894	3.02648	3.82098	2.96589	4.52226	3.02776	3.61344	2.9946	4.02412	3.72111	0.931873
99.4975	6.11591	3.55877	3.21222	4.11853	3.21282	4.74179	3.30292	3.81105	3.23673	4.28053	3.95912	0.921502
100	6.16458	3.56928	3.25802	4.19492	3.40866	4.91382	3.45202	3.96625	3.30571	4.41788	4.06511	0.916511

## Sheet: M1a_LeftLeg_NW
StancePhase	NDevL_Meas1	NDevL_Meas2	NDevL_Meas3	NDevL_Meas4	NDevL_Meas5	NDevL_Meas6	NDevL_Meas7	NDevL_Meas8	NDevL_Meas9	NDevL_Meas10	NDevL_Mean	NDevL_SD
0	-3.76505	-3.74013	-3.89565	-3.85708	-4.27819	-3.60173	-4.09029	-3.66162	-4.0212	-3.85884	-3.87698	0.205952
0.502513	-3.70215	-3.60314	-3.82118	-3.7426	-4.22971	-3.53891	-4.01774	-3.60713	-3.92666	-3.78085	-3.79701	0.212349
1.00503	-3.63774	-3.48735	-3.74391	-3.6299	-4.11636	-3.39517	-3.89741	-3.48069	-3.81749	-3.66062	-3.68666	0.21676
1.50754	-3.55868	-3.35692	-3.65156	-3.50294	-4.02407	-3.27412	-3.78881	-3.3753	-3.7014	-3.545	-3.57788	0.224465
2.01005	-3.48793	-3.22043	-3.56622	-3.37746	-3.92276	-3.14307	-3.68471	-3.25982	-3.59597	-3.43648	-3.46949	0.2356
2.51256	-3.41419	-3.09354	-3.47691	-3.25562	-3.80867	-2.99776	-3.56055	-3.13038	-3.4765	-3.31044	-3.35246	0.244818
3.01508	-3.32425	-2.94769	-3.37039	-3.11533	-3.70696	-2.8643	-3.44201	-3.01279	-3.35001	-3.18009	-3.23138	0.256401
3.51759	-3.24625	-2.80524	-3.27477	-2.9791	-3.59461	-2.71963	-3.32575	-2.88395	-3.23513	-3.05984	-3.11243	0.27054
4.0201	-3.16273	-2.6691	-3.1728	-2.8492	-3.47296	-2.56521	-3.19129	-2.74535	-3.10222	-2.92358	-2.98544	0.282236
4.52261	-3.06604	-2.5149	-3.05674	-2.70267	-3.36478	-2.42466	-3.06724	-2.6204	-2.9716	-2.78517	-2.85742	0.295836
5.02513	-2.98324	-2.37141	-2.95376	-2.56134	-3.24537	-2.27319	-2.94174	-2.48427	-2.84841	-2.65853	-2.73213	0.310879
5.52764	-2.89237	-2.22954	-2.84207	-2.42922	-3.11945	-2.11571	-2.8013	-2.34183	-2.70694	-2.51732	-2.59957	0.323229
6.03015	-2.7917	-2.07322	-2.71987	-2.28235	-3.0078	-1.97389	-2.67509	-2.21446	-2.57621	-2.37625	-2.46908	0.336873
6.53266	-2.70578	-1.93304	-2.61192	-2.14167	-2.88427	-1.82132	-2.54361	-2.07574	-2.44626	-2.24857	-2.34122	0.351011
7.03518	-2.6091	-1.78916	-2.49283	-2.01263	-2.75686	-1.66628	-2.4018	-1.93386	-2.30184	-2.10756	-2.20719	0.362386
7.53769	-2.50598	-1.63679	-2.36693	-1.87028	-2.64397	-1.52801	-2.27652	-1.80773	-2.17364	-1.96863	-2.07785	0.374289
8.0402	-2.41732	-1.50342	-2.25541	-1.73449	-2.51838	-1.37889	-2.14247	-1.66979	-2.03895	-1.84418	-1.95033	0.386067
8.54271	-2.31535	-1.36169	-2.1306	-1.6122	-2.39142	-1.23066	-2.0038	-1.53161	-1.89718	-1.70714	-1.81817	0.395043
9.04523	-2.21049	-1.21926	-2.00298	-1.47771	-2.27886	-1.09983	-1.88251	-1.40942	-1.77326	-1.5737	-1.6928	0.403699
9.54774	-2.11908	-1.09586	-1.88926	-1.34983	-2.15306	-0.958186	-1.74995	-1.27507	-1.63728	-1.45548	-1.5683	0.412034
10.0503	-2.01256	-0.961023	-1.76091	-1.23713	-2.02864	-0.820802	-1.61929	-1.14349	-1.50387	-1.32523	-1.4413	0.417478
10.5528	-1.90715	-0.833792	-1.63426	-1.11326	-1.91863	-0.701142	-1.50528	-1.02794	-1.38584	-1.20003	-1.32273	0.421936
11.0553	-1.81394	-0.722573	-1.52074	-0.995893	-1.79534	-0.570733	-1.37864	-0.900126	-1.25346	-1.09077	-1.20422	0.426386
11.5578	-1.70499	-0.598853	-1.39227	-0.895114	-1.67658	-0.44776	-1.26034	-0.778099	-1.1332	-0.970079	-1.08573	0.427875
12.0603	-1.60164	-0.490042	-1.27034	-0.783996	-1.57217	-0.342178	-1.15615	-0.671761	-1.02229	-0.85588	-0.976645	0.428151
12.5628	-1.50904	-0.391618	-1.16029	-0.67896	-1.4548	-0.225708	-1.03912	-0.553132	-0.898735	-0.758155	-0.866955	0.429124
13.0653	-1.40112	-0.282004	-1.03583	-0.59155	-1.34504	-0.119313	-0.936047	-0.443082	-0.794412	-0.649365	-0.759776	0.42708
13.5678	-1.30329	-0.192539	-0.922558	-0.494394	-1.24921	-0.0291835	-0.84308	-0.347915	-0.691457	-0.548171	-0.66218	0.424024
14.0704	-1.21428	-0.106472	-0.819285	-0.402567	-1.14072	0.0721963	-0.738417	-0.240446	-0.581384	-0.463543	-0.563492	0.422464
14.5729	-1.11113	-0.0129911	-0.702802	-0.329068	-1.04263	0.161375	-0.65212	-0.144071	-0.493542	-0.367836	-0.469482	0.417784
15.0754	-1.02209	0.0578614	-0.60157	-0.246234	-0.957535	0.235998	-0.570953	-0.061344	-0.399336	-0.280437	-0.384564	0.412589
15.5779	-0.939346	0.132358	-0.507795	-0.167741	-0.860073	0.322237	-0.480576	0.0336239	-0.306169	-0.209328	-0.298281	0.409522
16.0804	-0.844232	0.208628	-0.402603	-0.108022	-0.775379	0.394487	-0.411274	0.115291	-0.233424	-0.126873	-0.21834	0.403201
16.5829	-0.7664	0.263056	-0.31598	-0.0392598	-0.702251	0.454262	-0.341691	0.184975	-0.148895	-0.0531847	-0.146537	0.39703
17.0854	-0.691801	0.327066	-0.233864	0.0263498	-0.617011	0.525902	-0.266496	0.266829	-0.0741801	0.00474462	-0.0732461	0.393322
17.5879	-0.607035	0.386317	-0.142755	0.073	-0.546464	0.582096	-0.21314	0.333634	-0.0136997	0.0744813	-0.0073564	0.386269
18.0905	-0.541694	0.427598	-0.072651	0.128544	-0.485582	0.628242	-0.154271	0.390616	0.0602323	0.135237	0.0516272	0.380087
18.593	-0.476115	0.482181	-0.00376985	0.182332	-0.412815	0.686416	-0.0941839	0.459726	0.117141	0.18104	0.112195	0.376366
19.0955	-0.402912	0.525591	0.071332	0.217229	-0.356182	0.728075	-0.0547134	0.512505	0.168751	0.239327	0.1649	0.36928
19.598	-0.350122	0.557284	0.12429	0.260969	-0.306884	0.762397	-0.00524916	0.55795	0.231195	0.288666	0.21205	0.363715
20.1005	-0.293426	0.603179	0.179712	0.304494	-0.245905	0.808786	0.0406728	0.615382	0.272721	0.32408	0.26097	0.360284
20.603	-0.231893	0.632775	0.238578	0.32937	-0.201997	0.837939	0.0690556	0.655553	0.318347	0.372783	0.302051	0.353555
21.1055	-0.190607	0.658367	0.275633	0.363069	-0.162758	0.862638	0.110692	0.691075	0.36858	0.412709	0.33894	0.348875
21.608	-0.141831	0.696205	0.31904	0.398155	-0.112081	0.899258	0.144138	0.738278	0.398415	0.439837	0.377941	0.345765
22.1106	-0.0911996	0.714864	0.363189	0.41494	-0.0789956	0.918212	0.164646	0.767612	0.439996	0.48108	0.409434	0.339573
22.6131	-0.0596118	0.737445	0.387156	0.440487	-0.0477621	0.93563	0.200111	0.795061	0.478084	0.513748	0.438035	0.335808
23.1156	-0.017324	0.767825	0.421124	0.469006	-0.00549011	0.964565	0.223318	0.83366	0.500733	0.534728	0.469214	0.332914
23.6181	0.0236961	0.778877	0.453088	0.479601	0.0189626	0.975622	0.239241	0.854028	0.539219	0.570567	0.49329	0.327323
24.1206	0.0477496	0.800693	0.467394	0.498785	0.0443884	0.987994	0.270108	0.875232	0.566352	0.59795	0.515665	0.324367
24.6231	0.0850925	0.824154	0.494673	0.522435	0.0802297	1.01121	0.285633	0.906793	0.586251	0.614643	0.541111	0.321526
25.1256	0.117987	0.830942	0.517076	0.528514	0.0982645	1.01654	0.300012	0.919979	0.621553	0.646778	0.559764	0.316533
25.6281	0.136694	0.853186	0.524943	0.542878	0.120004	1.02592	0.32762	0.936619	0.63989	0.670445	0.57782	0.314217
26.1307	0.170481	0.870293	0.547822	0.563103	0.15128	1.0452	0.338087	0.962556	0.660474	0.684284	0.599358	0.311267
26.6332	0.196694	0.875781	0.562891	0.5661	0.164944	1.0468	0.35344	0.97016	0.691705	0.713993	0.614251	0.306834
27.1357	0.212028	0.898535	0.566935	0.576961	0.184859	1.05502	0.378802	0.983649	0.704104	0.7351	0.629599	0.304976
27.6382	0.243337	0.909884	0.586988	0.594978	0.213143	1.07194	0.386712	1.00509	0.727266	0.747118	0.648646	0.30177
28.1407	0.264157	0.916285	0.596382	0.596094	0.224145	1.07155	0.404879	1.0084	0.753287	0.775292	0.661047	0.297826
28.6432	0.277796	0.938639	0.598517	0.604535	0.243691	1.08013	0.428697	1.01981	0.762925	0.79462	0.674936	0.296244
29.1457	0.307401	0.944932	0.616628	0.621318	0.270154	1.09597	0.436313	1.03758	0.78887	0.805496	0.692467	0.292647
29.6482	0.323993	0.953517	0.621514	0.62151	0.27979	1.09501	0.458429	1.03762	0.808873	0.832697	0.703295	0.289113
30.1508	0.337348	0.973875	0.623049	0.628366	0.299982	1.10509	0.481163	1.04773	0.818739	0.850724	0.716607	0.287625
30.6533	0.365797	0.975926	0.639574	0.64463	0.325401	1.12076	0.490419	1.06244	0.846179	0.86086	0.733198	0.283512
31.1558	0.379258	0.98695	0.640797	0.644583	0.33459	1.12027	0.516909	1.05998	0.860108	0.887394	0.743084	0.280326
31.6583	0.393524	1.00345	0.642619	0.650416	0.356091	1.13262	0.538842	1.06934	0.872468	0.904361	0.756372	0.278747
32.1608	0.42123	1.00225	0.657629	0.666592	0.380971	1.14865	0.551283	1.08134	0.899138	0.913933	0.772302	0.274011
32.6633	0.432658	1.01508	0.655929	0.666706	0.390432	1.14932	0.582005	1.07696	0.907905	0.939892	0.781689	0.271126
33.1658	0.448875	1.02602	0.658699	0.671798	0.413747	1.16426	0.603448	1.08585	0.923941	0.955833	0.795247	0.26924
33.6683	0.476215	1.02263	0.672176	0.688034	0.438532	1.18078	0.620381	1.09533	0.947352	0.964822	0.810626	0.263769
34.1709	0.486769	1.03585	0.668312	0.688417	0.448954	1.18277	0.654942	1.08939	0.952789	0.990101	0.81983	0.261112
34.6734	0.505872	1.03993	0.672548	0.692751	0.474558	1.20004	0.676501	1.09791	0.97245	1.00484	0.83374	0.258647
35.1759	0.533252	1.03524	0.684475	0.708878	0.499698	1.21655	0.69909	1.1049	0.990615	1.01298	0.848567	0.252342
35.6784	0.544156	1.04682	0.679257	0.709325	0.51175	1.21936	0.737052	1.09763	0.995102	1.03718	0.857763	0.249806
36.1809	0.566975	1.04333	0.685374	0.712596	0.540063	1.23808	0.759667	1.10575	1.01717	1.05021	0.871922	0.246514
36.6834	0.594846	1.03793	0.695797	0.728202	0.565961	1.25358	0.788897	1.11022	1.02915	1.0569	0.886149	0.239415
37.1859	0.607363	1.04563	0.690099	0.728316	0.580222	1.25641	0.829872	1.10181	1.03507	1.07936	0.895414	0.236997
37.6884	0.634616	1.03471	0.698422	0.730093	0.611538	1.27549	0.854774	1.10947	1.0575	1.08999	0.909661	0.232899
38.191	0.663469	1.02899	0.707453	0.744688	0.638484	1.28894	0.891355	1.11143	1.06366	1.09454	0.9233	0.225443
38.6935	0.678838	1.03097	0.702149	0.744054	0.655387	1.29094	0.934996	1.10209	1.07281	1.11452	0.932675	0.223475
39.196	0.71107	1.01383	0.712861	0.743945	0.689828	1.30933	0.963465	1.10927	1.09325	1.12201	0.946886	0.219145
39.6985	0.741367	1.00806	0.720629	0.757139	0.717956	1.31981	1.00761	1.10881	1.09519	1.12366	0.960023	0.212415
40.201	0.760684	1.00327	0.716508	0.755504	0.737731	1.32036	1.05346	1.09885	1.10839	1.14037	0.969512	0.211773
40.7035	0.798171	0.981961	0.729593	0.753366	0.775193	1.33727	1.08653	1.10563	1.12479	1.14394	0.983644	0.208581
41.206	0.83024	0.976275	0.736179	0.765102	0.804412	1.34421	1.13776	1.10298	1.12501	1.14197	0.996413	0.204432
41.7085	0.85432	0.964658	0.733845	0.762649	0.82702	1.34302	1.18513	1.09284	1.14196	1.15469	1.00601	0.206516
42.2111	0.896968	0.941853	0.749028	0.758881	0.867104	1.35802	1.2233	1.09945	1.1532	1.15371	1.02015	0.206492
42.7136	0.930904	0.936361	0.754409	0.769741	0.897055	1.36131	1.28031	1.09509	1.15463	1.14754	1.03274	0.207064
43.2161	0.96018	0.919122	0.754206	0.76738	0.922181	1.35851	1.32814	1.08547	1.17415	1.15583	1.04252	0.213113
43.7186	1.0075	0.897991	0.770931	0.76317	0.964238	1.37157	1.37123	1.09245	1.18059	1.15005	1.05697	0.217918
44.2211	1.0432	0.89316	0.774969	0.774565	0.994356	1.37146	1.43194	1.08723	1.18615	1.13975	1.06968	0.224243
44.7236	1.07782	0.872884	0.77702	0.77403	1.02145	1.36759	1.47896	1.0792	1.20694	1.14398	1.07999	0.234243
45.2261	1.12916	0.856746	0.794628	0.771353	1.06458	1.37937	1.52611	1.08756	1.21083	1.13417	1.09545	0.243938
45.7286	1.1666	0.853363	0.797352	0.785391	1.09408	1.37731	1.58784	1.08287	1.22344	1.12088	1.10891	0.255155
46.2312	1.20674	0.833559	0.801893	0.789	1.12232	1.37464	1.63256	1.07805	1.24518	1.12248	1.12064	0.267774
46.7337	1.26152	0.825465	0.820013	0.790274	1.16539	1.38784	1.6822	1.08924	1.25104	1.11039	1.13834	0.280912
47.2362	1.30077	0.824822	0.821968	0.809322	1.19325	1.38735	1.74185	1.08675	1.27383	1.09613	1.15361	0.294907
47.7387	1.34615	0.809815	0.829805	0.819372	1.22171	1.38972	1.78285	1.08667	1.29829	1.09755	1.16819	0.308147
48.2412	1.40303	0.812514	0.849068	0.826619	1.26373	1.40826	1.83338	1.10178	1.31275	1.08626	1.18974	0.322624
48.7437	1.44292	0.816595	0.85231	0.852288	1.28969	1.41382	1.8888	1.10252	1.34891	1.07499	1.20828	0.337083
49.2462	1.49165	0.81124	0.865868	0.870052	1.3188	1.42611	1.9265	1.10792	1.37937	1.08115	1.22787	0.349088
49.7487	1.54786	0.827255	0.888731	0.884278	1.36078	1.45497	1.97811	1.12729	1.40811	1.07661	1.2554	0.363008
50.2513	1.58651	0.838892	0.896875	0.917343	1.38687	1.4718	2.02955	1.13182	1.45781	1.07502	1.27925	0.376009
50.7538	1.63669	0.847712	0.919337	0.943581	1.41906	1.49843	2.06611	1.14337	1.49546	1.09295	1.30627	0.38522
51.2563	1.69059	0.877911	0.948365	0.965604	1.46338	1.54046	2.11943	1.16778	1.54001	1.10212	1.34156	0.397091
51.7588	1.72797	0.898081	0.964141	1.00688	1.49195	1.56953	2.16705	1.17752	1.5998	1.1164	1.37193	0.407095
52.2613	1.77982	0.921589	0.996843	1.04247	1.52897	1.60913	2.20353	1.19698	1.64452	1.15108	1.40749	0.412571
52.7638	1.83205	0.962125	1.03219	1.07299	1.57653	1.66078	2.25737	1.22843	1.70362	1.17715	1.45032	0.421746
53.2663	1.87005	0.987686	1.0554	1.12269	1.608	1.69723	2.29988	1.24594	1.76888	1.2084	1.48642	0.428152
53.7688	1.92477	1.0218	1.0965	1.16714	1.64949	1.74414	2.33549	1.27577	1.82	1.259	1.52941	0.430093
54.2714	1.97628	1.06569	1.13546	1.20482	1.6992	1.79937	2.38703	1.31629	1.88973	1.29942	1.57733	0.436868
54.7739	2.01595	1.09244	1.16363	1.26069	1.73238	1.83779	2.42265	1.34317	1.95519	1.34406	1.6168	0.439926
55.2764	2.07333	1.1323	1.20985	1.31113	1.77692	1.88703	2.45688	1.38395	2.01132	1.40628	1.6649	0.4394
55.7789	2.12358	1.17383	1.24956	1.3528	1.8273	1.94139	2.50474	1.43301	2.08629	1.4563	1.71488	0.444657
56.2814	2.16492	1.19975	1.28093	1.41162	1.86123	1.97828	2.53456	1.46789	2.14812	1.50923	1.75565	0.445373
56.7839	2.22418	1.24193	1.33022	1.46507	1.90794	2.02685	2.56929	1.51702	2.20851	1.57772	1.80687	0.444104
57.2864	2.27301	1.27798	1.36941	1.50815	1.95833	2.07783	2.61442	1.57088	2.28387	1.63195	1.85658	0.449102
57.7889	2.31649	1.30302	1.40344	1.56763	1.99284	2.1115	2.64133	1.60944	2.34094	1.68798	1.89746	0.448894
58.2915	2.37735	1.34521	1.45454	1.62214	2.04158	2.158	2.67892	1.66203	2.40524	1.75783	1.95028	0.448632
58.794	2.42492	1.37481	1.49246	1.665	2.09188	2.20456	2.72253	1.71565	2.47714	1.81178	1.99807	0.454297
59.2965	2.47084	1.40024	1.52866	1.72365	2.12723	2.23463	2.74929	1.75339	2.53026	1.86685	2.0385	0.454301
59.799	2.53258	1.4412	1.58019	1.77796	2.17809	2.27883	2.79126	1.80514	2.59766	1.9344	2.09173	0.45611
60.3015	2.5786	1.46551	1.61602	1.81952	2.22843	2.32106	2.83406	1.8546	2.66337	1.9848	2.1366	0.46263
60.804	2.62665	1.49344	1.65355	1.87634	2.26505	2.34823	2.86282	1.88827	2.71447	2.03609	2.17649	0.463483
61.3065	2.68812	1.53294	1.70385	1.92957	2.31828	2.39086	2.90967	1.93607	2.78332	2.09891	2.22916	0.467643
61.809	2.73214	1.5546	1.73652	1.96911	2.36891	2.42975	2.95187	1.97861	2.84143	2.14385	2.27068	0.474706
62.3116	2.78177	1.5872	1.77416	2.02338	2.40724	2.45538	2.98409	2.00605	2.89263	2.1899	2.31018	0.476742
62.8141	2.84171	1.62556	1.82121	2.07488	2.463	2.49759	3.03539	2.04781	2.96049	2.24701	2.36147	0.482991
63.3166	2.88329	1.6479	1.84944	2.11187	2.51405	2.53431	3.0769	2.0817	3.01099	2.28598	2.39964	0.490149
63.8191	2.93375	1.68671	1.88558	2.16306	2.55435	2.55968	3.11338	2.10173	3.06381	2.32679	2.43888	0.493573
64.3216	2.99083	1.72446	1.92726	2.2124	2.6125	2.60247	3.16801	2.13631	3.12779	2.37857	2.48806	0.501355
64.8241	3.02942	1.7505	1.94991	2.2465	2.66382	2.63809	3.20855	2.16082	3.17178	2.41239	2.52318	0.508317
65.3266	3.07968	1.7957	1.98317	2.29427	2.70601	2.66454	3.24945	2.17322	3.22651	2.44898	2.56215	0.513297
65.8291	3.1324	1.83302	2.01799	2.34116	2.76612	2.70901	3.3057	2.20041	3.28373	2.49654	2.60861	0.521969
66.3317	3.16727	1.86474	2.03459	2.37218	2.81724	2.74476	3.3448	2.21572	3.32292	2.52626	2.64105	0.528703
66.8342	3.2159	1.91509	2.06404	2.41634	2.86089	2.7736	3.38951	2.22109	3.37822	2.5595	2.67942	0.53528
67.3367	3.26254	1.95198	2.09088	2.46068	2.92212	2.82062	3.44509	2.24143	3.42625	2.60344	2.7225	0.544195
67.8392	3.29272	1.99036	2.10114	2.48869	2.97221	2.85726	3.48194	2.24843	3.46221	2.62938	2.75243	0.550841
68.3417	3.33795	2.04388	2.12576	2.52936	3.01646	2.88903	3.52894	2.24796	3.51517	2.65928	2.78938	0.558766
68.8442	3.3767	2.08061	2.14372	2.57137	3.07751	2.93848	3.58098	2.26248	3.55226	2.69936	2.82835	0.567268
69.3467	3.40107	2.12576	2.14754	2.59676	3.12522	2.97559	3.61428	2.26254	3.5857	2.72107	2.85555	0.573887
69.8492	3.44093	2.18004	2.16649	2.63432	3.16863	3.00942	3.661	2.2577	3.63213	2.747	2.88977	0.582499
70.3518	3.46995	2.21688	2.17492	2.67438	3.22755	3.05958	3.7061	2.26758	3.65734	2.78234	2.92366	0.589959
70.8543	3.48722	2.26765	2.17216	2.6975	3.27087	3.09498	3.73396	2.26188	3.68757	2.79872	2.94725	0.596461
71.3568	3.51947	2.31989	2.18433	2.73212	3.31124	3.12811	3.77694	2.25367	3.72279	2.81932	2.97679	0.604896
71.8593	3.53686	2.35679	2.18234	2.77022	3.36529	3.17535	3.81148	2.2593	3.73595	2.84832	3.00419	0.610927
72.3618	3.54556	2.41076	2.17241	2.79093	3.40146	3.2051	3.83183	2.24814	3.76084	2.85761	3.02246	0.617167
72.8643	3.5679	2.45809	2.17623	2.82212	3.43586	3.23334	3.86733	2.23649	3.78066	2.87099	3.0449	0.624672
73.3668	3.57198	2.49455	2.16275	2.85739	3.48168	3.27305	3.88821	2.23723	3.78231	2.89169	3.06408	0.62928
73.8693	3.57085	2.54813	2.14479	2.87439	3.50747	3.29277	3.8992	2.21984	3.79863	2.89196	3.0748	0.63519
74.3719	3.58124	2.58768	2.13855	2.90028	3.53269	3.31175	3.92363	2.20368	3.80016	2.89627	3.08759	0.641382
74.8744	3.57081	2.62221	2.11259	2.93027	3.5669	3.33935	3.92838	2.19794	3.79102	2.90683	3.09663	0.644952
75.3769	3.5588	2.67065	2.08573	2.94066	3.57933	3.34475	3.9282	2.1728	3.79485	2.89633	3.09721	0.650511
75.8794	3.55548	2.6994	2.0679	2.95796	3.59249	3.35027	3.93795	2.15039	3.7768	2.88986	3.09785	0.655288
76.3819	3.52969	2.72942	2.02886	2.97913	3.61205	3.36145	3.92449	2.1361	3.75722	2.8887	3.09471	0.658252
76.8844	3.50593	2.76729	1.99246	2.97941	3.60842	3.34877	3.91113	2.10137	3.74454	2.86609	3.08254	0.663268
77.3869	3.48757	2.78263	1.96189	2.98468	3.60666	3.33733	3.90282	2.0708	3.70729	2.8478	3.06895	0.666591
77.8894	3.44623	2.80492	1.90954	2.99379	3.60846	3.32886	3.86975	2.04597	3.67693	2.83417	3.05186	0.669176
78.392	3.41047	2.82726	1.86317	2.9811	3.58589	3.29582	3.84151	2.00003	3.64458	2.79907	3.02489	0.673266
78.8945	3.37657	2.82765	1.81903	2.97175	3.56625	3.26575	3.81261	1.95965	3.59007	2.76877	2.99581	0.675144
79.397	3.32028	2.83925	1.75363	2.96639	3.54715	3.2365	3.75962	1.9225	3.54796	2.74253	2.96358	0.677382
79.8995	3.27265	2.84279	1.69713	2.93856	3.50289	3.18297	3.71536	1.86388	3.4943	2.69464	2.92052	0.680162
80.402	3.22292	2.82831	1.63909	2.91241	3.46249	3.13443	3.66445	1.81206	3.42514	2.65164	2.87529	0.680699
80.9045	3.15201	2.82693	1.56113	2.8903	3.4195	3.08487	3.59211	1.76087	3.36937	2.61163	2.82687	0.682494
81.407	3.09173	2.81002	1.49429	2.84496	3.35087	3.01198	3.53098	1.68828	3.29398	2.54941	2.76665	0.683653
81.9095	3.02484	2.7812	1.42196	2.79951	3.28681	2.94633	3.45731	1.62376	3.21199	2.4919	2.70456	0.682925
82.4121	2.93839	2.76427	1.3319	2.75807	3.217	2.87816	3.36644	1.55753	3.13942	2.43622	2.63874	0.683908
82.9146	2.8636	2.72608	1.25463	2.6929	3.12163	2.78833	3.28758	1.4707	3.04244	2.35786	2.56057	0.683009
83.4171	2.77781	2.68333	1.16842	2.62611	3.03185	2.70794	3.19117	1.39348	2.94782	2.28415	2.48121	0.680818
83.9196	2.67507	2.64854	1.06778	2.56368	2.93389	2.62357	3.08313	1.3127	2.85488	2.21121	2.39744	0.680312
84.4221	2.58454	2.58964	0.981105	2.47749	2.81174	2.51932	2.98633	1.21282	2.73771	2.11527	2.3016	0.676965
84.9246	2.47945	2.53343	0.882604	2.38856	2.69684	2.42621	2.86851	1.12404	2.63013	2.02402	2.20538	0.673191
85.4271	2.36113	2.47895	0.773629	2.30454	2.57218	2.32734	2.74542	1.02984	2.51515	1.93265	2.10408	0.670781
85.9296	2.25528	2.40044	0.679035	2.19708	2.42568	2.21024	2.63139	0.918065	2.38125	1.81831	1.99168	0.665134
86.4322	2.13246	2.33017	0.570272	2.08596	2.28829	2.10526	2.49472	0.818395	2.26066	1.70907	1.87953	0.660021
86.9347	2.00116	2.25396	0.455359	1.98055	2.1401	1.99234	2.35929	0.711399	2.12458	1.59921	1.76179	0.655641
87.4372	1.8823	2.15677	0.354471	1.85248	1.97299	1.86268	2.22961	0.588724	1.97852	1.46678	1.63453	0.648167
87.9397	1.74532	2.07107	0.237801	1.72032	1.81684	1.74574	2.07772	0.479284	1.84514	1.33999	1.50792	0.641915
88.4422	1.6053	1.97216	0.119676	1.59515	1.6492	1.619	1.93312	0.361319	1.69123	1.21225	1.37584	0.635452
88.9447	1.47751	1.85829	0.0147769	1.44873	1.46596	1.47793	1.79023	0.230516	1.53763	1.06258	1.23642	0.626529
89.4472	1.33186	1.75682	-0.106363	1.29831	1.29541	1.35079	1.62761	0.114516	1.39189	0.919552	1.09804	0.618975
89.9497	1.18919	1.63681	-0.223948	1.1566	1.11307	1.2132	1.47741	-0.0103792	1.22473	0.775869	0.955256	0.61025
90.4523	1.05847	1.51004	-0.32951	0.995737	0.918912	1.06478	1.32482	-0.144578	1.06704	0.61179	0.807751	0.600289
90.9548	0.911573	1.39418	-0.450924	0.831788	0.739404	0.932006	1.15711	-0.262257	0.909988	0.456119	0.661899	0.591417
91.4573	0.773862	1.25739	-0.564092	0.679182	0.548797	0.788981	1.00597	-0.388708	0.735886	0.300937	0.513821	0.581005
91.9598	0.647711	1.12279	-0.666946	0.510661	0.351358	0.639321	0.84922	-0.520642	0.578172	0.127746	0.363939	0.571187
92.4623	0.508202	0.995674	-0.784217	0.340903	0.171459	0.507255	0.683935	-0.634488	0.414515	-0.034348	0.216889	0.561792
92.9648	0.383766	0.848802	-0.888339	0.185805	-0.017335	0.365766	0.53827	-0.756722	0.243072	-0.193663	0.0709421	0.551173
93.4673	0.27013	0.71272	-0.983397	0.0186214	-0.206916	0.221984	0.384989	-0.880496	0.0915266	-0.367258	-0.0738097	0.542905
93.9698	0.146428	0.579874	-1.08973	-0.147587	-0.375591	0.0972932	0.230883	-0.984724	-0.0700717	-0.525896	-0.213912	0.533793
94.4724	0.0425893	0.432086	-1.17792	-0.29564	-0.550311	-0.0362672	0.0978277	-1.09654	-0.227741	-0.678411	-0.349032	0.524235
94.9749	-0.0520446	0.30202	-1.25806	-0.4518	-0.719788	-0.168322	-0.0438218	-1.2056	-0.366087	-0.84092	-0.480443	0.518063
95.4774	-0.153542	0.170764	-1.34562	-0.604964	-0.865444	-0.280371	-0.178587	-1.29356	-0.515135	-0.984591	-0.605105	0.509407
95.9799	-0.231868	0.0317862	-1.41091	-0.73699	-1.01459	-0.400585	-0.292785	-1.38783	-0.648857	-1.11906	-0.721168	0.501411
96.4824	-0.303498	-0.0854814	-1.46964	-0.873866	-1.15328	-0.515198	-0.415646	-1.47521	-0.76741	-1.2599	-0.831913	0.496976
96.9849	-0.379171	-0.207946	-1.53199	-1.00663	-1.26633	-0.608668	-0.524653	-1.54059	-0.893646	-1.37878	-0.93384	0.488662
97.4874	-0.430092	-0.329691	-1.56947	-1.11621	-1.38124	-0.708987	-0.615366	-1.6118	-0.995991	-1.48606	-1.02449	0.482408
97.9899	-0.477837	-0.428863	-1.60278	-1.22815	-1.4819	-0.799759	-0.713963	-1.67325	-1.08972	-1.5968	-1.1093	0.479168
98.4925	-0.527216	-0.534849	-1.6367	-1.33447	-1.55662	-0.86892	-0.792764	-1.71321	-1.18451	-1.68274	-1.1832	0.471444
98.995	-0.553143	-0.640593	-1.64492	-1.41903	-1.63255	-0.943894	-0.857618	-1.75915	-1.25447	-1.75542	-1.24608	0.465485
99.4975	-0.5809	-0.710828	-1.65252	-1.50627	-1.69577	-1.01179	-0.934931	-1.79468	-1.32506	-1.83498	-1.30477	0.46372
100	-0.595495	-0.723095	-1.66148	-1.53622	-1.72811	-1.05038	-0.965236	-1.80699	-1.35189	-1.8659	-1.32848	0.464894

## Sheet: M1a_RightLeg_NH
StancePhase	NEleR_Meas1	NEleR_Meas2	NEleR_Meas3	NEleR_Meas4	NEleR_Meas5	NEleR_Meas6	NEleR_Meas7	NEleR_Meas8	NEleR_Meas9	NEleR_Meas10	NEleR_Mean	NEleR_SD
0	1.32022	1.78734	0.939032	0.928667	1.2267	1.25704	0.839613	0.363089	0.555485	0.947506	1.01647	0.405208
0.502513	1.25996	1.74393	0.867712	0.89394	1.18053	1.17079	0.765373	0.291562	0.473228	0.915554	0.956258	0.412842
1.00503	1.17866	1.69443	0.792778	0.82907	1.091	1.08197	0.674295	0.220386	0.372152	0.88154	0.881628	0.41943
1.50754	1.09919	1.64688	0.729437	0.765042	1.0015	1.0077	0.591534	0.165514	0.282524	0.858679	0.814801	0.423179
2.01005	1.01994	1.59325	0.656731	0.707818	0.916438	0.926474	0.504466	0.106965	0.190229	0.838868	0.746118	0.427932
2.51256	0.947479	1.54821	0.591106	0.657107	0.835109	0.847767	0.427647	0.053554	0.109697	0.816064	0.683374	0.432785
3.01508	0.867462	1.49794	0.528773	0.601467	0.746365	0.77862	0.348322	0.0120885	0.0284464	0.805747	0.621523	0.435837
3.51759	0.795031	1.44554	0.461448	0.554112	0.663935	0.704689	0.270029	-0.0314314	-0.0499811	0.796122	0.560949	0.440026
4.0201	0.727628	1.40223	0.405634	0.514209	0.587078	0.636433	0.203622	-0.0672401	-0.114844	0.786676	0.508143	0.443508
4.52261	0.656423	1.35268	0.350894	0.470669	0.505211	0.577697	0.134881	-0.0916215	-0.180022	0.79023	0.456704	0.446211
5.02513	0.598588	1.30453	0.296411	0.437197	0.432751	0.514957	0.0714874	-0.117971	-0.237821	0.791855	0.409198	0.44966
5.52764	0.543396	1.26474	0.255774	0.411057	0.367289	0.460483	0.0201334	-0.134769	-0.281492	0.796879	0.370349	0.451838
6.03015	0.490898	1.21796	0.214528	0.382011	0.299502	0.414766	-0.0334671	-0.141551	-0.32491	0.813219	0.333296	0.45403
6.53266	0.4543	1.17538	0.179016	0.363796	0.243901	0.365537	-0.0786072	-0.150696	-0.35742	0.824877	0.302009	0.455873
7.03518	0.418338	1.13909	0.156689	0.351668	0.196278	0.326209	-0.113334	-0.149488	-0.376884	0.842063	0.279063	0.45622
7.53769	0.39134	1.09518	0.132412	0.336219	0.148357	0.293879	-0.150789	-0.140719	-0.396114	0.866547	0.257631	0.456816
8.0402	0.378291	1.05749	0.118127	0.331128	0.114466	0.25794	-0.178056	-0.135141	-0.402399	0.883905	0.242575	0.45575
8.54271	0.364341	1.02321	0.11356	0.329789	0.0886486	0.232305	-0.19782	-0.119163	-0.398271	0.908023	0.234462	0.453371
9.04523	0.363449	0.981407	0.106497	0.323958	0.0636995	0.210806	-0.220563	-0.0986266	-0.394302	0.934366	0.227069	0.451089
9.54774	0.370986	0.947386	0.111767	0.327438	0.0536655	0.185013	-0.231922	-0.0820514	-0.376603	0.952749	0.225843	0.446221
10.0503	0.377563	0.913882	0.121507	0.332113	0.0509547	0.169087	-0.238719	-0.0555229	-0.351991	0.978605	0.229748	0.440679
10.5528	0.398435	0.874118	0.129407	0.331418	0.0495034	0.154189	-0.247638	-0.0276934	-0.327571	1.00173	0.23359	0.434979
11.0553	0.420907	0.84338	0.14979	0.339231	0.0629687	0.134963	-0.244381	-0.00437539	-0.289359	1.01786	0.243099	0.426444
11.5578	0.444355	0.810683	0.169045	0.346086	0.0821905	0.125415	-0.239494	0.0281145	-0.247894	1.04125	0.255975	0.418206
12.0603	0.480202	0.773935	0.188392	0.347139	0.102313	0.114577	-0.235623	0.058708	-0.206306	1.05753	0.268086	0.409654
12.5628	0.511767	0.746801	0.218161	0.356029	0.136545	0.1004	-0.220022	0.0846774	-0.152056	1.06897	0.285127	0.398763
13.0653	0.547438	0.715564	0.24217	0.361986	0.174295	0.0959406	-0.206109	0.11882	-0.098771	1.08614	0.303748	0.389361
13.5678	0.590668	0.682846	0.268949	0.361976	0.212124	0.0885277	-0.192116	0.14814	-0.0453686	1.09279	0.320854	0.37962
14.0704	0.626257	0.65933	0.302155	0.369192	0.262748	0.0794221	-0.167918	0.173213	0.0181385	1.09741	0.341995	0.368645
14.5729	0.668732	0.629855	0.32691	0.371761	0.314293	0.0800654	-0.14845	0.205334	0.0763587	1.10504	0.36299	0.360203
15.0754	0.712041	0.601466	0.35698	0.368576	0.364883	0.0766498	-0.127542	0.23023	0.134941	1.10029	0.381852	0.35136
15.5779	0.747651	0.580895	0.388226	0.372184	0.426598	0.073609	-0.0986775	0.25185	0.200464	1.09649	0.403929	0.342722
16.0804	0.791244	0.553064	0.410708	0.36982	0.486422	0.0801512	-0.076889	0.279394	0.257436	1.09231	0.424365	0.337135
16.5829	0.829159	0.528842	0.439968	0.36235	0.544188	0.0818888	-0.0521619	0.298011	0.315758	1.07588	0.442388	0.331087
17.0854	0.862722	0.510455	0.464898	0.361463	0.611217	0.0861055	-0.0223239	0.314825	0.377823	1.06315	0.463033	0.326818
17.5879	0.903178	0.484428	0.483008	0.353739	0.673567	0.0993056	-0.00110225	0.336405	0.42957	1.04666	0.480876	0.325434
18.0905	0.933873	0.464373	0.507672	0.342017	0.732957	0.107141	0.0243665	0.348021	0.484107	1.02015	0.496468	0.32372
18.593	0.965392	0.44778	0.5235	0.336886	0.799795	0.11938	0.0516013	0.359564	0.539164	0.999454	0.514252	0.325058
19.0955	1.0003	0.424006	0.536145	0.324464	0.85946	0.139489	0.0695662	0.374565	0.583439	0.97227	0.528371	0.328352
19.598	1.02456	0.408011	0.553356	0.309404	0.915612	0.153745	0.0927897	0.379108	0.631852	0.938921	0.540736	0.331546
20.1005	1.05423	0.392773	0.559287	0.300968	0.977521	0.173879	0.114349	0.385313	0.677535	0.912347	0.55482	0.338223
20.603	1.08215	0.371452	0.566273	0.285002	1.0301	0.200099	0.127069	0.393455	0.713068	0.877461	0.564613	0.345374
21.1055	1.10179	0.358893	0.574364	0.267876	1.07895	0.2199	0.145668	0.391104	0.753596	0.840828	0.573297	0.352652
21.608	1.12902	0.344242	0.571164	0.257347	1.13197	0.246498	0.159405	0.391986	0.788203	0.810306	0.583014	0.362956
22.1106	1.14936	0.325121	0.572483	0.239177	1.1739	0.276848	0.165687	0.393091	0.81406	0.770464	0.588019	0.372226
22.6131	1.166	0.314865	0.570581	0.22124	1.21219	0.300316	0.177908	0.384092	0.844917	0.733018	0.592512	0.381875
23.1156	1.18902	0.299883	0.559581	0.209623	1.25321	0.331062	0.182549	0.379641	0.866824	0.699621	0.597101	0.393546
23.6181	1.20153	0.282548	0.554802	0.190179	1.28176	0.362915	0.181882	0.373602	0.881866	0.657184	0.596828	0.403088
24.1206	1.21532	0.2734	0.542698	0.172151	1.30709	0.387675	0.186589	0.358285	0.900986	0.620673	0.596486	0.41324
24.6231	1.23105	0.257447	0.525472	0.159886	1.33384	0.419804	0.181721	0.348548	0.908616	0.58537	0.595174	0.424161
25.1256	1.23524	0.24152	0.514161	0.139575	1.3472	0.450269	0.174178	0.335453	0.91161	0.542627	0.589183	0.43239
25.6281	1.24421	0.232289	0.4929	0.121721	1.358	0.473755	0.170834	0.314342	0.916942	0.508119	0.583312	0.441316
26.1307	1.24892	0.214764	0.471378	0.108906	1.36908	0.504382	0.156837	0.299539	0.90901	0.471576	0.57544	0.44975
26.6332	1.24407	0.199528	0.453567	0.0879162	1.36629	0.530707	0.143034	0.279784	0.898725	0.430114	0.563374	0.455452
27.1357	1.24481	0.188724	0.425203	0.0703626	1.36186	0.550719	0.131819	0.253678	0.888339	0.397589	0.55131	0.461687
27.6382	1.23546	0.168837	0.400901	0.0570392	1.35673	0.57754	0.109961	0.234315	0.863823	0.35993	0.536454	0.466431
28.1407	1.22077	0.153195	0.376596	0.0355235	1.33773	0.597905	0.0911221	0.208697	0.839037	0.32048	0.518105	0.468811
28.6432	1.20931	0.139234	0.343143	0.018326	1.31824	0.61322	0.072989	0.17875	0.811274	0.289045	0.499353	0.471305
29.1457	1.18422	0.116293	0.316457	0.00442863	1.29733	0.634887	0.0452406	0.155704	0.769551	0.250081	0.477419	0.471871
29.6482	1.15862	0.0991773	0.285557	-0.0176281	1.26304	0.648415	0.0229254	0.125498	0.729234	0.212551	0.452738	0.470615
30.1508	1.13139	0.080904	0.248725	-0.0346329	1.22968	0.658535	-0.000729629	0.0932564	0.682967	0.180645	0.427074	0.468957
30.6533	1.09045	0.0547333	0.219267	-0.049375	1.19444	0.674304	-0.0321699	0.0678063	0.623965	0.139907	0.398333	0.465692
31.1558	1.05258	0.0354162	0.182108	-0.072129	1.1468	0.680699	-0.0564963	0.0347181	0.567505	0.103464	0.367467	0.461025
31.6583	1.0074	0.0121995	0.143343	-0.0891274	1.10158	0.685499	-0.084252	0.00198882	0.502405	0.069277	0.335031	0.455671
32.1608	0.951775	-0.0171659	0.110381	-0.10482	1.05407	0.694897	-0.117451	-0.0244231	0.426753	0.0263861	0.300041	0.449723
32.6633	0.900118	-0.0394625	0.0678312	-0.128065	0.995194	0.694029	-0.142839	-0.0587035	0.354131	-0.0100918	0.263214	0.442393
33.1658	0.836447	-0.0681255	0.0279999	-0.144711	0.93986	0.693296	-0.173693	-0.0905255	0.27074	-0.0480589	0.224323	0.434712
33.6683	0.767574	-0.100648	-0.00937867	-0.160749	0.881498	0.695718	-0.207475	-0.117109	0.179636	-0.0932163	0.183585	0.427782
34.1709	0.700427	-0.126598	-0.0561931	-0.183468	0.812544	0.687383	-0.233858	-0.151768	0.0913081	-0.130984	0.140879	0.419114
34.6734	0.619131	-0.160692	-0.0970191	-0.198615	0.747811	0.68091	-0.267535	-0.18231	-0.00917878	-0.173789	0.0958711	0.411508
35.1759	0.537898	-0.195924	-0.139649	-0.213686	0.679066	0.676086	-0.301682	-0.209185	-0.114197	-0.221163	0.0497563	0.405938
35.6784	0.453888	-0.225674	-0.189544	-0.234434	0.600446	0.660764	-0.329863	-0.24415	-0.217327	-0.26146	0.00126445	0.398465
36.1809	0.356987	-0.264479	-0.231993	-0.246848	0.526419	0.649184	-0.366736	-0.273699	-0.333007	-0.309523	-0.0493696	0.394748
36.6834	0.263733	-0.301608	-0.280273	-0.259883	0.447268	0.637935	-0.401864	-0.301454	-0.449879	-0.358832	-0.100486	0.393866
37.1859	0.162778	-0.334906	-0.332068	-0.277746	0.358906	0.61723	-0.433309	-0.337053	-0.566078	-0.402569	-0.154482	0.391731
37.6884	0.0532909	-0.377326	-0.376974	-0.286853	0.275228	0.602154	-0.474248	-0.366317	-0.693991	-0.455495	-0.210053	0.396502
38.191	-0.051656	-0.415532	-0.430346	-0.297446	0.185267	0.586257	-0.511676	-0.395825	-0.819712	-0.506171	-0.265684	0.403839
38.6935	-0.167616	-0.451999	-0.482736	-0.312051	0.086857	0.562504	-0.548322	-0.432594	-0.945855	-0.553682	-0.324549	0.41129
39.196	-0.285958	-0.496831	-0.530555	-0.31765	-0.00678306	0.545988	-0.594598	-0.462398	-1.08139	-0.610252	-0.384043	0.427322
39.6985	-0.401417	-0.535413	-0.587376	-0.325562	-0.107479	0.527491	-0.636234	-0.494388	-1.21122	-0.66152	-0.443312	0.444376
40.201	-0.52799	-0.574542	-0.639009	-0.336578	-0.215252	0.502959	-0.680345	-0.532588	-1.34182	-0.712563	-0.505773	0.462658
40.7035	-0.650695	-0.620514	-0.689396	-0.338451	-0.317637	0.486715	-0.733556	-0.563411	-1.47778	-0.771148	-0.567588	0.488596
41.206	-0.773416	-0.658919	-0.746881	-0.343429	-0.426914	0.467205	-0.781737	-0.598118	-1.6043	-0.82242	-0.628893	0.513442
41.7085	-0.903506	-0.700195	-0.795989	-0.350622	-0.540919	0.443483	-0.835635	-0.637574	-1.73072	-0.876539	-0.692822	0.539639
42.2111	-1.02483	-0.746315	-0.846961	-0.348808	-0.648095	0.428383	-0.897401	-0.669501	-1.85704	-0.935594	-0.754616	0.570851
42.7136	-1.14843	-0.784451	-0.900791	-0.351079	-0.760847	0.408518	-0.954464	-0.706702	-1.97015	-0.986693	-0.815508	0.59904
43.2161	-1.27253	-0.827576	-0.944423	-0.354998	-0.874918	0.385957	-1.02008	-0.746877	-2.08122	-1.04336	-0.878003	0.627712
43.7186	-1.38523	-0.873073	-0.991579	-0.350605	-0.979861	0.371324	-1.09172	-0.779642	-2.18595	-1.10185	-0.936818	0.658375
44.2211	-1.50041	-0.910873	-1.03568	-0.351731	-1.08803	0.34987	-1.15955	-0.818702	-2.27409	-1.15341	-0.994259	0.684316
44.7236	-1.60812	-0.955156	-1.06909	-0.354469	-1.19352	0.326409	-1.23783	-0.858751	-2.35754	-1.21276	-1.05208	0.709279
45.2261	-1.70436	-0.999099	-1.10545	-0.350348	-1.28747	0.308745	-1.31939	-0.891773	-2.42862	-1.27108	-1.10489	0.733554
45.7286	-1.80108	-1.03642	-1.13229	-0.353833	-1.38247	0.281319	-1.39782	-0.931668	-2.48107	-1.32511	-1.15604	0.751653
46.2312	-1.88387	-1.08123	-1.14896	-0.35965	-1.47192	0.251423	-1.48649	-0.970257	-2.52714	-1.38837	-1.20665	0.76756
46.7337	-1.95755	-1.12329	-1.1657	-0.360908	-1.54911	0.223683	-1.57415	-1.00211	-2.55757	-1.44829	-1.2515	0.781099
47.2362	-2.02855	-1.16076	-1.16743	-0.372364	-1.62734	0.182588	-1.6584	-1.04049	-2.57106	-1.50742	-1.29512	0.78794
47.7387	-2.08301	-1.20633	-1.16087	-0.387083	-1.69966	0.137982	-1.75055	-1.07499	-2.58023	-1.57551	-1.33802	0.79276
48.2412	-2.1329	-1.24734	-1.1515	-0.399665	-1.76145	0.0913912	-1.83716	-1.10337	-2.57514	-1.63796	-1.37551	0.795016
48.7437	-2.17738	-1.28634	-1.12625	-0.424649	-1.8264	0.0286578	-1.92037	-1.13833	-2.55941	-1.70237	-1.41329	0.79159
49.2462	-2.20727	-1.33316	-1.09868	-0.453467	-1.88673	-0.0378476	-2.0089	-1.16831	-2.54449	-1.77291	-1.45118	0.78757
49.7487	-2.23755	-1.37371	-1.06937	-0.482264	-1.93944	-0.109463	-2.08867	-1.19448	-2.51918	-1.83569	-1.48498	0.781515
50.2513	-2.25981	-1.41451	-1.03027	-0.524916	-1.99776	-0.197717	-2.1659	-1.22823	-2.4909	-1.90219	-1.52122	0.771447
50.7538	-2.27228	-1.46149	-0.998843	-0.570897	-2.05244	-0.288089	-2.24578	-1.25667	-2.46738	-1.9709	-1.55848	0.761941
51.2563	-2.28771	-1.50054	-0.969177	-0.617541	-2.10163	-0.384452	-2.31468	-1.28377	-2.43631	-2.03115	-1.5927	0.750609
51.7588	-2.29288	-1.54153	-0.939216	-0.677204	-2.15744	-0.494868	-2.38213	-1.31843	-2.40782	-2.09649	-1.6308	0.736684
52.2613	-2.29418	-1.58611	-0.924703	-0.7376	-2.20915	-0.60376	-2.44959	-1.34684	-2.38478	-2.16012	-1.66968	0.723599
52.7638	-2.29802	-1.62179	-0.91284	-0.797523	-2.25623	-0.717444	-2.50548	-1.37556	-2.35549	-2.21604	-1.70564	0.70886
53.2663	-2.29109	-1.66098	-0.907834	-0.868112	-2.30972	-0.840673	-2.56205	-1.41076	-2.33235	-2.27748	-1.74611	0.692785
53.7688	-2.28611	-1.70122	-0.918673	-0.936357	-2.35811	-0.95835	-2.61732	-1.43871	-2.31389	-2.33342	-1.78622	0.677726
54.2714	-2.28123	-1.73288	-0.929628	-1.00299	-2.40242	-1.07928	-2.6626	-1.46838	-2.29081	-2.3834	-1.82336	0.661735
54.7739	-2.26791	-1.76972	-0.95078	-1.07831	-2.4527	-1.2055	-2.71148	-1.50304	-2.27699	-2.4383	-1.86547	0.645702
55.2764	-2.26118	-1.80534	-0.983264	-1.14908	-2.49684	-1.32348	-2.75811	-1.52963	-2.2667	-2.48489	-1.90585	0.630875
55.7789	-2.25161	-1.83371	-1.01383	-1.21798	-2.53738	-1.44421	-2.79705	-1.55903	-2.25392	-2.52831	-1.9437	0.615933
56.2814	-2.23845	-1.86854	-1.05655	-1.29429	-2.58327	-1.56708	-2.84159	-1.59149	-2.25236	-2.57556	-1.98692	0.60169
56.7839	-2.23385	-1.9	-1.1051	-1.3646	-2.62208	-1.68055	-2.88242	-1.61535	-2.25249	-2.61323	-2.02697	0.588542
57.2864	-2.22392	-1.92626	-1.15207	-1.43329	-2.65786	-1.79702	-2.91789	-1.64292	-2.2522	-2.65112	-2.06546	0.575853
57.7889	-2.21611	-1.95959	-1.21176	-1.50836	-2.69845	-1.91321	-2.95972	-1.67152	-2.26369	-2.69101	-2.10934	0.564028
58.2915	-2.21546	-1.98778	-1.27185	-1.57636	-2.73128	-2.01989	-2.99612	-1.69142	-2.27464	-2.72132	-2.14861	0.553147
58.794	-2.2086	-2.0133	-1.33234	-1.64322	-2.7619	-2.13014	-3.02939	-1.71578	-2.28714	-2.75475	-2.18766	0.543093
59.2965	-2.2088	-2.04586	-1.40395	-1.71555	-2.79693	-2.23817	-3.0686	-1.73917	-2.31061	-2.78761	-2.23152	0.533792
59.799	-2.21229	-2.07204	-1.47152	-1.78005	-2.82387	-2.33728	-3.10075	-1.75421	-2.3313	-2.81204	-2.26954	0.525483
60.3015	-2.21112	-2.09832	-1.54218	-1.84402	-2.84968	-2.44057	-3.13195	-1.77433	-2.35532	-2.84165	-2.30891	0.518203
60.804	-2.21979	-2.13091	-1.62042	-1.91258	-2.87967	-2.53998	-3.16788	-1.79163	-2.38839	-2.86799	-2.35192	0.511608
61.3065	-2.22713	-2.15641	-1.69199	-1.97272	-2.90156	-2.63152	-3.19575	-1.80144	-2.41682	-2.88823	-2.38836	0.506296
61.809	-2.23337	-2.1847	-1.76916	-2.03296	-2.92358	-2.72766	-3.22492	-1.8168	-2.45004	-2.91473	-2.42779	0.502067
62.3116	-2.24919	-2.21775	-1.84913	-2.09686	-2.94963	-2.81846	-3.2573	-1.82777	-2.48955	-2.93575	-2.46914	0.498684
62.8141	-2.25992	-2.24351	-1.92202	-2.15184	-2.96782	-2.90268	-3.2815	-1.83256	-2.52308	-2.95392	-2.50388	0.496917
63.3166	-2.2739	-2.27413	-2.00192	-2.2075	-2.9875	-2.99154	-3.30921	-1.84332	-2.56236	-2.97842	-2.54298	0.496141
63.8191	-2.29422	-2.30719	-2.07955	-2.26581	-3.0111	-3.07362	-3.33834	-1.84848	-2.60459	-2.99604	-2.58189	0.496502
64.3216	-2.30788	-2.33316	-2.15155	-2.31484	-3.02727	-3.15035	-3.35994	-1.84924	-2.64009	-3.01442	-2.61487	0.49852
64.8241	-2.32831	-2.36529	-2.23022	-2.36509	-3.04637	-3.23112	-3.38681	-1.85617	-2.68166	-3.03795	-2.6529	0.501245
65.3266	-2.34998	-2.39709	-2.30212	-2.41697	-3.06927	-3.30355	-3.41302	-1.85647	-2.72259	-3.05406	-2.68851	0.505285
65.8291	-2.36595	-2.42243	-2.37091	-2.45934	-3.08529	-3.37157	-3.43286	-1.85407	-2.75669	-3.07411	-2.71932	0.5106
66.3317	-2.38996	-2.45428	-2.44407	-2.50342	-3.10552	-3.44236	-3.45898	-1.85731	-2.79659	-3.09696	-2.75494	0.516301
66.8342	-2.40973	-2.48263	-2.50724	-2.54804	-3.12913	-3.50319	-3.48212	-1.85264	-2.83241	-3.11279	-2.78599	0.523316
67.3367	-2.42667	-2.50515	-2.56997	-2.58302	-3.14611	-3.56026	-3.50029	-1.84659	-2.86198	-3.13477	-2.81348	0.530993
67.8392	-2.44999	-2.53317	-2.63317	-2.62011	-3.16794	-3.61831	-3.52463	-1.8449	-2.89658	-3.15642	-2.84452	0.538799
68.3417	-2.46498	-2.55415	-2.68504	-2.65664	-3.19192	-3.66486	-3.54341	-1.83412	-2.92409	-3.17222	-2.86914	0.547696
68.8442	-2.48074	-2.56977	-2.73851	-2.68342	-3.20883	-3.70805	-3.55847	-1.82309	-2.94646	-3.19486	-2.89122	0.556554
69.3467	-2.49883	-2.58871	-2.78783	-2.71259	-3.23029	-3.75008	-3.57834	-1.81481	-2.97249	-3.2135	-2.91475	0.565332
69.8492	-2.50703	-2.59727	-2.82631	-2.73989	-3.2519	-3.77924	-3.59002	-1.7965	-2.98902	-3.22765	-2.93048	0.574831
70.3518	-2.51879	-2.60098	-2.86698	-2.75724	-3.26541	-3.80526	-3.59898	-1.77888	-3.00188	-3.24732	-2.94417	0.583685
70.8543	-2.52731	-2.60523	-2.89868	-2.7768	-3.28245	-3.82777	-3.61041	-1.76204	-3.01669	-3.25911	-2.95665	0.592371
71.3568	-2.52669	-2.59653	-2.92127	-2.7928	-3.29708	-3.83639	-3.61139	-1.73441	-3.0205	-3.26766	-2.96047	0.601451
71.8593	-2.52979	-2.58372	-2.94463	-2.79828	-3.30219	-3.84198	-3.61045	-1.70806	-3.02241	-3.27878	-2.96203	0.609548
72.3618	-2.52358	-2.56853	-2.95501	-2.80531	-3.30931	-3.84171	-3.60909	-1.68005	-3.02428	-3.27893	-2.95958	0.617571
72.8643	-2.51024	-2.53883	-2.95865	-2.80678	-3.31114	-3.82689	-3.59568	-1.64048	-3.01436	-3.27701	-2.94801	0.625847
73.3668	-2.49754	-2.50598	-2.96008	-2.79705	-3.30186	-3.80907	-3.58098	-1.60212	-3.00401	-3.27384	-2.93325	0.633077
73.8693	-2.47065	-2.4678	-2.94611	-2.78808	-3.29282	-3.78306	-3.56267	-1.5591	-2.991	-3.25766	-2.9119	0.640472
74.3719	-2.43889	-2.41449	-2.92776	-2.77164	-3.27567	-3.74213	-3.53133	-1.50365	-2.96588	-3.24007	-2.88115	0.648135
74.8744	-2.40238	-2.3587	-2.90306	-2.74343	-3.24601	-3.698	-3.4989	-1.44869	-2.9412	-3.21662	-2.8457	0.654822
75.3769	-2.34924	-2.29433	-2.86227	-2.71511	-3.21507	-3.64326	-3.45936	-1.38587	-2.91098	-3.17903	-2.80145	0.661967
75.8794	-2.29263	-2.21461	-2.81841	-2.67724	-3.17363	-3.57331	-3.4063	-1.31002	-2.86889	-3.13964	-2.74747	0.669432
76.3819	-2.22477	-2.13227	-2.76331	-2.62678	-3.11873	-3.49953	-3.35174	-1.2339	-2.82754	-3.08951	-2.68681	0.675983
76.8844	-2.14044	-2.03786	-2.69278	-2.57484	-3.0613	-3.41256	-3.28651	-1.14716	-2.77759	-3.02509	-2.61561	0.683239
77.3869	-2.05214	-1.92835	-2.61874	-2.51097	-2.99125	-3.31007	-3.20778	-1.04743	-2.71629	-2.95773	-2.53408	0.690789
77.8894	-1.94663	-1.81566	-2.52866	-2.43355	-2.90693	-3.20269	-3.12657	-0.946726	-2.65499	-2.87541	-2.44378	0.697434
78.392	-1.82696	-1.68789	-2.4249	-2.35329	-2.81877	-3.07937	-3.03131	-0.832828	-2.58168	-2.77986	-2.34169	0.704987
78.8945	-1.70085	-1.54618	-2.31559	-2.2591	-2.71577	-2.94029	-2.92296	-0.706159	-2.49749	-2.67974	-2.22841	0.712768
79.397	-1.55363	-1.40062	-2.18663	-2.15092	-2.59755	-2.795	-2.8106	-0.577288	-2.41154	-2.56156	-2.10453	0.719708
79.8995	-1.39563	-1.23783	-2.04642	-2.03909	-2.47393	-2.63147	-2.68128	-0.432641	-2.3105	-2.43204	-1.96808	0.72777
80.402	-1.22704	-1.06306	-1.89728	-1.91193	-2.33321	-2.45261	-2.53982	-0.275515	-2.19939	-2.29562	-1.81955	0.736076
80.9045	-1.03639	-0.883572	-1.72657	-1.77092	-2.17645	-2.26683	-2.39265	-0.114739	-2.08447	-2.13919	-1.65918	0.743701
81.407	-0.838243	-0.68526	-1.547	-1.62591	-2.01302	-2.06142	-2.22651	0.0640275	-1.95211	-1.97353	-1.4859	0.752685
81.9095	-0.624953	-0.477071	-1.35432	-1.46464	-1.83067	-1.84201	-2.04976	0.254576	-1.81088	-1.79815	-1.29979	0.76204
82.4121	-0.392164	-0.262432	-1.14042	-1.29016	-1.63199	-1.61526	-1.86547	0.450165	-1.66348	-1.60236	-1.10136	0.770835
82.9146	-0.15415	-0.0278881	-0.919642	-1.11165	-1.42587	-1.36809	-1.66108	0.66533	-1.49717	-1.3997	-0.889991	0.781203
83.4171	0.102636	0.214354	-0.681927	-0.916191	-1.1996	-1.10876	-1.44792	0.891	-1.3234	-1.18464	-0.665446	0.792062
83.9196	0.373556	0.464858	-0.425825	-0.708377	-0.957502	-0.841893	-1.22526	1.12275	-1.14099	-0.950696	-0.428938	0.80222
84.4221	0.649448	0.73501	-0.164212	-0.496514	-0.708025	-0.554629	-0.982473	1.37466	-0.939257	-0.712321	-0.179831	0.814152
84.9246	0.945594	1.01002	0.116782	-0.267218	-0.438166	-0.257913	-0.733192	1.63489	-0.731743	-0.459457	0.08196	0.826482
85.4271	1.2491	1.29465	0.411021	-0.0268069	-0.154092	0.0459629	-0.472903	1.90163	-0.513439	-0.191037	0.354408	0.837707
85.9296	1.55934	1.59699	0.710208	0.217176	0.136267	0.369067	-0.194061	2.18791	-0.276836	0.079799	0.638587	0.851011
86.4322	1.88799	1.90078	1.02904	0.478326	0.446172	0.697979	0.0882925	2.47943	-0.0366558	0.366547	0.93379	0.864283
86.9347	2.21739	2.21481	1.3545	0.748406	0.767432	1.03315	0.382383	2.77727	0.215728	0.66421	1.23753	0.875958
87.4372	2.55613	2.54277	1.68528	1.02075	1.09274	1.38526	0.691724	3.09272	0.483767	0.963163	1.55143	0.89009
87.9397	2.90754	2.86825	2.03319	1.30905	1.43544	1.73875	1.00118	3.40928	0.752836	1.27826	1.87338	0.903246
88.4422	3.25461	3.20359	2.38068	1.60303	1.78505	2.09706	1.32232	3.73109	1.03477	1.59849	2.20107	0.91441
88.9447	3.61276	3.54722	2.73423	1.89705	2.13505	2.46866	1.65385	4.06702	1.32833	1.91934	2.53635	0.928305
89.4472	3.97456	3.88428	3.09917	2.20468	2.49869	2.83623	1.98197	4.39904	1.62043	2.25442	2.87534	0.939836
89.9497	4.32964	4.22997	3.4572	2.51351	2.86316	3.20624	2.32071	4.73471	1.92528	2.5877	3.21681	0.949464
90.4523	4.69498	4.57725	3.8216	2.8192	3.22317	3.58429	2.6635	5.08	2.23663	2.92096	3.56216	0.96194
90.9548	5.05371	4.91478	4.18896	3.13503	3.5919	3.95214	2.99942	5.41631	2.54433	3.26411	3.90607	0.970637
91.4573	5.40619	5.25927	4.54488	3.44656	3.95429	4.31969	3.34375	5.7547	2.86366	3.59839	4.24914	0.978213
91.9598	5.76426	5.59839	4.90641	3.75124	4.30687	4.68914	3.68471	6.09755	3.18343	3.9323	4.59143	0.988412
92.4623	6.10642	5.92572	5.26109	4.06196	4.66243	5.04252	4.01564	6.42668	3.49766	4.26981	4.92699	0.993661
92.9648	6.44406	6.2576	5.60238	4.36259	5.00384	5.393	4.35134	6.7563	3.82125	4.59252	5.25849	0.999063
93.4673	6.77845	6.57707	5.94637	4.65286	5.3299	5.73885	4.67543	7.08469	4.1387	4.91466	5.5837	1.00633
93.9698	7.09066	6.88371	6.27365	4.94509	5.65283	6.06355	4.98664	7.3952	4.44931	5.23277	5.89734	1.00798
94.4724	7.39949	7.19151	6.58769	5.22172	5.95392	6.38303	5.29764	7.7046	4.76582	5.53208	6.20375	1.01128
94.9749	7.69384	7.48043	6.89875	5.48505	6.23497	6.69137	5.58892	8.00684	5.06969	5.83023	6.49801	1.0153
95.4774	7.96464	7.75658	7.18499	5.7464	6.50748	6.97481	5.8655	8.28792	5.36598	6.11623	6.77705	1.01389
95.9799	8.23111	8.02977	7.4596	5.9871	6.75197	7.2513	6.1362	8.56648	5.66362	6.38194	7.04591	1.0157
96.4824	8.47292	8.27899	7.72348	6.21221	6.97382	7.51087	6.38056	8.83222	5.94285	6.64524	7.29732	1.01714
96.9849	8.6948	8.51665	7.95827	6.4317	7.18358	7.74373	6.60983	9.07506	6.21439	6.88901	7.5317	1.01441
97.4874	8.90872	8.74697	8.18376	6.62638	7.36188	7.96885	6.82773	9.31457	6.48202	7.11371	7.75346	1.01635
97.9899	9.09235	8.95057	8.39063	6.80436	7.5179	8.17271	7.01556	9.53678	6.72712	7.33356	7.95415	1.01737
98.4925	9.26188	9.14381	8.5674	6.97388	7.6608	8.3485	7.18906	9.734	6.96367	7.52627	8.13693	1.01584
98.995	9.4184	9.32666	8.74372	7.11465	7.77113	8.52354	7.34772	9.93652	7.19251	7.72024	8.30951	1.02107
99.4975	9.55796	9.49932	8.89943	7.24953	7.8684	8.67786	7.48894	10.1226	7.42003	7.87733	8.46614	1.02574
100	9.64248	9.59556	8.94099	7.35572	7.94259	8.71349	7.56693	10.1667	7.54601	7.88059	8.53511	1.01629

## Sheet: M1a_RightLeg_NW
StancePhase	NDevR_Meas1	NDevR_Meas2	NDevR_Meas3	NDevR_Meas4	NDevR_Meas5	NDevR_Meas6	NDevR_Meas7	NDevR_Meas8	NDevR_Meas9	NDevR_Meas10	NDevR_Mean	NDevR_SD
0	-0.991212	-1.21082	-1.51273	-1.65832	-1.21904	-1.56731	-1.32192	-1.51477	-1.31285	-1.24693	-1.35559	0.203755
0.502513	-0.999626	-1.21356	-1.48575	-1.63464	-1.20577	-1.52119	-1.2922	-1.47651	-1.28897	-1.17723	-1.32954	0.194269
1.00503	-0.990298	-1.19767	-1.45403	-1.57323	-1.16617	-1.47745	-1.23252	-1.44096	-1.23716	-1.12927	-1.28988	0.185791
1.50754	-0.994413	-1.18815	-1.41547	-1.53302	-1.14678	-1.42118	-1.18495	-1.39258	-1.19638	-1.06921	-1.25421	0.175288
2.01005	-0.998853	-1.18883	-1.39587	-1.48685	-1.12204	-1.37831	-1.14877	-1.35792	-1.16679	-1.00892	-1.22532	0.169271
2.51256	-0.990366	-1.17274	-1.36759	-1.43224	-1.08994	-1.33662	-1.09764	-1.32457	-1.12196	-0.963777	-1.18974	0.164765
3.01508	-1.00031	-1.16693	-1.33873	-1.39557	-1.07679	-1.28245	-1.05933	-1.27888	-1.08953	-0.903552	-1.15921	0.159825
3.51759	-1.00092	-1.16657	-1.32839	-1.3522	-1.0577	-1.24569	-1.0298	-1.2507	-1.06531	-0.852288	-1.13496	0.160213
4.0201	-0.997829	-1.14993	-1.305	-1.30406	-1.03475	-1.20762	-0.987574	-1.22128	-1.02783	-0.812288	-1.10482	0.159003
4.52261	-1.01135	-1.14674	-1.29035	-1.27504	-1.03187	-1.16037	-0.963125	-1.18276	-1.0074	-0.758013	-1.0827	0.161011
5.02513	-1.00869	-1.1429	-1.28851	-1.23857	-1.02226	-1.13231	-0.942836	-1.16345	-0.990336	-0.719728	-1.06496	0.165021
5.52764	-1.01235	-1.12429	-1.27244	-1.19999	-1.0114	-1.0998	-0.912627	-1.13972	-0.962536	-0.686785	-1.04219	0.166256
6.03015	-1.02446	-1.12062	-1.27217	-1.1806	-1.0205	-1.06117	-0.902657	-1.10993	-0.954041	-0.642587	-1.02887	0.172911
6.53266	-1.01858	-1.11025	-1.27562	-1.15227	-1.02117	-1.04171	-0.891001	-1.09935	-0.942894	-0.618529	-1.01714	0.176836
7.03518	-1.02619	-1.08824	-1.26701	-1.12364	-1.02214	-1.01402	-0.872402	-1.08064	-0.923797	-0.592702	-1.00108	0.179571
7.53769	-1.03062	-1.08159	-1.27706	-1.11302	-1.04144	-0.982695	-0.873667	-1.05848	-0.923442	-0.560322	-0.994234	0.187786
8.0402	-1.021	-1.06327	-1.28065	-1.09126	-1.04965	-0.968742	-0.866884	-1.05392	-0.913945	-0.548653	-0.985797	0.189944
8.54271	-1.02703	-1.03797	-1.27736	-1.07018	-1.05857	-0.942573	-0.856235	-1.03747	-0.899464	-0.528264	-0.973511	0.193922
9.04523	-1.01929	-1.02738	-1.29118	-1.06487	-1.08284	-0.91509	-0.862684	-1.02014	-0.90098	-0.507102	-0.969155	0.20185
9.54774	-1.00622	-1.00161	-1.29063	-1.04582	-1.09272	-0.902427	-0.855449	-1.01807	-0.887863	-0.503888	-0.96047	0.202491
10.0503	-1.00572	-0.974495	-1.29082	-1.0281	-1.10308	-0.874594	-0.847934	-1.00139	-0.873539	-0.486784	-0.948645	0.207776
10.5528	-0.985629	-0.960187	-1.30325	-1.02374	-1.12547	-0.848487	-0.853614	-0.987071	-0.871587	-0.475257	-0.943429	0.214594
11.0553	-0.970765	-0.928715	-1.29769	-1.00383	-1.13081	-0.834722	-0.842092	-0.985673	-0.851686	-0.476519	-0.932249	0.214545
11.5578	-0.960927	-0.901666	-1.30084	-0.986734	-1.13727	-0.804258	-0.834793	-0.968228	-0.835246	-0.461597	-0.919157	0.220858
12.0603	-0.932151	-0.884121	-1.30867	-0.981577	-1.15361	-0.779065	-0.83647	-0.956711	-0.827143	-0.458228	-0.911775	0.226135
12.5628	-0.917064	-0.848929	-1.29946	-0.960387	-1.15188	-0.763507	-0.819886	-0.955383	-0.800236	-0.460869	-0.897759	0.226178
13.0653	-0.897329	-0.823352	-1.30482	-0.944404	-1.15319	-0.73067	-0.812257	-0.937499	-0.781849	-0.448148	-0.883352	0.233089
13.5678	-0.865423	-0.802937	-1.30615	-0.93932	-1.16305	-0.706392	-0.808916	-0.928932	-0.767602	-0.45145	-0.874018	0.236857
14.0704	-0.850587	-0.766064	-1.29561	-0.918209	-1.15474	-0.688408	-0.788264	-0.927469	-0.73604	-0.453384	-0.857877	0.237751
14.5729	-0.822588	-0.743083	-1.30199	-0.90461	-1.15169	-0.653183	-0.780556	-0.909888	-0.717665	-0.443668	-0.842892	0.244889
15.0754	-0.793057	-0.720399	-1.29671	-0.900492	-1.15583	-0.629158	-0.772072	-0.904742	-0.699042	-0.452128	-0.832363	0.247542
15.5779	-0.77772	-0.684041	-1.28776	-0.88038	-1.14199	-0.607572	-0.748936	-0.903401	-0.666383	-0.452332	-0.815051	0.249901
16.0804	-0.744819	-0.664422	-1.29394	-0.869754	-1.13555	-0.569477	-0.741495	-0.887248	-0.650288	-0.446721	-0.800372	0.256962
16.5829	-0.721162	-0.640011	-1.28373	-0.86688	-1.13494	-0.544635	-0.728301	-0.886072	-0.629396	-0.458573	-0.789371	0.259224
17.0854	-0.703324	-0.60585	-1.27894	-0.8482	-1.11694	-0.518295	-0.704588	-0.885161	-0.598925	-0.456708	-0.771693	0.263561
17.5879	-0.669032	-0.589375	-1.28369	-0.840757	-1.1086	-0.477045	-0.697853	-0.871368	-0.586482	-0.455815	-0.758002	0.270516
18.0905	-0.651008	-0.563239	-1.27124	-0.839147	-1.10482	-0.450581	-0.680964	-0.87424	-0.564836	-0.468714	-0.746879	0.273532
18.593	-0.627928	-0.532052	-1.27185	-0.822095	-1.08466	-0.418834	-0.658718	-0.873691	-0.538739	-0.464565	-0.729313	0.280289
19.0955	-0.594877	-0.517629	-1.27387	-0.817751	-1.07638	-0.374578	-0.652971	-0.862717	-0.530095	-0.467817	-0.716869	0.287458
19.598	-0.579279	-0.48955	-1.26201	-0.817087	-1.07131	-0.34603	-0.633473	-0.869213	-0.508517	-0.478713	-0.705518	0.292495
20.1005	-0.549338	-0.461614	-1.26746	-0.801412	-1.05111	-0.308759	-0.614105	-0.868737	-0.487881	-0.471879	-0.68823	0.301785
20.603	-0.519241	-0.447904	-1.26575	-0.799483	-1.04468	-0.262109	-0.608915	-0.860787	-0.482232	-0.477549	-0.676865	0.309561
21.1055	-0.501615	-0.417938	-1.25684	-0.798774	-1.03988	-0.231472	-0.587546	-0.870269	-0.461056	-0.483528	-0.664892	0.317463
21.608	-0.465169	-0.393388	-1.26519	-0.783525	-1.02122	-0.189173	-0.571657	-0.869567	-0.446019	-0.474141	-0.647906	0.328855
22.1106	-0.438325	-0.379218	-1.25959	-0.782718	-1.01779	-0.141163	-0.566137	-0.864693	-0.441942	-0.480515	-0.63721	0.337481
22.6131	-0.414553	-0.347858	-1.25531	-0.780675	-1.01416	-0.108759	-0.543531	-0.876343	-0.421218	-0.479982	-0.624239	0.348478
23.1156	-0.373895	-0.326737	-1.26402	-0.764889	-0.997971	-0.0623362	-0.53118	-0.875055	-0.411198	-0.469034	-0.607631	0.361167
23.6181	-0.349276	-0.311154	-1.25546	-0.76419	-0.99805	-0.0142175	-0.524344	-0.87305	-0.407015	-0.474485	-0.597124	0.370834
24.1206	-0.317257	-0.279146	-1.2564	-0.760002	-0.995934	0.0193831	-0.501195	-0.885813	-0.386705	-0.466834	-0.582991	0.384642
24.6231	-0.276168	-0.261205	-1.26278	-0.743257	-0.982619	0.0686	-0.49212	-0.883475	-0.380623	-0.455283	-0.566892	0.397628
25.1256	-0.252124	-0.243425	-1.25273	-0.742161	-0.98621	0.115259	-0.48324	-0.883879	-0.374714	-0.457952	-0.556117	0.408395
25.6281	-0.212772	-0.211645	-1.25783	-0.735515	-0.985527	0.149034	-0.460524	-0.896569	-0.35482	-0.443378	-0.540955	0.4241
26.1307	-0.175379	-0.196477	-1.25928	-0.717826	-0.975082	0.199147	-0.454443	-0.892712	-0.35134	-0.432001	-0.52554	0.436205
26.6332	-0.150144	-0.176167	-1.24907	-0.716241	-0.981823	0.24244	-0.443306	-0.894899	-0.342406	-0.430319	-0.514194	0.447876
27.1357	-0.106932	-0.145761	-1.2558	-0.707274	-0.982206	0.275119	-0.422238	-0.906277	-0.323042	-0.410045	-0.498446	0.464041
27.6382	-0.0760913	-0.132978	-1.25068	-0.689101	-0.974341	0.324131	-0.418776	-0.900422	-0.320704	-0.399525	-0.483849	0.474277
28.1407	-0.0483095	-0.110295	-1.24152	-0.6874	-0.983576	0.362476	-0.405507	-0.903563	-0.307837	-0.392533	-0.471807	0.486586
28.6432	-0.00619539	-0.0824518	-1.24694	-0.67676	-0.984362	0.393123	-0.3872	-0.912283	-0.289138	-0.368607	-0.456081	0.501638
29.1457	0.0172246	-0.0715064	-1.23521	-0.659076	-0.978416	0.439384	-0.385752	-0.90381	-0.286443	-0.359387	-0.4423	0.50952
29.6482	0.0476201	-0.0468073	-1.22802	-0.658162	-0.989058	0.471679	-0.370712	-0.906717	-0.269207	-0.346951	-0.429634	0.522063
30.1508	0.0834969	-0.0223229	-1.22935	-0.647069	-0.989143	0.499607	-0.356049	-0.911179	-0.251343	-0.322043	-0.414539	0.534473
30.6533	0.100618	-0.0122541	-1.21235	-0.631375	-0.983961	0.541653	-0.355856	-0.899146	-0.246922	-0.314422	-0.401402	0.539956
31.1558	0.132144	0.0141176	-1.2072	-0.632605	-0.994456	0.567063	-0.339631	-0.900148	-0.225368	-0.29733	-0.388342	0.552008
31.6583	0.158088	0.0348894	-1.20227	-0.622626	-0.992392	0.591581	-0.329179	-0.898446	-0.20845	-0.274246	-0.374305	0.560487
32.1608	0.171437	0.0450426	-1.18219	-0.610569	-0.986614	0.627884	-0.329395	-0.881594	-0.201079	-0.268096	-0.361517	0.563768
32.6633	0.201266	0.0723311	-1.17822	-0.615238	-0.995495	0.645485	-0.312724	-0.878736	-0.175619	-0.247648	-0.34846	0.574265
33.1658	0.215942	0.0890476	-1.16594	-0.607692	-0.990231	0.665496	-0.306675	-0.869077	-0.159571	-0.228584	-0.335729	0.577988
33.6683	0.228127	0.0999246	-1.14531	-0.600416	-0.983118	0.694145	-0.306462	-0.846414	-0.148182	-0.223211	-0.323092	0.579354
34.1709	0.252648	0.127066	-1.14091	-0.60912	-0.989673	0.702757	-0.290183	-0.838186	-0.119447	-0.20098	-0.310603	0.587148
34.6734	0.257183	0.139708	-1.12157	-0.604543	-0.980914	0.716915	-0.288359	-0.819502	-0.103913	-0.187235	-0.299223	0.585989
35.1759	0.269698	0.151911	-1.10255	-0.602368	-0.972363	0.736143	-0.286968	-0.790666	-0.0875939	-0.181594	-0.286635	0.585778
35.6784	0.28558	0.177935	-1.09572	-0.615052	-0.976425	0.735102	-0.271916	-0.776082	-0.0562623	-0.159239	-0.275208	0.590033
36.1809	0.283069	0.186961	-1.07081	-0.613581	-0.964411	0.742611	-0.273722	-0.747929	-0.0405321	-0.150992	-0.264933	0.584676
36.6834	0.295734	0.200976	-1.05469	-0.616642	-0.954867	0.751495	-0.270499	-0.713019	-0.0185417	-0.143824	-0.252388	0.583342
37.1859	0.301119	0.224957	-1.04355	-0.63326	-0.956949	0.740993	-0.257333	-0.691605	0.0147341	-0.122758	-0.242365	0.583908
37.6884	0.295611	0.231021	-1.01553	-0.635113	-0.942726	0.741704	-0.261737	-0.654244	0.0315678	-0.119014	-0.232846	0.575791
38.191	0.306735	0.246915	-1.00252	-0.643554	-0.93352	0.740081	-0.256091	-0.613962	0.0595521	-0.109057	-0.220542	0.573975
38.6935	0.302017	0.267804	-0.985966	-0.663968	-0.935067	0.720952	-0.245134	-0.585878	0.0939789	-0.0902344	-0.212149	0.571575
39.196	0.297273	0.271461	-0.957911	-0.669147	-0.920574	0.715139	-0.250661	-0.540272	0.112696	-0.0890207	-0.203102	0.562647
39.6985	0.304461	0.288665	-0.947442	-0.682717	-0.913741	0.703384	-0.242027	-0.495793	0.146349	-0.0752817	-0.191414	0.561201
40.201	0.29241	0.305209	-0.925858	-0.706323	-0.916657	0.676812	-0.233156	-0.461679	0.180906	-0.0591577	-0.184749	0.557326
40.7035	0.290895	0.306709	-0.901119	-0.714303	-0.904008	0.664949	-0.238002	-0.40936	0.201933	-0.0580691	-0.176038	0.549626
41.206	0.292229	0.32398	-0.892307	-0.732151	-0.901429	0.643795	-0.22592	-0.362285	0.240098	-0.0402676	-0.165426	0.549501
41.7085	0.277391	0.334834	-0.867631	-0.757737	-0.907278	0.611236	-0.218666	-0.323343	0.273309	-0.0270362	-0.160492	0.545994
42.2111	0.279847	0.334191	-0.849067	-0.767311	-0.898132	0.594095	-0.221024	-0.266453	0.296219	-0.023868	-0.15215	0.541186
42.7136	0.275056	0.349858	-0.840915	-0.787751	-0.901157	0.564889	-0.205342	-0.218745	0.336515	-0.00258421	-0.143018	0.543206
43.2161	0.262833	0.353808	-0.81618	-0.813118	-0.910976	0.52839	-0.199103	-0.176501	0.366151	0.00791164	-0.139679	0.541651
43.7186	0.268844	0.350747	-0.80545	-0.821902	-0.906431	0.507435	-0.197482	-0.117336	0.3895	0.0150255	-0.131705	0.540568
44.2211	0.260296	0.362786	-0.797133	-0.841872	-0.915743	0.472458	-0.178572	-0.0707391	0.428625	0.0387868	-0.124111	0.54502
44.7236	0.255826	0.358946	-0.775788	-0.863426	-0.929892	0.434864	-0.172952	-0.0264689	0.452372	0.0474659	-0.121905	0.546132
45.2261	0.264458	0.353624	-0.77307	-0.867648	-0.9303	0.412495	-0.166675	0.0329898	0.474749	0.0601959	-0.113918	0.54865
45.7286	0.256472	0.361317	-0.764379	-0.8828	-0.945684	0.375269	-0.145617	0.0770925	0.510244	0.0855681	-0.107252	0.555265
46.2312	0.262972	0.351477	-0.7497	-0.895888	-0.963211	0.340772	-0.140342	0.121931	0.527981	0.0942352	-0.104977	0.559093
46.7337	0.273433	0.346738	-0.753833	-0.890945	-0.966872	0.321124	-0.128888	0.179136	0.550351	0.113883	-0.0955873	0.564524
47.2362	0.271628	0.352356	-0.745109	-0.896397	-0.985026	0.287297	-0.106203	0.218483	0.582656	0.140187	-0.0880128	0.572534
47.7387	0.290501	0.34087	-0.738822	-0.896251	-1.00122	0.262143	-0.0997691	0.261357	0.597069	0.150885	-0.0833237	0.578212
48.2412	0.303676	0.340461	-0.746524	-0.877782	-1.00246	0.251492	-0.0818865	0.313069	0.621722	0.177597	-0.0700633	0.584789
48.7437	0.313876	0.346445	-0.737335	-0.869288	-1.01663	0.228586	-0.0572059	0.345448	0.65198	0.203716	-0.0590404	0.592356
49.2462	0.344467	0.336921	-0.737987	-0.852049	-1.02449	0.220025	-0.047664	0.384286	0.665611	0.217702	-0.0493181	0.597852
49.7487	0.36214	0.342839	-0.743935	-0.816802	-1.0166	0.224819	-0.0226894	0.428249	0.693723	0.249954	-0.0298303	0.60296
50.2513	0.387459	0.350056	-0.7327	-0.791456	-1.02037	0.21919	0.00367446	0.452531	0.722148	0.274246	-0.0135226	0.607801
50.7538	0.426121	0.344335	-0.735678	-0.755247	-1.01448	0.231888	0.0170246	0.485869	0.736341	0.291644	0.002782	0.61085
51.2563	0.449135	0.356487	-0.733418	-0.702906	-0.993344	0.254932	0.0478276	0.520197	0.767245	0.326318	0.0292475	0.612099
51.7588	0.487963	0.364387	-0.717516	-0.662149	-0.983856	0.268263	0.0739988	0.535285	0.792441	0.346653	0.050547	0.612706
52.2613	0.528647	0.363072	-0.716599	-0.610525	-0.962954	0.301376	0.0902748	0.561767	0.806541	0.366237	0.0727838	0.612014
52.7638	0.556679	0.380428	-0.701721	-0.546645	-0.928943	0.339596	0.124327	0.585596	0.837604	0.39905	0.104597	0.608633
53.2663	0.60389	0.388628	-0.680886	-0.497081	-0.90757	0.367629	0.148395	0.592734	0.85744	0.413355	0.128653	0.605452
53.7688	0.641466	0.392508	-0.673374	-0.437164	-0.873909	0.414954	0.167169	0.614204	0.870883	0.433314	0.155005	0.601582
54.2714	0.674646	0.414227	-0.647602	-0.368965	-0.829865	0.461284	0.202816	0.63053	0.900433	0.460515	0.189802	0.594888
54.7739	0.724506	0.422878	-0.625828	-0.317043	-0.799347	0.497595	0.22458	0.633909	0.914907	0.468596	0.214476	0.589857
55.2764	0.757143	0.432566	-0.612643	-0.254745	-0.755764	0.552363	0.246469	0.653718	0.928552	0.488342	0.2436	0.584262
55.7789	0.79561	0.457558	-0.581147	-0.187627	-0.704565	0.600822	0.282789	0.665671	0.955803	0.508581	0.279349	0.576159
56.2814	0.842653	0.466874	-0.562163	-0.137836	-0.667427	0.64075	0.302627	0.66849	0.965283	0.512554	0.303181	0.570851
56.7839	0.870855	0.482536	-0.54425	-0.0772002	-0.616481	0.698097	0.327922	0.688606	0.979235	0.532379	0.33417	0.564518
57.2864	0.91313	0.509499	-0.511932	-0.0147549	-0.560675	0.74463	0.363722	0.698227	1.00265	0.545854	0.369035	0.556349
57.7889	0.952787	0.519689	-0.497046	0.0301489	-0.519096	0.784975	0.382065	0.70275	1.00714	0.548519	0.391194	0.551383
58.2915	0.97846	0.540894	-0.474952	0.0867222	-0.463	0.841189	0.410777	0.724433	1.02089	0.568513	0.423392	0.54481
58.794	1.02148	0.568229	-0.445551	0.142536	-0.404736	0.88287	0.445157	0.733328	1.03893	0.576287	0.455853	0.537257
59.2965	1.05136	0.57927	-0.433834	0.181357	-0.360483	0.92132	0.46296	0.741239	1.03872	0.580451	0.476236	0.532543
59.799	1.07674	0.604883	-0.4081	0.232905	-0.301093	0.973563	0.495147	0.765197	1.05155	0.600543	0.509134	0.525935
60.3015	1.1164	0.630793	-0.383751	0.281507	-0.242184	1.00849	0.527653	0.77453	1.06301	0.604555	0.5381	0.519052
60.804	1.13652	0.642439	-0.372754	0.314307	-0.196768	1.04354	0.546063	0.786891	1.0586	0.612737	0.557157	0.514139
61.3065	1.16281	0.670771	-0.344249	0.361001	-0.135758	1.08979	0.581378	0.813271	1.06966	0.632816	0.59015	0.507527
61.809	1.19487	0.693494	-0.325379	0.402885	-0.0778354	1.11693	0.611461	0.823727	1.07375	0.635579	0.614948	0.500902
62.3116	1.20731	0.705399	-0.31212	0.430662	-0.032621	1.14769	0.631116	0.840915	1.06587	0.649563	0.633378	0.495323
62.8141	1.23396	0.734523	-0.282128	0.473445	0.0284187	1.18661	0.668356	0.869231	1.07435	0.669402	0.665617	0.488639
63.3166	1.2553	0.752735	-0.267582	0.509745	0.083775	1.20567	0.695114	0.880862	1.07091	0.673431	0.685995	0.481668
63.8191	1.26317	0.764752	-0.249456	0.533894	0.12736	1.2318	0.71601	0.902379	1.06057	0.693776	0.704426	0.475185
64.3216	1.28777	0.792902	-0.219472	0.573877	0.186665	1.26278	0.753364	0.931369	1.06583	0.712836	0.734792	0.468324
64.8241	1.29714	0.805942	-0.206905	0.605701	0.237649	1.27428	0.775953	0.943511	1.05539	0.720039	0.75087	0.46051
65.3266	1.30319	0.818024	-0.182438	0.627376	0.277888	1.29614	0.797836	0.968138	1.04378	0.745849	0.769579	0.453217
65.8291	1.32194	0.843538	-0.153937	0.665291	0.333397	1.31944	0.833406	0.996203	1.04547	0.763284	0.796802	0.446107
66.3317	1.32004	0.8512	-0.140553	0.693319	0.378002	1.32475	0.851319	1.00818	1.02919	0.774606	0.809004	0.437271
66.8342	1.32533	0.863299	-0.109909	0.713187	0.4131	1.34328	0.873691	1.03481	1.01753	0.803632	0.827795	0.42953
67.3367	1.33398	0.884898	-0.0841249	0.749256	0.462883	1.35981	0.905521	1.06083	1.01548	0.818408	0.850694	0.422146
67.8392	1.32282	0.887829	-0.0675219	0.77366	0.499554	1.36071	0.918422	1.0724	0.994915	0.833769	0.859656	0.412415
68.3417	1.3259	0.900332	-0.0326915	0.791807	0.528426	1.37697	0.940439	1.10009	0.984196	0.863018	0.877848	0.404667
68.8442	1.32082	0.917598	-0.0106352	0.825641	0.571441	1.38776	0.966658	1.123	0.978341	0.874555	0.895517	0.397044
69.3467	1.30257	0.917276	0.0102686	0.846006	0.599604	1.38582	0.974478	1.13358	0.95504	0.893493	0.901813	0.386767
69.8492	1.29952	0.930646	0.0456936	0.861971	0.621953	1.40036	0.995108	1.16068	0.945559	0.920442	0.918193	0.379428
70.3518	1.27843	0.943374	0.0634151	0.892751	0.657694	1.40589	1.01414	1.17876	0.935364	0.92942	0.929924	0.371715
70.8543	1.25425	0.940961	0.0882129	0.908424	0.677005	1.40183	1.01697	1.18693	0.910016	0.951625	0.933622	0.361366
71.3568	1.2398	0.954561	0.120039	0.92163	0.692462	1.41416	1.03479	1.21095	0.900591	0.974724	0.946371	0.354906
71.8593	1.20268	0.961633	0.133338	0.94854	0.720197	1.41393	1.04504	1.22184	0.884442	0.982444	0.951408	0.347566
72.3618	1.17261	0.956924	0.15983	0.958915	0.730068	1.40722	1.04246	1.22554	0.856508	1.00677	0.951685	0.337947
72.8643	1.14241	0.968419	0.183569	0.968688	0.738	1.41554	1.05517	1.24351	0.844744	1.02433	0.958438	0.333316
73.3668	1.09177	0.967569	0.191956	0.990625	0.756743	1.40787	1.05461	1.24488	0.820699	1.03122	0.955794	0.327373
73.8693	1.05467	0.958971	0.215779	0.994563	0.756265	1.39677	1.04546	1.2422	0.789254	1.05504	0.950897	0.319826
74.3719	1.00638	0.964775	0.227032	0.999451	0.755475	1.39825	1.04997	1.2516	0.77246	1.06524	0.949064	0.318511
74.8744	0.945622	0.953338	0.229279	1.01446	0.76342	1.38082	1.03643	1.24179	0.738828	1.07115	0.937513	0.315235
75.3769	0.8987	0.938874	0.244665	1.01008	0.750581	1.36298	1.01906	1.23128	0.7026	1.0914	0.925022	0.311454
75.8794	0.832024	0.935568	0.240048	1.00815	0.738533	1.35452	1.012	1.22992	0.677694	1.09338	0.912182	0.314906
76.3819	0.763705	0.911903	0.234376	1.01422	0.732495	1.32507	0.983542	1.20738	0.632662	1.098	0.890335	0.315306
76.8844	0.703264	0.890224	0.235524	1.00005	0.704059	1.29822	0.956016	1.18711	0.589759	1.11175	0.867598	0.316837
77.3869	0.620006	0.875185	0.213479	0.990019	0.677279	1.27706	0.933996	1.17212	0.553475	1.10514	0.841776	0.325521
77.8894	0.544951	0.838346	0.197724	0.985828	0.653562	1.23391	0.888979	1.13464	0.495669	1.10714	0.808075	0.329935
78.392	0.467589	0.807785	0.179711	0.960838	0.606272	1.19633	0.849188	1.10205	0.444446	1.11089	0.772509	0.337466
78.8945	0.37073	0.778059	0.139964	0.941358	0.561694	1.16053	0.809206	1.07054	0.394421	1.09486	0.732136	0.350525
79.397	0.287418	0.726568	0.111038	0.925129	0.517509	1.10287	0.746602	1.01643	0.32347	1.09131	0.684834	0.358855
79.8995	0.190962	0.684306	0.0700889	0.887486	0.449462	1.05324	0.692598	0.969675	0.26255	1.08114	0.63415	0.371916
80.402	0.0835898	0.636331	0.0131463	0.85627	0.385574	1.00101	0.632311	0.919781	0.19689	1.05449	0.57794	0.387637
80.9045	-0.0111884	0.56831	-0.0323503	0.82533	0.319806	0.927524	0.551594	0.848262	0.11252	1.04154	0.515135	0.399379
81.407	-0.126852	0.511338	-0.0977308	0.772474	0.230652	0.863554	0.481555	0.786058	0.0402151	1.01411	0.447537	0.416289
81.9095	-0.242831	0.442756	-0.170554	0.726714	0.147343	0.792298	0.39947	0.71657	-0.0425825	0.975596	0.374478	0.432815
82.4121	-0.353227	0.358177	-0.235464	0.678221	0.0602779	0.701255	0.301011	0.627501	-0.140258	0.948981	0.294647	0.447252
82.9146	-0.48654	0.285566	-0.324379	0.607857	-0.0488854	0.620747	0.214109	0.549281	-0.225301	0.901645	0.20941	0.465886
83.4171	-0.611068	0.196787	-0.411734	0.545506	-0.150281	0.528814	0.11066	0.46013	-0.325717	0.849639	0.119274	0.482026
83.9196	-0.740238	0.0974944	-0.498026	0.478017	-0.256869	0.419786	-0.00347404	0.354489	-0.435958	0.804861	0.0220083	0.498317
84.4221	-0.887527	0.00961474	-0.607698	0.389807	-0.38356	0.32192	-0.106377	0.260646	-0.534522	0.735753	-0.0801945	0.516589
84.9246	-1.0212	-0.0976112	-0.708554	0.311059	-0.500376	0.209229	-0.228664	0.152735	-0.652005	0.668393	-0.186699	0.531689
85.4271	-1.1689	-0.209096	-0.816556	0.225497	-0.623285	0.08307	-0.355114	0.032125	-0.773606	0.601757	-0.30041	0.548563
85.9296	-1.3245	-0.311022	-0.942462	0.12117	-0.763471	-0.0317213	-0.471969	-0.0763694	-0.88588	0.510888	-0.417534	0.564592
86.4322	-1.46715	-0.433573	-1.05547	0.0278666	-0.89132	-0.163669	-0.609223	-0.201221	-1.01884	0.427603	-0.538499	0.578239
86.9347	-1.62864	-0.55384	-1.18261	-0.0735765	-1.0254	-0.30438	-0.743867	-0.334149	-1.14992	0.338312	-0.665808	0.594051
87.4372	-1.78559	-0.667306	-1.31832	-0.191362	-1.17302	-0.433536	-0.871385	-0.454899	-1.27487	0.228892	-0.79414	0.606401
87.9397	-1.93478	-0.800478	-1.44077	-0.296624	-1.30546	-0.580563	-1.01797	-0.592952	-1.41997	0.131393	-0.925818	0.618176
88.4422	-2.10083	-0.924974	-1.58096	-0.41102	-1.44345	-0.730571	-1.15516	-0.733606	-1.55721	0.0220693	-1.06157	0.63099
88.9447	-2.25136	-1.04581	-1.71862	-0.538929	-1.59045	-0.868732	-1.28783	-0.862112	-1.69165	-0.100238	-1.19557	0.638591
89.4472	-2.40128	-1.18322	-1.84602	-0.652848	-1.71905	-1.02392	-1.43581	-1.00749	-1.84323	-0.208701	-1.33216	0.647638
89.9497	-2.55957	-1.30632	-1.99024	-0.776436	-1.85175	-1.17578	-1.56809	-1.14961	-1.98128	-0.333112	-1.46922	0.655245
90.4523	-2.69604	-1.42893	-2.12154	-0.910102	-1.98817	-1.31563	-1.69821	-1.27988	-2.11947	-0.461726	-1.60197	0.65724
90.9548	-2.83791	-1.5632	-2.24767	-1.02803	-2.10268	-1.47044	-1.83782	-1.42552	-2.2695	-0.577257	-1.736	0.662163
91.4573	-2.97577	-1.67877	-2.38506	-1.15532	-2.21915	-1.61563	-1.95654	-1.56212	-2.40123	-0.710413	-1.866	0.662564
91.9598	-3.09165	-1.79673	-2.50188	-1.28849	-2.33381	-1.749	-2.07506	-1.68751	-2.5353	-0.838616	-1.9898	0.658548
92.4623	-3.21544	-1.92015	-2.61896	-1.40384	-2.42337	-1.89455	-2.19627	-1.82587	-2.67437	-0.956632	-2.11294	0.658046
92.9648	-3.323	-2.02211	-2.73834	-1.52749	-2.51308	-2.02493	-2.29347	-1.94979	-2.79176	-1.09085	-2.22748	0.650444
93.4673	-3.41412	-2.12875	-2.83383	-1.65234	-2.5963	-2.14438	-2.3926	-2.0635	-2.91304	-1.2117	-2.33505	0.641133
93.9698	-3.51125	-2.23402	-2.93402	-1.75723	-2.6525	-2.273	-2.48787	-2.18717	-3.03201	-1.3265	-2.43956	0.635072
94.4724	-3.58364	-2.31693	-3.02645	-1.86902	-2.70808	-2.38198	-2.55853	-2.29194	-3.12807	-1.45312	-2.53178	0.620692
94.9749	-3.64834	-2.40618	-3.09663	-1.97749	-2.75378	-2.48162	-2.63324	-2.38817	-3.2294	-1.55995	-2.61748	0.608201
95.4774	-3.71285	-2.48746	-3.17389	-2.06448	-2.77198	-2.5873	-2.69806	-2.49142	-3.32194	-1.6654	-2.69748	0.597963
95.9799	-3.74996	-2.54766	-3.23439	-2.15751	-2.78998	-2.67	-2.73999	-2.57272	-3.3929	-1.77609	-2.76312	0.579863
96.4824	-3.78804	-2.61549	-3.27849	-2.24362	-2.79606	-2.74551	-2.78771	-2.64801	-3.47047	-1.86352	-2.82369	0.567249
96.9849	-3.81724	-2.66999	-3.3292	-2.3079	-2.77569	-2.82396	-2.82056	-2.72763	-3.53396	-1.954	-2.87601	0.555512
97.4874	-3.82288	-2.70706	-3.35699	-2.37814	-2.75691	-2.87754	-2.83435	-2.78375	-3.57931	-2.04235	-2.91393	0.537897
97.9899	-3.83513	-2.75283	-3.37673	-2.43893	-2.72576	-2.92694	-2.85517	-2.83715	-3.63198	-2.10761	-2.94882	0.528401
98.4925	-3.83042	-2.78147	-3.39984	-2.47873	-2.67123	-2.97672	-2.85768	-2.89219	-3.66641	-2.17936	-2.97341	0.51854
98.995	-3.81107	-2.79816	-3.39702	-2.52515	-2.62299	-3.00258	-2.84644	-2.92496	-3.68758	-2.24761	-2.98635	0.504428
99.4975	-3.79501	-2.82453	-3.39447	-2.56311	-2.55516	-3.02889	-2.8397	-2.95941	-3.71661	-2.28768	-2.99646	0.500685
100	-3.77233	-2.82813	-3.39925	-2.57842	-2.48431	-3.04278	-2.8251	-2.97553	-3.72146	-2.29811	-2.99254	0.502739

## Sheet: M1b_LeftLeg_NH
StancePhase	NEleL_Meas1	NEleL_Meas2	NEleL_Meas3	NEleL_Meas4	NEleL_Meas5	NEleL_Meas6	NEleL_Meas7	NEleL_Meas8	NEleL_Meas9	NEleL_Meas10	NEleL_Mean	NEleL_SD
0	-0.221571	1.69449	0.22588	0.968039	-1.0051	0.173955	-0.249598	0.201597	-0.321413	0.0916879	0.155798	0.739439
0.502513	-0.269372	1.65069	0.144821	0.935111	-1.07729	0.140498	-0.341171	0.153709	-0.357475	0.0660339	0.104555	0.748026
1.00503	-0.331631	1.60143	0.067299	0.904424	-1.16456	0.105656	-0.428589	0.107167	-0.425632	0.0192714	0.0454838	0.761609
1.50754	-0.38685	1.55931	0.000749519	0.887152	-1.23668	0.0782364	-0.505414	0.0711358	-0.488122	-0.0248996	-0.00453835	0.774801
2.01005	-0.43725	1.5157	-0.0629193	0.867979	-1.30624	0.0512847	-0.580028	0.0384554	-0.541934	-0.0615262	-0.0516475	0.786234
2.51256	-0.477805	1.48252	-0.126989	0.853261	-1.36203	0.0360692	-0.655349	0.00492309	-0.587546	-0.0907238	-0.0923673	0.797525
3.01508	-0.519487	1.44823	-0.178865	0.848586	-1.41323	0.0221367	-0.718961	-0.0170094	-0.633444	-0.121613	-0.128365	0.808667
3.51759	-0.550916	1.41495	-0.227448	0.841604	-1.45715	0.0117361	-0.779393	-0.036463	-0.669495	-0.14384	-0.159641	0.817305
4.0201	-0.573971	1.39171	-0.272187	0.840336	-1.48566	0.0137016	-0.835719	-0.0533694	-0.696366	-0.157981	-0.182951	0.825319
4.52261	-0.595691	1.36566	-0.302643	0.848058	-1.50924	0.0165003	-0.87758	-0.0572366	-0.722633	-0.172838	-0.200764	0.832076
5.02513	-0.603105	1.34302	-0.329806	0.853157	-1.52238	0.0260199	-0.915374	-0.0593555	-0.737708	-0.177356	-0.212288	0.835919
5.52764	-0.604498	1.32982	-0.348709	0.865387	-1.52002	0.0480737	-0.943913	-0.054951	-0.743535	-0.173305	-0.214565	0.838887
6.03015	-0.600513	1.31362	-0.352925	0.885226	-1.51301	0.0709792	-0.956793	-0.0373715	-0.747889	-0.168531	-0.210721	0.839919
6.53266	-0.581152	1.30395	-0.354305	0.90174	-1.49389	0.103132	-0.965187	-0.0187088	-0.740059	-0.151826	-0.19963	0.838198
7.03518	-0.558646	1.30296	-0.344742	0.925582	-1.46119	0.146462	-0.960968	0.0093356	-0.723457	-0.126522	-0.179119	0.835595
7.53769	-0.527375	1.29931	-0.322883	0.95417	-1.42546	0.189699	-0.942631	0.0484172	-0.705379	-0.100072	-0.153221	0.830839
8.0402	-0.483569	1.3044	-0.299947	0.977648	-1.37775	0.242906	-0.920696	0.0872397	-0.67528	-0.0615547	-0.120661	0.823795
8.54271	-0.439612	1.31609	-0.265746	1.00733	-1.3203	0.303862	-0.885086	0.136432	-0.638141	-0.0160573	-0.0801224	0.815917
9.04523	-0.38526	1.32492	-0.224165	1.03781	-1.26234	0.362729	-0.839273	0.192333	-0.60072	0.0293714	-0.0364598	0.805952
9.54774	-0.324313	1.34323	-0.183919	1.06108	-1.19386	0.430639	-0.791373	0.246204	-0.552593	0.0854107	0.01205	0.794285
10.0503	-0.265189	1.36479	-0.133834	1.08896	-1.12057	0.501468	-0.730421	0.309661	-0.500223	0.145331	0.0659976	0.781811
10.5528	-0.196179	1.38302	-0.082379	1.11363	-1.04917	0.568093	-0.664295	0.374267	-0.449579	0.202811	0.120022	0.767552
11.0553	-0.127719	1.41017	-0.0339179	1.1298	-0.969178	0.642046	-0.597141	0.435639	-0.3903	0.268489	0.176789	0.752201
11.5578	-0.0612067	1.43659	0.0221235	1.1494	-0.889292	0.713903	-0.518669	0.504756	-0.330178	0.33425	0.236167	0.736087
12.0603	0.0124344	1.45938	0.0739483	1.16274	-0.812794	0.780297	-0.440118	0.56971	-0.274052	0.395007	0.292656	0.718781
12.5628	0.0793271	1.48976	0.122441	1.16768	-0.729758	0.852049	-0.360849	0.631469	-0.211576	0.461443	0.350199	0.701028
13.0653	0.14575	1.51559	0.175662	1.1756	-0.651167	0.917251	-0.272973	0.698473	-0.151692	0.524281	0.407678	0.682704
13.5678	0.214598	1.53821	0.22027	1.17537	-0.576375	0.976792	-0.189447	0.75721	-0.0977991	0.579995	0.459882	0.66406
14.0704	0.273185	1.56668	0.262374	1.16801	-0.497082	1.03961	-0.104703	0.814025	-0.0396397	0.639218	0.512168	0.645557
14.5729	0.333316	1.58758	0.305957	1.16359	-0.425518	1.09246	-0.0147174	0.873223	0.0128987	0.691729	0.562053	0.626806
15.0754	0.390218	1.60645	0.338362	1.15004	-0.357014	1.14059	0.0679068	0.921956	0.058151	0.735852	0.605251	0.608698
15.5779	0.436835	1.62921	0.369934	1.13138	-0.285903	1.18999	0.152872	0.970918	0.10617	0.782042	0.648345	0.591161
16.0804	0.486145	1.64251	0.399698	1.11572	-0.224465	1.22747	0.239383	1.01933	0.146376	0.81941	0.687157	0.573795
16.5829	0.527018	1.65555	0.417855	1.09058	-0.164497	1.26206	0.317278	1.05717	0.178983	0.848338	0.719033	0.558003
17.0854	0.560487	1.67044	0.437122	1.06267	-0.103761	1.29601	0.398758	1.09754	0.213578	0.87889	0.751173	0.543069
17.5879	0.595839	1.67522	0.451564	1.03765	-0.0534162	1.31752	0.478072	1.13453	0.239043	0.899772	0.777578	0.528821
18.0905	0.619378	1.68174	0.455855	1.00327	-0.00266708	1.33834	0.549231	1.16257	0.257412	0.913379	0.797852	0.516988
18.593	0.63988	1.68798	0.462733	0.968467	0.0468788	1.35666	0.624804	1.19483	0.277496	0.929005	0.818874	0.506186
19.0955	0.659498	1.68453	0.462219	0.936168	0.0862658	1.36323	0.694858	1.22114	0.287801	0.935016	0.833073	0.496596
19.598	0.666853	1.68463	0.454285	0.894925	0.127723	1.3713	0.758638	1.24128	0.292077	0.935502	0.842721	0.490091
20.1005	0.675331	1.6823	0.449436	0.855348	0.165876	1.3751	0.826832	1.26615	0.298122	0.938602	0.853309	0.484595
20.603	0.67914	1.67161	0.435346	0.817545	0.194917	1.3689	0.886863	1.28298	0.294258	0.932408	0.856397	0.480704
21.1055	0.673298	1.66582	0.417253	0.771403	0.227257	1.366	0.943359	1.2969	0.285823	0.92248	0.856959	0.480255
21.608	0.671022	1.65559	0.401647	0.728691	0.25428	1.35728	1.00319	1.3147	0.279409	0.915608	0.858142	0.480463
22.1106	0.660694	1.63904	0.375975	0.686748	0.273956	1.34105	1.05317	1.32316	0.263351	0.899779	0.851692	0.482412
22.6131	0.645493	1.6281	0.349807	0.637297	0.297593	1.32922	1.10258	1.3319	0.24441	0.881881	0.844829	0.487741
23.1156	0.633824	1.611	0.324555	0.592689	0.314198	1.3103	1.1532	1.34252	0.227826	0.867233	0.837734	0.493008
23.6181	0.612432	1.59005	0.28957	0.547683	0.32574	1.28673	1.19348	1.34356	0.202142	0.843929	0.823531	0.499944
24.1206	0.59149	1.57467	0.257095	0.496211	0.341257	1.26788	1.23581	1.3476	0.175361	0.820037	0.810741	0.509814
24.6231	0.571745	1.55185	0.223304	0.450606	0.348501	1.24106	1.27653	1.35072	0.151286	0.799333	0.796494	0.518706
25.1256	0.543013	1.52785	0.18123	0.403348	0.353246	1.21256	1.30774	1.34519	0.118861	0.770217	0.776326	0.529159
25.6281	0.51891	1.50864	0.143725	0.350856	0.361335	1.18834	1.34288	1.34445	0.087135	0.741787	0.758805	0.541867
26.1307	0.492451	1.4813	0.102459	0.304869	0.360509	1.15576	1.37342	1.33975	0.0583946	0.716249	0.738516	0.552722
26.6332	0.460125	1.45536	0.0552754	0.256014	0.359745	1.12437	1.39648	1.32839	0.0220966	0.682514	0.714037	0.565157
27.1357	0.434327	1.43282	0.0135021	0.203353	0.361109	1.09613	1.4243	1.32244	-0.0119321	0.650567	0.69266	0.579088
27.6382	0.402948	1.40212	-0.0342299	0.1575	0.353559	1.05978	1.44489	1.30979	-0.0429854	0.621039	0.667442	0.590522
28.1407	0.37035	1.37515	-0.0849733	0.107732	0.348373	1.0271	1.46092	1.29328	-0.0809914	0.583536	0.640048	0.603752
28.6432	0.343499	1.34975	-0.130769	0.055779	0.343648	0.99598	1.48135	1.28155	-0.115527	0.548753	0.615402	0.617717
29.1457	0.309455	1.31691	-0.184087	0.0106544	0.330675	0.957625	1.49277	1.26123	-0.147442	0.515757	0.586354	0.628852
29.6482	0.278909	1.28964	-0.237435	-0.0391576	0.321897	0.924884	1.50298	1.24015	-0.1859	0.475014	0.557098	0.642169
30.1508	0.251137	1.26195	-0.287474	-0.0893711	0.311653	0.891843	1.51614	1.22214	-0.220036	0.437755	0.529573	0.655454
30.6533	0.216904	1.22821	-0.34569	-0.132971	0.294426	0.853018	1.51967	1.19479	-0.252211	0.401525	0.497766	0.665922
31.1558	0.189547	1.20133	-0.401343	-0.181696	0.282584	0.821093	1.52522	1.16961	-0.290678	0.357818	0.467349	0.679046
31.6583	0.161059	1.1721	-0.45619	-0.228969	0.267301	0.786992	1.53145	1.14503	-0.324284	0.318234	0.437273	0.691368
32.1608	0.129072	1.13882	-0.518847	-0.270085	0.246787	0.749063	1.52876	1.11168	-0.356825	0.278877	0.40373	0.701251
32.6633	0.105008	1.11304	-0.577151	-0.31647	0.232119	0.718623	1.53067	1.08283	-0.395512	0.232408	0.372556	0.714249
33.1658	0.0764251	1.08328	-0.637586	-0.359632	0.212205	0.684381	1.53059	1.0518	-0.429057	0.190597	0.3403	0.725715
33.6683	0.048587	1.05188	-0.704525	-0.397363	0.18915	0.648659	1.52351	1.01382	-0.462613	0.148179	0.305928	0.735493
34.1709	0.0271304	1.02793	-0.766423	-0.440261	0.171653	0.620343	1.52257	0.981687	-0.502227	0.0990706	0.274147	0.748725
34.6734	-0.000509651	0.998823	-0.833347	-0.478354	0.147474	0.587062	1.51707	0.944798	-0.536633	0.0550033	0.240138	0.75981
35.1759	-0.0233047	0.970669	-0.904773	-0.511998	0.122369	0.554834	1.50738	0.903719	-0.572241	0.00942748	0.205608	0.770283
35.6784	-0.0432773	0.949229	-0.971675	-0.550488	0.101808	0.529274	1.50413	0.868639	-0.613832	-0.0424191	0.173138	0.784314
36.1809	-0.068822	0.921999	-1.04597	-0.582836	0.0736074	0.498126	1.49428	0.826831	-0.650343	-0.0890531	0.137782	0.795799
36.6834	-0.0869528	0.898226	-1.1224	-0.61189	0.046586	0.470459	1.48354	0.784028	-0.689328	-0.138199	0.103408	0.807946
37.1859	-0.106606	0.879832	-1.1959	-0.645206	0.0224837	0.448119	1.47827	0.746175	-0.734233	-0.193243	0.0699692	0.823462
37.6884	-0.129148	0.855611	-1.27822	-0.671293	-0.00959506	0.42013	1.4653	0.700558	-0.774369	-0.243127	0.0335845	0.83634
38.191	-0.144089	0.83703	-1.3603	-0.695328	-0.0386263	0.397728	1.45471	0.657067	-0.81831	-0.296602	-0.000671327	0.851174
38.6935	-0.164184	0.82202	-1.44181	-0.722813	-0.0667265	0.378874	1.44758	0.616484	-0.86811	-0.35561	-0.0354297	0.868907
39.196	-0.183337	0.80173	-1.5323	-0.742295	-0.102416	0.354941	1.43277	0.568202	-0.913622	-0.409672	-0.0725998	0.884265
39.6985	-0.197163	0.788728	-1.62051	-0.761028	-0.133575	0.33829	1.4231	0.524583	-0.964265	-0.468374	-0.107021	0.902681
40.201	-0.217859	0.777176	-1.71074	-0.782257	-0.165931	0.323254	1.4142	0.481184	-1.0206	-0.532169	-0.143374	0.923328
40.7035	-0.234025	0.761377	-1.80877	-0.795099	-0.204801	0.304393	1.39883	0.431212	-1.07313	-0.5913	-0.181131	0.942143
41.206	-0.248914	0.753772	-1.90302	-0.808563	-0.238176	0.293994	1.39038	0.387433	-1.13188	-0.655994	-0.216096	0.964728
41.7085	-0.270022	0.745289	-2.00154	-0.823505	-0.274784	0.28331	1.37983	0.340973	-1.19587	-0.725185	-0.254151	0.988754
42.2111	-0.284628	0.733883	-2.1054	-0.830106	-0.316231	0.270533	1.36495	0.289904	-1.25645	-0.789974	-0.292352	1.01158
42.7136	-0.302524	0.730652	-2.20462	-0.83871	-0.351788	0.266655	1.35754	0.245289	-1.3241	-0.861001	-0.32826	1.03838
43.2161	-0.323942	0.724116	-2.30945	-0.847764	-0.392261	0.260643	1.34536	0.195323	-1.39642	-0.935694	-0.368008	1.06577
43.7186	-0.339272	0.716021	-2.41617	-0.848982	-0.435416	0.254401	1.33155	0.143189	-1.46577	-1.00614	-0.406659	1.09247
44.2211	-0.361473	0.715004	-2.51797	-0.853611	-0.472873	0.256523	1.32429	0.0964384	-1.54291	-1.08319	-0.443977	1.12279
44.7236	-0.383497	0.708196	-2.62542	-0.857798	-0.516451	0.254642	1.31006	0.0422882	-1.62406	-1.16283	-0.485487	1.15276
45.2261	-0.402225	0.700928	-2.73078	-0.855179	-0.560392	0.25407	1.2967	-0.0115843	-1.70272	-1.23827	-0.524946	1.18221
45.7286	-0.42934	0.698494	-2.83134	-0.857389	-0.599437	0.260071	1.28741	-0.0623892	-1.78967	-1.32035	-0.564394	1.2144
46.2312	-0.45304	0.687827	-2.93614	-0.858401	-0.6452	0.259937	1.2695	-0.121846	-1.87982	-1.40372	-0.608091	1.24512
46.7337	-0.477821	0.677316	-3.03493	-0.854135	-0.688959	0.261741	1.2542	-0.179203	-1.96786	-1.48275	-0.649239	1.27504
47.2362	-0.510089	0.668266	-3.12935	-0.85622	-0.729074	0.266756	1.23906	-0.23694	-2.06428	-1.568	-0.691986	1.30632
47.7387	-0.537503	0.648562	-3.22577	-0.857151	-0.775909	0.262986	1.21424	-0.303897	-2.1626	-1.6529	-0.738994	1.33481
48.2412	-0.570694	0.628722	-3.31336	-0.855781	-0.818878	0.260475	1.19236	-0.368057	-2.25839	-1.73308	-0.783668	1.36177
48.7437	-0.608755	0.605796	-3.39781	-0.863738	-0.860233	0.256145	1.16563	-0.436676	-2.36125	-1.81875	-0.831964	1.38826
49.2462	-0.64326	0.56986	-3.48207	-0.872497	-0.908329	0.239652	1.12871	-0.51409	-2.46317	-1.90244	-0.884763	1.41043
49.7487	-0.687378	0.532697	-3.55651	-0.883859	-0.951876	0.221682	1.09379	-0.588883	-2.56082	-1.98117	-0.936232	1.42992
50.2513	-0.733228	0.487434	-3.62987	-0.908465	-0.996767	0.194704	1.04928	-0.671694	-2.66317	-2.06482	-0.99366	1.44693
50.7538	-0.779133	0.427564	-3.70147	-0.936499	-1.04839	0.151046	0.995806	-0.76161	-2.76192	-2.14541	-1.056	1.45835
51.2563	-0.835938	0.364767	-3.76411	-0.972146	-1.09542	0.101625	0.943224	-0.849852	-2.85548	-2.22156	-1.11849	1.46616
51.7588	-0.891294	0.288824	-3.82809	-1.02362	-1.14643	0.0358928	0.878394	-0.948636	-2.95272	-2.30287	-1.18906	1.47008
52.2613	-0.950647	0.19729	-3.88879	-1.07945	-1.20286	-0.0486597	0.80774	-1.05208	-3.04507	-2.38083	-1.26434	1.46797
52.7638	-1.01848	0.100756	-3.94226	-1.14527	-1.25433	-0.141159	0.737005	-1.15543	-3.13228	-2.45533	-1.34068	1.46202
53.2663	-1.08255	-0.0127608	-3.99837	-1.22544	-1.31107	-0.2531	0.653869	-1.27013	-3.2224	-2.53517	-1.42571	1.45178
53.7688	-1.15345	-0.140446	-4.0494	-1.30766	-1.37061	-0.381135	0.569465	-1.38629	-3.30628	-2.61121	-1.5137	1.43623
54.2714	-1.22821	-0.273515	-4.09546	-1.39884	-1.42494	-0.516147	0.484577	-1.50387	-3.38483	-2.68462	-1.60259	1.41765
54.7739	-1.29919	-0.423743	-4.14487	-1.50032	-1.48532	-0.669427	0.389871	-1.63168	-3.46535	-2.76344	-1.69935	1.39581
55.2764	-1.37852	-0.583514	-4.18855	-1.60082	-1.54628	-0.833057	0.298617	-1.758	-3.53876	-2.83839	-1.79673	1.37069
55.7789	-1.45704	-0.747167	-4.23076	-1.709	-1.60312	-1.00118	0.206274	-1.88748	-3.60748	-2.9121	-1.89491	1.34438
56.2814	-1.53423	-0.925319	-4.27707	-1.8241	-1.66713	-1.18396	0.10722	-2.02516	-3.67845	-2.99201	-2.00002	1.31685
56.7839	-1.61937	-1.10754	-4.31817	-1.93668	-1.73023	-1.37073	0.0142485	-2.1596	-3.74288	-3.06876	-2.10397	1.28852
57.2864	-1.7004	-1.29228	-4.36162	-2.05671	-1.79124	-1.55973	-0.0816677	-2.29922	-3.80456	-3.14626	-2.20937	1.26095
57.7889	-1.78375	-1.48849	-4.40901	-2.18124	-1.86017	-1.75942	-0.181498	-2.44455	-3.86981	-3.23085	-2.32088	1.23415
58.2915	-1.87276	-1.68451	-4.45224	-2.30284	-1.92702	-1.958	-0.274648	-2.58632	-3.92979	-3.31295	-2.43011	1.20861
58.794	-1.9566	-1.8828	-4.50086	-2.43194	-1.99409	-2.15766	-0.372764	-2.73507	-3.98936	-3.39746	-2.54186	1.18528
59.2965	-2.04628	-2.08979	-4.55227	-2.56354	-2.06907	-2.36437	-0.471924	-2.88692	-4.05373	-3.48939	-2.65873	1.16418
59.799	-2.13809	-2.29376	-4.60105	-2.69241	-2.14103	-2.56636	-0.565277	-3.03613	-4.11396	-3.57913	-2.77272	1.14574
60.3015	-2.22609	-2.50053	-4.6572	-2.82889	-2.21551	-2.76908	-0.665053	-3.19345	-4.17575	-3.67246	-2.8904	1.13022
60.804	-2.32185	-2.71341	-4.71451	-2.96619	-2.29715	-2.97551	-0.76318	-3.35139	-4.24309	-3.77306	-3.01193	1.11782
61.3065	-2.416	-2.92171	-4.77121	-3.1014	-2.37526	-3.17497	-0.857526	-3.50847	-4.3071	-3.87148	-3.13051	1.10865
61.809	-2.50937	-3.13366	-4.83612	-3.24419	-2.45798	-3.3753	-0.958879	-3.67383	-4.37423	-3.9743	-3.25379	1.10243
62.3116	-2.60996	-3.3493	-4.90056	-3.38636	-2.54651	-3.57642	-1.05642	-3.83774	-4.44717	-4.08379	-3.37942	1.0996
62.8141	-2.70615	-3.55987	-4.96665	-3.52729	-2.63147	-3.76968	-1.15294	-4.00305	-4.51729	-4.19089	-3.50253	1.09983
63.3166	-2.80498	-3.77496	-5.04054	-3.67544	-2.72271	-3.96436	-1.25603	-4.17576	-4.59169	-4.30279	-3.63093	1.10249
63.8191	-2.90823	-3.99144	-5.11258	-3.82161	-2.81794	-4.15756	-1.35395	-4.34568	-4.67174	-4.42042	-3.76012	1.10842
64.3216	-3.00608	-4.20314	-5.18837	-3.96739	-2.90999	-4.34325	-1.45381	-4.51922	-4.74922	-4.53532	-3.88758	1.11667
64.8241	-3.10911	-4.41983	-5.27036	-4.11959	-3.00938	-4.53106	-1.55885	-4.69842	-4.83176	-4.65522	-4.02036	1.12672
65.3266	-3.21246	-4.63566	-5.34968	-4.26855	-3.11064	-4.71557	-1.65834	-4.87432	-4.91938	-4.77981	-4.15244	1.13968
65.8291	-3.31138	-4.84739	-5.4343	-4.41779	-3.2095	-4.89354	-1.7624	-5.05556	-5.00443	-4.90146	-4.28377	1.15396
66.3317	-3.41618	-5.06384	-5.52269	-4.57218	-3.316	-5.07388	-1.86948	-5.24003	-5.09488	-5.02826	-4.41974	1.16955
66.8342	-3.51725	-5.2772	-5.60821	-4.72207	-3.42217	-5.24924	-1.9716	-5.42138	-5.18943	-5.15877	-4.55373	1.18755
67.3367	-3.61626	-5.48714	-5.69976	-4.87257	-3.52692	-5.4193	-2.08011	-5.6088	-5.28114	-5.28617	-4.68782	1.20584
67.8392	-3.7197	-5.70066	-5.79221	-5.02642	-3.63883	-5.59152	-2.18903	-5.79656	-5.3781	-5.41871	-4.82517	1.22519
68.3417	-3.81656	-5.90882	-5.88214	-5.17443	-3.74828	-5.75752	-2.29434	-5.98175	-5.47778	-5.55372	-4.95953	1.24627
68.8442	-3.91407	-6.1139	-5.97779	-5.3229	-3.85736	-5.9197	-2.40665	-6.17237	-5.574	-5.68529	-5.0944	1.26674
69.3467	-4.01273	-6.32041	-6.07141	-5.47245	-3.97231	-6.08338	-2.51667	-6.36021	-5.67475	-5.82158	-5.23059	1.28819
69.8492	-4.10391	-6.51919	-6.16312	-5.61476	-4.08291	-6.23977	-2.62481	-6.54591	-5.77632	-5.95886	-5.36296	1.31046
70.3518	-4.19758	-6.71452	-6.25909	-5.75687	-4.19399	-6.39345	-2.73918	-6.73484	-5.87336	-6.09215	-5.4955	1.33143
70.8543	-4.28832	-6.90812	-6.35025	-5.8974	-4.3089	-6.54694	-2.84879	-6.91783	-5.97364	-6.22932	-5.62695	1.35322
71.3568	-4.3725	-7.09142	-6.43997	-6.0292	-4.41782	-6.69183	-2.9582	-7.09846	-6.07247	-6.36568	-5.75376	1.3747
71.8593	-4.45928	-7.26999	-6.53132	-6.15971	-4.52763	-6.83408	-3.07173	-7.27875	-6.16548	-6.49716	-5.87951	1.39433
72.3618	-4.53917	-7.44283	-6.61536	-6.28582	-4.63861	-6.97331	-3.17855	-7.45006	-6.26015	-6.63118	-6.0015	1.41445
72.8643	-4.6144	-7.60281	-6.69789	-6.40193	-4.74219	-7.10219	-3.28639	-7.61793	-6.35107	-6.76219	-6.1179	1.43298
73.3668	-4.69008	-7.75616	-6.7785	-6.51563	-4.8465	-7.22729	-3.39522	-7.78103	-6.43483	-6.88704	-6.23123	1.44941
73.8693	-4.75581	-7.89983	-6.84973	-6.62255	-4.9488	-7.34569	-3.49606	-7.93254	-6.51857	-7.0125	-6.33821	1.46582
74.3719	-4.81856	-8.02869	-6.91868	-6.71882	-5.04251	-7.4517	-3.59839	-8.07887	-6.59624	-7.13234	-6.43848	1.47952
74.8744	-4.87776	-8.14916	-6.9817	-6.8119	-5.13609	-7.55198	-3.69793	-8.21587	-6.66528	-7.24422	-6.53319	1.49122
75.3769	-4.92548	-8.25672	-7.03377	-6.89639	-5.22417	-7.6416	-3.78886	-8.33927	-6.73228	-7.35424	-6.61928	1.50232
75.8794	-4.97078	-8.34829	-7.08204	-6.97004	-5.30255	-7.71691	-3.88058	-8.45517	-6.79056	-7.45577	-6.69727	1.51004
76.3819	-5.00765	-8.42995	-7.12023	-7.03979	-5.37916	-7.78411	-3.96537	-8.55745	-6.83826	-7.5473	-6.76693	1.51618
76.8844	-5.0329	-8.4959	-7.1462	-7.0992	-5.44659	-7.83688	-4.04108	-8.64457	-6.88131	-7.63441	-6.8259	1.52115
77.3869	-5.05448	-8.54497	-7.16597	-7.1474	-5.50315	-7.87368	-4.11551	-8.72143	-6.91253	-7.7102	-6.87493	1.52258
77.8894	-5.06293	-8.58224	-7.17154	-7.19032	-5.55554	-7.8999	-4.17876	-8.78081	-6.93075	-7.77394	-6.91267	1.523
78.392	-5.0605	-8.60102	-7.16369	-7.22066	-5.595	-7.90843	-4.23246	-8.82364	-6.94135	-7.8306	-6.93774	1.52166
78.8945	-5.05146	-8.6018	-7.14648	-7.23888	-5.62235	-7.89983	-4.28167	-8.85298	-6.93685	-7.8732	-6.95055	1.51707
79.397	-5.02586	-8.58837	-7.11135	-7.24988	-5.64257	-7.87841	-4.31591	-8.8614	-6.91682	-7.90176	-6.94923	1.5119
79.8995	-4.99044	-8.55353	-7.06174	-7.24591	-5.64643	-7.83674	-4.34009	-8.85188	-6.88621	-7.92091	-6.93339	1.50442
80.402	-4.9444	-8.49932	-6.99932	-7.22875	-5.63711	-7.77726	-4.35594	-8.8255	-6.83748	-7.92365	-6.90287	1.49429
80.9045	-4.88023	-8.42818	-6.91606	-7.20217	-5.61772	-7.70295	-4.35385	-8.77551	-6.77094	-7.91056	-6.85582	1.48377
81.407	-4.80688	-8.333	-6.8176	-7.15821	-5.57934	-7.6064	-4.34114	-8.70664	-6.69139	-7.88568	-6.79263	1.47056
81.9095	-4.71861	-8.2175	-6.70316	-7.09981	-5.52725	-7.49176	-4.3161	-8.6181	-6.59129	-7.84169	-6.71253	1.45551
82.4121	-4.61253	-8.08311	-6.56626	-7.02958	-5.46263	-7.36049	-4.27131	-8.5044	-6.47181	-7.77955	-6.61417	1.44001
82.9146	-4.49702	-7.92331	-6.41425	-6.93955	-5.37745	-7.20554	-4.21554	-8.37158	-6.33774	-7.70284	-6.49848	1.42169
83.4171	-4.36295	-7.74356	-6.24399	-6.83382	-5.27875	-7.03263	-4.14405	-8.21691	-6.18152	-7.60417	-6.36423	1.40238
83.9196	-4.21303	-7.54396	-6.05136	-6.71385	-5.1656	-6.84158	-4.05248	-8.03681	-6.00526	-7.48518	-6.21091	1.38228
84.4221	-4.05244	-7.31875	-5.84467	-6.57189	-5.03124	-6.62623	-3.94988	-7.83826	-5.81388	-7.34939	-6.03966	1.35957
84.9246	-3.87135	-7.07489	-5.61844	-6.41315	-4.88398	-6.39395	-3.82887	-7.61687	-5.59979	-7.1895	-5.84908	1.33662
85.4271	-3.67754	-6.81093	-5.3716	-6.23791	-4.72068	-6.14298	-3.68874	-7.37167	-5.36623	-7.00796	-5.63962	1.31244
85.9296	-3.47116	-6.52241	-5.11236	-6.03882	-4.53647	-5.86882	-3.53767	-7.10998	-5.11828	-6.80844	-5.41244	1.28627
86.4322	-3.24467	-6.21778	-4.83326	-5.8223	-4.34059	-5.58041	-3.36668	-6.82574	-4.84825	-6.58377	-5.16635	1.26032
86.9347	-3.00894	-5.89381	-4.5369	-5.58755	-4.12797	-5.27432	-3.17916	-6.52107	-4.56083	-6.33759	-4.90281	1.23267
87.4372	-2.75866	-5.54798	-4.23014	-5.32804	-3.89629	-4.94823	-2.98155	-6.20237	-4.26136	-6.07402	-4.62286	1.20377
87.9397	-2.49151	-5.18975	-3.90431	-5.0517	-3.6553	-4.61208	-2.76438	-5.8623	-3.9422	-5.78615	-4.32597	1.17501
88.4422	-2.2184	-4.81391	-3.56592	-4.75701	-3.39813	-4.26039	-2.53515	-5.50644	-3.60975	-5.47925	-4.01443	1.14414
88.9447	-1.92994	-4.42065	-3.21919	-4.439	-3.1255	-3.8937	-2.29742	-5.13919	-3.26936	-5.15811	-3.68921	1.11286
89.4472	-1.63061	-4.01984	-2.85561	-4.10774	-2.84681	-3.52218	-2.0425	-4.75315	-2.91314	-4.81618	-3.35078	1.08143
89.9497	-1.32783	-3.60444	-2.48546	-3.76107	-2.55362	-3.13858	-1.78131	-4.35754	-2.54913	-4.46087	-3.00198	1.04825
90.4523	-1.01106	-3.17806	-2.10936	-3.39585	-2.25005	-2.74705	-1.51333	-3.95369	-2.18208	-4.09736	-2.64379	1.01587
90.9548	-0.691312	-2.7498	-1.72075	-3.0238	-1.94417	-2.35686	-1.23209	-3.53565	-1.8038	-3.71908	-2.27773	0.983292
91.4573	-0.369656	-2.3111	-1.33277	-2.64102	-1.62645	-1.9593	-0.95058	-3.11553	-1.42404	-3.33526	-1.90657	0.950156
91.9598	-0.0384024	-1.86942	-0.941689	-2.24625	-1.30461	-1.56231	-0.663919	-2.69069	-1.04664	-2.95034	-1.53143	0.918896
92.4623	0.287713	-1.43177	-0.544634	-1.85203	-0.984185	-1.17264	-0.369515	-2.25838	-0.663316	-2.55732	-1.15461	0.887482
92.9648	0.615131	-0.989026	-0.155586	-1.45235	-0.655523	-0.78092	-0.0806437	-1.83194	-0.285654	-2.167	-0.77835	0.857082
93.4673	0.944978	-0.552403	0.23366	-1.04834	-0.329654	-0.398578	0.211582	-1.40463	0.0839241	-1.78236	-0.404181	0.829138
93.9698	1.26366	-0.125343	0.621007	-0.652551	-0.00862564	-0.0283722	0.504782	-0.978446	0.453683	-1.39618	-0.034639	0.801403
94.4724	1.58315	0.300774	0.994386	-0.256732	0.316155	0.338479	0.787842	-0.565655	0.810624	-1.0207	0.328832	0.776341
94.9749	1.89617	0.711828	1.3654	0.135204	0.631059	0.688046	1.07242	-0.156319	1.15451	-0.657052	0.684127	0.753896
95.4774	2.19515	1.10906	1.72647	0.511885	0.938233	1.02238	1.35082	0.242055	1.49349	-0.298169	1.02914	0.732459
95.9799	2.49297	1.49906	2.07005	0.883644	1.24394	1.34801	1.61632	0.621065	1.81363	0.0425363	1.36312	0.714981
96.4824	2.7753	1.86626	2.40888	1.24367	1.53333	1.64978	1.88116	0.992043	2.11729	0.366251	1.6834	0.699939
96.9849	3.04387	2.2171	2.73049	1.58297	1.81316	1.93451	2.13311	1.34264	2.41212	0.67974	1.98897	0.686786
97.4874	3.3071	2.55489	3.03383	1.9135	2.0864	2.20514	2.37156	1.67079	2.68372	0.969082	2.2796	0.678001
97.9899	3.54861	2.865	3.32932	2.22594	2.33913	2.44731	2.60648	1.98619	2.93722	1.23848	2.55237	0.671222
98.4925	3.77772	3.15678	3.5987	2.51124	2.58071	2.67101	2.82075	2.27091	3.17911	1.494	2.80609	0.666551
98.995	3.99712	3.43267	3.87614	2.7984	2.81301	2.8772	3.0434	2.55859	3.39267	1.71972	3.05089	0.666989
99.4975	4.21495	3.70563	4.09908	3.06904	3.04663	3.07123	3.22413	2.78654	3.6061	1.94466	3.2768	0.667061
100	4.34362	3.85291	4.10734	3.13734	3.17411	3.17553	3.23019	2.7953	3.77354	2.12031	3.37102	0.660766

## Sheet: M1b_LeftLeg_NW
StancePhase	NDevL_Meas1	NDevL_Meas2	NDevL_Meas3	NDevL_Meas4	NDevL_Meas5	NDevL_Meas6	NDevL_Meas7	NDevL_Meas8	NDevL_Meas9	NDevL_Meas10	NDevL_Mean	NDevL_SD
0	-4.03801	-4.02631	-4.31034	-3.55094	-4.1219	-3.43547	-4.32091	-3.51776	-3.71617	-3.5839	-3.86217	0.338777
0.502513	-3.98789	-3.95861	-4.20316	-3.42617	-4.07076	-3.35992	-4.20857	-3.39578	-3.67958	-3.52923	-3.78197	0.340688
1.00503	-3.8887	-3.8444	-4.11542	-3.29816	-3.98002	-3.23534	-4.11701	-3.29399	-3.59024	-3.40256	-3.67658	0.352547
1.50754	-3.80809	-3.74034	-4.01334	-3.15869	-3.8984	-3.12316	-4.01206	-3.1774	-3.51822	-3.29739	-3.57471	0.362899
2.01005	-3.7247	-3.64014	-3.90627	-3.02616	-3.82206	-3.01592	-3.90287	-3.0552	-3.43544	-3.18258	-3.47114	0.373352
2.51256	-3.62538	-3.51932	-3.80901	-2.89083	-3.72642	-2.88887	-3.80436	-2.94287	-3.33855	-3.05424	-3.35999	0.385741
3.01508	-3.54024	-3.40365	-3.69331	-2.73928	-3.63709	-2.76823	-3.68824	-2.8119	-3.25246	-2.93823	-3.24726	0.398366
3.51759	-3.44389	-3.28987	-3.58112	-2.6003	-3.55055	-2.65077	-3.57648	-2.68481	-3.15384	-2.81144	-3.13431	0.410164
4.0201	-3.3412	-3.15763	-3.47494	-2.45685	-3.44656	-2.51589	-3.47158	-2.56449	-3.04404	-2.67535	-3.01485	0.423323
4.52261	-3.2522	-3.03558	-3.35076	-2.30109	-3.35352	-2.39272	-3.34953	-2.42663	-2.94587	-2.55335	-2.89613	0.436602
5.02513	-3.14649	-2.91193	-3.23669	-2.16096	-3.25931	-2.26933	-3.23845	-2.30007	-2.8345	-2.42063	-2.77784	0.448035
5.52764	-3.04526	-2.77328	-3.12344	-2.01467	-3.15056	-2.13211	-3.12906	-2.17555	-2.71474	-2.28209	-2.65408	0.460912
6.03015	-2.95193	-2.64885	-2.9952	-1.86038	-3.05594	-2.0107	-3.00557	-2.03702	-2.60754	-2.15917	-2.53323	0.473269
6.53266	-2.84157	-2.51918	-2.88166	-1.72359	-2.95571	-1.88525	-2.89772	-1.91491	-2.48671	-2.02547	-2.41318	0.483229
7.03518	-2.74457	-2.37923	-2.76302	-1.57864	-2.84481	-1.75063	-2.78574	-1.78915	-2.3604	-1.88923	-2.28854	0.495004
7.53769	-2.64641	-2.25579	-2.63445	-1.42992	-2.74944	-1.63396	-2.66489	-1.65486	-2.24723	-1.76934	-2.16863	0.505262
8.0402	-2.53649	-2.12343	-2.5224	-1.29929	-2.64421	-1.50941	-2.56172	-1.53917	-2.11999	-1.63819	-2.04943	0.513311
8.54271	-2.44416	-1.98618	-2.39976	-1.15862	-2.53314	-1.38113	-2.44917	-1.41447	-1.99017	-1.50731	-1.92641	0.523421
9.04523	-2.34189	-1.86581	-2.27384	-1.01858	-2.43751	-1.27114	-2.33468	-1.28824	-1.8738	-1.39279	-1.80983	0.530964
9.54774	-2.23752	-1.73354	-2.16353	-0.896387	-2.32883	-1.15029	-2.23714	-1.17983	-1.74318	-1.26639	-1.69366	0.537162
10.0503	-2.14917	-1.60239	-2.039	-0.76282	-2.22002	-1.03186	-2.1267	-1.0587	-1.6131	-1.14294	-1.57467	0.545228
10.5528	-2.04582	-1.48698	-1.91877	-0.634479	-2.12532	-0.930568	-2.02188	-0.943756	-1.49674	-1.0355	-1.46398	0.549993
11.0553	-1.95129	-1.35803	-1.81103	-0.522874	-2.01586	-0.816782	-1.93065	-0.843199	-1.36631	-0.915747	-1.35318	0.554652
11.5578	-1.86606	-1.23641	-1.68813	-0.399113	-1.9123	-0.711716	-1.82529	-0.728686	-1.23968	-0.80164	-1.2409	0.560467
12.0603	-1.76645	-1.12793	-1.5769	-0.284939	-1.82025	-0.621086	-1.7325	-0.62753	-1.12683	-0.70294	-1.13874	0.562876
12.5628	-1.68423	-1.00568	-1.47322	-0.185452	-1.71327	-0.517681	-1.64784	-0.535258	-1.00021	-0.591672	-1.03545	0.566359
13.0653	-1.60183	-0.89642	-1.35621	-0.0735598	-1.61783	-0.428579	-1.55047	-0.430522	-0.880511	-0.488632	-0.932457	0.569972
13.5678	-1.51141	-0.796385	-1.25668	0.0248839	-1.53019	-0.349737	-1.47094	-0.344589	-0.774147	-0.400003	-0.84092	0.570819
14.0704	-1.44169	-0.683805	-1.15862	0.11154	-1.42907	-0.259198	-1.39309	-0.260896	-0.654315	-0.29863	-0.746776	0.573452
14.5729	-1.36306	-0.588748	-1.0516	0.210293	-1.34418	-0.187254	-1.30656	-0.168798	-0.544216	-0.207807	-0.655192	0.575296
15.0754	-1.28649	-0.498116	-0.965282	0.292439	-1.26271	-0.120453	-1.24071	-0.0982876	-0.446604	-0.129985	-0.575619	0.575557
15.5779	-1.22758	-0.397599	-0.874335	0.366398	-1.17073	-0.0444246	-1.17018	-0.0233488	-0.33594	-0.0393194	-0.491705	0.577624
16.0804	-1.15498	-0.317578	-0.780724	0.451583	-1.09825	0.0103333	-1.09699	0.0540584	-0.237623	0.0387622	-0.413141	0.578501
16.5829	-1.09482	-0.236859	-0.707955	0.517866	-1.02453	0.0654005	-1.04431	0.110303	-0.150645	0.105624	-0.345992	0.579035
17.0854	-1.04398	-0.150132	-0.625559	0.580034	-0.944446	0.126051	-0.981762	0.176552	-0.0511764	0.185327	-0.272909	0.580733
17.5879	-0.980358	-0.0850062	-0.547716	0.651978	-0.88527	0.1647	-0.923478	0.238458	0.0336241	0.250727	-0.208234	0.581596
18.0905	-0.93622	-0.014232	-0.487761	0.703639	-0.820257	0.208935	-0.882497	0.282768	0.108609	0.307004	-0.153001	0.582802
18.593	-0.890693	0.0578891	-0.415178	0.755438	-0.753739	0.254344	-0.828529	0.340568	0.195475	0.375999	-0.0908426	0.584244
19.0955	-0.838761	0.109348	-0.354095	0.814998	-0.707425	0.279045	-0.785531	0.387445	0.265784	0.429311	-0.039988	0.585902
19.598	-0.807527	0.170721	-0.305344	0.853832	-0.651277	0.313831	-0.75418	0.422778	0.328197	0.475867	0.00468991	0.587616
20.1005	-0.765589	0.228437	-0.243512	0.89698	-0.598713	0.345013	-0.70935	0.472333	0.401873	0.534894	0.0562366	0.588967
20.603	-0.726808	0.268308	-0.19868	0.945384	-0.563707	0.35862	-0.680859	0.50566	0.457587	0.577208	0.0942712	0.591869
21.1055	-0.703607	0.321142	-0.158953	0.973543	-0.515973	0.385586	-0.656836	0.534888	0.507693	0.615327	0.130281	0.593515
21.608	-0.664953	0.365401	-0.10832	1.00986	-0.476732	0.40433	-0.621536	0.576145	0.568461	0.665509	0.171817	0.59508
22.1106	-0.63875	0.396152	-0.0777761	1.04853	-0.450811	0.41021	-0.60564	0.598006	0.610389	0.698258	0.198857	0.599168
22.6131	-0.618345	0.44134	-0.0446415	1.0683	-0.410725	0.431209	-0.586679	0.623392	0.64932	0.729457	0.228263	0.600049
23.1156	-0.583864	0.473578	-0.00500822	1.09954	-0.383405	0.44001	-0.560921	0.656116	0.698324	0.772103	0.260647	0.60225
23.6181	-0.567537	0.4977	0.0144104	1.12997	-0.364039	0.441729	-0.554791	0.669048	0.728127	0.796865	0.279148	0.606981
24.1206	-0.545923	0.53599	0.0433173	1.14362	-0.330705	0.458613	-0.538962	0.69214	0.757767	0.822717	0.303857	0.606636
24.6231	-0.517184	0.557938	0.0728585	1.17134	-0.313376	0.460306	-0.52234	0.716269	0.796866	0.859166	0.328184	0.609936
25.1256	-0.506664	0.577694	0.0850661	1.19497	-0.298089	0.461126	-0.522706	0.723131	0.816855	0.87752	0.34089	0.6145
25.6281	-0.482175	0.609676	0.111732	1.20462	-0.270672	0.475396	-0.508742	0.744762	0.839602	0.899523	0.362373	0.612961
26.1307	-0.460499	0.623286	0.132723	1.23009	-0.261173	0.472709	-0.500493	0.76062	0.871076	0.931036	0.379938	0.617707
26.6332	-0.451212	0.640598	0.141803	1.24822	-0.247849	0.475175	-0.504148	0.764266	0.883819	0.944476	0.389515	0.62125
27.1357	-0.424458	0.666732	0.167602	1.25567	-0.225667	0.487831	-0.491564	0.784533	0.902068	0.964008	0.408675	0.618996
27.6382	-0.409797	0.674018	0.182062	1.27973	-0.221767	0.483222	-0.490588	0.792859	0.927994	0.991756	0.420949	0.625198
28.1407	-0.397675	0.69028	0.191723	1.29338	-0.208761	0.489095	-0.494789	0.795762	0.935641	1.00169	0.429635	0.626988
28.6432	-0.370886	0.710825	0.217363	1.29998	-0.191235	0.500744	-0.483818	0.814125	0.951219	1.02003	0.446835	0.624756
29.1457	-0.361529	0.713646	0.227658	1.32301	-0.190741	0.49635	-0.488702	0.816108	0.97308	1.04511	0.455399	0.63202
29.6482	-0.344167	0.729575	0.240877	1.33288	-0.176929	0.506596	-0.491438	0.820123	0.977208	1.05291	0.464763	0.631653
30.1508	-0.320181	0.744575	0.266568	1.33949	-0.163537	0.517509	-0.482801	0.835673	0.991386	1.07123	0.479991	0.630227
30.6533	-0.313063	0.744466	0.275326	1.3614	-0.164402	0.51503	-0.491867	0.832899	1.0102	1.09472	0.48647	0.637857
31.1558	-0.29023	0.760075	0.294183	1.36787	-0.149179	0.529801	-0.492028	0.839089	1.01197	1.10167	0.497322	0.635359
31.6583	-0.271176	0.769395	0.319927	1.37492	-0.139394	0.53995	-0.486678	0.850811	1.02563	1.12108	0.510446	0.63536
32.1608	-0.262614	0.767489	0.329932	1.39525	-0.139799	0.540556	-0.498155	0.845128	1.0421	1.14392	0.516381	0.642544
32.6633	-0.236068	0.782159	0.355599	1.39851	-0.123011	0.559244	-0.495612	0.853734	1.04241	1.15119	0.528816	0.638363
33.1658	-0.222414	0.785596	0.381505	1.40606	-0.116224	0.568356	-0.494491	0.86085	1.05621	1.17258	0.539803	0.640135
33.6683	-0.20923	0.782613	0.395541	1.42418	-0.114634	0.572593	-0.506699	0.854265	1.07092	1.19557	0.546512	0.646187
34.1709	-0.181995	0.795262	0.428365	1.42435	-0.0964881	0.593854	-0.502217	0.864869	1.07061	1.20413	0.560073	0.641121
34.6734	-0.172295	0.792676	0.454878	1.43228	-0.0919851	0.601376	-0.505973	0.86714	1.08518	1.2282	0.569147	0.64474
35.1759	-0.152816	0.788971	0.475508	1.44751	-0.0872139	0.609038	-0.517475	0.861607	1.09877	1.25193	0.577583	0.649317
35.6784	-0.128025	0.79829	0.515177	1.44476	-0.0681655	0.630877	-0.512458	0.873269	1.09872	1.26255	0.591499	0.644356
36.1809	-0.119276	0.789761	0.543214	1.45283	-0.0650738	0.636018	-0.521225	0.871069	1.11469	1.28977	0.599178	0.649687
36.6834	-0.0937705	0.785433	0.572556	1.46453	-0.0562658	0.646201	-0.530957	0.868192	1.12781	1.31466	0.609839	0.65286
37.1859	-0.0734519	0.79015	0.618307	1.45903	-0.0368442	0.666196	-0.527138	0.879643	1.12887	1.32788	0.623265	0.648988
37.6884	-0.0620277	0.776086	0.649221	1.46684	-0.0341267	0.668039	-0.540442	0.873955	1.14689	1.35849	0.630293	0.655807
38.191	-0.0325511	0.771058	0.688649	1.47437	-0.0207951	0.679224	-0.547835	0.874814	1.16024	1.38477	0.643194	0.658073
38.6935	-0.0168775	0.770142	0.739366	1.46628	-0.00155222	0.694757	-0.546927	0.884775	1.16335	1.40095	0.655427	0.656159
39.196	0.000258472	0.751314	0.774624	1.47331	0.00186507	0.692355	-0.563703	0.877152	1.18413	1.43497	0.662628	0.664348
39.6985	0.0306285	0.745434	0.8244	1.47613	0.019759	0.702608	-0.568706	0.882244	1.19856	1.46265	0.677371	0.666552
40.201	0.0434695	0.738316	0.878612	1.46567	0.0382723	0.711233	-0.572051	0.889753	1.20482	1.4819	0.687999	0.667295
40.7035	0.0677815	0.715937	0.919374	1.47138	0.0433735	0.703875	-0.590745	0.882174	1.22925	1.51909	0.696148	0.67695
41.206	0.0960591	0.709168	0.978411	1.46916	0.0653946	0.711209	-0.593759	0.891447	1.24587	1.54793	0.712089	0.680095
41.7085	0.109274	0.696002	1.03433	1.45662	0.0826578	0.711065	-0.602024	0.896133	1.25661	1.57007	0.721073	0.68399
42.2111	0.140174	0.671804	1.08106	1.46053	0.0902128	0.698467	-0.620756	0.890799	1.28584	1.60988	0.730801	0.695387
42.7136	0.164533	0.664427	1.14687	1.45319	0.11545	0.701145	-0.622454	0.903799	1.30598	1.63937	0.74723	0.70035
43.2161	0.181675	0.646263	1.20242	1.43899	0.130956	0.691243	-0.635371	0.906096	1.32263	1.6639	0.754881	0.707603
43.7186	0.216785	0.622524	1.25452	1.44077	0.141358	0.673696	-0.652057	0.90524	1.35783	1.70546	0.766613	0.720957
44.2211	0.237253	0.615359	1.32327	1.42857	0.168439	0.670551	-0.653012	0.921353	1.38277	1.73479	0.782933	0.728149
44.7236	0.261042	0.594337	1.37609	1.41341	0.181739	0.651077	-0.669079	0.922593	1.40664	1.76087	0.789872	0.738529
45.2261	0.297048	0.574	1.4316	1.41303	0.195065	0.629663	-0.681325	0.928258	1.44878	1.80297	0.803909	0.7536
45.7286	0.315535	0.568658	1.49833	1.39667	0.222437	0.620549	-0.681389	0.946964	1.47957	1.83097	0.81983	0.762641
46.2312	0.346953	0.548062	1.54575	1.38137	0.233285	0.593269	-0.697569	0.949305	1.51166	1.85735	0.826943	0.775239
46.7337	0.380781	0.534613	1.60138	1.37893	0.249231	0.570319	-0.702575	0.963192	1.56134	1.89828	0.843549	0.790984
47.2362	0.400441	0.533473	1.66067	1.35939	0.275147	0.556826	-0.700453	0.984371	1.59855	1.9232	0.859163	0.800596
47.7387	0.438374	0.51758	1.70041	1.34529	0.283415	0.525718	-0.712234	0.990734	1.63901	1.94791	0.86762	0.81376
48.2412	0.468227	0.515045	1.75269	1.34228	0.301514	0.505334	-0.70666	1.01426	1.69547	1.98523	0.887339	0.828289
48.7437	0.492413	0.52147	1.80064	1.32304	0.324786	0.491335	-0.699395	1.03851	1.73754	2.00476	0.903509	0.836428
49.2462	0.534223	0.515545	1.8324	1.31454	0.331455	0.462816	-0.700811	1.0522	1.7836	2.02549	0.915146	0.847751
49.7487	0.560616	0.528219	1.87935	1.31596	0.352249	0.451427	-0.680986	1.08605	1.84278	2.05682	0.939248	0.85846
50.2513	0.592255	0.545929	1.91504	1.30362	0.37344	0.444119	-0.664805	1.11403	1.88518	2.06913	0.957794	0.862609
50.7538	0.635124	0.555038	1.94107	1.30719	0.381129	0.428315	-0.65072	1.13745	1.93236	2.08463	0.975158	0.869498
51.2563	0.660773	0.586481	1.9827	1.31912	0.406002	0.435467	-0.615091	1.1808	1.99009	2.10931	1.00557	0.874128
51.7588	0.700804	0.618946	2.00824	1.31995	0.426361	0.444684	-0.588121	1.21268	2.02994	2.11509	1.02886	0.872691
52.2613	0.741635	0.647809	2.03214	1.34005	0.437251	0.451715	-0.556511	1.24683	2.07623	2.12686	1.0544	0.873766
52.7638	0.769123	0.700823	2.06911	1.36503	0.46622	0.484085	-0.506634	1.29746	2.13107	2.14682	1.09231	0.871645
53.2663	0.815066	0.750595	2.08719	1.37988	0.485638	0.51439	-0.469181	1.33274	2.16751	2.1484	1.12122	0.864565
53.7688	0.851038	0.801303	2.1113	1.41446	0.500075	0.546758	-0.421283	1.37663	2.21194	2.15833	1.15505	0.85996
54.2714	0.882464	0.87461	2.14329	1.44832	0.531491	0.602569	-0.361635	1.43064	2.26258	2.17478	1.19891	0.852002
54.7739	0.930439	0.939274	2.15649	1.47246	0.549271	0.6507	-0.316501	1.46783	2.29446	2.17309	1.23175	0.840707
55.2764	0.961558	1.0081	2.18245	1.51548	0.567436	0.703961	-0.256751	1.51866	2.33589	2.18165	1.27184	0.832036
55.7789	0.998937	1.09488	2.21001	1.55243	0.600291	0.775957	-0.193471	1.57174	2.38144	2.19491	1.31871	0.820565
56.2814	1.04549	1.16779	2.22221	1.58119	0.61727	0.835116	-0.14371	1.6096	2.4088	2.19081	1.35346	0.807506
56.7839	1.07427	1.24778	2.25197	1.62787	0.640342	0.902281	-0.076572	1.66425	2.44776	2.19911	1.39791	0.797097
57.2864	1.11807	1.33961	2.27682	1.66414	0.674628	0.982138	-0.0137808	1.71317	2.48927	2.21061	1.44547	0.784734
57.7889	1.1605	1.41433	2.29223	1.69481	0.692475	1.04601	0.0396446	1.75123	2.51391	2.20613	1.48113	0.772097
58.2915	1.1904	1.4992	2.32698	1.74204	0.721583	1.12101	0.111076	1.80671	2.5523	2.21611	1.52874	0.761793
58.794	1.23893	1.58934	2.35098	1.77536	0.75733	1.2023	0.171479	1.8495	2.59178	2.22782	1.57548	0.750419
59.2965	1.27595	1.6615	2.37289	1.80621	0.77764	1.26695	0.228647	1.88774	2.61593	2.22512	1.61186	0.739426
59.799	1.31003	1.74651	2.41265	1.8517	0.81326	1.34564	0.301786	1.94117	2.65562	2.23867	1.6617	0.730211
60.3015	1.35986	1.83007	2.43748	1.88062	0.850259	1.4243	0.359217	1.977	2.6947	2.25236	1.70659	0.72078
60.804	1.39197	1.89693	2.4678	1.91057	0.874307	1.488	0.420317	2.01537	2.72001	2.25335	1.74386	0.711702
61.3065	1.43177	1.97839	2.5115	1.95266	0.916234	1.56792	0.492845	2.06409	2.76217	2.27202	1.79496	0.703844
61.809	1.47898	2.05198	2.53845	1.97652	0.954119	1.64192	0.547657	2.09316	2.80178	2.28913	1.83737	0.696552
62.3116	1.50835	2.11199	2.57758	2.00503	0.982803	1.70448	0.61257	2.13138	2.82915	2.29533	1.87587	0.689021
62.8141	1.55341	2.18701	2.6234	2.04277	1.03019	1.784	0.68249	2.17332	2.87417	2.32027	1.9271	0.682442
63.3166	1.59488	2.2485	2.65343	2.06165	1.06846	1.85225	0.735616	2.19673	2.91451	2.34189	1.96679	0.677068
63.8191	1.62449	2.30095	2.70044	2.08873	1.10216	1.91363	0.803643	2.23431	2.94407	2.35445	2.00669	0.670511
64.3216	1.67228	2.36733	2.7464	2.12177	1.15354	1.99087	0.869342	2.26822	2.99156	2.38638	2.05677	0.665117
64.8241	1.70653	2.41582	2.78016	2.13634	1.19154	2.05239	0.92189	2.28762	3.032	2.41308	2.09374	0.661266
65.3266	1.73889	2.46075	2.83296	2.16234	1.23004	2.11219	0.991622	2.32373	3.06305	2.43242	2.1348	0.655154
65.8291	1.78541	2.51707	2.87708	2.19076	1.28341	2.18511	1.0519	2.34917	3.11176	2.47115	2.18228	0.65093
66.3317	1.81285	2.55289	2.9146	2.20204	1.32038	2.23936	1.10472	2.36637	3.15093	2.50246	2.21666	0.64813
66.8342	1.84877	2.59092	2.97006	2.22742	1.36281	2.29726	1.17399	2.39984	3.18201	2.52792	2.2581	0.642134
67.3367	1.88954	2.63657	3.01052	2.25161	1.41575	2.3641	1.22797	2.4172	3.23003	2.57223	2.30155	0.639183
67.8392	1.91184	2.66098	3.051	2.26081	1.45073	2.41093	1.28119	2.43378	3.26594	2.6068	2.3334	0.637004
68.3417	1.9496	2.69304	3.10522	2.28612	1.49552	2.46606	1.3471	2.46332	3.29503	2.63693	2.3738	0.631087
68.8442	1.98062	2.72801	3.14038	2.30662	1.54524	2.52463	1.39402	2.47377	3.33989	2.68488	2.41181	0.629559
69.3467	1.99962	2.74298	3.18205	2.31496	1.57704	2.56337	1.44671	2.49087	3.37013	2.72069	2.44084	0.627611
69.8492	2.03507	2.77015	3.23073	2.34055	1.62186	2.61396	1.5058	2.51532	3.39489	2.75327	2.47816	0.62196
70.3518	2.05374	2.79511	3.25919	2.35783	1.6653	2.66182	1.54491	2.52074	3.43396	2.80209	2.50947	0.621916
70.8543	2.07026	2.80325	3.29932	2.36624	1.69236	2.69185	1.59495	2.53904	3.45614	2.83623	2.53496	0.619874
71.3568	2.09766	2.8269	3.33824	2.39202	1.73418	2.73598	1.64353	2.55776	3.4743	2.8682	2.56688	0.614835
71.8593	2.10317	2.84344	3.35876	2.40618	1.76811	2.77137	1.67395	2.56054	3.50508	2.91435	2.5905	0.616171
72.3618	2.11631	2.84796	3.39385	2.41487	1.78862	2.79266	1.71819	2.58017	3.51693	2.94337	2.61129	0.613799
72.8643	2.12998	2.86961	3.41919	2.43982	1.82387	2.82885	1.75273	2.59302	3.52626	2.97126	2.63546	0.609755
73.3668	2.12328	2.87965	3.43057	2.44987	1.84522	2.85105	1.77341	2.5954	3.54622	3.01105	2.65057	0.61215
73.8693	2.13026	2.88314	3.45645	2.45749	1.85716	2.86419	1.8079	2.61548	3.54543	3.03162	2.66491	0.609363
74.3719	2.12605	2.90302	3.46504	2.4788	1.88208	2.89135	1.82539	2.62228	3.54358	3.05231	2.67899	0.606702
74.8744	2.10883	2.9071	3.46583	2.4819	1.88813	2.9004	1.83506	2.6253	3.55016	3.08256	2.68453	0.60975
75.3769	2.10526	2.90983	3.47794	2.48507	1.88947	2.90603	1.85557	2.64345	3.53456	3.09195	2.68991	0.606803
75.8794	2.08129	2.92576	3.46738	2.49805	1.90042	2.92306	1.854	2.64344	3.51951	3.10277	2.69157	0.605945
76.3819	2.05487	2.92247	3.45581	2.48984	1.88916	2.91927	1.85141	2.64644	3.51071	3.12065	2.68606	0.609359
76.8844	2.03587	2.92263	3.4498	2.48388	1.87818	2.91764	1.85431	2.65895	3.47893	3.11637	2.67965	0.606917
77.3869	1.99299	2.93109	3.41888	2.48318	1.87232	2.92316	1.83317	2.65084	3.44959	3.11483	2.667	0.608168
77.8894	1.95758	2.91857	3.39331	2.45941	1.84304	2.90671	1.81743	2.65154	3.42443	3.11779	2.64898	0.611848
78.392	1.91929	2.91383	3.36595	2.44014	1.81894	2.89715	1.8003	2.65399	3.3761	3.09775	2.62834	0.610734
78.8945	1.86045	2.91151	3.31503	2.42144	1.79485	2.88914	1.76069	2.63633	3.33216	3.08182	2.60034	0.614001
79.397	1.81477	2.88839	3.27421	2.37905	1.7484	2.85948	1.7314	2.63137	3.29036	3.06771	2.56851	0.617933
79.8995	1.75534	2.87642	3.22388	2.34316	1.71126	2.8401	1.69353	2.61966	3.22562	3.03	2.5319	0.61865
80.402	1.68422	2.86052	3.15453	2.30304	1.66878	2.81585	1.6379	2.59117	3.16712	2.99743	2.48806	0.62325
80.9045	1.62566	2.8258	3.09753	2.23973	1.60688	2.77184	1.59507	2.57652	3.10864	2.96377	2.44115	0.627393
81.407	1.54567	2.80408	3.02407	2.18457	1.55705	2.73998	1.53722	2.54698	3.02775	2.90634	2.38737	0.629817
81.9095	1.4652	2.77189	2.93836	2.12064	1.49658	2.69688	1.46849	2.50594	2.95468	2.85528	2.32739	0.634692
82.4121	1.39066	2.72387	2.86406	2.03533	1.42095	2.63759	1.41207	2.47672	2.87934	2.80066	2.26413	0.638971
82.9146	1.29295	2.68843	2.76796	1.95951	1.35829	2.59086	1.33591	2.42612	2.78233	2.72306	2.19254	0.642295
83.4171	1.20447	2.636	2.66705	1.87106	1.28018	2.52755	1.25666	2.37045	2.69442	2.65336	2.11612	0.646311
83.9196	1.11177	2.57151	2.57341	1.76436	1.19215	2.45319	1.18641	2.32175	2.60191	2.57808	2.03545	0.650406
84.4221	1.00078	2.5173	2.45509	1.66834	1.11628	2.39039	1.09435	2.24785	2.48872	2.48124	1.94603	0.653153
84.9246	0.903961	2.4409	2.3391	1.55692	1.02144	2.30721	1.00689	2.17508	2.3857	2.39392	1.85311	0.65524
85.4271	0.792969	2.35712	2.22418	1.43186	0.922633	2.21884	0.923147	2.10216	2.27581	2.29936	1.75481	0.658335
85.9296	0.673544	2.27997	2.0852	1.31868	0.833688	2.13946	0.818652	2.00339	2.14668	2.18539	1.64846	0.658683
86.4322	0.567052	2.17738	1.95461	1.18884	0.723856	2.03743	0.724891	1.91085	2.02871	2.08268	1.53963	0.658019
86.9347	0.440424	2.07254	1.81833	1.05115	0.615839	1.93602	0.62818	1.81041	1.90189	1.97155	1.42463	0.659011
87.4372	0.317056	1.96985	1.66226	0.926428	0.513893	1.83975	0.514229	1.68757	1.75761	1.84366	1.30323	0.655529
87.9397	0.200053	1.84109	1.51893	0.784969	0.390633	1.72067	0.414352	1.57489	1.62517	1.72867	1.17994	0.651925
88.4422	0.0632626	1.71552	1.36414	0.641693	0.274204	1.60794	0.304539	1.44813	1.48195	1.60428	1.05057	0.650055
88.9447	-0.060519	1.58763	1.19711	0.511342	0.159121	1.49617	0.183069	1.30632	1.32333	1.46596	0.916954	0.642462
89.4472	-0.187047	1.43595	1.04498	0.364105	0.0243051	1.36391	0.0761299	1.17684	1.17727	1.34175	0.781818	0.636563
89.9497	-0.326454	1.29262	0.877638	0.219831	-0.0992745	1.24298	-0.0462481	1.02956	1.01924	1.20704	0.641693	0.631673
90.4523	-0.447931	1.14301	0.707353	0.0867425	-0.225938	1.11872	-0.172683	0.876857	0.848887	1.06104	0.499606	0.62063
90.9548	-0.580177	0.974492	0.551442	-0.0633631	-0.368252	0.978099	-0.286149	0.736441	0.6925	0.929892	0.356493	0.61321
91.4573	-0.714048	0.818877	0.379037	-0.206147	-0.495445	0.852525	-0.417266	0.577502	0.524196	0.7874	0.210663	0.605297
91.9598	-0.831064	0.654085	0.213158	-0.339795	-0.628955	0.719787	-0.543696	0.423386	0.347724	0.636897	0.0651527	0.591799
92.4623	-0.962518	0.477351	0.0588994	-0.489243	-0.771672	0.576576	-0.660289	0.279503	0.187126	0.502492	-0.0801775	0.583322
92.9648	-1.08317	0.316856	-0.110101	-0.626911	-0.896111	0.450887	-0.793324	0.119505	0.015564	0.357114	-0.224969	0.572559
93.4673	-1.19264	0.145517	-0.263877	-0.757353	-1.02859	0.315417	-0.913395	-0.0264128	-0.159398	0.208079	-0.367265	0.557685
93.9698	-1.31375	-0.0295001	-0.409855	-0.901178	-1.16246	0.176751	-1.02773	-0.165671	-0.31622	0.0769919	-0.507263	0.548323
94.4724	-1.41396	-0.186155	-0.565575	-1.02896	-1.27623	0.0568228	-1.15396	-0.316081	-0.482115	-0.0638081	-0.643002	0.535214
94.9749	-1.51055	-0.353589	-0.699091	-1.15121	-1.39853	-0.0739929	-1.26053	-0.445726	-0.645866	-0.203619	-0.77427	0.519981
95.4774	-1.61033	-0.515723	-0.82877	-1.2833	-1.51417	-0.200252	-1.36555	-0.57331	-0.788768	-0.323887	-0.900405	0.509773
95.9799	-1.68457	-0.658658	-0.960874	-1.39541	-1.60959	-0.308247	-1.47546	-0.705472	-0.938124	-0.452719	-1.01891	0.495057
96.4824	-1.76207	-0.810864	-1.06675	-1.50347	-1.71309	-0.427324	-1.56177	-0.81353	-1.07978	-0.576491	-1.13151	0.48005
96.9849	-1.83167	-0.949313	-1.17266	-1.61719	-1.80275	-0.535124	-1.65044	-0.924075	-1.19832	-0.679912	-1.23615	0.468861
97.4874	-1.878	-1.06934	-1.27319	-1.70793	-1.87411	-0.627315	-1.73608	-1.03155	-1.3211	-0.79112	-1.33097	0.453205
97.9899	-1.93149	-1.19625	-1.34743	-1.79626	-1.95271	-0.730235	-1.79764	-1.11459	-1.43168	-0.893745	-1.4192	0.438564
98.4925	-1.96697	-1.30197	-1.42496	-1.88521	-2.01189	-0.815958	-1.86433	-1.20247	-1.51813	-0.975674	-1.49676	0.426568
98.995	-1.98731	-1.39242	-1.49518	-1.95209	-2.05697	-0.89043	-1.92454	-1.28543	-1.60711	-1.06382	-1.56553	0.411002
99.4975	-2.01471	-1.49563	-1.5348	-2.0197	-2.11164	-0.981307	-1.95692	-1.33593	-1.68632	-1.14649	-1.62834	0.395818
100	-2.01678	-1.53961	-1.54524	-2.04469	-2.12991	-1.01945	-1.96689	-1.347	-1.73227	-1.1971	-1.65389	0.38663

## Sheet: M1b_RightLeg_NH
StancePhase	NEleR_Meas1	NEleR_Meas2	NEleR_Meas3	NEleR_Meas4	NEleR_Meas5	NEleR_Meas6	NEleR_Meas7	NEleR_Meas8	NEleR_Meas9	NEleR_Meas10	NEleR_Mean	NEleR_SD
0	0.954029	-0.391578	0.192601	0.492292	-0.0903885	1.42993	0.0283893	-1.08155	0.252723	-1.10832	0.0678132	0.803648
0.502513	0.867421	-0.442665	0.161864	0.464926	-0.168583	1.36856	-0.0271188	-1.17146	0.195427	-1.15537	0.0093001	0.805356
1.00503	0.780731	-0.500919	0.126537	0.436622	-0.243837	1.29529	-0.0825932	-1.25657	0.128997	-1.20765	-0.0523394	0.805384
1.50754	0.710615	-0.553003	0.0880924	0.405759	-0.305002	1.22631	-0.124646	-1.32725	0.0695715	-1.25301	-0.106256	0.804097
2.01005	0.635378	-0.608195	0.0497593	0.366945	-0.36202	1.15048	-0.173846	-1.39375	0.00646521	-1.30047	-0.162925	0.800275
2.51256	0.563574	-0.651513	0.0186292	0.335341	-0.420151	1.08346	-0.213604	-1.4609	-0.0453324	-1.33566	-0.212616	0.797157
3.01508	0.503314	-0.696414	-0.0212764	0.296486	-0.463208	1.01034	-0.248145	-1.5132	-0.100041	-1.37185	-0.260399	0.790729
3.51759	0.437795	-0.739573	-0.0545273	0.253659	-0.503382	0.934465	-0.287022	-1.56239	-0.154746	-1.40611	-0.308183	0.782257
4.0201	0.382991	-0.769551	-0.0839037	0.218819	-0.540816	0.86774	-0.313428	-1.60857	-0.198224	-1.42747	-0.347241	0.774324
4.52261	0.3348	-0.801396	-0.119463	0.176185	-0.562183	0.79382	-0.338961	-1.63909	-0.246428	-1.45087	-0.385359	0.762168
5.02513	0.283681	-0.827404	-0.143363	0.13406	-0.582729	0.721248	-0.365561	-1.66877	-0.291807	-1.46916	-0.42098	0.749304
5.52764	0.247307	-0.840437	-0.16728	0.100114	-0.596534	0.65765	-0.379282	-1.69212	-0.327411	-1.47558	-0.447357	0.736676
6.03015	0.211488	-0.855841	-0.191939	0.0587109	-0.595291	0.587145	-0.396214	-1.70148	-0.369205	-1.48546	-0.473809	0.720075
6.53266	0.178147	-0.862741	-0.203477	0.021912	-0.595122	0.522284	-0.410359	-1.71262	-0.405957	-1.48842	-0.495635	0.704746
7.03518	0.158809	-0.859028	-0.218654	-0.00774011	-0.585158	0.465627	-0.413968	-1.71537	-0.435662	-1.48253	-0.509368	0.689384
7.53769	0.135657	-0.85907	-0.229011	-0.0444356	-0.563417	0.403052	-0.423729	-1.70817	-0.472814	-1.48204	-0.524398	0.671497
8.0402	0.121179	-0.849447	-0.229253	-0.0735158	-0.544481	0.349735	-0.426992	-1.70529	-0.503362	-1.47388	-0.533531	0.6568
8.54271	0.115652	-0.832983	-0.235578	-0.0976545	-0.514112	0.30301	-0.423977	-1.69328	-0.530211	-1.46087	-0.536999	0.641777
9.04523	0.105549	-0.821305	-0.232948	-0.128148	-0.477001	0.25178	-0.427778	-1.67689	-0.564666	-1.45436	-0.542577	0.626487
9.54774	0.108156	-0.799291	-0.226255	-0.149012	-0.443875	0.212379	-0.422112	-1.66642	-0.590947	-1.43949	-0.541687	0.615389
10.0503	0.112192	-0.774267	-0.225421	-0.16775	-0.39921	0.177234	-0.415179	-1.64688	-0.616415	-1.42339	-0.537909	0.603596
10.5528	0.114255	-0.753815	-0.213744	-0.19163	-0.353733	0.139175	-0.413373	-1.6285	-0.64801	-1.41328	-0.536266	0.593724
11.0553	0.128494	-0.722601	-0.204657	-0.20482	-0.312433	0.114158	-0.400934	-1.61553	-0.669939	-1.39403	-0.528229	0.587434
11.5578	0.136876	-0.69193	-0.198331	-0.218894	-0.260959	0.0904558	-0.392205	-1.59393	-0.693441	-1.37656	-0.519892	0.580075
12.0603	0.147642	-0.66481	-0.182197	-0.236404	-0.214507	0.065516	-0.385379	-1.57784	-0.720742	-1.36354	-0.513226	0.575996
12.5628	0.165228	-0.627359	-0.173715	-0.243138	-0.171391	0.0535491	-0.369039	-1.56493	-0.73774	-1.34128	-0.500981	0.573593
13.0653	0.17288	-0.593979	-0.163188	-0.253597	-0.120873	0.0398299	-0.36008	-1.54474	-0.758559	-1.32371	-0.490602	0.570228
13.5678	0.186752	-0.562825	-0.146617	-0.265315	-0.0802287	0.0266818	-0.348714	-1.53321	-0.780578	-1.30875	-0.481281	0.570462
14.0704	0.199188	-0.522808	-0.139493	-0.267026	-0.0411687	0.0252399	-0.33068	-1.52194	-0.792716	-1.28555	-0.467695	0.570125
14.5729	0.202287	-0.490036	-0.125698	-0.274732	0.00153231	0.0191258	-0.321255	-1.50584	-0.810606	-1.26962	-0.457484	0.569557
15.0754	0.212534	-0.457796	-0.111383	-0.281166	0.0314452	0.0153279	-0.305257	-1.50001	-0.827034	-1.25422	-0.447756	0.571824
15.5779	0.213381	-0.418873	-0.104877	-0.279107	0.0621646	0.0208571	-0.286824	-1.49128	-0.834958	-1.23231	-0.435183	0.57177
16.0804	0.209421	-0.389454	-0.0893726	-0.284534	0.0923404	0.0192386	-0.276047	-1.48084	-0.849987	-1.21944	-0.426867	0.572501
16.5829	0.209562	-0.35857	-0.0792104	-0.286147	0.109174	0.021542	-0.256177	-1.48037	-0.86096	-1.20472	-0.418588	0.574514
17.0854	0.195854	-0.323704	-0.0727445	-0.281533	0.129236	0.0299706	-0.238812	-1.47417	-0.865504	-1.18566	-0.408707	0.573486
17.5879	0.183109	-0.29957	-0.0583589	-0.28518	0.144721	0.0295667	-0.226332	-1.46953	-0.877649	-1.17622	-0.403544	0.574054
18.0905	0.168268	-0.272046	-0.0536942	-0.282871	0.148689	0.0344722	-0.204493	-1.47281	-0.883351	-1.16249	-0.398033	0.574157
18.593	0.14025	-0.24367	-0.0476754	-0.277248	0.157786	0.041839	-0.189491	-1.4685	-0.885125	-1.1468	-0.391863	0.571572
19.0955	0.11707	-0.226226	-0.0379828	-0.279883	0.159011	0.0397449	-0.175305	-1.46879	-0.894091	-1.14025	-0.39067	0.570862
19.598	0.0851037	-0.203864	-0.0394809	-0.274997	0.152348	0.0440768	-0.153738	-1.47383	-0.894724	-1.12741	-0.388651	0.568431
20.1005	0.0453351	-0.183996	-0.0355156	-0.270047	0.151526	0.0471923	-0.141591	-1.47087	-0.894211	-1.11538	-0.386756	0.564376
20.603	0.0105683	-0.174266	-0.0339624	-0.272557	0.140447	0.0414325	-0.125933	-1.47512	-0.899728	-1.11142	-0.390055	0.561997
21.1055	-0.0368647	-0.158677	-0.0417291	-0.266737	0.12585	0.0428141	-0.106757	-1.48047	-0.895775	-1.10017	-0.391852	0.557534
21.608	-0.0844164	-0.148792	-0.0424248	-0.264166	0.116198	0.0395892	-0.0973951	-1.47905	-0.893531	-1.09283	-0.394681	0.552562
22.1106	-0.130368	-0.147302	-0.0514587	-0.267577	0.0949935	0.0290671	-0.0813076	-1.48648	-0.895543	-1.09207	-0.402805	0.548851
22.6131	-0.188135	-0.139689	-0.0654143	-0.262712	0.0746038	0.0257221	-0.0668064	-1.49137	-0.887864	-1.08412	-0.408579	0.543379
23.1156	-0.239655	-0.140515	-0.0739831	-0.26414	0.0569012	0.0148179	-0.0604894	-1.49205	-0.884615	-1.08319	-0.416692	0.538029
23.6181	-0.294876	-0.147221	-0.0947844	-0.269478	0.0278124	-0.00110844	-0.0462624	-1.50199	-0.883483	-1.08714	-0.429853	0.533729
24.1206	-0.356852	-0.148252	-0.115299	-0.267408	0.00327881	-0.0105805	-0.0386916	-1.50646	-0.873397	-1.0851	-0.439876	0.528154
24.6231	-0.410269	-0.159687	-0.134954	-0.274043	-0.0216575	-0.029836	-0.0358287	-1.5102	-0.870019	-1.09289	-0.453938	0.522942
25.1256	-0.471809	-0.173996	-0.167408	-0.282126	-0.0563219	-0.0513608	-0.0260012	-1.52229	-0.866286	-1.10359	-0.472118	0.518945
25.6281	-0.532747	-0.183781	-0.19548	-0.284433	-0.0839158	-0.0678404	-0.0263645	-1.52699	-0.855036	-1.11022	-0.486681	0.513793
26.1307	-0.587266	-0.205042	-0.228535	-0.297047	-0.115378	-0.0953921	-0.0269008	-1.53462	-0.851894	-1.12844	-0.507052	0.509212
26.6332	-0.650875	-0.226096	-0.271493	-0.308564	-0.153837	-0.122327	-0.0233702	-1.54831	-0.845759	-1.14704	-0.529767	0.506029
27.1357	-0.707149	-0.244447	-0.30854	-0.316587	-0.184419	-0.146231	-0.0312977	-1.55393	-0.83416	-1.16361	-0.549037	0.501298
27.6382	-0.762151	-0.2744	-0.355571	-0.335566	-0.222182	-0.181498	-0.0351999	-1.56565	-0.831271	-1.19202	-0.575551	0.4977
28.1407	-0.823152	-0.301286	-0.406975	-0.351105	-0.263539	-0.213464	-0.0393938	-1.58023	-0.823132	-1.21808	-0.602035	0.495283
28.6432	-0.873564	-0.327688	-0.453747	-0.365897	-0.297935	-0.244823	-0.0539283	-1.5875	-0.812273	-1.24432	-0.626168	0.490951
29.1457	-0.928318	-0.364736	-0.512519	-0.391345	-0.341977	-0.286805	-0.0617121	-1.60324	-0.810048	-1.28156	-0.658226	0.48876
29.6482	-0.983228	-0.396221	-0.569126	-0.411538	-0.385951	-0.323249	-0.0745003	-1.61835	-0.800968	-1.31421	-0.687734	0.486936
30.1508	-1.02896	-0.429462	-0.624348	-0.433984	-0.425288	-0.361621	-0.0942866	-1.62834	-0.792328	-1.34947	-0.716809	0.483514
30.6533	-1.08237	-0.471292	-0.689624	-0.465914	-0.475325	-0.408871	-0.106627	-1.64794	-0.791562	-1.3941	-0.753362	0.483162
31.1558	-1.1298	-0.505597	-0.74737	-0.491467	-0.521837	-0.448954	-0.127732	-1.66372	-0.783231	-1.43269	-0.78524	0.481937
31.6583	-1.17325	-0.543638	-0.807692	-0.522178	-0.56692	-0.493302	-0.15112	-1.67757	-0.778781	-1.47636	-0.819081	0.480291
32.1608	-1.22382	-0.587361	-0.873109	-0.560355	-0.622084	-0.543947	-0.168646	-1.70071	-0.781048	-1.52717	-0.858825	0.481807
32.6633	-1.26461	-0.622387	-0.928791	-0.591768	-0.670989	-0.586573	-0.196958	-1.71762	-0.77615	-1.57137	-0.892722	0.481299
33.1658	-1.30796	-0.662808	-0.990488	-0.630785	-0.721954	-0.635409	-0.222767	-1.7362	-0.778537	-1.62277	-0.930967	0.481951
33.6683	-1.35419	-0.705637	-1.05106	-0.674598	-0.780766	-0.687455	-0.246187	-1.76234	-0.785979	-1.67847	-0.972668	0.484699
34.1709	-1.39092	-0.739643	-1.10328	-0.712027	-0.831682	-0.731502	-0.280107	-1.78097	-0.787419	-1.72773	-1.00853	0.484978
34.6734	-1.43512	-0.780363	-1.16295	-0.758804	-0.887761	-0.783122	-0.307748	-1.80466	-0.798744	-1.78563	-1.05049	0.487722
35.1759	-1.47633	-0.82023	-1.21575	-0.807332	-0.948177	-0.834627	-0.337402	-1.83299	-0.812777	-1.84476	-1.09304	0.490796
35.6784	-1.51229	-0.852179	-1.26432	-0.850567	-1.00037	-0.878963	-0.375048	-1.85382	-0.82241	-1.89839	-1.13084	0.491954
36.1809	-1.55687	-0.891659	-1.31907	-0.904019	-1.05989	-0.931516	-0.404665	-1.88232	-0.843362	-1.96136	-1.17547	0.496083
36.6834	-1.59369	-0.927284	-1.36341	-0.95614	-1.1195	-0.98078	-0.440626	-1.91185	-0.864277	-2.02251	-1.21801	0.498825
37.1859	-1.63162	-0.956779	-1.40868	-1.00469	-1.17181	-1.02452	-0.480575	-1.93523	-0.882734	-2.07972	-1.25763	0.500912
37.6884	-1.67514	-0.994013	-1.45632	-1.06343	-1.23219	-1.07649	-0.513165	-1.96768	-0.912696	-2.1461	-1.30372	0.505521
38.191	-1.70953	-1.02491	-1.49302	-1.11808	-1.28826	-1.12254	-0.555184	-1.9975	-0.939793	-2.20786	-1.34567	0.507687
38.6935	-1.75068	-1.05216	-1.53477	-1.17135	-1.33885	-1.16539	-0.596525	-2.0236	-0.966504	-2.26759	-1.38674	0.510611
39.196	-1.79175	-1.08672	-1.57357	-1.23394	-1.39662	-1.21582	-0.633268	-2.05875	-1.00362	-2.33538	-1.43294	0.514918
39.6985	-1.82645	-1.11318	-1.60383	-1.2903	-1.44612	-1.25841	-0.680406	-2.08817	-1.03522	-2.39618	-1.47383	0.516637
40.201	-1.87042	-1.13884	-1.64067	-1.34777	-1.49244	-1.30047	-0.72267	-2.11704	-1.06836	-2.4569	-1.51556	0.520151
40.7035	-1.90877	-1.17068	-1.66946	-1.41302	-1.54349	-1.34881	-0.764486	-2.15357	-1.10959	-2.52363	-1.56055	0.523693
41.206	-1.94646	-1.1934	-1.69415	-1.47077	-1.58326	-1.38821	-0.815388	-2.18239	-1.14305	-2.58152	-1.59986	0.525256
41.7085	-1.9917	-1.21819	-1.72384	-1.53223	-1.62209	-1.42987	-0.858815	-2.21393	-1.17959	-2.64103	-1.64113	0.528982
42.2111	-2.02837	-1.24745	-1.74236	-1.59942	-1.66197	-1.47602	-0.906377	-2.2505	-1.22095	-2.70373	-1.68371	0.531595
42.7136	-2.07026	-1.26753	-1.7618	-1.65885	-1.68892	-1.51315	-0.95982	-2.27853	-1.25299	-2.75648	-1.72083	0.533214
43.2161	-2.11439	-1.29254	-1.78233	-1.72441	-1.71689	-1.55523	-1.00534	-2.31193	-1.28932	-2.81222	-1.76046	0.536708
43.7186	-2.1508	-1.32018	-1.79183	-1.79332	-1.74186	-1.59978	-1.05871	-2.34672	-1.32695	-2.86806	-1.79982	0.538496
44.2211	-2.19567	-1.33988	-1.80657	-1.85513	-1.75421	-1.63632	-1.11348	-2.37337	-1.3549	-2.91372	-1.83432	0.540268
44.7236	-2.23625	-1.36733	-1.8179	-1.92501	-1.76939	-1.68031	-1.162	-2.40689	-1.38833	-2.96336	-1.87168	0.5432
45.2261	-2.27305	-1.39577	-1.82197	-1.99574	-1.77825	-1.72491	-1.2203	-2.43777	-1.42004	-3.00997	-1.90778	0.544378
45.7286	-2.31695	-1.41871	-1.83384	-2.06092	-1.77706	-1.76371	-1.27553	-2.46205	-1.44326	-3.04726	-1.93993	0.546116
46.2312	-2.35117	-1.45189	-1.83899	-2.1355	-1.78056	-1.8121	-1.32809	-2.49353	-1.47333	-3.08951	-1.97547	0.548221
46.7337	-2.38623	-1.48469	-1.84321	-2.20854	-1.77599	-1.85931	-1.39039	-2.51904	-1.49945	-3.12672	-2.00936	0.549035
47.2362	-2.42299	-1.51526	-1.85508	-2.27814	-1.76624	-1.90344	-1.44655	-2.54107	-1.51957	-3.15728	-2.04056	0.550651
47.7387	-2.4487	-1.55764	-1.85913	-2.35739	-1.76316	-1.95807	-1.50498	-2.57044	-1.54755	-3.19447	-2.07615	0.552405
48.2412	-2.47931	-1.59804	-1.86892	-2.43262	-1.75242	-2.00967	-1.57162	-2.5927	-1.56998	-3.22612	-2.11014	0.553656
48.7437	-2.50584	-1.63907	-1.88371	-2.50657	-1.74325	-2.06111	-1.63157	-2.61651	-1.58989	-3.25533	-2.14328	0.555829
49.2462	-2.5252	-1.6911	-1.89274	-2.58927	-1.74265	-2.12304	-1.699	-2.64789	-1.6188	-3.29292	-2.18226	0.558419
49.7487	-2.55153	-1.73831	-1.91291	-2.6659	-1.73679	-2.18053	-1.77168	-2.67304	-1.64268	-3.32532	-2.21987	0.560891
50.2513	-2.56969	-1.78735	-1.93441	-2.74346	-1.73964	-2.24072	-1.83895	-2.70503	-1.66986	-3.35977	-2.25889	0.564041
50.7538	-2.58745	-1.84407	-1.9548	-2.82783	-1.75146	-2.3098	-1.91672	-2.74332	-1.70885	-3.40305	-2.30473	0.567514
51.2563	-2.61053	-1.89288	-1.98802	-2.90407	-1.76085	-2.3725	-1.99465	-2.77669	-1.74577	-3.44123	-2.34872	0.570248
51.7588	-2.62453	-1.94433	-2.01819	-2.98221	-1.78378	-2.43912	-2.06869	-2.81999	-1.79289	-3.48476	-2.39585	0.573035
52.2613	-2.64458	-2.00021	-2.05198	-3.06313	-1.81327	-2.51072	-2.15204	-2.8661	-1.85323	-3.53558	-2.44908	0.575438
52.7638	-2.66534	-2.04721	-2.09545	-3.13357	-1.84246	-2.57361	-2.22928	-2.90837	-1.91329	-3.58095	-2.49895	0.576188
53.2663	-2.67978	-2.099	-2.13292	-3.20608	-1.88655	-2.64048	-2.30411	-2.96104	-1.98691	-3.63349	-2.55304	0.576709
53.7688	-2.70344	-2.15309	-2.17814	-3.27775	-1.93304	-2.70804	-2.38456	-3.01211	-2.07039	-3.6902	-2.61108	0.576222
54.2714	-2.7225	-2.19921	-2.22792	-3.33889	-1.98117	-2.76589	-2.45481	-3.06089	-2.15238	-3.74082	-2.66445	0.573904
54.7739	-2.7407	-2.25238	-2.27233	-3.40382	-2.04314	-2.82827	-2.52565	-3.11905	-2.24695	-3.79877	-2.7231	0.571683
55.2764	-2.767	-2.30562	-2.32732	-3.46605	-2.10345	-2.88808	-2.59851	-3.17208	-2.34554	-3.85672	-2.78304	0.56812
55.7789	-2.7857	-2.35252	-2.38121	-3.5198	-2.16757	-2.93902	-2.66072	-3.22539	-2.44104	-3.9082	-2.83812	0.563326
56.2814	-2.80963	-2.40789	-2.43291	-3.57933	-2.24273	-2.99534	-2.72713	-3.28621	-2.54732	-3.96653	-2.8995	0.55897
56.7839	-2.8372	-2.46103	-2.49466	-3.63476	-2.31315	-3.04658	-2.79181	-3.33982	-2.65269	-4.0213	-2.9593	0.553288
57.2864	-2.85802	-2.51005	-2.55052	-3.68453	-2.38951	-3.09087	-2.84786	-3.3966	-2.75505	-4.07047	-3.01535	0.547291
57.7889	-2.88809	-2.56809	-2.60847	-3.74133	-2.47304	-3.14095	-2.9103	-3.4581	-2.86672	-4.12601	-3.07811	0.541811
58.2915	-2.91596	-2.62183	-2.67301	-3.79277	-2.55038	-3.18397	-2.96721	-3.51174	-2.97397	-4.17535	-3.13662	0.535404
58.794	-2.94131	-2.67399	-2.7295	-3.84163	-2.63545	-3.22255	-3.01907	-3.57103	-3.07946	-4.22088	-3.19349	0.529421
59.2965	-2.97594	-2.73478	-2.79208	-3.89779	-2.72336	-3.26675	-3.07734	-3.63169	-3.19264	-4.27204	-3.25644	0.523924
59.799	-3.00394	-2.78962	-2.85598	-3.94761	-2.80518	-3.30255	-3.12714	-3.68532	-3.29886	-4.31523	-3.31314	0.518207
60.3015	-3.0352	-2.84551	-2.91281	-3.99787	-2.89561	-3.33682	-3.17608	-3.74632	-3.40503	-4.35688	-3.37081	0.513264
60.804	-3.07194	-2.90872	-2.97777	-4.05477	-2.98447	-3.37602	-3.22941	-3.8054	-3.51673	-4.40294	-3.43282	0.508965
61.3065	-3.10114	-2.96481	-3.03859	-4.10471	-3.0686	-3.40631	-3.27297	-3.85959	-3.6198	-4.43999	-3.48765	0.50511
61.809	-3.13824	-3.02427	-3.09579	-4.15783	-3.16097	-3.43811	-3.31964	-3.92187	-3.72448	-4.4778	-3.5459	0.501996
62.3116	-3.17488	-3.08881	-3.16036	-4.21598	-3.248	-3.47367	-3.36728	-3.97943	-3.83202	-4.51822	-3.60587	0.499931
62.8141	-3.20676	-3.14552	-3.21679	-4.267	-3.33256	-3.50063	-3.40598	-4.03517	-3.92999	-4.54923	-3.65896	0.498498
63.3166	-3.24763	-3.20725	-3.27416	-4.32329	-3.42382	-3.53195	-3.45072	-4.09837	-4.03082	-4.58287	-3.71709	0.497619
63.8191	-3.28238	-3.27104	-3.33555	-4.38227	-3.50689	-3.56548	-3.49263	-4.15479	-4.13133	-4.61668	-3.7739	0.498182
64.3216	-3.31728	-3.32676	-3.38757	-4.43439	-3.58999	-3.59153	-3.52841	-4.21243	-4.22194	-4.64113	-3.82514	0.498905
64.8241	-3.35803	-3.38827	-3.44457	-4.49309	-3.67694	-3.62436	-3.57145	-4.27534	-4.31598	-4.66936	-3.88174	0.500107
65.3266	-3.38977	-3.44837	-3.50078	-4.5517	-3.75402	-3.65752	-3.60829	-4.3301	-4.40638	-4.69499	-3.93419	0.502806
65.8291	-3.42628	-3.50061	-3.54941	-4.60422	-3.83326	-3.68488	-3.64287	-4.38841	-4.48726	-4.71195	-3.98291	0.504815
66.3317	-3.46267	-3.55853	-3.60511	-4.66378	-3.91276	-3.72042	-3.68364	-4.44846	-4.57162	-4.7334	-4.03604	0.507584
66.8342	-3.491	-3.61149	-3.65528	-4.72036	-3.98212	-3.754	-3.71579	-4.4999	-4.64933	-4.74975	-4.0829	0.511458
67.3367	-3.52603	-3.65725	-3.70195	-4.77202	-4.05522	-3.78357	-3.74945	-4.55617	-4.71857	-4.75904	-4.12793	0.514003
67.8392	-3.5545	-3.70776	-3.75494	-4.83036	-4.12486	-3.82144	-3.78599	-4.61012	-4.79078	-4.7732	-4.17539	0.517954
68.3417	-3.57872	-3.75001	-3.79913	-4.88307	-4.18551	-3.85481	-3.81292	-4.65613	-4.85363	-4.78041	-4.21543	0.522254
68.8442	-3.6076	-3.78612	-3.8444	-4.93239	-4.25058	-3.88588	-3.84393	-4.70726	-4.90939	-4.78293	-4.25505	0.525267
69.3467	-3.62552	-3.82534	-3.89228	-4.98727	-4.30869	-3.92408	-3.87311	-4.75238	-4.96686	-4.79031	-4.29458	0.530397
69.8492	-3.64375	-3.85357	-3.93025	-5.03428	-4.35983	-3.95527	-3.89329	-4.79136	-5.01277	-4.78948	-4.32639	0.534976
70.3518	-3.66128	-3.87695	-3.97244	-5.07949	-4.41465	-3.98567	-3.91838	-4.83476	-5.05319	-4.78659	-4.35834	0.539074
70.8543	-3.66703	-3.90125	-4.01171	-5.12829	-4.45935	-4.02099	-3.93673	-4.86908	-5.09364	-4.78772	-4.38758	0.54558
71.3568	-3.67587	-3.91257	-4.04234	-5.16736	-4.49921	-4.04719	-3.94811	-4.89947	-5.12113	-4.77959	-4.40928	0.550753
71.8593	-3.67725	-3.92043	-4.07785	-5.20579	-4.54041	-4.07381	-3.96319	-4.93207	-5.14491	-4.77145	-4.43072	0.556666
72.3618	-3.66939	-3.92668	-4.10497	-5.24488	-4.569	-4.10235	-3.96729	-4.95308	-5.16674	-4.76516	-4.44695	0.56452
72.8643	-3.66391	-3.91882	-4.12654	-5.27256	-4.59463	-4.12021	-3.967	-4.97186	-5.17496	-4.74842	-4.45589	0.570662
73.3668	-3.64541	-3.90886	-4.15086	-5.29994	-4.61829	-4.13928	-3.9671	-4.9892	-5.18112	-4.73267	-4.46327	0.578653
73.8693	-3.62198	-3.89447	-4.16299	-5.32411	-4.6281	-4.15681	-3.9535	-4.99316	-5.18305	-4.7154	-4.46336	0.587452
74.3719	-3.59663	-3.86559	-4.17316	-5.33535	-4.6366	-4.16281	-3.93796	-4.99578	-5.17142	-4.68656	-4.45619	0.594759
74.8744	-3.55574	-3.83548	-4.18159	-5.34572	-4.63939	-4.17036	-3.91842	-4.99255	-5.15888	-4.65871	-4.44568	0.604483
75.3769	-3.51334	-3.79769	-4.17655	-5.34851	-4.62834	-4.17278	-3.88462	-4.97526	-5.13934	-4.62525	-4.42617	0.613676
75.8794	-3.4622	-3.74538	-4.17195	-5.33718	-4.61665	-4.16346	-3.85062	-4.95679	-5.10647	-4.5793	-4.399	0.622207
76.3819	-3.39629	-3.69175	-4.15969	-5.3236	-4.59505	-4.15538	-3.80779	-4.92809	-5.07273	-4.53331	-4.36637	0.633011
76.8844	-3.32916	-3.62679	-4.13488	-5.29789	-4.56019	-4.13845	-3.75193	-4.88586	-5.0286	-4.47729	-4.3231	0.642317
77.3869	-3.24651	-3.54746	-4.1102	-5.25713	-4.52379	-4.10996	-3.6958	-4.84179	-4.97128	-4.40813	-4.2712	0.6521
77.8894	-3.15254	-3.46579	-4.07191	-5.21195	-4.47318	-4.08156	-3.62601	-4.78357	-4.91196	-4.33717	-4.21156	0.663304
78.392	-3.05447	-3.36926	-4.0235	-5.15032	-4.41028	-4.04066	-3.54528	-4.71313	-4.83862	-4.25209	-4.13976	0.672677
78.8945	-2.93711	-3.25913	-3.97233	-5.07319	-4.34363	-3.98865	-3.46207	-4.63904	-4.75231	-4.15399	-4.05814	0.68337
79.397	-2.81317	-3.14552	-3.90356	-4.98933	-4.25911	-3.93484	-3.36144	-4.5474	-4.66205	-4.05238	-3.96688	0.694074
79.8995	-2.68006	-3.01456	-3.8279	-4.8857	-4.16364	-3.86537	-3.25251	-4.44508	-4.55444	-3.93382	-3.86231	0.703274
80.402	-2.52805	-2.87181	-3.74481	-4.76725	-4.0613	-3.78571	-3.13754	-4.33636	-4.43432	-3.80364	-3.74708	0.71394
80.9045	-2.37268	-2.72447	-3.64307	-4.6403	-3.9385	-3.70221	-3.0034	-4.20804	-4.30783	-3.66867	-3.62092	0.72334
81.407	-2.20202	-2.55826	-3.53701	-4.49181	-3.80613	-3.60101	-2.86363	-4.07123	-4.16126	-3.51512	-3.48075	0.732247
81.9095	-2.01618	-2.38258	-3.41819	-4.33033	-3.66306	-3.49125	-2.71348	-3.92532	-4.00303	-3.35196	-3.32954	0.742148
82.4121	-1.82659	-2.20086	-3.2826	-4.15901	-3.49824	-3.37569	-2.54478	-3.7597	-3.83593	-3.18223	-3.16656	0.750333
82.9146	-1.61708	-1.99965	-3.1435	-3.96559	-3.32509	-3.2416	-2.3725	-3.58806	-3.64728	-2.99287	-2.98932	0.759213
83.4171	-1.39809	-1.79155	-2.98697	-3.76158	-3.13738	-3.10112	-2.18592	-3.40454	-3.44857	-2.79579	-2.80115	0.768088
83.9196	-1.17192	-1.57574	-2.8177	-3.54641	-2.92839	-2.95312	-1.98391	-3.20268	-3.23897	-2.59003	-2.60089	0.775693
84.4221	-0.925294	-1.34078	-2.64347	-3.30969	-2.71227	-2.78705	-1.77949	-2.99675	-3.00777	-2.36458	-2.38671	0.784634
84.9246	-0.675016	-1.10153	-2.44933	-3.06519	-2.47844	-2.61701	-1.55797	-2.77634	-2.76872	-2.13362	-2.16232	0.79249
85.4271	-0.412691	-0.852741	-2.24757	-2.80855	-2.22573	-2.43774	-1.32587	-2.54046	-2.51705	-1.89215	-1.92606	0.800291
85.9296	-0.134236	-0.586244	-2.03773	-2.53236	-1.96706	-2.24181	-1.09087	-2.30193	-2.2451	-1.63232	-1.67697	0.809225
86.4322	0.144247	-0.318073	-1.80879	-2.25172	-1.68883	-2.04415	-0.83761	-2.04709	-1.96789	-1.36946	-1.41894	0.816565
86.9347	0.438576	-0.0389025	-1.57703	-1.95847	-1.39612	-1.83565	-0.579186	-1.781	-1.67702	-1.09463	-1.14994	0.825267
87.4372	0.740788	0.255051	-1.33346	-1.64917	-1.09865	-1.61298	-0.315862	-1.51293	-1.36895	-0.804144	-0.870031	0.834019
87.9397	1.04268	0.547904	-1.07512	-1.33894	-0.781702	-1.39063	-0.0355336	-1.22809	-1.05891	-0.51328	-0.583163	0.841585
88.4422	1.36044	0.852537	-0.817144	-1.01638	-0.456493	-1.15632	0.24458	-0.937443	-0.735336	-0.209834	-0.28714	0.85132
88.9447	1.67641	1.16761	-0.544663	-0.682892	-0.127816	-0.91144	0.531924	-0.645195	-0.399579	0.104833	0.016919	0.859633
89.4472	1.99459	1.4789	-0.264599	-0.352475	0.217784	-0.668701	0.831842	-0.33788	-0.0656126	0.416791	0.325064	0.868067
89.9497	2.32361	1.80177	0.0141371	-0.0114128	0.563952	-0.413632	1.12669	-0.0312807	0.280615	0.740548	0.639499	0.878316
90.4523	2.64339	2.12928	0.307267	0.33346	0.912019	-0.152643	1.43025	0.276581	0.632452	1.06929	0.958134	0.886146
90.9548	2.96891	2.45032	0.599249	0.670803	1.27164	0.104549	1.73903	0.595365	0.978731	1.39196	1.27706	0.895732
91.4573	3.29582	2.78141	0.890735	1.01558	1.62348	0.373201	2.03931	0.906603	1.33472	1.72425	1.59851	0.90562
91.9598	3.61049	3.11021	1.19242	1.35573	1.97553	0.641961	2.3481	1.21866	1.68845	2.05411	1.91957	0.913197
92.4623	3.93176	3.43034	1.48456	1.68436	2.33149	0.905206	2.65297	1.53521	2.03297	2.37508	2.23639	0.923562
92.9648	4.24264	3.75786	1.77759	2.01623	2.67222	1.17747	2.94791	1.83804	2.38321	2.70259	2.55157	0.932174
93.4673	4.54244	4.07591	2.07241	2.33488	3.01157	1.44319	3.2487	2.14096	2.72262	3.02027	2.86129	0.939743
93.9698	4.84439	4.38396	2.35154	2.63917	3.34569	1.70189	3.53629	2.44029	3.04988	3.32749	3.16206	0.949876
94.4724	5.12558	4.69576	2.63188	2.94188	3.65896	1.96585	3.81446	2.72136	3.37794	3.63751	3.45712	0.956671
94.9749	5.39915	4.99135	2.90292	3.22364	3.96878	2.21666	4.09316	3.00127	3.68724	3.93098	3.74152	0.964282
95.4774	5.66516	5.27653	3.15587	3.48976	4.26349	2.45954	4.35117	3.26894	3.98292	4.21343	4.01268	0.972946
95.9799	5.90529	5.56088	3.40787	3.7492	4.53424	2.70295	4.60154	3.51622	4.27421	4.49416	4.27466	0.978018
96.4824	6.14049	5.82332	3.63973	3.98174	4.79884	2.9275	4.84502	3.76041	4.54062	4.75271	4.52104	0.985461
96.9849	6.35629	6.07576	3.85505	4.1988	5.03945	3.14394	5.06366	3.98446	4.79365	5.00064	4.75117	0.991908
97.4874	6.54816	6.3222	4.06436	4.40407	5.25633	3.35563	5.27659	4.18871	5.0374	5.24192	4.96954	0.996135
97.9899	6.73414	6.54297	4.24642	4.57896	5.46395	3.54448	5.47445	4.38697	5.25308	5.45756	5.1683	1.00322
98.4925	6.89012	6.75379	4.41543	4.73926	5.63997	3.7247	5.6456	4.55753	5.45633	5.66293	5.34857	1.00771
98.995	7.04082	6.95475	4.57221	4.8841	5.80937	3.89583	5.81919	4.72523	5.64749	5.85826	5.52073	1.01366
99.4975	7.16527	7.14776	4.71373	5.00908	5.94367	4.0579	5.9751	4.85984	5.82808	6.04567	5.67461	1.0198
100	7.17158	7.255	4.79895	5.07811	5.94562	4.14807	6.01694	4.86199	5.92804	6.14972	5.7354	1.01628

## Sheet: M1b_RightLeg_NW
StancePhase	NDevR_Meas1	NDevR_Meas2	NDevR_Meas3	NDevR_Meas4	NDevR_Meas5	NDevR_Meas6	NDevR_Meas7	NDevR_Meas8	NDevR_Meas9	NDevR_Meas10	NDevR_Mean	NDevR_SD
0	-1.18385	-1.00222	-1.05905	-1.67815	-0.981046	-1.85174	-1.11793	-0.940782	-1.08541	-0.573882	-1.14741	0.366971
0.502513	-1.13491	-0.94949	-1.00881	-1.62917	-0.933328	-1.79819	-1.06156	-0.838587	-1.04979	-0.534734	-1.09386	0.36802
1.00503	-1.10092	-0.857465	-0.909405	-1.54204	-0.90651	-1.7054	-0.997516	-0.760609	-0.981577	-0.461981	-1.02234	0.362241
1.50754	-1.05219	-0.778467	-0.831345	-1.46636	-0.868775	-1.62568	-0.928364	-0.671706	-0.924559	-0.401855	-0.95493	0.359397
2.01005	-1.01594	-0.708523	-0.752705	-1.39868	-0.832495	-1.55489	-0.876579	-0.582358	-0.877271	-0.352148	-0.895159	0.358359
2.51256	-0.982434	-0.622085	-0.659995	-1.31373	-0.81228	-1.46795	-0.815741	-0.508374	-0.814064	-0.286865	-0.828351	0.355202
3.01508	-0.936834	-0.546515	-0.585104	-1.23837	-0.778479	-1.39177	-0.753735	-0.420151	-0.762105	-0.233399	-0.764646	0.354084
3.51759	-0.910521	-0.47829	-0.501595	-1.16909	-0.754482	-1.3229	-0.709712	-0.341313	-0.717616	-0.187836	-0.709335	0.35502
4.0201	-0.875608	-0.396376	-0.414893	-1.08513	-0.742027	-1.24062	-0.652718	-0.274445	-0.659635	-0.128909	-0.647036	0.354296
4.52261	-0.838863	-0.330922	-0.346092	-1.01614	-0.715957	-1.17454	-0.60421	-0.194392	-0.61803	-0.086745	-0.59259	0.355651
5.02513	-0.818557	-0.269107	-0.263438	-0.949514	-0.70539	-1.11202	-0.568623	-0.130977	-0.579726	-0.0480679	-0.544542	0.359199
5.52764	-0.782197	-0.197113	-0.18938	-0.871597	-0.699246	-1.03944	-0.519291	-0.0739222	-0.530957	0.00108645	-0.490206	0.3605
6.03015	-0.755073	-0.145077	-0.12734	-0.812108	-0.681037	-0.986437	-0.486023	-0.00675995	-0.501442	0.0307428	-0.447055	0.364212
6.53266	-0.733891	-0.0919078	-0.0513213	-0.750356	-0.680643	-0.932323	-0.45733	0.0395009	-0.469961	0.0624338	-0.40658	0.369326
7.03518	-0.696627	-0.0324566	0.00683677	-0.681268	-0.676117	-0.872094	-0.417677	0.0863513	-0.431401	0.101411	-0.361304	0.371348
7.53769	-0.675516	0.00624775	0.0627655	-0.631613	-0.66256	-0.832437	-0.397853	0.138635	-0.412345	0.120924	-0.328375	0.376391
8.0402	-0.647425	0.051347	0.127377	-0.574745	-0.665948	-0.786753	-0.373465	0.169331	-0.385719	0.148419	-0.293758	0.381057
8.54271	-0.611019	0.0985902	0.170438	-0.51483	-0.657642	-0.739266	-0.34415	0.207414	-0.355748	0.179684	-0.256653	0.382647
9.04523	-0.590889	0.126567	0.221101	-0.473093	-0.645387	-0.71107	-0.334073	0.245078	-0.343434	0.193512	-0.231169	0.387684
9.54774	-0.554674	0.165518	0.271132	-0.419686	-0.647365	-0.672397	-0.312057	0.263613	-0.318748	0.22018	-0.200448	0.390308
10.0503	-0.522365	0.202039	0.302407	-0.367732	-0.633002	-0.636405	-0.293001	0.294392	-0.294946	0.246225	-0.170239	0.391065
10.5528	-0.499554	0.222338	0.347399	-0.330907	-0.621377	-0.616613	-0.288407	0.318101	-0.2855	0.257882	-0.149664	0.394952
11.0553	-0.459292	0.25668	0.381489	-0.279272	-0.619807	-0.583193	-0.268065	0.327373	-0.260453	0.285312	-0.121923	0.395004
11.5578	-0.433757	0.283783	0.405032	-0.233773	-0.600551	-0.557023	-0.258414	0.350823	-0.240828	0.307158	-0.0977549	0.395103
12.0603	-0.406752	0.298831	0.442484	-0.19931	-0.590758	-0.542753	-0.255397	0.360903	-0.231308	0.318548	-0.0805513	0.39713
12.5628	-0.369164	0.329132	0.461408	-0.148861	-0.585427	-0.513454	-0.237199	0.362994	-0.204916	0.34666	-0.0558827	0.395107
13.0653	-0.350646	0.347633	0.480663	-0.109185	-0.564033	-0.495645	-0.235135	0.378308	-0.188358	0.364379	-0.037202	0.39488
13.5678	-0.320653	0.359012	0.508212	-0.0758715	-0.557209	-0.484629	-0.230491	0.375782	-0.176969	0.376297	-0.022652	0.394858
14.0704	-0.292345	0.384956	0.515221	-0.0274161	-0.548294	-0.459006	-0.215214	0.372785	-0.149306	0.40401	-0.00146089	0.391855
14.5729	-0.279293	0.395339	0.532549	0.00626855	-0.527335	-0.44831	-0.217705	0.379643	-0.13508	0.417352	0.0123427	0.391498
15.0754	-0.25069	0.403949	0.548886	0.0386337	-0.523384	-0.438917	-0.209318	0.367002	-0.120676	0.429999	0.0245485	0.389773
15.5779	-0.23608	0.42473	0.549043	0.0835938	-0.51089	-0.417057	-0.197783	0.361262	-0.0922734	0.455846	0.0420392	0.386979
16.0804	-0.226584	0.427484	0.565114	0.111094	-0.492192	-0.41235	-0.201629	0.36014	-0.0796924	0.464637	0.0516021	0.386441
16.5829	-0.205425	0.433752	0.570474	0.14236	-0.490033	-0.403571	-0.189335	0.34081	-0.0616828	0.477839	0.0615188	0.383744
17.0854	-0.204948	0.448347	0.568859	0.182285	-0.474191	-0.385925	-0.18246	0.334285	-0.0333964	0.500298	0.0753152	0.382008
17.5879	-0.1979	0.443984	0.582498	0.203599	-0.458915	-0.386186	-0.184991	0.326104	-0.0218135	0.504719	0.08111	0.381048
18.0905	-0.189402	0.447882	0.578741	0.233227	-0.456823	-0.377574	-0.170242	0.303761	-4.37858e-05	0.518353	0.088788	0.378325
18.593	-0.199663	0.455273	0.578981	0.266516	-0.43795	-0.364711	-0.168217	0.297808	0.0273379	0.536538	0.0991912	0.377921
19.0955	-0.195686	0.444538	0.587928	0.281734	-0.42609	-0.368831	-0.167305	0.284095	0.0388832	0.537659	0.101692	0.376299
19.598	-0.202134	0.445904	0.578257	0.308901	-0.421663	-0.360178	-0.152234	0.262489	0.0644974	0.551968	0.107581	0.37449
20.1005	-0.217706	0.445499	0.581647	0.334274	-0.399965	-0.3523	-0.153989	0.258042	0.0906042	0.565656	0.115176	0.37503
20.603	-0.218871	0.429516	0.583722	0.343855	-0.390489	-0.358764	-0.148214	0.240907	0.103387	0.564778	0.114983	0.372679
21.1055	-0.238321	0.428202	0.572002	0.367795	-0.38148	-0.349785	-0.134838	0.223276	0.132856	0.579561	0.119927	0.372416
21.608	-0.253818	0.419981	0.577523	0.384591	-0.357582	-0.346525	-0.138197	0.220643	0.157755	0.588365	0.125274	0.372991
22.1106	-0.262062	0.400241	0.571836	0.389385	-0.349166	-0.35361	-0.127275	0.202415	0.173271	0.586304	0.123134	0.370251
22.6131	-0.28864	0.396276	0.561628	0.409474	-0.334183	-0.344198	-0.117264	0.191115	0.206558	0.600624	0.128139	0.371646
23.1156	-0.300716	0.38097	0.566543	0.417724	-0.309105	-0.345007	-0.119863	0.1902	0.230715	0.603967	0.131543	0.371352
23.6181	-0.316615	0.359347	0.553915	0.418942	-0.300151	-0.351289	-0.105007	0.173347	0.250383	0.600975	0.128385	0.36898
24.1206	-0.343092	0.353057	0.547265	0.434869	-0.278551	-0.341752	-0.0993539	0.169708	0.287215	0.613228	0.134259	0.37153
24.6231	-0.351715	0.332121	0.548054	0.435444	-0.253198	-0.346036	-0.0989494	0.170194	0.311298	0.61034	0.135755	0.369942
25.1256	-0.373814	0.310638	0.530697	0.434649	-0.241882	-0.350463	-0.0820653	0.157079	0.336359	0.606136	0.132733	0.368765
25.6281	-0.394138	0.302459	0.527397	0.446499	-0.213865	-0.341366	-0.0801843	0.161428	0.376462	0.614522	0.139921	0.371584
26.1307	-0.401508	0.27765	0.520923	0.440947	-0.18908	-0.348397	-0.0746817	0.163158	0.401619	0.605249	0.139588	0.369113
26.6332	-0.425735	0.257912	0.501626	0.439723	-0.174012	-0.350295	-0.0575789	0.156071	0.433292	0.600129	0.138113	0.369768
27.1357	-0.436543	0.247958	0.499257	0.447708	-0.141002	-0.342362	-0.0574492	0.168085	0.476504	0.604073	0.146623	0.372287
27.6382	-0.444984	0.220815	0.483903	0.43779	-0.1178	-0.351373	-0.0456597	0.171425	0.504015	0.589979	0.144811	0.370256
28.1407	-0.465701	0.20368	0.465266	0.437248	-0.0984734	-0.350578	-0.0299829	0.172395	0.542862	0.585358	0.146207	0.373098
28.6432	-0.467235	0.191727	0.460396	0.441329	-0.0629772	-0.344704	-0.0290451	0.191203	0.588463	0.585553	0.155471	0.375565
29.1457	-0.477707	0.163627	0.437156	0.428472	-0.0423548	-0.355024	-0.0112344	0.196889	0.61895	0.569148	0.152792	0.375644
29.6482	-0.489888	0.149442	0.421272	0.428831	-0.0191576	-0.351897	0.00187333	0.207235	0.664363	0.566568	0.157864	0.380643
30.1508	-0.485426	0.135352	0.411231	0.428514	0.0157163	-0.349005	0.00628238	0.231443	0.710911	0.564046	0.166906	0.384031
30.6533	-0.49658	0.107777	0.383857	0.413677	0.0330284	-0.360023	0.0288228	0.240423	0.744231	0.54792	0.164313	0.387317
31.1558	-0.497507	0.0967268	0.371891	0.414467	0.0589116	-0.355319	0.039462	0.260554	0.794396	0.54852	0.17321	0.39413
31.6583	-0.491291	0.0807704	0.355795	0.409286	0.0899381	-0.356194	0.0498192	0.288516	0.839623	0.544327	0.181059	0.39946
32.1608	-0.499535	0.0553706	0.329236	0.393428	0.103463	-0.367389	0.0752865	0.301831	0.87444	0.530731	0.179686	0.405748
32.6633	-0.489581	0.0475158	0.320566	0.394086	0.129994	-0.362189	0.0847557	0.331186	0.926059	0.53506	0.191745	0.413813
33.1658	-0.484517	0.030246	0.299007	0.384086	0.154047	-0.367431	0.102624	0.361243	0.966815	0.53021	0.197633	0.421324
33.6683	-0.485401	0.00843862	0.277206	0.368294	0.163351	-0.378445	0.12906	0.379834	1.00091	0.521117	0.198436	0.429291
34.1709	-0.46768	0.00343136	0.269413	0.368277	0.187775	-0.374049	0.139599	0.416977	1.0501	0.529455	0.21233	0.438137
34.6734	-0.463873	-0.0146347	0.244297	0.353964	0.202308	-0.383966	0.165427	0.447791	1.08365	0.525159	0.216012	0.447225
35.1759	-0.45398	-0.0319481	0.229112	0.339324	0.20717	-0.394568	0.191409	0.472469	1.11517	0.522151	0.21963	0.45547
35.6784	-0.43278	-0.034856	0.219142	0.3382	0.226629	-0.392293	0.20572	0.51543	1.15875	0.534339	0.233828	0.464953
36.1809	-0.427344	-0.0531663	0.193326	0.320596	0.230276	-0.406854	0.238595	0.546268	1.18361	0.531602	0.235691	0.474639
36.6834	-0.405733	-0.0654418	0.184122	0.308187	0.230826	-0.417041	0.263253	0.577531	1.21142	0.535516	0.242264	0.482496
37.1859	-0.384458	-0.0669964	0.169549	0.305746	0.242873	-0.418277	0.283436	0.623974	1.24714	0.550878	0.255386	0.492696
37.6884	-0.372729	-0.0846476	0.146132	0.286286	0.235659	-0.437372	0.320991	0.654593	1.26295	0.550428	0.256229	0.502134
38.191	-0.341264	-0.0914181	0.140377	0.277056	0.232283	-0.447621	0.344071	0.692253	1.28644	0.561283	0.265346	0.509803
38.6935	-0.320788	-0.0920216	0.120708	0.273321	0.235213	-0.453868	0.371125	0.739537	1.31287	0.578641	0.276474	0.520758
39.196	-0.29843	-0.107675	0.102449	0.25374	0.218455	-0.477355	0.410157	0.769883	1.32016	0.580723	0.277211	0.529537
39.6985	-0.260998	-0.108511	0.0970283	0.248449	0.211628	-0.488474	0.432046	0.812725	1.33905	0.597548	0.288049	0.537692
40.201	-0.239449	-0.108183	0.0742294	0.243685	0.204666	-0.500968	0.465378	0.857923	1.35553	0.615144	0.296795	0.549179
40.7035	-0.204701	-0.120284	0.0628624	0.225817	0.180666	-0.528362	0.502197	0.887697	1.35544	0.619317	0.298065	0.557343
41.206	-0.165768	-0.11498	0.0553753	0.224931	0.170845	-0.541024	0.52323	0.933237	1.36964	0.640085	0.309557	0.566501
41.7085	-0.139714	-0.113515	0.0333624	0.219625	0.154324	-0.560184	0.560129	0.973268	1.37619	0.65563	0.315911	0.577939
42.2111	-0.0945053	-0.120501	0.0291318	0.205322	0.126089	-0.590296	0.590808	1.00184	1.37028	0.660793	0.317896	0.585688
42.7136	-0.0573616	-0.108955	0.0188257	0.209169	0.113771	-0.60463	0.610685	1.04681	1.37974	0.682689	0.329074	0.595667
43.2161	-0.0235901	-0.105561	0.00218271	0.204255	0.0891888	-0.629775	0.646695	1.07923	1.37689	0.693781	0.333329	0.606173
43.7186	0.0270687	-0.105408	0.00392311	0.195517	0.0600059	-0.660688	0.668075	1.10606	1.36672	0.698502	0.335977	0.613451
44.2211	0.061471	-0.0869178	-0.00777151	0.204554	0.0457487	-0.676104	0.686281	1.1471	1.37136	0.718357	0.346408	0.623248
44.7236	0.103876	-0.0795301	-0.0148736	0.201608	0.0156668	-0.70524	0.716874	1.17046	1.36021	0.722742	0.34918	0.631819
45.2261	0.153241	-0.0692578	-0.00867173	0.200663	-0.0111837	-0.733981	0.728201	1.19485	1.34768	0.725288	0.352683	0.63804
45.7286	0.185501	-0.0420014	-0.0178914	0.215712	-0.0264495	-0.748552	0.74523	1.22873	1.34801	0.739888	0.362818	0.646134
46.2312	0.233489	-0.0271233	-0.012423	0.217062	-0.0581988	-0.777885	0.768408	1.24257	1.33072	0.736141	0.365276	0.651826
46.7337	0.275209	-0.00303738	-0.00243539	0.226353	-0.0788045	-0.80038	0.773394	1.26398	1.31807	0.736036	0.370839	0.656035
47.2362	0.307053	0.0354321	-0.00358821	0.248594	-0.0920421	-0.811129	0.792389	1.28871	1.31516	0.744763	0.382535	0.661094
47.7387	0.355449	0.0616577	0.0160897	0.256957	-0.118263	-0.836072	0.810508	1.29472	1.29482	0.735517	0.387139	0.663446
48.2412	0.38754	0.102511	0.0312224	0.278558	-0.125822	-0.848197	0.81641	1.31387	1.28543	0.736369	0.397789	0.664958
48.7437	0.421948	0.15349	0.0446552	0.308917	-0.12994	-0.851749	0.841146	1.32987	1.28278	0.743137	0.414425	0.666479
49.2462	0.466345	0.192791	0.0792165	0.326615	-0.140402	-0.867029	0.858001	1.33171	1.26596	0.734866	0.424808	0.665561
49.7487	0.492063	0.249645	0.102954	0.361624	-0.127148	-0.864303	0.871206	1.35022	1.26646	0.742404	0.444512	0.664184
50.2513	0.531317	0.310006	0.135956	0.40027	-0.114632	-0.856652	0.903021	1.35975	1.27101	0.752313	0.469236	0.662325
50.7538	0.569364	0.358899	0.18393	0.428277	-0.10106	-0.857265	0.92141	1.36217	1.26645	0.751047	0.488322	0.658554
51.2563	0.594894	0.425663	0.218918	0.475108	-0.0629722	-0.836968	0.944959	1.38202	1.28385	0.769034	0.519451	0.654688
51.7588	0.638859	0.488424	0.271221	0.518742	-0.0304711	-0.816774	0.981552	1.3885	1.30183	0.784799	0.552668	0.650216
52.2613	0.670786	0.541478	0.327287	0.553164	0.00917076	-0.801867	1.00146	1.39576	1.31558	0.793523	0.580634	0.64459
52.7638	0.7018	0.611895	0.372654	0.605052	0.0690913	-0.766243	1.03327	1.41803	1.35232	0.82261	0.622048	0.639295
53.2663	0.747296	0.672316	0.437864	0.646724	0.118205	-0.736736	1.06874	1.42429	1.38412	0.844874	0.660769	0.633459
53.7688	0.774911	0.726861	0.494755	0.682443	0.178754	-0.709428	1.08831	1.43874	1.41464	0.864962	0.695494	0.627268
54.2714	0.813242	0.797282	0.547943	0.734059	0.251806	-0.663535	1.12412	1.46301	1.46512	0.904578	0.743762	0.621543
54.7739	0.855084	0.853048	0.617772	0.771363	0.310858	-0.62879	1.15407	1.471	1.50405	0.933284	0.784174	0.615281
55.2764	0.881149	0.907526	0.671095	0.808186	0.384659	-0.592245	1.1739	1.49309	1.54447	0.964576	0.823641	0.609334
55.7789	0.924543	0.974867	0.730013	0.858835	0.461991	-0.54038	1.21115	1.5181	1.60018	1.01242	0.875172	0.603594
56.2814	0.958682	1.02435	0.797212	0.893011	0.52542	-0.502991	1.23509	1.52923	1.63978	1.04617	0.914595	0.597489
56.7839	0.986343	1.0774	0.845791	0.932405	0.605491	-0.459362	1.25755	1.55814	1.68464	1.08723	0.957563	0.592178
57.2864	1.02994	1.13914	0.907666	0.982197	0.680271	-0.404676	1.29438	1.58272	1.73953	1.14053	1.00917	0.58656
57.7889	1.05568	1.18171	0.966652	1.01491	0.744358	-0.365918	1.31367	1.59828	1.77603	1.17823	1.04636	0.580935
58.2915	1.08726	1.23256	1.0115	1.05799	0.824957	-0.31662	1.34038	1.6326	1.82153	1.22752	1.09197	0.576142
58.794	1.126	1.28712	1.0728	1.10695	0.892855	-0.261253	1.37473	1.6562	1.8711	1.28366	1.14102	0.570451
59.2965	1.14641	1.3232	1.12092	1.13985	0.955665	-0.221374	1.39157	1.67727	1.90204	1.32431	1.17599	0.565191
59.799	1.18219	1.3715	1.16421	1.18724	1.03258	-0.167383	1.42288	1.71511	1.94516	1.37983	1.22333	0.560368
60.3015	1.21282	1.4182	1.22118	1.23536	1.09182	-0.112718	1.45315	1.73764	1.98624	1.43625	1.26799	0.554306
60.804	1.23283	1.44898	1.25893	1.26997	1.1528	-0.0714259	1.47024	1.76462	2.01062	1.47897	1.30165	0.549102
61.3065	1.27041	1.49477	1.30258	1.32173	1.22328	-0.0137048	1.5052	1.80363	2.04944	1.53863	1.3496	0.543727
61.809	1.29257	1.53381	1.35198	1.36898	1.27412	0.0392564	1.53057	1.82525	2.0805	1.59332	1.38904	0.537207
62.3116	1.31645	1.56115	1.38238	1.40659	1.33323	0.0823165	1.55024	1.85759	2.09871	1.63769	1.42264	0.53183
62.8141	1.35174	1.60487	1.42695	1.46243	1.39554	0.142531	1.5866	1.89522	2.1324	1.69968	1.4698	0.525751
63.3166	1.36816	1.63739	1.46682	1.50897	1.43936	0.192954	1.60699	1.91626	2.1536	1.75156	1.50421	0.519027
63.8191	1.39762	1.66357	1.494	1.5508	1.49653	0.237869	1.63032	1.95269	2.16732	1.79793	1.53886	0.513563
64.3216	1.42684	1.70583	1.53816	1.61018	1.54991	0.298876	1.66478	1.98698	2.1962	1.86123	1.5839	0.507236
64.8241	1.44217	1.73347	1.56818	1.65638	1.58892	0.345847	1.68051	2.00851	2.20927	1.91064	1.61439	0.500992
65.3266	1.47568	1.76067	1.59566	1.70324	1.64405	0.392169	1.70695	2.04784	2.22103	1.96015	1.65074	0.496027
65.8291	1.49713	1.80198	1.63643	1.7652	1.68882	0.451886	1.73596	2.0782	2.24613	2.02441	1.69261	0.49047
66.3317	1.51584	1.82657	1.65788	1.81126	1.72552	0.494705	1.74801	2.10199	2.25355	2.07232	1.72076	0.485581
66.8342	1.5493	1.8566	1.68723	1.86319	1.77813	0.541938	1.77575	2.14325	2.26579	2.12587	1.7587	0.481948
67.3367	1.56421	1.89728	1.72093	1.92611	1.81516	0.59865	1.79672	2.17029	2.28808	2.19026	1.79677	0.478218
67.8392	1.58864	1.92068	1.73622	1.97172	1.85142	0.637396	1.80659	2.19805	2.29238	2.23711	1.82402	0.475313
68.3417	1.6174	1.95477	1.76659	2.0276	1.90041	0.685356	1.83313	2.24001	2.30699	2.29415	1.86264	0.473687
68.8442	1.62934	1.99488	1.79033	2.08898	1.9308	0.738067	1.84505	2.26463	2.32714	2.35653	1.89658	0.472318
69.3467	1.65838	2.0187	1.80256	2.13303	1.96752	0.773663	1.85433	2.29689	2.33048	2.40125	1.92368	0.471408
69.8492	1.67885	2.05725	1.83143	2.19058	2.01129	0.822508	1.87685	2.33742	2.34822	2.45919	1.96136	0.471872
70.3518	1.69149	2.09641	1.84457	2.24732	2.03613	0.870951	1.88021	2.36004	2.36603	2.51587	1.9909	0.472477
70.8543	1.72042	2.1216	1.85665	2.2883	2.07302	0.904806	1.88961	2.39583	2.36931	2.55615	2.01757	0.472919
71.3568	1.73123	2.1638	1.88064	2.34455	2.10973	0.95455	1.90502	2.43246	2.38921	2.61118	2.05224	0.475021
71.8593	1.74622	2.20067	1.88463	2.39363	2.12993	0.998574	1.90091	2.45351	2.40317	2.65836	2.07696	0.476667
72.3618	1.7685	2.22672	1.89772	2.42997	2.16549	1.03173	1.90951	2.49108	2.40587	2.69213	2.10187	0.477797
72.8643	1.77059	2.26987	1.91306	2.48181	2.19311	1.08158	1.91487	2.52183	2.42531	2.74091	2.13129	0.481081
73.3668	1.78603	2.30168	1.91023	2.52073	2.20876	1.12062	1.90471	2.54184	2.43288	2.77617	2.15037	0.482968
73.8693	1.79527	2.32647	1.92262	2.55128	2.23983	1.15325	1.91021	2.57886	2.43307	2.80253	2.17134	0.484661
74.3719	1.79039	2.36644	1.92588	2.59603	2.2557	1.20141	1.90335	2.6023	2.448	2.84269	2.19322	0.488955
74.8744	1.80067	2.38992	1.91812	2.62337	2.2654	1.23432	1.88802	2.62137	2.44588	2.86494	2.2052	0.490833
75.3769	1.79284	2.41079	1.92546	2.64749	2.28738	1.26562	1.8865	2.65475	2.44074	2.88361	2.21952	0.493634
75.8794	1.78227	2.44339	1.91447	2.68296	2.28884	1.30944	1.8656	2.66953	2.44677	2.91338	2.23167	0.499061
76.3819	1.78038	2.456	1.90264	2.69813	2.29057	1.33483	1.84451	2.68648	2.43224	2.92251	2.23483	0.501305
76.8844	1.75544	2.47082	1.89969	2.71547	2.29894	1.36345	1.83112	2.71205	2.41949	2.93364	2.24001	0.50609
77.3869	1.73883	2.49278	1.87484	2.74008	2.28453	1.40023	1.7955	2.71641	2.41329	2.95188	2.24084	0.51284
77.8894	1.71857	2.49325	1.85873	2.74337	2.27635	1.41716	1.76745	2.72859	2.38519	2.94854	2.23372	0.516173
78.392	1.67889	2.50038	1.84121	2.75376	2.26755	1.44183	1.73851	2.74173	2.36348	2.95214	2.22795	0.523622
78.8945	1.65242	2.50899	1.80463	2.76618	2.23689	1.46943	1.68947	2.73422	2.34297	2.95753	2.21627	0.531765
79.397	1.60915	2.4962	1.78197	2.75776	2.21667	1.47767	1.65308	2.73862	2.3012	2.94171	2.1974	0.536891
79.8995	1.55654	2.49319	1.74664	2.75985	2.18791	1.49725	1.60651	2.73585	2.26954	2.9361	2.17894	0.547173
80.402	1.51342	2.48511	1.70027	2.7576	2.14109	1.51391	1.54587	2.71605	2.23333	2.92568	2.15323	0.556533
80.9045	1.44584	2.45719	1.66663	2.73604	2.10646	1.51315	1.49862	2.70957	2.17838	2.89551	2.12074	0.56374
81.407	1.38111	2.44065	1.612	2.72642	2.05611	1.52562	1.43335	2.68805	2.13601	2.87706	2.08764	0.576294
81.9095	1.31559	2.41256	1.55662	2.70556	1.99394	1.52897	1.36248	2.65481	2.08361	2.84723	2.04614	0.586291
82.4121	1.22721	2.36787	1.5068	2.66817	1.94299	1.51797	1.30129	2.63297	2.01661	2.80106	1.99829	0.595224
82.9146	1.1502	2.33472	1.43346	2.6424	1.8712	1.52016	1.21771	2.58973	1.96305	2.76704	1.94897	0.609018
83.4171	1.06017	2.28445	1.3684	2.59932	1.79505	1.5073	1.13713	2.54135	1.89465	2.71641	1.89042	0.619042
83.9196	0.956914	2.2223	1.29834	2.54397	1.72654	1.48397	1.05894	2.49996	1.81686	2.65455	1.82624	0.629137
84.4221	0.865612	2.17054	1.20908	2.49865	1.63486	1.47196	0.958406	2.43398	1.75176	2.60394	1.75988	0.643369
84.9246	0.752734	2.09783	1.13274	2.43162	1.54628	1.44009	0.867605	2.36978	1.66838	2.53298	1.684	0.652992
85.4271	0.639954	2.01919	1.04126	2.35774	1.45991	1.40255	0.770449	2.30646	1.58171	2.45674	1.6036	0.663646
85.9296	0.532107	1.94879	0.940193	2.29118	1.35144	1.37331	0.655918	2.21899	1.50574	2.38953	1.52072	0.677588
86.4322	0.402401	1.85577	0.850844	2.20068	1.2525	1.32147	0.554845	2.13945	1.40995	2.30024	1.42881	0.686118
86.9347	0.28436	1.76321	0.740477	2.10944	1.14969	1.2694	0.44004	2.05423	1.31715	2.21215	1.33402	0.69658
87.4372	0.160837	1.67585	0.632373	2.02218	1.02928	1.22177	0.316913	1.94916	1.23195	2.13004	1.23703	0.70926
87.9397	0.0243037	1.56646	0.52989	1.91144	0.922963	1.15113	0.207377	1.85651	1.12728	2.02641	1.13238	0.715673
88.4422	-0.0952508	1.46391	0.407277	1.80628	0.807395	1.08569	0.0801834	1.75243	1.03156	1.93019	1.02697	0.725092
88.9447	-0.228327	1.36325	0.297327	1.70165	0.681659	1.02045	-0.0444882	1.63572	0.939766	1.83626	0.920326	0.735084
89.4472	-0.359812	1.24375	0.184749	1.57655	0.572388	0.934252	-0.158868	1.53348	0.831172	1.72337	0.808103	0.738152
89.9497	-0.476503	1.13711	0.0597238	1.46283	0.450465	0.858327	-0.290354	1.41582	0.737008	1.62316	0.697759	0.745443
90.4523	-0.607606	1.0294	-0.0468264	1.34634	0.327789	0.778734	-0.409147	1.2947	0.643449	1.52135	0.587817	0.750881
90.9548	-0.722406	0.908219	-0.162993	1.21454	0.221686	0.68272	-0.523051	1.18771	0.538049	1.40502	0.474949	0.749496
91.4573	-0.8297	0.804754	-0.279398	1.09887	0.102231	0.60134	-0.648776	1.06414	0.451682	1.30546	0.367061	0.753355
91.9598	-0.943962	0.697573	-0.377325	0.977767	-0.0081485	0.513242	-0.75431	0.946804	0.363147	1.20086	0.261565	0.752386
92.4623	-1.03295	0.58347	-0.487545	0.848289	-0.104039	0.415153	-0.860649	0.841151	0.269134	1.08786	0.155987	0.746005
92.9648	-1.12278	0.490049	-0.584998	0.738459	-0.211378	0.33486	-0.969975	0.720669	0.197076	0.994435	0.0586421	0.745259
93.4673	-1.20702	0.390559	-0.669156	0.621638	-0.30112	0.245839	-1.05583	0.615127	0.120464	0.893632	-0.0345866	0.737038
93.9698	-1.26611	0.291104	-0.762965	0.504508	-0.380375	0.154384	-1.14701	0.51726	0.0451701	0.791825	-0.125221	0.726357
94.4724	-1.33138	0.213237	-0.834418	0.409043	-0.467119	0.0823024	-1.23097	0.408962	-0.00735775	0.710963	-0.204674	0.720781
94.9749	-1.37852	0.127588	-0.900873	0.30618	-0.530428	0.000476433	-1.293	0.322017	-0.0663938	0.621528	-0.279142	0.706345
95.4774	-1.40884	0.0488556	-0.969773	0.211251	-0.588547	-0.0761864	-1.36268	0.237919	-0.117628	0.538518	-0.348711	0.693289
95.9799	-1.44473	-0.00934926	-1.0128	0.138188	-0.648755	-0.133876	-1.41597	0.149714	-0.147506	0.475728	-0.404935	0.683676
96.4824	-1.45468	-0.0762474	-1.05893	0.0581458	-0.682996	-0.20157	-1.45314	0.0861742	-0.185349	0.403679	-0.456492	0.66552
96.9849	-1.4601	-0.130081	-1.09758	-0.0067004	-0.717544	-0.257293	-1.49744	0.0207273	-0.209794	0.344344	-0.501147	0.652217
97.4874	-1.4644	-0.16636	-1.11338	-0.051696	-0.747837	-0.296343	-1.519	-0.0415284	-0.216333	0.30217	-0.53147	0.639798
97.9899	-1.44311	-0.211526	-1.13697	-0.103034	-0.75305	-0.34482	-1.53271	-0.0793118	-0.231616	0.250368	-0.558578	0.620782
98.4925	-1.42877	-0.238927	-1.14362	-0.133994	-0.763586	-0.37577	-1.55019	-0.122877	-0.229542	0.215857	-0.577142	0.608743
98.995	-1.39917	-0.253656	-1.13568	-0.149512	-0.761117	-0.394017	-1.5413	-0.157919	-0.214746	0.193214	-0.581391	0.59372
99.4975	-1.35877	-0.277485	-1.13264	-0.170549	-0.74189	-0.421072	-1.53252	-0.169699	-0.206109	0.159256	-0.585148	0.575828
100	-1.36447	-0.27937	-1.1172	-0.170265	-0.74909	-0.42461	-1.5355	-0.178701	-0.190526	0.151782	-0.585794	0.575021

## Sheet: M2_LeftLeg_NH
StancePhase	NEleL_Meas1	NEleL_Meas2	NEleL_Meas3	NEleL_Meas4	NEleL_Meas5	NEleL_Meas6	NEleL_Meas7	NEleL_Meas8	NEleL_Meas9	NEleL_Meas10	NEleL_Mean	NEleL_SD
0	-0.89436	0.152394	-0.703126	1.12134	-1.18581	0.123038	-0.921619	0.145024	-0.792092	0.925339	-0.202987	0.812281
0.502513	-1.00797	0.0436836	-0.843871	1.03199	-1.23623	0.0587769	-1.04539	0.00761305	-0.904417	0.828751	-0.306707	0.81539
1.00503	-1.12005	-0.0649783	-0.982223	0.929408	-1.33044	-0.0702956	-1.19436	-0.12363	-1.04365	0.719407	-0.428081	0.821807
1.50754	-1.20767	-0.152633	-1.09547	0.842825	-1.41881	-0.187775	-1.31337	-0.24904	-1.16404	0.629236	-0.531675	0.826745
2.01005	-1.2987	-0.242982	-1.20845	0.748521	-1.49495	-0.296408	-1.43067	-0.362738	-1.29144	0.534608	-0.634321	0.82982
2.51256	-1.38085	-0.332697	-1.31629	0.665607	-1.55937	-0.388842	-1.52876	-0.476894	-1.4083	0.456448	-0.726994	0.833125
3.01508	-1.44492	-0.405965	-1.40302	0.591934	-1.62629	-0.479404	-1.60584	-0.588513	-1.51246	0.385264	-0.808921	0.834239
3.51759	-1.50898	-0.478286	-1.48274	0.513089	-1.67864	-0.563697	-1.67539	-0.68293	-1.61676	0.312045	-0.886228	0.832248
4.0201	-1.55958	-0.549296	-1.55419	0.444532	-1.71714	-0.628344	-1.72802	-0.767985	-1.71037	0.255996	-0.95144	0.830321
4.52261	-1.59134	-0.602506	-1.60094	0.388401	-1.75552	-0.686415	-1.75509	-0.8508	-1.78342	0.20702	-1.00306	0.825199
5.02513	-1.62115	-0.652481	-1.63648	0.328411	-1.77566	-0.740777	-1.77061	-0.917013	-1.84864	0.156718	-1.04777	0.815224
5.52764	-1.63326	-0.700022	-1.66137	0.277043	-1.78024	-0.775632	-1.77338	-0.965272	-1.90294	0.124132	-1.07909	0.80513
6.03015	-1.62649	-0.728373	-1.65949	0.240578	-1.78154	-0.799214	-1.75036	-1.00915	-1.93193	0.0987173	-1.09473	0.791653
6.53266	-1.61663	-0.751572	-1.64428	0.201545	-1.76146	-0.821361	-1.71232	-1.04194	-1.94516	0.0721904	-1.1021	0.771745
7.03518	-1.58681	-0.772233	-1.61873	0.168264	-1.72528	-0.827423	-1.6669	-1.05387	-1.94859	0.0631057	-1.09685	0.751561
7.53769	-1.54044	-0.773697	-1.5671	0.150492	-1.68493	-0.819652	-1.60064	-1.05789	-1.92779	0.0601704	-1.07615	0.728856
8.0402	-1.49181	-0.769678	-1.50292	0.130558	-1.62301	-0.813207	-1.51801	-1.05815	-1.88649	0.0550807	-1.04776	0.698969
8.54271	-1.42345	-0.76457	-1.43152	0.112238	-1.54772	-0.797398	-1.43332	-1.04145	-1.83789	0.0660547	-1.0099	0.668838
9.04523	-1.3431	-0.741693	-1.33739	0.108302	-1.47046	-0.767856	-1.33654	-1.01335	-1.77162	0.0811612	-0.959255	0.637964
9.54774	-1.26281	-0.714266	-1.23392	0.102227	-1.37415	-0.74175	-1.22435	-0.986693	-1.68436	0.092377	-0.90277	0.600429
10.0503	-1.16476	-0.688211	-1.12826	0.0932834	-1.26951	-0.714068	-1.11363	-0.951457	-1.59255	0.117952	-0.841121	0.56315
10.5528	-1.06062	-0.646624	-1.00455	0.0966526	-1.16664	-0.674343	-1.00079	-0.902907	-1.4927	0.145569	-0.770696	0.527441
11.0553	-0.959168	-0.60199	-0.8755	0.098179	-1.04841	-0.638221	-0.875603	-0.856258	-1.37503	0.167806	-0.69642	0.486912
11.5578	-0.842653	-0.561493	-0.749507	0.0927834	-0.927666	-0.607294	-0.752938	-0.810285	-1.2543	0.202982	-0.621038	0.447978
12.0603	-0.72615	-0.507925	-0.610137	0.0970591	-0.812554	-0.567003	-0.63713	-0.752916	-1.13511	0.238319	-0.541354	0.413137
12.5628	-0.614479	-0.452942	-0.469228	0.100072	-0.685835	-0.528565	-0.514039	-0.694758	-1.00402	0.266798	-0.4597	0.376476
13.0653	-0.490785	-0.404926	-0.336259	0.0927281	-0.562244	-0.500153	-0.392502	-0.644769	-0.870115	0.306666	-0.380236	0.344466
13.5678	-0.372948	-0.346439	-0.194209	0.0921803	-0.447529	-0.466137	-0.283934	-0.589966	-0.745213	0.3446	-0.30096	0.319704
14.0704	-0.261293	-0.288295	-0.0539676	0.0916369	-0.32452	-0.431349	-0.174325	-0.531211	-0.61622	0.374152	-0.221539	0.297316
14.5729	-0.140629	-0.240007	0.0740621	0.0788679	-0.209542	-0.409195	-0.0640016	-0.483474	-0.483944	0.413708	-0.146415	0.284655
15.0754	-0.0307203	-0.18388	0.207527	0.0706222	-0.105506	-0.385967	0.0313552	-0.43958	-0.36451	0.449612	-0.0751046	0.282004
15.5779	0.072952	-0.129723	0.336651	0.064699	0.0044457	-0.359172	0.121471	-0.39029	-0.249071	0.476247	-0.00517882	0.283697
16.0804	0.183075	-0.0878974	0.450346	0.0464107	0.102737	-0.344954	0.214531	-0.349416	-0.129956	0.512154	0.0597031	0.295788
16.5829	0.278998	-0.0403246	0.566878	0.0308872	0.189518	-0.334263	0.294553	-0.319524	-0.0234426	0.543358	0.118664	0.31504
17.0854	0.369912	0.00437336	0.677691	0.0204795	0.280914	-0.317882	0.36389	-0.286064	0.0722382	0.565002	0.175055	0.334789
17.5879	0.465117	0.0351512	0.771073	-0.00123126	0.358369	-0.311849	0.436871	-0.25511	0.171047	0.595597	0.226503	0.359737
18.0905	0.54402	0.0703595	0.865755	-0.0218799	0.425036	-0.313632	0.501416	-0.23807	0.260819	0.620731	0.271456	0.387942
18.593	0.619927	0.102565	0.954393	-0.0348626	0.4958	-0.309031	0.551631	-0.222487	0.335356	0.63617	0.312946	0.413635
19.0955	0.698044	0.120019	1.02465	-0.0574125	0.55135	-0.310897	0.604024	-0.20377	0.410943	0.660273	0.349722	0.440159
19.598	0.758811	0.141176	1.09551	-0.0807426	0.597665	-0.323584	0.653734	-0.1966	0.482759	0.678144	0.380687	0.468333
20.1005	0.818898	0.15978	1.16081	-0.094437	0.647958	-0.330515	0.688086	-0.196791	0.538071	0.68618	0.407804	0.493415
20.603	0.879009	0.163409	1.20757	-0.115461	0.682446	-0.33889	0.721192	-0.191333	0.590924	0.702564	0.430143	0.516482
21.1055	0.921604	0.17051	1.25484	-0.13914	0.709751	-0.359128	0.756762	-0.190914	0.645177	0.711957	0.448142	0.540482
21.608	0.965823	0.176034	1.29761	-0.151908	0.741083	-0.375411	0.778779	-0.201722	0.684926	0.711412	0.462663	0.562006
22.1106	1.00775	0.166935	1.32222	-0.1694	0.756524	-0.387938	0.79506	-0.20878	0.718021	0.718881	0.471928	0.579666
22.6131	1.03278	0.161536	1.3476	-0.191348	0.767113	-0.411178	0.816948	-0.213454	0.755964	0.71858	0.478454	0.597636
23.1156	1.0615	0.156	1.3699	-0.201899	0.781802	-0.433029	0.829528	-0.229129	0.784004	0.708206	0.482688	0.61411
23.6181	1.08555	0.136681	1.37477	-0.21438	0.780865	-0.446668	0.8322	-0.246185	0.801599	0.705488	0.480992	0.625585
24.1206	1.09398	0.121631	1.38086	-0.232916	0.777474	-0.467894	0.840871	-0.255894	0.824802	0.694299	0.477722	0.636721
24.6231	1.10778	0.108192	1.38548	-0.240359	0.778123	-0.490679	0.845898	-0.27204	0.844152	0.673148	0.473969	0.647323
25.1256	1.1145	0.0820804	1.37359	-0.246897	0.763576	-0.502581	0.838466	-0.294988	0.850917	0.659613	0.463828	0.652348
25.6281	1.10744	0.0608611	1.36344	-0.260796	0.748833	-0.517774	0.834722	-0.310137	0.861372	0.637361	0.452532	0.656525
26.1307	1.10682	0.0429796	1.35345	-0.264723	0.737798	-0.537424	0.833016	-0.324643	0.874065	0.605763	0.442711	0.661001
26.6332	1.09679	0.0134552	1.32798	-0.265095	0.712021	-0.545807	0.818819	-0.348459	0.874584	0.5822	0.42665	0.659737
27.1357	1.0752	-0.0107541	1.30475	-0.273791	0.688029	-0.552704	0.804105	-0.368262	0.875035	0.550175	0.409178	0.657325
27.6382	1.06052	-0.0301055	1.28334	-0.27434	0.667079	-0.566135	0.795705	-0.380927	0.882483	0.509876	0.394749	0.655918
28.1407	1.03429	-0.0602149	1.24753	-0.268958	0.6318	-0.570029	0.777434	-0.40089	0.880908	0.478395	0.375027	0.648904
28.6432	0.999046	-0.0847896	1.21442	-0.272339	0.599954	-0.567854	0.753823	-0.42264	0.87494	0.439066	0.353363	0.64059
29.1457	0.970564	-0.103179	1.18473	-0.269897	0.570152	-0.5729	0.738302	-0.434258	0.878218	0.392814	0.335454	0.633885
29.6482	0.928762	-0.131589	1.14169	-0.2595	0.52639	-0.571813	0.717541	-0.447312	0.877558	0.356378	0.313811	0.62201
30.1508	0.880684	-0.154482	1.10168	-0.257737	0.487359	-0.561091	0.687419	-0.46668	0.868837	0.312928	0.289891	0.608705
30.6533	0.838625	-0.170116	1.06653	-0.252839	0.449073	-0.556747	0.664231	-0.477491	0.868488	0.264037	0.269379	0.597477
31.1558	0.781902	-0.195253	1.01902	-0.23847	0.397159	-0.550708	0.641169	-0.482526	0.86985	0.225978	0.246812	0.581974
31.6583	0.721676	-0.215163	0.974719	-0.232082	0.350931	-0.533163	0.606621	-0.494418	0.861243	0.181675	0.222204	0.56489
32.1608	0.666154	-0.227016	0.936609	-0.225482	0.3039	-0.519762	0.575232	-0.502656	0.857369	0.13318	0.199753	0.550075
32.6633	0.595104	-0.24806	0.887047	-0.208536	0.243562	-0.509223	0.548589	-0.499728	0.859985	0.0962347	0.176497	0.532567
33.1658	0.523188	-0.264428	0.840738	-0.198469	0.189532	-0.487238	0.510871	-0.499533	0.85315	0.0534987	0.152131	0.513486
33.6683	0.454144	-0.272216	0.801763	-0.191182	0.132945	-0.466032	0.471055	-0.501053	0.845768	0.00751526	0.128271	0.496474
34.1709	0.3692	-0.289111	0.752124	-0.173375	0.06337	-0.451322	0.438665	-0.490188	0.847546	-0.0264512	0.104046	0.479217
34.6734	0.285741	-0.302154	0.705603	-0.160958	0.000402586	-0.426986	0.398073	-0.47505	0.842736	-0.0659298	0.0801477	0.461097
35.1759	0.202912	-0.306379	0.667372	-0.154197	-0.0670179	-0.399433	0.35015	-0.464575	0.831991	-0.10785	0.0552974	0.444714
35.6784	0.104373	-0.319833	0.619151	-0.137454	-0.147056	-0.38028	0.309668	-0.445133	0.830274	-0.137402	0.0296308	0.431427
36.1809	0.00936884	-0.330483	0.573755	-0.124324	-0.220436	-0.354691	0.265512	-0.414907	0.826421	-0.172286	0.00579296	0.419433
36.6834	-0.0873904	-0.332299	0.537429	-0.119419	-0.300164	-0.322054	0.210244	-0.388202	0.812658	-0.208933	-0.0198132	0.409608
37.1859	-0.198954	-0.343595	0.491683	-0.105747	-0.391944	-0.297776	0.159772	-0.358638	0.805042	-0.232991	-0.0473147	0.406476
37.6884	-0.305162	-0.353268	0.448312	-0.0937333	-0.477074	-0.271232	0.110519	-0.315256	0.800095	-0.262319	-0.071912	0.407937
38.191	-0.415322	-0.354225	0.414596	-0.0920765	-0.570173	-0.234907	0.0488604	-0.270441	0.783776	-0.29284	-0.0982751	0.413336
38.6935	-0.538473	-0.364938	0.371881	-0.0835229	-0.674286	-0.205044	-0.0125517	-0.228282	0.768763	-0.310631	-0.127709	0.427106
39.196	-0.654482	-0.375225	0.330876	-0.0747147	-0.771555	-0.177187	-0.068832	-0.174178	0.760182	-0.333686	-0.15388	0.447015
39.6985	-0.775992	-0.376934	0.299834	-0.0779452	-0.877856	-0.138224	-0.135978	-0.112351	0.741578	-0.357411	-0.181128	0.472661
40.201	-0.907532	-0.388597	0.259958	-0.076832	-0.993544	-0.102049	-0.208045	-0.0554636	0.718664	-0.368309	-0.212175	0.50486
40.7035	-1.02992	-0.400981	0.220772	-0.0738669	-1.10191	-0.0712661	-0.273113	0.00722788	0.703663	-0.384495	-0.24039	0.541065
41.206	-1.1583	-0.404922	0.191392	-0.0842295	-1.21976	-0.0297306	-0.345125	0.0817305	0.682198	-0.400865	-0.268762	0.58382
41.7085	-1.29251	-0.418945	0.152859	-0.0934851	-1.34478	0.0135713	-0.426385	0.152949	0.651404	-0.404357	-0.300968	0.630171
42.2111	-1.41532	-0.434814	0.113427	-0.0998971	-1.46164	0.0492833	-0.50127	0.22205	0.627173	-0.413236	-0.331424	0.676603
42.7136	-1.54359	-0.442407	0.0829765	-0.120684	-1.58764	0.0933902	-0.577823	0.302071	0.601157	-0.421972	-0.361452	0.729328
43.2161	-1.67294	-0.46018	0.042391	-0.144365	-1.7178	0.143455	-0.665814	0.382737	0.562712	-0.418047	-0.394786	0.783668
43.7186	-1.78908	-0.480932	-0.00139617	-0.165171	-1.83834	0.185006	-0.750218	0.454417	0.526958	-0.420026	-0.427878	0.834381
44.2211	-1.90994	-0.493656	-0.0378302	-0.201326	-1.96662	0.230675	-0.831006	0.530175	0.493811	-0.422131	-0.460784	0.889744
44.7236	-2.02744	-0.516689	-0.0861674	-0.244886	-2.09518	0.284986	-0.92258	0.60935	0.447769	-0.412517	-0.496336	0.945488
45.2261	-2.13086	-0.543935	-0.140869	-0.286211	-2.21201	0.33098	-1.01462	0.675768	0.398965	-0.410168	-0.533296	0.994999
45.7286	-2.23848	-0.5636	-0.190797	-0.343097	-2.33436	0.375435	-1.09918	0.735703	0.355569	-0.409041	-0.571185	1.04634
46.2312	-2.33918	-0.593896	-0.255252	-0.411199	-2.45284	0.428969	-1.19133	0.798464	0.301587	-0.397877	-0.611256	1.09691
46.7337	-2.42636	-0.629902	-0.329719	-0.477376	-2.55761	0.475276	-1.28833	0.84914	0.239608	-0.395985	-0.654127	1.14038
47.2362	-2.51811	-0.659152	-0.401978	-0.557741	-2.666	0.513748	-1.37674	0.883529	0.183962	-0.396956	-0.699544	1.1829
47.7387	-2.60113	-0.699694	-0.490504	-0.651895	-2.76739	0.558901	-1.46821	0.915579	0.122792	-0.390268	-0.747183	1.2234
48.2412	-2.67319	-0.747761	-0.590807	-0.744239	-2.85458	0.597947	-1.56822	0.937994	0.05065	-0.395754	-0.798796	1.2575
48.7437	-2.7514	-0.790059	-0.688943	-0.848423	-2.94516	0.622755	-1.66161	0.936862	-0.0160001	-0.406815	-0.854879	1.28871
49.2462	-2.82041	-0.84405	-0.801746	-0.967986	-3.02766	0.649003	-1.75341	0.923584	-0.0818945	-0.413576	-0.913815	1.31612
49.7487	-2.88198	-0.906456	-0.924415	-1.08573	-3.0974	0.669935	-1.85566	0.902458	-0.159436	-0.436049	-0.977473	1.33842
50.2513	-2.95104	-0.96272	-1.04163	-1.21183	-3.1718	0.671519	-1.95567	0.857609	-0.235296	-0.466641	-1.04675	1.35715
50.7538	-3.01072	-1.02914	-1.16891	-1.35316	-3.23821	0.667752	-2.05058	0.793312	-0.306429	-0.495576	-1.11917	1.37037
51.2563	-3.06671	-1.10281	-1.30222	-1.4917	-3.29419	0.659181	-2.15547	0.723767	-0.389021	-0.542331	-1.19615	1.37984
51.7588	-3.13118	-1.16815	-1.42578	-1.63335	-3.35649	0.628307	-2.26326	0.638628	-0.476164	-0.597947	-1.27854	1.38637
52.2613	-3.18634	-1.24044	-1.55451	-1.78776	-3.41115	0.584654	-2.3637	0.532428	-0.557406	-0.652824	-1.3637	1.38613
52.7638	-3.24132	-1.31757	-1.68582	-1.93748	-3.4578	0.536096	-2.47022	0.421925	-0.647507	-0.725951	-1.45256	1.38277
53.2663	-3.30447	-1.38344	-1.80407	-2.08429	-3.51205	0.465327	-2.58291	0.307022	-0.74736	-0.807499	-1.54537	1.37751
53.7688	-3.35781	-1.45271	-1.92406	-2.2405	-3.55872	0.376706	-2.68718	0.175554	-0.841977	-0.888265	-1.6399	1.36506
54.2714	-3.41346	-1.5248	-2.04515	-2.39085	-3.59944	0.285006	-2.79149	0.0391388	-0.940774	-0.986667	-1.73685	1.34985
54.7739	-3.47592	-1.5837	-2.15194	-2.53339	-3.64846	0.177271	-2.90347	-0.0918558	-1.05231	-1.09154	-1.83553	1.33447
55.2764	-3.52837	-1.64397	-2.25902	-2.68268	-3.68976	0.0523552	-3.00864	-0.229857	-1.16137	-1.19371	-1.9345	1.31337
55.7789	-3.58563	-1.7069	-2.36747	-2.82673	-3.72725	-0.0714246	-3.10856	-0.373827	-1.26961	-1.31057	-2.0348	1.29063
56.2814	-3.64847	-1.75676	-2.46198	-2.96017	-3.774	-0.20145	-3.21621	-0.508421	-1.39071	-1.43011	-2.13483	1.26982
56.7839	-3.70197	-1.80798	-2.55682	-3.09878	-3.81364	-0.345768	-3.32126	-0.640345	-1.51324	-1.54391	-2.23437	1.24574
57.2864	-3.76292	-1.86366	-2.65462	-3.23426	-3.85233	-0.487276	-3.41796	-0.779192	-1.63062	-1.66924	-2.33521	1.22116
57.7889	-3.8281	-1.90806	-2.74	-3.35797	-3.90158	-0.627393	-3.52078	-0.911798	-1.75766	-1.79426	-2.43476	1.19954
58.2915	-3.88511	-1.95514	-2.82661	-3.48567	-3.94461	-0.779532	-3.62607	-1.03524	-1.88962	-1.91158	-2.53392	1.17669
58.794	-3.95174	-2.00912	-2.91826	-3.61301	-3.98959	-0.930418	-3.72233	-1.1638	-2.01372	-2.03855	-2.63505	1.15428
59.2965	-4.02091	-2.05372	-2.99928	-3.72861	-4.04612	-1.07481	-3.82142	-1.29227	-2.14188	-2.16333	-2.73424	1.13482
59.799	-4.08332	-2.10193	-3.08249	-3.84715	-4.0972	-1.2282	-3.92719	-1.40929	-2.27748	-2.27947	-2.83337	1.11561
60.3015	-4.15685	-2.1587	-3.1726	-3.96833	-4.15278	-1.38315	-4.0257	-1.52641	-2.40531	-2.40426	-2.93541	1.09783
60.804	-4.23104	-2.20737	-3.25365	-4.07871	-4.22019	-1.52873	-4.12295	-1.64873	-2.53139	-2.52588	-3.03486	1.0824
61.3065	-4.30013	-2.25996	-3.33749	-4.19089	-4.28249	-1.67953	-4.22914	-1.76233	-2.66601	-2.63871	-3.13467	1.0678
61.809	-4.38127	-2.32234	-3.42971	-4.30842	-4.35115	-1.83518	-4.33181	-1.87045	-2.79571	-2.75995	-3.2386	1.05545
62.3116	-4.46117	-2.3776	-3.51409	-4.41663	-4.43117	-1.98127	-4.42961	-1.98582	-2.91892	-2.87776	-3.3394	1.04464
62.8141	-4.53792	-2.43684	-3.60151	-4.52527	-4.50602	-2.12875	-4.53623	-2.09902	-3.04974	-2.98723	-3.44085	1.03433
63.3166	-4.62708	-2.5068	-3.69834	-4.64141	-4.58852	-2.28413	-4.64412	-2.20355	-3.17995	-3.1054	-3.54793	1.0267
63.8191	-4.71327	-2.5704	-3.78821	-4.75011	-4.68134	-2.43216	-4.74517	-2.31335	-3.30095	-3.22027	-3.65152	1.02006
64.3216	-4.79842	-2.63772	-3.88102	-4.85774	-4.7687	-2.57805	-4.85274	-2.42805	-3.42653	-3.32753	-3.75565	1.01315
64.8241	-4.89582	-2.71626	-3.98388	-4.97441	-4.86459	-2.73363	-4.96626	-2.53482	-3.55584	-3.44397	-3.86695	1.00892
65.3266	-4.98874	-2.78882	-4.08032	-5.08585	-4.96926	-2.88568	-5.07323	-2.64188	-3.67567	-3.55731	-3.97468	1.00567
65.8291	-5.08285	-2.86448	-4.1792	-5.19473	-5.06797	-3.03284	-5.18309	-2.75797	-3.79573	-3.66384	-4.08227	1.00149
66.3317	-5.18844	-2.95147	-4.28826	-5.31347	-5.17551	-3.1899	-5.30226	-2.87047	-3.92251	-3.78	-4.19823	0.99952
66.8342	-5.2883	-3.0326	-4.39102	-5.42931	-5.28979	-3.34796	-5.41745	-2.978	-4.04201	-3.89324	-4.31097	0.998883
67.3367	-5.39143	-3.11589	-4.49523	-5.54109	-5.39735	-3.49934	-5.53166	-3.09401	-4.15728	-4.00037	-4.42237	0.997152
67.8392	-5.50463	-3.21027	-4.60924	-5.66268	-5.51352	-3.65872	-5.65642	-3.21238	-4.28026	-4.11745	-4.54256	0.996843
68.3417	-5.61103	-3.29861	-4.71664	-5.78353	-5.63403	-3.82282	-5.78128	-3.32304	-4.40004	-4.23161	-4.66026	0.998263
68.8442	-5.72239	-3.38789	-4.8241	-5.89877	-5.74697	-3.97915	-5.90213	-3.43744	-4.51234	-4.34018	-4.77513	0.999028
69.3467	-5.84169	-3.48767	-4.94056	-6.02275	-5.86794	-4.13941	-6.03231	-3.55884	-4.63111	-4.45874	-4.8981	1.00038
69.8492	-5.95328	-3.58102	-5.0498	-6.14769	-5.99072	-4.30637	-6.16694	-3.67362	-4.7514	-4.57416	-5.0195	1.0036
70.3518	-6.07096	-3.67376	-5.15744	-6.26535	-6.10513	-4.46515	-6.29606	-3.7856	-4.86288	-4.68424	-5.13666	1.00694
70.8543	-6.19388	-3.77602	-5.27297	-6.38961	-6.22684	-4.62237	-6.43103	-3.90554	-4.97753	-4.80411	-5.25999	1.01025
71.3568	-6.30827	-3.871	-5.38039	-6.51577	-6.34791	-4.78606	-6.57356	-4.02302	-5.09757	-4.92037	-5.38239	1.01518
71.8593	-6.42926	-3.96338	-5.48414	-6.63283	-6.46003	-4.94174	-6.71049	-4.13246	-5.20962	-5.03122	-5.49952	1.02095
72.3618	-6.5523	-4.0638	-5.59415	-6.75329	-6.57872	-5.08982	-6.84796	-4.24656	-5.32056	-5.15122	-5.61984	1.02631
72.8643	-6.66618	-4.15582	-5.69471	-6.87584	-6.69459	-5.24187	-6.99336	-4.36308	-5.43906	-5.26661	-5.73911	1.03282
73.3668	-6.78649	-4.24302	-5.78912	-6.98749	-6.80131	-5.38664	-7.13382	-4.4699	-5.55256	-5.37592	-5.85263	1.04044
73.8693	-6.90527	-4.33665	-5.88783	-7.09874	-6.91404	-5.51856	-7.26856	-4.5752	-5.66096	-5.49306	-5.96589	1.04737
74.3719	-7.01416	-4.4208	-5.97558	-7.21175	-7.02197	-5.65057	-7.40834	-4.68559	-5.7768	-5.604	-6.07696	1.05495
74.8744	-7.12825	-4.49799	-6.05468	-7.31241	-7.12054	-5.77664	-7.54397	-4.78836	-5.89149	-5.70766	-6.1822	1.06338
75.3769	-7.23654	-4.58007	-6.13611	-7.40852	-7.22402	-5.88634	-7.66812	-4.8829	-5.99791	-5.81742	-6.2838	1.07068
75.8794	-7.33369	-4.65168	-6.20523	-7.50529	-7.32005	-5.9912	-7.7917	-4.98096	-6.10857	-5.91912	-6.38075	1.0783
76.3819	-7.43362	-4.71424	-6.26332	-7.58826	-7.4056	-6.09113	-7.91153	-5.07524	-6.22081	-6.01206	-6.47158	1.0862
76.8844	-7.52297	-4.78016	-6.32196	-7.66192	-7.49363	-6.1727	-8.01587	-5.15665	-6.32242	-6.10906	-6.55573	1.09221
77.3869	-7.59962	-4.83463	-6.36717	-7.73411	-7.57046	-6.24366	-8.11269	-5.23572	-6.42223	-6.19578	-6.63161	1.09845
77.8894	-7.67581	-4.87799	-6.39922	-7.79099	-7.63457	-6.30963	-8.20537	-5.31373	-6.52405	-6.27174	-6.70031	1.10457
78.392	-7.73668	-4.92308	-6.4303	-7.83361	-7.69765	-6.35694	-8.28097	-5.37729	-6.61401	-6.34915	-6.75997	1.10788
78.8945	-7.78335	-4.95568	-6.44715	-7.872	-7.7452	-6.3882	-8.34201	-5.43005	-6.69489	-6.41351	-6.8072	1.11154
79.397	-7.82613	-4.97497	-6.44906	-7.89393	-7.77737	-6.41367	-8.39686	-5.48054	-6.77575	-6.46456	-6.84528	1.11513
79.8995	-7.84946	-4.99415	-6.44882	-7.89694	-7.80477	-6.42217	-8.4347	-5.51762	-6.84499	-6.51413	-6.87277	1.11499
80.402	-7.85755	-4.99956	-6.43384	-7.89242	-7.8125	-6.41066	-8.45168	-5.5361	-6.89867	-6.54775	-6.88407	1.11517
80.9045	-7.85845	-4.98907	-6.40231	-7.87022	-7.8024	-6.39186	-8.45842	-5.54712	-6.94823	-6.56557	-6.88337	1.11566
81.407	-7.83628	-4.97617	-6.36744	-7.82433	-7.78412	-6.35912	-8.4491	-5.54713	-6.98724	-6.57928	-6.87102	1.11166
81.9095	-7.79797	-4.94783	-6.31724	-7.7666	-7.74263	-6.30426	-8.41449	-5.52439	-7.00585	-6.5746	-6.83959	1.10752
82.4121	-7.74901	-4.90076	-6.24859	-7.68987	-7.68144	-6.23972	-8.36407	-5.48632	-7.01416	-6.55206	-6.7926	1.1042
82.9146	-7.67383	-4.84891	-6.17495	-7.58524	-7.60936	-6.16453	-8.2984	-5.43797	-7.01232	-6.52333	-6.73288	1.09613
83.4171	-7.58189	-4.78016	-6.08475	-7.46466	-7.51123	-6.0667	-8.20523	-5.36656	-6.98741	-6.47419	-6.65228	1.08733
83.9196	-7.47615	-4.69023	-5.97363	-7.32488	-7.39218	-5.95566	-8.08971	-5.27143	-6.94526	-6.40549	-6.55246	1.07982
84.4221	-7.34192	-4.59376	-5.85541	-7.15484	-7.26012	-5.83622	-7.95831	-5.16331	-6.89264	-6.32891	-6.43854	1.06793
84.9246	-7.19094	-4.47989	-5.7195	-6.96584	-7.09976	-5.69483	-7.79922	-5.03478	-6.81716	-6.23026	-6.30322	1.0548
85.4271	-7.02355	-4.34354	-5.56055	-6.75872	-6.91784	-5.53588	-7.61153	-4.87709	-6.71843	-6.11071	-6.14578	1.04307
85.9296	-6.82639	-4.20036	-5.39315	-6.52085	-6.72136	-5.3691	-7.40581	-4.70074	-6.60736	-5.98217	-5.97273	1.02771
86.4322	-6.61327	-4.04086	-5.20786	-6.26193	-6.49508	-5.18228	-7.1743	-4.50747	-6.47538	-5.83051	-5.7789	1.01087
86.9347	-6.382	-3.85917	-4.99848	-5.98703	-6.24751	-4.97404	-6.91008	-4.28479	-6.31561	-5.65738	-5.56161	0.99507
87.4372	-6.12122	-3.67178	-4.78039	-5.68283	-5.98496	-4.75774	-6.62477	-4.03743	-6.13988	-5.4751	-5.32761	0.976547
87.9397	-5.84677	-3.47031	-4.54542	-5.3569	-5.69239	-4.52561	-6.31737	-3.77593	-5.94622	-5.26956	-5.07465	0.956937
88.4422	-5.554	-3.24782	-4.28649	-5.01863	-5.38042	-4.27087	-5.97692	-3.49084	-5.72332	-5.04298	-4.79923	0.937889
88.9447	-5.23406	-3.02149	-4.02001	-4.65509	-5.05469	-4.00818	-5.61275	-3.17842	-5.48055	-4.80833	-4.50736	0.917099
89.4472	-4.90448	-2.78402	-3.73923	-4.27114	-4.70059	-3.73592	-5.23164	-2.85287	-5.22358	-4.55157	-4.19951	0.896598
89.9497	-4.55786	-2.52742	-3.43641	-3.88011	-4.33118	-3.44308	-4.82196	-2.51321	-4.94006	-4.27575	-3.8727	0.876574
90.4523	-4.18843	-2.26962	-3.12912	-3.4702	-3.95149	-3.14261	-4.38788	-2.14897	-4.63411	-3.99471	-3.53171	0.855848
90.9548	-3.8148	-2.00451	-2.81218	-3.04288	-3.54748	-2.83989	-3.94271	-1.77113	-4.31789	-3.69442	-3.17879	0.837698
91.4573	-3.42681	-1.72323	-2.4771	-2.61463	-3.13483	-2.52165	-3.47784	-1.38902	-3.98193	-3.37884	-2.81259	0.820656
91.9598	-3.02237	-1.44455	-2.14264	-2.17568	-2.71741	-2.19657	-2.99066	-0.991303	-3.62374	-3.06267	-2.43676	0.803836
92.4623	-2.6205	-1.16367	-1.80504	-1.72379	-2.28167	-1.87638	-2.49788	-0.580375	-3.25909	-2.73164	-2.054	0.792188
92.9648	-2.20834	-0.870821	-1.45502	-1.27783	-1.8457	-1.54821	-1.99718	-0.172662	-2.88486	-2.39065	-1.66513	0.783032
93.4673	-1.78807	-0.585509	-1.11235	-0.830823	-1.41147	-1.21457	-1.47972	0.237187	-2.49253	-2.0551	-1.27329	0.774896
93.9698	-1.37803	-0.304026	-0.774481	-0.376559	-0.965967	-0.891841	-0.961403	0.656372	-2.09738	-1.71013	-0.880344	0.773885
94.4724	-0.962764	-0.0155211	-0.431141	0.0650615	-0.529378	-0.570347	-0.448103	1.06833	-1.70428	-1.36158	-0.488972	0.776921
94.9749	-0.548994	0.260057	-0.102771	0.497891	-0.101084	-0.245659	0.0729228	1.46804	-1.30093	-1.02517	-0.102569	0.7815
95.4774	-0.152897	0.525605	0.212415	0.932303	0.331181	0.0639884	0.591001	1.86838	-0.897795	-0.685204	0.278898	0.793414
95.9799	0.243336	0.793236	0.526075	1.34885	0.745645	0.363086	1.09261	2.26019	-0.507405	-0.348342	0.651728	0.810073
96.4824	0.628588	1.04292	0.817693	1.74787	1.14623	0.662633	1.59088	2.62884	-0.117369	-0.0301591	1.01181	0.828529
96.9849	0.990573	1.27705	1.0889	2.14341	1.54418	0.946021	2.0837	2.98604	0.2696	0.286288	1.36158	0.852802
97.4874	1.34876	1.50928	1.35308	2.51757	1.91685	1.21134	2.55262	3.33452	0.635792	0.593771	1.69736	0.881235
97.9899	1.68822	1.72012	1.59034	2.86667	2.2719	1.47427	3.00706	3.65618	0.989922	0.877646	2.01423	0.911641
98.4925	1.9978	1.90982	1.80037	3.20632	2.61865	1.72284	3.45335	3.95128	1.33749	1.15473	2.31526	0.945277
98.995	2.31545	2.10245	2.0067	3.52129	2.93057	1.94519	3.86862	4.24977	1.65734	1.41949	2.60169	0.9821
99.4975	2.61514	2.27815	2.18907	3.83748	3.25138	2.17738	4.30497	4.51865	1.98896	1.68493	2.88461	1.02175
100	2.68926	2.32002	2.23243	4.02052	3.50777	2.37771	4.58949	4.55173	2.20562	1.83048	3.0325	1.04122

## Sheet: M2_LeftLeg_NW
StancePhase	NDevL_Meas1	NDevL_Meas2	NDevL_Meas3	NDevL_Meas4	NDevL_Meas5	NDevL_Meas6	NDevL_Meas7	NDevL_Meas8	NDevL_Meas9	NDevL_Meas10	NDevL_Mean	NDevL_SD
0	0.536059	0.827336	0.315368	0.624245	-0.0391577	0.683035	0.0267142	1.25582	0.169183	0.252799	0.46514	0.39942
0.502513	0.602938	0.884904	0.379707	0.676489	0.0120954	0.721778	0.0745776	1.30574	0.211935	0.306906	0.517707	0.399851
1.00503	0.670324	0.935914	0.438761	0.76	0.131932	0.816258	0.157517	1.33832	0.287508	0.392803	0.592933	0.382423
1.50754	0.752463	1.00045	0.512331	0.83987	0.228059	0.889079	0.239563	1.37247	0.362019	0.469421	0.666573	0.369192
2.01005	0.824395	1.05682	0.579592	0.905836	0.332627	0.962663	0.311743	1.41869	0.42583	0.53038	0.734858	0.359423
2.51256	0.89846	1.10405	0.639648	0.981193	0.449416	1.04999	0.394039	1.45364	0.499173	0.602682	0.807229	0.344326
3.01508	0.989037	1.16609	0.716434	1.06228	0.550934	1.12511	0.488184	1.47814	0.583842	0.671625	0.883168	0.327347
3.51759	1.06565	1.21832	0.785824	1.12577	0.662158	1.19231	0.570596	1.51289	0.656319	0.721936	0.951178	0.313374
4.0201	1.14737	1.25912	0.84627	1.19334	0.781533	1.27185	0.654193	1.54363	0.729693	0.781895	1.02089	0.298681
4.52261	1.2425	1.31351	0.922718	1.2682	0.884392	1.34244	0.75271	1.55592	0.817744	0.836166	1.09363	0.280519
5.02513	1.32169	1.35792	0.991996	1.32434	0.997601	1.39751	0.842748	1.57069	0.89706	0.87042	1.1572	0.263642
5.52764	1.40877	1.38917	1.05095	1.3795	1.11596	1.46145	0.925443	1.58957	0.968829	0.913321	1.2203	0.251192
6.03015	1.50553	1.43342	1.12557	1.44371	1.21695	1.52114	1.02277	1.58997	1.05501	0.948942	1.2863	0.237872
6.53266	1.58531	1.46838	1.1939	1.4901	1.32902	1.56046	1.11816	1.58271	1.13896	0.964333	1.34313	0.225788
7.03518	1.67576	1.48964	1.2513	1.53147	1.44338	1.60351	1.20058	1.58449	1.20963	0.988698	1.39785	0.222597
7.53769	1.77202	1.5244	1.32468	1.58401	1.54033	1.64811	1.29408	1.5757	1.29107	1.00572	1.45601	0.224277
8.0402	1.85143	1.5518	1.39328	1.62151	1.64947	1.67163	1.39347	1.55151	1.37801	1.00386	1.5066	0.230637
8.54271	1.94405	1.566	1.45079	1.6507	1.75852	1.69323	1.47819	1.53527	1.44994	1.01255	1.55392	0.245762
9.04523	2.03844	1.59489	1.52474	1.69273	1.85069	1.72184	1.56735	1.51995	1.52611	1.01491	1.60517	0.266501
9.54774	2.11692	1.61889	1.59549	1.72361	1.956	1.73231	1.66845	1.48751	1.61403	1.0005	1.65137	0.293948
10.0503	2.21039	1.63043	1.65486	1.74355	2.05857	1.73499	1.75683	1.45645	1.68919	0.998682	1.69339	0.325429
10.5528	2.30119	1.6577	1.73071	1.77746	2.14469	1.74823	1.8412	1.436	1.76043	0.991931	1.73895	0.357416
11.0553	2.3775	1.68222	1.80452	1.80506	2.24439	1.74914	1.93975	1.40412	1.84594	0.970788	1.78234	0.395858
11.5578	2.46963	1.69445	1.86619	1.81996	2.33851	1.73751	2.03068	1.36552	1.92399	0.964344	1.82108	0.435822
12.0603	2.55457	1.7227	1.94393	1.84902	2.41692	1.73779	2.1098	1.34102	1.99049	0.954282	1.86205	0.471711
12.5628	2.62716	1.74968	2.02045	1.87677	2.50926	1.73376	2.20111	1.31564	2.06944	0.931818	1.90351	0.512439
13.0653	2.71569	1.76403	2.08388	1.89037	2.59347	1.71457	2.29183	1.278	2.14807	0.925563	1.94055	0.554585
13.5678	2.79293	1.79415	2.16263	1.91695	2.66326	1.70593	2.3659	1.25022	2.21048	0.916339	1.97788	0.590728
14.0704	2.86069	1.82407	2.24075	1.94684	2.7473	1.7011	2.44647	1.232	2.27986	0.896012	2.01751	0.629244
14.5729	2.94378	1.84057	2.30453	1.96159	2.82096	1.68045	2.53334	1.20186	2.35603	0.892791	2.05359	0.669317
15.0754	3.01196	1.87205	2.38255	1.98695	2.88183	1.66604	2.6029	1.1724	2.41555	0.88674	2.0879	0.7039
15.5779	3.07393	1.90391	2.46021	2.01972	2.95713	1.66193	2.67089	1.15826	2.47419	0.870437	2.12506	0.738475
16.0804	3.14974	1.92123	2.52212	2.03705	3.01999	1.64363	2.74985	1.13881	2.54441	0.871713	2.15985	0.773683
16.5829	3.20758	1.95239	2.59691	2.06174	3.07198	1.62546	2.81509	1.11097	2.60159	0.869902	2.19136	0.805373
17.0854	3.26271	1.98432	2.67152	2.09734	3.13838	1.62161	2.87047	1.09704	2.64959	0.858296	2.22513	0.83572
17.5879	3.32937	2.00054	2.72899	2.11803	3.19056	1.6074	2.93786	1.08765	2.71011	0.864351	2.25749	0.864554
18.0905	3.37582	2.02941	2.79802	2.14223	3.2341	1.58681	2.99831	1.06563	2.76421	0.86669	2.28612	0.892186
18.593	3.42322	2.05948	2.86721	2.17998	3.29191	1.58154	3.04264	1.04983	2.80271	0.859345	2.31579	0.918684
19.0955	3.47927	2.07284	2.9182	2.20415	3.33409	1.57162	3.09602	1.04678	2.85058	0.869421	2.3443	0.94091
19.598	3.51391	2.09773	2.97969	2.22758	3.3701	1.55012	3.15054	1.0339	2.89986	0.874879	2.36983	0.963652
20.1005	3.55316	2.12439	3.042	2.26629	3.42011	1.54225	3.18643	1.01716	2.9308	0.870564	2.39532	0.986777
20.603	3.59776	2.13361	3.08544	2.29354	3.45341	1.53663	3.22521	1.01574	2.96472	0.883271	2.41893	1.00304
21.1055	3.62083	2.1534	3.13854	2.31585	3.48321	1.51683	3.27229	1.01293	3.00689	0.890361	2.44111	1.02048
21.608	3.65196	2.17576	3.19337	2.35423	3.52655	1.50679	3.30278	0.998802	3.03245	0.887537	2.46302	1.04042
22.1106	3.68488	2.18027	3.22897	2.38404	3.55244	1.50591	3.32851	0.995532	3.0531	0.90127	2.48149	1.05173
22.6131	3.69721	2.1946	3.27352	2.40505	3.57762	1.49142	3.36682	1.00058	3.08594	0.908323	2.50011	1.064
23.1156	3.72068	2.21259	3.32087	2.44195	3.61571	1.48147	3.39456	0.993088	3.10784	0.905275	2.5194	1.08074
23.6181	3.74228	2.21265	3.34882	2.47377	3.63594	1.48631	3.41063	0.987082	3.11758	0.918284	2.53334	1.08808
24.1206	3.74528	2.222	3.38508	2.49353	3.65825	1.48111	3.43947	0.995445	3.1394	0.923603	2.54832	1.09585
24.6231	3.76193	2.23628	3.42531	2.52805	3.69261	1.47466	3.46616	0.99678	3.15833	0.918827	2.56589	1.10935
25.1256	3.7731	2.23281	3.44615	2.56134	3.7089	1.48601	3.47692	0.989929	3.16062	0.929861	2.57656	1.11348
25.6281	3.76848	2.23813	3.47472	2.58004	3.72996	1.49293	3.49658	0.996723	3.17091	0.932555	2.5881	1.11771
26.1307	3.7792	2.24964	3.50849	2.61138	3.76189	1.49316	3.52262	1.00592	3.18663	0.925576	2.60445	1.12811
26.6332	3.78097	2.24357	3.52305	2.64535	3.77571	1.51088	3.53243	1.00174	3.18532	0.934544	2.61336	1.12954
27.1357	3.77036	2.24567	3.54478	2.66303	3.79673	1.53076	3.54434	1.004	3.18526	0.93494	2.62199	1.13119
27.6382	3.77588	2.25509	3.57299	2.69037	3.82714	1.53993	3.56902	1.01721	3.19704	0.926473	2.63712	1.1389
28.1407	3.76923	2.24708	3.5823	2.72403	3.83952	1.5631	3.58135	1.01878	3.19575	0.934393	2.64555	1.13799
28.6432	3.75408	2.2465	3.59821	2.74071	3.86128	1.5948	3.58812	1.01656	3.18826	0.9338	2.65223	1.13788
29.1457	3.75494	2.25428	3.62182	2.76346	3.89062	1.61397	3.61025	1.0285	3.19535	0.925373	2.66586	1.14348
29.6482	3.7409	2.2448	3.62682	2.79584	3.90214	1.64116	3.62719	1.03649	3.19658	0.933926	2.67458	1.14072
30.1508	3.72252	2.24191	3.63771	2.81163	3.92494	1.68175	3.6323	1.03242	3.18546	0.934171	2.68048	1.13942
30.6533	3.71911	2.24834	3.65738	2.82952	3.95329	1.71051	3.65103	1.03875	3.18722	0.927688	2.69228	1.14348
31.1558	3.69868	2.23767	3.65867	2.85974	3.96421	1.73977	3.6731	1.05085	3.19157	0.938757	2.7013	1.1395
31.6583	3.67814	2.23269	3.66495	2.87477	3.98805	1.78478	3.68036	1.04872	3.18054	0.94163	2.70746	1.13742
32.1608	3.67065	2.23791	3.68091	2.88774	4.0152	1.82091	3.6957	1.04805	3.1768	0.938662	2.71725	1.14031
32.6633	3.64472	2.22626	3.67865	2.91491	4.02552	1.84989	3.72208	1.06003	3.18318	0.953527	2.72588	1.13586
33.1658	3.62277	2.21939	3.68035	2.92918	4.0501	1.89397	3.73492	1.06273	3.17525	0.96	2.73287	1.13348
33.6683	3.61122	2.2236	3.69246	2.93731	4.07563	1.93385	3.74822	1.05722	3.1669	0.96122	2.74076	1.1353
34.1709	3.58059	2.21128	3.6865	2.96054	4.08507	1.96031	3.77742	1.06492	3.17329	0.980281	2.74802	1.13106
34.6734	3.55773	2.20286	3.68336	2.97395	4.1098	1.99841	3.79838	1.07286	3.17041	0.990532	2.75583	1.12897
35.1759	3.54204	2.20637	3.69126	2.97743	4.13301	2.03787	3.8123	1.0669	3.15954	0.995927	2.76227	1.12964
35.6784	3.5075	2.19379	3.68126	2.99597	4.14111	2.0602	3.84281	1.0679	3.16396	1.01898	2.76735	1.12598
36.1809	3.4841	2.18423	3.67293	3.00833	4.16528	2.08845	3.87294	1.07833	3.1668	1.03263	2.7754	1.12499
36.6834	3.46428	2.18746	3.67625	3.00761	4.18549	2.12326	3.89075	1.07589	3.15638	1.04164	2.7809	1.1246
37.1859	3.42677	2.17514	3.66195	3.02094	4.19186	2.14024	3.92146	1.07051	3.15767	1.06794	2.78345	1.12159
37.6884	3.40328	2.16499	3.64822	3.03215	4.21496	2.15589	3.96007	1.07889	3.16567	1.08409	2.79082	1.12263
38.191	3.37973	2.16847	3.64678	3.02796	4.23191	2.18166	3.98477	1.08176	3.15903	1.09572	2.79578	1.1218
38.6935	3.3407	2.15704	3.62821	3.03596	4.2368	2.19181	4.01534	1.07318	3.15748	1.12419	2.79607	1.11936
39.196	3.31815	2.14699	3.60927	3.04606	4.2591	2.19324	4.06016	1.07579	3.16928	1.14173	2.80198	1.12322
39.6985	3.29229	2.15142	3.60339	3.03942	4.27345	2.2061	4.09363	1.08299	3.16941	1.15486	2.8067	1.12317
40.201	3.25433	2.14172	3.58111	3.0424	4.27795	2.20827	4.1245	1.07599	3.16686	1.18436	2.80575	1.12122
40.7035	3.23496	2.13265	3.55766	3.05162	4.30043	2.19574	4.17221	1.07208	3.18085	1.20217	2.81004	1.12813
41.206	3.20971	2.13895	3.54811	3.0439	4.31339	2.19353	4.21445	1.08067	3.18966	1.21573	2.81481	1.13031
41.7085	3.17678	2.13201	3.52305	3.0427	4.31889	2.18729	4.24642	1.07958	3.18901	1.24522	2.81409	1.12896
42.2111	3.164	2.12506	3.49612	3.05163	4.34264	2.16279	4.29313	1.07221	3.20375	1.26235	2.81737	1.13826
42.7136	3.14326	2.13436	3.48394	3.04465	4.35546	2.14524	4.34176	1.07941	3.2215	1.27543	2.8225	1.14363
43.2161	3.11942	2.13148	3.45726	3.04093	4.36336	2.13079	4.37509	1.0868	3.22593	1.30402	2.82351	1.14313
43.7186	3.11592	2.12801	3.42814	3.05088	4.38956	2.09787	4.41668	1.08235	3.24054	1.31957	2.82695	1.15331
44.2211	3.10209	2.14172	3.41483	3.04726	4.40369	2.06723	4.46671	1.08801	3.26578	1.33129	2.83286	1.16164
44.7236	3.08909	2.14446	3.38863	3.04363	4.41562	2.04635	4.50021	1.10451	3.27775	1.35811	2.83684	1.1622
45.2261	3.09496	2.14617	3.36022	3.05634	4.44575	2.01043	4.5326	1.11044	3.29202	1.37129	2.84202	1.17133
45.7286	3.08799	2.16608	3.34952	3.05841	4.46296	1.97182	4.57703	1.11778	3.32165	1.38101	2.84942	1.18104
46.2312	3.08538	2.17647	3.32856	3.05664	4.48075	1.94778	4.60763	1.14185	3.34175	1.40554	2.85724	1.1827
46.7337	3.09914	2.18559	3.30644	3.07223	4.51627	1.91493	4.62733	1.16251	3.35537	1.41606	2.86559	1.1892
47.2362	3.09822	2.2141	3.30449	3.08017	4.53792	1.87479	4.65865	1.17594	3.38437	1.4238	2.87524	1.1978
47.7387	3.10525	2.23481	3.29523	3.08036	4.56246	1.85108	4.68205	1.20492	3.40957	1.44655	2.88723	1.19986
48.2412	3.12567	2.25419	3.28557	3.09771	4.6035	1.82629	4.68713	1.2414	3.42042	1.45564	2.89975	1.20242
48.7437	3.13062	2.29408	3.29763	3.11091	4.62949	1.79117	4.69961	1.26837	3.4414	1.46332	2.91266	1.20646
49.2462	3.14697	2.32768	3.30395	3.11288	4.6604	1.77191	4.71173	1.30479	3.46452	1.48669	2.92915	1.20662
49.7487	3.17332	2.35928	3.30891	3.13064	4.70616	1.76092	4.70264	1.3585	3.46886	1.49693	2.94662	1.20386
50.2513	3.18426	2.41158	3.33547	3.14789	4.73589	1.74081	4.6942	1.40716	3.47537	1.50716	2.96398	1.20012
50.7538	3.20973	2.45806	3.35661	3.15113	4.77251	1.73573	4.69271	1.45578	3.48997	1.53387	2.98561	1.19561
51.2563	3.24154	2.50072	3.3747	3.16783	4.82205	1.74956	4.67272	1.52397	3.4875	1.54846	3.0089	1.18697
51.7588	3.25905	2.5631	3.41375	3.18779	4.8546	1.75992	4.64624	1.59535	3.4793	1.56514	3.03243	1.17393
52.2613	3.29378	2.61902	3.44734	3.192	4.89537	1.78365	4.63169	1.65854	3.48324	1.59983	3.06045	1.16236
52.7638	3.33101	2.66826	3.47572	3.20679	4.94618	1.83462	4.60586	1.73506	3.4764	1.62406	3.0904	1.14755
53.2663	3.35562	2.73519	3.52383	3.22888	4.97836	1.8889	4.5674	1.82271	3.45712	1.65269	3.12107	1.12508
53.7688	3.39899	2.79425	3.56604	3.23506	5.01921	1.95172	4.54181	1.89909	3.45013	1.70066	3.1557	1.10509
54.2714	3.44044	2.84336	3.60067	3.2489	5.06649	2.04336	4.51474	1.97664	3.4411	1.73902	3.19147	1.08457
54.7739	3.47103	2.90802	3.65372	3.27415	5.09367	2.14225	4.47226	2.06851	3.41589	1.78263	3.22821	1.05522
55.2764	3.52074	2.96372	3.70055	3.28469	5.13019	2.24063	4.44007	2.15246	3.39931	1.84506	3.26774	1.02888
55.7789	3.56404	3.00689	3.73778	3.29962	5.17012	2.36171	4.41668	2.22559	3.38969	1.8966	3.30687	1.00573
56.2814	3.59896	3.06425	3.79243	3.32939	5.18991	2.49123	4.37944	2.31017	3.3645	1.95247	3.34728	0.975066
56.7839	3.65278	3.11261	3.84107	3.34652	5.22077	2.61106	4.34699	2.39545	3.34193	2.02546	3.38946	0.947458
57.2864	3.69641	3.14706	3.87856	3.36439	5.25309	2.74377	4.33102	2.46441	3.33353	2.08583	3.42981	0.925646
57.7889	3.73501	3.1954	3.93273	3.3995	5.26644	2.88607	4.30652	2.53705	3.31482	2.14984	3.47234	0.898759
58.2915	3.79175	3.23584	3.98128	3.42474	5.29299	3.01314	4.28	2.61918	3.2924	2.22973	3.5161	0.874475
58.794	3.83528	3.26198	4.01725	3.44691	5.31938	3.1427	4.27314	2.68762	3.28783	2.29586	3.55679	0.856198
59.2965	3.87761	3.30235	4.06915	3.48755	5.32857	3.28325	4.26573	2.74976	3.28146	2.36541	3.60109	0.835229
59.799	3.93664	3.33654	4.11599	3.52163	5.353	3.40786	4.25055	2.82506	3.26642	2.44995	3.64636	0.816576
60.3015	3.98026	3.35645	4.1491	3.54899	5.37576	3.52566	4.2533	2.89566	3.26814	2.51989	3.68732	0.802101
60.804	4.02675	3.3911	4.19764	3.59489	5.38331	3.65514	4.26435	2.95253	3.27726	2.59328	3.73363	0.7864
61.3065	4.08784	3.42137	4.24199	3.63807	5.40778	3.77202	4.26487	3.01908	3.27542	2.68095	3.78094	0.773398
61.809	4.13221	3.43737	4.27183	3.67143	5.42894	3.8745	4.27748	3.0917	3.28495	2.75334	3.82237	0.761973
62.3116	4.18354	3.46842	4.31676	3.72242	5.4369	3.9874	4.30584	3.14935	3.30955	2.82937	3.87095	0.749535
62.8141	4.24678	3.49677	4.35867	3.77491	5.46305	4.09341	4.32486	3.20771	3.32467	2.91908	3.92099	0.740719
63.3166	4.29286	3.51076	4.38551	3.81528	5.4841	4.17985	4.34772	3.27943	3.34342	2.99299	3.96319	0.7314
63.8191	4.34976	3.53994	4.42726	3.87141	5.49402	4.27309	4.39043	3.34199	3.38161	3.07087	4.01404	0.720252
64.3216	4.41534	3.568	4.4673	3.93331	5.52289	4.36611	4.42866	3.39559	3.4155	3.16198	4.06747	0.713569
64.8241	4.46415	3.58158	4.49196	3.98163	5.54478	4.43756	4.46244	3.463	3.44529	3.23696	4.11094	0.705515
65.3266	4.5271	3.61031	4.53136	4.04288	5.55762	4.51024	4.51562	3.53162	3.49459	3.31638	4.16377	0.694439
65.8291	4.59501	3.63935	4.5705	4.11386	5.58983	4.58876	4.57146	3.58603	3.54713	3.40868	4.22106	0.688051
66.3317	4.64728	3.65364	4.59405	4.17065	5.61326	4.64694	4.61669	3.64779	3.59017	3.48456	4.2665	0.680676
66.8342	4.71628	3.68272	4.63216	4.23673	5.62989	4.6997	4.67629	3.72064	3.6484	3.56535	4.32082	0.669516
67.3367	4.78619	3.71333	4.67148	4.31591	5.666	4.76253	4.74579	3.78115	3.71765	3.65856	4.38186	0.662503
67.8392	4.84225	3.72874	4.69503	4.38121	5.69165	4.80946	4.8022	3.83891	3.7756	3.73496	4.43	0.655688
68.3417	4.91677	3.75835	4.73287	4.45153	5.71279	4.84474	4.86457	3.91221	3.84109	3.81659	4.48515	0.645277
68.8442	4.98801	3.79054	4.77327	4.53752	5.7531	4.89196	4.94193	3.98133	3.92314	3.90999	4.54908	0.63793
69.3467	5.04779	3.80696	4.79762	4.61076	5.78132	4.93029	5.00793	4.03896	3.99606	3.98599	4.60037	0.632115
69.8492	5.12682	3.83681	4.83566	4.68433	5.80721	4.95245	5.07015	4.10885	4.0674	4.0673	4.6557	0.623868
70.3518	5.19839	3.87016	4.87732	4.77508	5.85151	4.98567	5.14867	4.18487	4.15697	4.15945	4.72081	0.617439
70.8543	5.26133	3.88723	4.90236	4.85494	5.882	5.01823	5.22101	4.24632	4.24285	4.23335	4.77496	0.613448
71.3568	5.34321	3.91694	4.94015	4.93029	5.91215	5.03266	5.28105	4.31045	4.31899	4.31235	4.82982	0.608627
71.8593	5.4135	3.95111	4.98233	5.02311	5.95933	5.05471	5.35436	4.38781	4.41035	4.40102	4.89376	0.604543
72.3618	5.47812	3.9686	5.00723	5.10744	5.9908	5.08397	5.42865	4.45447	4.50473	4.47039	4.94944	0.603165
72.8643	5.56006	3.99783	5.04375	5.18242	6.0234	5.09603	5.48572	4.51235	4.58379	4.54458	5.00299	0.602222
73.3668	5.62639	4.03238	5.08534	5.27375	6.07078	5.11009	5.54947	4.58337	4.67047	4.62719	5.06292	0.601208
73.8693	5.68992	4.04965	5.10889	5.35912	6.10009	5.13707	5.62122	4.65221	4.76569	4.68953	5.11734	0.602721
74.3719	5.76802	4.0774	5.14265	5.43034	6.13139	5.15007	5.67549	4.7042	4.84376	4.75643	5.16798	0.605027
74.8744	5.82706	4.1109	5.1818	5.51525	6.17451	5.15812	5.72764	4.76161	4.9192	4.83046	5.22066	0.606649
75.3769	5.88632	4.12618	5.20181	5.59665	6.19726	5.18144	5.79218	4.82535	5.00602	4.88318	5.26964	0.610726
75.8794	5.95668	4.15025	5.23013	5.65959	6.22294	5.19593	5.84322	4.87121	5.07834	4.94007	5.31484	0.615125
76.3819	6.0054	4.1801	5.26361	5.73243	6.25755	5.19884	5.8831	4.9105	5.13816	5.00265	5.35723	0.618313
76.8844	6.05732	4.19051	5.27641	5.80429	6.27028	5.21597	5.93534	4.95984	5.20874	5.04285	5.39616	0.624432
77.3869	6.11609	4.20765	5.29508	5.85437	6.28737	5.23065	5.98061	4.9973	5.27115	5.0869	5.43272	0.629926
77.8894	6.15146	4.23026	5.31822	5.90969	6.31083	5.22881	6.00723	5.01733	5.31399	5.13533	5.46232	0.633522
78.392	6.19252	4.23207	5.31878	5.96629	6.31168	5.23679	6.04112	5.0439	5.36319	5.16057	5.48669	0.641056
78.8945	6.23533	4.23839	5.32236	5.99867	6.31843	5.24827	6.07484	5.06812	5.41172	5.18957	5.51057	0.646854
79.397	6.25355	4.24983	5.32925	6.03074	6.32884	5.24029	6.08587	5.07002	5.4376	5.22181	5.52478	0.649726
79.8995	6.27899	4.23926	5.31139	6.06581	6.31604	5.23456	6.09533	5.06875	5.4619	5.2302	5.53022	0.657764
80.402	6.30028	4.23121	5.29341	6.07534	6.31024	5.2363	6.10968	5.07259	5.49133	5.24217	5.53626	0.663141
80.9045	6.29643	4.22825	5.2775	6.07897	6.3049	5.21799	6.1016	5.05669	5.49917	5.25599	5.53175	0.664301
81.407	6.30065	4.20268	5.2349	6.08722	6.27569	5.19266	6.08137	5.02562	5.49588	5.24498	5.51416	0.671765
81.9095	6.29479	4.17814	5.18946	6.07049	6.25399	5.17615	6.06748	5.00061	5.50019	5.23698	5.49683	0.676163
82.4121	6.26447	4.15912	5.14541	6.04271	6.22905	5.14166	6.03524	4.96422	5.48808	5.22908	5.46991	0.674998
82.9146	6.24256	4.11737	5.07378	6.02083	6.17953	5.09125	5.98124	4.90425	5.45647	5.19514	5.42624	0.68083
83.4171	6.20498	4.07546	4.9978	5.97564	6.13757	5.04856	5.93098	4.84438	5.43072	5.16353	5.38096	0.683694
83.9196	6.14466	4.03963	4.9238	5.91437	6.08851	4.99273	5.86923	4.78311	5.39583	5.13027	5.32822	0.679735
84.4221	6.09241	3.98111	4.82276	5.8592	6.01459	4.91466	5.77999	4.69738	5.33565	5.07004	5.25678	0.682802
84.9246	6.01948	3.92113	4.71685	5.78323	5.94831	4.84143	5.68877	4.60153	5.27511	5.01178	5.18076	0.683424
85.4271	5.92665	3.86753	4.61422	5.6868	5.87145	4.76209	5.59389	4.51056	5.21237	4.95054	5.09961	0.676451
85.9296	5.84108	3.791	4.48568	5.59625	5.77031	4.65823	5.47105	4.40203	5.12297	4.86194	5.00005	0.676014
86.4322	5.73102	3.71134	4.35217	5.48891	5.67715	4.5552	5.33875	4.27403	5.02488	4.77542	4.89289	0.673981
86.9347	5.60501	3.63805	4.22364	5.35846	5.57064	4.45372	5.20909	4.15061	4.92998	4.6851	4.78243	0.664337
87.4372	5.48515	3.54169	4.07101	5.23376	5.44135	4.32918	5.05618	4.02088	4.81226	4.56768	4.65591	0.660346
87.9397	5.33837	3.44093	3.91405	5.09766	5.32077	4.20012	4.88654	3.8677	4.67773	4.45312	4.5197	0.655553
88.4422	5.18052	3.34718	3.76451	4.93749	5.18492	4.07842	4.72266	3.7122	4.54852	4.33468	4.38111	0.643759
88.9447	5.02767	3.23131	3.59357	4.78279	5.02896	3.93791	4.54416	3.56038	4.40409	4.1903	4.23011	0.636562
89.4472	4.84746	3.11095	3.41962	4.62292	4.883	3.78713	4.34414	3.38888	4.23703	4.05026	4.06914	0.629046
89.9497	4.66227	2.9994	3.25604	4.4399	4.72092	3.64702	4.14927	3.2061	4.07367	3.90698	3.90616	0.615511
90.4523	4.48153	2.86803	3.07435	4.26231	4.54228	3.49504	3.95027	3.03216	3.90461	3.73958	3.73502	0.6057
90.9548	4.27536	2.73325	2.89151	4.08677	4.37516	3.32854	3.72916	2.84945	3.7115	3.5786	3.55593	0.595752
91.4573	4.07126	2.61017	2.72261	3.89133	4.19175	3.17369	3.50982	2.65018	3.51791	3.41572	3.37544	0.580724
91.9598	3.87166	2.47068	2.53979	3.70181	3.99601	3.01602	3.29668	2.45889	3.32813	3.23138	3.1911	0.568957
92.4623	3.65058	2.32988	2.35862	3.52206	3.81369	2.84271	3.06627	2.27269	3.11833	3.05632	3.00312	0.557126
92.9648	3.43904	2.20452	2.19587	3.32746	3.61608	2.68047	2.83356	2.07237	2.90314	2.88168	2.81542	0.540774
93.4673	3.23261	2.06717	2.02444	3.13938	3.41156	2.52565	2.61547	1.87527	2.69942	2.68931	2.62803	0.527673
93.9698	3.01041	1.93141	1.8583	2.96852	3.22328	2.35801	2.38983	1.69483	2.48487	2.51017	2.44296	0.514958
94.4724	2.80527	1.81546	1.71567	2.78916	3.02233	2.19975	2.15916	1.51074	2.26203	2.33492	2.26145	0.498126
94.9749	2.60639	1.69252	1.57004	2.61699	2.82113	2.05856	1.94807	1.32536	2.05594	2.14678	2.08418	0.485012
95.4774	2.39873	1.57431	1.43335	2.46869	2.63982	1.91076	1.74198	1.16194	1.85239	1.97663	1.91586	0.47361
95.9799	2.21507	1.48023	1.32486	2.31892	2.4496	1.77	1.53079	1.00966	1.64172	1.81464	1.75555	0.458872
96.4824	2.03887	1.38386	1.21837	2.1765	2.26617	1.6537	1.33994	0.855659	1.45007	1.64507	1.60282	0.448464
96.9849	1.86093	1.29469	1.12336	2.06262	2.10614	1.53933	1.1664	0.721674	1.2749	1.49849	1.46485	0.44161
97.4874	1.71212	1.23299	1.05986	1.95353	1.94078	1.42944	0.990578	0.612104	1.09715	1.36442	1.3393	0.432725
97.9899	1.57065	1.17256	1.00179	1.8503	1.78815	1.34744	0.831619	0.506111	0.936581	1.22775	1.22329	0.428159
98.4925	1.43411	1.12037	0.955612	1.7771	1.66105	1.27603	0.698732	0.413789	0.802914	1.11873	1.12584	0.428297
98.995	1.32427	1.09752	0.94319	1.7131	1.53198	1.20635	0.569485	0.350116	0.674161	1.02545	1.04356	0.427851
99.4975	1.21741	1.0778	0.938118	1.64757	1.4102	1.16137	0.439465	0.299594	0.547394	0.925953	0.966487	0.431364
100	1.18166	1.06601	0.930487	1.62463	1.33112	1.13581	0.372602	0.283165	0.483464	0.885459	0.929441	0.434366

[truncated: 2 more sheets: M2_RightLeg_NH, M2_RightLeg_NW]
