# Supplementary material for: A minimal markerset for three-dimensional foot function assessment: measuring navicular drop and drift under dynamic conditions
Source: J Foot Ankle Res. 2018 Apr 18;11:15. doi: 10.1186/s13047-018-0257-2 (PMC5907216; doi:10.1186/s13047-018-0257-2)
Supplement: Supplementary file 2 — Dataset. The dataset used for this article. A ZIP-archive with one text file (comma separated values;.csv) per participant, containing the stance-normalized navicular height and width time series from all analyzed steps. (ZIP 8335 kb) [file 13047_2018_257_MOESM2_ESM.zip › 13047_2018_257_MOESM3_ESM/ZAFA02R2.xlsx]

## Sheet: M1a_LeftLeg_NH
StancePhase	NEleL_Meas1	NEleL_Meas2	NEleL_Meas3	NEleL_Meas4	NEleL_Meas5	NEleL_Meas6	NEleL_Meas7	NEleL_Meas8	NEleL_Meas9	NEleL_Meas10	NEleL_Mean	NEleL_SD
0	2.61538	2.62066	2.5744	2.4099	2.45675	2.40555	2.17644	2.99454	3.22512	2.40428	2.5883	0.308862
0.502513	2.57046	2.59695	2.53708	2.39755	2.3997	2.38127	2.09624	2.92955	3.19026	2.35331	2.54524	0.311884
1.00503	2.49791	2.56473	2.4982	2.3944	2.33166	2.35739	2.0123	2.85223	3.15562	2.29474	2.49592	0.315832
1.50754	2.4234	2.52835	2.45584	2.38817	2.26201	2.35336	1.94176	2.77846	3.1177	2.23515	2.44842	0.318597
2.01005	2.36117	2.50505	2.41701	2.38595	2.19489	2.34887	1.86717	2.71088	3.0841	2.17955	2.40546	0.325673
2.51256	2.29999	2.48475	2.38489	2.39627	2.13314	2.35195	1.80891	2.6522	3.05819	2.13097	2.37013	0.333434
3.01508	2.23534	2.46197	2.34366	2.40004	2.06152	2.37222	1.74849	2.58704	3.02374	2.0741	2.33081	0.34259
3.51759	2.18644	2.45589	2.31603	2.41455	2.00273	2.39018	1.69454	2.53805	3.00389	2.03151	2.30338	0.355553
4.0201	2.13319	2.44609	2.28458	2.43645	1.93954	2.42348	1.65486	2.48756	2.98086	1.98595	2.27726	0.36842
4.52261	2.08822	2.44456	2.25496	2.45298	1.87803	2.46784	1.6109	2.44114	2.9602	1.94314	2.2542	0.385057
5.02513	2.05584	2.4557	2.23758	2.48448	1.82839	2.51136	1.58193	2.40885	2.95244	1.91324	2.24298	0.402643
5.52764	2.01986	2.46254	2.21281	2.51701	1.77147	2.57419	1.56009	2.3707	2.93724	1.8768	2.23027	0.42205
6.03015	2.00182	2.48666	2.20257	2.54885	1.72905	2.63999	1.53788	2.34837	2.93671	1.85543	2.22873	0.443742
6.53266	1.98855	2.51471	2.19483	2.59641	1.68913	2.70965	1.53413	2.32937	2.93838	1.83709	2.23322	0.465194
7.03518	1.97905	2.54524	2.18802	2.6398	1.65051	2.79674	1.52994	2.31191	2.94032	1.82025	2.24018	0.489586
7.53769	1.98868	2.59398	2.19792	2.68862	1.62864	2.87965	1.53297	2.31153	2.95863	1.82039	2.2601	0.512931
8.0402	1.99627	2.63923	2.20266	2.7496	1.60226	2.97182	1.55085	2.30608	2.97078	1.8159	2.28055	0.53737
8.54271	2.01685	2.69604	2.22033	2.80331	1.58946	3.07374	1.56439	2.3136	2.99529	1.82467	2.30977	0.562724
9.04523	2.04895	2.76307	2.24474	2.86751	1.58415	3.16805	1.59205	2.32765	3.02585	1.84052	2.34625	0.585669
9.54774	2.07847	2.82553	2.26663	2.93677	1.57776	3.27478	1.6258	2.33887	3.05296	1.85437	2.38319	0.610651
10.0503	2.12597	2.9044	2.30548	2.99875	1.5894	3.38052	1.65705	2.36667	3.09668	1.88541	2.43103	0.633251
10.5528	2.17395	2.98175	2.3393	3.0734	1.5978	3.48003	1.70442	2.38888	3.13451	1.91195	2.4786	0.654602
11.0553	2.22534	3.06026	2.38095	3.14466	1.61582	3.5906	1.74847	2.41841	3.17969	1.94674	2.53109	0.676603
11.5578	2.29129	3.15153	2.43104	3.21157	1.64394	3.69033	1.79618	2.4557	3.23289	1.99031	2.58948	0.694666
12.0603	2.35021	3.23323	2.47395	3.28927	1.6672	3.78864	1.85531	2.48515	3.27813	2.02732	2.64484	0.712806
12.5628	2.41985	3.32363	2.53137	3.35621	1.70658	3.89155	1.90591	2.52837	3.33762	2.07904	2.70801	0.72913
13.0653	2.4934	3.41582	2.58372	3.4233	1.74297	3.97834	1.96648	2.56563	3.39123	2.12609	2.7687	0.742213
13.5678	2.56033	3.49885	2.63768	3.49528	1.78282	4.06878	2.0289	2.60364	3.44575	2.17493	2.8297	0.755138
14.0704	2.64035	3.59314	2.70086	3.55248	1.83335	4.15411	2.08414	2.64984	3.50898	2.23297	2.89502	0.765037
14.5729	2.71281	3.67737	2.75307	3.61402	1.87488	4.22435	2.15128	2.68404	3.56015	2.28018	2.95321	0.77276
15.0754	2.78581	3.75984	2.81609	3.67224	1.92848	4.30019	2.21054	2.72805	3.62167	2.33801	3.01609	0.779383
15.5779	2.86618	3.84767	2.87479	3.71629	1.97938	4.36157	2.26902	2.76666	3.67805	2.39152	3.07511	0.783376
16.0804	2.93379	3.92001	2.92885	3.76668	2.02724	4.41392	2.33485	2.79977	3.72908	2.44045	3.12946	0.785186
16.5829	3.00937	3.9983	2.99221	3.80569	2.0855	4.46876	2.38777	2.84122	3.78911	2.49854	3.18765	0.786097
17.0854	3.08107	4.07034	3.04192	3.83508	2.13185	4.50385	2.44688	2.86824	3.83473	2.54327	3.23572	0.784544
17.5879	3.14372	4.13081	3.09777	3.8693	2.18544	4.53749	2.50406	2.90075	3.88637	2.59421	3.28499	0.780735
18.0905	3.21524	4.19828	3.15063	3.88658	2.23736	4.56631	2.55038	2.92958	3.93473	2.64241	3.33115	0.777316
18.593	3.27317	4.24959	3.19325	3.90067	2.28048	4.57633	2.60552	2.9478	3.97253	2.68081	3.36801	0.770198
19.0955	3.33104	4.29887	3.24464	3.91464	2.33321	4.59007	2.6495	2.97431	4.0193	2.72818	3.40838	0.762645
19.598	3.39048	4.34775	3.28146	3.91034	2.37281	4.59075	2.68997	2.98602	4.0512	2.76159	3.43824	0.755597
20.1005	3.43452	4.3789	3.31958	3.90865	2.41459	4.57926	2.73532	2.99895	4.0846	2.79677	3.46512	0.743798
20.603	3.48554	4.41548	3.35692	3.90009	2.45649	4.57176	2.76528	3.01094	4.11736	2.83168	3.49115	0.73503
21.1055	3.52717	4.44059	3.37996	3.8766	2.48522	4.546	2.79958	3.0089	4.1357	2.8531	3.50528	0.72416
21.608	3.56042	4.4555	3.41102	3.85876	2.5224	4.51743	2.83006	3.01497	4.16249	2.88304	3.52161	0.710481
22.1106	3.59988	4.47518	3.42867	3.82795	2.5471	4.48836	2.84814	3.00802	4.17578	2.90043	3.52995	0.701793
22.6131	3.623	4.47652	3.44331	3.78906	2.56925	4.44175	2.87388	2.99859	4.18623	2.91556	3.53172	0.687551
23.1156	3.64804	4.47845	3.46017	3.75515	2.59386	4.40039	2.88727	2.99175	4.19912	2.93358	3.53478	0.675691
23.6181	3.67094	4.47668	3.46074	3.7052	2.60272	4.35199	2.89652	2.96946	4.19554	2.9363	3.52661	0.66649
24.1206	3.67947	4.45887	3.46849	3.65533	2.61853	4.29276	2.91008	2.95485	4.19941	2.94676	3.51846	0.651431
24.6231	3.69573	4.44772	3.46598	3.60659	2.62416	4.24224	2.90791	2.9307	4.19284	2.94784	3.50617	0.643447
25.1256	3.69993	4.42287	3.45702	3.54309	2.62311	4.17958	2.9102	2.90092	4.17971	2.94322	3.48596	0.632714
25.6281	3.69912	4.39185	3.45363	3.48628	2.62696	4.11577	2.90869	2.87714	4.1722	2.94472	3.46764	0.62058
26.1307	3.70309	4.36451	3.43405	3.42509	2.61426	4.05825	2.89523	2.838	4.14799	2.93086	3.44113	0.615351
26.6332	3.69079	4.3195	3.4205	3.35404	2.60649	3.98738	2.88998	2.80528	4.12971	2.92343	3.41271	0.603606
27.1357	3.68347	4.27872	3.40119	3.29245	2.59201	3.9238	2.87294	2.76717	4.1052	2.91081	3.38278	0.596583
27.6382	3.67148	4.23218	3.3729	3.22107	2.56738	3.85983	2.85266	2.72055	4.07106	2.88972	3.34588	0.591262
28.1407	3.64801	4.17335	3.35318	3.1467	2.54964	3.78617	2.83742	2.68241	4.04511	2.87741	3.30994	0.580972
28.6432	3.63297	4.12252	3.31904	3.07992	2.51608	3.72374	2.80736	2.63008	4.00371	2.85116	3.26866	0.578179
29.1457	3.60447	4.05757	3.28923	3.00025	2.48487	3.65369	2.78267	2.58187	3.96592	2.82933	3.22499	0.571369
29.6482	3.5749	3.99156	3.25862	2.92433	2.45084	3.58139	2.75497	2.5325	3.92635	2.80689	3.18024	0.565204
30.1508	3.54839	3.92861	3.21717	2.85069	2.40402	3.51881	2.71629	2.47212	3.87466	2.77379	3.13046	0.563917
30.6533	3.50688	3.8509	3.18618	2.76482	2.36512	3.44494	2.68656	2.4214	3.83247	2.75103	3.08103	0.557208
31.1558	3.47285	3.7815	3.14355	2.68751	2.31239	3.37741	2.64582	2.35857	3.77707	2.71675	3.02734	0.555908
31.6583	3.43177	3.7058	3.10267	2.60594	2.2589	3.31396	2.60264	2.29673	3.72212	2.68406	2.97246	0.554215
32.1608	3.38258	3.62336	3.06549	2.51661	2.2064	3.24109	2.565	2.23755	3.66946	2.65491	2.91625	0.550605
32.6633	3.34146	3.55055	3.01613	2.43721	2.13933	3.18038	2.51322	2.16552	3.60284	2.61353	2.85602	0.552644
33.1658	3.28595	3.46515	2.97749	2.34827	2.08004	3.11659	2.46726	2.10292	3.54562	2.58251	2.79718	0.551011
33.6683	3.23269	3.38427	2.93048	2.25835	2.00971	3.04969	2.41859	2.03092	3.4782	2.54301	2.73359	0.552244
34.1709	3.17984	3.30615	2.88189	2.17604	1.93511	2.99541	2.35937	1.95628	3.40766	2.50168	2.66994	0.555562
34.6734	3.11351	3.21732	2.84047	2.08207	1.86455	2.93268	2.30917	1.8873	3.34281	2.46726	2.60571	0.556179
35.1759	3.05578	3.14009	2.78606	1.99393	1.77846	2.87488	2.2481	1.80443	3.26325	2.41982	2.53648	0.561806
35.6784	2.98836	3.05637	2.74098	1.9083	1.69863	2.8249	2.18472	1.72943	3.19181	2.38146	2.47049	0.565793
36.1809	2.91594	2.97121	2.69092	1.81278	1.61091	2.76554	2.12671	1.64823	3.11386	2.33816	2.39943	0.570719
36.6834	2.84999	2.89612	2.63551	1.72758	1.51529	2.71742	2.05467	1.5608	3.02935	2.28958	2.32763	0.579188
37.1859	2.76926	2.81015	2.58936	1.6389	1.42574	2.66947	1.98836	1.48121	2.95309	2.2503	2.25758	0.585058
37.6884	2.69339	2.73301	2.53007	1.54531	1.32065	2.61614	1.91922	1.38792	2.86253	2.19826	2.18065	0.594889
38.191	2.61504	2.65748	2.47718	1.46284	1.21927	2.57583	1.83972	1.30016	2.77782	2.15292	2.10783	0.605117
38.6935	2.52545	2.57499	2.42252	1.3722	1.1134	2.52866	1.76911	1.20993	2.69064	2.10635	2.03132	0.614719
39.196	2.44478	2.50567	2.3587	1.28335	0.996492	2.48308	1.68784	1.11063	2.59408	2.05134	1.95159	0.628644
39.6985	2.3525	2.42922	2.30472	1.20279	0.886793	2.44695	1.60457	1.0206	2.50743	2.00684	1.87624	0.640818
40.201	2.25853	2.35549	2.23813	1.11252	0.762886	2.40061	1.52681	0.918487	2.40832	1.95078	1.79326	0.655215
40.7035	2.16893	2.29065	2.17396	1.03026	0.639835	2.3626	1.43572	0.819242	2.31239	1.89814	1.71317	0.671902
41.206	2.06512	2.21611	2.11083	0.950942	0.516096	2.32669	1.35084	0.721492	2.21825	1.84773	1.63241	0.687026
41.7085	1.96823	2.15275	2.03526	0.863917	0.379601	2.28236	1.26381	0.61292	2.11291	1.78626	1.5458	0.705781
42.2111	1.86611	2.08857	1.96873	0.788416	0.25105	2.24964	1.16751	0.514248	2.01807	1.73514	1.46475	0.724329
42.7136	1.75556	2.01984	1.8909	0.709701	0.111374	2.21102	1.08078	0.406306	1.91363	1.67443	1.37735	0.743099
43.2161	1.65343	1.96337	1.81093	0.627918	-0.0297395	2.16976	0.98459	0.298396	1.80925	1.61319	1.29011	0.764602
43.7186	1.5385	1.89764	1.73418	0.557216	-0.167254	2.13811	0.887541	0.19566	1.71039	1.55701	1.2049	0.784806
44.2211	1.42498	1.83629	1.64243	0.478318	-0.317354	2.0952	0.796853	0.0813319	1.5994	1.48788	1.11253	0.806613
44.7236	1.31332	1.7799	1.55747	0.402011	-0.458996	2.05643	0.694176	-0.0236356	1.49833	1.42752	1.02465	0.829048
45.2261	1.18878	1.71296	1.46295	0.332684	-0.607218	2.02063	0.598471	-0.134545	1.3912	1.35996	0.932586	0.850751
45.7286	1.07234	1.65643	1.36137	0.253276	-0.758503	1.97306	0.501332	-0.248547	1.28105	1.2876	0.837941	0.873697
46.2312	0.948119	1.59427	1.26424	0.18146	-0.902062	1.93404	0.39567	-0.354778	1.17951	1.22205	0.746251	0.895931
46.7337	0.818356	1.52796	1.15059	0.110451	-1.05652	1.88931	0.299532	-0.472787	1.06618	1.1424	0.647548	0.918215
47.2362	0.695526	1.47033	1.04088	0.0311268	-1.2025	1.83675	0.194024	-0.583445	0.961379	1.06858	0.551266	0.940148
47.7387	0.559275	1.40013	0.924654	-0.0383178	-1.34965	1.79189	0.0872143	-0.696882	0.854733	0.990008	0.452305	0.961488
48.2412	0.426917	1.33432	0.798662	-0.113535	-1.50051	1.73373	-0.0142581	-0.816683	0.742637	0.902369	0.349364	0.98224
48.7437	0.29376	1.26815	0.679987	-0.192805	-1.6397	1.67345	-0.128607	-0.927391	0.641591	0.822146	0.249058	1.0015
49.2462	0.150072	1.19052	0.54801	-0.263597	-1.78619	1.6146	-0.237533	-1.04918	0.530546	0.727686	0.142494	1.02047
49.7487	0.0156978	1.12143	0.42039	-0.344813	-1.92395	1.53916	-0.349425	-1.16623	0.426144	0.635561	0.0373969	1.03697
50.2513	-0.126974	1.0421	0.293654	-0.424274	-2.05653	1.46667	-0.470979	-1.28246	0.324415	0.541769	-0.0692607	1.0523
50.7538	-0.269838	0.959415	0.159131	-0.499178	-2.19206	1.38728	-0.584324	-1.40695	0.215605	0.436353	-0.179457	1.06631
51.2563	-0.404585	0.881567	0.037086	-0.584814	-2.3123	1.29485	-0.707427	-1.5211	0.119307	0.339342	-0.285808	1.07674
51.7588	-0.548174	0.789304	-0.0914404	-0.663035	-2.43479	1.20832	-0.831556	-1.64346	0.0158825	0.230922	-0.396803	1.08685
52.2613	-0.680938	0.701928	-0.214227	-0.741864	-2.54829	1.10945	-0.949741	-1.76274	-0.0830556	0.12308	-0.504641	1.09352
52.7638	-0.811331	0.60979	-0.328551	-0.828446	-2.6502	1.0066	-1.07867	-1.87637	-0.174689	0.0187065	-0.611315	1.09743
53.2663	-0.943568	0.506892	-0.448702	-0.905691	-2.75322	0.908929	-1.1998	-1.99765	-0.273404	-0.0966578	-0.720287	1.10057
53.7688	-1.06085	0.410701	-0.554276	-0.989912	-2.83852	0.798154	-1.32067	-2.10674	-0.358224	-0.201801	-0.822214	1.09882
54.2714	-1.18171	0.300983	-0.661756	-1.07784	-2.92094	0.692315	-1.44698	-2.21889	-0.445258	-0.313209	-0.927328	1.09606
54.7739	-1.2951	0.189401	-0.765957	-1.15882	-2.99599	0.586607	-1.56146	-2.32866	-0.529036	-0.425281	-1.02843	1.09075
55.2764	-1.39837	0.0790893	-0.858565	-1.25129	-3.05616	0.470719	-1.68132	-2.42809	-0.600866	-0.529448	-1.12543	1.08136
55.7789	-1.50645	-0.045521	-0.957767	-1.34228	-3.11853	0.363867	-1.79854	-2.5342	-0.679076	-0.644146	-1.22626	1.07206
56.2814	-1.60071	-0.163812	-1.04437	-1.43104	-3.16594	0.249949	-1.90684	-2.62884	-0.744403	-0.749744	-1.31857	1.05883
56.7839	-1.69387	-0.288867	-1.13036	-1.5316	-3.20952	0.131488	-2.02285	-2.72344	-0.808837	-0.858497	-1.41364	1.04409
57.2864	-1.78668	-0.420402	-1.21722	-1.62608	-3.25127	0.0207135	-2.1294	-2.81932	-0.874064	-0.971599	-1.50753	1.02904
57.7889	-1.86623	-0.544171	-1.29172	-1.72385	-3.27908	-0.101674	-2.23422	-2.90404	-0.926493	-1.07554	-1.5947	1.01058
58.2915	-1.95147	-0.67952	-1.37381	-1.82977	-3.31173	-0.221259	-2.34352	-2.9964	-0.986236	-1.1903	-1.6884	0.993026
58.794	-2.02878	-0.811049	-1.44725	-1.92744	-3.33473	-0.338174	-2.44095	-3.08092	-1.03677	-1.29893	-1.7745	0.974225
59.2965	-2.10022	-0.940737	-1.51846	-2.03285	-3.35395	-0.466012	-2.54345	-3.1637	-1.08428	-1.40787	-1.86115	0.954362
59.799	-2.17753	-1.07993	-1.59517	-2.14032	-3.3773	-0.585578	-2.64354	-3.25178	-1.13665	-1.52424	-1.9512	0.936196
60.3015	-2.24281	-1.20936	-1.66059	-2.24065	-3.38928	-0.709089	-2.73514	-3.32925	-1.17672	-1.63089	-2.03238	0.916795
60.804	-2.31162	-1.34507	-1.73442	-2.35085	-3.40856	-0.838481	-2.83448	-3.41448	-1.22439	-1.74729	-2.12096	0.898706
61.3065	-2.38041	-1.48232	-1.80477	-2.45711	-3.42469	-0.958663	-2.92506	-3.49596	-1.26786	-1.86077	-2.20576	0.881889
61.809	-2.4401	-1.61174	-1.87209	-2.56041	-3.43794	-1.08805	-3.01442	-3.57398	-1.30741	-1.97169	-2.28778	0.864931
62.3116	-2.50872	-1.75143	-1.94942	-2.67308	-3.46116	-1.21635	-3.10889	-3.66043	-1.35665	-2.09225	-2.37784	0.850277
62.8141	-2.57039	-1.8844	-2.01815	-2.77801	-3.47683	-1.3393	-3.19274	-3.73766	-1.39671	-2.20347	-2.45977	0.836362
63.3166	-2.63158	-2.01751	-2.0958	-2.88577	-3.50144	-1.47295	-3.28263	-3.82187	-1.44547	-2.32242	-2.54774	0.823315
63.8191	-2.70007	-2.15792	-2.17569	-2.99965	-3.52907	-1.59972	-3.37157	-3.90651	-1.49652	-2.44164	-2.63784	0.81238
64.3216	-2.75941	-2.28878	-2.25219	-3.10494	-3.55406	-1.72774	-3.4537	-3.98623	-1.54399	-2.55548	-2.72265	0.801833
64.8241	-2.82699	-2.42781	-2.34191	-3.21766	-3.59247	-1.86332	-3.54504	-4.07629	-1.6052	-2.67969	-2.81764	0.792453
65.3266	-2.89487	-2.56622	-2.4259	-3.33083	-3.62637	-1.98966	-3.6295	-4.15891	-1.6609	-2.79528	-2.90784	0.784637
65.8291	-2.95803	-2.69931	-2.51751	-3.43701	-3.66834	-2.12314	-3.71441	-4.24646	-1.72483	-2.91528	-3.00043	0.776658
66.3317	-3.03216	-2.84247	-2.61548	-3.55186	-3.71764	-2.25769	-3.80583	-4.33765	-1.79608	-3.03797	-3.09948	0.76991
66.8342	-3.09964	-2.97764	-2.70864	-3.66086	-3.76339	-2.38491	-3.88824	-4.42213	-1.86316	-3.15252	-3.19211	0.763847
67.3367	-3.17057	-3.11522	-2.8153	-3.76618	-3.82338	-2.5218	-3.97774	-4.51695	-1.9452	-3.27668	-3.2929	0.757077
67.8392	-3.24771	-3.25723	-2.91795	-3.87784	-3.88107	-2.6531	-4.06722	-4.60598	-2.02446	-3.39339	-3.3926	0.751644
68.3417	-3.31685	-3.38957	-3.02462	-3.97906	-3.94402	-2.78246	-4.15079	-4.69675	-2.10925	-3.5107	-3.49041	0.745532
68.8442	-3.39568	-3.52967	-3.13927	-4.0806	-4.01661	-2.91977	-4.2438	-4.79327	-2.20418	-3.63261	-3.59554	0.738901
69.3467	-3.47231	-3.66511	-3.24654	-4.18365	-4.08394	-3.04765	-4.33033	-4.88132	-2.29338	-3.74443	-3.69487	0.733234
69.8492	-3.54612	-3.79551	-3.3645	-4.27483	-4.16377	-3.17957	-4.41732	-4.97803	-2.39592	-3.86414	-3.79797	0.725811
70.3518	-3.62946	-3.93243	-3.4788	-4.36952	-4.24258	-3.31365	-4.5104	-5.07027	-2.4972	-3.97813	-3.90224	0.718741
70.8543	-3.70456	-4.0581	-3.59154	-4.45984	-4.32235	-3.43806	-4.59425	-5.1601	-2.59948	-4.08883	-4.00171	0.711565
71.3568	-3.78446	-4.1853	-3.71148	-4.54011	-4.41204	-3.56928	-4.68428	-5.25605	-2.71226	-4.20529	-4.10606	0.702763
71.8593	-3.86718	-4.31138	-3.82073	-4.62495	-4.49428	-3.69472	-4.7733	-5.3415	-2.81707	-4.31041	-4.20555	0.694868
72.3618	-3.94176	-4.42569	-3.93553	-4.7002	-4.585	-3.81308	-4.85538	-5.43182	-2.93106	-4.42047	-4.304	0.685828
72.8643	-4.02496	-4.54428	-4.0461	-4.76943	-4.67484	-3.93617	-4.94512	-5.51813	-3.04429	-4.52628	-4.40296	0.676188
73.3668	-4.10192	-4.65235	-4.14874	-4.84142	-4.76005	-4.04667	-5.02686	-5.59697	-3.15302	-4.62441	-4.49524	0.667108
73.8693	-4.17603	-4.7533	-4.25611	-4.90033	-4.85314	-4.15376	-5.10705	-5.68051	-3.27071	-4.72753	-4.58785	0.656702
74.3719	-4.2554	-4.8546	-4.34982	-4.9573	-4.93598	-4.25934	-5.19084	-5.7515	-3.37819	-4.8177	-4.67507	0.646501
74.8744	-4.32312	-4.93985	-4.44279	-5.01214	-5.02123	-4.34901	-5.26304	-5.82219	-3.48919	-4.90772	-4.75703	0.636181
75.3769	-4.39385	-5.02314	-4.53063	-5.0525	-5.10461	-4.43773	-5.3381	-5.88868	-3.59913	-4.99344	-4.83618	0.625058
75.8794	-4.4612	-5.09816	-4.60437	-5.09305	-5.17729	-4.51676	-5.4086	-5.94245	-3.69882	-5.06614	-4.90668	0.614239
76.3819	-4.51789	-5.15798	-4.67912	-5.12488	-5.25414	-4.5805	-5.4682	-5.99796	-3.80408	-5.14079	-4.97255	0.603154
76.8844	-4.57868	-5.21685	-4.73771	-5.14315	-5.31824	-4.64254	-5.53044	-6.03899	-3.89688	-5.20055	-5.0304	0.59176
77.3869	-4.62704	-5.25901	-4.78853	-5.16113	-5.3778	-4.68725	-5.57974	-6.07343	-3.98621	-5.25369	-5.07938	0.580695
77.8894	-4.66968	-5.29104	-4.83301	-5.16426	-5.43398	-4.7195	-5.62167	-6.10267	-4.07325	-5.30148	-5.12105	0.569725
78.392	-4.71041	-5.31689	-4.85804	-5.15653	-5.47374	-4.74515	-5.66103	-6.11414	-4.14452	-5.33087	-5.15113	0.558719
78.8945	-4.73394	-5.32198	-4.87979	-5.14524	-5.51267	-4.74825	-5.68277	-6.12315	-4.21681	-5.35749	-5.17221	0.548582
79.397	-4.75532	-5.32105	-4.88414	-5.11479	-5.53658	-4.74131	-5.70052	-6.1163	-4.27523	-5.36723	-5.18125	0.538813
79.8995	-4.76455	-5.3048	-4.87422	-5.07624	-5.54844	-4.7199	-5.70735	-6.09642	-4.3234	-5.36295	-5.17783	0.529672
80.402	-4.75782	-5.2695	-4.85691	-5.02834	-5.5546	-4.67428	-5.69659	-6.07011	-4.36798	-5.35117	-5.16273	0.522234
80.9045	-4.7474	-5.2274	-4.81616	-4.95923	-5.53929	-4.61896	-5.68155	-6.02198	-4.39252	-5.31601	-5.13205	0.515373
81.407	-4.71629	-5.16218	-4.76737	-4.88323	-5.51737	-4.54108	-5.64707	-5.96655	-4.41283	-5.27232	-5.08863	0.510569
81.9095	-4.67397	-5.08307	-4.70091	-4.79086	-5.479	-4.44095	-5.59793	-5.89449	-4.41829	-5.21039	-5.02899	0.507747
82.4121	-4.62091	-4.99108	-4.61425	-4.67769	-5.42167	-4.32879	-5.53922	-5.80312	-4.40666	-5.12752	-4.95309	0.50628
82.9146	-4.54425	-4.87366	-4.51932	-4.55666	-5.35639	-4.18846	-5.45566	-5.70352	-4.38929	-5.03503	-4.86222	0.508137
83.4171	-4.45956	-4.74636	-4.39892	-4.41293	-5.2662	-4.02999	-5.36027	-5.57904	-4.34853	-4.91592	-4.75177	0.511484
83.9196	-4.35471	-4.59772	-4.2662	-4.25096	-5.16355	-3.85464	-5.24691	-5.44189	-4.29776	-4.78279	-4.62571	0.517688
84.4221	-4.22939	-4.42729	-4.11709	-4.07808	-5.04403	-3.64939	-5.10822	-5.28802	-4.23205	-4.63162	-4.48052	0.526929
84.9246	-4.09426	-4.24611	-3.94346	-3.87862	-4.89977	-3.42991	-4.95818	-5.10946	-4.14369	-4.4544	-4.31579	0.537577
85.4271	-3.93249	-4.03765	-3.76098	-3.66465	-4.74553	-3.1876	-4.78244	-4.92101	-4.04783	-4.26648	-4.13467	0.552146
85.9296	-3.75659	-3.81429	-3.55301	-3.43532	-4.56517	-2.91835	-4.58551	-4.70673	-3.9275	-4.05175	-3.93142	0.568134
86.4322	-3.56473	-3.5748	-3.32891	-3.17902	-4.3677	-2.63733	-4.37467	-4.47533	-3.79224	-3.8194	-3.71141	0.586512
86.9347	-3.34676	-3.30896	-3.09125	-2.91205	-4.15525	-2.32937	-4.1348	-4.22925	-3.64345	-3.57213	-3.47233	0.607852
87.4372	-3.11978	-3.03426	-2.82716	-2.62529	-3.9155	-2.0019	-3.88035	-3.95599	-3.46858	-3.29734	-3.21261	0.629374
87.9397	-2.86999	-2.73742	-2.5552	-2.31544	-3.66596	-1.66308	-3.60747	-3.67314	-3.28515	-3.01327	-2.93861	0.653974
88.4422	-2.60136	-2.42242	-2.26164	-1.99821	-3.39328	-1.29738	-3.30862	-3.36756	-3.07888	-2.70656	-2.64359	0.678829
88.9447	-2.32383	-2.10003	-1.95126	-1.65877	-3.10188	-0.921827	-3.00091	-3.04353	-2.85451	-2.38177	-2.33383	0.704158
89.4472	-2.02086	-1.75378	-1.63387	-1.30412	-2.80082	-0.5335	-2.67073	-2.7105	-2.62024	-2.0487	-2.00971	0.731217
89.9497	-1.70918	-1.40083	-1.29305	-0.944334	-2.47426	-0.12407	-2.32347	-2.35258	-2.36003	-1.69121	-1.6673	0.756371
90.4523	-1.38448	-1.03739	-0.948716	-0.563542	-2.14092	0.285988	-1.96975	-1.98871	-2.09235	-1.32892	-1.31688	0.782664
90.9548	-1.03984	-0.656426	-0.591851	-0.178125	-1.79202	0.709985	-1.59374	-1.61038	-1.80747	-0.953181	-0.951305	0.807508
91.4573	-0.694476	-0.277953	-0.221754	0.211319	-1.42661	1.14352	-1.21271	-1.21659	-1.50458	-0.563175	-0.576302	0.830442
91.9598	-0.332314	0.114109	0.144801	0.615889	-1.06052	1.57132	-0.824371	-0.823668	-1.1985	-0.175643	-0.19689	0.853432
92.4623	0.0370318	0.509831	0.52653	1.01421	-0.675808	2.01131	-0.420668	-0.413581	-0.871161	0.227895	0.19456	0.872391
92.9648	0.405008	0.900049	0.904296	1.41629	-0.290499	2.44614	-0.0224497	-0.00468285	-0.540256	0.628595	0.584249	0.890681
93.4673	0.787608	1.30105	1.28144	1.82336	0.0983758	2.87331	0.384817	0.405714	-0.202249	1.02945	0.978286	0.906045
93.9698	1.16298	1.69031	1.66512	2.21607	0.497795	3.30625	0.794499	0.824672	0.149502	1.43763	1.37448	0.917773
94.4724	1.53973	2.07665	2.03339	2.61212	0.886493	3.72109	1.19377	1.23039	0.49437	1.83105	1.76191	0.928947
94.9749	1.92019	2.46255	2.40624	3.00081	1.28331	4.13018	1.60073	1.64191	0.850846	2.22932	2.15261	0.934891
95.4774	2.28454	2.82796	2.76816	3.37207	1.6734	4.53419	1.99544	2.04414	1.20414	2.617	2.53211	0.940013
95.9799	2.65249	3.19341	3.1166	3.74472	2.05365	4.9133	2.38127	2.43393	1.5513	2.99114	2.90318	0.942277
96.4824	3.00817	3.54296	3.46574	4.09845	2.4377	5.28863	2.76763	2.82525	1.90532	3.36588	3.27057	0.940271
96.9849	3.34839	3.87394	3.7909	4.43649	2.80134	5.64543	3.13182	3.19368	2.24235	3.71639	3.61807	0.938909
97.4874	3.68837	4.2021	4.11195	4.77082	3.1632	5.97733	3.4919	3.55835	2.58039	4.06217	3.96066	0.931641
97.9899	4.00405	4.50319	4.41963	5.0781	3.51442	6.30263	3.84098	3.9104	2.91048	4.39399	4.28779	0.923573
98.4925	4.30964	4.79222	4.70202	5.37192	3.84174	6.59369	4.16257	4.23674	3.21961	4.69919	4.59293	0.913806
98.995	4.60487	5.06846	4.99111	5.65541	4.17903	6.88929	4.49623	4.57127	3.54069	5.01059	4.9007	0.900776
99.4975	4.90645	5.34513	5.27687	5.93777	4.51976	7.13653	4.82449	4.9068	3.86714	5.31908	5.204	0.874823
100	5.11117	5.53263	5.41481	6.10577	4.68414	7.15558	4.9429	5.06848	4.02501	5.46768	5.35082	0.842198

## Sheet: M1a_LeftLeg_NW
StancePhase	NDevL_Meas1	NDevL_Meas2	NDevL_Meas3	NDevL_Meas4	NDevL_Meas5	NDevL_Meas6	NDevL_Meas7	NDevL_Meas8	NDevL_Meas9	NDevL_Meas10	NDevL_Mean	NDevL_SD
0	-4.77301	-4.97503	-4.67644	-4.62513	-4.60027	-4.57638	-4.41921	-4.94303	-5.00461	-4.71113	-4.73042	0.192622
0.502513	-4.71892	-4.90743	-4.61767	-4.54396	-4.54764	-4.43496	-4.3463	-4.90137	-4.91253	-4.66078	-4.65916	0.201011
1.00503	-4.60196	-4.76502	-4.51104	-4.3985	-4.44978	-4.30816	-4.24453	-4.81957	-4.75804	-4.56622	-4.54228	0.197445
1.50754	-4.50808	-4.64745	-4.42304	-4.27452	-4.36946	-4.1697	-4.14956	-4.75367	-4.62763	-4.48876	-4.44119	0.203768
2.01005	-4.40224	-4.51811	-4.32905	-4.1474	-4.28306	-4.03811	-4.06295	-4.68195	-4.49202	-4.4051	-4.336	0.207649
2.51256	-4.29384	-4.38575	-4.22319	-4.00503	-4.18487	-3.90766	-3.95912	-4.59909	-4.345	-4.30956	-4.22131	0.214302
3.01508	-4.19447	-4.26272	-4.12997	-3.87593	-4.09935	-3.76532	-3.86547	-4.52922	-4.21207	-4.22642	-4.11609	0.226986
3.51759	-4.07835	-4.12348	-4.0192	-3.7376	-3.99637	-3.6398	-3.77207	-4.4426	-4.06344	-4.12557	-3.99985	0.232858
4.0201	-3.97436	-3.99716	-3.91492	-3.59461	-3.90004	-3.50774	-3.66758	-4.3633	-3.92335	-4.03103	-3.88741	0.24656
4.52261	-3.86783	-3.86951	-3.81178	-3.46613	-3.80494	-3.37523	-3.57984	-4.28593	-3.78706	-3.93728	-3.77855	0.258307
5.02513	-3.75277	-3.73461	-3.69548	-3.32462	-3.69678	-3.26017	-3.4825	-4.19652	-3.64019	-3.83004	-3.66137	0.266203
5.52764	-3.65419	-3.61784	-3.59528	-3.18974	-3.60466	-3.13427	-3.38658	-4.12388	-3.51234	-3.73823	-3.5557	0.281995
6.03015	-3.54289	-3.49013	-3.4823	-3.06538	-3.4995	-3.02062	-3.30444	-4.03925	-3.37456	-3.63282	-3.44519	0.289313
6.53266	-3.43759	-3.37035	-3.37381	-2.92865	-3.39842	-2.9178	-3.20879	-3.95971	-3.24401	-3.53078	-3.33699	0.29986
7.03518	-3.34124	-3.26174	-3.27424	-2.808	-3.30554	-2.80607	-3.12703	-3.88915	-3.1252	-3.43616	-3.23744	0.312136
7.53769	-3.2315	-3.14189	-3.1613	-2.69045	-3.19851	-2.71519	-3.04858	-3.80554	-2.99551	-3.3266	-3.13151	0.316419
8.0402	-3.13874	-3.04142	-3.06675	-2.56624	-3.10888	-2.62493	-2.96158	-3.73991	-2.88677	-3.23341	-3.03686	0.328084
8.54271	-3.04158	-2.93888	-2.96541	-2.46286	-3.01145	-2.53378	-2.89398	-3.66709	-2.77358	-3.13139	-2.942	0.333968
9.04523	-2.9413	-2.83553	-2.86556	-2.35493	-2.91452	-2.46441	-2.8184	-3.59526	-2.6641	-3.02865	-2.84827	0.338226
9.54774	-2.85802	-2.75151	-2.78071	-2.24971	-2.8316	-2.38724	-2.74584	-3.53728	-2.57193	-2.93859	-2.76524	0.347361
10.0503	-2.76151	-2.65638	-2.6824	-2.16412	-2.73443	-2.31999	-2.68827	-3.46516	-2.46833	-2.83297	-2.67736	0.348104
10.5528	-2.67614	-2.57457	-2.60157	-2.06926	-2.65397	-2.26767	-2.61769	-3.40917	-2.38442	-2.7426	-2.59971	0.353295
11.0553	-2.59689	-2.50089	-2.51928	-1.98716	-2.57146	-2.20517	-2.56167	-3.35045	-2.30111	-2.64886	-2.52429	0.357097
11.5578	-2.50673	-2.41824	-2.43385	-1.91799	-2.48529	-2.16137	-2.50896	-3.28745	-2.21668	-2.55011	-2.44867	0.356106
12.0603	-2.43554	-2.35653	-2.36686	-1.83957	-2.41704	-2.12112	-2.44751	-3.24103	-2.15278	-2.46806	-2.3846	0.360458
12.5628	-2.35653	-2.28879	-2.28655	-1.78105	-2.33501	-2.07559	-2.40522	-3.18004	-2.07736	-2.37119	-2.31573	0.359335
13.0653	-2.27858	-2.22399	-2.22013	-1.72565	-2.26635	-2.05134	-2.3541	-3.13105	-2.01777	-2.28664	-2.25556	0.358872
13.5678	-2.21523	-2.17558	-2.15717	-1.66588	-2.20059	-2.02007	-2.30524	-3.08358	-1.96331	-2.20426	-2.19909	0.360269
14.0704	-2.13745	-2.1144	-2.0862	-1.62784	-2.12623	-1.99331	-2.27031	-3.02643	-1.90243	-2.11255	-2.13971	0.357074
14.5729	-2.07373	-2.06903	-2.03502	-1.58368	-2.07101	-1.98291	-2.221	-2.98662	-1.86297	-2.03945	-2.09254	0.356999
15.0754	-2.01124	-2.0264	-1.97174	-1.54338	-2.00307	-1.96044	-2.185	-2.93291	-1.81278	-1.95332	-2.04003	0.355503
15.5779	-1.93985	-1.97642	-1.91719	-1.52079	-1.94316	-1.95238	-2.15076	-2.88563	-1.77284	-1.87497	-1.9934	0.352772
16.0804	-1.88694	-1.94636	-1.8706	-1.48676	-1.89055	-1.95024	-2.10621	-2.84395	-1.7422	-1.80403	-1.95278	0.352196
16.5829	-1.82236	-1.90595	-1.81165	-1.4652	-1.82493	-1.93851	-2.07932	-2.78806	-1.70055	-1.7202	-1.90567	0.350022
17.0854	-1.76234	-1.8715	-1.77179	-1.45272	-1.77768	-1.94627	-2.04192	-2.74865	-1.67941	-1.6552	-1.87075	0.348607
17.5879	-1.71304	-1.84893	-1.72216	-1.42896	-1.72002	-1.94847	-2.00524	-2.69756	-1.64974	-1.58041	-1.83145	0.348134
18.0905	-1.6488	-1.8127	-1.6751	-1.42329	-1.66422	-1.94964	-1.98097	-2.64685	-1.62408	-1.50817	-1.79338	0.347521
18.593	-1.60051	-1.79362	-1.63979	-1.41616	-1.6195	-1.96783	-1.94069	-2.60554	-1.61145	-1.44805	-1.76431	0.347844
19.0955	-1.54839	-1.77178	-1.58904	-1.40301	-1.55866	-1.97299	-1.91231	-2.54709	-1.5847	-1.37277	-1.72607	0.349502
19.598	-1.48999	-1.74494	-1.55494	-1.40833	-1.51379	-1.98738	-1.88418	-2.50288	-1.57601	-1.31469	-1.69771	0.351479
20.1005	-1.44833	-1.73587	-1.51457	-1.40315	-1.46208	-2.00966	-1.84429	-2.45067	-1.56227	-1.25102	-1.66819	0.355024
20.603	-1.39193	-1.71323	-1.47053	-1.4002	-1.40606	-2.01851	-1.82073	-2.39293	-1.54631	-1.18428	-1.63447	0.360068
21.1055	-1.34336	-1.69963	-1.44121	-1.41044	-1.36421	-2.04348	-1.78527	-2.34781	-1.54628	-1.13321	-1.61149	0.365483
21.608	-1.30093	-1.69316	-1.39514	-1.40551	-1.30507	-2.06439	-1.74922	-2.28458	-1.53082	-1.06613	-1.57949	0.373729
22.1106	-1.24422	-1.67373	-1.36198	-1.41081	-1.2583	-2.07826	-1.72437	-2.23227	-1.5296	-1.01291	-1.55265	0.381864
22.6131	-1.20447	-1.67235	-1.32712	-1.41994	-1.20937	-2.10814	-1.68225	-2.17678	-1.52777	-0.958979	-1.52872	0.392162
23.1156	-1.15632	-1.66367	-1.28308	-1.41482	-1.1507	-2.12421	-1.65093	-2.1107	-1.51813	-0.896661	-1.49692	0.404262
23.6181	-1.1053	-1.65349	-1.25578	-1.42456	-1.10833	-2.14293	-1.61881	-2.05959	-1.52628	-0.852196	-1.47472	0.415352
24.1206	-1.06859	-1.65856	-1.21253	-1.42751	-1.04953	-2.17017	-1.57385	-1.99147	-1.51966	-0.792601	-1.44645	0.430804
24.6231	-1.01544	-1.64855	-1.17765	-1.422	-0.998582	-2.18014	-1.54438	-1.9301	-1.52261	-0.742318	-1.41818	0.444157
25.1256	-0.973424	-1.65084	-1.14628	-1.4307	-0.950774	-2.20103	-1.50212	-1.871	-1.53002	-0.696557	-1.39527	0.459159
25.6281	-0.933056	-1.65575	-1.10153	-1.42428	-0.889027	-2.21904	-1.45848	-1.79738	-1.52533	-0.638114	-1.3642	0.47723
26.1307	-0.880518	-1.64995	-1.07431	-1.41794	-0.844427	-2.2241	-1.42545	-1.73977	-1.53912	-0.59826	-1.33939	0.490808
26.6332	-0.845471	-1.66253	-1.03392	-1.42023	-0.786169	-2.24326	-1.37448	-1.66805	-1.54082	-0.545931	-1.31209	0.51025
27.1357	-0.798479	-1.66434	-0.996835	-1.4042	-0.730675	-2.24931	-1.33383	-1.59824	-1.54701	-0.497677	-1.28206	0.527465
27.6382	-0.752792	-1.66876	-0.968525	-1.39669	-0.683568	-2.2524	-1.292	-1.53599	-1.56274	-0.459055	-1.25725	0.54318
28.1407	-0.718561	-1.68538	-0.924203	-1.38917	-0.619812	-2.26599	-1.23685	-1.45668	-1.56372	-0.404878	-1.22652	0.56538
28.6432	-0.667676	-1.6868	-0.896806	-1.36622	-0.572514	-2.26181	-1.19701	-1.3928	-1.58244	-0.368412	-1.19925	0.580809
29.1457	-0.630945	-1.70332	-0.860575	-1.35709	-0.515823	-2.26543	-1.14408	-1.31908	-1.59321	-0.323551	-1.17131	0.601122
29.6482	-0.591491	-1.71807	-0.822494	-1.33897	-0.456575	-2.27045	-1.08954	-1.24209	-1.60322	-0.277233	-1.14101	0.622925
30.1508	-0.54298	-1.72525	-0.797861	-1.31327	-0.410278	-2.26022	-1.04558	-1.17722	-1.62715	-0.244912	-1.11447	0.639072
30.6533	-0.511434	-1.75004	-0.756368	-1.3015	-0.346291	-2.26389	-0.983451	-1.09431	-1.63527	-0.195819	-1.08384	0.663779
31.1558	-0.465084	-1.76134	-0.729728	-1.27431	-0.29648	-2.25794	-0.931674	-1.02468	-1.65878	-0.161977	-1.0562	0.683243
31.6583	-0.424081	-1.77908	-0.699655	-1.24948	-0.24253	-2.24498	-0.878779	-0.950472	-1.67932	-0.124864	-1.02732	0.703312
32.1608	-0.390711	-1.80493	-0.662842	-1.2333	-0.180897	-2.24442	-0.812511	-0.868056	-1.69397	-0.0810429	-0.997269	0.729179
32.6633	-0.341343	-1.81614	-0.642917	-1.2	-0.135558	-2.22656	-0.761859	-0.801194	-1.72551	-0.0544493	-0.970553	0.747375
33.1658	-0.30808	-1.84371	-0.606919	-1.17764	-0.0732278	-2.21214	-0.698256	-0.71711	-1.74163	-0.0116927	-0.939042	0.772123
33.6683	-0.267688	-1.86466	-0.582147	-1.15506	-0.0213918	-2.20207	-0.633302	-0.642824	-1.76916	0.0196012	-0.911871	0.795878
34.1709	-0.22188	-1.88093	-0.559565	-1.11902	0.0288298	-2.174	-0.579488	-0.569799	-1.79876	0.0485149	-0.88261	0.815675
34.6734	-0.191417	-1.91199	-0.525786	-1.09821	0.091128	-2.15731	-0.507805	-0.484398	-1.81768	0.0886181	-0.851484	0.842693
35.1759	-0.144284	-1.92676	-0.510451	-1.06786	0.13533	-2.13392	-0.447152	-0.416546	-1.85443	0.109798	-0.825627	0.863702
35.6784	-0.106397	-1.95022	-0.481142	-1.03192	0.194137	-2.09897	-0.386093	-0.334045	-1.87732	0.144818	-0.792715	0.886715
36.1809	-0.072001	-1.97607	-0.458031	-1.00986	0.247221	-2.07707	-0.312268	-0.256889	-1.90614	0.173186	-0.764792	0.912432
36.6834	-0.0235249	-1.98762	-0.442283	-0.971843	0.293071	-2.0393	-0.255127	-0.186842	-1.94147	0.193568	-0.736137	0.932362
37.1859	0.0076299	-2.01455	-0.41173	-0.937729	0.354301	-2.00054	-0.185876	-0.101444	-1.96203	0.228381	-0.702359	0.95734
37.6884	0.0496645	-2.02943	-0.399212	-0.910985	0.397445	-1.96934	-0.116309	-0.0339405	-1.99936	0.2442	-0.676727	0.979725
38.191	0.0928342	-2.04174	-0.376134	-0.866995	0.451381	-1.9191	-0.0592033	0.0440867	-2.02543	0.269921	-0.643038	1.00016
38.6935	0.123023	-2.0643	-0.3536	-0.834693	0.504999	-1.87774	0.0147366	0.121725	-2.05112	0.294207	-0.612277	1.0241
39.196	0.170466	-2.06822	-0.343022	-0.800228	0.546401	-1.83379	0.0761677	0.186873	-2.08678	0.305361	-0.584678	1.04329
39.6985	0.205022	-2.08208	-0.31563	-0.752692	0.604985	-1.77513	0.136604	0.268697	-2.10467	0.332505	-0.548239	1.06384
40.201	0.240197	-2.09248	-0.304311	-0.720087	0.647236	-1.73006	0.20852	0.333811	-2.13615	0.342167	-0.521116	1.08417
40.7035	0.286273	-2.08981	-0.287107	-0.675988	0.695334	-1.67224	0.262073	0.403966	-2.15961	0.356565	-0.488054	1.10098
41.206	0.314514	-2.10095	-0.264916	-0.627055	0.748583	-1.60972	0.326425	0.478514	-2.17601	0.374699	-0.453592	1.11959
41.7085	0.35636	-2.09597	-0.258276	-0.59078	0.785774	-1.55829	0.389588	0.536037	-2.20451	0.375673	-0.42644	1.13545
42.2111	0.394526	-2.09135	-0.234566	-0.537315	0.840261	-1.48874	0.438673	0.609625	-2.21379	0.392549	-0.389013	1.14994
42.7136	0.422566	-2.0929	-0.223456	-0.488752	0.881761	-1.42586	0.503305	0.669018	-2.2321	0.395139	-0.359127	1.16465
43.2161	0.467037	-2.0757	-0.211754	-0.446064	0.923478	-1.36568	0.553747	0.727068	-2.24645	0.396861	-0.327745	1.17632
43.7186	0.4955	-2.07043	-0.189987	-0.386286	0.975254	-1.28958	0.601709	0.793599	-2.24788	0.407233	-0.291087	1.18767
44.2211	0.528591	-2.05765	-0.185793	-0.339471	1.00849	-1.228	0.659703	0.83987	-2.26247	0.398247	-0.263848	1.19768
44.7236	0.568622	-2.03549	-0.165816	-0.289631	1.05717	-1.15888	0.697574	0.899735	-2.25837	0.403744	-0.228134	1.20543
45.2261	0.591538	-2.02678	-0.153515	-0.228673	1.09714	-1.08292	0.744892	0.949094	-2.25799	0.399847	-0.196737	1.21276
45.7286	0.630166	-2.00085	-0.145674	-0.184286	1.13112	-1.02228	0.789486	0.990578	-2.25825	0.389934	-0.168005	1.21811
46.2312	0.660805	-1.98031	-0.123263	-0.128823	1.17853	-0.946781	0.81862	1.04366	-2.24129	0.393184	-0.132567	1.22188
46.7337	0.685383	-1.96357	-0.118237	-0.0719517	1.20601	-0.876376	0.862347	1.07502	-2.23775	0.377291	-0.106183	1.2249
47.2362	0.725119	-1.9308	-0.0998396	-0.02921	1.24484	-0.814588	0.890834	1.11596	-2.21867	0.373594	-0.0742755	1.22582
47.7387	0.747494	-1.91277	-0.0830976	0.0292741	1.27941	-0.737004	0.916372	1.15097	-2.19858	0.366901	-0.0441039	1.22559
48.2412	0.779058	-1.8844	-0.0754431	0.0792897	1.30167	-0.673851	0.951702	1.17211	-2.1849	0.350218	-0.0184543	1.22433
48.7437	0.813925	-1.8512	-0.0503889	0.122826	1.33888	-0.608316	0.966907	1.20674	-2.15256	0.350512	0.0137325	1.2209
49.2462	0.834311	-1.82988	-0.0414346	0.181309	1.35627	-0.533246	0.992146	1.22029	-2.13372	0.334342	0.0380387	1.21685
49.7487	0.872191	-1.79026	-0.0235299	0.224027	1.37951	-0.475431	1.01532	1.23859	-2.1048	0.327451	0.0663065	1.21124
50.2513	0.898794	-1.75938	-0.00174719	0.269649	1.40321	-0.405548	1.02406	1.25643	-2.07075	0.324774	0.0939495	1.20379
50.7538	0.92402	-1.72778	0.00682843	0.323618	1.40945	-0.337363	1.04863	1.25626	-2.04823	0.309512	0.116495	1.19617
51.2563	0.962003	-1.68181	0.0338869	0.359395	1.43077	-0.282121	1.05918	1.27086	-2.00716	0.313604	0.145861	1.18613
51.7588	0.981778	-1.65029	0.048045	0.406278	1.43447	-0.211559	1.06826	1.26795	-1.97774	0.305542	0.167273	1.17526
52.2613	1.01383	-1.60404	0.0663873	0.451956	1.43805	-0.154336	1.08859	1.2655	-1.94406	0.3027	0.192458	1.16373
52.7638	1.04417	-1.55576	0.0944326	0.48374	1.44699	-0.100728	1.09037	1.26925	-1.90099	0.310466	0.218194	1.14947
53.2663	1.06238	-1.51507	0.107038	0.531452	1.43532	-0.0364743	1.10393	1.25378	-1.87308	0.303705	0.237298	1.13567
53.7688	1.09765	-1.45428	0.137851	0.569204	1.43803	0.00813998	1.11717	1.25408	-1.82841	0.316164	0.26556	1.11999
54.2714	1.11808	-1.40337	0.16053	0.602213	1.42801	0.0597231	1.1179	1.24332	-1.79244	0.321345	0.28553	1.10288
54.7739	1.14139	-1.34595	0.182258	0.65003	1.41346	0.111859	1.13642	1.2297	-1.75857	0.326652	0.308724	1.0868
55.2764	1.17409	-1.27581	0.218509	0.681725	1.41053	0.146894	1.14294	1.22925	-1.71182	0.347554	0.336386	1.06806
55.7789	1.1893	-1.21879	0.238361	0.718455	1.38807	0.196148	1.15008	1.21095	-1.68179	0.353249	0.354404	1.0501
56.2814	1.22	-1.14415	0.274081	0.762768	1.37989	0.235422	1.17052	1.20833	-1.63723	0.376181	0.384581	1.0321
56.7839	1.24523	-1.07188	0.306966	0.789546	1.36697	0.267816	1.17438	1.20243	-1.59581	0.397637	0.408328	1.01214
57.2864	1.26284	-1.005	0.333607	0.82903	1.34678	0.31456	1.19181	1.19051	-1.56055	0.41438	0.431795	0.994228
57.7889	1.29724	-0.920489	0.378033	0.866031	1.3441	0.34459	1.21057	1.19714	-1.50814	0.450407	0.465949	0.974866
58.2915	1.31532	-0.850413	0.406633	0.890324	1.32518	0.380136	1.21826	1.18853	-1.47065	0.472127	0.487545	0.955532
58.794	1.34127	-0.772441	0.447151	0.930855	1.319	0.422651	1.24509	1.19339	-1.42138	0.507229	0.521281	0.937799
59.2965	1.37328	-0.688253	0.490444	0.959966	1.31627	0.448653	1.26119	1.20242	-1.36898	0.546439	0.554144	0.918567
59.799	1.39007	-0.618903	0.522782	0.985892	1.30374	0.489656	1.27905	1.2023	-1.32669	0.575877	0.580379	0.900924
60.3015	1.42476	-0.532858	0.574455	1.02611	1.31223	0.52684	1.31142	1.22378	-1.26542	0.625637	0.622696	0.883739
60.804	1.45058	-0.455807	0.612468	1.04999	1.30841	0.555327	1.32835	1.23363	-1.21694	0.662524	0.652853	0.866277
61.3065	1.47364	-0.382512	0.657287	1.08129	1.31339	0.601523	1.36	1.25287	-1.1618	0.706817	0.69025	0.850499
61.809	1.51204	-0.295397	0.710294	1.1199	1.32833	0.635006	1.39423	1.28275	-1.09868	0.759778	0.734826	0.834926
62.3116	1.53349	-0.225891	0.748663	1.14277	1.33048	0.671775	1.41845	1.30045	-1.04977	0.798462	0.766888	0.820032
62.8141	1.56716	-0.146193	0.805928	1.18102	1.35373	0.721025	1.46289	1.33979	-0.982856	0.856423	0.815893	0.806358
63.3166	1.60301	-0.0658231	0.852863	1.21702	1.36851	0.754631	1.4975	1.37124	-0.92608	0.904446	0.857732	0.793458
63.8191	1.6266	0.000799266	0.900455	1.24341	1.38626	0.802222	1.5344	1.40598	-0.868935	0.953633	0.898484	0.781091
64.3216	1.66916	0.08392	0.960503	1.28808	1.4187	0.851579	1.58628	1.45583	-0.799935	1.01592	0.953003	0.770159
64.8241	1.6997	0.153534	1.0032	1.3221	1.43597	0.889856	1.62263	1.4908	-0.747792	1.06164	0.993162	0.760022
65.3266	1.73226	0.222948	1.0621	1.35654	1.47188	0.946956	1.67346	1.54467	-0.680097	1.12451	1.04552	0.750125
65.8291	1.77751	0.302752	1.11475	1.40655	1.50366	0.994826	1.72639	1.59474	-0.618393	1.18221	1.0985	0.742335
66.3317	1.80594	0.364153	1.16163	1.44193	1.53189	1.04194	1.76837	1.64144	-0.562211	1.23529	1.14304	0.734321
66.8342	1.85	0.438655	1.22403	1.48845	1.57775	1.10471	1.82973	1.70608	-0.49091	1.3051	1.20336	0.727285
67.3367	1.89192	0.509226	1.2682	1.54319	1.60721	1.15191	1.88005	1.75447	-0.437019	1.35785	1.2527	0.72214
67.8392	1.92504	0.56924	1.32454	1.58503	1.65067	1.2094	1.93133	1.81702	-0.37123	1.42385	1.30649	0.715815
68.3417	1.97665	0.645521	1.37968	1.64543	1.69444	1.27233	1.9964	1.88007	-0.306333	1.48967	1.36738	0.711847
68.8442	2.01325	0.705572	1.42351	1.70432	1.72819	1.32042	2.04432	1.93309	-0.252148	1.54493	1.41655	0.708105
69.3467	2.05583	0.769918	1.4848	1.7568	1.78057	1.38516	2.10527	2.00489	-0.180842	1.61831	1.47807	0.703621
69.8492	2.10664	0.841087	1.52905	1.82927	1.81668	1.44247	2.16674	2.06043	-0.125642	1.67504	1.53418	0.702006
70.3518	2.14051	0.894659	1.58039	1.8912	1.86054	1.49257	2.21533	2.12372	-0.0632803	1.73895	1.58746	0.698523
70.8543	2.19095	0.963567	1.63587	1.95568	1.90896	1.55821	2.28161	2.19169	0.00355835	1.80699	1.64971	0.696078
71.3568	2.2332	1.02398	1.67552	2.03486	1.94172	1.60699	2.3347	2.24384	0.0555811	1.85875	1.70091	0.695144
71.8593	2.2687	1.07741	1.73271	2.098	1.99221	1.65968	2.38656	2.31376	0.125112	1.92752	1.75817	0.69152
72.3618	2.31908	1.14524	1.77551	2.17181	2.02822	1.7195	2.44999	2.36902	0.181426	1.98109	1.81409	0.690606
72.8643	2.35029	1.19437	1.81922	2.24973	2.0651	1.76044	2.4935	2.42482	0.239266	2.03455	1.86313	0.688515
73.3668	2.38936	1.25125	1.8716	2.31145	2.11059	1.81414	2.54741	2.48901	0.306351	2.09571	1.91869	0.684978
73.8693	2.42993	1.30991	1.9046	2.38823	2.13654	1.86241	2.59881	2.53295	0.355562	2.13627	1.96552	0.684099
74.3719	2.45315	1.35192	1.95286	2.45679	2.17779	1.89747	2.634	2.59167	0.420508	2.19107	2.01272	0.679876
74.8744	2.49179	1.4094	1.9901	2.51448	2.2079	1.94708	2.68376	2.6385	0.475937	2.23371	2.05927	0.676506
75.3769	2.51563	1.45301	2.02115	2.58614	2.23179	1.97968	2.7167	2.67821	0.526475	2.26902	2.09778	0.673703
75.8794	2.53458	1.49231	2.06385	2.63949	2.26732	2.00932	2.74507	2.72886	0.589592	2.31497	2.13854	0.667582
76.3819	2.563	1.54153	2.08473	2.69039	2.28089	2.04682	2.78172	2.75646	0.632908	2.33787	2.17163	0.663652
76.8844	2.56853	1.5689	2.11636	2.74815	2.30526	2.0617	2.79502	2.79402	0.688035	2.37054	2.20165	0.657755
77.3869	2.58262	1.60511	2.14063	2.78238	2.32226	2.08342	2.81578	2.82324	0.737695	2.39486	2.2288	0.650397
77.8894	2.5904	1.63569	2.15131	2.82184	2.32582	2.1007	2.83083	2.8378	0.775762	2.40473	2.24749	0.644477
78.392	2.58087	1.6496	2.17444	2.85662	2.34218	2.09825	2.82666	2.86419	0.827735	2.42656	2.26471	0.63568
78.8945	2.58388	1.67612	2.17418	2.8688	2.33559	2.10729	2.83418	2.86611	0.858924	2.42459	2.27297	0.627016
79.397	2.56586	1.68227	2.17781	2.88996	2.3336	2.09942	2.82161	2.87128	0.895729	2.42653	2.2764	0.618014
79.8995	2.54496	1.6857	2.17715	2.89416	2.32808	2.08161	2.80152	2.87144	0.930536	2.42435	2.27395	0.60701
80.402	2.52719	1.69248	2.15564	2.8824	2.30254	2.07207	2.78645	2.84983	0.947052	2.40166	2.26173	0.596079
80.9045	2.48448	1.67495	2.14524	2.87776	2.28902	2.03831	2.74476	2.83897	0.976573	2.39073	2.24608	0.584046
81.407	2.45058	1.66632	2.11147	2.8473	2.25301	2.00618	2.70764	2.80398	0.985707	2.35713	2.21893	0.570859
81.9095	2.40304	1.64467	2.07389	2.81049	2.21419	1.97225	2.66167	2.7649	0.99335	2.32073	2.18592	0.556891
82.4121	2.33974	1.60775	2.03513	2.77352	2.17529	1.91502	2.59416	2.72458	1.00251	2.28439	2.14521	0.542611
82.9146	2.2852	1.57983	1.97	2.70801	2.11121	1.8671	2.53623	2.65769	0.988416	2.22307	2.09268	0.526768
83.4171	2.20494	1.52699	1.91333	2.64487	2.057	1.80516	2.45652	2.59977	0.98509	2.1719	2.03656	0.51041
83.9196	2.12419	1.47403	1.8354	2.57114	1.98302	1.72879	2.36863	2.52083	0.963618	2.1012	1.96708	0.494398
84.4221	2.04013	1.41842	1.74653	2.47304	1.89963	1.6623	2.28502	2.4315	0.933442	2.02132	1.89113	0.475964
84.9246	1.9315	1.33921	1.66014	2.38186	1.82028	1.57363	2.17511	2.3454	0.907864	1.94572	1.80807	0.458749
85.4271	1.83204	1.26983	1.54541	2.27033	1.71401	1.48358	2.07041	2.23134	0.856043	1.84328	1.71163	0.440916
85.9296	1.71382	1.18296	1.43706	2.14414	1.61538	1.39702	1.95758	2.12449	0.811631	1.74859	1.61327	0.421076
86.4322	1.58416	1.0858	1.31323	2.02404	1.50239	1.28819	1.8249	2.00268	0.753157	1.63957	1.50181	0.403936
86.9347	1.46053	0.99593	1.17433	1.87842	1.37509	1.18935	1.70307	1.86626	0.680096	1.51616	1.38392	0.384442
87.4372	1.31077	0.881639	1.04306	1.73032	1.25609	1.08417	1.56135	1.7382	0.614938	1.40106	1.26216	0.365206
87.9397	1.16533	0.773029	0.886011	1.5829	1.11159	0.965462	1.41383	1.58457	0.524119	1.26036	1.12672	0.348315
88.4422	1.01324	0.659628	0.734331	1.41169	0.972567	0.862301	1.27264	1.43683	0.43783	1.12507	0.992613	0.328651
88.9447	0.842171	0.52908	0.575967	1.24878	0.826794	0.745631	1.10852	1.28273	0.344193	0.982955	0.848682	0.312016
89.4472	0.683398	0.412635	0.401646	1.07933	0.664588	0.630212	0.952996	1.11267	0.232985	0.824179	0.699465	0.29622
89.9497	0.50659	0.280476	0.241043	0.894682	0.515657	0.529022	0.793262	0.956705	0.133689	0.678447	0.552957	0.279825
90.4523	0.328162	0.148757	0.0615839	0.724781	0.347038	0.414188	0.619081	0.781644	0.013431	0.51252	0.395119	0.268081
90.9548	0.158016	0.0277221	-0.11203	0.542786	0.183348	0.315323	0.46081	0.612381	-0.103766	0.350873	0.243546	0.256913
91.4573	-0.0304235	-0.109171	-0.281121	0.358603	0.0232049	0.224142	0.289285	0.447507	-0.219043	0.191981	0.0894964	0.249429
91.9598	-0.20399	-0.229099	-0.463573	0.190103	-0.151647	0.126712	0.119184	0.268657	-0.351025	0.0173145	-0.0677363	0.246804
92.4623	-0.379861	-0.348957	-0.625904	0.008401	-0.307607	0.0540706	-0.0373643	0.109696	-0.466266	-0.139455	-0.213325	0.247351
92.9648	-0.561114	-0.472504	-0.796806	-0.161719	-0.473754	-0.0188327	-0.207853	-0.0586968	-0.593822	-0.307628	-0.365273	0.254651
93.4673	-0.721435	-0.573483	-0.960354	-0.319821	-0.634301	-0.0859711	-0.361352	-0.220647	-0.718413	-0.471399	-0.506718	0.265333
93.9698	-0.891134	-0.682516	-1.10741	-0.486697	-0.780165	-0.128526	-0.509843	-0.367062	-0.830837	-0.621715	-0.640591	0.282113
94.4724	-1.0478	-0.777892	-1.26265	-0.631386	-0.936479	-0.176811	-0.662907	-0.523376	-0.956634	-0.78389	-0.775982	0.302894
94.9749	-1.18967	-0.857709	-1.39252	-0.770244	-1.06947	-0.20778	-0.791227	-0.655651	-1.0621	-0.92402	-0.89204	0.325023
95.4774	-1.33771	-0.943782	-1.51951	-0.909258	-1.20196	-0.222961	-0.922846	-0.786961	-1.17005	-1.06508	-1.00801	0.353359
95.9799	-1.45996	-1.00436	-1.63857	-1.02179	-1.32875	-0.244569	-1.04418	-0.912199	-1.27556	-1.20178	-1.11317	0.379592
96.4824	-1.57906	-1.06241	-1.73185	-1.13506	-1.43183	-0.242894	-1.14368	-1.01321	-1.36033	-1.31602	-1.20163	0.407799
96.9849	-1.69153	-1.11555	-1.82909	-1.23872	-1.54107	-0.239244	-1.2487	-1.12017	-1.45439	-1.4377	-1.29162	0.438607
97.4874	-1.77799	-1.14439	-1.90056	-1.31888	-1.62624	-0.237943	-1.33032	-1.20268	-1.52731	-1.53632	-1.36026	0.463046
97.9899	-1.86857	-1.18027	-1.96103	-1.40426	-1.70217	-0.216027	-1.40044	-1.27574	-1.59382	-1.62678	-1.42291	0.491584
98.4925	-1.93776	-1.19851	-2.01694	-1.47108	-1.77468	-0.205645	-1.46964	-1.3454	-1.65969	-1.71436	-1.47937	0.515689
98.995	-1.99208	-1.20567	-2.04386	-1.52285	-1.81994	-0.18973	-1.51101	-1.38759	-1.70105	-1.77592	-1.51497	0.534511
99.4975	-2.05092	-1.21851	-2.07401	-1.58378	-1.8713	-0.166421	-1.55298	-1.43593	-1.75161	-1.84574	-1.55512	0.557267
100	-2.07207	-1.21075	-2.08177	-1.606	-1.88932	-0.173604	-1.5696	-1.45248	-1.76965	-1.87265	-1.56979	0.561892

## Sheet: M1a_RightLeg_NH
StancePhase	NEleR_Meas1	NEleR_Meas2	NEleR_Meas3	NEleR_Meas4	NEleR_Meas5	NEleR_Meas6	NEleR_Meas7	NEleR_Meas8	NEleR_Meas9	NEleR_Meas10	NEleR_Mean	NEleR_SD
0	3.42739	3.52308	3.8205	4.15688	4.42511	3.31153	3.41186	4.3569	4.13634	4.00316	3.85727	0.415674
0.502513	3.43964	3.54916	3.84193	4.18148	4.458	3.32583	3.44032	4.37564	4.14936	4.02117	3.87825	0.417444
1.00503	3.4578	3.56321	3.88297	4.19377	4.47293	3.3569	3.47839	4.42356	4.18699	4.054	3.90705	0.418492
1.50754	3.48605	3.59087	3.92052	4.21878	4.49683	3.38838	3.52842	4.45779	4.20346	4.08245	3.93736	0.414668
2.01005	3.50253	3.62152	3.94696	4.23233	4.51904	3.41193	3.57009	4.493	4.22752	4.0992	3.96241	0.4134
2.51256	3.52996	3.64318	3.98505	4.24271	4.5271	3.45212	3.62576	4.54013	4.2475	4.12952	3.9923	0.407517
3.01508	3.56179	3.67986	4.02353	4.26203	4.54585	3.48306	3.68893	4.57219	4.25333	4.14726	4.02178	0.399193
3.51759	3.58224	3.71164	4.05088	4.26329	4.55497	3.51402	3.74332	4.61115	4.26965	4.16259	4.04638	0.393105
4.0201	3.61669	3.73601	4.09014	4.2698	4.55255	3.55496	3.81362	4.65173	4.26815	4.18608	4.07397	0.381839
4.52261	3.64725	3.77301	4.12925	4.27538	4.55955	3.57934	3.88133	4.6757	4.26384	4.19153	4.09762	0.371215
5.02513	3.67019	3.79753	4.15686	4.26447	4.5508	3.61168	3.94129	4.70953	4.26196	4.20471	4.1169	0.361975
5.52764	3.70734	3.81765	4.19567	4.26438	4.5355	3.64096	4.01459	4.73375	4.23927	4.21496	4.13641	0.349404
6.03015	3.73399	3.84633	4.23261	4.25347	4.52728	3.65573	4.07539	4.74556	4.22446	4.21162	4.15064	0.339778
6.53266	3.75942	3.85765	4.25668	4.23461	4.50042	3.68127	4.13188	4.76663	4.19928	4.22077	4.16086	0.330971
7.03518	3.7962	3.86894	4.29065	4.22614	4.47343	3.69168	4.19641	4.76995	4.16238	4.2167	4.16925	0.321767
7.53769	3.81863	3.88361	4.32093	4.20076	4.45008	3.69728	4.24235	4.76894	4.13471	4.2103	4.17276	0.315854
8.0402	3.84646	3.87911	4.33752	4.17829	4.40829	3.70869	4.28932	4.77243	4.08787	4.21243	4.17204	0.311392
8.54271	3.87977	3.87893	4.36361	4.15965	4.37263	3.70021	4.33731	4.75511	4.04323	4.19733	4.16878	0.308302
9.04523	3.89825	3.87619	4.38526	4.12472	4.33649	3.69766	4.36538	4.74166	3.99894	4.19105	4.16156	0.307923
9.54774	3.92742	3.8555	4.39342	4.10119	4.28523	3.6905	4.39932	4.72483	3.93753	4.18293	4.14979	0.310225
10.0503	3.95483	3.8425	4.41127	4.07246	4.24525	3.66849	4.42633	4.68984	3.88763	4.16248	4.13611	0.313174
10.5528	3.97071	3.82117	4.42421	4.03488	4.20075	3.65752	4.43632	4.66385	3.82647	4.15564	4.11915	0.318859
11.0553	3.99993	3.78583	4.42387	4.01118	4.14652	3.63226	4.45454	4.62602	3.76037	4.13659	4.09771	0.32685
11.5578	4.02045	3.75989	4.43331	3.97489	4.10614	3.60383	4.45853	4.57713	3.70454	4.11614	4.07548	0.333636
12.0603	4.0353	3.72088	4.43734	3.94022	4.05703	3.58286	4.45161	4.53718	3.63222	4.10482	4.04995	0.344006
12.5628	4.06239	3.67372	4.42842	3.91461	4.00407	3.54414	4.45205	4.47912	3.56872	4.07674	4.0204	0.354439
13.0653	4.07542	3.63562	4.4296	3.87392	3.96434	3.5134	4.43337	4.41901	3.50516	4.05767	3.99075	0.363268
13.5678	4.0895	3.58146	4.42518	3.8439	3.91245	3.47994	4.41142	4.36295	3.43033	4.03667	3.95738	0.376412
14.0704	4.11107	3.52579	4.40846	3.81355	3.8627	3.43356	4.39282	4.28743	3.37027	4.00319	3.92088	0.387216
14.5729	4.11614	3.47678	4.4023	3.77238	3.82304	3.39969	4.35375	4.21827	3.29897	3.98292	3.88442	0.397704
15.0754	4.12824	3.4109	4.3904	3.74589	3.76944	3.35293	4.31855	4.1458	3.22898	3.95003	3.84412	0.412179
15.5779	4.14076	3.34985	4.36666	3.70983	3.7232	3.30426	4.28063	4.05833	3.16854	3.9154	3.80175	0.422874
16.0804	4.13799	3.29155	4.35353	3.672	3.68188	3.26399	4.225	3.98233	3.09369	3.88951	3.75915	0.434723
16.5829	4.14604	3.21803	4.33403	3.64594	3.62678	3.20715	4.17848	3.89599	3.03153	3.84677	3.71307	0.449501
17.0854	4.14677	3.15449	4.30267	3.60527	3.58276	3.15934	4.12312	3.80339	2.96685	3.81301	3.66577	0.459916
17.5879	4.13674	3.0891	4.28161	3.57243	3.53757	3.10993	4.05654	3.72249	2.89502	3.7774	3.61788	0.472257
18.0905	4.13812	3.01231	4.25334	3.54292	3.48097	3.04906	4.00114	3.62719	2.83808	3.72963	3.56728	0.486602
18.593	4.12579	2.94854	4.21316	3.50041	3.43739	3.00194	3.93221	3.53573	2.76863	3.69525	3.51591	0.496083
19.0955	4.10952	2.87824	4.183	3.47168	3.38688	2.94351	3.86022	3.45161	2.70458	3.64863	3.46379	0.507897
19.598	4.10193	2.8017	4.14489	3.43636	3.32938	2.88478	3.79762	3.3536	2.64716	3.60071	3.40981	0.52107
20.1005	4.07726	2.73866	4.09496	3.39555	3.2848	2.83594	3.71917	3.26762	2.5767	3.56182	3.35525	0.528504
20.603	4.05593	2.66527	4.05486	3.36805	3.22882	2.77235	3.6455	3.18185	2.52058	3.50671	3.29999	0.539113
21.1055	4.0379	2.59162	4.00621	3.32697	3.17139	2.71926	3.57627	3.08712	2.45854	3.46106	3.24363	0.550093
21.608	4.00318	2.52972	3.94605	3.2902	3.12464	2.66604	3.49207	3.00802	2.39278	3.41411	3.18668	0.554549
22.1106	3.97771	2.45539	3.8957	3.25996	3.06387	2.60278	3.41859	2.92173	2.34033	3.35581	3.12919	0.563763
22.6131	3.94881	2.38679	3.83649	3.21519	3.00729	2.55413	3.34309	2.83414	2.27425	3.31147	3.07116	0.571493
23.1156	3.9072	2.32625	3.76632	3.18233	2.9573	2.49508	3.25675	2.76035	2.21683	3.25571	3.01241	0.572982
23.6181	3.87784	2.25323	3.70616	3.14609	2.89284	2.4362	3.18401	2.67462	2.16255	3.19947	2.9533	0.580866
24.1206	3.83864	2.19084	3.63701	3.10088	2.8373	2.38731	3.10304	2.59587	2.09731	3.15291	2.89411	0.584609
24.6231	3.79329	2.13156	3.5576	3.06957	2.78299	2.3238	3.0177	2.52474	2.04722	3.09103	2.83395	0.58406
25.1256	3.75954	2.06177	3.48847	3.02646	2.71588	2.27044	2.94518	2.44145	1.9884	3.03923	2.77368	0.590396
25.6281	3.7115	2.0058	3.41033	2.98394	2.66067	2.21662	2.86006	2.37134	1.92959	2.98676	2.71366	0.590004
26.1307	3.66481	1.94759	3.3227	2.95077	2.6009	2.15249	2.77784	2.30052	1.88186	2.92366	2.65231	0.588736
26.6332	3.62573	1.88262	3.24569	2.90268	2.53187	2.10244	2.70432	2.2219	1.82031	2.87487	2.59124	0.592927
27.1357	3.571	1.83243	3.15977	2.8642	2.4755	2.04177	2.61687	2.15846	1.77	2.81525	2.53053	0.589205
27.6382	3.52425	1.77512	3.06532	2.82606	2.40938	1.98102	2.53864	2.08672	1.71911	2.75556	2.46812	0.588334
28.1407	3.47876	1.71589	2.982	2.77648	2.33883	1.92995	2.46285	2.01452	1.65968	2.70578	2.40648	0.589781
28.6432	3.4196	1.67008	2.89012	2.74082	2.27942	1.86432	2.37519	1.95467	1.61494	2.64119	2.34504	0.584375
29.1457	3.37246	1.61356	2.79088	2.6961	2.20658	1.80873	2.30073	1.88216	1.55887	2.58684	2.28169	0.584248
29.6482	3.31937	1.56043	2.7034	2.64838	2.13474	1.75272	2.22191	1.81695	1.50606	2.53205	2.2196	0.582712
30.1508	3.25733	1.5174	2.60781	2.61217	2.07068	1.68667	2.13618	1.7573	1.46108	2.46696	2.15736	0.577297
30.6533	3.20777	1.4621	2.50595	2.5614	1.99176	1.63476	2.06438	1.68527	1.40257	2.41617	2.09321	0.577263
31.1558	3.14602	1.41511	2.41633	2.51703	1.91912	1.57259	1.98266	1.62594	1.35687	2.35478	2.03065	0.573067
31.6583	3.08182	1.37339	2.31886	2.47617	1.84967	1.51067	1.90075	1.56373	1.30667	2.29344	1.96751	0.568611
32.1608	3.02708	1.31991	2.21599	2.42156	1.76649	1.45863	1.83023	1.49386	1.25057	2.24195	1.90263	0.567622
32.6633	2.95669	1.27825	2.12563	2.37937	1.69381	1.39255	1.74695	1.43784	1.20753	2.17586	1.83945	0.561729
33.1658	2.89058	1.23621	2.02751	2.3307	1.61938	1.33675	1.67046	1.37171	1.151	2.11995	1.77543	0.55833
33.6683	2.82827	1.18482	1.92475	2.27495	1.5347	1.28091	1.60034	1.3054	1.10041	2.06367	1.70982	0.555665
34.1709	2.7504	1.14684	1.83469	2.23144	1.46306	1.21556	1.51815	1.24943	1.05365	1.9973	1.64605	0.549125
34.6734	2.68207	1.10295	1.73693	2.17397	1.38517	1.16459	1.44824	1.1798	0.994145	1.94522	1.58131	0.546118
35.1759	2.61065	1.05365	1.63525	2.11875	1.3022	1.10397	1.3785	1.11754	0.947911	1.88287	1.51513	0.541606
35.6784	2.52738	1.01715	1.54639	2.06938	1.23264	1.04409	1.30052	1.05869	0.893397	1.82087	1.45105	0.53498
36.1809	2.45626	0.970144	1.44989	2.00441	1.15339	0.99455	1.23744	0.987451	0.835891	1.76896	1.38584	0.5315
36.6834	2.37584	0.922468	1.35016	1.94926	1.07486	0.93177	1.1685	0.928617	0.789095	1.70306	1.31936	0.52549
37.1859	2.29004	0.884751	1.26339	1.89025	1.00785	0.879801	1.09728	0.865223	0.727741	1.64771	1.2554	0.518854
37.6884	2.21581	0.833522	1.16909	1.82046	0.92923	0.828501	1.04006	0.795074	0.674984	1.59254	1.18993	0.514424
38.191	2.12829	0.786232	1.07231	1.76275	0.856973	0.768509	0.972645	0.738152	0.622385	1.528	1.12362	0.507461
38.6935	2.04283	0.744223	0.988722	1.69253	0.792596	0.723405	0.909568	0.670485	0.559292	1.47814	1.06018	0.500616
39.196	1.9652	0.687735	0.897862	1.62047	0.716893	0.669436	0.856394	0.604059	0.509817	1.41873	0.994661	0.495164
39.6985	1.87328	0.639021	0.805458	1.55634	0.652503	0.616747	0.791437	0.547191	0.449694	1.36017	0.929184	0.487496
40.201	1.78996	0.590013	0.726676	1.47606	0.591662	0.574745	0.736594	0.477221	0.390435	1.31204	0.86654	0.480109
40.7035	1.70868	0.528017	0.64113	1.4028	0.522224	0.519976	0.685445	0.416097	0.339675	1.25049	0.801453	0.473659
41.206	1.6157	0.476388	0.555212	1.32889	0.467717	0.476027	0.624104	0.357833	0.275	1.19968	0.737656	0.465245
41.7085	1.53592	0.41906	0.483584	1.24187	0.412427	0.432757	0.576404	0.289019	0.221573	1.14935	0.676197	0.457237
42.2111	1.45243	0.352437	0.405934	1.16663	0.352999	0.380642	0.525627	0.234008	0.165223	1.08996	0.61259	0.450034
42.7136	1.36318	0.297051	0.329218	1.08185	0.309946	0.342858	0.469093	0.174799	0.101574	1.04528	0.551484	0.441093
43.2161	1.28887	0.231534	0.267506	0.99222	0.262141	0.295692	0.426779	0.111696	0.0511522	0.9913	0.491889	0.432995
43.7186	1.20649	0.161842	0.200447	0.912928	0.215315	0.248914	0.375909	0.0629876	-0.0115946	0.938228	0.431147	0.425644
44.2211	1.12586	0.102268	0.135386	0.818953	0.183592	0.211685	0.325591	0.00491023	-0.0700523	0.89554	0.373373	0.416921
44.7236	1.05842	0.0297134	0.0857261	0.729799	0.143697	0.160484	0.287022	-0.0488492	-0.123134	0.839565	0.316244	0.409903
45.2261	0.980701	-0.0413995	0.0309939	0.644135	0.109338	0.118479	0.236938	-0.0922018	-0.189281	0.794087	0.259179	0.40341
45.7286	0.911771	-0.10529	-0.0211048	0.54481	0.0860655	0.0754296	0.193821	-0.146447	-0.243077	0.748841	0.204482	0.396303
46.2312	0.851223	-0.182932	-0.0577994	0.457068	0.052236	0.0216751	0.157353	-0.189227	-0.303516	0.694167	0.150025	0.392
46.7337	0.780847	-0.253931	-0.0996843	0.364056	0.0274996	-0.0198805	0.109434	-0.228537	-0.368638	0.653379	0.0964545	0.387556
47.2362	0.724326	-0.321868	-0.138715	0.264386	0.00798096	-0.0728951	0.0732729	-0.2759	-0.422655	0.602459	0.0440392	0.383906
47.7387	0.669717	-0.402183	-0.162794	0.177567	-0.0228408	-0.127639	0.0371578	-0.308003	-0.490727	0.551185	-0.00785626	0.383748
48.2412	0.608512	-0.471927	-0.19275	0.0793497	-0.0426622	-0.175013	-0.0074809	-0.344141	-0.552092	0.508667	-0.0589537	0.382417
48.7437	0.563166	-0.54329	-0.220319	-0.0153776	-0.064248	-0.23821	-0.0384096	-0.38238	-0.61196	0.451049	-0.109998	0.383927
49.2462	0.513066	-0.623649	-0.234211	-0.101538	-0.0962735	-0.293902	-0.0757966	-0.406547	-0.683425	0.401606	-0.160067	0.38818
49.7487	0.461052	-0.691235	-0.255674	-0.199471	-0.117193	-0.351994	-0.1166	-0.440728	-0.742139	0.349887	-0.210409	0.390366
50.2513	0.42269	-0.764669	-0.276365	-0.285044	-0.14636	-0.421368	-0.145071	-0.470202	-0.810301	0.286196	-0.261049	0.397093
50.7538	0.373548	-0.842124	-0.285794	-0.369537	-0.182727	-0.478811	-0.18492	-0.4913	-0.879492	0.233761	-0.31074	0.403833
51.2563	0.327259	-0.906483	-0.30553	-0.460143	-0.209009	-0.547096	-0.222458	-0.524414	-0.939293	0.168909	-0.361826	0.408658
51.7588	0.289042	-0.979571	-0.32659	-0.53448	-0.247887	-0.615732	-0.252376	-0.546893	-1.01247	0.101934	-0.412502	0.418024
52.2613	0.237121	-1.05069	-0.338759	-0.614644	-0.289087	-0.675225	-0.296174	-0.568775	-1.07529	0.0422999	-0.462922	0.424068
52.7638	0.193018	-1.11009	-0.363242	-0.691587	-0.322779	-0.747615	-0.332795	-0.599769	-1.1385	-0.0327992	-0.514616	0.429774
53.2663	0.150469	-1.17924	-0.389899	-0.754614	-0.371468	-0.809357	-0.368523	-0.617347	-1.20897	-0.0994817	-0.564843	0.437888
53.7688	0.0958421	-1.24065	-0.408633	-0.826387	-0.417554	-0.869822	-0.417047	-0.641938	-1.26496	-0.167506	-0.615866	0.441025
54.2714	0.052908	-1.29354	-0.440118	-0.885841	-0.460285	-0.937433	-0.455032	-0.669463	-1.33031	-0.245566	-0.666468	0.445791
54.7739	0.00534446	-1.35573	-0.473138	-0.938526	-0.518201	-0.989521	-0.498676	-0.68539	-1.3912	-0.310492	-0.715552	0.449755
55.2764	-0.0493354	-1.40592	-0.497906	-0.997481	-0.569276	-1.04863	-0.550495	-0.713573	-1.44334	-0.385317	-0.766126	0.449695
55.7789	-0.0913551	-1.45236	-0.534743	-1.03939	-0.621837	-1.1051	-0.590845	-0.73767	-1.50622	-0.459857	-0.813938	0.452202
56.2814	-0.143261	-1.50652	-0.571897	-1.08353	-0.687335	-1.1502	-0.641847	-0.75623	-1.55544	-0.524997	-0.862126	0.45128
56.7839	-0.196211	-1.54682	-0.60036	-1.12786	-0.743063	-1.20654	-0.694487	-0.788392	-1.60694	-0.603346	-0.911403	0.449093
57.2864	-0.239333	-1.58918	-0.640587	-1.15737	-0.804993	-1.25199	-0.737785	-0.811241	-1.662	-0.671753	-0.956622	0.448798
57.7889	-0.295841	-1.6369	-0.680621	-1.19642	-0.875736	-1.29654	-0.794374	-0.836918	-1.70321	-0.740104	-1.00567	0.444228
58.2915	-0.347631	-1.67138	-0.71229	-1.22873	-0.935694	-1.34965	-0.84614	-0.87317	-1.75517	-0.817289	-1.05371	0.441261
58.794	-0.395216	-1.7135	-0.7561	-1.25438	-1.00573	-1.38946	-0.893409	-0.898412	-1.80012	-0.880768	-1.09871	0.438357
59.2965	-0.456558	-1.75761	-0.799698	-1.29182	-1.07925	-1.43887	-0.953703	-0.934107	-1.84014	-0.953424	-1.15052	0.43223
59.799	-0.5087	-1.79101	-0.835612	-1.31807	-1.14293	-1.48862	-1.00428	-0.973871	-1.89079	-1.02542	-1.19793	0.42915
60.3015	-0.56327	-1.83602	-0.884247	-1.34853	-1.219	-1.53	-1.05654	-1.00498	-1.92824	-1.08794	-1.24588	0.42445
60.804	-0.628461	-1.87895	-0.932774	-1.38744	-1.29287	-1.58536	-1.11859	-1.05072	-1.97263	-1.1634	-1.30112	0.418497
61.3065	-0.682164	-1.91513	-0.974364	-1.41575	-1.35965	-1.63236	-1.16877	-1.09296	-2.01941	-1.2292	-1.34898	0.415296
61.809	-0.744115	-1.96464	-1.02922	-1.45721	-1.43924	-1.68059	-1.22668	-1.1323	-2.05615	-1.29523	-1.40254	0.410036
62.3116	-0.810821	-2.00806	-1.08399	-1.49981	-1.5116	-1.73892	-1.28916	-1.18585	-2.10654	-1.37045	-1.46052	0.404916
62.8141	-0.866617	-2.04953	-1.13243	-1.53738	-1.58086	-1.78529	-1.34091	-1.23019	-2.14953	-1.43275	-1.51055	0.401525
63.3166	-0.934467	-2.10357	-1.19443	-1.59108	-1.66136	-1.842	-1.40479	-1.27902	-2.19319	-1.50479	-1.57087	0.396793
63.8191	-1.00036	-2.14835	-1.25603	-1.6385	-1.73086	-1.89948	-1.4671	-1.33736	-2.24779	-1.57691	-1.63027	0.392218
64.3216	-1.05894	-2.19609	-1.31152	-1.68935	-1.8017	-1.94888	-1.52258	-1.38469	-2.29121	-1.64038	-1.68454	0.389011
64.8241	-1.13079	-2.25344	-1.38037	-1.75261	-1.88032	-2.01204	-1.59155	-1.44287	-2.34618	-1.71725	-1.75074	0.385153
65.3266	-1.19496	-2.29984	-1.44805	-1.80602	-1.94596	-2.06664	-1.65324	-1.50318	-2.40214	-1.7851	-1.81051	0.380575
65.8291	-1.25761	-2.35351	-1.50944	-1.87061	-2.01701	-2.12204	-1.71362	-1.55498	-2.45203	-1.85353	-1.87044	0.378105
66.3317	-1.33182	-2.41224	-1.58361	-1.93904	-2.09116	-2.18674	-1.78548	-1.62055	-2.51663	-1.93111	-1.93984	0.374486
66.8342	-1.39488	-2.4601	-1.65563	-1.99946	-2.15251	-2.23882	-1.84624	-1.68046	-2.57248	-1.99585	-1.99964	0.369719
67.3367	-1.46274	-2.51818	-1.72103	-2.0742	-2.22243	-2.3001	-1.91146	-1.73748	-2.63263	-2.06981	-2.06501	0.368121
67.8392	-1.53774	-2.57575	-1.79849	-2.14316	-2.29022	-2.36088	-1.98327	-1.80652	-2.70091	-2.14314	-2.13401	0.36372
68.3417	-1.60093	-2.62399	-1.87267	-2.21001	-2.3472	-2.41232	-2.04276	-1.86429	-2.75806	-2.20706	-2.19393	0.359194
68.8442	-1.67389	-2.68331	-1.93964	-2.28797	-2.41402	-2.47566	-2.11103	-1.9258	-2.8275	-2.28293	-2.26217	0.357893
69.3467	-1.74766	-2.73636	-2.01762	-2.35344	-2.47327	-2.52875	-2.17903	-1.99354	-2.89333	-2.34848	-2.32715	0.352137
69.8492	-1.81157	-2.7828	-2.09088	-2.42349	-2.5247	-2.58061	-2.23613	-2.0484	-2.95424	-2.41294	-2.38658	0.348502
70.3518	-1.88729	-2.83903	-2.15609	-2.49619	-2.58487	-2.63941	-2.3036	-2.11223	-3.02664	-2.4845	-2.45299	0.346365
70.8543	-1.95671	-2.88401	-2.2311	-2.55506	-2.63265	-2.68339	-2.3637	-2.17435	-3.08651	-2.54142	-2.51089	0.339663
71.3568	-2.01985	-2.92575	-2.29996	-2.62237	-2.67619	-2.7338	-2.41647	-2.22621	-3.15086	-2.60514	-2.56766	0.337199
71.8593	-2.09296	-2.97401	-2.35999	-2.68201	-2.72539	-2.78096	-2.47816	-2.2888	-3.21716	-2.66592	-2.62654	0.333276
72.3618	-2.15344	-3.00744	-2.42869	-2.73173	-2.75887	-2.81594	-2.52664	-2.34193	-3.27039	-2.71488	-2.67499	0.327001
72.8643	-2.21176	-3.04096	-2.48982	-2.78856	-2.79174	-2.85954	-2.57232	-2.39021	-3.3331	-2.77283	-2.72508	0.325341
73.3668	-2.27493	-3.07617	-2.54117	-2.82946	-2.82572	-2.88986	-2.62236	-2.44641	-3.38563	-2.81774	-2.77094	0.319719
73.8693	-2.3214	-3.09485	-2.59973	-2.86686	-2.84248	-2.91554	-2.65553	-2.48765	-3.43225	-2.85829	-2.80746	0.315655
74.3719	-2.36927	-3.11634	-2.64883	-2.90476	-2.8615	-2.94463	-2.6898	-2.52975	-3.48447	-2.90238	-2.84517	0.31409
74.8744	-2.41467	-3.13399	-2.68665	-2.92339	-2.87595	-2.95551	-2.72154	-2.57276	-3.51952	-2.92831	-2.87323	0.308473
75.3769	-2.44214	-3.13558	-2.72962	-2.94385	-2.8733	-2.96892	-2.73548	-2.59878	-3.55731	-2.95676	-2.89418	0.308094
75.8794	-2.47275	-3.14177	-2.76079	-2.95533	-2.87407	-2.97546	-2.75262	-2.62907	-3.59003	-2.97807	-2.913	0.306498
76.3819	-2.49277	-3.13871	-2.77872	-2.94989	-2.86395	-2.96597	-2.75951	-2.65103	-3.60778	-2.98302	-2.91914	0.303967
76.8844	-2.49627	-3.12186	-2.79944	-2.94763	-2.83803	-2.96107	-2.75026	-2.65756	-3.63144	-2.99198	-2.91955	0.307863
77.3869	-2.50216	-3.10976	-2.80582	-2.92763	-2.81458	-2.93927	-2.74373	-2.66799	-3.63932	-2.98324	-2.91335	0.30745
77.8894	-2.49011	-3.08326	-2.79693	-2.897	-2.7741	-2.90886	-2.71985	-2.66134	-3.64085	-2.96491	-2.89372	0.310958
78.392	-2.46485	-3.0461	-2.78856	-2.86571	-2.71999	-2.87841	-2.68329	-2.64338	-3.64259	-2.94518	-2.86781	0.318521
78.8945	-2.43855	-3.0116	-2.76354	-2.81192	-2.66547	-2.82646	-2.64629	-2.62491	-3.62402	-2.9024	-2.83152	0.321377
79.397	-2.38902	-2.95847	-2.72138	-2.75451	-2.58892	-2.77376	-2.58679	-2.58346	-3.60673	-2.85698	-2.782	0.331776
79.8995	-2.33039	-2.89808	-2.67775	-2.68886	-2.50157	-2.71166	-2.51882	-2.53543	-3.57808	-2.79999	-2.72406	0.341749
80.402	-2.26528	-2.83653	-2.61535	-2.60183	-2.4096	-2.63073	-2.44504	-2.47943	-3.53318	-2.72189	-2.65389	0.3497
80.9045	-2.17477	-2.75354	-2.5342	-2.51568	-2.29265	-2.55212	-2.34654	-2.39878	-3.49021	-2.64352	-2.5702	0.365577
81.407	-2.07907	-2.66629	-2.44995	-2.41301	-2.16805	-2.45456	-2.24338	-2.31493	-3.42624	-2.54367	-2.47592	0.377315
81.9095	-1.97056	-2.57245	-2.34526	-2.29519	-2.03406	-2.34595	-2.12795	-2.21462	-3.3552	-2.43018	-2.36914	0.391174
82.4121	-1.83788	-2.45591	-2.22068	-2.17788	-1.87458	-2.23559	-1.98888	-2.0923	-3.27878	-2.31238	-2.24749	0.410247
82.9146	-1.70266	-2.33699	-2.09204	-2.0383	-1.7106	-2.10151	-1.84763	-1.96734	-3.17962	-2.16855	-2.11452	0.424134
83.4171	-1.54856	-2.20544	-1.94203	-1.89194	-1.53249	-1.96467	-1.6879	-1.81874	-3.08048	-2.01965	-1.96919	0.443401
83.9196	-1.37458	-2.05197	-1.77188	-1.74063	-1.33102	-1.81701	-1.50861	-1.65401	-2.9649	-1.85797	-1.80726	0.463689
84.4221	-1.19874	-1.89718	-1.59786	-1.56638	-1.12775	-1.64853	-1.32764	-1.48405	-2.83328	-1.67362	-1.6355	0.480422
84.9246	-0.999651	-1.72447	-1.40265	-1.39223	-0.906449	-1.48154	-1.12361	-1.28692	-2.70099	-1.48909	-1.45076	0.5033
85.4271	-0.787276	-1.53303	-1.18823	-1.20514	-0.666411	-1.29489	-0.906323	-1.08109	-2.54473	-1.28357	-1.24907	0.523527
85.9296	-0.571849	-1.34068	-0.971325	-1.00033	-0.426567	-1.09667	-0.685893	-0.865272	-2.38267	-1.06517	-1.04064	0.543108
86.4322	-0.331915	-1.12687	-0.734433	-0.798435	-0.166338	-0.897831	-0.440803	-0.623917	-2.2117	-0.845187	-0.817743	0.566977
86.9347	-0.0867097	-0.899708	-0.480259	-0.577104	0.105796	-0.676054	-0.190061	-0.38097	-2.01815	-0.601391	-0.580461	0.586462
87.4372	0.163894	-0.671499	-0.225982	-0.347578	0.376495	-0.453731	0.0666075	-0.123058	-1.82553	-0.356248	-0.339663	0.607602
87.9397	0.436065	-0.420876	0.0461578	-0.118846	0.66746	-0.223949	0.345525	0.15323	-1.61399	-0.103095	-0.0832315	0.629671
88.4422	0.705201	-0.164163	0.332572	0.130675	0.9616	0.0234897	0.622376	0.425993	-1.38974	0.168371	0.181638	0.647712
88.9447	0.982137	0.0939193	0.615453	0.377799	1.2534	0.263916	0.908122	0.716588	-1.16513	0.433265	0.447947	0.667705
89.4472	1.27327	0.37217	0.912758	0.629446	1.56208	0.518494	1.20939	1.01404	-0.917476	0.712661	0.728683	0.685463
89.9497	1.55413	0.648059	1.21978	0.896091	1.86397	0.778189	1.50196	1.3058	-0.669563	0.997552	1.0096	0.700609
90.4523	1.84404	0.925594	1.51804	1.15222	2.16289	1.02999	1.80529	1.61393	-0.413557	1.27455	1.2913	0.715934
90.9548	2.13711	1.21765	1.82589	1.41791	2.47216	1.29695	2.11376	1.91547	-0.140758	1.56678	1.58229	0.72748
91.4573	2.41499	1.49863	2.13753	1.68655	2.7652	1.55448	2.40918	2.21195	0.124613	1.8494	1.86525	0.737513
91.9598	2.70104	1.78115	2.43415	1.94166	3.05525	1.80908	2.7149	2.51793	0.405276	2.12864	2.14891	0.745247
92.4623	2.97754	2.06949	2.7349	2.20735	3.34693	2.07125	3.0134	2.80544	0.68802	2.41515	2.43295	0.749645
92.9648	3.23745	2.33917	3.03305	2.46151	3.61512	2.31408	3.29739	3.09024	0.964163	2.68165	2.70338	0.752459
93.4673	3.50204	2.6099	3.30996	2.70463	3.88066	2.56007	3.58804	3.37306	1.2546	2.95075	2.97337	0.751543
93.9698	3.74551	2.876	3.58588	2.95301	4.13787	2.79922	3.85944	3.63048	1.53177	3.21251	3.23317	0.748702
94.4724	3.97443	3.11854	3.85328	3.17826	4.36772	3.01793	4.11766	3.88711	1.80914	3.45304	3.47771	0.743256
94.9749	4.20187	3.3612	4.09417	3.39806	4.59524	3.24103	4.37569	4.12828	2.089	3.69748	3.7182	0.734642
95.4774	4.40026	3.58865	4.33013	3.61207	4.80493	3.44249	4.6055	4.34376	2.3483	3.91952	3.93956	0.724989
95.9799	4.5886	3.79131	4.55312	3.79872	4.98765	3.63055	4.82561	4.558	2.61284	4.12731	4.14737	0.712169
96.4824	4.76773	3.99273	4.74634	3.98476	5.16804	3.8166	5.03671	4.74532	2.86237	4.33243	4.3453	0.698196
96.9849	4.91564	4.17029	4.93281	4.15228	5.32305	3.97354	5.21609	4.91289	3.09518	4.5073	4.51991	0.682898
97.4874	5.05882	4.32604	5.104	4.29708	5.45529	4.12664	5.38997	5.07537	3.32948	4.67745	4.68401	0.66555
97.9899	5.185	4.47869	5.24444	4.44155	5.58414	4.2659	5.54588	5.20507	3.53598	4.8328	4.83195	0.648646
98.4925	5.28269	4.60116	5.37776	4.55712	5.68233	4.37825	5.67134	5.32353	3.73469	4.95979	4.95687	0.629761
98.995	5.38252	4.71669	5.49554	4.66823	5.77082	4.49514	5.79865	5.43052	3.92248	5.09103	5.07716	0.611396
99.4975	5.461	4.81141	5.59214	4.76253	5.84361	4.59163	5.90349	5.5132	4.10002	5.20137	5.17804	0.591304
100	5.4784	4.80965	5.64793	4.76397	5.84046	4.62407	5.92864	5.56696	4.22461	5.23881	5.21235	0.575372

## Sheet: M1a_RightLeg_NW
StancePhase	NDevR_Meas1	NDevR_Meas2	NDevR_Meas3	NDevR_Meas4	NDevR_Meas5	NDevR_Meas6	NDevR_Meas7	NDevR_Meas8	NDevR_Meas9	NDevR_Meas10	NDevR_Mean	NDevR_SD
0	-4.05338	-4.67135	-5.17043	-3.9908	-4.01997	-4.04005	-4.37005	-4.01704	-4.79714	-4.61698	-4.37472	0.418295
0.502513	-3.91198	-4.50144	-5.10206	-3.8316	-3.86586	-3.91736	-4.25448	-3.92165	-4.70778	-4.48223	-4.24964	0.435646
1.00503	-3.75305	-4.35033	-4.99335	-3.68529	-3.73151	-3.75628	-4.12122	-3.75593	-4.52608	-4.30599	-4.0979	0.440933
1.50754	-3.59351	-4.1875	-4.88039	-3.52905	-3.58661	-3.60561	-3.98261	-3.61027	-4.3689	-4.14027	-3.94847	0.447847
2.01005	-3.44131	-4.01784	-4.76524	-3.37688	-3.43658	-3.45984	-3.84932	-3.45997	-4.20055	-3.97805	-3.79856	0.452745
2.51256	-3.27898	-3.85524	-4.62995	-3.22471	-3.29498	-3.29774	-3.70365	-3.29435	-4.02667	-3.79866	-3.64049	0.455036
3.01508	-3.11232	-3.67818	-4.48474	-3.06105	-3.13978	-3.1434	-3.55136	-3.13865	-3.859	-3.62597	-3.47945	0.456446
3.51759	-2.95717	-3.50424	-4.3414	-2.91092	-2.98872	-2.98905	-3.40798	-2.97365	-3.67547	-3.4527	-3.32013	0.455477
4.0201	-2.79045	-3.33667	-4.18093	-2.75424	-2.84473	-2.82455	-3.25073	-2.8031	-3.50108	-3.26889	-3.15554	0.453412
4.52261	-2.62851	-3.15671	-4.0142	-2.59606	-2.6887	-2.67465	-3.09569	-2.64401	-3.32417	-3.09928	-2.9922	0.448122
5.02513	-2.47624	-2.98699	-3.85287	-2.45223	-2.54343	-2.51671	-2.94756	-2.47246	-3.13928	-2.92182	-2.83096	0.442816
5.52764	-2.31313	-2.82115	-3.67758	-2.29819	-2.40212	-2.36	-2.78612	-2.30539	-2.96889	-2.74576	-2.66783	0.436268
6.03015	-2.16256	-2.64654	-3.49982	-2.15396	-2.25196	-2.21602	-2.63434	-2.1466	-2.78816	-2.58289	-2.50828	0.425448
6.53266	-2.01697	-2.48744	-3.33083	-2.01875	-2.11725	-2.06066	-2.48481	-1.97593	-2.61326	-2.40952	-2.35154	0.417713
7.03518	-1.86393	-2.32872	-3.15067	-1.8752	-1.98236	-1.91798	-2.32531	-1.81824	-2.44785	-2.24968	-2.19599	0.407003
7.53769	-1.72819	-2.1664	-2.97141	-1.74949	-1.84323	-1.77923	-2.18033	-1.66253	-2.27227	-2.09506	-2.04481	0.393104
8.0402	-1.59144	-2.02231	-2.80363	-1.62426	-1.72151	-1.63354	-2.03211	-1.49989	-2.11346	-1.93491	-1.89771	0.384401
8.54271	-1.45287	-1.87494	-2.62683	-1.49794	-1.59521	-1.50593	-1.87994	-1.35462	-1.95326	-1.7943	-1.75358	0.370606
9.04523	-1.33241	-1.72999	-2.45365	-1.39084	-1.46994	-1.37238	-1.7438	-1.20452	-1.79238	-1.6495	-1.61394	0.356572
9.54774	-1.20567	-1.60305	-2.29392	-1.27703	-1.36092	-1.24223	-1.59985	-1.05554	-1.64914	-1.50982	-1.47972	0.347819
10.0503	-1.08401	-1.46988	-2.12659	-1.17197	-1.24353	-1.1266	-1.45941	-0.922861	-1.49681	-1.38647	-1.34881	0.333071
10.5528	-0.977451	-1.34517	-1.96483	-1.08048	-1.13231	-1.00035	-1.33273	-0.780794	-1.35675	-1.25436	-1.22252	0.321472
11.0553	-0.861563	-1.23546	-1.81758	-0.980236	-1.03349	-0.887911	-1.19585	-0.648469	-1.22498	-1.13778	-1.10233	0.313391
11.5578	-0.757182	-1.1179	-1.66328	-0.89674	-0.92408	-0.779638	-1.06953	-0.526375	-1.08597	-1.02704	-0.984773	0.300508
12.0603	-0.661569	-1.01382	-1.51566	-0.81687	-0.825349	-0.664317	-0.951519	-0.394506	-0.966406	-0.910821	-0.872083	0.292836
12.5628	-0.556528	-0.919423	-1.38274	-0.732465	-0.73344	-0.56717	-0.82386	-0.278705	-0.842542	-0.814094	-0.765097	0.286449
13.0653	-0.467216	-0.817343	-1.24268	-0.667226	-0.630965	-0.463311	-0.711724	-0.164449	-0.721878	-0.711891	-0.659868	0.278045
13.5678	-0.378854	-0.732087	-1.10976	-0.596066	-0.54246	-0.362395	-0.600693	-0.0446944	-0.616833	-0.613668	-0.559751	0.274596
14.0704	-0.28426	-0.650318	-0.991174	-0.528919	-0.454621	-0.275489	-0.483529	0.0569432	-0.501246	-0.530226	-0.464284	0.271274
14.5729	-0.206716	-0.563296	-0.864833	-0.4766	-0.3587	-0.177027	-0.383493	0.165039	-0.400541	-0.435982	-0.370215	0.268607
15.0754	-0.123047	-0.494723	-0.745641	-0.413678	-0.278509	-0.0920612	-0.277544	0.270984	-0.303542	-0.355712	-0.281347	0.268868
15.5779	-0.0390026	-0.423851	-0.639998	-0.363672	-0.193413	-0.0106861	-0.171206	0.361764	-0.200882	-0.279388	-0.196033	0.269743
16.0804	0.0298904	-0.352078	-0.525835	-0.319365	-0.104824	0.0782331	-0.0799842	0.463562	-0.117427	-0.195862	-0.112369	0.272362
16.5829	0.109545	-0.298154	-0.418813	-0.266714	-0.0317695	0.148993	0.0220641	0.554988	-0.0262315	-0.130548	-0.0336639	0.275991
17.0854	0.18266	-0.237262	-0.32477	-0.231888	0.0504924	0.226956	0.117887	0.638447	0.0581854	-0.0581396	0.0422569	0.281541
17.5879	0.245554	-0.180749	-0.221805	-0.192713	0.130603	0.3021	0.203743	0.732574	0.129879	0.0114426	0.116063	0.288308
18.0905	0.320495	-0.139241	-0.126365	-0.153	0.197695	0.363403	0.301982	0.810595	0.211993	0.0673522	0.185491	0.295577
18.593	0.382932	-0.088091	-0.0436538	-0.129268	0.276617	0.436834	0.388142	0.889655	0.276539	0.135379	0.252509	0.305449
19.0955	0.442119	-0.0468136	0.0481205	-0.094525	0.347917	0.496993	0.471269	0.974204	0.341149	0.190308	0.317074	0.315413
19.598	0.511084	-0.0160772	0.131841	-0.0686736	0.410829	0.554264	0.564455	1.04142	0.40813	0.24246	0.377973	0.326503
20.1005	0.564128	0.0245631	0.203049	-0.0508716	0.486129	0.619866	0.641836	1.11736	0.456517	0.302939	0.436552	0.339619
20.603	0.621226	0.0507995	0.28343	-0.0217893	0.549432	0.667974	0.723159	1.19059	0.514846	0.346134	0.49258	0.352194
21.1055	0.682816	0.0723039	0.355264	-0.00821734	0.610255	0.724376	0.808913	1.25028	0.562752	0.397693	0.545644	0.366666
21.608	0.728463	0.10196	0.414885	0.00773725	0.681794	0.778809	0.878362	1.32232	0.601836	0.447465	0.596364	0.381609
22.1106	0.78395	0.114843	0.483862	0.0288665	0.738752	0.820261	0.95725	1.38326	0.650723	0.484661	0.644642	0.396334
22.6131	0.836937	0.129357	0.543949	0.0339372	0.799426	0.874851	1.03324	1.43816	0.681278	0.535256	0.690639	0.413034
23.1156	0.877432	0.14864	0.592345	0.0497361	0.867171	0.916815	1.09607	1.50379	0.71671	0.57378	0.734248	0.428471
23.6181	0.930657	0.151316	0.650478	0.0612949	0.919956	0.956677	1.17109	1.55283	0.752158	0.610751	0.775721	0.444911
24.1206	0.974515	0.161427	0.69963	0.062819	0.981845	1.00558	1.23612	1.60474	0.772419	0.657226	0.815633	0.462312
24.6231	1.01206	0.171861	0.737859	0.0777169	1.04571	1.03748	1.29407	1.66124	0.805527	0.687415	0.853092	0.477516
25.1256	1.06167	0.168365	0.786388	0.0802327	1.09641	1.07842	1.36351	1.7007	0.826795	0.727117	0.888961	0.495172
25.6281	1.09698	0.176609	0.826056	0.082749	1.15986	1.11796	1.4179	1.75025	0.845202	0.765957	0.923951	0.511736
26.1307	1.13344	0.180457	0.855762	0.09458	1.21953	1.14515	1.47267	1.79582	0.873324	0.793052	0.956379	0.526614
26.6332	1.17796	0.175104	0.89647	0.0911001	1.26978	1.1863	1.53492	1.82912	0.884762	0.834417	0.987993	0.544596
27.1357	1.20647	0.183581	0.928598	0.0972044	1.33411	1.21548	1.58032	1.87546	0.906312	0.864294	1.01918	0.559175
27.6382	1.24296	0.183425	0.95186	0.103893	1.3893	1.24337	1.6331	1.90989	0.926112	0.893211	1.04771	0.573947
28.1407	1.28109	0.180046	0.98691	0.0990298	1.44023	1.28111	1.68698	1.94035	0.935426	0.932146	1.07633	0.59093
28.6432	1.30505	0.190132	1.01376	0.108632	1.5041	1.30251	1.726	1.9816	0.959598	0.955069	1.10465	0.603144
29.1457	1.34143	0.188679	1.03291	0.109592	1.55482	1.33376	1.77712	2.00641	0.971117	0.987862	1.13037	0.617859
29.6482	1.37211	0.190503	1.06463	0.107884	1.60712	1.36425	1.82222	2.03636	0.985419	1.01997	1.15705	0.632381
30.1508	1.39351	0.2033	1.0885	0.118771	1.66905	1.38298	1.85775	2.07043	1.00813	1.04041	1.18328	0.642531
30.6533	1.42824	0.203672	1.1057	0.115707	1.71594	1.41632	1.90673	2.08868	1.01614	1.07528	1.20724	0.656624
31.1558	1.45095	0.213365	1.13606	0.120081	1.76997	1.43813	1.9437	2.11883	1.03797	1.09863	1.23277	0.667619
31.6583	1.4713	0.229834	1.15871	0.129461	1.82857	1.45913	1.97848	2.14445	1.05551	1.12105	1.25765	0.676323
32.1608	1.50233	0.235043	1.17549	0.126087	1.87252	1.49041	2.02447	2.15984	1.0669	1.15355	1.28066	0.688711
32.6633	1.51774	0.254113	1.20577	0.137005	1.92778	1.50562	2.0552	2.18928	1.09316	1.16995	1.30556	0.695992
33.1658	1.53808	0.274685	1.22828	0.143259	1.98148	1.531	2.09154	2.20662	1.10564	1.19633	1.32969	0.703731
33.6683	1.5635	0.287026	1.24553	0.144061	2.02306	1.55581	2.1339	2.22243	1.12515	1.22203	1.35225	0.713255
34.1709	1.57327	0.315582	1.27642	0.159758	2.07803	1.56899	2.16138	2.24915	1.15004	1.23612	1.37687	0.717441
34.6734	1.59371	0.340188	1.2993	0.163596	2.12527	1.59697	2.20073	2.25996	1.16186	1.26485	1.40064	0.72419
35.1759	1.612	0.361014	1.31735	0.172153	2.16478	1.61346	2.23916	2.27812	1.1891	1.28217	1.42293	0.730123
35.6784	1.61817	0.397864	1.34899	0.189797	2.21742	1.62925	2.26651	2.29986	1.20855	1.29883	1.44752	0.732172
36.1809	1.63779	0.425993	1.37223	0.194267	2.25733	1.65542	2.30872	2.30706	1.22536	1.32586	1.471	0.737426
36.6834	1.64826	0.455465	1.39089	0.211966	2.29518	1.66555	2.34293	2.32762	1.25502	1.33708	1.493	0.739764
37.1859	1.65288	0.498172	1.42296	0.229325	2.34366	1.68598	2.37223	2.34292	1.26947	1.35868	1.51763	0.740513
37.6884	1.67011	0.528759	1.44607	0.238808	2.37638	1.7059	2.41537	2.34987	1.29379	1.38	1.54051	0.743632
38.191	1.67317	0.565605	1.4648	0.264612	2.41283	1.71426	2.445	2.3714	1.3191	1.39011	1.56209	0.742989
38.6935	1.67786	0.61071	1.49663	0.281461	2.45523	1.73754	2.47682	2.38055	1.33281	1.41537	1.5865	0.74282
39.196	1.69097	0.642284	1.51896	0.300052	2.48088	1.74933	2.51771	2.3904	1.36173	1.42969	1.6082	0.743282
39.6985	1.68827	0.684173	1.53713	0.331341	2.51481	1.76048	2.54266	2.41103	1.37895	1.44394	1.62928	0.740391
40.201	1.69415	0.728117	1.56824	0.349906	2.54829	1.78205	2.57624	2.4164	1.39655	1.46917	1.65291	0.739012
40.7035	1.70204	0.759594	1.58951	0.379806	2.56615	1.78756	2.61178	2.43115	1.42358	1.47917	1.67303	0.736448
41.206	1.69617	0.804051	1.60712	0.413695	2.59492	1.80348	2.63294	2.44883	1.43457	1.50015	1.69359	0.731715
41.7085	1.70339	0.84424	1.63773	0.437576	2.61644	1.819	2.66711	2.45319	1.45755	1.52136	1.71576	0.728374
42.2111	1.7053	0.875324	1.65837	0.477924	2.62573	1.82317	2.6956	2.4718	1.47714	1.5317	1.73421	0.722701
42.7136	1.69853	0.920029	1.67591	0.512396	2.64655	1.84267	2.71471	2.48388	1.48784	1.55742	1.75399	0.716158
43.2161	1.70576	0.954794	1.70644	0.544936	2.65434	1.8512	2.74766	2.48865	1.51326	1.57214	1.77392	0.710192
43.7186	1.70143	0.985195	1.72673	0.592385	2.65539	1.85991	2.7682	2.50725	1.52475	1.58647	1.79077	0.701644
44.2211	1.69546	1.02741	1.74434	0.62758	2.66683	1.88009	2.78616	2.51179	1.54086	1.61131	1.80918	0.693171
44.7236	1.7008	1.05541	1.77479	0.670695	2.66206	1.88549	2.81483	2.51737	1.56369	1.62005	1.82652	0.684461
45.2261	1.69112	1.08443	1.79465	0.721118	2.65783	1.90284	2.82695	2.53133	1.57218	1.63892	1.84214	0.673624
45.7286	1.68722	1.12145	1.81219	0.75921	2.66179	1.92148	2.84363	2.52834	1.59552	1.65707	1.85879	0.663434
46.2312	1.68922	1.14242	1.84239	0.812146	2.64982	1.93054	2.86496	2.53433	1.61277	1.66355	1.87421	0.652648
46.7337	1.67663	1.16983	1.86168	0.861952	2.64604	1.95669	2.8696	2.54032	1.62576	1.68505	1.88935	0.640507
47.2362	1.6761	1.20027	1.87914	0.905512	2.6473	1.97356	2.88482	2.53259	1.65318	1.69549	1.9048	0.629429
47.7387	1.67493	1.21566	1.90932	0.96457	2.63579	1.99205	2.89755	2.53883	1.66626	1.70611	1.92011	0.617823
48.2412	1.66364	1.24194	1.92871	1.01185	2.63886	2.02332	2.89784	2.53685	1.68849	1.72827	1.93598	0.605734
48.7437	1.66808	1.26578	1.94723	1.06226	2.64314	2.04076	2.91238	2.52916	1.71465	1.73592	1.95194	0.59509
49.2462	1.66603	1.27802	1.97896	1.122	2.63985	2.07082	2.91826	2.53551	1.72908	1.75575	1.96943	0.584259
49.7487	1.66138	1.30372	2.00039	1.16683	2.65493	2.10258	2.91943	2.52828	1.76013	1.77723	1.98749	0.573794
50.2513	1.67295	1.32181	2.02226	1.22299	2.66684	2.12468	2.93531	2.5254	1.78243	1.78953	2.00642	0.565042
50.7538	1.67459	1.33358	2.05817	1.27809	2.67676	2.16358	2.93889	2.53209	1.80489	1.81922	2.02799	0.556462
51.2563	1.68252	1.35904	2.08466	1.32216	2.7049	2.19246	2.94691	2.52499	1.84016	1.83998	2.04978	0.548816
51.7588	1.70379	1.37284	2.1131	1.38068	2.72485	2.22171	2.96677	2.53121	1.86105	1.86246	2.07385	0.542883
52.2613	1.71449	1.3864	2.15636	1.42806	2.74793	2.26225	2.97405	2.5396	1.89456	1.89764	2.10013	0.537382
52.7638	1.7388	1.41133	2.19066	1.47317	2.78582	2.28679	2.99413	2.53887	1.92839	1.91874	2.12667	0.533164
53.2663	1.77019	1.42211	2.22762	1.52879	2.81198	2.32163	3.02062	2.5558	1.95309	1.9519	2.15637	0.530612
53.7688	1.79263	1.43855	2.27922	1.56781	2.84642	2.35562	3.03754	2.56668	1.99425	1.98614	2.18649	0.528725
54.2714	1.83258	1.46205	2.3213	1.61398	2.89042	2.37719	3.07254	2.57618	2.02334	2.00999	2.21796	0.528383
54.7739	1.87162	1.47133	2.36588	1.66138	2.92159	2.41326	3.10694	2.60179	2.05558	2.05	2.25194	0.529462
55.2764	1.90577	1.49144	2.4242	1.69392	2.9654	2.43704	3.137	2.61555	2.09653	2.07957	2.28464	0.531377
55.7789	1.95761	1.51346	2.47183	1.73945	3.0124	2.4597	3.18604	2.63678	2.12204	2.10946	2.32088	0.534867
56.2814	2.0014	1.5239	2.52142	1.77603	3.04811	2.49279	3.2277	2.66781	2.16117	2.15098	2.35713	0.539203
56.7839	2.04651	1.54897	2.58358	1.80633	3.09933	2.50969	3.27165	2.6862	2.19527	2.17739	2.39249	0.544574
57.2864	2.10605	1.57083	2.63386	1.84941	3.14745	2.53759	3.33135	2.71938	2.22225	2.21535	2.43335	0.551097
57.7889	2.15325	1.58593	2.68567	1.87743	3.18838	2.56581	3.37927	2.75369	2.26383	2.25411	2.47074	0.557891
58.2915	2.20857	1.61728	2.7491	1.91042	3.24587	2.58337	3.43642	2.77995	2.29057	2.28246	2.5104	0.565923
58.794	2.27235	1.64106	2.79974	1.9497	3.29507	2.6175	3.50307	2.82424	2.32389	2.32734	2.5554	0.574422
59.2965	2.32341	1.6643	2.85179	1.97418	3.3429	2.64159	3.55736	2.86155	2.36226	2.36222	2.59416	0.582942
59.799	2.38842	1.70306	2.91482	2.01205	3.40604	2.66681	3.62651	2.89913	2.38671	2.39806	2.64016	0.592695
60.3015	2.4547	1.73143	2.96457	2.04633	3.45733	2.70469	3.69736	2.95273	2.42672	2.44634	2.68822	0.602348
60.804	2.51189	1.76575	3.0161	2.07253	3.5136	2.72838	3.75903	2.99454	2.45857	2.48027	2.73007	0.611956
61.3065	2.58617	1.81251	3.07847	2.11429	3.58163	2.76494	3.83821	3.04584	2.48768	2.52669	2.78364	0.622599
61.809	2.6548	1.84781	3.12762	2.14426	3.63642	2.80354	3.91132	3.1066	2.53029	2.57489	2.83375	0.632962
62.3116	2.7208	1.89477	3.17946	2.17683	3.702	2.83293	3.98118	3.15576	2.5577	2.61354	2.8815	0.643043
62.8141	2.80332	1.94925	3.24245	2.22034	3.77411	2.88035	4.06735	3.22138	2.59595	2.66979	2.94243	0.654078
63.3166	2.87505	1.99339	3.29269	2.24963	3.83399	2.91896	4.14147	3.28757	2.63621	2.71691	2.99459	0.664792
63.8191	2.95171	2.05346	3.34674	2.29146	3.90901	2.95974	4.2196	3.34725	2.66568	2.76582	3.05105	0.6747
64.3216	3.04063	2.11538	3.41238	2.33498	3.98445	3.01426	4.3092	3.42565	2.71222	2.8281	3.11772	0.685955
64.8241	3.11651	2.17026	3.46577	2.36881	4.0509	3.05527	4.38416	3.49629	2.74837	2.87661	3.17329	0.696439
65.3266	3.20395	2.24327	3.52403	2.41991	4.13458	3.10977	4.46988	3.56862	2.78666	2.93828	3.23989	0.70572
65.8291	3.29644	2.31251	3.59419	2.46326	4.21257	3.16685	4.55969	3.65635	2.83673	3.0023	3.31009	0.717121
66.3317	3.37691	2.37957	3.65244	2.50663	4.28636	3.21478	4.63615	3.73142	2.87242	3.05701	3.37137	0.726428
66.8342	3.47286	2.46433	3.71643	2.56493	4.37667	3.28091	4.72775	3.81678	2.92272	3.12973	3.44731	0.734953
67.3367	3.56535	2.54062	3.79241	2.6104	4.45598	3.33802	4.81511	3.90974	2.97202	3.19342	3.51931	0.745963
67.8392	3.64989	2.62032	3.8566	2.6665	4.53659	3.39689	4.89387	3.99029	3.01448	3.25885	3.58843	0.752942
68.3417	3.75016	2.71484	3.92713	2.72922	4.6303	3.46917	4.98857	4.08702	3.07465	3.3377	3.67088	0.760836
68.8442	3.83931	2.7979	4.00948	2.78075	4.7095	3.5271	5.07176	4.18144	3.12291	3.40232	3.74425	0.770178
69.3467	3.92675	2.88989	4.07984	2.8496	4.79544	3.59779	5.15343	4.26848	3.17816	3.4797	3.82191	0.774127
69.8492	4.02637	2.99168	4.15682	2.91455	4.88891	3.67014	5.24792	4.3724	3.24275	3.55879	3.90703	0.781509
70.3518	4.10994	3.08114	4.245	2.97591	4.9667	3.73204	5.3264	4.46495	3.29451	3.62742	3.9824	0.787432
70.8543	4.19866	3.18386	4.32051	3.05424	5.05556	3.81105	5.41072	4.55782	3.36353	3.71305	4.0669	0.788573
71.3568	4.29291	3.28984	4.40231	3.12057	5.14485	3.87947	5.50128	4.66241	3.42816	3.78802	4.15098	0.794927
71.8593	4.37006	3.38472	4.4941	3.19334	5.21958	3.94795	5.57494	4.75024	3.48971	3.86288	4.22875	0.795797
72.3618	4.4578	3.49515	4.57191	3.27555	5.30754	4.02818	5.66013	4.84597	3.56775	3.94934	4.31593	0.795109
72.8643	4.54258	3.60167	4.6552	3.34362	5.38821	4.09177	5.743	4.94384	3.632	4.01905	4.39609	0.798922
73.3668	4.613	3.70007	4.74683	3.42578	5.45735	4.166	5.81195	5.02504	3.70649	4.09923	4.47517	0.794187
73.8693	4.69628	3.8136	4.82293	3.50579	5.53915	4.23946	5.89493	5.11873	3.78584	4.17853	4.55952	0.792795
74.3719	4.76811	3.91623	4.90357	3.57625	5.60643	4.29964	5.96704	5.2036	3.85293	4.24442	4.63382	0.791999
74.8744	4.83125	4.01468	4.9908	3.66218	5.66665	4.37444	6.03115	5.27719	3.93713	4.32479	4.71103	0.782843
75.3769	4.90558	4.1248	5.0609	3.73514	5.73633	4.43558	6.10765	5.3628	4.01152	4.3914	4.78717	0.781186
75.8794	4.9619	4.21805	5.13459	3.80738	5.78616	4.4939	6.16658	5.4307	4.0845	4.45502	4.85388	0.77428
76.3819	5.01658	4.31124	5.21308	3.88892	5.83424	4.56116	6.2247	5.49574	4.16922	4.52743	4.92423	0.763388
76.8844	5.07697	4.41003	5.27289	3.95192	5.88649	4.60854	6.28951	5.56692	4.23625	4.57983	4.98794	0.760751
77.3869	5.11623	4.48825	5.33535	4.02279	5.91642	4.66381	6.33347	5.61631	4.31351	4.63994	5.04461	0.747933
77.8894	5.16034	4.5703	5.40079	4.09152	5.94976	4.7152	6.38312	5.67091	4.38789	4.69605	5.10259	0.738199
78.392	5.20207	4.65051	5.44603	4.14369	5.98066	4.75019	6.43102	5.72194	4.44872	4.73565	5.15105	0.732874
78.8945	5.22378	4.70965	5.49301	4.20758	5.98993	4.79698	6.45895	5.75307	4.52315	4.78697	5.19431	0.716274
79.397	5.25449	4.77557	5.54121	4.25735	6.00656	4.82682	6.49659	5.79395	4.58071	4.82133	5.23546	0.709161
79.8995	5.27411	4.83198	5.56787	4.29871	6.01378	4.85094	6.52325	5.82092	4.63736	4.84998	5.26689	0.699487
80.402	5.27868	4.86988	5.59559	4.34841	6.00297	4.88113	6.53468	5.83506	4.69909	4.88471	5.29302	0.682461
80.9045	5.29292	4.91587	5.62306	4.37648	6.00138	4.88854	6.55617	5.85816	4.73994	4.89666	5.31492	0.677391
81.407	5.28892	4.94576	5.62812	4.40616	5.9842	4.90164	6.55888	5.85993	4.79066	4.91419	5.32785	0.663145
81.9095	5.27751	4.96257	5.63409	4.43464	5.95482	4.90864	6.55372	5.85857	4.83122	4.92546	5.33412	0.648844
82.4121	5.2729	4.98702	5.63889	4.44175	5.93422	4.89775	6.55511	5.86033	4.85902	4.91847	5.33655	0.643782
82.9146	5.24651	4.99112	5.62112	4.45751	5.8938	4.89771	6.53341	5.83901	4.89698	4.92189	5.32991	0.626623
83.4171	5.22134	4.98924	5.60472	4.46071	5.84851	4.8801	6.51198	5.8236	4.91339	4.90712	5.31607	0.616575
83.9196	5.19755	4.99254	5.58685	4.45055	5.80957	4.85712	6.49076	5.80265	4.931	4.88626	5.30048	0.609424
84.4221	5.15328	4.97385	5.54689	4.44975	5.7496	4.8407	6.44689	5.76338	4.94791	4.87124	5.27435	0.592188
84.9246	5.11783	4.95633	5.50938	4.42865	5.69257	4.8027	6.41025	5.73536	4.94393	4.83385	5.24309	0.585916
85.4271	5.07749	4.93975	5.4708	4.40613	5.63823	4.77209	6.36644	5.69365	4.95045	4.80316	5.21182	0.575816
85.9296	5.02261	4.90245	5.41153	4.3871	5.56515	4.73723	6.30517	5.64341	4.94202	4.76752	5.16842	0.561215
86.4322	4.98144	4.8726	5.35671	4.34739	5.50226	4.68714	6.25528	5.60454	4.92475	4.71606	5.12482	0.556932
86.9347	4.93007	4.83883	5.30225	4.31687	5.43815	4.65066	6.19182	5.54766	4.91562	4.67773	5.08097	0.544539
87.4372	4.87337	4.78878	5.22967	4.28076	5.36091	4.59994	6.11962	5.49402	4.88434	4.62477	5.02562	0.533982
87.9397	4.83163	4.75096	5.16458	4.23189	5.29955	4.54787	6.05933	5.44725	4.85887	4.5702	4.97621	0.529445
88.4422	4.77699	4.70503	5.10236	4.19757	5.23372	4.50655	5.98198	5.38397	4.82956	4.52623	4.9244	0.516108
88.9447	4.72763	4.65008	5.02553	4.15069	5.16281	4.44888	5.90627	5.33419	4.78368	4.46587	4.86556	0.509161
89.4472	4.69126	4.61038	4.95994	4.1045	5.11129	4.40416	5.83985	5.28448	4.75083	4.41854	4.81752	0.502386
89.9497	4.64319	4.56034	4.90041	4.0715	5.0534	4.36137	5.75728	5.22575	4.70227	4.3733	4.76488	0.489485
90.4523	4.61044	4.51055	4.83029	4.02522	4.99984	4.31044	5.68652	5.18653	4.65242	4.32018	4.71324	0.484491
90.9548	4.58663	4.47717	4.77558	3.99325	4.96672	4.28023	5.62083	5.14148	4.61128	4.2881	4.67413	0.474777
91.4573	4.55627	4.43364	4.7305	3.9682	4.92719	4.24389	5.54469	5.09883	4.55258	4.25021	4.6306	0.463821
91.9598	4.54862	4.40009	4.67909	3.93656	4.90123	4.21439	5.48835	5.07613	4.5075	4.21948	4.59714	0.459177
92.4623	4.54499	4.3821	4.64717	3.92784	4.89424	4.204	5.43264	5.04507	4.45991	4.20812	4.57461	0.447965
92.9648	4.54269	4.35642	4.6282	3.91873	4.88238	4.18616	5.3755	5.0283	4.40551	4.18951	4.55134	0.440459
93.4673	4.5662	4.34931	4.60643	3.91476	4.8916	4.18941	5.34209	5.02679	4.37006	4.19212	4.54487	0.435749
93.9698	4.58914	4.35509	4.60717	3.9344	4.91576	4.20294	5.30573	5.01898	4.32396	4.20508	4.54583	0.426477
94.4724	4.62207	4.35742	4.62283	3.94922	4.93751	4.21582	5.27811	5.03427	4.28824	4.2174	4.55229	0.423491
94.9749	4.67889	4.38442	4.63748	3.98134	4.98447	4.25591	5.27345	5.05696	4.26545	4.25687	4.57752	0.42032
95.4774	4.73158	4.42011	4.67574	4.03022	5.03978	4.29581	5.26402	5.07927	4.2345	4.296	4.6067	0.416623
95.9799	4.80122	4.45726	4.72878	4.07507	5.09502	4.34649	5.27207	5.12737	4.22687	4.34563	4.64758	0.418118
96.4824	4.88767	4.52138	4.78015	4.1448	5.17543	4.41948	5.2976	5.17399	4.22102	4.4172	4.70387	0.418671
96.9849	4.96767	4.58851	4.85393	4.22012	5.25606	4.48639	5.31807	5.22765	4.21976	4.48219	4.76204	0.420701
97.4874	5.06819	4.66165	4.94007	4.29722	5.33935	4.57414	5.36121	5.30264	4.24307	4.56748	4.8355	0.424869
97.9899	5.17509	4.75954	5.02209	4.39873	5.44419	4.67124	5.41289	5.36934	4.2613	4.66147	4.91759	0.428841
98.4925	5.274	4.85241	5.12323	4.49337	5.54012	4.76263	5.46011	5.44928	4.29847	4.74924	5.00029	0.432737
98.995	5.40063	4.96924	5.23385	4.61156	5.65508	4.88392	5.53571	5.54148	4.34999	4.8661	5.10476	0.437229
99.4975	5.52721	5.08118	5.35252	4.72768	5.7632	5.00794	5.61281	5.63557	4.40888	4.98488	5.21019	0.441318
100	5.55969	5.07968	5.42615	4.73078	5.76139	5.05215	5.63058	5.70256	4.46533	5.02711	5.24354	0.439799

## Sheet: M1b_LeftLeg_NH
StancePhase	NEleL_Meas1	NEleL_Meas2	NEleL_Meas3	NEleL_Meas4	NEleL_Meas5	NEleL_Meas6	NEleL_Meas7	NEleL_Meas8	NEleL_Meas9	NEleL_Meas10	NEleL_Mean	NEleL_SD
0	2.26611	2.55704	2.0457	2.1671	2.32904	2.03872	1.54782	1.88456	1.8992	2.1244	2.08597	0.27697
0.502513	2.18535	2.52338	1.9562	2.12404	2.26467	2.02709	1.46676	1.81448	1.82929	2.09114	2.02824	0.287634
1.00503	2.10204	2.48519	1.8583	2.0783	2.20058	2.0182	1.38055	1.7405	1.74364	2.05533	1.96626	0.302041
1.50754	2.03289	2.44213	1.77058	2.03339	2.1563	2.02154	1.30611	1.67558	1.66107	2.03616	1.91357	0.316829
2.01005	1.9518	2.39855	1.67494	1.99511	2.10496	2.0169	1.22599	1.60412	1.5834	2.01295	1.85687	0.333805
2.51256	1.88204	2.36283	1.592	1.96672	2.06498	2.02572	1.16029	1.5466	1.51327	1.99394	1.81084	0.350844
3.01508	1.81144	2.31624	1.50334	1.93294	2.03248	2.03558	1.0908	1.48474	1.43618	1.98874	1.76325	0.370988
3.51759	1.73906	2.27689	1.41816	1.91623	1.9975	2.04394	1.0263	1.42765	1.37442	1.97811	1.71983	0.390837
4.0201	1.68138	2.24152	1.34442	1.89958	1.98057	2.06689	0.974611	1.38346	1.31117	1.98004	1.68636	0.411951
4.52261	1.61784	2.19836	1.2641	1.88841	1.96011	2.08255	0.917822	1.3342	1.25237	1.99036	1.65061	0.43468
5.02513	1.56607	2.16845	1.19705	1.89297	1.95034	2.10731	0.875257	1.29959	1.20799	1.99788	1.62629	0.456209
5.52764	1.52342	2.13828	1.13558	1.89359	1.9509	2.1382	0.839351	1.27223	1.15922	2.02301	1.60738	0.479465
6.03015	1.47933	2.10743	1.07303	1.91155	1.94839	2.16297	0.803144	1.24527	1.12729	2.04989	1.59083	0.502322
6.53266	1.45466	2.09256	1.02834	1.93483	1.9642	2.20265	0.785253	1.23785	1.10043	2.0803	1.58811	0.524115
7.03518	1.43065	2.07458	0.983063	1.96122	1.9775	2.23758	0.767288	1.23166	1.07724	2.12782	1.58686	0.547037
7.53769	1.41567	2.06398	0.945372	2.00623	1.99888	2.27569	0.756968	1.23469	1.07276	2.1717	1.5942	0.568342
8.0402	1.41645	2.0674	0.922721	2.0477	2.03131	2.32418	0.761755	1.25477	1.06587	2.22572	1.61179	0.588693
8.54271	1.41451	2.06643	0.896536	2.10308	2.05804	2.3635	0.762975	1.27307	1.07395	2.29041	1.63025	0.60959
9.04523	1.43028	2.079	0.885185	2.16613	2.10095	2.41484	0.778737	1.30798	1.09085	2.34929	1.66033	0.62793
9.54774	1.45083	2.09978	0.880637	2.22688	2.14051	2.46494	0.801147	1.35167	1.10758	2.4222	1.69462	0.645633
10.0503	1.47393	2.11739	0.87487	2.30462	2.18383	2.51125	0.821919	1.39559	1.14273	2.49611	1.73222	0.663458
10.5528	1.51453	2.15144	0.886059	2.37702	2.23744	2.56957	0.859171	1.45822	1.17496	2.56639	1.77948	0.677628
11.0553	1.55088	2.1864	0.895233	2.45645	2.28203	2.61723	0.893897	1.52033	1.21646	2.64993	1.82688	0.692501
11.5578	1.59877	2.22182	0.909511	2.54356	2.33977	2.67084	0.932872	1.58864	1.26764	2.72561	1.8799	0.706077
12.0603	1.65432	2.27231	0.936285	2.62213	2.39315	2.72654	0.983531	1.67089	1.31317	2.80282	1.93752	0.715957
12.5628	1.70525	2.31716	0.956315	2.71387	2.44583	2.77171	1.02634	1.7471	1.37369	2.88734	1.99446	0.72816
13.0653	1.77152	2.367	0.987674	2.79894	2.50785	2.82742	1.07922	1.83539	1.43004	2.95918	2.05642	0.736397
13.5678	1.83299	2.42632	1.02234	2.88365	2.55788	2.87287	1.13414	1.9277	1.48832	3.03747	2.11837	0.743296
14.0704	1.89732	2.47609	1.05173	2.97586	2.61792	2.91645	1.18224	2.01458	1.55572	3.11358	2.18015	0.752202
14.5729	1.97074	2.53459	1.09426	3.05483	2.67293	2.96478	1.24202	2.11491	1.61244	3.17777	2.24393	0.755231
15.0754	2.03367	2.59427	1.13071	3.14266	2.72308	2.99792	1.29411	2.20879	1.67947	3.24991	2.30546	0.760712
15.5779	2.10687	2.64435	1.16809	3.2241	2.78173	3.03782	1.34546	2.30281	1.7421	3.31044	2.36638	0.764987
16.0804	2.1765	2.70439	1.21408	3.29867	2.82615	3.07018	1.40388	2.40515	1.79995	3.36442	2.42634	0.764698
16.5829	2.24029	2.75703	1.24913	3.38075	2.87764	3.09333	1.44963	2.4951	1.86657	3.42285	2.48323	0.768976
17.0854	2.3135	2.8035	1.2917	3.44697	2.92407	3.1231	1.50132	2.5915	1.91973	3.46398	2.53794	0.768046
17.5879	2.37347	2.85756	1.33378	3.51755	2.96216	3.13647	1.55097	2.68621	1.97866	3.50529	2.59021	0.766983
18.0905	2.43715	2.89777	1.36679	3.58334	3.00824	3.15147	1.5899	2.76967	2.03457	3.54335	2.63823	0.768679
18.593	2.5001	2.93696	1.4096	3.63695	3.03875	3.16345	1.63726	2.86166	2.08045	3.56421	2.68294	0.763908
19.0955	2.55041	2.97794	1.44282	3.69789	3.07376	3.16095	1.67354	2.94181	2.13481	3.58948	2.72434	0.763389
19.598	2.60906	3.00258	1.47378	3.74242	3.10431	3.1656	1.70624	3.01739	2.17506	3.60258	2.7599	0.761063
20.1005	2.65519	3.03077	1.51041	3.7868	3.12378	3.15628	1.74346	3.09695	2.21662	3.60391	2.79242	0.755227
20.603	2.69809	3.05312	1.53304	3.82899	3.15105	3.14316	1.76547	3.15955	2.25755	3.60896	2.8199	0.754518
21.1055	2.74385	3.06117	1.56063	3.85524	3.16239	3.13231	1.79151	3.22502	2.28473	3.59566	2.84125	0.748474
21.608	2.77328	3.07478	1.58515	3.88839	3.17612	3.10483	1.81358	3.28506	2.31985	3.57863	2.85997	0.743881
22.1106	2.80864	3.07548	1.59823	3.90663	3.1868	3.0836	1.82337	3.33052	2.34211	3.55986	2.87153	0.741323
22.6131	2.83538	3.06749	1.61914	3.92059	3.18467	3.05387	1.84041	3.38187	2.36157	3.52224	2.87872	0.733838
23.1156	2.85293	3.06351	1.62845	3.93562	3.19071	3.01587	1.84519	3.41853	2.38329	3.48766	2.88218	0.730821
23.6181	2.87673	3.0425	1.63403	3.93283	3.1817	2.98501	1.84578	3.44865	2.38923	3.44377	2.87802	0.725794
24.1206	2.8843	3.01988	1.64392	3.93613	3.17374	2.93911	1.85032	3.4809	2.40212	3.38643	2.87169	0.719424
24.6231	2.8943	2.99662	1.63872	3.92767	3.16502	2.89727	1.83937	3.49459	2.40497	3.33454	2.85931	0.716652
25.1256	2.90161	2.95662	1.63782	3.91131	3.14282	2.85416	1.83257	3.51028	2.40136	3.26742	2.8416	0.710362
25.6281	2.8958	2.92094	1.63319	3.89921	3.12961	2.79985	1.82186	3.51958	2.40292	3.19582	2.82188	0.706027
26.1307	2.89823	2.87857	1.61693	3.86908	3.10319	2.75554	1.7994	3.51397	2.38835	3.12703	2.79503	0.702331
26.6332	2.88789	2.82396	1.60846	3.84353	3.07687	2.70026	1.78474	3.5142	2.37914	3.04195	2.7661	0.696709
27.1357	2.87561	2.77634	1.58847	3.81037	3.05245	2.6451	1.7585	3.49975	2.36374	2.96112	2.73314	0.693511
27.6382	2.86677	2.71677	1.56522	3.76631	3.01449	2.59508	1.72907	3.47942	2.33885	2.8772	2.69492	0.689165
28.1407	2.84311	2.65212	1.5467	3.72908	2.98628	2.53237	1.70443	3.4618	2.32147	2.78161	2.6559	0.685074
28.6432	2.8273	2.59316	1.51381	3.67518	2.94715	2.47942	1.66544	3.42658	2.28913	2.6951	2.61123	0.6818
29.1457	2.80419	2.51985	1.48608	3.62371	2.90724	2.42109	1.63175	3.39464	2.25997	2.59949	2.5648	0.677866
29.6482	2.77453	2.44896	1.45548	3.56925	2.87187	2.35841	1.59525	3.35747	2.22895	2.50054	2.51607	0.674564
30.1508	2.75295	2.37927	1.41445	3.50169	2.82321	2.30556	1.54839	3.30713	2.18625	2.40983	2.46287	0.67102
30.6533	2.71738	2.2966	1.38229	3.44257	2.78473	2.24085	1.51053	3.26422	2.15257	2.30705	2.40988	0.667865
31.1558	2.68691	2.22163	1.33988	3.36938	2.73775	2.18312	1.46242	3.20847	2.10636	2.20948	2.35254	0.664284
31.6583	2.65547	2.14178	1.29566	3.2959	2.68891	2.12618	1.41255	3.149	2.0607	2.11463	2.29408	0.661063
32.1608	2.61358	2.05361	1.2574	3.22391	2.64683	2.06085	1.36867	3.09412	2.01745	2.00953	2.23459	0.657992
32.6633	2.5819	1.9747	1.20633	3.13754	2.59168	2.00728	1.31195	3.02403	1.9612	1.91501	2.17116	0.654143
33.1658	2.53924	1.88581	1.16178	3.06005	2.54647	1.94462	1.2618	2.95944	1.9143	1.81611	2.10896	0.651473
33.6683	2.497	1.79552	1.11568	2.97208	2.49487	1.88411	1.2101	2.8918	1.85817	1.713	2.04323	0.647829
34.1709	2.45941	1.71236	1.06063	2.88094	2.43983	1.82971	1.1495	2.81354	1.79958	1.62064	1.97661	0.644508
34.6734	2.40889	1.61736	1.01556	2.79529	2.39298	1.76428	1.09896	2.7448	1.74702	1.51865	1.91038	0.641802
35.1759	2.36762	1.52788	0.961501	2.69522	2.33293	1.70946	1.0395	2.66561	1.68106	1.42007	1.84008	0.637968
35.6784	2.31989	1.44067	0.906725	2.60341	2.28165	1.6498	0.979474	2.58507	1.62347	1.32734	1.77175	0.635395
36.1809	2.26707	1.34349	0.858749	2.50546	2.22551	1.58669	0.926416	2.51112	1.5604	1.2241	1.7009	0.632143
36.6834	2.22265	1.25631	0.798989	2.40165	2.16378	1.53324	0.861748	2.42444	1.49171	1.13012	1.62847	0.629066
37.1859	2.16488	1.16545	0.746441	2.30657	2.11082	1.46819	0.804528	2.34533	1.43159	1.0345	1.55783	0.626516
37.6884	2.11271	1.06946	0.693008	2.19824	2.04426	1.41004	0.746619	2.26531	1.35846	0.932242	1.48304	0.623312
38.191	2.0592	0.984162	0.631372	2.09669	1.98465	1.35193	0.680717	2.17712	1.29146	0.840768	1.40981	0.621165
38.6935	1.99558	0.890415	0.580066	1.99373	1.92143	1.28537	0.625335	2.10043	1.22262	0.740999	1.3356	0.618169
39.196	1.94161	0.798051	0.520314	1.88283	1.8504	1.22956	0.561621	2.0157	1.14507	0.641395	1.25866	0.616191
39.6985	1.87609	0.713436	0.460226	1.78291	1.78835	1.16383	0.497644	1.93191	1.07715	0.549106	1.18406	0.614055
40.201	1.81077	0.618716	0.407088	1.67214	1.71266	1.09961	0.44059	1.85678	0.997245	0.445729	1.10613	0.611504
40.7035	1.74881	0.53134	0.342536	1.56597	1.64205	1.03998	0.371968	1.77144	0.919999	0.349086	1.02832	0.610862
41.206	1.67337	0.446185	0.285208	1.46299	1.56931	0.968531	0.310305	1.6957	0.843979	0.252977	0.950856	0.608134
41.7085	1.60609	0.352657	0.227024	1.3506	1.48706	0.90637	0.247327	1.62127	0.756297	0.148042	0.870273	0.607566
42.2111	1.53084	0.269649	0.160728	1.24997	1.41406	0.837798	0.175582	1.54096	0.677624	0.0531384	0.791036	0.606991
42.7136	1.44972	0.182454	0.104469	1.14139	1.32805	0.764856	0.11301	1.47389	0.588368	-0.0482221	0.709798	0.604875
43.2161	1.37506	0.0911844	0.0396561	1.03424	1.24554	0.699653	0.0407156	1.40086	0.497478	-0.152279	0.627211	0.606632
43.7186	1.28563	0.00974778	-0.0258053	0.93375	1.16276	0.621526	-0.0336314	1.3303	0.410078	-0.247764	0.54466	0.605314
44.2211	1.20023	-0.0809089	-0.0849097	0.822554	1.06946	0.548881	-0.103308	1.26959	0.308816	-0.353722	0.459668	0.606078
44.7236	1.11102	-0.169976	-0.155886	0.722082	0.985825	0.474267	-0.186841	1.19986	0.214765	-0.455204	0.373991	0.608729
45.2261	1.01018	-0.253112	-0.220579	0.616594	0.890496	0.390146	-0.266204	1.14008	0.112289	-0.55345	0.286644	0.607955
45.7286	0.916314	-0.346946	-0.287227	0.508916	0.797262	0.314976	-0.349922	1.08182	0.00408734	-0.661209	0.197807	0.612377
46.2312	0.808366	-0.433836	-0.363227	0.410278	0.70564	0.22852	-0.445442	1.01743	-0.0987729	-0.759309	0.106965	0.614415
46.7337	0.698414	-0.520391	-0.431046	0.300579	0.602457	0.142824	-0.535305	0.965311	-0.216211	-0.860603	0.0146029	0.616596
47.2362	0.588449	-0.615236	-0.509377	0.199504	0.508454	0.0602757	-0.638299	0.906188	-0.328705	-0.965905	-0.079465	0.622958
47.7387	0.462886	-0.700282	-0.59073	0.0967563	0.403273	-0.0341417	-0.746591	0.847862	-0.446495	-1.06074	-0.17682	0.624937
48.2412	0.342972	-0.790736	-0.668606	-0.0114331	0.297441	-0.119557	-0.853517	0.797397	-0.573072	-1.16354	-0.274265	0.631328
48.7437	0.212813	-0.884548	-0.761217	-0.109082	0.193592	-0.211282	-0.976588	0.73584	-0.692544	-1.26312	-0.375613	0.637756
49.2462	0.076309	-0.969372	-0.850694	-0.216996	0.0761754	-0.305901	-1.09705	0.681744	-0.82518	-1.35599	-0.478695	0.642225
49.7487	-0.0548325	-1.06357	-0.945246	-0.319001	-0.0335613	-0.391863	-1.22246	0.626758	-0.954478	-1.45744	-0.581569	0.651859
50.2513	-0.199581	-1.1551	-1.05158	-0.419043	-0.153973	-0.488118	-1.35819	0.563401	-1.08418	-1.54926	-0.689564	0.658304
50.7538	-0.338292	-1.24131	-1.15196	-0.526679	-0.277054	-0.575808	-1.48603	0.510239	-1.22299	-1.64004	-0.794992	0.666829
51.2563	-0.478311	-1.33708	-1.26405	-0.622658	-0.396635	-0.662113	-1.6227	0.448714	-1.35173	-1.73484	-0.902139	0.677459
51.7588	-0.624573	-1.42451	-1.37921	-0.726158	-0.529365	-0.752736	-1.75882	0.387427	-1.48888	-1.8169	-1.01137	0.685433
52.2613	-0.759036	-1.51125	-1.49043	-0.825681	-0.653716	-0.830092	-1.88727	0.334121	-1.62256	-1.90277	-1.11487	0.697367
52.7638	-0.900603	-1.60366	-1.61413	-0.918395	-0.785288	-0.9134	-2.02371	0.271171	-1.75005	-1.98562	-1.22237	0.708291
53.2663	-1.03656	-1.68455	-1.73199	-1.01824	-0.918718	-0.990948	-2.15009	0.21762	-1.88439	-2.05794	-1.32558	0.719524
53.7688	-1.16566	-1.76923	-1.85148	-1.10455	-1.04479	-1.06137	-2.27379	0.165775	-2.00548	-2.13713	-1.42477	0.733501
54.2714	-1.30179	-1.85397	-1.97838	-1.193	-1.18115	-1.13914	-2.40055	0.108515	-2.12861	-2.20825	-1.52763	0.745878
54.7739	-1.42569	-1.9281	-2.09566	-1.2781	-1.30735	-1.20482	-2.51394	0.0637038	-2.24825	-2.27643	-1.62146	0.76052
55.2764	-1.55307	-2.00918	-2.2204	-1.35137	-1.4366	-1.27378	-2.63086	0.0126062	-2.35639	-2.35232	-1.71714	0.775567
55.7789	-1.68067	-2.08454	-2.34452	-1.43075	-1.56733	-1.34278	-2.74381	-0.0375178	-2.4701	-2.41931	-1.81213	0.79018
56.2814	-1.799	-2.15331	-2.46177	-1.49759	-1.6883	-1.40154	-2.84686	-0.0799833	-2.57105	-2.49259	-1.8992	0.806613
56.7839	-1.9267	-2.22917	-2.58836	-1.56382	-1.81849	-1.46872	-2.95629	-0.133485	-2.67068	-2.57067	-1.99264	0.822113
57.2864	-2.0463	-2.295	-2.70717	-1.6314	-1.93924	-1.52674	-3.05569	-0.180214	-2.77018	-2.64257	-2.07945	0.838109
57.7889	-2.16601	-2.35995	-2.82578	-1.68734	-2.06129	-1.5836	-3.15266	-0.228429	-2.85706	-2.72626	-2.16484	0.854486
58.2915	-2.291	-2.42943	-2.9501	-1.75168	-2.18645	-1.6454	-3.25342	-0.28566	-2.95018	-2.80887	-2.25522	0.869848
58.794	-2.40515	-2.48789	-3.06391	-1.80858	-2.30127	-1.69591	-3.34226	-0.334142	-3.03405	-2.89046	-2.33636	0.885782
59.2965	-2.52689	-2.55147	-3.18377	-1.86448	-2.42497	-1.75453	-3.4357	-0.392343	-3.11489	-2.98378	-2.42328	0.90106
59.799	-2.64402	-2.61572	-3.30195	-1.92734	-2.54033	-1.80991	-3.52664	-0.452569	-3.19991	-3.07129	-2.50897	0.915572
60.3015	-2.75588	-2.67206	-3.41238	-1.98048	-2.65501	-1.86149	-3.60919	-0.507874	-3.27335	-3.16421	-2.58919	0.930215
60.804	-2.87497	-2.73815	-3.53069	-2.04353	-2.77367	-1.92346	-3.69925	-0.576239	-3.35389	-3.26456	-2.67784	0.943501
61.3065	-2.98281	-2.80127	-3.64041	-2.1046	-2.88115	-1.97722	-3.78084	-0.639575	-3.43029	-3.35832	-2.75965	0.956209
61.809	-3.09421	-2.86267	-3.74894	-2.16385	-2.99655	-2.03859	-3.86129	-0.705819	-3.50307	-3.46243	-2.84374	0.968387
62.3116	-3.20517	-2.93539	-3.86219	-2.23398	-3.10488	-2.10434	-3.94683	-0.781924	-3.58453	-3.56733	-2.93266	0.978899
62.8141	-3.30693	-3.0028	-3.96486	-2.29605	-3.21094	-2.16529	-4.02216	-0.850176	-3.65713	-3.66879	-3.01451	0.989136
63.3166	-3.41669	-3.0756	-4.07327	-2.36707	-3.32236	-2.23995	-4.10352	-0.928532	-3.73739	-3.78138	-3.10458	0.99817
63.8191	-3.51775	-3.1577	-4.18052	-2.44	-3.42279	-2.311	-4.18418	-1.00896	-3.81891	-3.88849	-3.19303	1.00596
64.3216	-3.61839	-3.2345	-4.28111	-2.50883	-3.53087	-2.38704	-4.25851	-1.08449	-3.89635	-3.99723	-3.27973	1.01357
64.8241	-3.72325	-3.32233	-4.39063	-2.58973	-3.63397	-2.47326	-4.34227	-1.17237	-3.98524	-4.11304	-3.37461	1.01962
65.3266	-3.81764	-3.41469	-4.49344	-2.66364	-3.7339	-2.55388	-4.41998	-1.25448	-4.06761	-4.22001	-3.46393	1.02528
65.8291	-3.91935	-3.50418	-4.5968	-2.74353	-3.84071	-2.64763	-4.49893	-1.33843	-4.15593	-4.33286	-3.55783	1.03034
66.3317	-4.01678	-3.60694	-4.70649	-2.82806	-3.93705	-2.74201	-4.58527	-1.43057	-4.24885	-4.44564	-3.65477	1.03425
66.8342	-4.10992	-3.70861	-4.80751	-2.90604	-4.04043	-2.83666	-4.66395	-1.51348	-4.3358	-4.55025	-3.74727	1.03822
67.3367	-4.21055	-3.81152	-4.91548	-2.99569	-4.14061	-2.94373	-4.7508	-1.60452	-4.43388	-4.66198	-3.84688	1.04116
67.8392	-4.30123	-3.92602	-5.02334	-3.07988	-4.23641	-3.04435	-4.83892	-1.69568	-4.52663	-4.76644	-3.94389	1.04383
68.3417	-4.39639	-4.03512	-5.12548	-3.16663	-4.3399	-3.15345	-4.92259	-1.78028	-4.62157	-4.86653	-4.04079	1.04619
68.8442	-4.49173	-4.14977	-5.23659	-3.26042	-4.43327	-3.26595	-5.01678	-1.87504	-4.72256	-4.97102	-4.14231	1.04768
69.3467	-4.57919	-4.27088	-5.34116	-3.34607	-4.53255	-3.37308	-5.10587	-1.96242	-4.81522	-5.06361	-4.23901	1.0494
69.8492	-4.67477	-4.38472	-5.44592	-3.44195	-4.63003	-3.49127	-5.19662	-2.04991	-4.91671	-5.15628	-4.33882	1.05015
70.3518	-4.76204	-4.50647	-5.55604	-3.53403	-4.72167	-3.60281	-5.29435	-2.14365	-5.01375	-5.24736	-4.43821	1.05086
70.8543	-4.84893	-4.62745	-5.65669	-3.62438	-4.82102	-3.71588	-5.38401	-2.22673	-5.10835	-5.32574	-4.53392	1.05146
71.3568	-4.93886	-4.74159	-5.76258	-3.72207	-4.91008	-3.83359	-5.4805	-2.316	-5.20903	-5.40669	-4.6321	1.05114
71.8593	-5.01759	-4.86278	-5.8665	-3.8092	-5.00284	-3.94084	-5.57657	-2.40359	-5.299	-5.47897	-4.72579	1.05148
72.3618	-5.10147	-4.97602	-5.96272	-3.9021	-5.09407	-4.05449	-5.66637	-2.48293	-5.39367	-5.54125	-4.81751	1.05095
72.8643	-5.17847	-5.08455	-6.06498	-3.99125	-5.17692	-4.1615	-5.76393	-2.5702	-5.48404	-5.60504	-4.90809	1.05032
73.3668	-5.24842	-5.19623	-6.158	-4.07288	-5.26599	-4.26166	-5.85386	-2.6483	-5.56662	-5.65459	-4.99265	1.05014
73.8693	-5.3215	-5.2949	-6.24785	-4.1601	-5.34363	-4.36505	-5.94236	-2.72442	-5.65365	-5.69853	-5.0752	1.04876
74.3719	-5.38061	-5.39143	-6.33903	-4.23455	-5.42148	-4.45369	-6.03419	-2.80456	-5.72785	-5.73952	-5.15269	1.04807
74.8744	-5.43899	-5.485	-6.41682	-4.30947	-5.49687	-4.54123	-6.11449	-2.87213	-5.80165	-5.76423	-5.22409	1.0469
75.3769	-5.49163	-5.5634	-6.49473	-4.38094	-5.56034	-4.62207	-6.19707	-2.9433	-5.87129	-5.7871	-5.29119	1.04494
75.8794	-5.53059	-5.64081	-6.56532	-4.44001	-5.62704	-4.68808	-6.2744	-3.01022	-5.92834	-5.80073	-5.35055	1.0437
76.3819	-5.57035	-5.70796	-6.6224	-4.50235	-5.67997	-4.75411	-6.34018	-3.06606	-5.98751	-5.79976	-5.40306	1.04113
76.8844	-5.59484	-5.76009	-6.67856	-4.55071	-5.72806	-4.80346	-6.40715	-3.12612	-6.03253	-5.79776	-5.44793	1.03855
77.3869	-5.61125	-5.80969	-6.71885	-4.59365	-5.77131	-4.84372	-6.45995	-3.17338	-6.07136	-5.78042	-5.48336	1.03584
77.8894	-5.62244	-5.84225	-6.74839	-4.63268	-5.79798	-4.87765	-6.50382	-3.21421	-6.10527	-5.75244	-5.50971	1.03175
78.392	-5.61454	-5.86163	-6.77165	-4.65435	-5.82358	-4.89105	-6.5431	-3.25414	-6.12148	-5.72045	-5.5256	1.02804
78.8945	-5.60288	-5.87459	-6.77432	-4.67508	-5.83249	-4.89966	-6.56319	-3.27658	-6.13514	-5.66938	-5.53033	1.02323
79.397	-5.57589	-5.86593	-6.76926	-4.68045	-5.83089	-4.89141	-6.57708	-3.29679	-6.1325	-5.61175	-5.52319	1.01782
79.8995	-5.53293	-5.8464	-6.75016	-4.67357	-5.82173	-4.8658	-6.57803	-3.30712	-6.11625	-5.5441	-5.50361	1.01243
80.402	-5.48386	-5.81463	-6.71063	-4.66143	-5.79138	-4.83286	-6.55953	-3.30027	-6.09282	-5.45694	-5.47043	1.00576
80.9045	-5.41193	-5.75928	-6.66362	-4.62763	-5.75553	-4.77557	-6.53436	-3.29108	-6.04673	-5.36484	-5.42306	0.999295
81.407	-5.32961	-5.69426	-6.59499	-4.58774	-5.70045	-4.70691	-6.48802	-3.26282	-5.99254	-5.25545	-5.36128	0.992095
81.9095	-5.23246	-5.61041	-6.50927	-4.5317	-5.62942	-4.62251	-6.42508	-3.22098	-5.92093	-5.12876	-5.28315	0.984391
82.4121	-5.11205	-5.50358	-6.41183	-4.45684	-5.54849	-4.51404	-6.35075	-3.17132	-5.82928	-4.99486	-5.1893	0.976922
82.9146	-4.98302	-5.38622	-6.28807	-4.3749	-5.44239	-4.39676	-6.25042	-3.09718	-5.72878	-4.83747	-5.07852	0.968339
83.4171	-4.8297	-5.24396	-6.15065	-4.26818	-5.32679	-4.25483	-6.13688	-3.01337	-5.60274	-4.66612	-4.94932	0.960232
83.9196	-4.65869	-5.081	-5.99414	-4.14983	-5.19027	-4.09535	-6.00459	-2.91333	-5.46339	-4.4818	-4.80324	0.951504
84.4221	-4.4742	-4.90435	-5.81129	-4.01537	-5.03318	-3.92274	-5.84642	-2.78944	-5.30669	-4.27133	-4.6375	0.942152
84.9246	-4.26191	-4.69889	-5.61606	-3.85656	-4.86493	-3.72253	-5.67624	-2.65764	-5.12461	-4.04992	-4.45293	0.933444
85.4271	-4.03823	-4.47626	-5.39478	-3.689	-4.66899	-3.51167	-5.48021	-2.50229	-4.93201	-3.80884	-4.25023	0.923137
85.9296	-3.79283	-4.23591	-5.15166	-3.49574	-4.46089	-3.27961	-5.26258	-2.32898	-4.71296	-3.54374	-4.02649	0.913262
86.4322	-3.52479	-3.96673	-4.89429	-3.28617	-4.23204	-3.02564	-5.0306	-2.14579	-4.47621	-3.26918	-3.78514	0.903017
86.9347	-3.24691	-3.68472	-4.60773	-3.06251	-3.97968	-2.76283	-4.76938	-1.93624	-4.22426	-2.96973	-3.5244	0.891104
87.4372	-2.94223	-3.38139	-4.30604	-2.81171	-3.71673	-2.47399	-4.49288	-1.71661	-3.94456	-2.65224	-3.24384	0.880323
87.9397	-2.62522	-3.05352	-3.9858	-2.55214	-3.4257	-2.17406	-4.19746	-1.48236	-3.65475	-2.32407	-2.94751	0.86758
88.4422	-2.29405	-2.71664	-3.63918	-2.26976	-3.12192	-1.86111	-3.87551	-1.22577	-3.34167	-1.96948	-2.63151	0.854247
88.9447	-1.9399	-2.35646	-3.28325	-1.96931	-2.80036	-1.52635	-3.54386	-0.965605	-3.00954	-1.60462	-2.29992	0.841472
89.4472	-1.5821	-1.97971	-2.9047	-1.66041	-2.45542	-1.18941	-3.18927	-0.686942	-2.66792	-1.22604	-1.95419	0.825696
89.9497	-1.20524	-1.59654	-2.50855	-1.32665	-2.10413	-0.834531	-2.81685	-0.396368	-2.30081	-0.825172	-1.59148	0.810784
90.4523	-0.818393	-1.19143	-2.10575	-0.987983	-1.72876	-0.471015	-2.43726	-0.10496	-1.92722	-0.421538	-1.21943	0.794637
90.9548	-0.430099	-0.780468	-1.6805	-0.635407	-1.34457	-0.107149	-2.0348	0.204236	-1.53864	-0.00168634	-0.834908	0.776038
91.4573	-0.0250034	-0.364689	-1.25005	-0.268314	-0.950721	0.272706	-1.62639	0.512316	-1.13398	0.430534	-0.44036	0.759109
91.9598	0.374707	0.0667154	-0.812772	0.0964736	-0.538747	0.64634	-1.21003	0.82268	-0.729718	0.86066	-0.0423692	0.739295
92.4623	0.779022	0.492315	-0.360496	0.477651	-0.129811	1.02439	-0.7776	1.14359	-0.307704	1.30658	0.364793	0.719346
92.9648	1.18742	0.921338	0.0852884	0.856072	0.294063	1.40643	-0.349974	1.45352	0.113608	1.75183	0.77196	0.700896
93.4673	1.58207	1.35482	0.538776	1.23509	0.71814	1.77515	0.0869072	1.769	0.536841	2.19421	1.1791	0.679706
93.9698	1.98262	1.773	0.993267	1.6219	1.13942	2.15071	0.526438	2.08294	0.969198	2.64721	1.58867	0.661597
94.4724	2.36952	2.19301	1.43518	1.99458	1.56977	2.51383	0.955287	2.38371	1.3887	3.08777	1.98914	0.644324
94.9749	2.74498	2.6041	1.88274	2.37317	1.98492	2.86741	1.39125	2.69105	1.8146	3.52792	2.38821	0.626764
95.4774	3.11893	2.99591	2.31559	2.74231	2.40365	3.22158	1.81423	2.98499	2.23182	3.96878	2.77978	0.614966
95.9799	3.46782	3.38731	2.73673	3.09958	2.81305	3.55328	2.22706	3.27117	2.63717	4.39093	3.15841	0.60328
96.4824	3.81222	3.75834	3.15592	3.45943	3.20737	3.88324	2.63916	3.5596	3.04485	4.81527	3.53354	0.595092
96.9849	4.14055	4.11258	3.54987	3.79742	3.60264	4.19988	3.02745	3.8284	3.43018	5.22785	3.89168	0.592942
97.4874	4.4463	4.46253	3.93703	4.13354	3.97347	4.49661	3.40981	4.09719	3.81238	5.62221	4.23911	0.590203
97.9899	4.7485	4.78557	4.31054	4.45878	4.33763	4.79215	3.77932	4.35887	4.1825	6.01642	4.57703	0.593756
98.4925	5.01929	5.09546	4.65343	4.76065	4.68529	5.05832	4.11898	4.59898	4.52683	6.38205	4.88993	0.599918
98.995	5.30079	5.39617	5.00671	5.07247	5.0485	5.33683	4.46912	4.8531	4.88029	6.76883	5.21328	0.611024
99.4975	5.55343	5.69979	5.35272	5.38564	5.3337	5.58783	4.81226	5.1027	5.23636	7.09909	5.51635	0.611707
100	5.59516	5.88053	5.47745	5.53702	5.34351	5.62926	4.93598	5.19247	5.40789	7.12705	5.61263	0.590531

## Sheet: M1b_LeftLeg_NW
StancePhase	NDevL_Meas1	NDevL_Meas2	NDevL_Meas3	NDevL_Meas4	NDevL_Meas5	NDevL_Meas6	NDevL_Meas7	NDevL_Meas8	NDevL_Meas9	NDevL_Meas10	NDevL_Mean	NDevL_SD
0	-3.44911	-3.61677	-3.40209	-3.8302	-3.12473	-3.10282	-3.43123	-3.37946	-3.62082	-3.48107	-3.44383	0.220122
0.502513	-3.36809	-3.53334	-3.34658	-3.77376	-3.0136	-2.98048	-3.38131	-3.31078	-3.5839	-3.358	-3.36498	0.239972
1.00503	-3.28296	-3.38375	-3.26549	-3.67102	-2.91517	-2.8511	-3.30618	-3.21347	-3.50868	-3.24826	-3.26461	0.244264
1.50754	-3.19221	-3.25554	-3.18925	-3.5884	-2.80333	-2.71734	-3.23409	-3.12192	-3.44937	-3.1251	-3.16766	0.260131
2.01005	-3.11564	-3.12352	-3.12184	-3.50131	-2.70323	-2.59564	-3.16982	-3.03855	-3.38438	-3.00855	-3.07625	0.272107
2.51256	-3.0254	-2.97529	-3.03709	-3.40402	-2.59397	-2.45879	-3.08712	-2.93735	-3.30822	-2.89217	-2.97194	0.28556
3.01508	-2.9391	-2.83982	-2.96281	-3.32146	-2.48058	-2.32457	-3.01361	-2.84631	-3.24537	-2.76267	-2.87363	0.305638
3.51759	-2.86119	-2.69419	-2.88876	-3.22309	-2.37933	-2.19819	-2.93898	-2.75548	-3.16522	-2.64904	-2.77535	0.318391
4.0201	-2.76877	-2.54299	-2.80352	-3.13344	-2.26089	-2.05652	-2.85176	-2.65345	-3.0923	-2.52737	-2.6691	0.338986
4.52261	-2.69307	-2.4057	-2.73521	-3.0469	-2.15676	-1.93164	-2.77994	-2.5687	-3.02083	-2.40381	-2.57426	0.357445
5.02513	-2.6113	-2.25429	-2.65696	-2.94898	-2.04775	-1.80102	-2.69669	-2.47447	-2.93645	-2.29634	-2.47242	0.373539
5.52764	-2.52742	-2.10873	-2.57996	-2.86904	-1.93371	-1.66866	-2.61315	-2.38206	-2.86844	-2.17624	-2.37274	0.396312
6.03015	-2.45925	-1.97303	-2.51648	-2.77746	-1.83512	-1.5535	-2.54161	-2.30404	-2.78727	-2.06689	-2.28147	0.411934
6.53266	-2.37673	-1.82389	-2.4388	-2.69157	-1.72045	-1.42513	-2.4545	-2.21266	-2.71035	-1.9668	-2.18209	0.431833
7.03518	-2.30771	-1.69025	-2.37459	-2.61527	-1.61968	-1.31231	-2.37949	-2.13581	-2.64156	-1.85601	-2.09327	0.451525
7.53769	-2.24081	-1.55896	-2.31286	-2.52587	-1.51741	-1.20416	-2.30588	-2.06265	-2.55841	-1.76468	-2.00517	0.466382
8.0402	-2.16537	-1.42001	-2.24164	-2.45507	-1.40823	-1.08983	-2.22182	-1.98113	-2.49261	-1.67236	-1.91481	0.487033
8.54271	-2.10892	-1.30145	-2.18891	-2.37703	-1.31642	-0.998128	-2.15557	-1.91955	-2.41854	-1.57758	-1.83621	0.501632
9.04523	-2.04081	-1.1775	-2.12689	-2.30004	-1.20914	-0.897912	-2.07967	-1.85	-2.34462	-1.50344	-1.753	0.517307
9.54774	-1.97952	-1.05549	-2.06668	-2.23724	-1.11419	-0.808267	-2.00533	-1.78368	-2.28416	-1.42011	-1.67547	0.534244
10.0503	-1.92796	-0.952873	-2.02017	-2.15994	-1.02067	-0.732654	-1.9448	-1.73265	-2.20867	-1.34571	-1.60461	0.545255
10.5528	-1.86314	-0.840246	-1.95914	-2.09906	-0.918099	-0.647378	-1.86995	-1.6685	-2.14921	-1.28556	-1.53003	0.560367
11.0553	-1.81655	-0.74014	-1.91138	-2.03533	-0.834214	-0.585065	-1.80872	-1.61928	-2.08666	-1.21435	-1.46517	0.571252
11.5578	-1.76369	-0.652992	-1.86553	-1.96713	-0.735766	-0.520571	-1.74992	-1.57359	-2.01949	-1.16159	-1.40103	0.580844
12.0603	-1.7095	-0.556173	-1.80949	-1.91589	-0.647721	-0.458951	-1.68139	-1.51928	-1.96914	-1.11212	-1.33796	0.592065
12.5628	-1.67069	-0.479625	-1.77137	-1.84974	-0.564043	-0.417524	-1.63142	-1.48473	-1.90378	-1.05701	-1.28299	0.598136
13.0653	-1.61674	-0.406397	-1.723	-1.79599	-0.469341	-0.364704	-1.57184	-1.44157	-1.85064	-1.02341	-1.22636	0.606261
13.5678	-1.57627	-0.328816	-1.67558	-1.74406	-0.394151	-0.329996	-1.51382	-1.40113	-1.79908	-0.982593	-1.17455	0.611705
14.0704	-1.53639	-0.27375	-1.64086	-1.68257	-0.305651	-0.299913	-1.46933	-1.37527	-1.73768	-0.946259	-1.12677	0.61567
14.5729	-1.48731	-0.2128	-1.59034	-1.63939	-0.225265	-0.264332	-1.40975	-1.33528	-1.69416	-0.926512	-1.07851	0.620199
15.0754	-1.45621	-0.156144	-1.55191	-1.58267	-0.15209	-0.251041	-1.36315	-1.30934	-1.63666	-0.894356	-1.03536	0.621449
15.5779	-1.41172	-0.118108	-1.51395	-1.53342	-0.0661366	-0.227454	-1.31796	-1.28567	-1.58604	-0.876673	-0.993711	0.624126
16.0804	-1.37342	-0.0688137	-1.46428	-1.49094	-3.00901e-05	-0.213703	-1.26193	-1.25214	-1.54153	-0.864802	-0.953159	0.623886
16.5829	-1.34307	-0.0327763	-1.43107	-1.43506	0.0777972	-0.211089	-1.22348	-1.23712	-1.48291	-0.842846	-0.916162	0.624155
17.0854	-1.29819	-0.00664455	-1.38599	-1.39741	0.150084	-0.196443	-1.17413	-1.21203	-1.44164	-0.840316	-0.880271	0.623918
17.5879	-1.27057	0.0305005	-1.34029	-1.34922	0.212536	-0.202135	-1.12524	-1.18839	-1.38895	-0.831682	-0.845343	0.621049
18.0905	-1.23476	0.0484464	-1.30583	-1.30301	0.289348	-0.201617	-1.08875	-1.17795	-1.33719	-0.821373	-0.813269	0.621468
18.593	-1.19694	0.0671574	-1.25401	-1.26814	0.346651	-0.201263	-1.0359	-1.15204	-1.29561	-0.827753	-0.781784	0.61741
19.0955	-1.17307	0.0913124	-1.21292	-1.21748	0.413966	-0.216932	-0.994974	-1.13898	-1.23706	-0.820117	-0.750626	0.615726
19.598	-1.13276	0.0956351	-1.17099	-1.18337	0.478716	-0.217372	-0.954312	-1.12695	-1.19367	-0.821006	-0.722608	0.614483
20.1005	-1.10541	0.109775	-1.11605	-1.14299	0.531424	-0.232551	-0.901675	-1.10392	-1.14261	-0.829078	-0.693309	0.609216
20.603	-1.07707	0.120601	-1.07657	-1.09906	0.599918	-0.247671	-0.865692	-1.09838	-1.08645	-0.822495	-0.665287	0.610052
21.1055	-1.03901	0.116648	-1.02416	-1.07016	0.649875	-0.253929	-0.817772	-1.08174	-1.04369	-0.831365	-0.639531	0.605851
21.608	-1.0181	0.126982	-0.970229	-1.02485	0.707939	-0.278236	-0.769409	-1.0657	-0.982832	-0.835219	-0.610966	0.603819
22.1106	-0.982556	0.125332	-0.926923	-0.992997	0.766561	-0.287935	-0.732725	-1.06209	-0.933562	-0.830959	-0.585785	0.604831
22.6131	-0.952997	0.118091	-0.865545	-0.960015	0.811196	-0.304008	-0.678838	-1.04231	-0.88136	-0.84231	-0.55981	0.600282
23.1156	-0.93011	0.123714	-0.814547	-0.918507	0.872623	-0.32647	-0.636314	-1.03485	-0.818616	-0.839004	-0.532208	0.60305
23.6181	-0.892049	0.112012	-0.762501	-0.894529	0.916895	-0.333203	-0.593531	-1.02797	-0.771409	-0.837925	-0.50842	0.602114
24.1206	-0.870763	0.105058	-0.697212	-0.855371	0.967028	-0.356226	-0.538233	-1.00975	-0.706993	-0.845471	-0.480793	0.601978
24.6231	-0.840007	0.104386	-0.647616	-0.825486	1.02072	-0.368577	-0.499371	-1.00883	-0.649655	-0.835328	-0.454976	0.606627
25.1256	-0.807042	0.0864533	-0.585252	-0.800035	1.0586	-0.377752	-0.448248	-0.996698	-0.594746	-0.83648	-0.43012	0.605753
25.6281	-0.787099	0.0814143	-0.521724	-0.762137	1.11362	-0.39866	-0.396518	-0.98518	-0.52515	-0.834974	-0.401641	0.611547
26.1307	-0.749912	0.0734818	-0.46951	-0.742838	1.15299	-0.400853	-0.356527	-0.98624	-0.472071	-0.820342	-0.377182	0.61491
26.6332	-0.725546	0.0539962	-0.399713	-0.711335	1.19546	-0.414637	-0.299246	-0.971325	-0.404735	-0.820282	-0.349736	0.618483
27.1357	-0.699079	0.0508124	-0.341182	-0.684237	1.24407	-0.424724	-0.253557	-0.969093	-0.339598	-0.806807	-0.32234	0.626688
27.6382	-0.66274	0.0364204	-0.282528	-0.66696	1.27503	-0.423599	-0.207859	-0.96782	-0.282452	-0.790013	-0.297252	0.629862
28.1407	-0.643087	0.0200772	-0.211454	-0.634714	1.32271	-0.437795	-0.14984	-0.955693	-0.208221	-0.783667	-0.268168	0.639176
28.6432	-0.607992	0.0177842	-0.157333	-0.620503	1.35634	-0.435126	-0.108785	-0.961437	-0.150196	-0.758547	-0.24258	0.645879
29.1457	-0.579047	-6.75859e-05	-0.09144	-0.598428	1.38993	-0.437506	-0.0558034	-0.956524	-0.0825899	-0.740724	-0.21522	0.65281
29.6482	-0.555948	-0.00953691	-0.0255387	-0.575569	1.43189	-0.444507	-0.00268259	-0.952889	-0.0122663	-0.723763	-0.187081	0.664246
30.1508	-0.517459	-0.011956	0.0277037	-0.567094	1.45464	-0.435168	0.0380783	-0.9625	0.0450151	-0.690527	-0.161926	0.670003
30.6533	-0.495672	-0.0288747	0.0975486	-0.542682	1.49315	-0.441721	0.095758	-0.956813	0.119959	-0.671213	-0.133056	0.682129
31.1558	-0.463586	-0.0300339	0.15482	-0.534071	1.51947	-0.437185	0.141198	-0.964572	0.180472	-0.642052	-0.107554	0.691568
31.6583	-0.429517	-0.033582	0.211129	-0.522843	1.54257	-0.430215	0.186106	-0.973992	0.244777	-0.605851	-0.081142	0.700205
32.1608	-0.407945	-0.0455546	0.278968	-0.505856	1.57604	-0.435246	0.242886	-0.97333	0.316429	-0.583133	-0.0536741	0.714398
32.6633	-0.368753	-0.039594	0.32874	-0.506648	1.58923	-0.422375	0.281987	-0.991304	0.371157	-0.54357	-0.0301135	0.722088
33.1658	-0.342618	-0.04421	0.389632	-0.492353	1.61686	-0.422414	0.332546	-0.999321	0.44236	-0.508766	-0.00282874	0.735595
33.6683	-0.313637	-0.0476405	0.449818	-0.490377	1.63456	-0.419403	0.382635	-1.00938	0.502335	-0.480148	0.0208764	0.747953
34.1709	-0.274979	-0.0364051	0.496674	-0.491559	1.646	-0.406788	0.419648	-1.03329	0.55986	-0.434775	0.0444394	0.75767
34.6734	-0.252863	-0.0394507	0.559867	-0.482724	1.66968	-0.410658	0.473097	-1.04248	0.628691	-0.403322	0.0699837	0.773732
35.1759	-0.214844	-0.0313115	0.610008	-0.493324	1.67258	-0.398678	0.513549	-1.06561	0.67832	-0.367422	0.0903271	0.783998
35.6784	-0.183478	-0.016029	0.658995	-0.490943	1.68833	-0.393489	0.552854	-1.09065	0.741576	-0.322169	0.114499	0.798073
36.1809	-0.157534	-0.0131067	0.719477	-0.495754	1.69672	-0.393654	0.603496	-1.10585	0.797911	-0.293323	0.135838	0.812917
36.6834	-0.116447	0.0077763	0.761697	-0.508531	1.69602	-0.378841	0.635716	-1.13961	0.845665	-0.251082	0.155236	0.824115
37.1859	-0.092538	0.0264286	0.815219	-0.507207	1.70917	-0.381129	0.67895	-1.16318	0.907552	-0.211016	0.178225	0.840774
37.6884	-0.0581242	0.0394529	0.868122	-0.524123	1.70166	-0.372831	0.721153	-1.1884	0.949742	-0.182134	0.195452	0.853322
38.191	-0.0226705	0.071707	0.907795	-0.530441	1.70516	-0.363485	0.749726	-1.22668	1.00126	-0.136939	0.215543	0.867583
38.6935	1.26063e-05	0.0938285	0.964178	-0.537087	1.70419	-0.366534	0.794423	-1.2494	1.05082	-0.104504	0.234993	0.883211
39.196	0.0398287	0.119839	1.00766	-0.554719	1.6917	-0.352307	0.825616	-1.28488	1.08637	-0.0729016	0.25062	0.895356
39.6985	0.0653889	0.160646	1.05029	-0.554605	1.69451	-0.351902	0.855363	-1.32083	1.13745	-0.0296842	0.270664	0.911307
40.201	0.0935466	0.187806	1.10481	-0.568873	1.67753	-0.34835	0.896223	-1.34546	1.17021	-0.00413946	0.28633	0.924166
40.7035	0.130101	0.227967	1.14124	-0.575231	1.66973	-0.336016	0.91835	-1.38675	1.20701	0.031177	0.302757	0.937537
41.206	0.149134	0.274241	1.18937	-0.5744	1.66079	-0.340329	0.95149	-1.41595	1.24702	0.0678106	0.320917	0.951961
41.7085	0.183427	0.308804	1.23714	-0.586065	1.63857	-0.328763	0.983553	-1.44473	1.26895	0.089738	0.335062	0.962995
42.2111	0.209398	0.361764	1.27187	-0.577835	1.63317	-0.324663	1.00208	-1.48424	1.30639	0.127302	0.352523	0.976739
42.7136	0.229343	0.410639	1.32364	-0.578668	1.60988	-0.325487	1.0371	-1.50605	1.32884	0.154923	0.368416	0.987817
43.2161	0.263184	0.45433	1.3626	-0.575239	1.59431	-0.311618	1.05897	-1.53823	1.34984	0.177269	0.383542	0.998455
43.7186	0.278529	0.51602	1.40086	-0.558118	1.58166	-0.314909	1.08006	-1.56869	1.37929	0.213602	0.40083	1.01035
44.2211	0.30397	0.565179	1.45117	-0.55424	1.55503	-0.30703	1.11307	-1.58582	1.38878	0.232961	0.416306	1.01876
44.7236	0.328996	0.617929	1.48331	-0.530742	1.54711	-0.298445	1.12825	-1.61755	1.41277	0.258663	0.433029	1.02911
45.2261	0.340861	0.68243	1.52729	-0.510581	1.52442	-0.301601	1.15562	-1.63555	1.42724	0.289991	0.450013	1.03798
45.7286	0.369421	0.73055	1.57092	-0.490709	1.5085	-0.287176	1.18316	-1.65152	1.43566	0.30488	0.467368	1.0453
46.2312	0.382929	0.790207	1.60147	-0.452463	1.50006	-0.286522	1.19853	-1.67685	1.45781	0.334572	0.484974	1.05442
46.7337	0.399592	0.851519	1.64927	-0.427465	1.4777	-0.281689	1.23194	-1.68344	1.46102	0.358627	0.503708	1.06083
47.2362	0.424339	0.898532	1.6843	-0.385744	1.47565	-0.267921	1.25375	-1.69936	1.47737	0.373978	0.523488	1.06793
47.7387	0.432064	0.961385	1.71888	-0.342096	1.46231	-0.269844	1.27637	-1.71288	1.49178	0.40539	0.542336	1.07524
48.2412	0.455934	1.01539	1.76587	-0.304257	1.45435	-0.25468	1.31247	-1.71241	1.49722	0.42201	0.565189	1.08064
48.7437	0.4716	1.06243	1.79496	-0.246157	1.45788	-0.246273	1.33202	-1.72596	1.52132	0.441204	0.586303	1.08753
49.2462	0.482578	1.12425	1.83633	-0.201056	1.44734	-0.240867	1.36473	-1.72547	1.5301	0.469879	0.608783	1.0933
49.7487	0.508038	1.16967	1.87761	-0.144726	1.45753	-0.219487	1.39816	-1.72256	1.54949	0.480941	0.635467	1.09855
50.2513	0.515739	1.21762	1.90574	-0.0821824	1.4594	-0.213633	1.41928	-1.72889	1.57436	0.504337	0.657176	1.10455
50.7538	0.534963	1.27355	1.95087	-0.0310821	1.46418	-0.194475	1.45796	-1.71651	1.58708	0.525938	0.685248	1.10898
51.2563	0.554152	1.31038	1.98233	0.0396417	1.48318	-0.173341	1.48392	-1.71353	1.62002	0.53501	0.712177	1.11366
51.7588	0.561541	1.35751	2.01198	0.0984319	1.48718	-0.16185	1.50921	-1.70853	1.64077	0.560443	0.735669	1.11777
52.2613	0.586602	1.40212	2.05225	0.16129	1.51083	-0.131002	1.54642	-1.68996	1.66655	0.57363	0.767871	1.12077
52.7638	0.597209	1.43081	2.07205	0.233468	1.52831	-0.112303	1.56524	-1.6861	1.70282	0.585317	0.791683	1.12386
53.2663	0.612524	1.47363	2.10149	0.288837	1.54531	-0.0867949	1.5957	-1.66901	1.72338	0.610118	0.819519	1.12546
53.7688	0.636491	1.50401	2.12782	0.360319	1.57819	-0.0503961	1.62546	-1.65027	1.76257	0.618267	0.851247	1.12675
54.2714	0.644704	1.52736	2.13805	0.421095	1.59483	-0.0270073	1.64173	-1.64153	1.79311	0.63714	0.872949	1.12704
54.7739	0.670609	1.56371	2.16285	0.477488	1.62905	0.0161872	1.67474	-1.61441	1.82212	0.660398	0.906273	1.1259
55.2764	0.689295	1.58198	2.1717	0.545044	1.65901	0.054644	1.69422	-1.5967	1.86542	0.670764	0.933538	1.12453
55.7789	0.705601	1.60425	2.1774	0.592424	1.68488	0.0925561	1.71251	-1.57651	1.89095	0.699533	0.95836	1.12099
56.2814	0.738138	1.63348	2.19294	0.652148	1.72783	0.147982	1.74229	-1.54175	1.93176	0.72229	0.99471	1.11685
56.7839	0.755076	1.64487	2.18797	0.705691	1.75383	0.188958	1.75325	-1.5203	1.96846	0.741971	1.01798	1.11157
57.2864	0.786293	1.66953	2.19354	0.749732	1.79511	0.244441	1.77577	-1.4839	1.99737	0.779479	1.05074	1.1042
57.7889	0.819325	1.69237	2.19735	0.808787	1.83441	0.301972	1.79755	-1.44387	2.04321	0.803405	1.08545	1.09688
58.2915	0.843125	1.70345	2.18729	0.849254	1.86629	0.350169	1.80615	-1.41208	2.07126	0.835688	1.11006	1.08761
58.794	0.886655	1.73211	2.19447	0.899266	1.91604	0.417598	1.83218	-1.3603	2.11014	0.877457	1.15056	1.07746
59.2965	0.917265	1.75041	2.18889	0.949887	1.94836	0.471771	1.84563	-1.31671	2.15038	0.90483	1.18107	1.06725
59.799	0.95469	1.7667	2.18389	0.987476	1.99291	0.53184	1.85927	-1.27007	2.17786	0.948988	1.21336	1.0553
60.3015	1.00184	1.79845	2.19267	1.04276	2.03734	0.600633	1.88606	-1.20846	2.22377	0.990707	1.25658	1.04345
60.804	1.03453	1.81462	2.18539	1.08278	2.07075	0.653708	1.89595	-1.1605	2.25404	1.02458	1.28558	1.03125
61.3065	1.08621	1.83905	2.19308	1.1284	2.12221	0.724008	1.91956	-1.09816	2.28979	1.07673	1.32809	1.01805
61.809	1.13104	1.87145	2.20358	1.18129	2.15627	0.785669	1.94472	-1.03293	2.33235	1.11621	1.36896	1.00519
62.3116	1.17444	1.8884	2.20465	1.21886	2.19965	0.843694	1.95905	-0.977213	2.35826	1.15872	1.40285	0.992118
62.8141	1.23425	1.92112	2.227	1.27516	2.24549	0.915763	1.99315	-0.902476	2.4021	1.21331	1.45249	0.978243
63.3166	1.27827	1.95158	2.24039	1.32116	2.2779	0.969604	2.01694	-0.837202	2.43379	1.2515	1.49039	0.965069
63.8191	1.33687	1.97212	2.2574	1.36828	2.32901	1.03534	2.04287	-0.770193	2.4649	1.30302	1.53396	0.951634
64.3216	1.39648	2.01067	2.29082	1.42865	2.36411	1.09947	2.08371	-0.689233	2.5076	1.35556	1.58478	0.937301
64.8241	1.44661	2.03772	2.31008	1.47263	2.40617	1.15153	2.10891	-0.623346	2.53151	1.39621	1.6238	0.924508
65.3266	1.51602	2.06421	2.34551	1.53413	2.45393	1.2203	2.14862	-0.544165	2.57137	1.45507	1.6765	0.910464
65.8291	1.57129	2.10515	2.3846	1.59073	2.4867	1.27263	2.1903	-0.463209	2.60416	1.50397	1.72463	0.89645
66.3317	1.63289	2.12972	2.41433	1.64301	2.53874	1.32916	2.22083	-0.39312	2.63082	1.55146	1.76978	0.884175
66.8342	1.70267	2.16367	2.46517	1.7123	2.57684	1.39189	2.27064	-0.304988	2.67323	1.61412	1.82655	0.869509
67.3367	1.75638	2.20374	2.50647	1.76464	2.61938	1.43693	2.3091	-0.227741	2.69702	1.66063	1.87266	0.85704
67.8392	1.82763	2.22837	2.55034	1.83027	2.67064	1.49798	2.34836	-0.150272	2.73356	1.71715	1.9254	0.844776
68.3417	1.88927	2.26921	2.60956	1.8956	2.70536	1.54811	2.40121	-0.0603204	2.76912	1.77895	1.98061	0.830761
68.8442	1.94738	2.30575	2.65296	1.95005	2.759	1.59368	2.43669	0.012326	2.7936	1.82589	2.02773	0.820587
69.3467	2.01904	2.3332	2.71079	2.02226	2.80046	1.6517	2.48511	0.0961358	2.83633	1.88978	2.08448	0.808249
69.8492	2.07142	2.3782	2.77034	2.07728	2.84297	1.68971	2.53386	0.179121	2.86208	1.94655	2.13515	0.797105
70.3518	2.13568	2.41003	2.81803	2.13907	2.89625	1.73879	2.56968	0.248046	2.89558	1.99649	2.18476	0.788889
70.8543	2.1969	2.44239	2.88449	2.20457	2.93112	1.78409	2.62323	0.332027	2.9337	2.06239	2.23949	0.777812
71.3568	2.24528	2.48762	2.93854	2.25346	2.98344	1.81604	2.6636	0.401329	2.9562	2.11163	2.28571	0.771045
71.8593	2.30959	2.51528	2.99208	2.31922	3.02512	1.86317	2.70296	0.467058	2.99712	2.16485	2.33564	0.764198
72.3618	2.35554	2.55279	3.05793	2.36957	3.064	1.89148	2.75409	0.541404	3.02386	2.22509	2.38358	0.756855
72.8643	2.40494	2.59369	3.10431	2.41965	3.11505	1.92278	2.78559	0.593882	3.05213	2.26595	2.4258	0.754273
73.3668	2.45847	2.61825	3.16168	2.47714	3.1458	1.95766	2.82788	0.653307	3.0897	2.31897	2.47089	0.749451
73.8693	2.49224	2.65804	3.21705	2.51346	3.19155	1.97263	2.86804	0.70713	3.10801	2.36561	2.50938	0.74777
74.3719	2.5404	2.68981	3.25661	2.56329	3.22778	2.00151	2.89253	0.741908	3.14224	2.39777	2.54538	0.7483
74.8744	2.5744	2.71132	3.31138	2.59981	3.25665	2.01602	2.93221	0.787061	3.16539	2.44312	2.57974	0.747486
75.3769	2.60164	2.74737	3.34982	2.62757	3.29801	2.02358	2.95581	0.812239	3.18226	2.46966	2.6068	0.751475
75.8794	2.63824	2.76584	3.38425	2.66428	3.31696	2.03995	2.97585	0.829141	3.21071	2.49134	2.63166	0.754821
76.3819	2.65111	2.78292	3.42765	2.67588	3.34747	2.03241	3.00527	0.849955	3.21646	2.51887	2.6508	0.759782
76.8844	2.67226	2.80782	3.44812	2.69521	3.36931	2.03259	3.01276	0.84425	3.23262	2.5214	2.66363	0.768078
77.3869	2.68503	2.81061	3.4766	2.70382	3.3789	2.02386	3.02925	0.841679	3.2406	2.52849	2.67188	0.775254
77.8894	2.68061	2.82013	3.49979	2.6956	3.40048	1.9977	3.04169	0.829469	3.23426	2.52849	2.67282	0.786094
78.392	2.68708	2.82643	3.50386	2.69687	3.39746	1.98181	3.0367	0.794959	3.24016	2.50593	2.66713	0.797619
78.8945	2.66919	2.81196	3.51982	2.6716	3.40158	1.94154	3.04511	0.767912	3.22204	2.49197	2.65427	0.809721
79.397	2.64997	2.80803	3.51544	2.64759	3.39727	1.89994	3.0352	0.718055	3.20791	2.4578	2.63372	0.82471
79.8995	2.62831	2.78879	3.50304	2.61653	3.3754	1.85591	3.01946	0.65811	3.18941	2.41053	2.60455	0.839119
80.402	2.5812	2.7553	3.49504	2.56212	3.36398	1.7871	3.01033	0.60019	3.14989	2.36827	2.56734	0.855342
80.9045	2.54288	2.73021	3.45912	2.5166	3.32578	1.72729	2.97616	0.51476	3.12169	2.29853	2.5213	0.872065
81.407	2.48361	2.68073	3.42642	2.44546	3.28972	1.64724	2.94787	0.432275	3.06971	2.2277	2.46507	0.88867
81.9095	2.41279	2.6261	3.3831	2.3689	3.24537	1.55638	2.91194	0.340171	3.01382	2.15243	2.4011	0.906037
82.4121	2.34515	2.57224	3.31595	2.28957	3.17856	1.46907	2.85527	0.227371	2.95649	2.05198	2.32616	0.922587
82.9146	2.24864	2.49104	3.25616	2.18285	3.12052	1.35393	2.80863	0.123783	2.87224	1.9596	2.24174	0.939233
83.4171	2.15642	2.41314	3.17175	2.08397	3.03458	1.24364	2.74029	9.65223e-05	2.79638	1.85239	2.14926	0.954432
83.9196	2.05069	2.32565	3.07623	1.96339	2.94635	1.1207	2.66328	-0.129985	2.69871	1.73103	2.0446	0.969214
84.4221	1.92537	2.21508	2.982	1.83213	2.85091	0.979506	2.58979	-0.254624	2.58985	1.62008	1.93301	0.982533
84.9246	1.80772	2.11233	2.8579	1.7035	2.72975	0.846898	2.48876	-0.402069	2.48316	1.48827	1.81162	0.993587
85.4271	1.66345	1.99031	2.73576	1.54728	2.61661	0.689611	2.39148	-0.542053	2.34737	1.35713	1.6797	1.00445
85.9296	1.51757	1.85455	2.6019	1.39834	2.47658	0.532564	2.28442	-0.686957	2.21744	1.2317	1.54281	1.01141
86.4322	1.36765	1.72524	2.44459	1.235	2.33171	0.373557	2.15562	-0.846871	2.0709	1.08742	1.39448	1.01728
86.9347	1.19378	1.57088	2.2949	1.05836	2.18286	0.193607	2.03577	-0.992601	1.90807	0.956896	1.24025	1.0212
87.4372	1.02988	1.414	2.12176	0.891016	2.00825	0.0261085	1.89395	-1.15246	1.75155	0.824503	1.08086	1.02035
87.9397	0.84703	1.25745	1.93981	0.700306	1.84337	-0.156918	1.74419	-1.31258	1.56734	0.684172	0.911418	1.01967
88.4422	0.657439	1.07689	1.76124	0.517482	1.65629	-0.34324	1.59857	-1.46151	1.38676	0.565011	0.741492	1.01426
88.9447	0.47443	0.903942	1.55688	0.330593	1.46494	-0.519684	1.42757	-1.62624	1.19718	0.439037	0.564866	1.00606
89.4472	0.269262	0.723797	1.35889	0.13087	1.27581	-0.714069	1.26275	-1.77725	0.989172	0.321337	0.384057	0.997638
89.9497	0.0752595	0.527924	1.15438	-0.0525419	1.0643	-0.893751	1.09111	-1.92646	0.792367	0.224987	0.205757	0.983651
90.4523	-0.125147	0.345855	0.933726	-0.25183	0.866403	-1.07565	0.902369	-2.08342	0.573631	0.123079	0.0209014	0.970279
90.9548	-0.33472	0.15097	0.727538	-0.442725	0.653784	-1.26238	0.727024	-2.21986	0.357983	0.0449569	-0.159744	0.955251
91.4573	-0.527824	-0.0469499	0.506718	-0.626893	0.439682	-1.42876	0.535836	-2.36299	0.143666	-0.0170402	-0.338455	0.937578
91.9598	-0.735695	-0.230502	0.286531	-0.822146	0.235782	-1.60511	0.343803	-2.49935	-0.0871578	-0.076345	-0.519019	0.923095
92.4623	-0.932646	-0.42839	0.0789274	-0.995854	0.0153055	-1.76646	0.163024	-2.6176	-0.300949	-0.102159	-0.688681	0.907288
92.9648	-1.12158	-0.616281	-0.143212	-1.17664	-0.186427	-1.91541	-0.0338805	-2.74369	-0.526852	-0.118528	-0.858251	0.894488
93.4673	-1.31898	-0.794031	-0.348663	-1.34915	-0.3936	-2.06837	-0.215815	-2.84901	-0.748584	-0.119589	-1.02058	0.88615
93.9698	-1.49283	-0.982163	-0.549498	-1.5048	-0.598307	-2.1942	-0.394903	-2.9447	-0.957472	-0.0862612	-1.17051	0.880808
94.4724	-1.66999	-1.15003	-0.75457	-1.66827	-0.784311	-2.31935	-0.580427	-3.04023	-1.17803	-0.0481753	-1.31934	0.883296
94.9749	-1.83766	-1.31371	-0.934645	-1.80682	-0.980292	-2.43217	-0.74305	-3.10819	-1.37649	0.0170377	-1.4516	0.891564
95.4774	-1.98411	-1.47843	-1.11741	-1.94295	-1.15286	-2.52128	-0.910696	-3.17496	-1.57562	0.10859	-1.57497	0.908648
95.9799	-2.13561	-1.61745	-1.28877	-2.07181	-1.32187	-2.61337	-1.06931	-3.22852	-1.76945	0.203911	-1.69122	0.933585
96.4824	-2.26128	-1.75687	-1.43748	-2.17597	-1.48534	-2.67868	-1.20746	-3.25797	-1.94038	0.332229	-1.78692	0.966074
96.9849	-2.3783	-1.88543	-1.59021	-2.28477	-1.62325	-2.7343	-1.35203	-3.28992	-2.11736	0.472802	-1.87828	1.00833
97.4874	-2.48965	-1.989	-1.71822	-2.36884	-1.76604	-2.78405	-1.474	-3.29795	-2.27015	0.619912	-1.9538	1.05418
97.9899	-2.57237	-2.09487	-1.83354	-2.44281	-1.8829	-2.80528	-1.58544	-3.29362	-2.41356	0.796077	-2.01283	1.10832
98.4925	-2.65635	-2.17912	-1.94563	-2.51259	-1.98933	-2.82889	-1.69575	-3.28955	-2.55153	0.966059	-2.06827	1.16554
98.995	-2.72253	-2.24492	-2.03092	-2.55511	-2.09855	-2.83011	-1.78134	-3.25671	-2.66401	1.1671	-2.10171	1.2286
99.4975	-2.76908	-2.31572	-2.11807	-2.6032	-2.16216	-2.81685	-1.871	-3.22228	-2.78729	1.35438	-2.13113	1.28983
100	-2.78758	-2.34283	-2.15125	-2.61976	-2.17384	-2.82363	-1.90528	-3.21079	-2.83965	1.36456	-2.14901	1.29665

## Sheet: M1b_RightLeg_NH
StancePhase	NEleR_Meas1	NEleR_Meas2	NEleR_Meas3	NEleR_Meas4	NEleR_Meas5	NEleR_Meas6	NEleR_Meas7	NEleR_Meas8	NEleR_Meas9	NEleR_Meas10	NEleR_Mean	NEleR_SD
0	2.56609	2.87752	3.30373	2.0637	2.30745	2.71251	3.12712	2.55373	2.86343	2.90667	2.7282	0.37094
0.502513	2.59113	2.91023	3.32396	2.08293	2.33256	2.74819	3.15599	2.57151	2.88328	2.95348	2.75533	0.373447
1.00503	2.60328	2.92487	3.34545	2.10465	2.34992	2.78349	3.18141	2.61538	2.93076	3.0018	2.7841	0.376093
1.50754	2.62802	2.94784	3.3697	2.13648	2.3841	2.82368	3.21629	2.64168	2.96089	3.05612	2.81648	0.37667
2.01005	2.65485	2.96883	3.37568	2.15523	2.41192	2.84696	3.23879	2.66524	2.98888	3.09556	2.8402	0.375217
2.51256	2.67207	2.9759	3.38628	2.18709	2.44156	2.8799	3.25902	2.69685	3.02564	3.14678	2.86711	0.372532
3.01508	2.70373	2.99365	3.39473	2.21543	2.48482	2.90566	3.28791	2.7105	3.04494	3.19318	2.89345	0.369085
3.51759	2.73033	3.0026	3.38534	2.23593	2.51546	2.92026	3.30056	2.72811	3.06885	3.23092	2.91184	0.363737
4.0201	2.7498	3.00136	3.3843	2.26867	2.55543	2.94467	3.31204	2.74493	3.09254	3.28137	2.93351	0.357738
4.52261	2.78233	3.01082	3.37366	2.28458	2.59847	2.94976	3.32842	2.74404	3.09889	3.3156	2.94866	0.352624
5.02513	2.80341	3.00686	3.35049	2.30421	2.62843	2.9572	3.32617	2.75183	3.11444	3.35545	2.95985	0.345904
5.52764	2.82148	2.99883	3.33735	2.32324	2.67117	2.96293	3.3247	2.74995	3.12068	3.39733	2.97076	0.340755
6.03015	2.84966	3.00027	3.30972	2.32559	2.70506	2.95121	3.32517	2.73654	3.1157	3.42538	2.97443	0.337584
6.53266	2.86267	2.98625	3.27808	2.33845	2.73184	2.94985	3.30689	2.73294	3.1211	3.46785	2.97759	0.333745
7.03518	2.87788	2.97466	3.25534	2.3363	2.76913	2.93308	3.29237	2.71351	3.11106	3.49909	2.97624	0.333728
7.53769	2.89884	2.96908	3.21641	2.33004	2.78962	2.91205	3.27751	2.6917	3.0991	3.53013	2.97145	0.335598
8.0402	2.90338	2.94755	3.18199	2.3289	2.81193	2.89597	3.24507	2.67614	3.09401	3.57065	2.96556	0.338186
8.54271	2.9147	2.93348	3.15218	2.30848	2.83685	2.86003	3.21916	2.64282	3.07143	3.59532	2.95344	0.34524
9.04523	2.9261	2.92006	3.10748	2.29668	2.84374	2.83246	3.19051	2.6158	3.0555	3.63232	2.94207	0.353366
9.54774	2.92224	2.8922	3.07386	2.2766	2.85936	2.79594	3.1462	2.58824	3.03926	3.66421	2.92581	0.363082
10.0503	2.92847	2.87519	3.03898	2.24642	2.86709	2.74864	3.11089	2.54634	3.00846	3.68806	2.90585	0.376224
10.5528	2.92897	2.85309	2.99401	2.22648	2.8626	2.711	3.07076	2.51639	2.98951	3.72453	2.88773	0.389488
11.0553	2.91787	2.82012	2.96387	2.18882	2.86834	2.6546	3.01789	2.47861	2.96223	3.74404	2.86164	0.404257
11.5578	2.91829	2.79914	2.92692	2.15575	2.85797	2.60204	2.97607	2.43397	2.92724	3.76874	2.83661	0.420838
12.0603	2.90781	2.76762	2.88689	2.12227	2.84546	2.54806	2.92742	2.40179	2.90391	3.79344	2.81047	0.43672
12.5628	2.89081	2.72995	2.86133	2.07405	2.83839	2.47823	2.86895	2.35622	2.86574	3.80236	2.7766	0.453897
13.0653	2.88426	2.70286	2.82453	2.03785	2.81287	2.41963	2.82213	2.31261	2.82791	3.82336	2.7468	0.47148
13.5678	2.86288	2.6611	2.79174	1.98796	2.79451	2.34629	2.76575	2.27682	2.79617	3.82965	2.71129	0.488193
14.0704	2.84068	2.61871	2.76912	1.93624	2.77261	2.27054	2.70188	2.22607	2.74713	3.83323	2.67162	0.506315
14.5729	2.82574	2.58361	2.73345	1.89052	2.73685	2.20034	2.6489	2.18487	2.70548	3.84278	2.63525	0.523745
15.0754	2.79423	2.53216	2.70801	1.82718	2.71275	2.11227	2.58362	2.14381	2.66152	3.83339	2.59089	0.541031
15.5779	2.76741	2.48561	2.68618	1.77378	2.67645	2.03449	2.51338	2.09113	2.60321	3.83403	2.54657	0.559519
16.0804	2.74313	2.44174	2.65294	1.71255	2.63596	1.94926	2.45282	2.05199	2.55604	3.82643	2.50229	0.576695
16.5829	2.70289	2.38239	2.63369	1.64268	2.60495	1.85637	2.37812	2.00511	2.49831	3.80939	2.45139	0.594773
17.0854	2.67161	2.33235	2.61063	1.58317	2.55751	1.7751	2.30161	1.9537	2.43339	3.80334	2.40224	0.613236
17.5879	2.63733	2.27976	2.5805	1.50646	2.51619	1.67813	2.23348	1.91493	2.37871	3.77921	2.35047	0.630479
18.0905	2.58995	2.21489	2.56468	1.43513	2.47665	1.58845	2.15048	1.86309	2.30828	3.7606	2.29522	0.649214
18.593	2.55395	2.16204	2.53865	1.36313	2.42295	1.50003	2.06918	1.81521	2.23969	3.74153	2.24064	0.667332
19.0955	2.5096	2.10177	2.51188	1.27749	2.38178	1.40012	1.99484	1.77465	2.17637	3.70784	2.18364	0.684846
19.598	2.45692	2.03435	2.49651	1.20426	2.33303	1.31477	1.90586	1.7202	2.09721	3.68727	2.12504	0.703741
20.1005	2.41587	1.97953	2.46741	1.11802	2.27802	1.21853	1.82214	1.67677	2.0277	3.65296	2.0657	0.721397
20.603	2.36233	1.91356	2.44434	1.03166	2.23541	1.12429	1.74382	1.63282	1.95629	3.6182	2.00627	0.739121
21.1055	2.30634	1.84645	2.42708	0.951956	2.17878	1.03869	1.65199	1.57894	1.8739	3.59062	1.94448	0.757762
21.608	2.26007	1.79018	2.39599	0.856736	2.1261	0.939495	1.56879	1.53925	1.805	3.5463	1.88279	0.775029
22.1106	2.19905	1.72058	2.37605	0.773274	2.07961	0.853802	1.48922	1.49144	1.72721	3.51428	1.82245	0.792732
22.6131	2.14155	1.65567	2.35472	0.68366	2.01884	0.763538	1.39777	1.44106	1.6465	3.47566	1.7579	0.810888
23.1156	2.09003	1.59778	2.32264	0.588467	1.97006	0.669055	1.31753	1.40315	1.57798	3.43051	1.69672	0.827674
23.6181	2.02369	1.52632	2.30389	0.50557	1.91826	0.588023	1.23864	1.35243	1.49639	3.39825	1.63515	0.845085
24.1206	1.96595	1.46429	2.27675	0.408579	1.85822	0.493794	1.14959	1.30739	1.42057	3.35032	1.56955	0.862503
24.6231	1.90924	1.40413	2.24449	0.320143	1.81245	0.408741	1.07343	1.26892	1.35129	3.31067	1.51035	0.878535
25.1256	1.83983	1.3322	2.2243	0.233566	1.75575	0.325938	0.995984	1.21747	1.2692	3.27236	1.44666	0.895412
25.6281	1.78241	1.27277	2.19067	0.137293	1.70041	0.23346	0.910367	1.178	1.19945	3.2223	1.38271	0.91166
26.1307	1.72078	1.20978	2.15862	0.0562275	1.655	0.155998	0.83855	1.13703	1.12846	3.18738	1.32478	0.926711
26.6332	1.65051	1.13881	2.13418	-0.034444	1.59574	0.0683912	0.762882	1.08738	1.04939	3.14065	1.25935	0.942675
27.1357	1.59354	1.08143	2.09438	-0.12147	1.54675	-0.0163833	0.681383	1.05186	0.985037	3.09589	1.19924	0.957223
27.6382	1.52786	1.01586	2.06221	-0.199163	1.49887	-0.0928006	0.613952	1.00733	0.912345	3.05952	1.1406	0.971195
28.1407	1.45899	0.947482	2.03107	-0.288494	1.44065	-0.182152	0.540325	0.961401	0.839208	3.0083	1.07568	0.985622
28.6432	1.40259	0.891629	1.98618	-0.36317	1.39692	-0.258136	0.463461	0.926903	0.778311	2.97072	1.01954	0.998184
29.1457	1.33449	0.824347	1.95273	-0.441203	1.34515	-0.338931	0.400258	0.879067	0.705121	2.92726	0.958828	1.01094
29.6482	1.26912	0.759787	1.91314	-0.521518	1.29131	-0.423422	0.328823	0.837597	0.639405	2.87868	0.897292	1.02311
30.1508	1.21331	0.704588	1.86441	-0.587604	1.24963	-0.494976	0.256862	0.800951	0.579502	2.84318	0.842986	1.03372
30.6533	1.14465	0.636545	1.82763	-0.665159	1.19459	-0.579288	0.197519	0.751271	0.507839	2.79251	0.780811	1.04475
31.1558	1.08399	0.57619	1.77863	-0.732173	1.14675	-0.654073	0.12833	0.713445	0.449164	2.75055	0.72408	1.05406
31.6583	1.02829	0.520472	1.72689	-0.79604	1.10328	-0.726674	0.0613312	0.672137	0.388183	2.70935	0.668721	1.06272
32.1608	0.960531	0.452555	1.68417	-0.867722	1.04735	-0.807849	0.00532644	0.62248	0.320244	2.65656	0.607364	1.07107
32.6633	0.904575	0.395948	1.62576	-0.923574	1.00463	-0.873752	-0.0616625	0.585898	0.266541	2.61814	0.55425	1.07727
33.1658	0.84815	0.338498	1.57117	-0.98822	0.956626	-0.948921	-0.123876	0.53861	0.203516	2.56696	0.496252	1.08362
33.6683	0.782417	0.271452	1.51999	-1.04854	0.902844	-1.01995	-0.177223	0.490327	0.140919	2.51719	0.437943	1.08838
34.1709	0.730329	0.217455	1.45312	-1.09981	0.862257	-1.08206	-0.242152	0.451615	0.0891353	2.47405	0.385394	1.0915
34.6734	0.672501	0.157345	1.3952	-1.16237	0.809311	-1.1554	-0.299953	0.398494	0.0245065	2.41493	0.325456	1.09477
35.1759	0.609666	0.0918681	1.33382	-1.21067	0.75997	-1.21432	-0.351398	0.351804	-0.0322856	2.36785	0.270631	1.09543
35.6784	0.560175	0.0391263	1.26026	-1.26287	0.717902	-1.27698	-0.414455	0.307633	-0.0851402	2.3127	0.215835	1.09549
36.1809	0.500799	-0.0238242	1.19812	-1.31742	0.662236	-1.34171	-0.468401	0.250064	-0.149667	2.25103	0.156123	1.09488
36.6834	0.441697	-0.0869484	1.12623	-1.35869	0.617979	-1.39297	-0.518833	0.203734	-0.201452	2.2	0.103074	1.0916
37.1859	0.393684	-0.139627	1.04832	-1.4118	0.571929	-1.45587	-0.580474	0.151648	-0.25721	2.13179	0.0452399	1.0885
37.6884	0.333543	-0.204801	0.981059	-1.45484	0.517416	-1.50858	-0.631669	0.0913573	-0.319197	2.07054	-0.012518	1.08375
38.191	0.279089	-0.264911	0.899895	-1.49569	0.476982	-1.55911	-0.682608	0.0427047	-0.367727	2.00742	-0.0663952	1.07713
38.6935	0.231865	-0.318523	0.819909	-1.54449	0.426743	-1.61767	-0.744148	-0.0184499	-0.426493	1.9313	-0.125996	1.07078
39.196	0.172413	-0.384875	0.746862	-1.57829	0.377163	-1.6615	-0.794703	-0.0803548	-0.483794	1.86745	-0.181963	1.06238
39.6985	0.123186	-0.441898	0.659023	-1.62145	0.338023	-1.71508	-0.848504	-0.134816	-0.531441	1.78896	-0.2384	1.05315
40.201	0.076285	-0.497554	0.579057	-1.66053	0.285731	-1.76503	-0.911922	-0.204709	-0.591919	1.71089	-0.29797	1.04383
40.7035	0.0191579	-0.564346	0.5006	-1.69153	0.242917	-1.80751	-0.964346	-0.268266	-0.643717	1.63743	-0.353961	1.03287
41.206	-0.0247979	-0.619404	0.41013	-1.7341	0.202233	-1.86211	-1.02321	-0.331705	-0.692829	1.5473	-0.412849	1.02169
41.7085	-0.0715617	-0.678757	0.332143	-1.76308	0.151134	-1.90369	-1.08994	-0.408723	-0.752774	1.46822	-0.471703	1.01016
42.2111	-0.124826	-0.746223	0.249891	-1.79687	0.114064	-1.95067	-1.14582	-0.475201	-0.799658	1.37989	-0.529543	0.997768
42.7136	-0.164118	-0.80188	0.161186	-1.83338	0.0700772	-2.00077	-1.21052	-0.549496	-0.851431	1.28519	-0.589514	0.985107
43.2161	-0.210881	-0.867142	0.0862471	-1.85782	0.0234131	-2.03926	-1.28042	-0.63147	-0.907997	1.20015	-0.648516	0.972497
43.7186	-0.259483	-0.936539	0.00217871	-1.89497	-0.010807	-2.09068	-1.33956	-0.703051	-0.951276	1.09807	-0.708612	0.959426
44.2211	-0.295734	-0.996296	-0.0815671	-1.92308	-0.057443	-2.13315	-1.40878	-0.788214	-1.00483	1.00319	-0.76859	0.945944
44.7236	-0.343077	-1.06957	-0.153907	-1.95072	-0.0975315	-2.17517	-1.47964	-0.87315	-1.05508	0.906003	-0.829183	0.933442
45.2261	-0.387574	-1.14241	-0.238186	-1.98758	-0.132137	-2.226	-1.53969	-0.951956	-1.09592	0.796894	-0.890456	0.920078
45.7286	-0.423604	-1.20929	-0.315714	-2.01142	-0.178671	-2.26338	-1.60994	-1.04573	-1.14838	0.700039	-0.95061	0.906755
46.2312	-0.472778	-1.29111	-0.387065	-2.04679	-0.212204	-2.31145	-1.67776	-1.13186	-1.19024	0.589192	-1.01321	0.895135
46.7337	-0.515095	-1.36774	-0.470252	-2.07988	-0.249386	-2.35618	-1.73492	-1.21844	-1.22937	0.480087	-1.07412	0.881662
47.2362	-0.554376	-1.44278	-0.541973	-2.10754	-0.292258	-2.39436	-1.80177	-1.31643	-1.27715	0.375858	-1.13528	0.869609
47.7387	-0.60685	-1.53141	-0.614138	-2.14878	-0.321393	-2.44459	-1.8624	-1.40241	-1.31049	0.256886	-1.19856	0.858971
48.2412	-0.649852	-1.61082	-0.695003	-2.17854	-0.361407	-2.48198	-1.9133	-1.49541	-1.34852	0.150245	-1.25846	0.845762
48.7437	-0.696086	-1.69295	-0.762272	-2.21552	-0.398364	-2.52502	-1.97344	-1.59248	-1.38937	0.0358773	-1.32096	0.835815
49.2462	-0.753863	-1.78471	-0.835973	-2.2566	-0.427392	-2.57054	-2.02462	-1.67727	-1.41708	-0.0820113	-1.38301	0.825635
49.7487	-0.801536	-1.86433	-0.912428	-2.28755	-0.470099	-2.60448	-2.06828	-1.77272	-1.45558	-0.18855	-1.44256	0.813281
50.2513	-0.858436	-1.94989	-0.975748	-2.3324	-0.50312	-2.65059	-2.12133	-1.86312	-1.49034	-0.308777	-1.50537	0.805266
50.7538	-0.923187	-2.03913	-1.04901	-2.36879	-0.538323	-2.68671	-2.16407	-1.94463	-1.51782	-0.41856	-1.56502	0.794488
51.2563	-0.978468	-2.11502	-1.11789	-2.40565	-0.584245	-2.72165	-2.20264	-2.03617	-1.55825	-0.527611	-1.62476	0.783296
51.7588	-1.04667	-2.1988	-1.17692	-2.45129	-0.618518	-2.7636	-2.25084	-2.115	-1.5892	-0.643877	-1.68547	0.775726
52.2613	-1.11698	-2.27969	-1.24674	-2.48377	-0.664096	-2.79086	-2.28802	-2.19076	-1.62065	-0.744371	-1.74259	0.763526
52.7638	-1.17944	-2.34801	-1.30616	-2.52714	-0.712378	-2.8272	-2.32442	-2.27201	-1.66202	-0.854124	-1.80129	0.753334
53.2663	-1.25592	-2.42468	-1.36131	-2.56681	-0.752485	-2.8583	-2.36978	-2.33672	-1.69081	-0.957192	-1.8574	0.744313
53.7688	-1.32841	-2.49239	-1.42549	-2.60038	-0.807968	-2.88173	-2.40333	-2.40446	-1.727	-1.05128	-1.91224	0.73077
54.2714	-1.39602	-2.5504	-1.47587	-2.64592	-0.857458	-2.91549	-2.43886	-2.47072	-1.76612	-1.15457	-1.96714	0.720803
54.7739	-1.47665	-2.61621	-1.52866	-2.67889	-0.90665	-2.93539	-2.48167	-2.5216	-1.79362	-1.24137	-2.01807	0.709143
55.2764	-1.54833	-2.66911	-1.58659	-2.71835	-0.968957	-2.96034	-2.51209	-2.5799	-1.83275	-1.33147	-2.07079	0.695004
55.7789	-1.61931	-2.71737	-1.63068	-2.76072	-1.02017	-2.98711	-2.54701	-2.62973	-1.86716	-1.42064	-2.11999	0.684283
56.2814	-1.70078	-2.77242	-1.68304	-2.79289	-1.0798	-3.00275	-2.58728	-2.66988	-1.89536	-1.49552	-2.16797	0.670367
56.7839	-1.77039	-2.81318	-1.73515	-2.83867	-1.14499	-3.03116	-2.61528	-2.71862	-1.93601	-1.58049	-2.21839	0.656585
57.2864	-1.84404	-2.8553	-1.77644	-2.876	-1.19988	-3.05071	-2.65016	-2.75402	-1.96642	-1.6526	-2.26256	0.644733
57.7889	-1.92435	-2.90196	-1.82951	-2.91471	-1.26867	-3.07125	-2.68821	-2.78789	-1.99848	-1.72212	-2.31071	0.630133
58.2915	-1.99217	-2.9348	-1.87674	-2.96259	-1.3338	-3.10086	-2.71479	-2.82772	-2.03964	-1.79671	-2.35798	0.617236
58.794	-2.06824	-2.97417	-1.91862	-2.99859	-1.39492	-3.11874	-2.75047	-2.8531	-2.06865	-1.85483	-2.40003	0.604766
59.2965	-2.14621	-3.0143	-1.9727	-3.04686	-1.46982	-3.1491	-2.78738	-2.88483	-2.10655	-1.92119	-2.44989	0.591117
59.799	-2.21319	-3.04256	-2.01673	-3.0925	-1.53439	-3.1774	-2.81455	-2.9172	-2.14707	-1.98041	-2.4936	0.579238
60.3015	-2.29131	-3.08056	-2.06212	-3.13398	-1.60377	-3.20214	-2.85299	-2.93833	-2.17774	-2.03105	-2.5374	0.567354
60.804	-2.36643	-3.11473	-2.11713	-3.18859	-1.6812	-3.24086	-2.8909	-2.97095	-2.2215	-2.09084	-2.58831	0.555514
61.3065	-2.4339	-3.14029	-2.16046	-3.23206	-1.74711	-3.2694	-2.92142	-2.99809	-2.26063	-2.13501	-2.62984	0.544875
61.809	-2.51356	-3.17685	-2.21163	-3.28365	-1.82495	-3.30706	-2.96486	-3.02055	-2.29584	-2.1834	-2.67824	0.534782
62.3116	-2.58574	-3.20544	-2.26767	-3.33885	-1.90203	-3.34945	-3.00595	-3.05521	-2.34408	-2.23159	-2.7286	0.524913
62.8141	-2.65464	-3.2301	-2.3135	-3.38537	-1.97219	-3.38415	-3.04216	-3.07988	-2.3825	-2.26708	-2.77116	0.516282
63.3166	-2.73449	-3.26532	-2.37186	-3.44629	-2.05629	-3.43423	-3.09198	-3.10795	-2.42471	-2.31383	-2.82469	0.508631
63.8191	-2.80342	-3.28989	-2.4293	-3.49941	-2.13169	-3.47734	-3.1374	-3.1448	-2.47591	-2.34938	-2.87385	0.500921
64.3216	-2.87371	-3.31593	-2.48068	-3.55507	-2.2082	-3.52362	-3.18031	-3.17084	-2.51604	-2.38449	-2.92089	0.495184
64.8241	-2.95185	-3.35045	-2.5463	-3.61992	-2.2945	-3.57959	-3.23652	-3.20747	-2.56681	-2.42653	-2.97799	0.489853
65.3266	-3.01748	-3.37346	-2.60568	-3.67358	-2.3684	-3.62467	-3.28623	-3.24672	-2.61988	-2.4548	-3.02709	0.484803
65.8291	-3.08891	-3.40318	-2.66484	-3.73969	-2.45092	-3.68237	-3.33568	-3.27837	-2.66488	-2.49405	-3.08029	0.482014
66.3317	-3.16399	-3.43797	-2.73655	-3.80262	-2.53468	-3.73701	-3.39723	-3.3243	-2.724	-2.5289	-3.13873	0.4785
66.8342	-3.22714	-3.46229	-2.79846	-3.8615	-2.60804	-3.78762	-3.45031	-3.3659	-2.77829	-2.55867	-3.18982	0.47637
67.3367	-3.2996	-3.49735	-2.86605	-3.9322	-2.69338	-3.85013	-3.50514	-3.40587	-2.83059	-2.60063	-3.24809	0.475324
67.8392	-3.37096	-3.53302	-2.94141	-3.99057	-2.77081	-3.90041	-3.57007	-3.45889	-2.89584	-2.63028	-3.30623	0.473169
68.3417	-3.4328	-3.56069	-3.00579	-4.05545	-2.8443	-3.95739	-3.62479	-3.50239	-2.95113	-2.66765	-3.36024	0.473101
68.8442	-3.50569	-3.60097	-3.08006	-4.12091	-2.92725	-4.01534	-3.68298	-3.55093	-3.01136	-2.70747	-3.4203	0.47201
69.3467	-3.5726	-3.63696	-3.15516	-4.17516	-2.99642	-4.0625	-3.74867	-3.607	-3.079	-2.73773	-3.47712	0.470831
69.8492	-3.63347	-3.66841	-3.22047	-4.2397	-3.06917	-4.12069	-3.80285	-3.65187	-3.13512	-2.78152	-3.53233	0.470938
70.3518	-3.70478	-3.7119	-3.29693	-4.29207	-3.14385	-4.16755	-3.86193	-3.70668	-3.20124	-2.8158	-3.59027	0.468748
70.8543	-3.76576	-3.74665	-3.36673	-4.34246	-3.2043	-4.21345	-3.92552	-3.76086	-3.26661	-2.85144	-3.64438	0.467995
71.3568	-3.82462	-3.78067	-3.42984	-4.39606	-3.27297	-4.26387	-3.97676	-3.80582	-3.32262	-2.8943	-3.69675	0.466558
71.8593	-3.89109	-3.82385	-3.50206	-4.43316	-3.33392	-4.29908	-4.03391	-3.86176	-3.38973	-2.92372	-3.74923	0.463533
72.3618	-3.94407	-3.8549	-3.56132	-4.47636	-3.38497	-4.34198	-4.0921	-3.90876	-3.44771	-2.96356	-3.79757	0.462484
72.8643	-3.9985	-3.88868	-3.61782	-4.50993	-3.44317	-4.37678	-4.13726	-3.95107	-3.50092	-2.99725	-3.84214	0.45912
73.3668	-4.05582	-3.92668	-3.6784	-4.53339	-3.48546	-4.40302	-4.18846	-4.00093	-3.56161	-3.02423	-3.8858	0.456194
73.8693	-4.09796	-3.95054	-3.72204	-4.56173	-3.52417	-4.43573	-4.23658	-4.03601	-3.60706	-3.0601	-3.92319	0.454262
74.3719	-4.14399	-3.97926	-3.76644	-4.57163	-3.56317	-4.4513	-4.2709	-4.07163	-3.65269	-3.08021	-3.95512	0.449937
74.8744	-4.18693	-4.00573	-3.80792	-4.58167	-3.58256	-4.46832	-4.3104	-4.10798	-3.69843	-3.10394	-3.98539	0.447653
75.3769	-4.21452	-4.01737	-3.83144	-4.58599	-3.60324	-4.48063	-4.34233	-4.12775	-3.72664	-3.12483	-4.00547	0.444772
75.8794	-4.24679	-4.0342	-3.85769	-4.57346	-3.61413	-4.47691	-4.35984	-4.15183	-3.75826	-3.13117	-4.02043	0.440856
76.3819	-4.26942	-4.04184	-3.87332	-4.56522	-3.6071	-4.47819	-4.38106	-4.16824	-3.78096	-3.1449	-4.03102	0.439185
76.8844	-4.27769	-4.03546	-3.87253	-4.53934	-3.60188	-4.46231	-4.39029	-4.17025	-3.78784	-3.14291	-4.02805	0.435992
77.3869	-4.28916	-4.03297	-3.8738	-4.50607	-3.57737	-4.43953	-4.38478	-4.17698	-3.79803	-3.13601	-4.02147	0.433408
77.8894	-4.28448	-4.01515	-3.85724	-4.47053	-3.54038	-4.4149	-4.38098	-4.16816	-3.79102	-3.12932	-4.00522	0.432209
78.392	-4.26699	-3.98561	-3.82743	-4.41335	-3.50061	-4.36905	-4.36088	-4.14957	-3.77257	-3.10268	-3.97487	0.429588
78.8945	-4.24908	-3.95738	-3.79629	-4.35695	-3.43613	-4.32456	-4.3258	-4.13189	-3.75344	-3.07949	-3.9411	0.428569
79.397	-4.2095	-3.90936	-3.74212	-4.28578	-3.36551	-4.26587	-4.28986	-4.0933	-3.7116	-3.04323	-3.89161	0.427834
79.8995	-4.15903	-3.85283	-3.67869	-4.19931	-3.28405	-4.19269	-4.23365	-4.04992	-3.66325	-2.99358	-3.8307	0.426403
80.402	-4.10319	-3.79376	-3.60859	-4.11267	-3.17845	-4.12023	-4.16256	-4.00043	-3.60711	-2.94591	-3.76329	0.426881
80.9045	-4.02203	-3.71219	-3.51322	-4.00251	-3.07077	-4.02524	-4.08799	-3.92863	-3.52677	-2.87593	-3.67653	0.426659
81.407	-3.93216	-3.62514	-3.41227	-3.88751	-2.94366	-3.92657	-3.98997	-3.85552	-3.44343	-2.80312	-3.58193	0.426865
81.9095	-3.83136	-3.53046	-3.29821	-3.7621	-2.79827	-3.81859	-3.87776	-3.76817	-3.34403	-2.72129	-3.47502	0.428585
82.4121	-3.70399	-3.41235	-3.15978	-3.61489	-2.65041	-3.69003	-3.75962	-3.66127	-3.2231	-2.61891	-3.34943	0.428934
82.9146	-3.57003	-3.29108	-3.018	-3.46771	-2.47742	-3.56267	-3.61574	-3.55374	-3.09972	-2.51838	-3.21745	0.431181
83.4171	-3.41981	-3.15671	-2.85682	-3.29849	-2.29476	-3.41441	-3.45895	-3.42509	-2.95316	-2.3968	-3.0675	0.433502
83.9196	-3.24436	-3.00018	-2.67508	-3.11771	-2.10478	-3.25581	-3.29407	-3.28269	-2.79076	-2.26529	-2.90307	0.434871
84.4221	-3.06409	-2.84204	-2.4904	-2.93152	-1.88954	-3.09281	-3.10229	-3.13699	-2.62323	-2.12977	-2.73027	0.439205
84.9246	-2.86317	-2.66595	-2.2818	-2.71999	-1.67249	-2.90558	-2.8997	-2.96645	-2.4289	-1.97	-2.5374	0.441464
85.4271	-2.64083	-2.47113	-2.05897	-2.50713	-1.44117	-2.71793	-2.68749	-2.78888	-2.22595	-1.81056	-2.335	0.444803
85.9296	-2.41496	-2.27526	-1.83203	-2.27768	-1.19083	-2.51436	-2.44863	-2.60247	-2.01309	-1.63541	-2.12047	0.450283
86.4322	-2.16574	-2.058	-1.57997	-2.03138	-0.942981	-2.29457	-2.20206	-2.39179	-1.77499	-1.44465	-1.88861	0.452352
86.9347	-1.90114	-1.82737	-1.32163	-1.78563	-0.675613	-2.07541	-1.94517	-2.17953	-1.53521	-1.25553	-1.65022	0.457951
87.4372	-1.63381	-1.59557	-1.05706	-1.51641	-0.400325	-1.83277	-1.66348	-1.952	-1.28054	-1.04355	-1.39755	0.462615
87.9397	-1.34284	-1.34138	-0.770342	-1.24467	-0.127143	-1.58716	-1.37829	-1.70555	-1.00755	-0.830077	-1.1335	0.46487
88.4422	-1.04443	-1.08091	-0.485722	-0.966109	0.165521	-1.3338	-1.08313	-1.46064	-0.737752	-0.610132	-0.86371	0.471185
88.9447	-0.743828	-0.818822	-0.192748	-0.66925	0.453621	-1.0612	-0.766968	-1.19612	-0.450021	-0.372369	-0.581771	0.473318
89.4472	-0.422528	-0.536432	0.114934	-0.379678	0.743457	-0.794244	-0.45282	-0.922181	-0.155079	-0.142217	-0.294679	0.475931
89.9497	-0.103126	-0.256024	0.41306	-0.0747401	1.04557	-0.510259	-0.130433	-0.650216	0.134821	0.103487	-0.00278573	0.480113
90.4523	0.217731	0.026373	0.720546	0.232603	1.33336	-0.221906	0.206996	-0.35859	0.441501	0.35147	0.295009	0.479361
90.9548	0.552868	0.323599	1.03167	0.533698	1.62703	0.0626483	0.535617	-0.0688919	0.742464	0.593709	0.593441	0.481243
91.4573	0.876446	0.610293	1.32814	0.849398	1.91972	0.364028	0.869473	0.22081	1.03932	0.850946	0.892858	0.480854
91.9598	1.20066	0.898942	1.63292	1.15118	2.19425	0.654306	1.21054	0.524787	1.34655	1.09479	1.19089	0.477783
92.4623	1.52995	1.19384	1.92856	1.4551	2.47531	0.949391	1.53551	0.816511	1.63676	1.34174	1.48627	0.476677
92.9648	1.83951	1.4706	2.20777	1.75984	2.74018	1.24802	1.86207	1.11111	1.92562	1.59022	1.77549	0.471261
93.4673	2.14892	1.74868	2.49153	2.04494	2.98938	1.53008	2.18701	1.40947	2.21405	1.82035	2.05844	0.466226
93.9698	2.45264	2.02234	2.75417	2.33675	3.2398	1.82148	2.48913	1.68893	2.47915	2.05843	2.33428	0.460444
94.4724	2.73132	2.27256	3.00186	2.61023	3.46247	2.09759	2.78937	1.9729	2.74529	2.27959	2.59632	0.451549
94.9749	3.00876	2.52273	3.24754	2.871	3.67598	2.36376	3.07931	2.24726	2.9982	2.48994	2.85045	0.444341
95.4774	3.26965	2.75749	3.46366	3.13092	3.88026	2.63162	3.34171	2.50148	3.22781	2.70102	3.09056	0.434455
95.9799	3.50414	2.96712	3.66885	3.36181	4.05371	2.87321	3.60005	2.75883	3.45821	2.88533	3.31313	0.424358
96.4824	3.73616	3.17497	3.86392	3.59063	4.22415	3.11488	3.84108	2.99421	3.66413	3.06971	3.52738	0.415199
96.9849	3.94301	3.35847	4.02682	3.80203	4.37352	3.34146	4.05299	3.21367	3.85235	3.23888	3.72032	0.40386
97.4874	4.12671	3.51958	4.18376	3.98973	4.49811	3.54646	4.26029	3.43131	4.03734	3.38709	3.89804	0.394236
97.9899	4.30633	3.67695	4.3226	4.17691	4.62119	3.75267	4.44542	3.61976	4.1916	3.53706	4.06505	0.384753
98.4925	4.45432	3.80356	4.43164	4.33183	4.71435	3.92823	4.60108	3.79854	4.33582	3.65799	4.20574	0.37494
98.995	4.59713	3.92293	4.54199	4.48856	4.80035	4.10957	4.75859	3.96847	4.47028	3.78068	4.34386	0.366799
99.4975	4.71391	4.02042	4.63018	4.62591	4.87308	4.27111	4.89382	4.12401	4.58563	3.88825	4.46263	0.359662
100	4.71327	4.01883	4.65045	4.64338	4.87205	4.29343	4.92295	4.22038	4.65867	3.90009	4.48935	0.356263

## Sheet: M1b_RightLeg_NW
StancePhase	NDevR_Meas1	NDevR_Meas2	NDevR_Meas3	NDevR_Meas4	NDevR_Meas5	NDevR_Meas6	NDevR_Meas7	NDevR_Meas8	NDevR_Meas9	NDevR_Meas10	NDevR_Mean	NDevR_SD
0	-2.91394	-3.11133	-3.03006	-2.81585	-2.80231	-2.85774	-3.17005	-3.01055	-2.90099	-2.81067	-2.94235	0.131392
0.502513	-2.7638	-2.94268	-2.9068	-2.70426	-2.67004	-2.71443	-3.05009	-2.9197	-2.8149	-2.6775	-2.81642	0.131596
1.00503	-2.63353	-2.79523	-2.768	-2.58487	-2.54908	-2.56314	-2.92559	-2.76149	-2.66359	-2.53773	-2.67823	0.129297
1.50754	-2.49215	-2.63698	-2.62765	-2.46041	-2.41591	-2.41023	-2.7917	-2.62529	-2.53284	-2.39673	-2.53899	0.128729
2.01005	-2.34556	-2.47318	-2.49607	-2.34522	-2.2871	-2.26694	-2.66217	-2.48621	-2.3986	-2.26646	-2.40275	0.126896
2.51256	-2.20762	-2.31807	-2.35468	-2.21568	-2.15763	-2.1102	-2.53006	-2.33317	-2.24984	-2.12351	-2.26004	0.127794
3.01508	-2.05538	-2.1489	-2.20956	-2.08724	-2.0157	-1.95545	-2.38483	-2.19204	-2.11243	-1.98329	-2.11448	0.127292
3.51759	-1.90723	-1.98411	-2.07689	-1.96447	-1.88704	-1.80758	-2.25003	-2.0427	-1.96621	-1.8504	-1.97367	0.127689
4.0201	-1.76605	-1.82695	-1.93284	-1.82701	-1.75063	-1.6461	-2.11232	-1.88908	-1.81514	-1.70428	-1.82704	0.130781
4.52261	-1.61194	-1.65776	-1.79439	-1.70273	-1.61169	-1.49917	-1.96543	-1.74852	-1.67659	-1.57293	-1.68412	0.130626
5.02513	-1.46843	-1.50038	-1.66641	-1.57187	-1.48623	-1.34718	-1.8321	-1.5962	-1.5257	-1.43651	-1.5431	0.134601
5.52764	-1.32829	-1.34802	-1.52788	-1.43767	-1.34866	-1.19335	-1.69494	-1.44966	-1.38005	-1.29828	-1.40068	0.137901
6.03015	-1.17817	-1.18759	-1.40296	-1.31665	-1.21947	-1.05455	-1.55241	-1.31251	-1.24326	-1.17486	-1.26424	0.139462
6.53266	-1.0431	-1.04448	-1.28373	-1.18211	-1.09741	-0.903839	-1.42532	-1.16396	-1.09459	-1.03943	-1.1278	0.145754
7.03518	-0.906813	-0.90267	-1.15764	-1.05904	-0.964503	-0.766374	-1.29306	-1.02948	-0.95962	-0.917135	-0.995634	0.148098
7.53769	-0.76511	-0.758067	-1.05012	-0.938046	-0.847447	-0.632674	-1.15914	-0.897393	-0.826764	-0.798551	-0.867331	0.152276
8.0402	-0.640365	-0.633255	-0.942256	-0.8094	-0.728196	-0.492737	-1.04132	-0.758537	-0.686971	-0.673977	-0.740702	0.158685
8.54271	-0.509939	-0.505545	-0.833425	-0.698376	-0.605126	-0.372007	-0.916743	-0.63758	-0.565111	-0.568935	-0.621279	0.160761
9.04523	-0.379769	-0.38092	-0.743868	-0.577655	-0.498972	-0.242865	-0.793849	-0.51144	-0.43825	-0.456143	-0.502373	0.16747
9.54774	-0.265823	-0.275332	-0.648482	-0.463664	-0.383146	-0.12186	-0.68636	-0.386229	-0.312676	-0.352394	-0.389597	0.172559
10.0503	-0.142859	-0.16336	-0.559053	-0.359546	-0.273569	-0.0123251	-0.570339	-0.277136	-0.203809	-0.261095	-0.282309	0.175979
10.5528	-0.0261697	-0.0603064	-0.485518	-0.244111	-0.175307	0.107018	-0.4589	-0.157781	-0.0853443	-0.161262	-0.174768	0.184137
11.0553	0.077573	0.0273748	-0.402983	-0.145817	-0.0655686	0.207198	-0.361068	-0.0477403	0.0229745	-0.0818187	-0.0769875	0.188047
11.5578	0.192057	0.123494	-0.332832	-0.0425244	0.0293019	0.310384	-0.253203	0.0527486	0.120854	-0.000631836	0.0199648	0.194203
12.0603	0.295154	0.205937	-0.272055	0.0618447	0.122574	0.412478	-0.152637	0.164052	0.228695	0.0780318	0.114407	0.202824
12.5628	0.390828	0.278893	-0.20231	0.151865	0.222619	0.497818	-0.0633504	0.259825	0.320095	0.138736	0.199502	0.207398
13.0653	0.49711	0.360332	-0.149221	0.2555	0.304938	0.594756	0.0367097	0.355036	0.410155	0.209557	0.287487	0.217122
13.5678	0.588608	0.424892	-0.0975001	0.346823	0.39532	0.677182	0.126737	0.456714	0.505951	0.264447	0.368917	0.226374
14.0704	0.679151	0.486601	-0.0400393	0.437075	0.483705	0.756828	0.208022	0.540835	0.58351	0.315189	0.445088	0.233808
14.5729	0.777818	0.554434	-0.000251979	0.535435	0.558958	0.843156	0.299893	0.632389	0.667968	0.370928	0.524073	0.247102
15.0754	0.859942	0.604011	0.0455792	0.616578	0.647463	0.911032	0.379064	0.722387	0.750337	0.406846	0.594324	0.257685
15.5779	0.946868	0.656956	0.0914572	0.708983	0.725193	0.989551	0.45216	0.797525	0.817426	0.451815	0.663794	0.268925
16.0804	1.03708	0.711761	0.121987	0.794762	0.799499	1.06091	0.534882	0.884232	0.895768	0.488037	0.732892	0.284925
16.5829	1.1108	0.74921	0.163387	0.871699	0.885064	1.12337	0.602721	0.960474	0.96338	0.514106	0.794421	0.297057
17.0854	1.19362	0.794997	0.198038	0.960582	0.954809	1.19802	0.667522	1.02856	1.02278	0.550731	0.856965	0.311732
17.5879	1.27366	0.837372	0.222532	1.03188	1.03138	1.25546	0.740595	1.10716	1.09273	0.568992	0.916175	0.329297
18.0905	1.33958	0.865577	0.259212	1.10869	1.11095	1.31921	0.79751	1.16883	1.14594	0.592363	0.970786	0.342637
18.593	1.41701	0.905128	0.283356	1.18552	1.17594	1.38379	0.854772	1.23094	1.19999	0.615266	1.02517	0.359822
19.0955	1.48566	0.936003	0.30464	1.24711	1.2541	1.43412	0.918684	1.29777	1.2592	0.62331	1.07606	0.377724
19.598	1.54462	0.957763	0.336039	1.32165	1.32467	1.49852	0.966103	1.34609	1.30058	0.644418	1.12405	0.391645
20.1005	1.6153	0.991509	0.35198	1.38186	1.38786	1.54963	1.01739	1.40237	1.35069	0.651831	1.17004	0.410178
20.603	1.67232	1.01229	0.372822	1.44035	1.46373	1.60018	1.07347	1.45486	1.39787	0.65861	1.21465	0.427017
21.1055	1.72553	1.0301	0.398895	1.50546	1.52405	1.65843	1.11365	1.49275	1.43149	0.672762	1.25531	0.440885
21.608	1.78846	1.05812	0.410087	1.55202	1.58691	1.69916	1.16107	1.54236	1.47788	0.670088	1.29462	0.459515
22.1106	1.83489	1.07063	0.432329	1.60961	1.65532	1.75197	1.21117	1.57993	1.51339	0.679769	1.3339	0.4741
22.6131	1.88378	1.08644	0.453219	1.65917	1.70656	1.79768	1.2466	1.61094	1.54353	0.683068	1.3671	0.487607
23.1156	1.93851	1.10862	0.463118	1.69996	1.7684	1.83548	1.29208	1.65236	1.58519	0.679749	1.40235	0.50512
23.6181	1.97635	1.11497	0.487181	1.75254	1.82518	1.88587	1.33769	1.67671	1.61097	0.68967	1.43571	0.516888
24.1206	2.0223	1.13001	0.503398	1.78718	1.87025	1.91893	1.37029	1.70395	1.64065	0.683996	1.4631	0.530032
24.6231	2.06894	1.14624	0.515075	1.82843	1.9282	1.95914	1.41497	1.73572	1.67586	0.686789	1.49594	0.545264
25.1256	2.10085	1.14867	0.540405	1.86971	1.97179	1.99978	1.45699	1.75047	1.69496	0.691378	1.5225	0.55435
25.6281	2.14491	1.16353	0.553247	1.89689	2.01358	2.02653	1.48807	1.77566	1.72528	0.684252	1.54719	0.567062
26.1307	2.1841	1.17402	0.569075	1.93837	2.06352	2.06772	1.53253	1.79708	1.75255	0.692827	1.57718	0.579077
26.6332	2.21291	1.17492	0.594636	1.96626	2.09528	2.09523	1.5715	1.80657	1.76852	0.689917	1.59757	0.586126
27.1357	2.25565	1.18986	0.606146	1.9946	2.13494	2.12299	1.60201	1.82963	1.79856	0.689272	1.62237	0.597942
27.6382	2.2885	1.19554	0.627464	2.03079	2.17306	2.15831	1.64642	1.8411	1.81748	0.69779	1.64765	0.606263
28.1407	2.3168	1.19734	0.65224	2.05016	2.19641	2.17634	1.68262	1.84917	1.83333	0.691683	1.66461	0.612042
28.6432	2.35829	1.21238	0.664942	2.08278	2.23255	2.20718	1.71313	1.86852	1.86075	0.700014	1.69005	0.622112
29.1457	2.38626	1.21468	0.691949	2.1086	2.2569	2.23064	1.75727	1.87187	1.87236	0.703233	1.70938	0.626853
29.6482	2.41609	1.21933	0.71535	2.12795	2.27552	2.24711	1.79076	1.88096	1.88979	0.701838	1.72647	0.631874
30.1508	2.45597	1.23414	0.731712	2.16069	2.30468	2.27652	1.82155	1.89463	1.91188	0.714849	1.75066	0.639335
30.6533	2.4807	1.23472	0.763421	2.17693	2.31599	2.28894	1.86499	1.89297	1.9186	0.713434	1.76507	0.641191
31.1558	2.51316	1.24344	0.785397	2.20192	2.33208	2.30981	1.89579	1.90378	1.9377	0.721998	1.78451	0.645578
31.6583	2.55061	1.25753	0.807183	2.22792	2.35036	2.3314	1.92698	1.91048	1.95261	0.732926	1.8048	0.64994
32.1608	2.57352	1.25827	0.841639	2.24152	2.35176	2.34041	1.96915	1.90746	1.95762	0.733367	1.81747	0.6499
32.6633	2.60853	1.27159	0.862669	2.27084	2.36503	2.36511	1.99725	1.91897	1.97701	0.750327	1.83873	0.653454
33.1658	2.64239	1.28466	0.890474	2.28733	2.3699	2.37698	2.02874	1.91878	1.98452	0.756233	1.854	0.654759
33.6683	2.66448	1.28746	0.925161	2.30593	2.36547	2.39119	2.06895	1.91758	1.99078	0.765483	1.86825	0.653775
34.1709	2.70083	1.30532	0.946043	2.33302	2.37334	2.41418	2.09425	1.92768	2.00816	0.784073	1.88869	0.65618
34.6734	2.7298	1.31741	0.979045	2.34428	2.36492	2.42177	2.12576	1.92235	2.00983	0.788568	1.90037	0.654958
35.1759	2.75146	1.32415	1.01143	2.37001	2.35792	2.44439	2.16325	1.92489	2.01912	0.808045	1.91747	0.653752
35.6784	2.78696	1.34609	1.0331	2.38922	2.35685	2.46112	2.18574	1.93149	2.0322	0.822198	1.9345	0.654709
36.1809	2.80979	1.35788	1.06934	2.40321	2.33805	2.47338	2.21701	1.92418	2.03101	0.832221	1.94561	0.651757
36.6834	2.8308	1.37027	1.09768	2.43112	2.32967	2.50037	2.25135	1.93083	2.04346	0.856432	1.9642	0.650698
37.1859	2.86274	1.39569	1.12119	2.44297	2.31711	2.51218	2.27152	1.93286	2.05089	0.865896	1.9773	0.650023
37.6884	2.87862	1.40837	1.15826	2.46464	2.29259	2.5347	2.30294	1.9273	2.05026	0.885406	1.99031	0.646261
38.191	2.89835	1.42765	1.18222	2.48732	2.28175	2.55915	2.33469	1.93701	2.06448	0.90638	2.0079	0.645362
38.6935	2.92412	1.45571	1.2086	2.49836	2.25772	2.57285	2.35416	1.93509	2.06652	0.916492	2.01896	0.643252
39.196	2.93296	1.4705	1.24421	2.52556	2.23222	2.60359	2.3871	1.93467	2.06951	0.942402	2.03427	0.639634
39.6985	2.95058	1.49671	1.26472	2.53987	2.21666	2.62226	2.41784	1.94569	2.08342	0.955966	2.04937	0.63886
40.201	2.96813	1.52585	1.29418	2.55708	2.18444	2.64456	2.43887	1.94229	2.08227	0.972257	2.06099	0.63612
40.7035	2.97046	1.54319	1.32605	2.58258	2.1614	2.67582	2.47486	1.94911	2.09078	0.996351	2.07706	0.633431
41.206	2.98468	1.57491	1.34429	2.59247	2.13964	2.69199	2.50601	1.95977	2.10257	1.00509	2.09014	0.633018
41.7085	2.99233	1.60336	1.37564	2.61723	2.10511	2.72345	2.53014	1.95836	2.10165	1.02775	2.1035	0.630568
42.2111	2.98855	1.62388	1.40177	2.63505	2.08588	2.74827	2.56957	1.97254	2.11577	1.04321	2.11845	0.629008
42.7136	2.99741	1.65997	1.41911	2.6482	2.05855	2.76849	2.60122	1.98189	2.12439	1.05359	2.13128	0.629166
43.2161	2.99391	1.6878	1.45046	2.67517	2.02807	2.80255	2.62832	1.986	2.127	1.07664	2.14559	0.627143
43.7186	2.9844	1.71354	1.4703	2.68607	2.01195	2.82028	2.66982	2.00617	2.14485	1.08348	2.15909	0.626453
44.2211	2.98597	1.75399	1.48847	2.70747	1.98222	2.84817	2.70046	2.01506	2.15031	1.0997	2.17318	0.627043
44.7236	2.97139	1.78292	1.51815	2.7297	1.96054	2.87643	2.7288	2.02802	2.1586	1.11588	2.18704	0.624852
45.2261	2.95736	1.81609	1.53299	2.74104	1.94611	2.89313	2.76959	2.05259	2.17716	1.12072	2.20068	0.624946
45.7286	2.95132	1.86074	1.55385	2.76914	1.91927	2.92599	2.79674	2.06384	2.1809	1.14081	2.21626	0.625487
46.2312	2.92857	1.89229	1.58103	2.78467	1.9086	2.94544	2.82411	2.08737	2.19563	1.14779	2.22955	0.622868
46.7337	2.91338	1.93351	1.59388	2.80445	1.89555	2.96821	2.86175	2.11422	2.2124	1.1578	2.24551	0.624179
47.2362	2.90231	1.98081	1.61908	2.8331	1.87783	2.99884	2.88424	2.13028	2.21734	1.17509	2.26189	0.62423
47.7387	2.87714	2.01534	1.64396	2.84743	1.87798	3.01378	2.91013	2.16268	2.23787	1.17715	2.27635	0.621999
48.2412	2.86555	2.0633	1.6587	2.87824	1.86837	3.04386	2.94412	2.18901	2.25172	1.19348	2.29563	0.624932
48.7437	2.85392	2.11087	1.68921	2.90318	1.86522	3.06642	2.96258	2.21101	2.26105	1.20228	2.31257	0.6243
49.2462	2.83354	2.14809	1.71295	2.92561	1.87504	3.08471	2.98768	2.24804	2.28547	1.20675	2.33079	0.623759
49.7487	2.8309	2.20031	1.73324	2.96348	1.87397	3.11665	3.01849	2.27197	2.29716	1.22398	2.35302	0.627905
50.2513	2.82436	2.24555	1.76873	2.987	1.88958	3.1322	3.03435	2.29991	2.31361	1.22528	2.37206	0.626779
50.7538	2.81561	2.28437	1.79242	3.02317	1.90955	3.15848	3.05999	2.33669	2.33979	1.23684	2.39569	0.628525
51.2563	2.82531	2.33695	1.81996	3.0613	1.92473	3.18464	3.08888	2.35806	2.35168	1.2483	2.41998	0.632566
51.7588	2.82704	2.37662	1.85819	3.09008	1.96129	3.1994	3.10416	2.39057	2.37585	1.24915	2.44324	0.631267
52.2613	2.83248	2.41446	1.88239	3.13659	1.99367	3.23001	3.13179	2.42269	2.40074	1.26552	2.47104	0.634593
52.7638	2.85338	2.46218	1.91693	3.17061	2.03121	3.2462	3.15988	2.44254	2.41439	1.26862	2.4966	0.637254
53.2663	2.86297	2.4929	1.95526	3.20931	2.08689	3.26544	3.17634	2.47705	2.44351	1.27535	2.5245	0.636234
53.7688	2.88142	2.5267	1.98121	3.25616	2.13334	3.29118	3.20736	2.50232	2.46405	1.28902	2.55328	0.640075
54.2714	2.9099	2.56493	2.02201	3.28787	2.1944	3.30025	3.23643	2.52313	2.48053	1.28775	2.58072	0.641428
54.7739	2.92588	2.58527	2.05926	3.33534	2.26404	3.3237	3.25686	2.5574	2.51068	1.30131	2.61197	0.641402
55.2764	2.95502	2.61366	2.0894	3.3752	2.32549	3.33805	3.29365	2.57718	2.52639	1.30742	2.64015	0.645471
55.7789	2.98774	2.64087	2.13564	3.41158	2.40652	3.34768	3.32633	2.60223	2.54738	1.31051	2.67165	0.646748
56.2814	3.00953	2.6529	2.17221	3.46187	2.48456	3.36986	3.35366	2.6352	2.57628	1.32715	2.70432	0.648374
56.7839	3.04731	2.67697	2.20898	3.49614	2.56127	3.37475	3.39811	2.65369	2.59083	1.3291	2.73372	0.653202
57.2864	3.08221	2.69459	2.25946	3.54226	2.65569	3.39037	3.43602	2.68555	2.61897	1.34319	2.77083	0.655526
57.7889	3.1101	2.7021	2.29682	3.58873	2.73874	3.40506	3.47157	2.71718	2.64724	1.35843	2.80359	0.65913
58.2915	3.15476	2.72334	2.34205	3.62524	2.82993	3.40882	3.52367	2.73948	2.66674	1.36541	2.83795	0.665231
58.794	3.19109	2.73358	2.39558	3.67915	2.93057	3.42888	3.56666	2.77885	2.70388	1.39009	2.87983	0.668991
59.2965	3.22611	2.74021	2.43617	3.72007	3.01817	3.43501	3.61023	2.81021	2.73374	1.40372	2.91336	0.674697
59.799	3.27654	2.75987	2.49081	3.76654	3.12125	3.44605	3.669	2.84102	2.76378	1.42411	2.9559	0.682093
60.3015	3.31517	2.76582	2.54668	3.82146	3.22232	3.46473	3.71664	2.88719	2.80988	1.45387	3.00038	0.687413
60.804	3.35903	2.77532	2.59341	3.86212	3.31581	3.46895	3.76799	2.92084	2.8442	1.4717	3.03794	0.695162
61.3065	3.41493	2.79508	2.65737	3.91984	3.42608	3.49	3.83264	2.9635	2.88815	1.50726	3.08948	0.703535
61.809	3.4579	2.80072	2.71554	3.97035	3.52447	3.50393	3.88484	3.01511	2.94164	1.53757	3.13521	0.710506
62.3116	3.51212	2.81641	2.77102	4.01855	3.62504	3.51621	3.94384	3.05454	2.98355	1.56746	3.18088	0.71973
62.8141	3.57331	2.83785	2.84299	4.08114	3.73652	3.54339	4.01372	3.10996	3.04198	1.61261	3.23935	0.72875
63.3166	3.62276	2.84696	2.90385	4.12778	3.83206	3.5559	4.07049	3.16526	3.10086	1.64445	3.28704	0.73717
63.8191	3.68795	2.87096	2.9694	4.18687	3.93905	3.58215	4.13697	3.2133	3.15304	1.68984	3.34295	0.747012
64.3216	3.75411	2.89528	3.0469	4.24571	4.04625	3.60965	4.2115	3.27932	3.22373	1.73671	3.40492	0.756608
64.8241	3.81191	2.91122	3.11086	4.29442	4.14097	3.62917	4.27304	3.33659	3.28625	1.77584	3.45703	0.765815
65.3266	3.88761	2.94463	3.1861	4.36012	4.25138	3.66747	4.34693	3.39464	3.35	1.83278	3.52217	0.775687
65.8291	3.95826	2.97306	3.26604	4.41151	4.35104	3.69399	4.42574	3.46712	3.42858	1.87805	3.58534	0.785723
66.3317	4.02541	2.99853	3.33362	4.46803	4.44739	3.72809	4.49237	3.52583	3.49374	1.9299	3.64429	0.794731
66.8342	4.10973	3.04128	3.41665	4.53155	4.5562	3.77155	4.5734	3.59386	3.56838	1.99003	3.71526	0.80449
67.3367	4.18368	3.07457	3.49614	4.57956	4.64771	3.80247	4.65588	3.66836	3.64963	2.03706	3.77951	0.814342
67.8392	4.25951	3.11077	3.56779	4.64388	4.74621	3.852	4.72741	3.72938	3.71736	2.10076	3.84551	0.822523
68.3417	4.34894	3.16121	3.65549	4.69928	4.84745	3.89531	4.81452	3.8056	3.80013	2.15712	3.9185	0.832207
68.8442	4.42427	3.19911	3.73238	4.75183	4.93198	3.93831	4.89924	3.87842	3.87928	2.21152	3.98463	0.840964
69.3467	4.50674	3.24535	3.80814	4.81777	5.02983	3.99671	4.97449	3.94301	3.94983	2.27908	4.0551	0.848462
69.8492	4.59703	3.30044	3.89676	4.86666	5.1183	4.04054	5.06548	4.02375	4.03606	2.33078	4.12758	0.857677
70.3518	4.6719	3.34202	3.97004	4.92789	5.19735	4.09838	5.15001	4.0925	4.10972	2.39415	4.1954	0.86472
70.8543	4.75807	3.39614	4.04938	4.98766	5.28878	4.15649	5.2267	4.1614	4.1828	2.45607	4.26635	0.871858
71.3568	4.84485	3.45233	4.13513	5.03687	5.3616	4.20574	5.31825	4.24194	4.26675	2.5078	4.33712	0.879453
71.8593	4.91724	3.49631	4.2047	5.10248	5.43536	4.27236	5.3992	4.30606	4.33335	2.57485	4.40419	0.884856
72.3618	5.00303	3.55505	4.28584	5.15237	5.51325	4.32467	5.47413	4.37874	4.40755	2.62688	4.47215	0.891181
72.8643	5.08169	3.60867	4.36494	5.20686	5.57025	4.38241	5.56208	4.45429	4.48362	2.68314	4.53979	0.89601
73.3668	5.14906	3.65341	4.43058	5.26655	5.63656	4.44613	5.63561	4.51433	4.54312	2.74434	4.60197	0.900316
73.8693	5.22934	3.71273	4.50995	5.30893	5.6949	4.49361	5.70515	4.58794	4.61523	2.78926	4.66471	0.904482
74.3719	5.2954	3.76054	4.57857	5.3659	5.73786	4.55612	5.78513	4.65391	4.67871	2.84819	4.72603	0.906494
74.8744	5.35469	3.80437	4.63908	5.4107	5.79213	4.60743	5.84743	4.7099	4.73133	2.89596	4.7793	0.909838
75.3769	5.42366	3.86018	4.71123	5.45012	5.82775	4.65414	5.90788	4.7789	4.79616	2.93905	4.83491	0.91038
75.8794	5.47296	3.89987	4.76559	5.49936	5.85835	4.71124	5.97542	4.83125	4.84359	2.99192	4.88496	0.910608
76.3819	5.52059	3.94097	4.81846	5.52735	5.89457	4.74815	6.02263	4.88164	4.88842	3.02525	4.9268	0.911992
76.8844	5.57234	3.98914	4.87708	5.56417	5.90751	4.79438	6.06996	4.93875	4.93934	3.06749	4.97202	0.90846
77.3869	5.60164	4.0188	4.91447	5.59442	5.92558	4.83475	6.1204	4.97472	4.96855	3.1041	5.00574	0.908014
77.8894	5.63412	4.05455	4.95658	5.60983	5.93815	4.86096	6.14866	5.01624	5.00276	3.12721	5.0349	0.905788
78.392	5.66382	4.09055	4.99605	5.63702	5.93081	4.8991	6.17898	5.05438	5.033	3.16205	5.06458	0.899417
78.8945	5.67143	4.10798	5.01511	5.64306	5.93342	4.9166	6.20817	5.0729	5.04303	3.17746	5.07892	0.898439
79.397	5.68583	4.13442	5.04271	5.64966	5.91889	4.93457	6.21446	5.10108	5.06211	3.19398	5.09377	0.89162
79.8995	5.69013	4.15347	5.05856	5.65611	5.89397	4.95221	6.22461	5.11531	5.06656	3.21109	5.1022	0.884521
80.402	5.67555	4.1564	5.05855	5.64076	5.87599	4.94794	6.2293	5.11663	5.05746	3.20831	5.09669	0.881719
80.9045	5.66921	4.16931	5.06732	5.63597	5.83404	4.95352	6.21136	5.12649	5.0562	3.2164	5.09398	0.870768
81.407	5.64607	4.16807	5.05672	5.61402	5.79296	4.94155	6.19866	5.11471	5.03262	3.20925	5.07746	0.864081
81.9095	5.60939	4.15565	5.0375	5.58355	5.74955	4.92044	6.17623	5.09923	5.00477	3.19514	5.05315	0.857452
82.4121	5.57991	4.15223	5.02373	5.55876	5.68364	4.90428	6.13255	5.08592	4.97856	3.18775	5.02873	0.843986
82.9146	5.52876	4.12993	4.98662	5.50932	5.62661	4.86315	6.09523	5.0486	4.9281	3.15847	4.98748	0.836944
83.4171	5.47071	4.10283	4.94915	5.46642	5.55646	4.82791	6.04457	5.01573	4.88206	3.13696	4.94528	0.825438
83.9196	5.41671	4.08159	4.91127	5.41351	5.47325	4.78233	5.97536	4.97555	4.82886	3.10782	4.89662	0.811173
84.4221	5.33912	4.03927	4.85096	5.34449	5.40032	4.72042	5.91356	4.91518	4.75608	3.06524	4.83446	0.801932
84.9246	5.2618	3.99862	4.79747	5.28538	5.30747	4.66796	5.83586	4.86358	4.6928	3.03414	4.77451	0.786438
85.4271	5.18419	3.95909	4.73681	5.20379	5.21484	4.59302	5.74366	4.79568	4.61428	2.98388	4.70292	0.772137
85.9296	5.08474	3.8993	4.65927	5.12316	5.12721	4.51876	5.65993	4.7165	4.52584	2.93665	4.62514	0.759434
86.4322	4.99229	3.84688	4.59298	5.04169	5.02047	4.44347	5.5591	4.64542	4.44689	2.89099	4.54802	0.742115
86.9347	4.89515	3.79037	4.51382	4.94016	4.92546	4.34817	5.44906	4.55316	4.34852	2.82842	4.45923	0.727382
87.4372	4.78152	3.71769	4.42681	4.85095	4.82687	4.26488	5.3487	4.4608	4.25192	2.77977	4.37099	0.711652
87.9397	4.68033	3.65683	4.35214	4.7468	4.71802	4.16671	5.23161	4.37156	4.16043	2.7192	4.28036	0.694483
88.4422	4.57112	3.58767	4.26197	4.63884	4.62652	4.06461	5.11162	4.26242	4.05145	2.65698	4.18332	0.678602
88.9447	4.45369	3.5095	4.1748	4.54035	4.52481	3.9717	5.00269	4.16307	3.95464	2.60602	4.09013	0.661746
89.4472	4.35241	3.44608	4.09822	4.42361	4.42673	3.86046	4.87895	4.05996	3.85675	2.53963	3.99428	0.645557
89.9497	4.24176	3.37225	4.00792	4.32044	4.34454	3.76221	4.75933	3.94457	3.74947	2.48802	3.89905	0.628677
90.4523	4.13296	3.2986	3.93119	4.21459	4.25161	3.66079	4.65228	3.84497	3.66079	2.43581	3.80836	0.613078
90.9548	4.04196	3.24085	3.86159	4.10281	4.17587	3.55277	4.53373	3.73623	3.56608	2.37933	3.71912	0.598063
91.4573	3.9425	3.17302	3.78425	4.01032	4.10947	3.46295	4.42643	3.62717	3.47403	2.3428	3.6353	0.581947
91.9598	3.85502	3.11499	3.72841	3.90698	4.03897	3.36134	4.33299	3.53487	3.40167	2.29707	3.55723	0.569683
92.4623	3.78473	3.07208	3.67552	3.81711	3.99396	3.27178	4.23195	3.43206	3.32188	2.26492	3.4866	0.556511
92.9648	3.70877	3.02166	3.6235	3.7386	3.95073	3.19202	4.1485	3.34157	3.25715	2.24451	3.4227	0.54403
93.4673	3.65325	2.98947	3.59652	3.6546	3.91497	3.10515	4.07935	3.26416	3.20831	2.21887	3.36846	0.536458
93.9698	3.61212	2.96979	3.56866	3.59626	3.90487	3.04183	4.00634	3.17963	3.155	2.2179	3.32524	0.526829
94.4724	3.56928	2.94673	3.55086	3.53743	3.89167	2.97596	3.95584	3.11695	3.12583	2.21615	3.28867	0.520589
94.9749	3.55224	2.94768	3.55668	3.48932	3.8973	2.91856	3.91879	3.06087	3.10556	2.2237	3.26707	0.518246
95.4774	3.5447	2.95685	3.5589	3.46381	3.9207	2.88126	3.88074	3.00499	3.08718	2.25221	3.25513	0.514178
95.9799	3.53937	2.96727	3.57874	3.43389	3.94069	2.8373	3.86781	2.9748	3.09588	2.27485	3.25106	0.514782
96.4824	3.56096	3.00363	3.61604	3.42918	3.98597	2.8161	3.8654	2.94451	3.1055	2.32012	3.26474	0.517345
96.9849	3.58537	3.04243	3.64867	3.43274	4.03677	2.80084	3.86311	2.92346	3.12464	2.37155	3.28296	0.51937
97.4874	3.61552	3.08665	3.7034	3.43992	4.08926	2.78717	3.88595	2.92534	3.16693	2.42398	3.31241	0.524996
97.9899	3.66966	3.15447	3.76648	3.47355	4.166	2.79771	3.9146	2.92246	3.2042	2.49976	3.35689	0.531797
98.4925	3.71889	3.21722	3.82492	3.50145	4.2359	2.80127	3.94258	2.93636	3.2574	2.56671	3.40027	0.538229
98.995	3.78635	3.29963	3.91145	3.55297	4.32609	2.82383	3.99762	2.9652	3.32543	2.65682	3.46454	0.547354
99.4975	3.85717	3.38261	3.99965	3.61305	4.41772	2.85552	4.05469	2.99411	3.39737	2.75031	3.53222	0.556492
100	3.85356	3.37974	4.0209	3.61529	4.4182	2.85233	4.06366	3.02361	3.45186	2.75924	3.54384	0.55409

## Sheet: M2_LeftLeg_NH
StancePhase	NEleL_Meas1	NEleL_Meas2	NEleL_Meas3	NEleL_Meas4	NEleL_Meas5	NEleL_Meas6	NEleL_Meas7	NEleL_Meas8	NEleL_Meas9	NEleL_Meas10	NEleL_Mean	NEleL_SD
0	2.02108	2.27057	2.32549	2.69698	2.47085	2.28765	2.53757	2.50902	1.68502	2.61373	2.34179	0.302862
0.502513	1.99751	2.23422	2.29323	2.65321	2.43559	2.23075	2.48412	2.45867	1.64899	2.56101	2.29973	0.297175
1.00503	1.972	2.17192	2.2453	2.61191	2.40077	2.16962	2.42292	2.4013	1.60987	2.50544	2.25111	0.292758
1.50754	1.9641	2.10579	2.19536	2.57263	2.36079	2.12416	2.36222	2.34259	1.5872	2.46058	2.20754	0.283727
2.01005	1.94951	2.05626	2.15961	2.53071	2.33332	2.06819	2.30697	2.28802	1.55643	2.4025	2.16515	0.277245
2.51256	1.94577	2.00014	2.12753	2.50022	2.30437	2.02063	2.26037	2.24079	1.53555	2.35448	2.12899	0.27147
3.01508	1.94903	1.94988	2.09402	2.45937	2.27714	1.9778	2.20707	2.18544	1.52096	2.30391	2.09246	0.261594
3.51759	1.94865	1.90894	2.07834	2.43084	2.26125	1.93023	2.17014	2.14513	1.50271	2.24946	2.06257	0.257379
4.0201	1.96521	1.86258	2.05998	2.40078	2.23823	1.89927	2.13214	2.10249	1.50147	2.20807	2.03702	0.248842
4.52261	1.97653	1.83406	2.051	2.36971	2.23255	1.86358	2.09881	2.06351	1.49578	2.15832	2.01439	0.242921
5.02513	1.99658	1.80211	2.05571	2.35143	2.22029	1.83835	2.08056	2.03875	1.49993	2.11826	2.0002	0.238628
5.52764	2.02506	1.78095	2.05706	2.32398	2.2207	1.82357	2.05742	2.0085	1.51383	2.08523	1.98963	0.23156
6.03015	2.048	1.77046	2.07661	2.30983	2.22448	1.80641	2.05132	1.99484	1.52427	2.04827	1.98545	0.229471
6.53266	2.08733	1.75848	2.1009	2.29524	2.22985	1.80878	2.04998	1.98556	1.55294	2.02915	1.98982	0.224866
7.03518	2.12195	1.76651	2.1284	2.28035	2.24988	1.81007	2.05161	1.97893	1.57931	2.00858	1.99756	0.221883
7.53769	2.16275	1.77198	2.17485	2.2788	2.26332	1.82129	2.07209	1.99074	1.61416	1.99537	2.01454	0.221138
8.0402	2.2131	1.79078	2.21844	2.26827	2.29475	1.84557	2.08925	1.99878	1.66077	1.99661	2.03763	0.218197
8.54271	2.25603	1.81885	2.27422	2.27081	2.32107	1.86631	2.12124	2.02113	1.70254	1.99322	2.06454	0.21855
9.04523	2.31407	1.84607	2.34083	2.27248	2.35786	1.90555	2.16184	2.05146	1.7615	2.00641	2.10181	0.219049
9.54774	2.36748	1.89198	2.40344	2.27296	2.39928	1.94378	2.20148	2.08021	1.81835	2.02281	2.14018	0.218739
10.0503	2.4235	1.93287	2.48311	2.28572	2.43864	1.98809	2.25984	2.12696	1.88013	2.0401	2.1859	0.222481
10.5528	2.48896	1.98659	2.56185	2.28811	2.49209	2.045	2.31458	2.16939	1.95357	2.07374	2.23739	0.22456
11.0553	2.54406	2.0455	2.64233	2.30196	2.53574	2.09495	2.37846	2.22031	2.0192	2.10118	2.28837	0.228201
11.5578	2.61149	2.10227	2.73619	2.31317	2.59408	2.16001	2.45215	2.2803	2.09914	2.13885	2.34876	0.235399
12.0603	2.67336	2.17455	2.82097	2.32116	2.64533	2.22243	2.51951	2.33335	2.17583	2.18264	2.40691	0.239548
12.5628	2.73331	2.23815	2.91487	2.33946	2.7016	2.28552	2.6024	2.40122	2.25256	2.21997	2.46891	0.248944
13.0653	2.8017	2.31299	3.01087	2.34522	2.76092	2.35925	2.68083	2.46395	2.33945	2.27149	2.53467	0.25794
13.5678	2.85666	2.38787	3.09777	2.3605	2.81236	2.42191	2.76112	2.52797	2.41475	2.31639	2.59573	0.266363
14.0704	2.92075	2.45872	3.19595	2.37121	2.87519	2.49542	2.85105	2.60093	2.50038	2.36277	2.66324	0.280128
14.5729	2.9786	2.54094	3.28383	2.37696	2.92382	2.56457	2.92965	2.66209	2.58119	2.41701	2.72586	0.290259
15.0754	3.03043	2.61045	3.36961	2.39149	2.98258	2.62924	3.01901	2.73348	2.657	2.4591	2.78824	0.303778
15.5779	3.09	2.68915	3.46037	2.39207	3.03182	2.70291	3.10368	2.79967	2.74137	2.51059	2.85216	0.318721
16.0804	3.13407	2.76245	3.53508	2.40097	3.08048	2.76245	3.18303	2.86024	2.81113	2.55721	2.90871	0.330638
16.5829	3.18454	2.83018	3.61528	2.40412	3.13075	2.82926	3.27146	2.92937	2.88771	2.59698	2.96797	0.347407
17.0854	3.22902	2.9051	3.68868	2.40129	3.16835	2.89108	3.34534	2.98373	2.9589	2.64556	3.0217	0.361558
17.5879	3.26428	2.96414	3.74995	2.40627	3.21537	2.94438	3.42491	3.04345	3.02109	2.67986	3.07137	0.375645
18.0905	3.3071	3.03087	3.81785	2.39636	3.2456	3.00574	3.50097	3.0993	3.09097	2.71752	3.12123	0.393109
18.593	3.33348	3.08763	3.8691	2.39396	3.28278	3.05124	3.56591	3.14389	3.1445	2.75391	3.16264	0.405787
19.0955	3.36406	3.13852	3.91802	2.38501	3.31004	3.10112	3.63942	3.1966	3.20195	2.77717	3.20319	0.422181
19.598	3.38978	3.19309	3.96633	2.36947	3.33309	3.14641	3.6975	3.23371	3.25435	2.80875	3.23925	0.437538
20.1005	3.404	3.23013	3.99671	2.36114	3.35821	3.18026	3.75646	3.27141	3.29476	2.8274	3.26805	0.450018
20.603	3.42609	3.27418	4.03257	2.33748	3.36819	3.22191	3.81434	3.30759	3.34249	2.84285	3.29677	0.467346
21.1055	3.43189	3.30493	4.05708	2.32106	3.38729	3.24728	3.85709	3.32858	3.37334	2.86121	3.31698	0.479063
21.608	3.44021	3.33072	4.07166	2.29787	3.38944	3.27488	3.90784	3.35712	3.40588	2.86316	3.33388	0.493543
22.1106	3.44548	3.35754	4.09152	2.26814	3.397	3.29926	3.94454	3.37146	3.43465	2.87141	3.3481	0.508193
22.6131	3.43781	3.36676	4.09363	2.24568	3.39637	3.31036	3.97781	3.38225	3.44952	2.8711	3.35313	0.518391
23.1156	3.43859	3.3831	4.09719	2.20821	3.38975	3.32951	4.0132	3.3948	3.47196	2.86192	3.35882	0.53407
23.6181	3.42411	3.38424	4.09806	2.17836	3.38722	3.33302	4.03146	3.39039	3.4782	2.85938	3.35644	0.544
24.1206	3.4108	3.38264	4.08407	2.14218	3.36909	3.33712	4.05684	3.39286	3.48456	2.84079	3.3501	0.555962
24.6231	3.39675	3.38036	4.07817	2.10016	3.36094	3.34	4.07135	3.38452	3.48931	2.82509	3.34266	0.568781
25.1256	3.36898	3.36209	4.06016	2.06597	3.33747	3.32853	4.07877	3.3693	3.47929	2.80693	3.32575	0.576522
25.6281	3.35037	3.35183	4.03774	2.0176	3.31886	3.32558	4.0916	3.35936	3.47755	2.77589	3.31064	0.589751
26.1307	3.31823	3.32603	4.021	1.97761	3.29511	3.30845	4.08719	3.33263	3.46138	2.75344	3.28811	0.597564
26.6332	3.28613	3.30073	3.98871	1.93211	3.26463	3.29059	4.08849	3.31166	3.44435	2.71826	3.26257	0.606819
27.1357	3.25585	3.27405	3.96292	1.88168	3.24098	3.27385	4.0833	3.28441	3.42842	2.68144	3.23669	0.617406
27.6382	3.21163	3.23433	3.9338	1.83983	3.20235	3.24234	4.06808	3.24764	3.39772	2.64816	3.20259	0.622809
28.1407	3.17718	3.20401	3.89475	1.78475	3.17481	3.2198	4.06107	3.21906	3.37619	2.60015	3.17118	0.633469
28.6432	3.1314	3.15893	3.8662	1.73878	3.13446	3.18507	4.03831	3.17533	3.34268	2.56023	3.13314	0.639291
29.1457	3.08463	3.11793	3.82593	1.68809	3.09861	3.14839	4.01913	3.13542	3.30758	2.513	3.09387	0.646074
29.6482	3.04222	3.07521	3.7868	1.63326	3.06105	3.11517	3.99827	3.09406	3.27644	2.45938	3.05419	0.654572
30.1508	2.98604	3.02281	3.75301	1.58759	3.01632	3.0671	3.96514	3.04109	3.231	2.41392	3.0084	0.658007
30.6533	2.94002	2.98081	3.70632	1.52941	2.98105	3.02814	3.94191	2.99801	3.19544	2.35447	2.96556	0.666406
31.1558	2.8851	2.92506	3.66971	1.48081	2.93181	2.97913	3.90556	2.94239	3.15064	2.30027	2.91705	0.670591
31.6583	2.82813	2.87647	3.62842	1.42799	2.89443	2.92684	3.86999	2.88784	3.10348	2.24507	2.86887	0.675405
32.1608	2.77787	2.82551	3.58146	1.37146	2.84699	2.88005	3.83731	2.83623	3.06294	2.17956	2.81994	0.6822
32.6633	2.71425	2.76795	3.54534	1.32433	2.8034	2.81851	3.79092	2.77154	3.00874	2.12436	2.76693	0.684247
33.1658	2.66077	2.72105	3.49729	1.26502	2.76138	2.76579	3.75476	2.71692	2.96465	2.05827	2.71659	0.69096
33.6683	2.60086	2.6612	3.4542	1.21536	2.71173	2.70519	3.709	2.65303	2.91403	1.99289	2.66175	0.694097
34.1709	2.53773	2.61075	3.41433	1.16159	2.67366	2.63987	3.66076	2.58686	2.86009	1.93232	2.6078	0.697726
34.6734	2.48328	2.55679	3.36344	1.10412	2.62269	2.58176	3.61928	2.52715	2.81495	1.85921	2.55327	0.7035
35.1759	2.416	2.49872	3.32407	1.05589	2.58374	2.50917	3.56367	2.45368	2.75688	1.79578	2.49576	0.705058
35.6784	2.35839	2.45065	3.27763	0.995432	2.53736	2.44473	3.51731	2.38904	2.70863	1.72635	2.44055	0.710971
36.1809	2.2968	2.39003	3.22872	0.944327	2.49374	2.37459	3.46546	2.31875	2.65649	1.65259	2.38215	0.714063
36.6834	2.23079	2.34009	3.18918	0.888867	2.45457	2.29834	3.40793	2.24271	2.59994	1.5879	2.32403	0.717581
37.1859	2.1751	2.2849	3.13719	0.829425	2.40712	2.2307	3.36016	2.17561	2.55398	1.51085	2.2665	0.723497
37.6884	2.10735	2.22748	3.09272	0.778767	2.37275	2.14918	3.29902	2.09508	2.49595	1.44047	2.20588	0.725841
38.191	2.04859	2.1785	3.04846	0.715587	2.3265	2.07493	3.24517	2.02102	2.44713	1.36987	2.14758	0.732235
38.6935	1.98834	2.11702	2.99517	0.661264	2.29181	1.99734	3.19032	1.94522	2.397	1.2907	2.08742	0.736789
39.196	1.92259	2.06657	2.95365	0.60216	2.25219	1.9125	3.12711	1.86066	2.34142	1.22262	2.02615	0.741541
39.6985	1.8685	2.00863	2.90293	0.538665	2.21388	1.83756	3.0756	1.78646	2.29787	1.14481	1.96749	0.749245
40.201	1.80335	1.94972	2.85294	0.483397	2.18243	1.74979	3.01278	1.70037	2.24337	1.06918	1.90473	0.753885
40.7035	1.74614	1.89686	2.81032	0.415236	2.14188	1.66841	2.95458	1.61776	2.1972	0.998921	1.84473	0.762347
41.206	1.68975	1.83119	2.75574	0.355383	2.11518	1.5862	2.89995	1.5373	2.15229	0.917703	1.78407	0.770098
41.7085	1.62664	1.77608	2.71101	0.290282	2.0774	1.49591	2.83518	1.44589	2.101	0.847024	1.72064	0.777605
42.2111	1.57586	1.71094	2.66396	0.220373	2.04993	1.41663	2.78293	1.36511	2.0628	0.771125	1.66197	0.788927
42.7136	1.51485	1.64572	2.61089	0.158114	2.01945	1.32597	2.72251	1.2749	2.01491	0.692256	1.59796	0.797435
43.2161	1.46006	1.58376	2.56961	0.082617	1.98814	1.24069	2.66363	1.18468	1.97405	0.622668	1.53699	0.809759
43.7186	1.40779	1.50894	2.51814	0.0149129	1.96521	1.15703	2.61236	1.09993	1.93663	0.541566	1.47625	0.822309
44.2211	1.34711	1.44396	2.47088	-0.0584505	1.93185	1.06458	2.55002	1.00281	1.89154	0.467463	1.41118	0.834282
44.7236	1.29845	1.36686	2.42882	-0.136915	1.91203	0.983721	2.4995	0.915206	1.85963	0.39272	1.352	0.850765
45.2261	1.23985	1.29092	2.37605	-0.208156	1.88145	0.892798	2.4443	0.821081	1.81865	0.309464	1.28664	0.86456
45.7286	1.18488	1.21581	2.33449	-0.292699	1.85893	0.805674	2.38694	0.723159	1.7823	0.235942	1.22354	0.882202
46.2312	1.13327	1.12875	2.2877	-0.369582	1.8346	0.721945	2.33983	0.632947	1.75039	0.151226	1.16111	0.900368
46.7337	1.07119	1.05122	2.23719	-0.452003	1.80648	0.628332	2.28106	0.529707	1.70862	0.0667179	1.09285	0.917994
47.2362	1.02011	0.960653	2.19641	-0.53909	1.78706	0.546036	2.23149	0.43341	1.6787	-0.0158135	1.0299	0.939789
47.7387	0.959399	0.873254	2.14327	-0.618594	1.75502	0.454753	2.1802	0.333362	1.63944	-0.112502	0.96076	0.959189
48.2412	0.899793	0.785193	2.09525	-0.710524	1.73467	0.365391	2.12228	0.225367	1.60137	-0.202805	0.891599	0.981754
48.7437	0.844553	0.687372	2.04741	-0.794104	1.70272	0.281035	2.07503	0.125576	1.56784	-0.302839	0.82346	1.00427
49.2462	0.777503	0.599534	1.98776	-0.882295	1.67504	0.186187	2.01535	0.012286	1.52202	-0.409384	0.748401	1.02626
49.7487	0.720532	0.499373	1.93695	-0.974144	1.64532	0.102487	1.96003	-0.0982093	1.48633	-0.510795	0.676787	1.05029
50.2513	0.654741	0.405617	1.87518	-1.05765	1.60774	0.0115402	1.9047	-0.210233	1.44153	-0.626267	0.600689	1.07223
50.7538	0.587542	0.311304	1.80931	-1.15252	1.57786	-0.0789747	1.83782	-0.333757	1.39515	-0.736359	0.521737	1.09521
51.2563	0.525372	0.211225	1.74796	-1.23842	1.53268	-0.162841	1.7801	-0.448986	1.35403	-0.848284	0.445284	1.11683
51.7588	0.449925	0.122667	1.67087	-1.32823	1.49652	-0.257666	1.7098	-0.575633	1.29934	-0.967271	0.362032	1.13761
52.2613	0.382964	0.0238741	1.59824	-1.42119	1.44782	-0.342235	1.63841	-0.701592	1.25335	-1.07512	0.280452	1.15718
52.7638	0.307785	-0.0653096	1.52017	-1.50566	1.39933	-0.432919	1.56857	-0.824133	1.1989	-1.19077	0.197597	1.17506
53.2663	0.228725	-0.155196	1.43034	-1.60118	1.3483	-0.525481	1.4834	-0.957489	1.14004	-1.30149	0.108996	1.19127
53.7688	0.15549	-0.248064	1.34725	-1.68782	1.2852	-0.610756	1.40501	-1.08073	1.08671	-1.4057	0.0246599	1.20495
54.2714	0.0686605	-0.329699	1.24981	-1.77838	1.22809	-0.707784	1.31512	-1.21027	1.01853	-1.51725	-0.0663176	1.21733
54.7739	-0.0103413	-0.421231	1.15028	-1.87214	1.15283	-0.795956	1.21923	-1.34032	0.957372	-1.61643	-0.157672	1.22619
55.2764	-0.095388	-0.502072	1.05216	-1.95775	1.08333	-0.889008	1.12683	-1.46236	0.888893	-1.71863	-0.2474	1.23401
55.7789	-0.185229	-0.585438	0.939085	-2.05451	1.00048	-0.985812	1.01809	-1.59418	0.81415	-1.82026	-0.345362	1.23891
56.2814	-0.267402	-0.67048	0.832679	-2.14292	0.914515	-1.0744	0.914821	-1.71604	0.746166	-1.91119	-0.437423	1.24163
56.7839	-0.362213	-0.746085	0.71922	-2.23564	0.826767	-1.17452	0.804316	-1.83978	0.663889	-2.00981	-0.535385	1.24328
57.2864	-0.449585	-0.832204	0.598708	-2.33204	0.725645	-1.26661	0.685969	-1.9661	0.588163	-2.09826	-0.634631	1.24184
57.7889	-0.540644	-0.907855	0.486123	-2.42097	0.631623	-1.36147	0.575024	-2.08156	0.507636	-2.1844	-0.72965	1.23987
58.2915	-0.637611	-0.988747	0.360903	-2.52148	0.521121	-1.46106	0.450491	-2.20547	0.420036	-2.27361	-0.833543	1.23574
58.794	-0.725848	-1.07083	0.239102	-2.61434	0.417022	-1.55105	0.331258	-2.32096	0.340753	-2.3495	-0.930439	1.23021
59.2965	-0.826225	-1.14616	0.11869	-2.71208	0.303337	-1.65148	0.21074	-2.43419	0.248274	-2.4308	-1.03199	1.22363
59.799	-0.920439	-1.23292	-0.0124928	-2.81403	0.186984	-1.74441	0.0817005	-2.55184	0.16168	-2.50566	-1.13514	1.21572
60.3015	-1.01663	-1.31003	-0.134051	-2.90925	0.0727197	-1.83758	-0.0371315	-2.65696	0.0727129	-2.57326	-1.23295	1.20645
60.804	-1.12013	-1.39518	-0.262899	-3.01647	-0.0536001	-1.93599	-0.166489	-2.76832	-0.0241558	-2.64697	-1.33902	1.19671
61.3065	-1.21436	-1.48113	-0.394096	-3.1167	-0.17043	-2.02345	-0.292518	-2.87333	-0.111601	-2.70828	-1.43859	1.18577
61.809	-1.31999	-1.56317	-0.517517	-3.22226	-0.300853	-2.11983	-0.415494	-2.97207	-0.211036	-2.77251	-1.54147	1.17363
62.3116	-1.42073	-1.65714	-0.652271	-3.33226	-0.424112	-2.20921	-0.548407	-3.07631	-0.305524	-2.83641	-1.64624	1.16221
62.8141	-1.52149	-1.74233	-0.780198	-3.43593	-0.553033	-2.29616	-0.670757	-3.16736	-0.400059	-2.89096	-1.74583	1.14813
63.3166	-1.63044	-1.83779	-0.908297	-3.55139	-0.684272	-2.38846	-0.800824	-3.26168	-0.503137	-2.9544	-1.85207	1.13559
63.8191	-1.72953	-1.93306	-1.04397	-3.65981	-0.809896	-2.46843	-0.930517	-3.35211	-0.59591	-3.00988	-1.95331	1.1217
64.3216	-1.83873	-2.02663	-1.16906	-3.77313	-0.946105	-2.55522	-1.05373	-3.43293	-0.699075	-3.06585	-2.05605	1.10684
64.8241	-1.94408	-2.1313	-1.30205	-3.89018	-1.07081	-2.63532	-1.1874	-3.51973	-0.798122	-3.12773	-2.16067	1.09419
65.3266	-2.04725	-2.22714	-1.43344	-4.00027	-1.20592	-2.71012	-1.31111	-3.59409	-0.894678	-3.18015	-2.26042	1.07821
65.8291	-2.15886	-2.33378	-1.55796	-4.12087	-1.33321	-2.79009	-1.43887	-3.66869	-0.999841	-3.24183	-2.3644	1.06526
66.3317	-2.25987	-2.43792	-1.69178	-4.23334	-1.46202	-2.85671	-1.56884	-3.74237	-1.09372	-3.30105	-2.46476	1.05099
66.8342	-2.36898	-2.54118	-1.8157	-4.34918	-1.5925	-2.92812	-1.68935	-3.80435	-1.19576	-3.35754	-2.56427	1.03639
67.3367	-2.4748	-2.6531	-1.94051	-4.46692	-1.71379	-2.9936	-1.81943	-3.87248	-1.29417	-3.42398	-2.66528	1.02465
67.8392	-2.57578	-2.7552	-2.06844	-4.57603	-1.84361	-3.05146	-1.94066	-3.9303	-1.38721	-3.48197	-2.76107	1.01004
68.3417	-2.68465	-2.86714	-2.18435	-4.69329	-1.95992	-3.11454	-2.06155	-3.98557	-1.48822	-3.54646	-2.85857	0.998921
68.8442	-2.78182	-2.97334	-2.3067	-4.8004	-2.08287	-3.16391	-2.1863	-4.04297	-1.57675	-3.61305	-2.95281	0.987
69.3467	-2.88429	-3.07832	-2.42236	-4.90841	-2.19722	-3.2163	-2.29895	-4.08771	-1.67048	-3.67286	-3.04369	0.975383
69.8492	-2.98346	-3.18823	-2.53066	-5.01581	-2.30875	-3.26409	-2.41862	-4.13782	-1.76052	-3.74271	-3.13507	0.96639
70.3518	-3.07468	-3.28649	-2.64407	-5.1122	-2.42109	-3.30268	-2.53053	-4.18012	-1.84189	-3.80514	-3.21989	0.955773
70.8543	-3.17241	-3.39223	-2.74366	-5.21383	-2.52085	-3.34714	-2.63702	-4.21651	-1.92976	-3.86822	-3.30416	0.947871
71.3568	-3.25709	-3.48828	-2.84297	-5.30287	-2.6269	-3.37859	-2.74766	-4.2567	-2.00369	-3.93563	-3.38404	0.939921
71.8593	-3.34363	-3.58183	-2.93959	-5.38989	-2.71771	-3.41205	-2.8439	-4.28334	-2.07923	-3.99203	-3.45832	0.932381
72.3618	-3.42639	-3.67597	-3.0221	-5.47354	-2.81129	-3.44286	-2.94302	-4.31288	-2.15062	-4.0546	-3.53133	0.926572
72.8643	-3.49775	-3.7565	-3.10799	-5.5435	-2.89547	-3.46339	-3.03516	-4.33685	-2.20982	-4.11061	-3.5957	0.920408
73.3668	-3.57343	-3.84182	-3.1819	-5.61568	-2.97228	-3.49012	-3.11645	-4.3514	-2.27346	-4.15956	-3.65761	0.91537
73.8693	-3.63425	-3.91399	-3.24748	-5.67273	-3.0484	-3.50426	-3.20066	-4.37049	-2.32155	-4.21227	-3.71261	0.911
74.3719	-3.69259	-3.9826	-3.31357	-5.7248	-3.10812	-3.51837	-3.26853	-4.37609	-2.3671	-4.25043	-3.76022	0.906701
74.8744	-3.7458	-4.04803	-3.36269	-5.77088	-3.17075	-3.53051	-3.33381	-4.38153	-2.40764	-4.28793	-3.80396	0.903127
75.3769	-3.78351	-4.09842	-3.41043	-5.8007	-3.2157	-3.53007	-3.39245	-4.38373	-2.43233	-4.31955	-3.83669	0.900124
75.8794	-3.82249	-4.15109	-3.4506	-5.83006	-3.25835	-3.53429	-3.43494	-4.37335	-2.45902	-4.33659	-3.86508	0.896711
76.3819	-3.8447	-4.18737	-3.4756	-5.84209	-3.29	-3.52489	-3.47787	-4.36684	-2.46894	-4.35457	-3.88329	0.894314
76.8844	-3.85998	-4.21868	-3.50141	-5.84656	-3.30897	-3.51156	-3.50337	-4.34702	-2.47256	-4.35642	-3.89265	0.891556
77.3869	-3.86914	-4.24262	-3.51101	-5.84291	-3.32521	-3.49518	-3.52053	-4.32243	-2.47108	-4.34972	-3.89498	0.888511
77.8894	-3.85952	-4.24959	-3.51151	-5.82062	-3.32117	-3.46249	-3.53159	-4.29551	-2.4513	-4.3379	-3.88412	0.886324
78.392	-3.84868	-4.25559	-3.50766	-5.79548	-3.31669	-3.43129	-3.52263	-4.25232	-2.4321	-4.30613	-3.86686	0.882612
78.8945	-3.82008	-4.24174	-3.48339	-5.75083	-3.2928	-3.38457	-3.5115	-4.21021	-2.39633	-4.27104	-3.83625	0.879515
79.397	-3.78067	-4.22123	-3.4551	-5.69601	-3.26223	-3.32917	-3.48361	-4.15487	-2.35152	-4.22052	-3.79549	0.875801
79.8995	-3.73455	-4.18945	-3.41294	-5.63098	-3.22024	-3.26926	-3.44249	-4.0894	-2.30236	-4.15384	-3.74455	0.870824
80.402	-3.66684	-4.13926	-3.35286	-5.54485	-3.16146	-3.18944	-3.39638	-4.02194	-2.23321	-4.08192	-3.67882	0.8665
80.9045	-3.59551	-4.08569	-3.2889	-5.45376	-3.09917	-3.10797	-3.32812	-3.93547	-2.16329	-3.98685	-3.60447	0.860369
81.407	-3.50593	-4.00986	-3.20337	-5.34125	-3.01413	-3.00986	-3.25485	-3.84668	-2.07713	-3.88223	-3.51453	0.853967
81.9095	-3.402	-3.92668	-3.10685	-5.21644	-2.92633	-2.89907	-3.16648	-3.74568	-1.97896	-3.7637	-3.41322	0.847347
82.4121	-3.29132	-3.82931	-3.00111	-5.08006	-2.81858	-2.78344	-3.06036	-3.62969	-1.87672	-3.62242	-3.2993	0.838819
82.9146	-3.15717	-3.71281	-2.87258	-4.92074	-2.70058	-2.64595	-2.94981	-3.51182	-1.75267	-3.4748	-3.16989	0.830688
83.4171	-3.01769	-3.59097	-2.73916	-4.75539	-2.57159	-2.50527	-2.81617	-3.37368	-1.62595	-3.30449	-3.03003	0.821408
83.9196	-2.86063	-3.44479	-2.58856	-4.56761	-2.42245	-2.349	-2.67404	-3.22956	-1.48339	-3.11931	-2.87393	0.810738
84.4221	-2.68675	-3.29082	-2.42082	-4.36661	-2.26967	-2.17815	-2.51922	-3.0753	-1.32596	-2.9247	-2.7058	0.80097
84.9246	-2.50719	-3.12023	-2.24863	-4.15416	-2.09259	-2.0043	-2.34307	-2.90235	-1.16518	-2.70574	-2.52434	0.788849
85.4271	-2.30371	-2.93073	-2.05387	-3.91834	-1.91124	-1.80908	-2.16308	-2.72782	-0.981951	-2.48111	-2.32809	0.776997
85.9296	-2.09438	-2.73542	-1.85081	-3.67733	-1.71084	-1.61128	-1.9612	-2.53387	-0.795439	-2.23999	-2.12106	0.765121
86.4322	-1.86987	-2.51571	-1.63789	-3.41459	-1.49805	-1.40151	-1.74812	-2.33094	-0.595695	-1.98199	-1.89944	0.750515
86.9347	-1.62781	-2.29049	-1.40407	-3.13969	-1.27696	-1.17763	-1.52661	-2.12152	-0.380603	-1.72123	-1.66666	0.738158
87.4372	-1.38311	-2.04902	-1.16865	-2.85556	-1.03496	-0.954884	-1.28296	-1.89195	-0.165695	-1.4394	-1.42262	0.722705
87.9397	-1.11655	-1.79204	-0.916499	-2.54965	-0.792572	-0.713676	-1.03755	-1.66194	0.069059	-1.1526	-1.1664	0.707356
88.4422	-0.846059	-1.53178	-0.652464	-2.242	-0.528482	-0.47241	-0.77526	-1.41617	0.304686	-0.858395	-0.901834	0.69283
88.9447	-0.565782	-1.24993	-0.387693	-1.91586	-0.263328	-0.224767	-0.501772	-1.15992	0.547677	-0.547567	-0.626893	0.674134
89.4472	-0.270265	-0.967714	-0.104154	-1.58172	0.0143397	0.0346116	-0.227278	-0.902522	0.803417	-0.24065	-0.344193	0.658997
89.9497	0.0217203	-0.672027	0.179238	-1.24387	0.300583	0.286995	0.0658353	-0.626369	1.05278	0.07952	-0.0555592	0.639845
90.4523	0.329977	-0.367086	0.467595	-0.889266	0.585834	0.552664	0.356016	-0.352021	1.31663	0.40299	0.240333	0.620993
90.9548	0.637031	-0.0638291	0.768065	-0.54021	0.886076	0.813855	0.653729	-0.0687395	1.57686	0.721893	0.538473	0.603628
91.4573	0.945014	0.255376	1.0598	-0.179299	1.17676	1.07339	0.959272	0.224054	1.83665	1.05277	0.840379	0.581204
91.9598	1.26263	0.56681	1.36092	0.18174	1.48019	1.3399	1.2556	0.510178	2.10499	1.37269	1.14357	0.563876
92.4623	1.56774	0.886417	1.66056	0.537851	1.77573	1.59164	1.56299	0.809487	2.35993	1.69367	1.4446	0.542021
92.9648	1.88087	1.20595	1.9507	0.902909	2.07238	1.84966	1.86116	1.10241	2.62319	2.0151	1.74643	0.521659
93.4673	2.18599	1.51698	2.24894	1.25278	2.36987	2.09785	2.15508	1.39372	2.87848	2.3199	2.04196	0.503616
93.9698	2.48228	1.83632	2.53236	1.60653	2.6547	2.33626	2.45215	1.69052	3.12599	2.62929	2.33464	0.481152
94.4724	2.78243	2.13881	2.81218	1.95155	2.94712	2.57744	2.73064	1.97142	3.37862	2.92337	2.62136	0.465585
94.9749	3.06246	2.44414	3.09107	2.28337	3.22044	2.79807	3.01246	2.25743	3.61256	3.20611	2.89881	0.446093
95.4774	3.34391	2.74013	3.35008	2.61718	3.4986	3.02003	3.28174	2.53287	3.85009	3.48766	3.17223	0.430161
95.9799	3.61333	3.02266	3.61147	2.92817	3.76257	3.22995	3.53774	2.79655	4.07757	3.745	3.4325	0.417173
96.4824	3.86731	3.30719	3.85914	3.23783	4.01946	3.42539	3.79509	3.06261	4.2922	3.99986	3.68661	0.401776
96.9849	4.1223	3.56874	4.092	3.53317	4.27323	3.6226	4.02942	3.30704	4.51051	4.24022	3.92992	0.393657
97.4874	4.35317	3.83073	4.32596	3.81122	4.50718	3.79735	4.26179	3.55032	4.70746	4.46038	4.16056	0.382824
97.9899	4.58012	4.07741	4.53688	4.08803	4.74486	3.9704	4.48237	3.78292	4.90381	4.67934	4.38461	0.376108
98.4925	4.79256	4.30754	4.74123	4.33502	4.9553	4.13132	4.68117	3.99468	5.0888	4.87007	4.58977	0.371556
98.995	5.00696	4.53909	4.9372	4.5947	5.17855	4.29181	4.8865	4.21436	5.27691	5.06659	4.79927	0.368542
99.4975	5.17791	4.76916	5.13038	4.8411	5.39235	4.4221	5.08343	4.42861	5.42924	5.24149	4.99158	0.363684
100	5.18126	4.91988	5.26449	4.91654	5.47655	4.4233	5.17932	4.53288	5.43149	5.268	5.05937	0.357303

## Sheet: M2_LeftLeg_NW
StancePhase	NDevL_Meas1	NDevL_Meas2	NDevL_Meas3	NDevL_Meas4	NDevL_Meas5	NDevL_Meas6	NDevL_Meas7	NDevL_Meas8	NDevL_Meas9	NDevL_Meas10	NDevL_Mean	NDevL_SD
0	-3.87474	-3.56289	-3.99924	-3.49519	-3.5996	-3.34306	-4.0546	-3.5352	-3.87204	-3.72667	-3.70632	0.235965
0.502513	-3.78222	-3.52097	-3.94276	-3.42273	-3.53564	-3.24577	-3.98807	-3.47969	-3.76516	-3.64084	-3.63239	0.236059
1.00503	-3.70025	-3.42641	-3.82184	-3.31744	-3.42011	-3.16031	-3.8715	-3.37932	-3.66957	-3.5494	-3.53161	0.230452
1.50754	-3.60434	-3.35356	-3.72404	-3.22411	-3.3284	-3.06191	-3.77558	-3.29908	-3.56085	-3.45165	-3.43835	0.227146
2.01005	-3.5191	-3.26728	-3.61505	-3.1332	-3.22397	-2.97527	-3.67524	-3.21512	-3.46277	-3.36584	-3.34529	0.222541
2.51256	-3.42478	-3.19102	-3.50392	-3.02681	-3.12135	-2.8805	-3.56495	-3.12192	-3.35596	-3.26582	-3.2457	0.218145
3.01508	-3.32627	-3.11355	-3.40227	-2.93559	-3.0208	-2.78267	-3.46902	-3.04365	-3.24534	-3.16839	-3.15076	0.215032
3.51759	-3.23892	-3.03031	-3.28531	-2.83091	-2.90931	-2.69742	-3.35863	-2.95089	-3.14654	-3.07814	-3.05264	0.210468
4.0201	-3.13532	-2.96358	-3.1813	-2.73079	-2.81332	-2.59706	-3.25743	-2.86741	-3.03219	-2.97338	-2.95518	0.207553
4.52261	-3.04523	-2.88309	-3.07629	-2.63662	-2.70091	-2.51185	-3.16062	-2.78786	-2.93226	-2.88406	-2.86188	0.205314
5.02513	-2.95072	-2.81863	-2.96462	-2.52981	-2.60473	-2.42363	-3.05452	-2.69836	-2.82899	-2.78877	-2.76628	0.202115
5.52764	-2.85188	-2.75291	-2.87083	-2.44082	-2.50058	-2.33255	-2.96766	-2.6273	-2.72249	-2.69133	-2.67583	0.202397
6.03015	-2.76811	-2.68614	-2.76668	-2.34047	-2.40077	-2.25818	-2.87192	-2.54614	-2.63241	-2.6091	-2.58799	0.201075
6.53266	-2.67001	-2.63645	-2.67054	-2.24692	-2.30932	-2.17067	-2.78408	-2.47168	-2.52924	-2.51352	-2.50024	0.202215
7.03518	-2.58604	-2.57437	-2.58536	-2.1613	-2.20813	-2.09878	-2.7081	-2.40761	-2.44155	-2.43135	-2.42026	0.204799
7.53769	-2.50194	-2.53107	-2.48951	-2.06468	-2.12675	-2.02784	-2.62228	-2.33213	-2.355	-2.35202	-2.34032	0.206537
8.0402	-2.41294	-2.48462	-2.41253	-1.98769	-2.03156	-1.953	-2.55711	-2.27578	-2.26472	-2.2654	-2.26453	0.212411
8.54271	-2.34204	-2.44009	-2.33351	-1.90058	-1.95376	-1.89733	-2.4878	-2.21364	-2.19374	-2.19804	-2.19605	0.216139
9.04523	-2.25856	-2.41085	-2.25378	-1.82167	-1.87198	-1.82972	-2.42234	-2.15382	-2.11117	-2.12078	-2.12547	0.223309
9.54774	-2.18884	-2.36935	-2.19262	-1.75177	-1.79355	-1.77677	-2.37323	-2.10894	-2.04344	-2.05136	-2.06499	0.230147
10.0503	-2.12254	-2.34742	-2.12059	-1.67164	-1.72719	-1.72785	-2.31288	-2.05145	-1.98014	-1.99284	-2.00545	0.237407
10.5528	-2.04996	-2.31943	-2.06131	-1.61192	-1.65019	-1.67323	-2.27089	-2.01125	-1.91154	-1.92318	-1.94829	0.246879
11.0553	-1.99696	-2.2954	-2.00954	-1.54219	-1.59441	-1.63885	-2.22852	-1.9697	-1.86357	-1.87269	-1.90118	0.25434
11.5578	-1.93222	-2.28375	-1.94882	-1.48079	-1.52561	-1.59302	-2.18424	-1.92542	-1.80475	-1.8179	-1.84965	0.265147
12.0603	-1.87914	-2.25978	-1.9078	-1.42802	-1.47267	-1.55936	-2.15822	-1.89886	-1.75855	-1.7635	-1.80859	0.273477
12.5628	-1.83163	-2.25511	-1.86024	-1.36439	-1.41786	-1.53149	-2.11981	-1.85935	-1.71874	-1.7255	-1.76841	0.284334
13.0653	-1.77535	-2.24117	-1.81471	-1.32045	-1.36321	-1.49503	-2.09496	-1.83308	-1.67088	-1.67448	-1.72833	0.294086
13.5678	-1.73847	-2.23263	-1.78375	-1.26544	-1.32206	-1.47824	-2.07307	-1.80957	-1.64314	-1.6378	-1.69842	0.303921
14.0704	-1.69008	-2.2327	-1.73913	-1.21779	-1.26768	-1.44991	-2.04323	-1.7779	-1.60439	-1.60288	-1.66257	0.315492
14.5729	-1.65015	-2.22027	-1.70809	-1.17763	-1.23347	-1.43026	-2.03156	-1.76447	-1.57464	-1.56023	-1.63508	0.323814
15.0754	-1.61727	-2.2259	-1.67773	-1.12547	-1.18571	-1.41769	-2.0074	-1.73854	-1.55233	-1.53567	-1.60837	0.336488
15.5779	-1.57286	-2.219	-1.63826	-1.09194	-1.1502	-1.39367	-1.99062	-1.72015	-1.51888	-1.49894	-1.57945	0.344475
16.0804	-1.54688	-2.21849	-1.61556	-1.04612	-1.1138	-1.38829	-1.98005	-1.70819	-1.50423	-1.46869	-1.55903	0.355804
16.5829	-1.50965	-2.22258	-1.58045	-1.00655	-1.07329	-1.37171	-1.9565	-1.68339	-1.47862	-1.4463	-1.5329	0.365948
17.0854	-1.47721	-2.21432	-1.54844	-0.97331	-1.04678	-1.36021	-1.94968	-1.67568	-1.45818	-1.41015	-1.5114	0.37373
17.5879	-1.45297	-2.22259	-1.52507	-0.926884	-1.00444	-1.35709	-1.93204	-1.65732	-1.44623	-1.39048	-1.49151	0.386582
18.0905	-1.41457	-2.21568	-1.48579	-0.897996	-0.980633	-1.34007	-1.91547	-1.64027	-1.42044	-1.36274	-1.46737	0.39218
18.593	-1.39305	-2.21636	-1.46001	-0.855673	-0.94329	-1.34028	-1.90841	-1.633	-1.41186	-1.33271	-1.44946	0.404352
19.0955	-1.36087	-2.21791	-1.42865	-0.818586	-0.91457	-1.33004	-1.88527	-1.60967	-1.39287	-1.31548	-1.42739	0.412183
19.598	-1.32971	-2.20796	-1.38945	-0.786863	-0.886502	-1.32124	-1.87643	-1.60083	-1.37525	-1.28184	-1.40561	0.419688
20.1005	-1.30794	-2.213	-1.36426	-0.741014	-0.850611	-1.32209	-1.86014	-1.58449	-1.36722	-1.25981	-1.38706	0.431754
20.603	-1.26997	-2.20098	-1.32305	-0.711946	-0.829539	-1.30711	-1.83906	-1.56328	-1.34329	-1.2359	-1.36241	0.435548
21.1055	-1.24728	-2.19784	-1.28742	-0.668691	-0.791005	-1.30777	-1.83048	-1.55452	-1.33491	-1.20169	-1.34216	0.447962
21.608	-1.2152	-2.19222	-1.25574	-0.630066	-0.769563	-1.29928	-1.80479	-1.52834	-1.31734	-1.18276	-1.31953	0.453696
22.1106	-1.18078	-2.17652	-1.20863	-0.596332	-0.735636	-1.28886	-1.7901	-1.51297	-1.29774	-1.1487	-1.29363	0.460999
22.6131	-1.1572	-2.17431	-1.17596	-0.548005	-0.707131	-1.28946	-1.77257	-1.49441	-1.28917	-1.11915	-1.27274	0.471853
23.1156	-1.11628	-2.15392	-1.13363	-0.516227	-0.681545	-1.27301	-1.74532	-1.46568	-1.26355	-1.09474	-1.24439	0.474508
23.6181	-1.08918	-2.14393	-1.087	-0.470007	-0.645272	-1.27059	-1.73277	-1.45129	-1.25197	-1.05458	-1.21966	0.486328
24.1206	-1.05472	-2.12861	-1.05259	-0.428305	-0.624982	-1.26087	-1.70419	-1.42026	-1.23324	-1.02917	-1.19369	0.490763
24.6231	-1.01511	-2.10532	-1.00117	-0.391491	-0.586688	-1.24623	-1.68259	-1.39569	-1.20967	-0.993451	-1.16274	0.497255
25.1256	-0.98808	-2.09418	-0.959135	-0.34004	-0.564268	-1.24407	-1.66338	-1.37293	-1.19882	-0.954321	-1.13792	0.507123
25.6281	-0.943439	-2.06465	-0.917572	-0.305314	-0.531349	-1.22437	-1.63074	-1.33599	-1.17068	-0.926391	-1.10505	0.508916
26.1307	-0.911273	-2.04732	-0.863376	-0.256242	-0.501064	-1.21705	-1.61383	-1.31419	-1.15524	-0.880734	-1.07603	0.519472
26.6332	-0.874379	-2.02244	-0.824972	-0.211904	-0.476444	-1.20478	-1.58372	-1.2784	-1.13527	-0.846075	-1.04584	0.523678
27.1357	-0.829987	-1.99241	-0.774398	-0.172749	-0.438982	-1.18494	-1.55603	-1.24426	-1.10817	-0.808258	-1.01102	0.528526
27.6382	-0.799896	-1.97349	-0.724365	-0.119162	-0.418701	-1.17893	-1.53586	-1.21694	-1.09552	-0.759787	-0.982265	0.538246
28.1407	-0.752604	-1.93689	-0.684736	-0.0827073	-0.380655	-1.15548	-1.4999	-1.17294	-1.06603	-0.726172	-0.945812	0.539273
28.6432	-0.716305	-1.91455	-0.62875	-0.0321582	-0.357161	-1.14251	-1.47917	-1.14344	-1.0478	-0.676743	-0.91386	0.548508
29.1457	-0.678179	-1.88306	-0.585935	0.013308	-0.325653	-1.12708	-1.44936	-1.10403	-1.02798	-0.63214	-0.88001	0.553511
29.6482	-0.630467	-1.84982	-0.540336	0.0532548	-0.294082	-1.10159	-1.41704	-1.06123	-0.999016	-0.592302	-0.843263	0.556403
30.1508	-0.598496	-1.82666	-0.485933	0.107435	-0.270938	-1.09088	-1.39652	-1.02956	-0.985969	-0.536864	-0.811438	0.56689
30.6533	-0.550177	-1.78718	-0.447756	0.14416	-0.233188	-1.06313	-1.35924	-0.9802	-0.957025	-0.496721	-0.773046	0.567408
31.1558	-0.511076	-1.7638	-0.39551	0.194881	-0.213468	-1.04363	-1.33495	-0.943148	-0.937648	-0.446168	-0.739452	0.575742
31.6583	-0.473065	-1.72979	-0.348496	0.240374	-0.176707	-1.02409	-1.30638	-0.901092	-0.919656	-0.393133	-0.703203	0.582059
32.1608	-0.42352	-1.69735	-0.30902	0.280277	-0.152827	-0.992126	-1.27035	-0.850752	-0.890714	-0.351777	-0.665816	0.583444
32.6633	-0.39066	-1.6734	-0.254447	0.334497	-0.123647	-0.97542	-1.249	-0.814594	-0.878716	-0.293189	-0.631858	0.594931
33.1658	-0.342572	-1.63455	-0.215532	0.371257	-0.0916871	-0.942437	-1.2113	-0.761311	-0.852083	-0.246897	-0.592711	0.595425
33.6683	-0.30151	-1.61279	-0.170053	0.422217	-0.0707217	-0.915137	-1.18286	-0.71673	-0.832989	-0.197837	-0.557841	0.603293
34.1709	-0.26427	-1.57868	-0.119584	0.468107	-0.0337341	-0.890203	-1.15518	-0.672443	-0.818129	-0.139337	-0.520345	0.610726
34.6734	-0.213637	-1.54895	-0.0840252	0.50861	-0.0151844	-0.850735	-1.11562	-0.615588	-0.790663	-0.0968252	-0.482262	0.61164
35.1759	-0.180061	-1.52533	-0.0326774	0.563757	0.0192405	-0.82663	-1.09211	-0.574482	-0.780643	-0.0391043	-0.446804	0.623516
35.6784	-0.132642	-1.48806	0.00967895	0.601649	0.0427623	-0.787429	-1.05418	-0.518397	-0.757507	0.0121443	-0.407198	0.624657
36.1809	-0.089782	-1.46791	0.0485342	0.654107	0.0686703	-0.751258	-1.02079	-0.466418	-0.739591	0.0578962	-0.370653	0.632296
36.6834	-0.0533855	-1.43346	0.100782	0.701788	0.0999663	-0.71991	-0.993166	-0.419986	-0.728576	0.118099	-0.332785	0.640197
37.1859	-0.00207998	-1.40558	0.136338	0.744361	0.117875	-0.672377	-0.9504	-0.357845	-0.703538	0.161483	-0.293176	0.641797
37.6884	0.0321366	-1.38079	0.182241	0.801962	0.152758	-0.640101	-0.923492	-0.311458	-0.695967	0.21469	-0.256802	0.653015
38.191	0.0783511	-1.34352	0.229215	0.842521	0.169168	-0.594475	-0.885586	-0.253738	-0.677112	0.268709	-0.216647	0.655368
38.6935	0.122488	-1.32254	0.263726	0.897991	0.199824	-0.549345	-0.847061	-0.195096	-0.661023	0.310028	-0.178101	0.662757
39.196	0.157545	-1.28533	0.314803	0.948939	0.221798	-0.51164	-0.818851	-0.146814	-0.654371	0.367632	-0.140629	0.670415
39.6985	0.208589	-1.25636	0.353591	0.994981	0.243169	-0.456743	-0.773766	-0.0812545	-0.632664	0.411175	-0.0989283	0.673423
40.201	0.242888	-1.22712	0.393019	1.05636	0.272465	-0.416915	-0.742879	-0.0299746	-0.628063	0.456844	-0.062338	0.683156
40.7035	0.287031	-1.18665	0.442992	1.1008	0.286411	-0.36613	-0.705627	0.0277605	-0.61433	0.510397	-0.021734	0.686898
41.206	0.331697	-1.16106	0.47592	1.16039	0.318036	-0.313606	-0.662743	0.0913409	-0.600856	0.546626	0.0185747	0.693985
41.7085	0.364958	-1.11759	0.521933	1.2156	0.331864	-0.271296	-0.633862	0.140647	-0.59911	0.597303	0.055045	0.70103
42.2111	0.415006	-1.08382	0.564467	1.26596	0.35825	-0.211547	-0.588139	0.207061	-0.581593	0.639653	0.0985298	0.705564
42.7136	0.449205	-1.04648	0.597261	1.33184	0.378772	-0.166666	-0.553652	0.262055	-0.580285	0.675771	0.134782	0.713801
43.2161	0.490985	-0.999523	0.645805	1.38073	0.396094	-0.113838	-0.518159	0.317907	-0.572037	0.725111	0.175307	0.718693
43.7186	0.536074	-0.965926	0.678944	1.44485	0.424101	-0.0573609	-0.472553	0.384003	-0.561252	0.756212	0.216709	0.725725
44.2211	0.567915	-0.913459	0.716433	1.50453	0.435571	-0.0138984	-0.443247	0.433277	-0.563793	0.796826	0.252016	0.732243
44.7236	0.617193	-0.872282	0.760526	1.55922	0.465347	0.0466613	-0.398673	0.497812	-0.549725	0.83691	0.296299	0.737981
45.2261	0.652237	-0.8247	0.78809	1.62935	0.478793	0.0928363	-0.361054	0.554958	-0.549914	0.864053	0.332465	0.745451
45.7286	0.692735	-0.769816	0.830645	1.68209	0.503068	0.143742	-0.327663	0.607212	-0.54481	0.90744	0.372464	0.750901
46.2312	0.739624	-0.726988	0.865452	1.74971	0.524754	0.200183	-0.280319	0.673147	-0.533641	0.936376	0.41483	0.758209
46.7337	0.772056	-0.665297	0.8943	1.8123	0.54099	0.241195	-0.249606	0.721325	-0.536258	0.968673	0.449968	0.764311
47.2362	0.822375	-0.616846	0.937634	1.86907	0.570773	0.298577	-0.206304	0.781399	-0.521063	1.00944	0.494505	0.770467
47.7387	0.860574	-0.559878	0.964266	1.94051	0.583662	0.342397	-0.164478	0.838932	-0.517051	1.0344	0.532334	0.777583
48.2412	0.901917	-0.498736	0.999884	1.99337	0.615561	0.387445	-0.131189	0.886343	-0.50889	1.07597	0.572167	0.782464
48.7437	0.952518	-0.448686	1.03908	2.06014	0.633662	0.43955	-0.0807922	0.949733	-0.490736	1.11057	0.616504	0.789454
49.2462	0.987633	-0.380907	1.06504	2.12067	0.661266	0.473815	-0.0449404	0.9964	-0.486167	1.14133	0.653415	0.794297
49.7487	1.04056	-0.328853	1.10871	2.1742	0.690387	0.522924	0.000404506	1.05061	-0.462937	1.18675	0.698275	0.799163
50.2513	1.08382	-0.267265	1.14271	2.24133	0.712579	0.559241	0.0508188	1.10756	-0.447682	1.21492	0.739802	0.804749
50.7538	1.12802	-0.205823	1.17669	2.28863	0.751451	0.592989	0.0899639	1.14997	-0.429942	1.25373	0.779568	0.807154
51.2563	1.18451	-0.155298	1.22447	2.34891	0.773899	0.635082	0.148327	1.20863	-0.39897	1.29153	0.826109	0.811828
51.7588	1.22538	-0.0895024	1.2565	2.4019	0.815852	0.657595	0.196124	1.25233	-0.381552	1.31603	0.865066	0.813529
52.2613	1.28404	-0.042217	1.30217	2.44706	0.847039	0.69354	0.249613	1.29703	-0.345408	1.35571	0.908858	0.814752
52.7638	1.33617	0.0153668	1.34828	2.50518	0.886235	0.718518	0.314482	1.34792	-0.314005	1.37875	0.953689	0.816575
53.2663	1.38711	0.0687401	1.38468	2.54278	0.931199	0.73802	0.366602	1.37955	-0.281878	1.40367	0.992048	0.814412
53.7688	1.45292	0.112626	1.43942	2.59299	0.968151	0.767779	0.438294	1.4248	-0.23359	1.43438	1.03978	0.814371
54.2714	1.50277	0.170008	1.48166	2.63545	1.02489	0.777449	0.504528	1.45745	-0.198602	1.447	1.08026	0.811397
54.7739	1.56906	0.207889	1.52797	2.66976	1.0665	0.799371	0.571764	1.48435	-0.145656	1.47451	1.12255	0.807485
55.2764	1.63105	0.257767	1.58441	2.71686	1.12787	0.812893	0.655034	1.52075	-0.0947296	1.49267	1.17046	0.804875
55.7789	1.68859	0.300499	1.62447	2.74319	1.18185	0.818502	0.724151	1.53601	-0.0459145	1.50645	1.20778	0.798627
56.2814	1.76227	0.336309	1.67943	2.78217	1.24149	0.836342	0.809689	1.5621	0.0204374	1.53426	1.25645	0.794697
56.7839	1.81925	0.384181	1.72871	2.81337	1.30992	0.834413	0.893547	1.58057	0.0726941	1.5451	1.29818	0.789482
57.2864	1.8905	0.412719	1.7695	2.83659	1.3673	0.843622	0.971453	1.58833	0.140483	1.56855	1.33891	0.783359
57.7889	1.95964	0.455236	1.82522	2.87285	1.44455	0.84769	1.06654	1.60926	0.207947	1.59259	1.38815	0.779926
58.2915	2.02127	0.488412	1.86335	2.88862	1.50497	0.842177	1.14565	1.61049	0.26973	1.60687	1.42415	0.774116
58.794	2.10016	0.517962	1.90698	2.91753	1.58162	0.851235	1.23509	1.61988	0.3495	1.64	1.472	0.770795
59.2965	2.16233	0.558293	1.95425	2.93914	1.65097	0.842126	1.32602	1.62853	0.414465	1.66039	1.51365	0.767939
59.799	2.23648	0.58041	1.9842	2.95344	1.72056	0.843569	1.40433	1.62361	0.492052	1.68762	1.55263	0.764665
60.3015	2.311	0.618518	2.02891	2.9815	1.79937	0.844141	1.49955	1.63518	0.571046	1.72458	1.60138	0.764343
60.804	2.37514	0.645703	2.06234	2.9899	1.8627	0.834557	1.5793	1.6312	0.640942	1.74775	1.63695	0.763136
61.3065	2.45716	0.673006	2.09032	3.01241	1.94459	0.842355	1.66317	1.63249	0.728888	1.78968	1.68341	0.763938
61.809	2.52268	0.709867	2.13053	3.02855	2.00809	0.834849	1.75277	1.64049	0.801704	1.82494	1.72545	0.765462
62.3116	2.5973	0.73043	2.15159	3.03845	2.08414	0.837719	1.82543	1.63367	0.883901	1.85868	1.76413	0.767527
62.8141	2.67451	0.768864	2.18198	3.06314	2.15376	0.844628	1.91408	1.64516	0.96921	1.90803	1.81234	0.770619
63.3166	2.73845	0.795321	2.21204	3.06918	2.21902	0.841437	1.99019	1.64677	1.04217	1.94136	1.84959	0.774198
63.8191	2.82029	0.825755	2.22795	3.09034	2.2946	0.858226	2.06436	1.65006	1.13276	1.98817	1.89525	0.778323
64.3216	2.88613	0.864329	2.26021	3.10609	2.35162	0.862937	2.14845	1.66655	1.20824	2.03505	1.93896	0.782215
64.8241	2.95788	0.888786	2.27884	3.11649	2.42639	0.877293	2.21311	1.66799	1.28955	2.07174	1.97881	0.787397
65.3266	3.03437	0.93232	2.29776	3.14257	2.48266	0.900053	2.29138	1.6873	1.37561	2.12627	2.02703	0.790781
65.8291	3.09495	0.962763	2.32736	3.15079	2.54841	0.912282	2.36131	1.70284	1.4463	2.16599	2.0673	0.795672
66.3317	3.17294	1.00055	2.3393	3.17487	2.60982	0.945754	2.42329	1.71568	1.53379	2.21095	2.11269	0.799187
66.8342	3.23573	1.04449	2.36526	3.19423	2.66337	0.969641	2.49839	1.74636	1.60656	2.26283	2.15869	0.801812
67.3367	3.30092	1.07645	2.38814	3.2088	2.72914	1.00101	2.55331	1.76252	1.6815	2.29806	2.19999	0.805515
67.8392	3.37275	1.12793	2.40189	3.23956	2.77484	1.04368	2.61798	1.79364	1.76279	2.34941	2.24845	0.805777
68.3417	3.42626	1.16517	2.43312	3.2528	2.83801	1.07414	2.67926	1.82666	1.8262	2.39035	2.2912	0.807863
68.8442	3.49613	1.21259	2.44967	3.28214	2.88405	1.12503	2.72713	1.85197	1.90527	2.42702	2.3361	0.807185
69.3467	3.55191	1.26355	2.47228	3.30685	2.93704	1.16728	2.78998	1.89706	1.97059	2.47598	2.38325	0.805978
69.8492	3.60645	1.30441	2.50321	3.32666	2.98858	1.21275	2.83384	1.92864	2.03451	2.50544	2.42445	0.804868
70.3518	3.66937	1.36409	2.51859	3.3625	3.0293	1.27011	2.88256	1.9698	2.10645	2.54587	2.47186	0.800783
70.8543	3.71199	1.40794	2.551	3.3804	3.08402	1.31172	2.93328	2.0175	2.15859	2.58271	2.51392	0.798214
71.3568	3.76949	1.46374	2.57668	3.41391	3.11747	1.37038	2.96645	2.05239	2.22502	2.60673	2.55623	0.792827
71.8593	3.81435	1.51947	2.59733	3.44216	3.16728	1.41954	3.01503	2.10633	2.27916	2.64587	2.60065	0.787945
72.3618	3.85425	1.56622	2.63371	3.46468	3.20119	1.46589	3.0477	2.14838	2.3284	2.66695	2.63774	0.782211
72.8643	3.90397	1.62965	2.65307	3.50239	3.2386	1.52307	3.07972	2.19295	2.38714	2.6914	2.6802	0.775442
73.3668	3.93177	1.67483	2.68138	3.52103	3.27677	1.5604	3.11884	2.24732	2.4246	2.71982	2.71568	0.769427
73.8693	3.97244	1.73232	2.7123	3.55415	3.3007	1.61049	3.1377	2.28411	2.47448	2.72941	2.75081	0.761837
74.3719	4.00206	1.78481	2.72756	3.58066	3.33943	1.65029	3.17057	2.33644	2.51366	2.75331	2.78588	0.75553
74.8744	4.02293	1.82854	2.75848	3.5999	3.35569	1.68153	3.19168	2.37872	2.54426	2.76401	2.81257	0.748081
75.3769	4.05456	1.88535	2.77581	3.6327	3.38636	1.72267	3.20609	2.41528	2.58527	2.769	2.84331	0.741632
75.8794	4.06283	1.92113	2.78894	3.64448	3.4024	1.74101	3.23129	2.46317	2.60353	2.78385	2.86426	0.734981
76.3819	4.0811	1.96896	2.81155	3.6688	3.41803	1.76834	3.23457	2.48989	2.63134	2.77687	2.88494	0.728387
76.8844	4.08951	2.00677	2.81242	3.68427	3.43618	1.7858	3.24806	2.52679	2.64945	2.77917	2.90184	0.722821
77.3869	4.08474	2.03662	2.82179	3.69023	3.43647	1.7903	3.25395	2.55641	2.65445	2.77472	2.90997	0.716255
77.8894	4.09058	2.07594	2.82534	3.7075	3.45129	1.80467	3.24641	2.57271	2.66934	2.75535	2.91991	0.711425
78.392	4.07141	2.09257	2.81256	3.70138	3.44213	1.79507	3.25099	2.60095	2.6593	2.74823	2.91746	0.70548
78.8945	4.05865	2.12111	2.81224	3.70569	3.44403	1.79153	3.23271	2.60661	2.65458	2.71964	2.91468	0.700637
79.397	4.03721	2.1352	2.79216	3.6989	3.43181	1.77982	3.21852	2.61607	2.64038	2.69217	2.90423	0.695872
79.8995	3.99873	2.14255	2.76996	3.68066	3.41417	1.752	3.20039	2.62156	2.60828	2.665	2.88533	0.690851
80.402	3.97083	2.15543	2.7515	3.67176	3.39975	1.73459	3.16241	2.60708	2.5851	2.61655	2.8655	0.687099
80.9045	3.91767	2.1444	2.70997	3.63765	3.36358	1.69347	3.13597	2.60362	2.53583	2.5801	2.83223	0.682314
81.407	3.86797	2.14464	2.67796	3.61241	3.34086	1.65612	3.08757	2.57801	2.48847	2.52758	2.79816	0.678981
81.9095	3.81187	2.12622	2.634	3.57446	3.29331	1.61329	3.03677	2.54931	2.43351	2.46838	2.75411	0.674863
82.4121	3.7362	2.10273	2.57615	3.52393	3.25377	1.55239	2.98637	2.52035	2.3583	2.41692	2.70271	0.671598
82.9146	3.67169	2.08118	2.52806	3.48159	3.20195	1.50287	2.91232	2.46703	2.293	2.34267	2.64824	0.668208
83.4171	3.58316	2.03638	2.45668	3.4133	3.14152	1.43127	2.84896	2.42328	2.20366	2.27742	2.58156	0.664698
83.9196	3.49606	2.00338	2.38638	3.35339	3.0868	1.36188	2.7677	2.36065	2.11535	2.20424	2.51358	0.662004
84.4221	3.40603	1.95001	2.31468	3.28036	3.00957	1.29076	2.67902	2.28926	2.02406	2.11701	2.43608	0.658062
84.9246	3.29575	1.8954	2.22138	3.19498	2.94706	1.20129	2.59622	2.22227	1.91319	2.04199	2.35295	0.655761
85.4271	3.19841	1.84101	2.13924	3.11793	2.86267	1.1252	2.48967	2.12994	1.81512	1.94625	2.26654	0.651783
85.9296	3.08074	1.76643	2.04187	3.0158	2.78619	1.03071	2.39337	2.04581	1.6976	1.85364	2.17122	0.648959
86.4322	2.96444	1.70514	1.93674	2.92315	2.70294	0.938401	2.28638	1.94891	1.58173	1.76231	2.07501	0.645861
86.9347	2.85091	1.62348	1.84123	2.81887	2.61137	0.84975	2.16925	1.83944	1.4688	1.65293	1.9726	0.64187
87.4372	2.71924	1.54529	1.725	2.70453	2.53095	0.74465	2.06432	1.73957	1.33844	1.55846	1.86704	0.63959
87.9397	2.60414	1.46658	1.61766	2.60075	2.43078	0.656448	1.93923	1.61696	1.22424	1.4514	1.76082	0.634947
88.4422	2.4751	1.3725	1.50936	2.47512	2.34868	0.556082	1.82425	1.5018	1.09647	1.34315	1.65025	0.632111
88.9447	2.34934	1.29429	1.38837	2.36219	2.25048	0.460079	1.7079	1.38273	0.971824	1.24721	1.54144	0.62777
89.4472	2.23376	1.19834	1.28513	2.24138	2.16169	0.375405	1.58082	1.25065	0.857004	1.13546	1.43197	0.623299
89.9497	2.10418	1.11257	1.17087	2.11481	2.07338	0.278984	1.472	1.13463	0.728637	1.04007	1.32301	0.619019
90.4523	1.99555	1.02807	1.0611	2.00294	1.97847	0.204591	1.34954	1.00321	0.620835	0.944519	1.21888	0.612968
90.9548	1.8805	0.935623	0.965849	1.8743	1.90092	0.126359	1.23701	0.880223	0.507224	0.845292	1.11533	0.607744
91.4573	1.77085	0.863117	0.859129	1.76303	1.80782	0.0557162	1.13331	0.764813	0.399634	0.767883	1.01853	0.600299
91.9598	1.67844	0.777568	0.772597	1.64912	1.73654	0.00452174	1.02013	0.639266	0.30981	0.681595	0.926959	0.593597
92.4623	1.57595	0.709422	0.689873	1.53469	1.65621	-0.0533491	0.930046	0.536226	0.211638	0.610811	0.840151	0.584601
92.9648	1.49748	0.645059	0.60685	1.43988	1.58734	-0.0850544	0.834622	0.427796	0.138427	0.553378	0.764578	0.576016
93.4673	1.41922	0.580338	0.549126	1.33371	1.52703	-0.113174	0.748412	0.328893	0.0673574	0.491776	0.693269	0.566117
93.9698	1.34722	0.539163	0.486743	1.2495	1.46273	-0.132386	0.680544	0.248743	0.00436177	0.457433	0.634405	0.554833
94.4724	1.29789	0.489543	0.44047	1.16757	1.42214	-0.126668	0.605626	0.162599	-0.0345755	0.4235	0.584809	0.545046
94.9749	1.24129	0.463312	0.412372	1.08943	1.37077	-0.125368	0.556393	0.103097	-0.0785191	0.400792	0.543356	0.531425
95.4774	1.20965	0.442331	0.380626	1.03484	1.34414	-0.0977569	0.510439	0.0482262	-0.0962947	0.401337	0.517753	0.521053
95.9799	1.18302	0.426663	0.376095	0.972691	1.31489	-0.0630786	0.471623	0.00206504	-0.107191	0.397111	0.497389	0.507689
96.4824	1.16107	0.435609	0.376298	0.935262	1.2971	-0.0225623	0.457887	-0.0176293	-0.111674	0.418156	0.492952	0.49491
96.9849	1.16418	0.43793	0.382855	0.902906	1.29341	0.0436665	0.438765	-0.0408735	-0.0898657	0.447171	0.498015	0.48371
97.4874	1.16009	0.465978	0.415052	0.876072	1.28494	0.103719	0.443501	-0.0388528	-0.0730915	0.479163	0.511658	0.469014
97.9899	1.17815	0.497231	0.44186	0.874162	1.30205	0.185195	0.457516	-0.0260744	-0.0331618	0.537584	0.541451	0.458586
98.4925	1.20264	0.534765	0.486718	0.864902	1.30785	0.272921	0.472551	-0.0109599	0.0147851	0.589174	0.573535	0.445169
98.995	1.23359	0.595412	0.54432	0.883063	1.33857	0.374538	0.516539	0.0342029	0.0744023	0.666373	0.6261	0.432298
99.4975	1.27677	0.657676	0.606618	0.906648	1.36921	0.472126	0.560683	0.0811335	0.140266	0.750265	0.68214	0.421729
100	1.27081	0.71257	0.664601	0.909421	1.38082	0.469359	0.58809	0.109987	0.135773	0.756913	0.699834	0.417669

[truncated: 2 more sheets: M2_RightLeg_NH, M2_RightLeg_NW]
