# Supplementary material for: A minimal markerset for three-dimensional foot function assessment: measuring navicular drop and drift under dynamic conditions
Source: J Foot Ankle Res. 2018 Apr 18;11:15. doi: 10.1186/s13047-018-0257-2 (PMC5907216; doi:10.1186/s13047-018-0257-2)
Supplement: Supplementary file 2 — Dataset. The dataset used for this article. A ZIP-archive with one text file (comma separated values;.csv) per participant, containing the stance-normalized navicular height and width time series from all analyzed steps. (ZIP 8335 kb) [file 13047_2018_257_MOESM2_ESM.zip › 13047_2018_257_MOESM3_ESM/ZAFA03R2.xlsx]

## Sheet: M1a_LeftLeg_NH
StancePhase	NEleL_Meas1	NEleL_Meas2	NEleL_Meas3	NEleL_Meas4	NEleL_Meas5	NEleL_Meas6	NEleL_Meas7	NEleL_Meas8	NEleL_Meas9	NEleL_Mean	NEleL_SD
0	-0.538802	0.374167	-0.389715	0.620924	0.117255	-0.207617	1.22315	-0.227412	-0.37548	0.0662741	0.578126
0.502513	-0.601266	0.340881	-0.421892	0.601678	0.0849098	-0.22728	1.20245	-0.286824	-0.408919	0.0315269	0.587689
1.00503	-0.664211	0.311152	-0.476145	0.577825	0.0280107	-0.250726	1.16809	-0.344516	-0.441854	-0.0102639	0.595781
1.50754	-0.708064	0.287854	-0.529755	0.571913	-0.0308688	-0.25756	1.12329	-0.38459	-0.474036	-0.0446465	0.59955
2.01005	-0.757709	0.257171	-0.575837	0.560749	-0.0796885	-0.257926	1.08285	-0.432551	-0.500398	-0.0781493	0.603557
2.51256	-0.801106	0.240682	-0.607163	0.553489	-0.11764	-0.260427	1.04787	-0.466098	-0.511247	-0.102404	0.606077
3.01508	-0.828014	0.229096	-0.640813	0.561445	-0.160955	-0.243085	1.00089	-0.490253	-0.527388	-0.122119	0.605702
3.51759	-0.858129	0.213369	-0.665872	0.561917	-0.190594	-0.22216	0.961745	-0.517199	-0.528722	-0.138405	0.604806
4.0201	-0.877165	0.214624	-0.671837	0.576033	-0.207217	-0.198442	0.929833	-0.523973	-0.51865	-0.141866	0.602908
4.52261	-0.879186	0.223155	-0.676327	0.59901	-0.226421	-0.153544	0.889328	-0.525289	-0.510818	-0.14001	0.598454
5.02513	-0.882976	0.230481	-0.671473	0.617687	-0.228448	-0.108152	0.861363	-0.523343	-0.481986	-0.131872	0.593791
5.52764	-0.871658	0.25745	-0.64482	0.656224	-0.2166	-0.0546546	0.842936	-0.499073	-0.447506	-0.108633	0.589073
6.03015	-0.84396	0.293635	-0.614154	0.696042	-0.205299	0.0186992	0.82001	-0.473481	-0.409191	-0.0797442	0.581963
6.53266	-0.817384	0.330276	-0.575548	0.73927	-0.174734	0.0896571	0.813901	-0.438758	-0.348713	-0.042448	0.575964
7.03518	-0.77353	0.38738	-0.5152	0.802039	-0.13112	0.172694	0.818648	-0.384286	-0.288576	0.00978307	0.57057
7.53769	-0.71601	0.453327	-0.450817	0.859997	-0.0880071	0.270901	0.821216	-0.332598	-0.218376	0.0666259	0.562905
8.0402	-0.660437	0.518874	-0.382202	0.92945	-0.0257122	0.363793	0.842441	-0.26743	-0.130762	0.132001	0.557884
8.54271	-0.58735	0.603533	-0.294062	1.01118	0.0467602	0.470863	0.873321	-0.189023	-0.0479854	0.209692	0.553067
9.04523	-0.504944	0.694744	-0.203085	1.08584	0.117199	0.586028	0.902045	-0.115949	0.0495196	0.290156	0.546234
9.54774	-0.425916	0.783272	-0.112322	1.17693	0.205361	0.694087	0.949179	-0.0270283	0.155467	0.37767	0.542996
10.0503	-0.330214	0.888583	-0.00506167	1.26919	0.299761	0.816701	1.00311	0.0664931	0.255401	0.473773	0.538756
10.5528	-0.23019	0.997387	0.103639	1.35716	0.390021	0.939292	1.05385	0.154619	0.37157	0.570817	0.533254
11.0553	-0.134803	1.1007	0.207592	1.46081	0.495926	1.05455	1.12182	0.258359	0.485638	0.672287	0.531286
11.5578	-0.024283	1.21801	0.324493	1.55518	0.603656	1.18273	1.19306	0.357766	0.595979	0.77851	0.527156
12.0603	0.0852252	1.33527	0.441248	1.65126	0.704932	1.30274	1.2597	0.453943	0.719691	0.883778	0.522842
12.5628	0.188917	1.44378	0.548621	1.75581	0.819317	1.41659	1.3417	0.562336	0.832118	0.989909	0.521003
13.0653	0.305315	1.56316	0.664975	1.84511	0.930785	1.53967	1.42285	0.658833	0.945223	1.09732	0.516621
13.5678	0.41511	1.67868	0.77971	1.94162	1.03354	1.64776	1.49758	0.755641	1.06454	1.20157	0.512879
14.0704	0.518224	1.78232	0.881108	2.03512	1.14682	1.75233	1.58524	0.85854	1.16735	1.30301	0.510085
14.5729	0.631185	1.89411	0.988069	2.11406	1.25281	1.86113	1.66768	0.94523	1.27527	1.40328	0.505349
15.0754	0.732598	1.99887	1.09303	2.20196	1.34867	1.95098	1.74207	1.0362	1.37975	1.49824	0.50132
15.5779	0.827545	2.08963	1.1822	2.27582	1.4531	2.041	1.82702	1.12574	1.46807	1.58779	0.497028
16.0804	0.929746	2.18683	1.27446	2.34179	1.54682	2.12969	1.90286	1.199	1.56382	1.675	0.491991
16.5829	1.01687	2.27494	1.3654	2.41308	1.63014	2.19878	1.96984	1.27951	1.6469	1.75505	0.486889
17.0854	1.09902	2.34807	1.43928	2.46429	1.72077	2.27171	2.04554	1.35113	1.71915	1.82877	0.481249
17.5879	1.1862	2.42695	1.51434	2.51638	1.79826	2.33766	2.10918	1.41025	1.79749	1.89963	0.475902
18.0905	1.25621	2.49566	1.58936	2.56565	1.86604	2.38638	2.16416	1.4773	1.85703	1.96198	0.469348
18.593	1.32357	2.54935	1.64699	2.59603	1.94041	2.4415	2.22666	1.52958	1.91357	2.01863	0.462967
19.0955	1.39387	2.60889	1.70431	2.63339	2.00003	2.48455	2.27508	1.57564	1.97104	2.07187	0.457117
19.598	1.44611	2.65797	1.76336	2.65858	2.05141	2.51509	2.31588	1.62747	2.00857	2.11605	0.449281
20.1005	1.49843	2.69274	1.80552	2.67243	2.10903	2.55281	2.36342	1.66148	2.05027	2.15624	0.442781
20.603	1.55161	2.73408	1.84623	2.69351	2.15107	2.57473	2.39559	1.69625	2.08559	2.19207	0.436135
21.1055	1.58691	2.76524	1.89067	2.69617	2.1869	2.59029	2.42175	1.73218	2.10501	2.21946	0.427696
21.608	1.62511	2.78331	1.9193	2.69774	2.22885	2.61187	2.45411	1.75075	2.13248	2.24484	0.421399
22.1106	1.66207	2.80894	1.94544	2.70092	2.25491	2.61587	2.47041	1.77586	2.14664	2.26456	0.413854
22.6131	1.6822	2.82493	1.97722	2.68554	2.27712	2.61997	2.4827	1.79619	2.15276	2.27762	0.405791
23.1156	1.70781	2.82911	1.99464	2.67741	2.30532	2.62715	2.50075	1.80292	2.16617	2.29014	0.399656
23.6181	1.72995	2.8418	2.00846	2.66217	2.31768	2.61714	2.50254	1.81926	2.16229	2.2957	0.39155
24.1206	1.73696	2.8453	2.02959	2.63461	2.32857	2.61283	2.5025	1.82498	2.15936	2.29719	0.384788
24.6231	1.75147	2.83812	2.03797	2.61707	2.34519	2.60732	2.50772	1.82322	2.15876	2.29854	0.378572
25.1256	1.76019	2.84018	2.04154	2.58501	2.3462	2.58703	2.49675	1.83066	2.14136	2.2921	0.370698
25.6281	1.75592	2.83327	2.05369	2.55055	2.34803	2.57625	2.48607	1.82326	2.13196	2.28433	0.365786
26.1307	1.7605	2.81657	2.0548	2.52238	2.35505	2.55942	2.47997	1.81531	2.11764	2.27574	0.359352
26.6332	1.75693	2.80954	2.04975	2.47726	2.34677	2.53198	2.45786	1.81283	2.09141	2.25937	0.352757
27.1357	1.74288	2.79353	2.05409	2.43904	2.34135	2.5156	2.43802	1.79402	2.07602	2.24384	0.349784
27.6382	1.73828	2.76838	2.04912	2.39894	2.34026	2.48875	2.42182	1.78077	2.04888	2.22613	0.34338
28.1407	1.72332	2.75308	2.03652	2.34582	2.32419	2.45658	2.38993	1.76697	2.0176	2.20156	0.33897
28.6432	1.70064	2.72859	2.03363	2.30427	2.3127	2.43462	2.36204	1.73853	1.99504	2.1789	0.33769
29.1457	1.68731	2.69541	2.02315	2.2523	2.30441	2.39899	2.33666	1.71951	1.9569	2.15274	0.331913
29.6482	1.66171	2.67211	2.00354	2.19596	2.28148	2.36367	2.29597	1.69328	1.92272	2.12116	0.330076
30.1508	1.63132	2.63929	1.99352	2.14936	2.26462	2.33555	2.26079	1.657	1.89114	2.0914	0.330136
30.6533	1.60951	2.5982	1.97759	2.08759	2.2496	2.29236	2.22679	1.6309	1.84464	2.05746	0.325646
31.1558	1.57396	2.56693	1.95108	2.03103	2.2204	2.25463	2.178	1.59203	1.8079	2.01955	0.326204
31.6583	1.53659	2.52583	1.93364	1.97696	2.19852	2.21948	2.136	1.54949	1.7659	1.98249	0.327351
32.1608	1.50644	2.47686	1.91199	1.90909	2.177	2.17001	2.09372	1.51461	1.71399	1.94152	0.324549
32.6633	1.46162	2.43768	1.87846	1.85271	2.14189	2.12984	2.03734	1.46391	1.67343	1.89743	0.327039
33.1658	1.41788	2.3884	1.85319	1.78974	2.11516	2.08695	1.98881	1.41606	1.62089	1.85301	0.329144
33.6683	1.37953	2.33174	1.82546	1.71994	2.08724	2.03256	1.93851	1.37075	1.56615	1.80576	0.328064
34.1709	1.32619	2.28487	1.78482	1.66189	2.04648	1.9895	1.87495	1.30984	1.51971	1.75536	0.332052
34.6734	1.27665	2.22775	1.7514	1.59067	2.01497	1.93869	1.82015	1.25687	1.45812	1.70392	0.334979
35.1759	1.23032	2.16384	1.71727	1.52205	1.9807	1.8809	1.76208	1.20006	1.4021	1.65104	0.335447
35.6784	1.16934	2.10985	1.66952	1.45951	1.93455	1.83444	1.69182	1.1311	1.34789	1.59423	0.340666
36.1809	1.11463	2.04561	1.62775	1.38279	1.89831	1.77639	1.63107	1.07251	1.2801	1.53657	0.344155
36.6834	1.06077	1.97532	1.58703	1.31633	1.85781	1.7169	1.56566	1.00412	1.22316	1.47857	0.34604
37.1859	0.993303	1.91516	1.53226	1.24711	1.80655	1.66676	1.48936	0.929442	1.16053	1.41561	0.352254
37.6884	0.934197	1.84488	1.48209	1.16879	1.7657	1.60307	1.42322	0.864363	1.09018	1.35294	0.355944
38.191	0.87353	1.76937	1.43469	1.10322	1.71918	1.54357	1.35122	0.785423	1.03179	1.29022	0.359266
38.6935	0.800911	1.70427	1.37318	1.02705	1.66321	1.48987	1.2699	0.706937	0.96197	1.22192	0.366125
39.196	0.738238	1.62924	1.31481	0.950625	1.61806	1.42285	1.19931	0.634277	0.892629	1.15556	0.369802
39.6985	0.671616	1.54985	1.26087	0.883259	1.56599	1.36486	1.12189	0.546544	0.832013	1.08854	0.374742
40.201	0.595164	1.48112	1.19314	0.802116	1.50603	1.30813	1.03698	0.465144	0.758088	1.01621	0.381843
40.7035	0.529646	1.40266	1.12704	0.729314	1.45718	1.24043	0.963348	0.383741	0.692467	0.947314	0.385731
41.206	0.457917	1.32061	1.06693	0.65756	1.40033	1.18498	0.882207	0.289155	0.629305	0.876554	0.392478
41.7085	0.378828	1.24935	0.993707	0.574975	1.33732	1.12601	0.795658	0.204493	0.555523	0.801764	0.399507
42.2111	0.311005	1.16842	0.920614	0.505217	1.28554	1.06008	0.72088	0.113445	0.494894	0.731122	0.404304
42.7136	0.234924	1.08447	0.854921	0.427927	1.22486	1.00745	0.638174	0.01371	0.429721	0.657352	0.412863
43.2161	0.154162	1.01124	0.777133	0.347463	1.15982	0.947049	0.552284	-0.075663	0.360283	0.581529	0.419831
43.7186	0.0843411	0.928177	0.697979	0.278207	1.10591	0.884686	0.478527	-0.176781	0.304404	0.509494	0.426548
44.2211	0.00454491	0.842484	0.627428	0.1962	1.04232	0.834441	0.396615	-0.280632	0.238816	0.43358	0.436729
44.7236	-0.0771575	0.767278	0.54603	0.119894	0.976112	0.773427	0.313832	-0.376846	0.17695	0.357724	0.444169
45.2261	-0.148869	0.68204	0.461739	0.0480294	0.920653	0.715663	0.243466	-0.48769	0.124684	0.284413	0.453772
45.7286	-0.231877	0.594544	0.386893	-0.0358366	0.854694	0.666752	0.165011	-0.59517	0.0612289	0.20736	0.465229
46.2312	-0.314079	0.517287	0.302495	-0.107626	0.787626	0.605669	0.0881313	-0.700014	0.00843975	0.131992	0.474021
46.7337	-0.387832	0.429754	0.213468	-0.183379	0.730449	0.552226	0.023886	-0.819103	-0.0415841	0.0575428	0.486857
47.2362	-0.473768	0.340197	0.134113	-0.264579	0.661769	0.502682	-0.0482112	-0.930144	-0.100042	-0.0197758	0.499097
47.7387	-0.556401	0.260422	0.0462646	-0.332673	0.593112	0.441239	-0.116457	-1.04462	-0.144199	-0.0948127	0.51007
48.2412	-0.632672	0.169895	-0.04828	-0.411027	0.532936	0.390177	-0.172288	-1.16999	-0.192935	-0.170465	0.525707
48.7437	-0.721602	0.077295	-0.133593	-0.485853	0.460035	0.336988	-0.236066	-1.28531	-0.244225	-0.248036	0.538454
49.2462	-0.805138	-0.00632534	-0.226529	-0.55252	0.3879	0.273512	-0.294461	-1.40974	-0.282334	-0.323959	0.552199
49.7487	-0.884928	-0.101543	-0.32837	-0.631039	0.322323	0.22074	-0.341661	-1.53958	-0.330706	-0.40164	0.569718
50.2513	-0.977532	-0.199143	-0.422026	-0.698757	0.242602	0.159369	-0.397865	-1.66016	-0.374965	-0.480941	0.583001
50.7538	-1.06326	-0.288535	-0.522712	-0.766864	0.163943	0.0901319	-0.448531	-1.79316	-0.411812	-0.560089	0.599268
51.2563	-1.14829	-0.389897	-0.634717	-0.842953	0.0894634	0.0292402	-0.490841	-1.92446	-0.461358	-0.641534	0.617059
51.7588	-1.24577	-0.493146	-0.739971	-0.906027	-0.000506163	-0.0462507	-0.544749	-2.04896	-0.50205	-0.72527	0.630338
52.2613	-1.33494	-0.588191	-0.851341	-0.978	-0.0888322	-0.126818	-0.594643	-2.18516	-0.544345	-0.810252	0.647062
52.7638	-1.42572	-0.694948	-0.975352	-1.05099	-0.174693	-0.203699	-0.640625	-2.31235	-0.598368	-0.897417	0.662452
53.2663	-1.52666	-0.802938	-1.09296	-1.11538	-0.275848	-0.299549	-0.701836	-2.43604	-0.642919	-0.988236	0.673662
53.7688	-1.61668	-0.902867	-1.21405	-1.19391	-0.373362	-0.397511	-0.761372	-2.56724	-0.698685	-1.08063	0.686865
54.2714	-1.70872	-1.01462	-1.34707	-1.26694	-0.468719	-0.497563	-0.821887	-2.68405	-0.762045	-1.17462	0.696316
54.7739	-1.80652	-1.12736	-1.47273	-1.34049	-0.577724	-0.617864	-0.90074	-2.80092	-0.819204	-1.27373	0.701959
55.2764	-1.89023	-1.2323	-1.59812	-1.42755	-0.680533	-0.73666	-0.979171	-2.91897	-0.893383	-1.37299	0.707157
55.7789	-1.97552	-1.34876	-1.73393	-1.5055	-0.78122	-0.862148	-1.06164	-3.02036	-0.967912	-1.473	0.707766
56.2814	-2.06204	-1.4647	-1.86163	-1.59295	-0.893795	-1.00424	-1.16242	-3.12464	-1.04106	-1.57861	0.705181
56.7839	-2.1325	-1.57131	-1.98577	-1.68674	-0.998003	-1.13986	-1.26089	-3.22299	-1.13006	-1.6809	0.700524
57.2864	-2.20501	-1.68678	-2.11928	-1.77169	-1.10041	-1.28359	-1.36303	-3.30562	-1.21149	-1.78299	0.692573
57.7889	-2.27559	-1.79817	-2.24493	-1.86988	-1.21302	-1.4357	-1.47997	-3.39229	-1.29633	-1.88954	0.682424
58.2915	-2.33042	-1.89715	-2.36462	-1.96374	-1.31541	-1.57631	-1.59041	-3.46647	-1.39029	-1.98831	0.669984
58.794	-2.38928	-2.00159	-2.49305	-2.05237	-1.41639	-1.72406	-1.70235	-3.52849	-1.47195	-2.08662	0.656726
59.2965	-2.44472	-2.09868	-2.61448	-2.15117	-1.52576	-1.87071	-1.82461	-3.59362	-1.56103	-2.1872	0.641996
59.799	-2.48654	-2.18108	-2.72803	-2.23674	-1.62325	-2.0031	-1.93635	-3.64175	-1.65023	-2.27634	0.625698
60.3015	-2.53498	-2.26696	-2.84966	-2.32252	-1.71976	-2.14102	-2.04785	-3.68306	-1.72725	-2.3659	0.610972
60.804	-2.57882	-2.34398	-2.96539	-2.41054	-1.8229	-2.26964	-2.16595	-3.72503	-1.81345	-2.45508	0.594995
61.3065	-2.61161	-2.406	-3.0716	-2.48225	-1.91296	-2.38419	-2.27064	-3.74876	-1.89113	-2.53102	0.578839
61.809	-2.65273	-2.47168	-3.18499	-2.55894	-2.00281	-2.50256	-2.37424	-3.77197	-1.96085	-2.60897	0.565856
62.3116	-2.68766	-2.52904	-3.29352	-2.62869	-2.09785	-2.60574	-2.48154	-3.79257	-2.03828	-2.68387	0.551721
62.8141	-2.71401	-2.57279	-3.39081	-2.68584	-2.17924	-2.6977	-2.57356	-3.79723	-2.10132	-2.74583	0.53903
63.3166	-2.74958	-2.6217	-3.4938	-2.74994	-2.26153	-2.79168	-2.66437	-3.80681	-2.1629	-2.81137	0.529742
63.8191	-2.77738	-2.66352	-3.59261	-2.8006	-2.34786	-2.86736	-2.75668	-3.80981	-2.22771	-2.8715	0.519548
64.3216	-2.79932	-2.69343	-3.67837	-2.84728	-2.42035	-2.93658	-2.83275	-3.80158	-2.2767	-2.92071	0.51172
64.8241	-2.8309	-2.72998	-3.76788	-2.89889	-2.49499	-3.0059	-2.90814	-3.801	-2.33059	-2.97425	0.506041
65.3266	-2.85355	-2.76046	-3.85381	-2.93533	-2.57254	-3.05664	-2.98353	-3.79007	-2.38158	-3.02084	0.500118
65.8291	-2.87346	-2.78048	-3.92528	-2.97664	-2.63635	-3.10644	-3.04257	-3.77419	-2.42004	-3.05949	0.496252
66.3317	-2.90311	-2.80832	-3.99878	-3.01675	-2.70355	-3.15394	-3.10214	-3.76593	-2.46739	-3.10221	0.492733
66.8342	-2.92318	-2.83082	-4.06996	-3.045	-2.77259	-3.18477	-3.16089	-3.74533	-2.50599	-3.13762	0.490181
67.3367	-2.94377	-2.84405	-4.12624	-3.08286	-2.82829	-3.21942	-3.20404	-3.72676	-2.53879	-3.16825	0.488386
67.8392	-2.97362	-2.86609	-4.18346	-3.11232	-2.88867	-3.24868	-3.24954	-3.71345	-2.58053	-3.20182	0.485633
68.3417	-2.99346	-2.88341	-4.24012	-3.13715	-2.94992	-3.26474	-3.29407	-3.68834	-2.60973	-3.22899	0.485231
68.8442	-3.01673	-2.89261	-4.28225	-3.17074	-2.99847	-3.28766	-3.3245	-3.67132	-2.64089	-3.25391	0.48381
69.3467	-3.04793	-2.91164	-4.32457	-3.19161	-3.05298	-3.30188	-3.35961	-3.65522	-2.67706	-3.28028	0.481035
69.8492	-3.06885	-2.92659	-4.36854	-3.21641	-3.10738	-3.30746	-3.39389	-3.63016	-2.70048	-3.3022	0.481664
70.3518	-3.09561	-2.93462	-4.39914	-3.24449	-3.14991	-3.32085	-3.41594	-3.61656	-2.73232	-3.32327	0.479644
70.8543	-3.12837	-2.95339	-4.42964	-3.26073	-3.19956	-3.32273	-3.44488	-3.59863	-2.76321	-3.34457	0.476742
71.3568	-3.15079	-2.96852	-4.46424	-3.28697	-3.24809	-3.32107	-3.47299	-3.57624	-2.78531	-3.3638	0.477676
71.8593	-3.18089	-2.97756	-4.48701	-3.30866	-3.28559	-3.3261	-3.49068	-3.56536	-2.81936	-3.38235	0.474981
72.3618	-3.21422	-2.99774	-4.50923	-3.32379	-3.33087	-3.31796	-3.51703	-3.54561	-2.84668	-3.40035	0.472372
72.8643	-3.23698	-3.01406	-4.53738	-3.34914	-3.37335	-3.31136	-3.542	-3.52674	-2.87197	-3.41811	0.47334
73.3668	-3.26789	-3.02439	-4.55487	-3.36292	-3.40488	-3.30878	-3.55766	-3.51628	-2.90801	-3.43397	0.470642
73.8693	-3.29813	-3.04537	-4.57055	-3.37701	-3.44366	-3.29302	-3.58242	-3.49423	-2.9331	-3.44861	0.468919
74.3719	-3.3171	-3.06126	-4.59297	-3.39552	-3.47701	-3.28318	-3.60382	-3.47766	-2.96256	-3.46345	0.469983
74.8744	-3.34343	-3.07017	-4.60532	-3.39942	-3.4988	-3.27339	-3.61576	-3.46357	-2.99666	-3.47406	0.468307
75.3769	-3.36464	-3.08794	-4.61386	-3.40892	-3.5265	-3.25181	-3.63577	-3.43717	-3.01817	-3.48275	0.467876
75.8794	-3.37392	-3.09816	-4.62908	-3.41357	-3.54573	-3.23858	-3.64954	-3.41845	-3.04753	-3.49051	0.469445
76.3819	-3.38907	-3.09914	-4.63441	-3.40549	-3.5525	-3.22023	-3.65311	-3.39462	-3.07251	-3.49123	0.469899
76.8844	-3.39468	-3.10609	-4.6334	-3.40365	-3.56337	-3.19211	-3.66313	-3.35969	-3.08622	-3.48915	0.47109
77.3869	-3.38808	-3.1022	-4.63822	-3.38754	-3.56256	-3.172	-3.66391	-3.33158	-3.10706	-3.48368	0.474037
77.8894	-3.38552	-3.08617	-4.63294	-3.36357	-3.54833	-3.14108	-3.6537	-3.29088	-3.11472	-3.46855	0.477568
78.392	-3.36945	-3.07284	-4.61826	-3.34066	-3.53629	-3.10264	-3.64811	-3.24173	-3.11476	-3.44942	0.480707
78.8945	-3.34128	-3.04528	-4.60761	-3.2974	-3.50964	-3.06929	-3.63022	-3.19568	-3.11732	-3.42375	0.485938
79.397	-3.31491	-3.00274	-4.58601	-3.25133	-3.46882	-3.01997	-3.60044	-3.1314	-3.10081	-3.38627	0.492833
79.8995	-3.2712	-2.96	-4.55118	-3.19739	-3.42832	-2.96541	-3.57309	-3.06207	-3.08091	-3.34329	0.497891
80.402	-3.21537	-2.90025	-4.51747	-3.12269	-3.37036	-2.9111	-3.53025	-2.99004	-3.05592	-3.29038	0.505552
80.9045	-3.15834	-2.82337	-4.47135	-3.04799	-3.2975	-2.83716	-3.47444	-2.897	-3.00985	-3.22411	0.515052
81.407	-3.08027	-2.74433	-4.40775	-2.95629	-3.22288	-2.76003	-3.41859	-2.80192	-2.96296	-3.15056	0.521364
81.9095	-2.99011	-2.6464	-4.34183	-2.8487	-3.12806	-2.67726	-3.3441	-2.69724	-2.90221	-3.06399	0.53055
82.4121	-2.89562	-2.53013	-4.26218	-2.73978	-3.01773	-2.57322	-3.25562	-2.57184	-2.82238	-2.96317	0.541173
82.9146	-2.77729	-2.41071	-4.16128	-2.60775	-2.90381	-2.46748	-3.16472	-2.44593	-2.74161	-2.8534	0.547674
83.4171	-2.6477	-2.27145	-4.05496	-2.46719	-2.76748	-2.35003	-3.05248	-2.30362	-2.6397	-2.72829	0.556928
83.9196	-2.51141	-2.11345	-3.93439	-2.31981	-2.6158	-2.21192	-2.92583	-2.1437	-2.52388	-2.58891	0.567184
84.4221	-2.35023	-1.95216	-3.78972	-2.14855	-2.45959	-2.07296	-2.79507	-1.98302	-2.40406	-2.43948	0.572718
84.9246	-2.18008	-1.77071	-3.63711	-1.97533	-2.28011	-1.91705	-2.64129	-1.80116	-2.25936	-2.27358	0.580467
85.4271	-2.00214	-1.57083	-3.47058	-1.78793	-2.08695	-1.74349	-2.47375	-1.60761	-2.10721	-2.0945	0.588925
85.9296	-1.79998	-1.36834	-3.27828	-1.58181	-1.88992	-1.56939	-2.30153	-1.41211	-1.94585	-1.90525	0.592038
86.4322	-1.59219	-1.14637	-3.07642	-1.37679	-1.6704	-1.37497	-2.10588	-1.19442	-1.76059	-1.69978	0.596622
86.9347	-1.37595	-0.907455	-2.86235	-1.15183	-1.44044	-1.16809	-1.89844	-0.972948	-1.57357	-1.48345	0.601759
87.4372	-1.13724	-0.668039	-2.62264	-0.917705	-1.20833	-0.960499	-1.68703	-0.747617	-1.37158	-1.25785	0.60095
87.9397	-0.896588	-0.411074	-2.37341	-0.683322	-0.955473	-0.731555	-1.4533	-0.503193	-1.1513	-1.01769	0.601093
88.4422	-0.647323	-0.139959	-2.11563	-0.428196	-0.696259	-0.496922	-1.21147	-0.263026	-0.932524	-0.770146	0.601861
88.9447	-0.378794	0.128388	-1.83451	-0.174531	-0.437195	-0.260903	-0.967987	-0.0166838	-0.694768	-0.515221	0.596446
89.4472	-0.113033	0.411364	-1.54556	0.0841555	-0.160011	-0.0052941	-0.705041	0.241912	-0.448003	-0.248834	0.591873
89.9497	0.1603	0.704664	-1.25326	0.358066	0.118498	0.248461	-0.439291	0.489835	-0.203124	0.0204608	0.588144
90.4523	0.447812	0.99088	-0.941631	0.622925	0.393783	0.504636	-0.175254	0.745718	0.0607637	0.294404	0.578494
90.9548	0.726983	1.28783	-0.625023	0.898066	0.683535	0.775915	0.104391	1.00417	0.322788	0.575405	0.569765
91.4573	1.01189	1.59021	-0.311321	1.17749	0.968663	1.03828	0.380846	1.24837	0.585016	0.854381	0.562184
91.9598	1.30459	1.88029	0.0164206	1.44546	1.24703	1.30448	0.652027	1.50076	0.86124	1.1347	0.54944
92.4623	1.58335	2.17662	0.345515	1.7252	1.53556	1.5792	0.93455	1.745	1.12608	1.41679	0.537715
92.9648	1.86571	2.47309	0.664894	1.99577	1.81325	1.83982	1.20774	1.9751	1.39451	1.69221	0.527637
93.4673	2.14891	2.75222	0.992255	2.2576	2.08096	2.10595	1.47234	2.21153	1.66766	1.96549	0.513638
93.9698	2.41348	3.03381	1.31718	2.52677	2.35484	2.3729	1.74405	2.43062	1.92437	2.23533	0.50083
94.4724	2.68004	3.31131	1.62587	2.7764	2.61268	2.62333	2.00078	2.6393	2.18781	2.49528	0.490527
94.9749	2.94105	3.56813	1.93667	3.02389	2.85907	2.88045	2.24669	2.85035	2.44507	2.75015	0.477969
95.4774	3.18084	3.82553	2.2421	3.26974	3.10914	3.13029	2.49641	3.03858	2.68705	2.99774	0.466802
95.9799	3.42215	4.07654	2.52626	3.49375	3.3401	3.364	2.72724	3.2222	2.93679	3.23434	0.45922
96.4824	3.65274	4.30544	2.8079	3.72216	3.56017	3.60435	2.94714	3.40229	3.17111	3.4637	0.450892
96.9849	3.86162	4.53437	3.08294	3.93854	3.78277	3.83004	3.16933	3.55839	3.3965	3.68383	0.443726
97.4874	4.07207	4.75543	3.33371	4.13891	3.98462	4.04259	3.37098	3.71516	3.62702	3.89339	0.440849
97.9899	4.26747	4.9533	3.57873	4.34499	4.1771	4.25961	3.56355	3.8612	3.83701	4.09366	0.437741
98.4925	4.43986	5.14932	3.81722	4.52825	4.37097	4.45353	3.75788	3.9845	4.04457	4.2829	0.434559
98.995	4.62165	5.33579	4.02694	4.72308	4.54058	4.65787	3.92892	4.11698	4.25182	4.46707	0.438484
99.4975	4.7883	5.51579	4.24661	4.89389	4.71883	4.82939	4.11034	4.23528	4.46091	4.64437	0.436828
100	4.82639	5.61723	4.42951	4.90375	4.86717	4.83202	4.2619	4.26521	4.59035	4.73262	0.418442

## Sheet: M1a_LeftLeg_NW
StancePhase	NDevL_Meas1	NDevL_Meas2	NDevL_Meas3	NDevL_Meas4	NDevL_Meas5	NDevL_Meas6	NDevL_Meas7	NDevL_Meas8	NDevL_Meas9	NDevL_Mean	NDevL_SD
0	-1.91467	-2.41036	-2.17827	-2.55201	-2.05742	-2.16182	-2.96254	-1.86126	-2.14172	-2.2489	0.344588
0.502513	-1.88789	-2.35936	-2.1577	-2.48638	-2.04627	-2.07846	-2.93784	-1.8383	-2.10132	-2.21039	0.340772
1.00503	-1.86171	-2.27548	-2.10232	-2.43019	-2.01102	-2.01205	-2.87372	-1.80766	-2.01722	-2.1546	0.330982
1.50754	-1.82106	-2.1939	-2.06015	-2.35611	-1.99019	-1.93123	-2.82337	-1.7663	-1.94846	-2.09897	0.326329
2.01005	-1.79084	-2.12031	-2.01231	-2.28806	-1.96122	-1.84594	-2.76252	-1.73831	-1.87611	-2.04396	0.319074
2.51256	-1.75958	-2.03087	-1.94949	-2.21773	-1.92235	-1.77028	-2.68882	-1.69867	-1.78769	-1.98061	0.311145
3.01508	-1.71487	-1.93827	-1.89644	-2.1315	-1.8972	-1.67703	-2.62583	-1.65474	-1.71227	-1.91646	0.307987
3.51759	-1.68386	-1.85608	-1.84152	-2.05845	-1.86352	-1.58766	-2.55191	-1.62422	-1.62549	-1.85475	0.302908
4.0201	-1.64962	-1.75944	-1.77247	-1.97369	-1.82319	-1.5046	-2.46876	-1.57869	-1.53223	-1.78474	0.297659
4.52261	-1.60513	-1.66168	-1.71387	-1.8835	-1.79797	-1.40482	-2.39806	-1.53817	-1.45193	-1.71724	0.298623
5.02513	-1.57626	-1.57582	-1.65739	-1.80569	-1.76402	-1.3157	-2.3166	-1.50694	-1.35544	-1.65265	0.298227
5.52764	-1.54176	-1.47677	-1.58755	-1.71099	-1.72638	-1.22831	-2.22921	-1.46063	-1.26336	-1.58055	0.297999
6.03015	-1.50026	-1.37858	-1.52823	-1.6232	-1.70464	-1.12762	-2.1556	-1.42698	-1.17915	-1.51381	0.305704
6.53266	-1.47499	-1.29349	-1.47452	-1.54062	-1.67361	-1.04256	-2.07116	-1.39566	-1.0789	-1.4495	0.311537
7.03518	-1.44137	-1.19614	-1.40806	-1.44319	-1.64137	-0.95408	-1.98372	-1.3525	-0.992086	-1.37917	0.31776
7.53769	-1.40386	-1.10124	-1.35154	-1.36162	-1.62492	-0.857901	-1.9105	-1.32621	-0.904779	-1.31584	0.332624
8.0402	-1.38203	-1.02027	-1.30377	-1.27532	-1.59823	-0.77975	-1.82581	-1.29453	-0.806905	-1.25407	0.343849
8.54271	-1.34934	-0.92767	-1.24412	-1.18301	-1.57243	-0.69361	-1.7404	-1.25727	-0.726809	-1.18829	0.355637
9.04523	-1.316	-0.838915	-1.19366	-1.10831	-1.5618	-0.606889	-1.66881	-1.23706	-0.637948	-1.12993	0.375473
9.54774	-1.29708	-0.764749	-1.15494	-1.02109	-1.53999	-0.537758	-1.58482	-1.20525	-0.547902	-1.07262	0.389611
10.0503	-1.26543	-0.679464	-1.10543	-0.939825	-1.52103	-0.457367	-1.50213	-1.17573	-0.474011	-1.01338	0.404958
10.5528	-1.23659	-0.59923	-1.06381	-0.870029	-1.5162	-0.383614	-1.43246	-1.15938	-0.38626	-0.960841	0.42709
11.0553	-1.22036	-0.533889	-1.03607	-0.785984	-1.49916	-0.323769	-1.34962	-1.12824	-0.30747	-0.909396	0.44212
11.5578	-1.19024	-0.457508	-0.998132	-0.717611	-1.48654	-0.250948	-1.27013	-1.10685	-0.237748	-0.857301	0.459645
12.0603	-1.16624	-0.386829	-0.96567	-0.649573	-1.48632	-0.190609	-1.2027	-1.09153	-0.154133	-0.810401	0.482265
12.5628	-1.15229	-0.330661	-0.947951	-0.572641	-1.47263	-0.137897	-1.12152	-1.06199	-0.0868871	-0.764941	0.497275
13.0653	-1.12375	-0.26294	-0.920076	-0.514428	-1.4644	-0.072621	-1.04565	-1.0473	-0.0187492	-0.718879	0.516278
13.5678	-1.10411	-0.201014	-0.894502	-0.4458	-1.46628	-0.0237543	-0.980498	-1.03016	0.0579969	-0.676458	0.538109
14.0704	-1.09124	-0.152822	-0.883895	-0.378495	-1.45346	0.024672	-0.901065	-1.00305	0.11609	-0.635918	0.5527
14.5729	-1.06367	-0.0924146	-0.863472	-0.325125	-1.44704	0.0826026	-0.828625	-0.992416	0.184168	-0.593999	0.572481
15.0754	-1.04736	-0.0378906	-0.842413	-0.256223	-1.4485	0.122216	-0.765223	-0.971716	0.251831	-0.555031	0.592397
15.5779	-1.03433	0.00353236	-0.836661	-0.199242	-1.4346	0.167963	-0.687131	-0.948081	0.304293	-0.518251	0.606443
16.0804	-1.00739	0.0575865	-0.822156	-0.145875	-1.42836	0.217859	-0.617582	-0.938855	0.371653	-0.479236	0.626202
16.5829	-0.993749	0.105412	-0.804504	-0.0798645	-1.42813	0.249923	-0.555298	-0.914747	0.428883	-0.443564	0.643486
17.0854	-0.979983	0.140539	-0.802417	-0.031763	-1.41254	0.293154	-0.478288	-0.895804	0.478947	-0.409796	0.657214
17.5879	-0.953984	0.188498	-0.793047	0.0240533	-1.40614	0.333969	-0.411463	-0.885889	0.542956	-0.373449	0.676165
18.0905	-0.942876	0.229742	-0.77822	0.0830753	-1.40405	0.359975	-0.350254	-0.860168	0.589892	-0.341432	0.690709
18.593	-0.92836	0.258623	-0.778941	0.125776	-1.38707	0.399963	-0.274761	-0.846639	0.639574	-0.310204	0.704499
19.0955	-0.903975	0.300461	-0.774151	0.183393	-1.38082	0.430975	-0.211173	-0.834653	0.696696	-0.277027	0.721865
19.598	-0.89541	0.335061	-0.761858	0.232592	-1.37727	0.452331	-0.151623	-0.809994	0.735007	-0.249017	0.734102
20.1005	-0.880349	0.357607	-0.764856	0.27396	-1.35962	0.48783	-0.0786028	-0.801684	0.784398	-0.220147	0.748121
20.603	-0.858296	0.393169	-0.764368	0.329964	-1.35419	0.508928	-0.0191312	-0.787164	0.831402	-0.191077	0.763206
21.1055	-0.852249	0.420941	-0.754595	0.369091	-1.34987	0.526826	0.0379129	-0.766389	0.863752	-0.167175	0.773965
21.608	-0.836928	0.436981	-0.759512	0.41191	-1.33251	0.556362	0.107365	-0.762201	0.911065	-0.14083	0.787962
22.1106	-0.817822	0.466113	-0.763043	0.461687	-1.32866	0.568146	0.161842	-0.74568	0.946312	-0.116789	0.800358
22.6131	-0.814088	0.486991	-0.755687	0.493244	-1.32425	0.583442	0.215586	-0.730993	0.97557	-0.0966867	0.81061
23.1156	-0.798683	0.496597	-0.761984	0.537754	-1.30801	0.605651	0.280498	-0.729089	1.01784	-0.0732702	0.823858
23.6181	-0.782808	0.519492	-0.768941	0.577658	-1.30627	0.609441	0.329285	-0.711861	1.04188	-0.0546808	0.833603
24.1206	-0.780824	0.533842	-0.763587	0.605779	-1.3022	0.622652	0.379117	-0.704187	1.07008	-0.0377035	0.844098
24.6231	-0.765231	0.537569	-0.770416	0.649545	-1.2876	0.636688	0.43876	-0.702384	1.10416	-0.017656	0.855534
25.1256	-0.752405	0.554934	-0.779845	0.678582	-1.2881	0.634512	0.481493	-0.686139	1.11958	-0.00415455	0.863165
25.6281	-0.751216	0.563656	-0.775755	0.707115	-1.2844	0.645926	0.527184	-0.684864	1.1473	0.0105491	0.874143
26.1307	-0.735064	0.562587	-0.782001	0.746153	-1.27145	0.651752	0.581314	-0.681142	1.17113	0.0270312	0.882703
26.6332	-0.724721	0.575639	-0.792661	0.766488	-1.27382	0.646061	0.618196	-0.667508	1.1818	0.0366094	0.889152
27.1357	-0.723164	0.580102	-0.788883	0.797275	-1.26999	0.655664	0.660076	-0.670614	1.20812	0.0498421	0.900199
27.6382	-0.705993	0.575722	-0.793311	0.827979	-1.25821	0.653985	0.709032	-0.663655	1.22159	0.0630151	0.905212
28.1407	-0.697386	0.586004	-0.803856	0.844047	-1.26159	0.647174	0.740828	-0.653867	1.23148	0.0703148	0.911538
28.6432	-0.694297	0.587811	-0.799419	0.876176	-1.25683	0.65463	0.779705	-0.658552	1.25443	0.0826273	0.921701
29.1457	-0.675702	0.581739	-0.800901	0.897096	-1.24548	0.646786	0.824275	-0.648147	1.25954	0.0932447	0.923207
29.6482	-0.668027	0.590819	-0.810118	0.913671	-1.24889	0.64085	0.852127	-0.642788	1.27144	0.0998985	0.930246
30.1508	-0.662341	0.591479	-0.804251	0.944009	-1.24233	0.645626	0.889075	-0.646137	1.28881	0.111549	0.938331
30.6533	-0.642007	0.585103	-0.801946	0.956646	-1.23066	0.633442	0.93025	-0.633184	1.28911	0.12075	0.937114
31.1558	-0.63443	0.5942	-0.80888	0.976752	-1.23312	0.62971	0.9554	-0.631971	1.30378	0.127938	0.945102
31.6583	-0.625238	0.594755	-0.801065	1.0015	-1.22399	0.631204	0.991471	-0.631614	1.31404	0.139008	0.950044
32.1608	-0.602991	0.58891	-0.794423	1.0097	-1.21133	0.616702	1.03016	-0.617826	1.31351	0.148045	0.947343
32.6633	-0.594785	0.59863	-0.798342	1.03331	-1.21202	0.615632	1.05368	-0.619623	1.32958	0.156229	0.955739
33.1658	-0.581506	0.599471	-0.788242	1.04981	-1.19972	0.613301	1.08967	-0.614248	1.33252	0.166784	0.956971
33.6683	-0.557468	0.594336	-0.776924	1.05809	-1.18563	0.59843	1.1265	-0.601662	1.33433	0.176667	0.954039
34.1709	-0.548162	0.604638	-0.777252	1.08217	-1.18396	0.599634	1.14912	-0.604671	1.3489	0.185602	0.961652
34.6734	-0.530623	0.605527	-0.764666	1.0902	-1.16819	0.59319	1.1854	-0.59425	1.34583	0.195824	0.959326
35.1759	-0.505187	0.600677	-0.748525	1.10166	-1.15246	0.579607	1.22057	-0.584621	1.35138	0.20701	0.956961
35.6784	-0.494511	0.610934	-0.744862	1.12161	-1.14813	0.581987	1.24253	-0.586727	1.3611	0.215993	0.962314
36.1809	-0.472858	0.611074	-0.729737	1.12347	-1.12888	0.57148	1.27898	-0.572449	1.35445	0.226169	0.957229
36.6834	-0.446585	0.605549	-0.708831	1.13839	-1.11157	0.560294	1.31218	-0.56676	1.36285	0.238392	0.955441
37.1859	-0.434416	0.614635	-0.700946	1.15008	-1.10451	0.562222	1.33323	-0.566033	1.36504	0.246589	0.957243
37.6884	-0.409063	0.612767	-0.683347	1.14944	-1.08201	0.548035	1.36918	-0.550004	1.35745	0.256939	0.95051
38.191	-0.382606	0.60521	-0.657888	1.16499	-1.0634	0.539623	1.39965	-0.548241	1.36577	0.269235	0.948501
38.6935	-0.368924	0.611672	-0.645678	1.1665	-1.05381	0.539203	1.41908	-0.543417	1.35926	0.275988	0.946063
39.196	-0.340469	0.606307	-0.625749	1.16657	-1.02855	0.521973	1.45348	-0.528146	1.35257	0.286444	0.938676
39.6985	-0.314494	0.595238	-0.59607	1.17791	-1.00913	0.515902	1.48011	-0.529268	1.35674	0.297439	0.935138
40.201	-0.299356	0.597616	-0.579545	1.17025	-0.997406	0.511272	1.49688	-0.520016	1.3422	0.302432	0.928554
40.7035	-0.268588	0.587382	-0.557497	1.17209	-0.970068	0.491796	1.52834	-0.507719	1.33673	0.312496	0.921019
41.206	-0.243814	0.571564	-0.524059	1.1744	-0.950461	0.486924	1.54975	-0.509828	1.33288	0.320817	0.914627
41.7085	-0.227461	0.56875	-0.503374	1.16081	-0.937109	0.476613	1.56255	-0.496755	1.3125	0.324058	0.90466
42.2111	-0.195418	0.552744	-0.479526	1.16256	-0.908433	0.455788	1.58943	-0.488736	1.30689	0.332812	0.896832
42.7136	-0.172658	0.531503	-0.442944	1.15306	-0.889247	0.450512	1.60408	-0.489499	1.29266	0.337496	0.886728
43.2161	-0.155501	0.523051	-0.418416	1.13736	-0.874748	0.433725	1.61147	-0.473951	1.26942	0.339156	0.874454
43.7186	-0.123321	0.501115	-0.393181	1.13505	-0.845437	0.412365	1.63206	-0.470225	1.26105	0.345497	0.865644
44.2211	-0.103182	0.474564	-0.354181	1.11422	-0.827214	0.40479	1.63837	-0.467395	1.2364	0.346263	0.851707
44.7236	-0.0853773	0.46079	-0.326229	1.09899	-0.81199	0.381383	1.63887	-0.451088	1.21291	0.346473	0.838058
45.2261	-0.0537322	0.433439	-0.300031	1.08823	-0.782646	0.359959	1.65139	-0.450396	1.19882	0.349448	0.827286
45.7286	-0.0360529	0.402226	-0.259325	1.05933	-0.765719	0.348189	1.64772	-0.442453	1.16609	0.346667	0.810014
46.2312	-0.0170391	0.383898	-0.228297	1.04425	-0.749905	0.318857	1.63967	-0.427153	1.14396	0.34536	0.795333
46.7337	0.0142418	0.352106	-0.201292	1.02165	-0.720699	0.297738	1.64221	-0.427317	1.12223	0.34454	0.781584
47.2362	0.0306042	0.317473	-0.159172	0.988635	-0.704808	0.280609	1.62692	-0.413716	1.08574	0.339142	0.761713
47.7387	0.0522043	0.296148	-0.12483	0.970377	-0.687859	0.247198	1.6089	-0.400475	1.06538	0.336338	0.745634
48.2412	0.0841963	0.261895	-0.0963808	0.935308	-0.65819	0.227022	1.60007	-0.39841	1.03625	0.332418	0.728249
48.7437	0.10133	0.226289	-0.0522916	0.9017	-0.642247	0.204789	1.57247	-0.379083	1.0014	0.32604	0.706589
49.2462	0.127638	0.204948	-0.0136131	0.876453	-0.622821	0.170628	1.54438	-0.367301	0.982815	0.32257	0.688582
49.7487	0.162263	0.171873	0.0176934	0.832474	-0.591263	0.153007	1.52464	-0.359195	0.949781	0.317919	0.667848
50.2513	0.183122	0.139486	0.0650907	0.800741	-0.573309	0.12827	1.48642	-0.334231	0.922556	0.313128	0.645501
50.7538	0.216991	0.122663	0.109966	0.766893	-0.549154	0.0986053	1.45107	-0.321896	0.906896	0.311337	0.625794
51.2563	0.257017	0.0953692	0.146573	0.720897	-0.513344	0.0868204	1.4244	-0.304817	0.877118	0.310004	0.603494
51.7588	0.285223	0.0705802	0.199578	0.692345	-0.490636	0.0649455	1.38141	-0.275495	0.863832	0.310198	0.582542
52.2613	0.329564	0.0624663	0.253049	0.652669	-0.459299	0.0467987	1.34608	-0.260935	0.85498	0.31393	0.563439
52.7638	0.377217	0.0451253	0.297157	0.613745	-0.417461	0.0458752	1.32105	-0.23437	0.838968	0.320812	0.543529
53.2663	0.414702	0.0323754	0.356854	0.590516	-0.388923	0.0344832	1.28333	-0.203067	0.846314	0.32962	0.527742
53.7688	0.46962	0.037892	0.419051	0.553764	-0.350471	0.0356218	1.25872	-0.18468	0.851555	0.343453	0.513606
54.2714	0.523593	0.0360618	0.469955	0.531749	-0.303821	0.0512892	1.24643	-0.149436	0.860818	0.36296	0.500659
54.7739	0.568326	0.0414272	0.534348	0.518304	-0.271266	0.0582755	1.22522	-0.117511	0.893921	0.383449	0.493282
55.2764	0.630059	0.0669099	0.602545	0.496886	-0.228077	0.0846259	1.22161	-0.0927083	0.920325	0.411354	0.486778
55.7789	0.685909	0.0867046	0.657491	0.499143	-0.17931	0.120293	1.23084	-0.0495581	0.961191	0.445856	0.481958
56.2814	0.73362	0.115307	0.723518	0.500884	-0.145138	0.149716	1.23288	-0.0161672	1.01888	0.479277	0.482226
56.7839	0.797079	0.164408	0.794862	0.505459	-0.0995999	0.201407	1.25432	0.0184608	1.06773	0.522681	0.481546
57.2864	0.850145	0.207479	0.851787	0.533773	-0.0510236	0.254769	1.28638	0.0691448	1.13714	0.571066	0.482358
57.7889	0.89694	0.259017	0.917612	0.554595	-0.017144	0.304576	1.31069	0.106677	1.21126	0.616024	0.486736
58.2915	0.957795	0.329771	0.990634	0.589762	0.0287834	0.375818	1.35408	0.154052	1.27843	0.673236	0.488593
58.794	1.00452	0.392873	1.0488	0.640322	0.0752125	0.440951	1.40432	0.211666	1.36684	0.731723	0.492431
59.2965	1.04738	0.46334	1.11364	0.682215	0.107093	0.50673	1.44555	0.256213	1.44775	0.785546	0.497877
59.799	1.10203	0.55118	1.18742	0.746333	0.151499	0.590837	1.50504	0.316943	1.52801	0.853255	0.500663
60.3015	1.13957	0.62926	1.24614	0.813393	0.193812	0.663408	1.56756	0.379516	1.62479	0.917495	0.506433
60.804	1.17603	0.71299	1.30892	0.877547	0.221961	0.742222	1.62032	0.432071	1.7061	0.977573	0.511977
61.3065	1.22165	0.811454	1.38197	0.964777	0.262952	0.83451	1.69072	0.50289	1.79501	1.05177	0.516549
61.809	1.24837	0.897073	1.43997	1.04383	0.29933	0.912774	1.76078	0.566153	1.89124	1.11772	0.524751
62.3116	1.27727	0.985849	1.49928	1.12965	0.322252	1.00283	1.82102	0.624466	1.97037	1.18144	0.531853
62.8141	1.31258	1.08622	1.57005	1.23107	0.358215	1.1	1.89852	0.698302	2.06365	1.25762	0.540574
63.3166	1.32842	1.17071	1.62642	1.31849	0.387211	1.18355	1.97271	0.756729	2.15292	1.32191	0.552493
63.8191	1.34978	1.25654	1.68164	1.42079	0.403827	1.2831	2.03754	0.816691	2.22982	1.38664	0.563757
64.3216	1.37459	1.35177	1.74963	1.52503	0.433654	1.38253	2.11925	0.885746	2.32274	1.46055	0.578275
64.8241	1.38036	1.42934	1.80457	1.6167	0.454502	1.47129	2.19489	0.935603	2.40166	1.52099	0.594771
65.3266	1.39471	1.50766	1.8562	1.72564	0.464554	1.57786	2.26191	0.993366	2.47719	1.58434	0.611883
65.8291	1.40932	1.59426	1.92168	1.82257	0.48807	1.67715	2.34521	1.05144	2.56477	1.65272	0.63184
66.3317	1.40626	1.66239	1.97572	1.91513	0.501058	1.7706	2.41973	1.09109	2.63266	1.70829	0.652923
66.8342	1.41439	1.73139	2.02401	2.02	0.505313	1.88084	2.48646	1.1427	2.70682	1.76799	0.675565
67.3367	1.41959	1.80802	2.08654	2.10462	0.52332	1.97779	2.5685	1.18512	2.78403	1.82862	0.699179
67.8392	1.40935	1.86568	2.13915	2.19519	0.529636	2.07477	2.63903	1.21392	2.84182	1.87873	0.724095
68.3417	1.41231	1.92438	2.18348	2.28681	0.529546	2.18465	2.70254	1.25505	2.91248	1.93236	0.750275
68.8442	1.40917	1.98989	2.24192	2.35835	0.543275	2.27716	2.77992	1.27901	2.97497	1.98374	0.775506
69.3467	1.39328	2.03563	2.29207	2.44214	0.544226	2.37537	2.84287	1.29678	3.02396	2.02737	0.80289
69.8492	1.39154	2.08214	2.33135	2.51329	0.540904	2.48003	2.89941	1.32321	3.08665	2.07206	0.829961
70.3518	1.38027	2.13412	2.3839	2.57167	0.550803	2.56557	2.96776	1.32765	3.13119	2.11255	0.855166
70.8543	1.35895	2.16504	2.42954	2.64052	0.546436	2.66105	3.01864	1.33363	3.17111	2.14721	0.88324
71.3568	1.3514	2.196	2.46146	2.68611	0.539291	2.75462	3.0634	1.34092	3.21873	2.1791	0.908827
71.8593	1.33079	2.23066	2.505	2.72962	0.543898	2.82966	3.11728	1.32526	3.2422	2.20604	0.932843
72.3618	1.30287	2.24268	2.5427	2.77412	0.532408	2.9163	3.15045	1.31671	3.26931	2.22751	0.959677
72.8643	1.28737	2.25381	2.56372	2.7927	0.519364	2.99171	3.17769	1.29989	3.29297	2.24214	0.982053
73.3668	1.25574	2.26675	2.59402	2.818	0.516209	3.05094	3.21112	1.26302	3.29264	2.25205	1.00389
73.8693	1.21973	2.25555	2.61933	2.83107	0.495286	3.12	3.22122	1.23514	3.30073	2.25534	1.02765
74.3719	1.19393	2.24271	2.62507	2.82422	0.473879	3.16863	3.22615	1.18956	3.29311	2.24859	1.04581
74.8744	1.14933	2.23007	2.63714	2.82596	0.460041	3.20463	3.23467	1.13007	3.26784	2.23775	1.06461
75.3769	1.10296	2.19226	2.6448	2.80385	0.426631	3.24546	3.21803	1.07729	3.25036	2.21796	1.08404
75.8794	1.06345	2.15258	2.63002	2.77289	0.39338	3.25854	3.19722	0.999997	3.20782	2.18621	1.09772
76.3819	1.00269	2.11196	2.61804	2.74402	0.364808	3.26341	3.17725	0.916504	3.15746	2.15068	1.11288
76.8844	0.942118	2.04569	2.60191	2.68645	0.314808	3.2658	3.13047	0.833755	3.1085	2.10328	1.12737
77.3869	0.883942	1.97767	2.56069	2.63087	0.265241	3.23644	3.08029	0.723935	3.03085	2.04333	1.13676
77.8894	0.802351	1.90782	2.51842	2.56551	0.216966	3.20325	3.02785	0.615074	2.95453	1.97909	1.14783
78.392	0.722185	1.81208	2.47219	2.47566	0.145308	3.15902	2.94724	0.498698	2.86912	1.90017	1.15744
78.8945	0.639242	1.71478	2.39884	2.39312	0.0739111	3.08286	2.86398	0.357414	2.75774	1.8091	1.16296
79.397	0.531607	1.61478	2.32081	2.28896	4.47072e-05	3.00608	2.77546	0.22168	2.65242	1.71243	1.16984
79.8995	0.426598	1.48867	2.23942	2.17112	-0.0988216	2.9097	2.65823	0.0699479	2.52697	1.59909	1.17504
80.402	0.314076	1.36108	2.13001	2.05752	-0.197362	2.78478	2.53955	-0.100406	2.38377	1.47478	1.17699
80.9045	0.177393	1.22987	2.01299	1.91563	-0.301608	2.6605	2.41327	-0.264196	2.24561	1.34327	1.17962
81.407	0.0448485	1.07242	1.89383	1.77209	-0.431248	2.50946	2.25896	-0.450186	2.08011	1.19448	1.18077
81.9095	-0.0990923	0.913777	1.74697	1.62283	-0.55967	2.33623	2.10512	-0.645623	1.90785	1.03649	1.17903
82.4121	-0.265103	0.750902	1.59017	1.44717	-0.69599	2.16274	1.94226	-0.836664	1.7344	0.869987	1.17726
82.9146	-0.425545	0.562233	1.4328	1.27796	-0.856613	1.95823	1.75338	-1.05149	1.53281	0.687084	1.17433
83.4171	-0.600524	0.373284	1.24899	1.09158	-1.01421	1.73981	1.56757	-1.26531	1.33424	0.497269	1.16833
83.9196	-0.794383	0.180368	1.05357	0.888865	-1.18078	1.51855	1.37226	-1.47861	1.12563	0.298386	1.16184
84.4221	-0.981653	-0.0366817	0.859621	0.69359	-1.36925	1.26596	1.15412	-1.71169	0.895057	0.0854517	1.15433
84.9246	-1.18582	-0.251767	0.641794	0.474318	-1.55228	1.00851	0.942232	-1.93444	0.673299	-0.131572	1.14348
85.4271	-1.40461	-0.469033	0.411816	0.252744	-1.74446	0.74497	0.721355	-2.16098	0.434033	-0.35713	1.13221
85.9296	-1.61567	-0.707132	0.186138	0.0330963	-1.95511	0.454216	0.482067	-2.39903	0.184462	-0.592995	1.11982
86.4322	-1.84409	-0.939648	-0.0594192	-0.20867	-2.15721	0.167337	0.252912	-2.62067	-0.0555073	-0.829439	1.10428
86.9347	-2.0808	-1.17122	-0.31652	-0.440321	-2.36732	-0.128276	0.0164237	-2.84938	-0.315391	-1.07253	1.08869
87.4372	-2.30742	-1.41913	-0.565908	-0.678044	-2.59068	-0.442776	-0.232967	-3.07852	-0.571743	-1.3208	1.07143
87.9397	-2.54906	-1.65687	-0.830101	-0.927266	-2.80091	-0.74581	-0.467938	-3.28873	-0.821734	-1.56538	1.05175
88.4422	-2.79083	-1.88951	-1.10429	-1.15996	-3.01597	-1.05842	-0.707891	-3.5063	-1.08741	-1.8134	1.03213
88.9447	-3.01939	-2.13307	-1.36685	-1.40398	-3.23726	-1.37851	-0.954874	-3.71215	-1.33766	-2.06042	1.00993
89.4472	-3.25891	-2.36118	-1.63798	-1.64387	-3.43991	-1.68136	-1.18327	-3.89947	-1.58664	-2.29918	0.986687
89.9497	-3.49008	-2.57945	-1.91622	-1.86773	-3.64325	-1.99226	-1.41399	-4.09073	-1.84144	-2.53724	0.963263
90.4523	-3.70512	-2.80303	-2.17814	-2.10135	-3.84564	-2.2977	-1.64563	-4.25941	-2.07383	-2.76776	0.936758
90.9548	-3.92619	-3.00606	-2.44113	-2.31578	-4.02429	-2.58203	-1.85451	-4.41211	-2.30891	-2.98567	0.911331
91.4573	-4.13076	-3.19473	-2.70718	-2.51934	-4.19979	-2.87008	-2.06253	-4.56221	-2.53669	-3.19815	0.885323
91.9598	-4.31655	-3.38356	-2.95185	-2.72403	-4.36785	-3.13962	-2.26508	-4.68209	-2.74068	-3.39681	0.856524
92.4623	-4.50288	-3.54722	-3.18956	-2.90062	-4.508	-3.38569	-2.4407	-4.78951	-2.94764	-3.57909	0.831154
92.9648	-4.66519	-3.69252	-3.42588	-3.07275	-4.64184	-3.62877	-2.61204	-4.88608	-3.13431	-3.75104	0.804624
93.4673	-4.80658	-3.83362	-3.63619	-3.23377	-4.76283	-3.84192	-2.77187	-4.94939	-3.30049	-3.90407	0.776269
93.9698	-4.94309	-3.94587	-3.83178	-3.36636	-4.85317	-4.03109	-2.90139	-5.00409	-3.46556	-4.03804	0.753223
94.4724	-5.0496	-4.03677	-4.02172	-3.4982	-4.93554	-4.20999	-3.02413	-5.04011	-3.60086	-4.15743	0.728441
94.9749	-5.13458	-4.1205	-4.18198	-3.60685	-5.00183	-4.35171	-3.1309	-5.0452	-3.72181	-4.25504	0.703261
95.4774	-5.21094	-4.17327	-4.32079	-3.69369	-5.03727	-4.47198	-3.2059	-5.04538	-3.83432	-4.33262	0.68438
95.9799	-5.2544	-4.20361	-4.45089	-3.77802	-5.06594	-4.5766	-3.27358	-5.02129	-3.91385	-4.39313	0.663648
96.4824	-5.27867	-4.22628	-4.54999	-3.83171	-5.0785	-4.64235	-3.32311	-4.97357	-3.98607	-4.43225	0.643958
96.9849	-5.29347	-4.21864	-4.62356	-3.87392	-5.06333	-4.69218	-3.3418	-4.9238	-4.04205	-4.45253	0.630548
97.4874	-5.27596	-4.19063	-4.68822	-3.90749	-5.04563	-4.72299	-3.35501	-4.8475	-4.06915	-4.45584	0.615589
97.9899	-5.24438	-4.15799	-4.72406	-3.91107	-5.01434	-4.71828	-3.35038	-4.7581	-4.095	-4.44151	0.602266
98.4925	-5.20594	-4.09968	-4.73375	-3.91376	-4.96064	-4.70572	-3.31855	-4.66957	-4.09923	-4.41187	0.594424
98.995	-5.13276	-4.0259	-4.73794	-3.89529	-4.91104	-4.66428	-3.28658	-4.54827	-4.08463	-4.36519	0.583852
99.4975	-5.04978	-3.94086	-4.71239	-3.86144	-4.842	-4.60875	-3.23131	-4.42075	-4.06755	-4.30387	0.575894
100	-5.03316	-3.8846	-4.67172	-3.86676	-4.77157	-4.61287	-3.16918	-4.38727	-4.04437	-4.27128	0.581002

## Sheet: M1a_RightLeg_NH
StancePhase	NEleR_Meas1	NEleR_Meas2	NEleR_Meas3	NEleR_Meas4	NEleR_Meas5	NEleR_Meas6	NEleR_Meas7	NEleR_Meas8	NEleR_Meas9	NEleR_Mean	NEleR_SD
0	4.62706	5.10454	5.19915	4.82106	5.5619	4.83276	5.17526	5.21604	4.91097	5.04986	0.280254
0.502513	4.54052	5.02694	5.09886	4.73421	5.51729	4.71373	5.12294	5.10367	4.82337	4.96461	0.293172
1.00503	4.43771	4.93848	4.9813	4.6425	5.434	4.59598	5.02445	4.98776	4.70635	4.86095	0.298464
1.50754	4.34338	4.85867	4.87583	4.56532	5.34474	4.49576	4.9244	4.89172	4.59326	4.7659	0.299631
2.01005	4.24262	4.76704	4.75894	4.47312	5.26087	4.39882	4.83255	4.78577	4.48191	4.66685	0.303423
2.51256	4.15743	4.68724	4.65491	4.39029	5.18244	4.29782	4.74866	4.68173	4.38209	4.57585	0.3066
3.01508	4.06857	4.60919	4.55385	4.31096	5.09159	4.2162	4.6553	4.59104	4.27218	4.48543	0.306107
3.51759	3.98128	4.52354	4.44685	4.22212	5.00909	4.13628	4.57272	4.4901	4.17431	4.39514	0.306928
4.0201	3.91226	4.45256	4.35631	4.14845	4.93383	4.05794	4.49958	4.40156	4.08429	4.31631	0.307078
4.52261	3.83998	4.38542	4.27147	4.07372	4.84897	4.00028	4.41894	4.31972	3.98819	4.23852	0.304113
5.02513	3.77605	4.31327	4.18379	3.9962	4.77619	3.94122	4.35186	4.23147	3.91108	4.16457	0.301983
5.52764	3.73097	4.25797	4.11496	3.93641	4.71155	3.88951	4.29421	4.16183	3.8363	4.10375	0.299451
6.03015	3.68312	4.20805	4.05343	3.87215	4.63988	3.85704	4.23069	4.09097	3.76316	4.04428	0.294263
6.53266	3.64881	4.15485	3.99042	3.81308	4.58301	3.82082	4.18255	4.02187	3.71101	3.99182	0.289625
7.03518	3.63133	4.11947	3.94663	3.77053	4.53395	3.7969	4.14271	3.97057	3.65644	3.95206	0.285182
7.53769	3.6106	4.08951	3.90943	3.72149	4.47896	3.78815	4.09729	3.9121	3.61163	3.91324	0.278383
8.0402	3.60619	4.05616	3.86982	3.68428	4.43962	3.77422	4.06748	3.86398	3.58387	3.88285	0.271983
8.54271	3.61411	4.04001	3.84808	3.65851	4.4061	3.77601	4.0435	3.82642	3.55074	3.86261	0.266755
9.04523	3.61787	4.02796	3.83099	3.62587	4.36648	3.78703	4.01348	3.78073	3.5334	3.84264	0.259358
9.54774	3.639	4.0116	3.81011	3.60928	4.34228	3.79278	3.99879	3.75137	3.52498	3.83113	0.252509
10.0503	3.6668	4.01153	3.80588	3.59689	4.32125	3.81583	3.98746	3.72275	3.51188	3.8267	0.248352
10.5528	3.69014	4.01425	3.80485	3.57967	4.29377	3.84114	3.97008	3.691	3.51744	3.82248	0.241905
11.0553	3.73053	4.01196	3.79937	3.57947	4.28108	3.86231	3.96787	3.67621	3.52289	3.82574	0.236654
11.5578	3.77135	4.0251	3.80986	3.57572	4.26868	3.89973	3.96666	3.65393	3.5279	3.83322	0.235775
12.0603	3.80777	4.03958	3.82241	3.5706	4.24928	3.93202	3.95933	3.6364	3.5496	3.84078	0.231774
12.5628	3.85923	4.0479	3.82972	3.57961	4.24352	3.96188	3.96647	3.63001	3.5632	3.8535	0.230287
13.0653	3.90465	4.07027	3.85193	3.57836	4.23485	4.00436	3.97181	3.61222	3.58147	3.86777	0.233956
13.5678	3.94628	4.09193	3.87445	3.58005	4.21863	4.03517	3.97076	3.60583	3.60939	3.88139	0.233098
14.0704	3.99971	4.10589	3.89035	3.59002	4.21477	4.06611	3.98313	3.60054	3.62455	3.89723	0.236531
14.5729	4.0415	4.1323	3.91966	3.58612	4.20503	4.10432	3.99091	3.58608	3.64883	3.91275	0.243956
15.0754	4.08098	4.15591	3.94724	3.58929	4.18762	4.1267	3.99228	3.58539	3.67312	3.9265	0.245913
15.5779	4.12822	4.17041	3.96679	3.59315	4.18138	4.1523	4.00604	3.57603	3.68519	3.93994	0.253633
16.0804	4.15969	4.19593	3.99835	3.58317	4.16666	4.17899	4.01278	3.56465	3.70824	3.95205	0.262578
16.5829	4.19101	4.21673	4.02632	3.58274	4.1446	4.18873	4.01354	3.56362	3.72187	3.96102	0.266711
17.0854	4.22563	4.22717	4.04512	3.57521	4.13264	4.20459	4.02579	3.54851	3.72815	3.96809	0.276971
17.5879	4.2424	4.24728	4.07475	3.55735	4.11011	4.21534	4.02903	3.53971	3.74327	3.97325	0.285506
18.0905	4.26173	4.26077	4.09917	3.54914	4.08105	4.21099	4.02714	3.53312	3.74242	3.97395	0.291472
18.593	4.27994	4.26271	4.11351	3.52778	4.06123	4.21462	4.03595	3.51351	3.74124	3.97227	0.302298
19.0955	4.28042	4.27306	4.13771	3.50218	4.02924	4.20764	4.03413	3.50545	3.74306	3.9681	0.309548
19.598	4.28612	4.27516	4.15531	3.48378	3.99194	4.1898	4.02837	3.49022	3.7273	3.95867	0.317006
20.1005	4.28651	4.26504	4.16225	3.44937	3.9631	4.18015	4.03252	3.46867	3.71763	3.94725	0.326675
20.603	4.27108	4.2627	4.1784	3.41763	3.92093	4.15589	4.02483	3.45817	3.70322	3.93254	0.332668
21.1055	4.26288	4.25121	4.18692	3.38853	3.875	4.12642	4.01457	3.43396	3.67493	3.91271	0.341023
21.608	4.24551	4.22761	4.18458	3.34419	3.83681	4.10353	4.01339	3.41247	3.65605	3.89157	0.34847
22.1106	4.21562	4.21178	4.19113	3.3082	3.7846	4.06404	3.99938	3.39587	3.62544	3.86623	0.35376
22.6131	4.19402	4.18652	4.18931	3.26913	3.73039	4.02537	3.98425	3.36472	3.58853	3.83691	0.362206
23.1156	4.16018	4.14976	4.17676	3.2188	3.68326	3.9901	3.97721	3.34346	3.56004	3.80662	0.367182
23.6181	4.11823	4.12115	4.17298	3.1798	3.62178	3.93854	3.95653	3.31807	3.51602	3.77146	0.372358
24.1206	4.08464	4.08324	4.16042	3.13226	3.56018	3.89312	3.93619	3.28342	3.47446	3.73422	0.380072
24.6231	4.03684	4.03482	4.13751	3.0797	3.50494	3.84688	3.92281	3.26067	3.43652	3.69563	0.382963
25.1256	3.98592	3.99524	4.12352	3.03814	3.43538	3.78688	3.89525	3.22618	3.38379	3.65226	0.388268
25.6281	3.94235	3.94677	4.10055	2.98437	3.3677	3.7368	3.86953	3.19139	3.34052	3.60889	0.394637
26.1307	3.88378	3.88901	4.06786	2.93261	3.30572	3.68141	3.84959	3.16447	3.29408	3.56317	0.396066
26.6332	3.82706	3.8409	4.04434	2.8885	3.22984	3.61667	3.81525	3.12302	3.238	3.51373	0.401321
27.1357	3.7757	3.78444	4.01178	2.83124	3.15787	3.56361	3.7843	3.08965	3.19439	3.46589	0.406096
27.6382	3.70983	3.71995	3.97011	2.7822	3.0909	3.50141	3.75794	3.0558	3.1414	3.41439	0.406586
28.1407	3.65029	3.66593	3.93782	2.73539	3.01059	3.43551	3.71727	3.01053	3.0867	3.36111	0.411418
28.6432	3.5934	3.60413	3.89631	2.67754	2.93601	3.38086	3.68149	2.97718	3.04268	3.30996	0.414686
29.1457	3.52368	3.53556	3.84618	2.63188	2.8655	3.31462	3.64909	2.93446	2.98602	3.25411	0.414479
29.6482	3.4639	3.47824	3.8054	2.58234	2.78233	3.25068	3.60274	2.88787	2.93574	3.19881	0.418557
30.1508	3.40365	3.41372	3.75505	2.52642	2.70656	3.19566	3.56274	2.85071	2.8905	3.145	0.420504
30.6533	3.33331	3.34366	3.69639	2.48345	2.6339	3.12848	3.52488	2.79881	2.83356	3.08627	0.419555
31.1558	3.27532	3.28561	3.6469	2.43141	2.54954	3.0692	3.47369	2.75142	2.78878	3.03021	0.422704
31.6583	3.21364	3.22093	3.58741	2.37916	2.47416	3.01519	3.43024	2.70574	2.74171	2.97424	0.423395
32.1608	3.14535	3.15194	3.51988	2.3376	2.40104	2.95062	3.3877	2.64579	2.68799	2.91421	0.421508
32.6633	3.09038	3.09569	3.46132	2.28438	2.31746	2.89842	3.33273	2.59567	2.64817	2.85825	0.423611
33.1658	3.02869	3.03341	3.39236	2.2376	2.24447	2.84726	3.28682	2.53787	2.59991	2.80093	0.422869
33.6683	2.96425	2.96805	3.31564	2.19716	2.17304	2.78912	3.24068	2.47202	2.55271	2.74141	0.419782
34.1709	2.91258	2.91617	3.24766	2.14599	2.09282	2.74606	3.1833	2.41612	2.5168	2.68639	0.420659
34.6734	2.85167	2.85888	3.16886	2.10692	2.02487	2.70004	3.13624	2.34631	2.46969	2.62928	0.418187
35.1759	2.79196	2.79974	3.08268	2.06911	1.95813	2.65195	3.08796	2.27817	2.43129	2.57233	0.41375
35.6784	2.74323	2.75483	3.00521	2.02496	1.88472	2.61938	3.02994	2.21537	2.39809	2.51952	0.413313
36.1809	2.68375	2.70516	2.91701	1.99637	1.82547	2.58045	2.98352	2.13889	2.35512	2.46508	0.409125
36.6834	2.6296	2.65489	2.8225	1.96447	1.76753	2.54466	2.93529	2.07263	2.32596	2.41306	0.403805
37.1859	2.58412	2.61969	2.73746	1.93264	1.70558	2.52235	2.87946	2.00442	2.29482	2.3645	0.402764
37.6884	2.52814	2.58057	2.6426	1.91632	1.65985	2.49143	2.83691	1.92855	2.25963	2.316	0.39802
38.191	2.48175	2.54234	2.54314	1.89302	1.61587	2.46862	2.79245	1.86629	2.23967	2.27146	0.393686
38.6935	2.44148	2.52026	2.45431	1.87589	1.57071	2.45553	2.74272	1.79557	2.2125	2.22989	0.394038
39.196	2.39227	2.4952	2.35686	1.87011	1.54358	2.43348	2.70722	1.72666	2.18941	2.19053	0.391084
39.6985	2.35588	2.47215	2.25663	1.85475	1.51836	2.42361	2.66865	1.66882	2.1786	2.15527	0.390455
40.201	2.32215	2.46541	2.16827	1.84944	1.49423	2.41839	2.62547	1.60055	2.15833	2.12247	0.394187
40.7035	2.2813	2.45506	2.07264	1.84765	1.48892	2.40523	2.59523	1.54331	2.14894	2.09314	0.394822
41.206	2.25464	2.4457	1.97619	1.8348	1.48471	2.40591	2.55854	1.49048	2.14454	2.06617	0.39917
41.7085	2.22641	2.45048	1.89303	1.83212	1.48271	2.40468	2.51563	1.43088	2.13112	2.04079	0.405767
42.2111	2.19311	2.44848	1.80412	1.82273	1.49885	2.39673	2.48211	1.3873	2.13093	2.01826	0.409074
42.7136	2.17384	2.44408	1.7164	1.80236	1.51391	2.40085	2.437	1.34043	2.12572	1.99495	0.416153
43.2161	2.14887	2.44951	1.64329	1.78926	1.53079	2.39534	2.38316	1.29419	2.11386	1.97203	0.421786
43.7186	2.12153	2.44314	1.56563	1.76083	1.56361	2.384	2.3349	1.26241	2.11209	1.94979	0.424411
44.2211	2.1069	2.42998	1.49043	1.72505	1.5919	2.37979	2.271	1.22184	2.09623	1.92368	0.429851
44.7236	2.08319	2.4222	1.43013	1.69237	1.62078	2.35891	2.19787	1.18965	2.07849	1.89707	0.430669
45.2261	2.06005	2.39856	1.36508	1.64019	1.6625	2.33424	2.12834	1.16455	2.06458	1.86868	0.430708
45.7286	2.0469	2.36578	1.3022	1.5862	1.69589	2.3112	2.04135	1.12986	2.03323	1.83474	0.432671
46.2312	2.02182	2.33623	1.25311	1.53008	1.72848	2.26873	1.94623	1.10825	2.00613	1.79989	0.429523
46.7337	1.99979	2.28928	1.19786	1.45481	1.77071	2.22674	1.8538	1.08389	1.97547	1.76137	0.42969
47.2362	1.98372	2.23294	1.14384	1.38321	1.80127	2.18194	1.7435	1.05442	1.92993	1.7172	0.430927
47.7387	1.95389	2.17931	1.10236	1.3045	1.83038	2.1192	1.62756	1.03779	1.89248	1.67194	0.429281
48.2412	1.92952	2.10816	1.0538	1.21183	1.86655	2.06141	1.5149	1.01106	1.84438	1.6224	0.43432
48.7437	1.90684	2.02861	1.00655	1.12742	1.88885	1.99695	1.3862	0.987409	1.78806	1.56854	0.439006
49.2462	1.87047	1.95253	0.971797	1.0332	1.91005	1.91896	1.25648	0.971803	1.73979	1.5139	0.443941
49.7487	1.84177	1.86031	0.930261	0.934012	1.9365	1.84941	1.13255	0.94466	1.67673	1.45624	0.455744
50.2513	1.81057	1.76233	0.890862	0.845717	1.94786	1.7705	0.996463	0.928264	1.61427	1.39631	0.465683
50.7538	1.76703	1.67018	0.864147	0.74748	1.95896	1.68477	0.864889	0.912112	1.55637	1.33621	0.477804
51.2563	1.73238	1.56488	0.830708	0.653892	1.97352	1.60952	0.741884	0.888535	1.48411	1.27549	0.494156
51.7588	1.69092	1.45753	0.799759	0.570603	1.9719	1.52386	0.610314	0.878457	1.42003	1.21371	0.507717
52.2613	1.63935	1.35897	0.781282	0.479006	1.97053	1.43877	0.48753	0.86057	1.35457	1.15229	0.523262
52.7638	1.59664	1.25036	0.755894	0.399557	1.9704	1.36398	0.374621	0.842476	1.27912	1.09256	0.539634
53.2663	1.54328	1.14295	0.733342	0.326713	1.95287	1.27876	0.255261	0.834271	1.2156	1.03145	0.552876
53.7688	1.48293	1.04668	0.723134	0.248518	1.93593	1.20039	0.147273	0.813645	1.14457	0.971454	0.566606
54.2714	1.43073	0.942705	0.705931	0.186517	1.91799	1.12959	0.0489712	0.800219	1.07063	0.91481	0.578856
54.7739	1.36565	0.84234	0.691837	0.125716	1.88232	1.04906	-0.0548439	0.788726	1.00771	0.85539	0.588215
55.2764	1.29836	0.754592	0.689705	0.0637784	1.84864	0.97964	-0.145916	0.766221	0.933328	0.798705	0.596887
55.7789	1.23873	0.660529	0.680019	0.0183981	1.81328	0.913274	-0.228454	0.755297	0.86364	0.74608	0.603573
56.2814	1.16643	0.571471	0.673091	-0.0310609	1.76193	0.83912	-0.316222	0.737693	0.79996	0.689157	0.608211
56.7839	1.09744	0.495583	0.677053	-0.0767698	1.71529	0.778488	-0.390641	0.715658	0.724617	0.637414	0.611935
57.2864	1.0351	0.413885	0.672175	-0.109059	1.66719	0.716135	-0.458256	0.704246	0.659723	0.589016	0.614163
57.7889	0.961214	0.337811	0.66908	-0.149244	1.60525	0.649442	-0.53115	0.680534	0.593781	0.535191	0.615077
58.2915	0.895087	0.274795	0.675301	-0.181292	1.5503	0.596703	-0.590545	0.660796	0.520059	0.489023	0.615289
58.794	0.833189	0.205851	0.671087	-0.205914	1.49364	0.537973	-0.645123	0.645564	0.459035	0.443923	0.614386
59.2965	0.761117	0.142537	0.667643	-0.240003	1.425	0.479109	-0.705037	0.617688	0.39054	0.393178	0.612677
59.799	0.699723	0.0915658	0.672044	-0.263199	1.36514	0.432465	-0.751486	0.599836	0.320921	0.35189	0.610597
60.3015	0.639162	0.0339072	0.664719	-0.286466	1.3031	0.37667	-0.795119	0.577743	0.26196	0.308408	0.607466
60.804	0.57033	-0.0186956	0.657542	-0.318117	1.2309	0.325114	-0.843991	0.547847	0.19178	0.260302	0.604094
61.3065	0.513767	-0.0601641	0.657158	-0.338465	1.16887	0.28229	-0.879534	0.528857	0.127444	0.222247	0.600511
61.809	0.454465	-0.109468	0.644253	-0.36609	1.10399	0.228909	-0.914216	0.498376	0.0681104	0.178704	0.59584
62.3116	0.389566	-0.15453	0.631406	-0.398636	1.03063	0.183685	-0.953911	0.468178	-0.00223674	0.132683	0.591593
62.8141	0.33739	-0.189823	0.624826	-0.421999	0.96834	0.142607	-0.980581	0.444449	-0.0617051	0.0959447	0.586985
63.3166	0.279324	-0.23415	0.605519	-0.457771	0.902311	0.0916637	-1.00836	0.407052	-0.123261	0.0513693	0.581545
63.8191	0.219007	-0.27496	0.586695	-0.493461	0.829307	0.0518891	-1.04088	0.377587	-0.191514	0.00707454	0.577056
64.3216	0.17082	-0.307152	0.574056	-0.52408	0.767875	0.0115421	-1.06084	0.346931	-0.24726	-0.0297897	0.571881
64.8241	0.114412	-0.349168	0.548895	-0.568748	0.701687	-0.0357898	-1.0838	0.306481	-0.310927	-0.0752179	0.566539
65.3266	0.0595108	-0.387816	0.524945	-0.607969	0.629984	-0.0701815	-1.11102	0.277713	-0.374205	-0.117671	0.562121
65.8291	0.0152034	-0.418322	0.507328	-0.647072	0.570087	-0.109071	-1.12618	0.240588	-0.427094	-0.154948	0.556855
66.3317	-0.0386346	-0.458629	0.477579	-0.697888	0.504499	-0.150243	-1.14604	0.202025	-0.490282	-0.199735	0.552223
66.8342	-0.0872095	-0.494865	0.449869	-0.738913	0.435025	-0.178106	-1.16943	0.173637	-0.54549	-0.239498	0.547823
67.3367	-0.12753	-0.522558	0.428764	-0.78435	0.377639	-0.212861	-1.18125	0.133904	-0.595159	-0.275933	0.542971
67.8392	-0.177495	-0.559097	0.396161	-0.835902	0.314116	-0.244133	-1.19907	0.102045	-0.653069	-0.317383	0.539229
68.3417	-0.218605	-0.590031	0.366825	-0.875433	0.248909	-0.263149	-1.21918	0.0747136	-0.697323	-0.352586	0.534727
68.8442	-0.25409	-0.611268	0.344897	-0.922301	0.196465	-0.289568	-1.22777	0.038844	-0.741699	-0.385165	0.530816
69.3467	-0.297815	-0.639771	0.312763	-0.967727	0.138161	-0.306623	-1.24282	0.0171512	-0.788405	-0.419454	0.527782
69.8492	-0.32936	-0.660695	0.285661	-1.00121	0.0808894	-0.31366	-1.25814	-0.00684203	-0.819344	-0.446967	0.523237
70.3518	-0.357771	-0.670401	0.267206	-1.04227	0.0372901	-0.326628	-1.26148	-0.0317726	-0.854688	-0.471169	0.520586
70.8543	-0.391595	-0.685518	0.240098	-1.07389	-0.0114762	-0.325124	-1.27109	-0.0415742	-0.884371	-0.493837	0.517763
71.3568	-0.410501	-0.690908	0.219836	-1.09552	-0.0563397	-0.316633	-1.27848	-0.0580566	-0.900021	-0.509625	0.513353
71.8593	-0.428443	-0.683409	0.209425	-1.12205	-0.0866562	-0.310946	-1.27321	-0.06596	-0.921138	-0.520265	0.511796
72.3618	-0.447992	-0.679399	0.191786	-1.13241	-0.121226	-0.287316	-1.27342	-0.0628324	-0.928773	-0.526842	0.508522
72.8643	-0.450925	-0.66351	0.182657	-1.13581	-0.148942	-0.260159	-1.26848	-0.0656972	-0.926834	-0.526412	0.504391
73.3668	-0.454833	-0.63307	0.184533	-1.13891	-0.161187	-0.23167	-1.2498	-0.0521678	-0.927459	-0.518285	0.503215
73.8693	-0.456238	-0.604334	0.180685	-1.12148	-0.176392	-0.184033	-1.23519	-0.0342034	-0.909135	-0.50448	0.49895
74.3719	-0.440673	-0.561855	0.187275	-1.10008	-0.181552	-0.136364	-1.21209	-0.0162316	-0.886511	-0.483121	0.495148
74.8744	-0.427638	-0.50358	0.206439	-1.07162	-0.170149	-0.0828658	-1.17397	0.0213406	-0.860271	-0.451368	0.493508
75.3769	-0.407729	-0.445901	0.221852	-1.02148	-0.160072	-0.011274	-1.13818	0.0577538	-0.813507	-0.413171	0.48832
75.8794	-0.371287	-0.373464	0.249971	-0.9696	-0.136774	0.0577532	-1.09067	0.103312	-0.766672	-0.366382	0.485012
76.3819	-0.337611	-0.284932	0.292451	-0.903948	-0.0959876	0.137446	-1.02712	0.166258	-0.708836	-0.30692	0.482596
76.8844	-0.292037	-0.196989	0.333102	-0.818775	-0.0550269	0.232675	-0.964454	0.226518	-0.63324	-0.240914	0.477326
77.3869	-0.230548	-0.0941988	0.388476	-0.73276	0.00196962	0.324587	-0.887423	0.304682	-0.559287	-0.164945	0.474806
77.8894	-0.170521	0.0242316	0.459644	-0.627566	0.0770104	0.431786	-0.794127	0.394036	-0.46777	-0.0748085	0.471896
78.392	-0.0936548	0.141569	0.530382	-0.507752	0.153563	0.550785	-0.701088	0.484183	-0.364279	0.0215232	0.467622
78.8945	-0.00212331	0.273627	0.617286	-0.386436	0.248629	0.667356	-0.592178	0.596943	-0.260539	0.129174	0.465988
79.397	0.0899137	0.420777	0.720794	-0.24317	0.361842	0.802479	-0.468043	0.713557	-0.135349	0.251422	0.463188
79.8995	0.202645	0.56627	0.824484	-0.091974	0.477363	0.94459	-0.344698	0.838153	-0.00498915	0.379094	0.460708
80.402	0.327785	0.726329	0.944939	0.0629391	0.612836	1.08632	-0.205132	0.984177	0.13052	0.518968	0.459796
80.9045	0.455596	0.900849	1.08187	0.239523	0.765213	1.24777	-0.0524354	1.12905	0.287302	0.672748	0.457728
81.407	0.606394	1.073	1.21848	0.417404	0.919173	1.41089	0.0983303	1.28987	0.443585	0.830791	0.457126
81.9095	0.766386	1.25939	1.37134	0.6027	1.09286	1.57656	0.265094	1.4654	0.611345	1.00123	0.456395
82.4121	0.931196	1.45935	1.53935	0.806413	1.28052	1.76077	0.442332	1.6391	0.795985	1.18389	0.455288
82.9146	1.11948	1.65587	1.70519	1.00641	1.46771	1.94163	0.616131	1.83357	0.977357	1.36926	0.455894
83.4171	1.31295	1.86592	1.88546	1.21793	1.67314	2.12833	0.805152	2.03279	1.17569	1.56637	0.4547
83.9196	1.51302	2.08817	2.07813	1.44179	1.88837	2.32992	1.00141	2.23377	1.38332	1.7731	0.454519
84.4221	1.73491	2.30532	2.2654	1.65918	2.10015	2.52386	1.19251	2.45445	1.58853	1.98048	0.455383
84.9246	1.95714	2.53467	2.46409	1.89078	2.32762	2.72636	1.39774	2.67048	1.81294	2.19798	0.453381
85.4271	2.18711	2.774	2.6713	2.12627	2.55961	2.9376	1.60661	2.89415	2.03767	2.42159	0.454004
85.9296	2.43503	3.00554	2.86888	2.35462	2.7844	3.13798	1.80836	3.12988	2.26342	2.64312	0.454371
86.4322	2.6781	3.24682	3.07405	2.59691	3.02147	3.3483	2.0224	3.3554	2.50555	2.87211	0.451883
86.9347	2.92933	3.49459	3.28305	2.83336	3.25695	3.55937	2.23552	3.59289	2.73956	3.10273	0.453486
87.4372	3.19257	3.73063	3.47759	3.0638	3.48113	3.75786	2.43872	3.83	2.9787	3.32789	0.453554
87.9397	3.4457	3.97296	3.67555	3.30417	3.71364	3.96585	2.65127	4.05658	3.22608	3.55687	0.452012
88.4422	3.70633	4.21744	3.87239	3.52961	3.93813	4.16576	2.85739	4.29431	3.4596	3.78233	0.455542
88.9447	3.9711	4.44582	4.05001	3.75137	4.14747	4.35304	3.05038	4.51856	3.70081	3.99873	0.456957
89.4472	4.22083	4.67695	4.22712	3.9757	4.36127	4.54719	3.24925	4.73631	3.93842	4.21478	0.45874
89.9497	4.47636	4.90595	4.39848	4.17875	4.56102	4.72477	3.43604	4.95801	4.16044	4.4222	0.465795
90.4523	4.72709	5.11487	4.54649	4.38067	4.74277	4.89118	3.60694	5.15741	4.38915	4.6174	0.471165
90.9548	4.95915	5.32347	4.69097	4.57572	4.92583	5.05975	3.78059	5.3558	4.60176	4.80811	0.478495
91.4573	5.19473	5.52614	4.82621	4.74717	5.08999	5.205	3.93732	5.54626	4.80105	4.98599	0.490471
91.9598	5.41673	5.70547	4.9357	4.91902	5.23492	5.34178	4.07671	5.71313	5.00156	5.14945	0.501753
92.4623	5.61859	5.88226	5.04053	5.0743	5.3792	5.47458	4.21666	5.88187	5.1765	5.30494	0.515119
92.9648	5.82152	6.0503	5.13469	5.20818	5.50145	5.58049	4.33628	6.03043	5.34286	5.44513	0.532035
93.4673	6.00352	6.19306	5.20293	5.34211	5.60507	5.68139	4.43875	6.16141	5.50144	5.56997	0.548936
93.9698	6.16644	6.33232	5.26727	5.45205	5.70739	5.77181	4.5408	6.29181	5.63099	5.68454	0.566562
94.4724	6.32798	6.46114	5.32115	5.54651	5.78618	5.83541	4.62081	6.39436	5.75664	5.78335	0.586729
94.9749	6.46341	6.56372	5.35028	5.63833	5.84838	5.89709	4.68544	6.4887	5.86437	5.86663	0.606656
95.4774	6.58284	6.66228	5.37704	5.70238	5.90933	5.94202	4.74958	6.57454	5.94618	5.93846	0.625402
95.9799	6.69808	6.74888	5.39396	5.75808	5.94619	5.96324	4.79106	6.63209	6.02587	5.99527	0.646118
96.4824	6.78412	6.80823	5.38729	5.80593	5.96884	5.98411	4.81945	6.68854	6.07914	6.03618	0.665643
96.9849	6.85812	6.86292	5.37934	5.82612	5.99004	5.98287	4.84721	6.72609	6.11422	6.06521	0.682618
97.4874	6.92442	6.90405	5.36161	5.84397	5.98652	5.96319	4.85181	6.74189	6.14458	6.08023	0.701516
97.9899	6.96037	6.9172	5.32081	5.84739	5.97082	5.9429	4.84547	6.75796	6.14439	6.07859	0.718067
98.4925	6.98867	6.92585	5.27991	5.82814	5.95301	5.89828	4.83802	6.74808	6.13582	6.0662	0.731788
98.995	7.00523	6.91996	5.22882	5.80685	5.91115	5.83261	4.80801	6.7221	6.11605	6.03898	0.74723
99.4975	6.98902	6.88017	5.14513	5.7636	5.85091	5.78019	4.76257	6.69883	6.05963	5.99223	0.760978
100	6.98435	6.86254	5.10468	5.74496	5.80348	5.77071	4.7277	6.68793	6.03216	5.96872	0.770954

## Sheet: M1a_RightLeg_NW
StancePhase	NDevR_Meas1	NDevR_Meas2	NDevR_Meas3	NDevR_Meas4	NDevR_Meas5	NDevR_Meas6	NDevR_Meas7	NDevR_Meas8	NDevR_Meas9	NDevR_Mean	NDevR_SD
0	-4.86266	-5.51114	-4.42338	-5.22526	-4.62883	-5.20591	-5.12227	-4.59948	-5.4775	-5.00627	0.394737
0.502513	-4.7521	-5.42146	-4.32106	-5.11686	-4.55282	-5.06824	-5.05144	-4.42901	-5.39467	-4.90085	0.405322
1.00503	-4.57963	-5.28561	-4.17079	-4.98877	-4.38237	-4.94436	-4.8908	-4.27073	-5.24455	-4.75085	0.414641
1.50754	-4.42055	-5.15216	-4.02836	-4.85043	-4.23416	-4.80158	-4.74806	-4.09757	-5.11073	-4.60484	0.423681
2.01005	-4.26224	-5.02042	-3.89109	-4.71577	-4.07544	-4.64686	-4.59144	-3.92596	-4.96837	-4.45529	0.430954
2.51256	-4.08283	-4.86837	-3.73666	-4.56302	-3.90146	-4.49418	-4.4161	-3.75012	-4.80488	-4.29085	0.436361
3.01508	-3.90598	-4.70718	-3.57676	-4.39818	-3.73629	-4.31813	-4.24527	-3.55624	-4.64753	-4.12128	0.441782
3.51759	-3.72927	-4.54946	-3.42457	-4.23827	-3.55917	-4.13849	-4.05837	-3.37265	-4.47392	-3.94935	0.443718
4.0201	-3.53391	-4.37178	-3.25611	-4.05682	-3.37123	-3.95855	-3.85634	-3.17586	-4.28791	-3.76317	0.445402
4.52261	-3.34626	-4.18606	-3.08384	-3.872	-3.1943	-3.75671	-3.66066	-2.97133	-4.10834	-3.5755	0.445719
5.02513	-3.15621	-4.00504	-2.92082	-3.68928	-3.00634	-3.559	-3.44971	-2.77736	-3.90822	-3.38578	0.442388
5.52764	-2.95125	-3.80539	-2.74293	-3.48563	-2.81194	-3.35831	-3.2279	-2.56552	-3.7066	-3.18394	0.440481
6.03015	-2.75875	-3.60014	-2.56352	-3.28764	-2.63172	-3.14029	-3.01575	-2.35878	-3.50804	-2.98496	0.435088
6.53266	-2.56146	-3.40207	-2.39521	-3.08745	-2.44229	-2.93314	-2.79043	-2.15664	-3.28999	-2.7843	0.427701
7.03518	-2.35455	-3.18774	-2.21349	-2.87128	-2.25154	-2.72004	-2.55976	-1.93889	-3.08075	-2.57534	0.422615
7.53769	-2.16355	-2.97127	-2.03251	-2.66797	-2.07805	-2.49662	-2.34266	-1.73613	-2.86856	-2.37303	0.412178
8.0402	-1.9655	-2.76529	-1.86425	-2.45784	-1.89703	-2.2888	-2.11513	-1.52888	-2.64358	-2.16959	0.403032
8.54271	-1.76403	-2.54616	-1.68386	-2.2404	-1.71943	-2.0725	-1.88827	-1.3153	-2.43409	-1.96267	0.395739
9.04523	-1.58028	-2.32907	-1.50636	-2.03962	-1.56106	-1.85463	-1.67869	-1.11994	-2.21578	-1.76505	0.382588
9.54774	-1.3877	-2.12621	-1.34319	-1.82859	-1.396	-1.65431	-1.46124	-0.913299	-1.99576	-1.56737	0.374599
10.0503	-1.19834	-1.9135	-1.16933	-1.62075	-1.23806	-1.444	-1.24997	-0.713714	-1.79242	-1.37112	0.366475
10.5528	-1.02652	-1.70695	-1.00081	-1.42895	-1.09977	-1.24111	-1.05836	-0.528264	-1.57715	-1.18532	0.353998
11.0553	-0.844692	-1.51784	-0.848498	-1.2257	-0.954606	-1.05431	-0.860378	-0.331116	-1.37226	-1.00104	0.349401
11.5578	-0.672297	-1.32133	-0.687087	-1.03556	-0.819056	-0.857278	-0.672796	-0.153001	-1.17948	-0.821987	0.341764
12.0603	-0.515147	-1.13398	-0.533398	-0.856678	-0.702164	-0.675326	-0.505491	0.0203143	-0.976264	-0.653126	0.33329
12.5628	-0.347597	-0.965744	-0.397249	-0.668242	-0.577449	-0.505003	-0.332143	0.198465	-0.792949	-0.487546	0.332694
13.0653	-0.194744	-0.791076	-0.252836	-0.500126	-0.463959	-0.326036	-0.172056	0.352381	-0.613727	-0.329131	0.326885
13.5678	-0.0532371	-0.627056	-0.117538	-0.336049	-0.367208	-0.167715	-0.0313714	0.511251	-0.430569	-0.179944	0.324438
14.0704	0.0978285	-0.482424	-6.14503e-06	-0.167638	-0.261455	-0.0150263	0.115783	0.663336	-0.271334	-0.0356595	0.326839
14.5729	0.230057	-0.331246	0.12586	-0.0227203	-0.168127	0.142455	0.247736	0.794878	-0.10794	0.101217	0.324079
15.0754	0.355701	-0.191291	0.242011	0.125394	-0.0892304	0.276327	0.362097	0.936347	0.0497227	0.229675	0.327357
15.5779	0.488648	-0.0702622	0.340796	0.270098	-0.000307138	0.41083	0.483667	1.05963	0.186225	0.352147	0.331086
16.0804	0.600057	0.0578757	0.448368	0.392758	0.075191	0.544559	0.588747	1.17293	0.331949	0.468049	0.332014
16.5829	0.710024	0.174563	0.545927	0.523834	0.138854	0.654965	0.678785	1.29358	0.462132	0.575852	0.338846
17.0854	0.823913	0.273022	0.626747	0.643176	0.213445	0.771503	0.777006	1.39006	0.579391	0.677584	0.342826
17.5879	0.91546	0.379235	0.71692	0.746315	0.273931	0.880973	0.858124	1.48896	0.705534	0.77394	0.347189
18.0905	1.01064	0.473847	0.796907	0.859726	0.325472	0.970577	0.927357	1.58617	0.809493	0.862244	0.354982
18.593	1.10563	0.551016	0.860918	0.954684	0.388691	1.06992	1.00583	1.66152	0.911285	0.945499	0.359081
19.0955	1.17937	0.63663	0.934915	1.04219	0.43735	1.15606	1.06703	1.74776	1.01631	1.02418	0.365684
19.598	1.26107	0.710645	0.998672	1.13792	0.480005	1.22819	1.11974	1.82106	1.09819	1.09505	0.37252
20.1005	1.33791	0.768264	1.04734	1.21183	0.534735	1.31099	1.18251	1.88218	1.18747	1.16258	0.376993
20.603	1.39624	0.835272	1.10669	1.28772	0.574497	1.37559	1.22802	1.9548	1.2711	1.22555	0.384011
21.1055	1.46549	0.891037	1.15582	1.36643	0.611081	1.43339	1.26837	2.00645	1.3368	1.28165	0.389011
21.608	1.52514	0.931791	1.19082	1.42416	0.659728	1.49993	1.3192	2.05869	1.415	1.33605	0.393864
22.1106	1.57036	0.983088	1.23716	1.49159	0.693037	1.54529	1.35279	2.11515	1.47873	1.38524	0.399461
22.6131	1.62789	1.0237	1.27333	1.55444	0.725832	1.59121	1.38435	2.1499	1.5343	1.42944	0.402697
23.1156	1.67159	1.0508	1.29632	1.60119	0.770256	1.64146	1.42631	2.19549	1.60139	1.47276	0.407465
23.6181	1.706	1.0896	1.33132	1.66175	0.798978	1.67007	1.45102	2.23388	1.64861	1.51014	0.410484
24.1206	1.7525	1.1183	1.35625	1.71029	0.829619	1.70553	1.47653	2.25789	1.69881	1.54508	0.41264
24.6231	1.78189	1.13496	1.36906	1.75058	0.87105	1.73915	1.51189	2.29614	1.75409	1.57876	0.416554
25.1256	1.80767	1.16439	1.3946	1.80435	0.896479	1.75328	1.53003	2.31734	1.78966	1.60642	0.416884
25.6281	1.84368	1.18419	1.4103	1.84066	0.926109	1.77845	1.55154	2.33653	1.83708	1.63428	0.418719
26.1307	1.8606	1.19327	1.41506	1.87774	0.965433	1.79494	1.58199	2.36524	1.88018	1.65938	0.421017
26.6332	1.87958	1.21595	1.43335	1.92367	0.988672	1.79649	1.59531	2.37348	1.90954	1.67956	0.419473
27.1357	1.90554	1.22928	1.44215	1.95016	1.01828	1.81057	1.61434	2.39165	1.95455	1.70184	0.421359
27.6382	1.91201	1.23295	1.44125	1.98539	1.05626	1.80976	1.64105	2.40894	1.9864	1.71933	0.421704
28.1407	1.9257	1.25077	1.45469	2.02179	1.0782	1.80026	1.65079	2.41057	2.01443	1.73413	0.419655
28.6432	1.94216	1.25925	1.45897	2.04074	1.10844	1.8019	1.66825	2.42838	2.05568	1.75153	0.421544
29.1457	1.94043	1.25884	1.45477	2.0734	1.14545	1.78416	1.69182	2.4343	2.07875	1.76244	0.420452
29.6482	1.95013	1.27286	1.46564	2.09833	1.16662	1.76468	1.69863	2.43568	2.10859	1.77346	0.41936
30.1508	1.95793	1.27725	1.46768	2.11122	1.19782	1.75238	1.71487	2.45126	2.14397	1.78604	0.421062
30.6533	1.95046	1.27327	1.46242	2.13842	1.23401	1.7188	1.73532	2.44875	2.16183	1.79148	0.419945
31.1558	1.95737	1.28368	1.47295	2.14987	1.25474	1.69012	1.73929	2.45434	2.19414	1.79961	0.420907
31.6583	1.95776	1.28392	1.47499	2.15675	1.287	1.66292	1.75403	2.46518	2.22184	1.80715	0.422514
32.1608	1.9472	1.27605	1.47097	2.17404	1.32228	1.61561	1.77078	2.45974	2.23826	1.80832	0.423399
32.6633	1.95243	1.28222	1.48348	2.17059	1.34258	1.57856	1.77138	2.47111	2.27139	1.81375	0.427031
33.1658	1.94712	1.27745	1.48794	2.17036	1.37554	1.53664	1.7837	2.47626	2.29096	1.81622	0.429396
33.6683	1.9362	1.26455	1.48762	2.17315	1.40931	1.47879	1.79563	2.47427	2.30912	1.8143	0.434442
34.1709	1.94095	1.26511	1.50464	2.15446	1.42859	1.43448	1.79178	2.48985	2.34014	1.81667	0.440966
34.6734	1.93219	1.2537	1.51406	2.14493	1.46126	1.37958	1.80023	2.49023	2.35295	1.81435	0.445601
35.1759	1.92376	1.23396	1.51988	2.12908	1.49224	1.3153	1.80561	2.49532	2.37424	1.80993	0.45614
35.6784	1.92933	1.22688	1.5435	2.09513	1.50916	1.26533	1.79554	2.51014	2.39948	1.80828	0.465247
36.1809	1.91971	1.20664	1.55944	2.0727	1.53964	1.20059	1.79772	2.5072	2.40741	1.80123	0.473655
36.6834	1.91601	1.1777	1.57218	2.03489	1.56552	1.13425	1.79364	2.51843	2.42983	1.79361	0.489706
37.1859	1.92284	1.16036	1.60239	1.98575	1.57753	1.08026	1.77396	2.52701	2.44463	1.78608	0.50104
37.6884	1.91361	1.12833	1.62404	1.94655	1.60255	1.00944	1.76559	2.52365	2.44735	1.77346	0.514544
38.191	1.91465	1.08673	1.64228	1.88598	1.61964	0.944416	1.74726	2.53771	2.46364	1.76026	0.535247
38.6935	1.92118	1.05507	1.67724	1.82302	1.6229	0.887227	1.71331	2.5382	2.46112	1.74436	0.549023
39.196	1.91204	1.00668	1.70254	1.76531	1.63821	0.813257	1.68982	2.53822	2.45395	1.72445	0.568534
39.6985	1.91662	0.947705	1.72417	1.68517	1.64236	0.750962	1.65363	2.55091	2.45289	1.70271	0.592732
40.201	1.92144	0.897253	1.7617	1.6116	1.63319	0.690398	1.60329	2.54533	2.42698	1.6768	0.60996
40.7035	1.91315	0.828862	1.78844	1.53695	1.63531	0.615806	1.56375	2.55091	2.40462	1.64864	0.635783
41.206	1.92134	0.750248	1.81119	1.44431	1.62376	0.557025	1.51049	2.5586	2.37795	1.61721	0.662573
41.7085	1.92523	0.680361	1.84899	1.36565	1.60042	0.494114	1.44633	2.55176	2.32862	1.58239	0.68456
42.2111	1.92049	0.593337	1.87487	1.28047	1.58837	0.422915	1.39467	2.56266	2.2892	1.54744	0.715752
42.7136	1.93389	0.498559	1.8965	1.18689	1.56163	0.36987	1.33017	2.56416	2.2361	1.50864	0.744128
43.2161	1.93918	0.414801	1.93224	1.11168	1.52626	0.30855	1.2596	2.56151	2.17016	1.46933	0.770848
43.7186	1.94108	0.316876	1.95474	1.02667	1.50321	0.246951	1.20405	2.57504	2.11661	1.43169	0.804427
44.2211	1.96052	0.215436	1.9723	0.944808	1.4657	0.203686	1.13734	2.57216	2.0447	1.39074	0.832571
44.7236	1.96789	0.128622	2.00261	0.881181	1.42313	0.150009	1.06944	2.57781	1.97376	1.35272	0.86167
45.2261	1.9762	0.03149	2.01806	0.807017	1.39364	0.104171	1.01855	2.59125	1.91288	1.31703	0.893262
45.7286	1.99871	-0.0645933	2.02815	0.746791	1.34981	0.0738945	0.957899	2.58953	1.83496	1.27946	0.918878
46.2312	2.00565	-0.14229	2.0503	0.700703	1.30433	0.0326015	0.900294	2.60582	1.77081	1.24758	0.946601
46.7337	2.01784	-0.226418	2.05718	0.646356	1.27251	0.00593754	0.860728	2.61863	1.71073	1.21817	0.972197
47.2362	2.0399	-0.305246	2.05956	0.613723	1.22701	-0.0102554	0.811992	2.62496	1.64056	1.18913	0.993308
47.7387	2.04515	-0.362546	2.07425	0.58826	1.18364	-0.0360345	0.769189	2.65092	1.59187	1.16719	1.01594
48.2412	2.06006	-0.423513	2.07383	0.55905	1.15457	-0.042523	0.743702	2.66405	1.53985	1.14767	1.0331
48.7437	2.08002	-0.476599	2.0698	0.554361	1.11269	-0.0450923	0.70796	2.68263	1.48779	1.13039	1.04858
49.2462	2.08387	-0.506907	2.07823	0.54845	1.07631	-0.0542327	0.679075	2.71392	1.45743	1.11957	1.06362
49.7487	2.10119	-0.540327	2.07167	0.544603	1.0542	-0.0424744	0.664868	2.72932	1.41745	1.11117	1.07219
50.2513	2.1186	-0.565601	2.06261	0.56299	1.01993	-0.0339831	0.638123	2.76032	1.38742	1.1056	1.08232
50.7538	2.12269	-0.568995	2.0665	0.573135	0.994268	-0.0279584	0.618476	2.79196	1.37228	1.10471	1.08945
51.2563	2.14319	-0.576947	2.05597	0.592195	0.982664	-0.00262099	0.61064	2.8127	1.34509	1.10699	1.09168
51.7588	2.1593	-0.577862	2.04429	0.627437	0.959896	0.0130287	0.5888	2.8528	1.33551	1.11147	1.0978
52.2613	2.16661	-0.558609	2.04608	0.651077	0.948802	0.0312386	0.575126	2.8818	1.3303	1.11916	1.09832
52.7638	2.19208	-0.545642	2.03388	0.689947	0.9514	0.0646116	0.5712	2.91047	1.31634	1.13159	1.09718
53.2663	2.20951	-0.526613	2.02159	0.736444	0.943898	0.0840518	0.552943	2.95392	1.32332	1.14434	1.10019
53.7688	2.22377	-0.488875	2.02295	0.772169	0.950737	0.111305	0.544516	2.98009	1.32429	1.16011	1.09588
54.2714	2.25628	-0.458879	2.01042	0.82705	0.970328	0.14763	0.544193	3.01733	1.3244	1.18208	1.09368
54.7739	2.27765	-0.423568	1.99854	0.880242	0.980259	0.16859	0.529851	3.05864	1.3431	1.20148	1.09393
55.2764	2.30127	-0.370851	2.00023	0.927205	1.00578	0.201943	0.527156	3.08514	1.34886	1.22519	1.08696
55.7789	2.34076	-0.327228	1.98795	0.993505	1.0414	0.237304	0.531031	3.12979	1.36328	1.25531	1.08512
56.2814	2.36636	-0.27894	1.97692	1.04993	1.06616	0.258955	0.521592	3.16652	1.38875	1.27958	1.08301
56.7839	2.39893	-0.21448	1.97927	1.10692	1.10613	0.296065	0.525547	3.19828	1.3999	1.31073	1.07574
57.2864	2.44327	-0.160396	1.96749	1.17923	1.15234	0.328189	0.534513	3.24737	1.4273	1.34659	1.07477
57.7889	2.47239	-0.102181	1.95751	1.23624	1.18624	0.350869	0.531077	3.28052	1.45538	1.37423	1.07116
58.2915	2.51284	-0.0289378	1.96068	1.30082	1.23484	0.389738	0.542546	3.32113	1.47364	1.41192	1.06551
58.794	2.56006	0.0327362	1.94961	1.373	1.28604	0.417482	0.557327	3.37052	1.51112	1.45088	1.06527
59.2965	2.59248	0.0980358	1.94094	1.42822	1.32419	0.441548	0.560692	3.40333	1.53949	1.48099	1.06143
59.799	2.6397	0.17714	1.94526	1.4962	1.37685	0.479709	0.580105	3.45269	1.56668	1.52382	1.05841
60.3015	2.68821	0.243317	1.93533	1.56196	1.42896	0.502203	0.600897	3.49817	1.61003	1.56323	1.05843
60.804	2.72395	0.312412	1.92848	1.61316	1.468	0.527206	0.611207	3.53397	1.638	1.59515	1.05574
61.3065	2.77673	0.393853	1.93448	1.67897	1.52157	0.561648	0.638225	3.58784	1.67417	1.64083	1.05528
61.809	2.8253	0.460817	1.92627	1.7329	1.57177	0.578215	0.664384	3.62687	1.71807	1.67829	1.05537
62.3116	2.86452	0.529866	1.9218	1.77798	1.60936	0.60287	0.680827	3.66768	1.74575	1.71118	1.05498
62.8141	2.92143	0.609676	1.93006	1.83544	1.66146	0.630498	0.714019	3.71979	1.78843	1.75676	1.0564
63.3166	2.96904	0.673406	1.92407	1.87372	1.70753	0.64081	0.743689	3.75283	1.82781	1.79032	1.05701
63.8191	3.01165	0.738416	1.92239	1.9106	1.74177	0.66331	0.76412	3.7982	1.85594	1.82293	1.0596
64.3216	3.07083	0.812671	1.93309	1.95386	1.79036	0.681645	0.800697	3.84258	1.90085	1.86518	1.06212
64.8241	3.11645	0.869461	1.9293	1.97479	1.83037	0.685965	0.830784	3.87203	1.93262	1.89353	1.06418
65.3266	3.16186	0.92703	1.93009	2.00152	1.85958	0.70442	0.852016	3.91827	1.96208	1.9241	1.06955
65.8291	3.22099	0.992644	1.94262	2.02629	1.90271	0.712105	0.888343	3.95104	2.00421	1.96011	1.07272
66.3317	3.26343	1.03982	1.9401	2.03047	1.93484	0.711295	0.915105	3.97933	2.02773	1.98246	1.07706
66.8342	3.31026	1.0877	1.94209	2.04537	1.95734	0.724077	0.933358	4.02042	2.05851	2.00879	1.08437
67.3367	3.36636	1.14282	1.95482	2.04951	1.99315	0.721117	0.96523	4.0409	2.0931	2.03633	1.08827
67.8392	3.40398	1.17899	1.95164	2.03891	2.01575	0.716393	0.984444	4.06855	2.10967	2.05204	1.09515
68.3417	3.45005	1.21615	1.95268	2.04012	2.0302	0.722197	0.995625	4.09801	2.1401	2.07168	1.10331
68.8442	3.49982	1.26003	1.96331	2.02322	2.05721	0.70959	1.0188	4.108	2.16357	2.08928	1.10842
69.3467	3.53106	1.28468	1.95708	1.99991	2.06911	0.701889	1.02662	4.1322	2.1752	2.09753	1.11727
69.8492	3.57387	1.31071	1.95468	1.98525	2.07445	0.699534	1.02726	4.14484	2.20172	2.10803	1.12547
70.3518	3.61423	1.34293	1.9605	1.94852	2.09131	0.678763	1.03824	4.14655	2.21198	2.11478	1.13218
70.8543	3.63762	1.35561	1.94826	1.91409	2.09121	0.668308	1.03151	4.16121	2.21978	2.11418	1.14174
71.3568	3.67427	1.36994	1.93909	1.88176	2.08604	0.656646	1.0186	4.15435	2.23729	2.11311	1.14975
71.8593	3.70212	1.38977	1.93636	1.82764	2.09085	0.629033	1.0142	4.14819	2.23379	2.108	1.15798
72.3618	3.71575	1.38964	1.91399	1.78256	2.07684	0.614776	0.990063	4.14558	2.23697	2.09624	1.16684
72.8643	3.74235	1.39132	1.8936	1.73122	2.05909	0.592241	0.961049	4.11918	2.24005	2.08112	1.17494
73.3668	3.75386	1.39767	1.87765	1.66253	2.04943	0.558045	0.938775	4.10243	2.22344	2.06265	1.18376
73.8693	3.75443	1.38352	1.84048	1.6061	2.01934	0.537146	0.895421	4.07565	2.21897	2.03678	1.19076
74.3719	3.76549	1.3711	1.80444	1.53543	1.98689	0.501313	0.848891	4.03124	2.2032	2.00533	1.19921
74.8744	3.75575	1.36222	1.77121	1.45493	1.96055	0.459091	0.807508	3.99817	2.17439	1.97153	1.20689
75.3769	3.73877	1.33196	1.71579	1.3855	1.91258	0.42706	0.744325	3.94327	2.15729	1.9285	1.21148
75.8794	3.72818	1.30289	1.66129	1.29618	1.86375	0.375258	0.679895	3.8821	2.11978	1.87881	1.22005
76.3819	3.6929	1.27574	1.60858	1.20566	1.81899	0.322985	0.619079	3.82566	2.07847	1.82756	1.22466
76.8844	3.65475	1.22596	1.53338	1.12109	1.75188	0.275799	0.536276	3.74268	2.04225	1.7649	1.22708
77.3869	3.61818	1.17665	1.45943	1.0149	1.68563	0.207173	0.454289	3.66454	1.98159	1.69582	1.23489
77.8894	3.5555	1.12771	1.38683	0.915337	1.62168	0.143869	0.374456	3.57914	1.92572	1.62558	1.23497
78.392	3.49443	1.05536	1.29214	0.814139	1.53561	0.0794969	0.272969	3.47168	1.86466	1.54228	1.23583
78.8945	3.42967	0.983499	1.19975	0.69398	1.45275	-0.00466351	0.174467	3.3746	1.78195	1.454	1.24138
79.397	3.33965	0.911381	1.10906	0.585471	1.37116	-0.0790063	0.0768333	3.25862	1.70912	1.3647	1.23627
79.8995	3.25505	0.816256	0.997608	0.467333	1.2688	-0.160714	-0.0414262	3.13226	1.62098	1.26179	1.23603
80.402	3.16147	0.722836	0.890393	0.336921	1.17251	-0.257598	-0.154138	3.01413	1.51992	1.15627	1.23749
80.9045	3.0457	0.629766	0.786128	0.21984	1.07689	-0.34212	-0.266595	2.87183	1.42873	1.05002	1.22744
81.407	2.93833	0.515443	0.663376	0.0876087	0.962541	-0.439119	-0.397403	2.73314	1.31615	0.931119	1.22597
81.9095	2.81754	0.405191	0.547591	-0.047063	0.857263	-0.544147	-0.51927	2.59461	1.20248	0.812689	1.22164
82.4121	2.67994	0.29702	0.436832	-0.169756	0.752445	-0.636147	-0.640463	2.43603	1.094	0.694433	1.20737
82.9146	2.55297	0.170368	0.310627	-0.308781	0.631759	-0.743156	-0.776506	2.2914	0.964569	0.565917	1.20372
83.4171	2.40991	0.0508995	0.194707	-0.439569	0.523612	-0.849278	-0.899609	2.13763	0.845128	0.441493	1.19246
83.9196	2.25737	-0.0640831	0.0864773	-0.562113	0.416524	-0.94322	-1.0208	1.97611	0.723744	0.318891	1.17484
84.4221	2.11693	-0.194233	-0.0336204	-0.697486	0.29747	-1.05139	-1.15233	1.83172	0.588588	0.189517	1.16763
84.9246	1.95984	-0.313705	-0.139654	-0.815413	0.194896	-1.14925	-1.26637	1.67333	0.470378	0.0682274	1.14922
85.4271	1.80185	-0.425842	-0.234791	-0.929658	0.0946894	-1.2368	-1.37638	1.52309	0.343761	-0.0488978	1.12899
85.9296	1.65677	-0.54935	-0.337709	-1.04881	-0.0128441	-1.33443	-1.49136	1.38621	0.215203	-0.168479	1.11681
86.4322	1.4969	-0.658166	-0.42232	-1.14417	-0.0996467	-1.41311	-1.58397	1.2383	0.105097	-0.275676	1.09188
86.9347	1.34536	-0.756139	-0.492274	-1.23931	-0.182114	-1.48375	-1.66996	1.11213	-0.0158497	-0.375767	1.06944
87.4372	1.20715	-0.861056	-0.565416	-1.32853	-0.26656	-1.5576	-1.75528	0.991953	-0.125101	-0.473381	1.05145
87.9397	1.0583	-0.94685	-0.615609	-1.39139	-0.325812	-1.6059	-1.81368	0.871291	-0.218899	-0.554283	1.02152
88.4422	0.926742	-1.018	-0.647056	-1.45536	-0.378376	-1.64848	-1.86304	0.778992	-0.320146	-0.624969	0.997342
88.9447	0.808456	-1.09178	-0.677187	-1.50213	-0.427574	-1.68611	-1.90661	0.686419	-0.398127	-0.688293	0.973874
89.4472	0.685196	-1.14244	-0.680288	-1.52406	-0.447741	-1.69482	-1.91966	0.60773	-0.466324	-0.73138	0.94146
89.9497	0.58679	-1.17529	-0.661544	-1.54601	-0.459535	-1.70021	-1.9222	0.555618	-0.533653	-0.761781	0.916573
90.4523	0.500793	-1.20745	-0.638731	-1.54161	-0.463744	-1.69265	-1.91512	0.501795	-0.571435	-0.780905	0.889598
90.9548	0.415985	-1.21368	-0.586986	-1.51756	-0.436709	-1.65647	-1.87555	0.474657	-0.605328	-0.77796	0.858095
91.4573	0.36123	-1.20024	-0.512849	-1.49049	-0.40128	-1.61909	-1.82556	0.465701	-0.627417	-0.76111	0.834244
91.9598	0.316898	-1.1845	-0.434903	-1.43206	-0.356005	-1.56198	-1.76386	0.459452	-0.620268	-0.730803	0.807025
92.4623	0.279447	-1.14183	-0.329085	-1.36172	-0.279479	-1.48013	-1.66972	0.48606	-0.612989	-0.678828	0.779909
92.9648	0.274276	-1.07967	-0.203336	-1.28404	-0.196628	-1.39868	-1.56729	0.519775	-0.583584	-0.613243	0.758991
93.4673	0.276355	-1.01587	-0.0769751	-1.17521	-0.103678	-1.29306	-1.45321	0.564689	-0.531446	-0.534267	0.735043
93.9698	0.290034	-0.926284	0.073817	-1.0631	0.0184287	-1.16972	-1.30904	0.639548	-0.479655	-0.43622	0.714706
94.4724	0.335138	-0.819464	0.240016	-0.938978	0.142945	-1.04777	-1.16086	0.712561	-0.399357	-0.326197	0.698085
94.9749	0.383379	-0.713535	0.402164	-0.789185	0.276103	-0.899954	-1.00293	0.805793	-0.307068	-0.205026	0.679885
95.4774	0.446619	-0.584289	0.584557	-0.643622	0.434556	-0.74335	-0.819064	0.918109	-0.212196	-0.0687421	0.666569
95.9799	0.537416	-0.441015	0.777493	-0.481777	0.590201	-0.587464	-0.636717	1.02572	-0.0883204	0.0772816	0.654305
96.4824	0.626678	-0.301502	0.961991	-0.303528	0.752375	-0.406293	-0.447154	1.15912	0.0362143	0.230878	0.64201
96.9849	0.733054	-0.140901	1.16328	-0.133399	0.935558	-0.22493	-0.236247	1.29726	0.169411	0.395899	0.633529
97.4874	0.860763	0.0309965	1.37118	0.0565967	1.11118	-0.0411969	-0.0319703	1.43523	0.32646	0.568805	0.624227
97.9899	0.98285	0.197091	1.56761	0.252683	1.29222	0.164807	0.17809	1.59762	0.476798	0.74553	0.615649
98.4925	1.12202	0.381271	1.77713	0.438465	1.49044	0.360889	0.405505	1.74989	0.641701	0.929702	0.608855
98.995	1.27633	0.575064	1.991	0.657914	1.67447	0.588792	0.619073	1.93033	0.822417	1.12615	0.599891
99.4975	1.44278	0.786484	2.21728	0.880844	1.88598	0.790781	0.863931	2.10005	1.01899	1.3319	0.592019
100	1.54369	0.910376	2.34816	0.942052	2.07066	0.793856	1.07578	2.10809	1.14689	1.43773	0.596243

## Sheet: M1b_LeftLeg_NH
StancePhase	NEleL_Meas1	NEleL_Meas2	NEleL_Meas3	NEleL_Meas4	NEleL_Meas5	NEleL_Meas6	NEleL_Meas7	NEleL_Meas8	NEleL_Meas9	NEleL_Meas10	NEleL_Mean	NEleL_SD
0	0.957472	1.19364	0.714832	0.665359	0.381997	0.569262	0.232623	0.834194	0.727525	1.78997	0.806688	0.439828
0.502513	0.933977	1.17888	0.654363	0.633317	0.299046	0.552438	0.181798	0.81601	0.641493	1.76568	0.7657	0.453513
1.00503	0.90525	1.17378	0.59304	0.606103	0.214643	0.527626	0.134352	0.788331	0.551042	1.74721	0.724137	0.470567
1.50754	0.891712	1.1636	0.546317	0.583459	0.149927	0.497847	0.105058	0.755521	0.477081	1.72788	0.689841	0.482421
2.01005	0.882933	1.15701	0.488793	0.558508	0.0783289	0.477502	0.0694279	0.73188	0.39735	1.70238	0.654411	0.496337
2.51256	0.870204	1.16415	0.442989	0.551417	0.0124154	0.467878	0.0493335	0.718644	0.315518	1.69149	0.628403	0.512349
3.01508	0.875784	1.16328	0.403875	0.543819	-0.0375409	0.452219	0.0397927	0.698971	0.249264	1.6761	0.606557	0.523606
3.51759	0.883233	1.17495	0.35947	0.539817	-0.0910055	0.44928	0.0284587	0.69178	0.183082	1.66068	0.587975	0.537997
4.0201	0.891936	1.1957	0.333114	0.555208	-0.133275	0.458511	0.0378482	0.696518	0.118307	1.66166	0.581553	0.552983
4.52261	0.92038	1.21135	0.310193	0.569434	-0.158353	0.464289	0.0532039	0.697512	0.0731709	1.6579	0.579908	0.563323
5.02513	0.947545	1.24579	0.289022	0.592795	-0.184729	0.486264	0.0719348	0.714678	0.0329454	1.66039	0.585664	0.577279
5.52764	0.980969	1.28322	0.288943	0.635599	-0.195473	0.521236	0.112803	0.744925	-0.0028052	1.67991	0.604934	0.590353
6.03015	1.03215	1.32175	0.289201	0.67696	-0.189485	0.554558	0.154727	0.773802	-0.0160838	1.69524	0.629281	0.599495
6.53266	1.07834	1.38023	0.298089	0.731824	-0.184194	0.605796	0.205125	0.821321	-0.0215029	1.72235	0.663737	0.612037
7.03518	1.13405	1.43546	0.326294	0.803695	-0.161308	0.668668	0.274484	0.881458	-0.0218579	1.76502	0.710596	0.622784
7.53769	1.20205	1.49815	0.351605	0.872708	-0.124577	0.729304	0.340135	0.940682	0.000547837	1.8033	0.761392	0.630463
8.0402	1.26171	1.5758	0.390566	0.957197	-0.08942	0.807274	0.418092	1.019	0.0313058	1.85649	0.822801	0.640676
8.54271	1.33272	1.64551	0.442935	1.05363	-0.036455	0.89352	0.508115	1.10764	0.06562	1.921	0.893423	0.648709
9.04523	1.40878	1.72748	0.490546	1.1453	0.0260993	0.975615	0.591542	1.19448	0.121232	1.98011	0.966119	0.654225
9.54774	1.47496	1.81517	0.554664	1.25278	0.085783	1.07332	0.689481	1.29962	0.18427	2.05513	1.04852	0.661216
10.0503	1.5532	1.89399	0.624139	1.36585	0.162467	1.17509	0.790728	1.41178	0.248286	2.1356	1.13611	0.66627
10.5528	1.62887	1.98694	0.689395	1.47283	0.2438	1.27037	0.885224	1.52058	0.331303	2.20999	1.22393	0.669034
11.0553	1.6953	2.07527	0.771363	1.5947	0.320963	1.37902	0.993975	1.64609	0.420188	2.29983	1.31967	0.672612
11.5578	1.77292	2.15777	0.850357	1.71534	0.413433	1.48713	1.09706	1.77461	0.506988	2.38869	1.41643	0.674959
12.0603	1.84093	2.25201	0.927734	1.8293	0.5051	1.5864	1.1956	1.89779	0.609943	2.47146	1.51163	0.674986
12.5628	1.90213	2.33301	1.01875	1.95589	0.591247	1.69653	1.3051	2.03542	0.716632	2.56781	1.61225	0.675939
13.0653	1.97196	2.41345	1.09962	2.07435	0.690097	1.80147	1.40155	2.17143	0.817574	2.65667	1.70982	0.676429
13.5678	2.02685	2.49897	1.18247	2.18627	0.782486	1.89554	1.4973	2.29974	0.931247	2.73999	1.80409	0.674498
14.0704	2.07886	2.56687	1.2729	2.30736	0.86843	1.99816	1.59825	2.4397	1.04607	2.8336	1.90102	0.674357
14.5729	2.13569	2.63955	1.34883	2.41425	0.964204	2.09151	1.68233	2.57314	1.1513	2.91384	1.99147	0.673991
15.0754	2.17496	2.70835	1.43042	2.51583	1.04869	2.17302	1.77021	2.69676	1.26583	2.98989	2.0774	0.671238
15.5779	2.21598	2.76095	1.51186	2.62256	1.12707	2.26157	1.85632	2.82928	1.37916	3.07213	2.16369	0.671424
16.0804	2.25721	2.82148	1.5784	2.71091	1.21285	2.33801	1.92606	2.9509	1.47962	3.13676	2.24122	0.670723
16.5829	2.28121	2.86973	1.65314	2.79641	1.28409	2.40306	2.00306	3.06145	1.58659	3.19948	2.31382	0.668048
17.0854	2.31119	2.90811	1.72001	2.88298	1.35088	2.47461	2.07134	3.17872	1.69085	3.26399	2.38527	0.669127
17.5879	2.33647	2.95371	1.77535	2.94937	1.42307	2.53243	2.12746	3.28166	1.77996	3.30882	2.44683	0.667887
18.0905	2.34744	2.98168	1.83921	3.01609	1.47887	2.58035	2.19187	3.37335	1.87371	3.35462	2.50372	0.665632
18.593	2.36717	3.00823	1.88907	3.07987	1.53271	2.63476	2.24205	3.47024	1.96418	3.39786	2.55861	0.66717
19.0955	2.37758	3.03723	1.9333	3.1239	1.59006	2.67457	2.28661	3.55037	2.03815	3.42161	2.60334	0.66476
19.598	2.3785	3.04788	1.98364	3.17142	1.63038	2.70658	2.33757	3.62003	2.11567	3.44925	2.64409	0.662764
20.1005	2.38895	3.06449	2.01672	3.21216	1.67161	2.74525	2.37148	3.69393	2.19007	3.47023	2.68249	0.6637
20.603	2.38651	3.07632	2.05083	3.23544	1.7145	2.76898	2.40688	3.74957	2.2474	3.47383	2.71103	0.659457
21.1055	2.38042	3.074	2.08634	3.26478	1.74072	2.7873	2.44422	3.79634	2.30776	3.4836	2.73655	0.657208
21.608	2.3825	3.08143	2.10493	3.28388	1.77071	2.81239	2.46504	3.84677	2.3658	3.48299	2.75964	0.656337
22.1106	2.36973	3.0771	2.13018	3.28926	1.80037	2.82245	2.49316	3.87823	2.40679	3.46855	2.77358	0.649876
22.6131	2.35922	3.06636	2.1509	3.30224	1.81441	2.8295	2.51732	3.90295	2.45071	3.46156	2.78552	0.646792
23.1156	2.35363	3.06438	2.15838	3.30216	1.83471	2.84323	2.52871	3.93099	2.49345	3.44117	2.79508	0.643272
23.6181	2.33321	3.04646	2.17556	3.29302	1.85244	2.84197	2.55046	3.93992	2.51947	3.4115	2.7964	0.634688
24.1206	2.32004	3.03079	2.18246	3.29175	1.85614	2.84003	2.56245	3.9445	2.54845	3.38938	2.7966	0.630354
24.6231	2.30725	3.0186	2.18221	3.2754	1.868	2.84441	2.56777	3.95205	2.57746	3.35177	2.79449	0.623938
25.1256	2.2816	2.99067	2.19131	3.25505	1.8749	2.83397	2.58308	3.94076	2.59017	3.30983	2.78513	0.613711
25.6281	2.26649	2.9717	2.18606	3.24151	1.86978	2.82503	2.58446	3.92754	2.60581	3.27428	2.77527	0.607933
26.1307	2.24672	2.94865	2.18063	3.21192	1.87402	2.82184	2.58611	3.91686	2.62264	3.22218	2.76316	0.598949
26.6332	2.21774	2.91448	2.18101	3.18323	1.8709	2.80414	2.59412	3.88786	2.62359	3.17059	2.74477	0.58776
27.1357	2.20042	2.89183	2.16574	3.15914	1.8581	2.78997	2.58671	3.8593	2.62734	3.12305	2.72616	0.580587
27.6382	2.17377	2.85805	2.15649	3.11914	1.85514	2.78079	2.58573	3.83268	2.63338	3.05909	2.70543	0.569834
28.1407	2.14268	2.82068	2.14734	3.08435	1.84255	2.75754	2.58516	3.78848	2.62397	2.99988	2.67926	0.558393
28.6432	2.12208	2.7925	2.12441	3.05105	1.82287	2.73969	2.57087	3.74691	2.61716	2.94154	2.65291	0.550126
29.1457	2.0887	2.74918	2.11153	3.0031	1.81282	2.7259	2.5669	3.70653	2.61371	2.86812	2.62465	0.538702
29.6482	2.05601	2.71019	2.09235	2.96369	1.79114	2.69862	2.55671	3.64946	2.59527	2.80277	2.59162	0.527648
30.1508	2.03061	2.67408	2.06405	2.92212	1.76509	2.67842	2.53734	3.59702	2.5792	2.73472	2.55827	0.518873
30.6533	1.99079	2.62333	2.04668	2.86825	1.74779	2.6612	2.52909	3.54487	2.56752	2.65405	2.52336	0.508029
31.1558	1.9564	2.58255	2.0176	2.82503	1.71727	2.63118	2.50903	3.47708	2.54135	2.58363	2.48411	0.497938
31.6583	1.92461	2.53666	1.98575	2.77596	1.68515	2.60973	2.48616	3.41569	2.51732	2.50697	2.4444	0.489576
32.1608	1.87891	2.48102	1.96239	2.71784	1.66029	2.59002	2.47197	3.35361	2.49867	2.42114	2.40359	0.480567
32.6633	1.84218	2.43679	1.9243	2.67117	1.62112	2.55834	2.44291	3.27712	2.46611	2.34649	2.35865	0.472038
33.1658	1.80269	2.38064	1.88987	2.61534	1.58304	2.53646	2.41763	3.20862	2.43543	2.26254	2.31323	0.465335
33.6683	1.75184	2.32232	1.85887	2.5544	1.55025	2.51501	2.39602	3.13842	2.41109	2.17358	2.26718	0.459271
34.1709	1.71174	2.27227	1.81324	2.50441	1.50264	2.48252	2.35977	3.05523	2.37348	2.09549	2.21708	0.45302
34.6734	1.66376	2.20705	1.77624	2.44276	1.45863	2.46083	2.33254	2.98145	2.33744	2.00592	2.16666	0.449376
35.1759	1.60855	2.14735	1.73624	2.38029	1.4176	2.43822	2.3027	2.905	2.30868	1.91584	2.11605	0.447054
35.6784	1.56381	2.08934	1.68483	2.32716	1.36191	2.40562	2.26175	2.8172	2.26727	1.83519	2.06141	0.44391
36.1809	1.50711	2.01763	1.6443	2.26097	1.31206	2.38463	2.23245	2.74006	2.22712	1.74198	2.00683	0.444534
36.6834	1.44819	1.95656	1.59461	2.19827	1.26269	2.36135	2.19465	2.65941	2.1951	1.65271	1.95235	0.446333
37.1859	1.3974	1.88955	1.539	2.14231	1.19947	2.32925	2.15173	2.56924	2.1511	1.57051	1.89396	0.447122
37.6884	1.33226	1.81452	1.49326	2.07316	1.14395	2.30934	2.11993	2.49084	2.10801	1.47591	1.83612	0.452648
38.191	1.26989	1.75103	1.43393	2.01133	1.08632	2.28575	2.07564	2.40819	2.07383	1.38925	1.77852	0.458539
38.6935	1.21164	1.67563	1.37504	1.95296	1.01628	2.25458	2.03319	2.318	2.02836	1.30666	1.71723	0.463827
39.196	1.13871	1.60015	1.32195	1.88248	0.955339	2.23591	1.99833	2.24047	1.98338	1.21307	1.65698	0.474104
39.6985	1.07266	1.53267	1.25366	1.82232	0.889783	2.21213	1.94988	2.15803	1.94803	1.13062	1.59698	0.483768
40.201	1.00568	1.45111	1.19136	1.76194	0.813779	2.182	1.9095	2.07007	1.90206	1.04896	1.53365	0.493636
40.7035	0.925682	1.37694	1.12878	1.69159	0.747754	2.16432	1.8711	1.99544	1.85612	0.958782	1.47165	0.50789
41.206	0.85508	1.30418	1.05254	1.63339	0.674792	2.14001	1.82114	1.91529	1.8204	0.881868	1.40987	0.520893
41.7085	0.778269	1.21968	0.98569	1.57126	0.593759	2.11047	1.78315	1.83167	1.7747	0.802506	1.34512	0.534921
42.2111	0.691828	1.14706	0.911945	1.50212	0.522972	2.09296	1.74081	1.76178	1.72848	0.717979	1.28179	0.552152
42.7136	0.61527	1.0685	0.828847	1.44568	0.443171	2.06725	1.69143	1.68579	1.69294	0.647612	1.21865	0.568075
43.2161	0.527897	0.98424	0.755495	1.38194	0.357873	2.03741	1.65459	1.60831	1.64799	0.57195	1.15277	0.585529
43.7186	0.435421	0.91191	0.669766	1.31482	0.282393	2.01887	1.60776	1.54466	1.60188	0.495023	1.08825	0.6049
44.2211	0.351263	0.828208	0.58055	1.2598	0.196071	1.99058	1.55965	1.47438	1.56679	0.431937	1.02392	0.623415
44.7236	0.25313	0.746564	0.498267	1.19499	0.106826	1.95911	1.52105	1.40464	1.52281	0.361437	0.956882	0.64353
45.2261	0.154798	0.672665	0.400478	1.1309	0.0262463	1.9378	1.46873	1.34878	1.477	0.293861	0.891126	0.664557
45.7286	0.0614438	0.585854	0.305026	1.07727	-0.0667193	1.90497	1.42055	1.2861	1.44247	0.238721	0.825569	0.685404
46.2312	-0.0470904	0.507926	0.211126	1.0125	-0.160232	1.86949	1.37581	1.2261	1.39958	0.175017	0.757023	0.707532
46.7337	-0.15136	0.430833	0.101583	0.952489	-0.246974	1.84222	1.31628	1.17982	1.35415	0.118278	0.689732	0.729979
47.2362	-0.255157	0.343584	-0.00141168	0.90033	-0.347386	1.80103	1.26443	1.12639	1.32015	0.0715587	0.622352	0.7528
47.7387	-0.37315	0.268679	-0.109541	0.836667	-0.446318	1.75682	1.20823	1.07721	1.27826	0.0160464	0.551289	0.776333
48.2412	-0.483533	0.187223	-0.230594	0.78107	-0.541003	1.7177	1.13887	1.04073	1.233	-0.0291204	0.481434	0.799915
48.7437	-0.598272	0.101422	-0.343685	0.729572	-0.650236	1.66142	1.07787	0.996018	1.19907	-0.0676335	0.410555	0.824109
49.2462	-0.724234	0.0266482	-0.468344	0.666681	-0.756409	1.60082	1.00489	0.956101	1.15744	-0.114476	0.334912	0.848454
49.7487	-0.840991	-0.060344	-0.601111	0.61357	-0.861523	1.54119	0.92299	0.926695	1.11111	-0.148927	0.260266	0.872814
50.2513	-0.96657	-0.145151	-0.727435	0.559573	-0.98205	1.46067	0.847554	0.887014	1.07532	-0.181213	0.182771	0.897889
50.7538	-1.09901	-0.224763	-0.869394	0.494539	-1.09885	1.37414	0.755469	0.851551	1.03133	-0.221343	0.0993667	0.922813
51.2563	-1.22244	-0.31874	-1.01285	0.43927	-1.21832	1.28425	0.661079	0.823165	0.980934	-0.249058	0.016728	0.947774
51.7588	-1.3576	-0.405456	-1.15279	0.377464	-1.35322	1.17044	0.569816	0.781499	0.940333	-0.280216	-0.0709743	0.973416
52.2613	-1.49398	-0.495115	-1.30776	0.305284	-1.48311	1.04991	0.461684	0.742396	0.891719	-0.318847	-0.164782	0.998449
52.7638	-1.62271	-0.59669	-1.4567	0.241033	-1.61787	0.923103	0.358178	0.705879	0.836179	-0.346958	-0.257657	1.02313
53.2663	-1.76368	-0.688811	-1.60513	0.164266	-1.76555	0.771858	0.253352	0.65255	0.790823	-0.384429	-0.357475	1.0481
53.7688	-1.89988	-0.791103	-1.76373	0.0777677	-1.90574	0.615785	0.134966	0.599699	0.738732	-0.428625	-0.462214	1.07156
54.2714	-2.0308	-0.898815	-1.91032	-0.00435143	-2.05147	0.453386	0.0259738	0.544782	0.679862	-0.465393	-0.565715	1.09399
54.7739	-2.1723	-0.998223	-2.0593	-0.104347	-2.20633	0.269548	-0.0892125	0.470235	0.631822	-0.516423	-0.677452	1.11619
55.2764	-2.30395	-1.11126	-2.21127	-0.212283	-2.35136	0.0856109	-0.212099	0.395174	0.578348	-0.572257	-0.791535	1.13588
55.7789	-2.43344	-1.22137	-2.34827	-0.318976	-2.50219	-0.101925	-0.323772	0.315081	0.518023	-0.623738	-0.904057	1.15418
56.2814	-2.5702	-1.32713	-2.48961	-0.445222	-2.65806	-0.305333	-0.445148	0.215336	0.468762	-0.69175	-1.02484	1.17199
56.7839	-2.69381	-1.44519	-2.62596	-0.574477	-2.8024	-0.502834	-0.566703	0.116786	0.414972	-0.760714	-1.14403	1.18672
57.2864	-2.81866	-1.55328	-2.74763	-0.703328	-2.95256	-0.700334	-0.678028	0.0131833	0.353996	-0.827338	-1.2614	1.20038
57.7889	-2.94645	-1.66249	-2.87402	-0.849019	-3.10369	-0.908014	-0.800013	-0.106975	0.304195	-0.909512	-1.3856	1.21363
58.2915	-3.06	-1.77858	-2.98846	-0.991038	-3.24224	-1.10467	-0.914743	-0.222086	0.250906	-0.987524	-1.50384	1.22389
58.794	-3.17783	-1.8813	-3.09149	-1.13245	-3.3864	-1.29871	-1.02261	-0.340369	0.190406	-1.06444	-1.62052	1.23388
59.2965	-3.29374	-1.98998	-3.19805	-1.28601	-3.52755	-1.49846	-1.1394	-0.470719	0.141427	-1.15374	-1.74162	1.24354
59.799	-3.39624	-2.09773	-3.28816	-1.43001	-3.65568	-1.68363	-1.24338	-0.591787	0.0902474	-1.23408	-1.85304	1.25078
60.3015	-3.5048	-2.19305	-3.37215	-1.57367	-3.78893	-1.86482	-1.34533	-0.713933	0.0319799	-1.31468	-1.96394	1.25844
60.804	-3.60634	-2.29673	-3.45702	-1.72438	-3.91554	-2.0485	-1.45222	-0.843842	-0.0144548	-1.40379	-2.07628	1.26558
61.3065	-3.69672	-2.39186	-3.52411	-1.86136	-4.02937	-2.21543	-1.5437	-0.96102	-0.0618822	-1.48077	-2.17662	1.27109
61.809	-3.79321	-2.47936	-3.59076	-1.99878	-4.14781	-2.37811	-1.63797	-1.07788	-0.116435	-1.56013	-2.27805	1.27722
62.3116	-3.8781	-2.57443	-3.65427	-2.13815	-4.25659	-2.54104	-1.73151	-1.19903	-0.159159	-1.6443	-2.37766	1.28238
62.8141	-3.95511	-2.65603	-3.70151	-2.26148	-4.35367	-2.68606	-1.81006	-1.30512	-0.202037	-1.71518	-2.46463	1.28672
63.3166	-4.03663	-2.73692	-3.75257	-2.38642	-4.45498	-2.82717	-1.89457	-1.41035	-0.252534	-1.79097	-2.55431	1.29127
63.8191	-4.10321	-2.82163	-3.79582	-2.50867	-4.54449	-2.96678	-1.97198	-1.51725	-0.291838	-1.86787	-2.63895	1.29434
64.3216	-4.16564	-2.89206	-3.82695	-2.61457	-4.62426	-3.08791	-2.03748	-1.60776	-0.331159	-1.93182	-2.71196	1.29733
64.8241	-4.22954	-2.96821	-3.86428	-2.72348	-4.70817	-3.20582	-2.10971	-1.69757	-0.379354	-2.00273	-2.78889	1.29966
65.3266	-4.27679	-3.04239	-3.89031	-2.82581	-4.77912	-3.32092	-2.16957	-1.78715	-0.417786	-2.07097	-2.85808	1.30014
65.8291	-4.32341	-3.10543	-3.91066	-2.91325	-4.84304	-3.41764	-2.22277	-1.85986	-0.456757	-2.12775	-2.91806	1.30113
66.3317	-4.3675	-3.1776	-3.93739	-3.00498	-4.91098	-3.51234	-2.28144	-1.93266	-0.506132	-2.1928	-2.98238	1.30034
66.8342	-4.39513	-3.24168	-3.95116	-3.0869	-4.96527	-3.60355	-2.32513	-2.00396	-0.547033	-2.25167	-3.03715	1.29762
67.3367	-4.42506	-3.30042	-3.96599	-3.15658	-5.01523	-3.67723	-2.36867	-2.0587	-0.588385	-2.30165	-3.08579	1.29585
67.8392	-4.44836	-3.36743	-3.98466	-3.23105	-5.06865	-3.75069	-2.41481	-2.11483	-0.640579	-2.3604	-3.13815	1.29141
68.3417	-4.45753	-3.42195	-3.99075	-3.29307	-5.10828	-3.82058	-2.44648	-2.16868	-0.684525	-2.4101	-3.18019	1.2854
68.8442	-4.47126	-3.47759	-4.00344	-3.3462	-5.14665	-3.87451	-2.48384	-2.20679	-0.727789	-2.4543	-3.21924	1.28097
69.3467	-4.47513	-3.53669	-4.0156	-3.40402	-5.18808	-3.93048	-2.51927	-2.24781	-0.781451	-2.50695	-3.26055	1.27346
69.8492	-4.46932	-3.5821	-4.01792	-3.44791	-5.21639	-3.98317	-2.54309	-2.28588	-0.826475	-2.54856	-3.29208	1.26523
70.3518	-4.46964	-3.63349	-4.03003	-3.48725	-5.24647	-4.02179	-2.57569	-2.30932	-0.869155	-2.58852	-3.32314	1.25932
70.8543	-4.45839	-3.68129	-4.03669	-3.53104	-5.2786	-4.06457	-2.60098	-2.33714	-0.921279	-2.63578	-3.35458	1.25025
71.3568	-4.44334	-3.71785	-4.03802	-3.56086	-5.29812	-4.10392	-2.61908	-2.36141	-0.964014	-2.67101	-3.37776	1.24141
71.8593	-4.43455	-3.7622	-4.0493	-3.59079	-5.32145	-4.13055	-2.64572	-2.37236	-1.0024	-2.70852	-3.40178	1.23544
72.3618	-4.41342	-3.79646	-4.05107	-3.62389	-5.34478	-4.16236	-2.66044	-2.38914	-1.04898	-2.75127	-3.42418	1.22623
72.8643	-4.39377	-3.82493	-4.05293	-3.64322	-5.35572	-4.18947	-2.67318	-2.40188	-1.08521	-2.78182	-3.44021	1.21794
73.3668	-4.37787	-3.8596	-4.06214	-3.66579	-5.37141	-4.2042	-2.69128	-2.40286	-1.11486	-2.81777	-3.45678	1.21266
73.8693	-4.34922	-3.88013	-4.05976	-3.68809	-5.38412	-4.22391	-2.695	-2.41108	-1.1511	-2.8556	-3.4698	1.20395
74.3719	-4.3255	-3.90107	-4.06236	-3.6963	-5.38425	-4.23677	-2.70165	-2.41466	-1.17578	-2.88128	-3.47796	1.19655
74.8744	-4.30095	-3.92296	-4.06714	-3.70873	-5.38882	-4.23698	-2.70843	-2.40783	-1.19136	-2.91381	-3.4847	1.19196
75.3769	-4.26411	-3.92979	-4.06017	-3.71607	-5.38662	-4.24128	-2.70105	-2.40886	-1.21176	-2.94359	-3.48633	1.18371
75.8794	-4.23378	-3.94112	-4.06072	-3.70924	-5.37129	-4.2363	-2.6998	-2.40382	-1.21944	-2.96138	-3.48369	1.17688
76.3819	-4.19726	-3.9459	-4.05656	-3.70646	-5.35903	-4.21833	-2.69225	-2.38887	-1.21579	-2.9858	-3.47662	1.17251
76.8844	-4.15004	-3.93782	-4.04212	-3.69383	-5.3358	-4.20354	-2.67284	-2.38124	-1.2157	-3.00228	-3.46352	1.16424
77.3869	-4.10902	-3.93478	-4.0345	-3.66789	-5.29889	-4.17735	-2.65974	-2.36521	-1.2026	-3.00724	-3.44572	1.15729
77.8894	-4.05657	-3.91797	-4.01503	-3.64509	-5.26314	-4.13817	-2.63387	-2.33902	-1.17693	-3.01719	-3.4203	1.15234
78.392	-3.99576	-3.89277	-3.98769	-3.60814	-5.21251	-4.1013	-2.5997	-2.31869	-1.15467	-3.01404	-3.38853	1.14321
78.8945	-3.93874	-3.86929	-3.96318	-3.55931	-5.14804	-4.05083	-2.56886	-2.28716	-1.12009	-3.00016	-3.35057	1.13504
79.397	-3.86564	-3.8271	-3.9209	-3.51165	-5.08263	-3.98711	-2.52027	-2.24494	-1.07242	-2.98851	-3.30212	1.12833
79.8995	-3.78654	-3.7812	-3.87322	-3.4459	-4.99887	-3.92418	-2.46722	-2.20688	-1.02819	-2.95941	-3.24716	1.11712
80.402	-3.70686	-3.73024	-3.82184	-3.36975	-4.90137	-3.84512	-2.41202	-2.15503	-0.972048	-2.92095	-3.18352	1.10636
80.9045	-3.60771	-3.65884	-3.74905	-3.29156	-4.80046	-3.75239	-2.33652	-2.0922	-0.901728	-2.8816	-3.10721	1.09663
81.407	-3.50465	-3.58632	-3.67246	-3.1918	-4.67786	-3.65897	-2.25964	-2.03196	-0.834157	-2.8218	-3.02396	1.08213
81.9095	-3.39562	-3.5002	-3.58435	-3.08288	-4.54151	-3.54732	-2.17377	-1.95567	-0.754717	-2.7546	-2.92906	1.06746
82.4121	-3.26564	-3.39511	-3.47392	-2.9678	-4.39872	-3.42206	-2.06808	-1.86836	-0.659928	-2.68306	-2.82027	1.05353
82.9146	-3.13344	-3.28823	-3.3599	-2.82867	-4.23119	-3.29493	-1.96271	-1.78208	-0.567487	-2.58934	-2.7038	1.03442
83.4171	-2.98972	-3.16	-3.22689	-2.68185	-4.05009	-3.14783	-1.84197	-1.6776	-0.463778	-2.49023	-2.573	1.01443
83.9196	-2.82584	-3.01689	-3.0735	-2.52506	-3.8597	-2.98743	-1.70495	-1.56203	-0.344213	-2.38304	-2.42827	0.99503
84.4221	-2.66095	-2.8683	-2.91529	-2.34383	-3.64264	-2.82409	-1.56833	-1.44575	-0.227247	-2.25321	-2.27496	0.970018
84.9246	-2.47992	-2.69391	-2.73267	-2.15734	-3.4132	-2.63934	-1.41178	-1.3092	-0.100257	-2.1198	-2.10574	0.943637
85.4271	-2.28198	-2.51007	-2.53419	-1.95807	-3.17262	-2.44198	-1.24476	-1.16173	0.0425086	-1.97452	-1.92374	0.918005
85.9296	-2.08386	-2.31515	-2.32875	-1.73621	-2.90511	-2.24092	-1.07656	-1.01217	0.181927	-1.80751	-1.73243	0.886426
86.4322	-1.86668	-2.09468	-2.09694	-1.51208	-2.62778	-2.01765	-0.887083	-0.84119	0.329576	-1.6386	-1.52531	0.853377
86.9347	-1.6379	-1.86992	-1.85574	-1.27323	-2.33853	-1.78333	-0.694431	-0.660574	0.492299	-1.45472	-1.30761	0.821379
87.4372	-1.40911	-1.62846	-1.60503	-1.01566	-2.02383	-1.54571	-0.498171	-0.477806	0.650211	-1.25188	-1.08054	0.783224
87.9397	-1.16038	-1.36689	-1.33006	-0.759177	-1.70317	-1.28667	-0.283306	-0.27402	0.813679	-1.04922	-0.839921	0.743878
88.4422	-0.906754	-1.1048	-1.05268	-0.487388	-1.37093	-1.01994	-0.072699	-0.0634094	0.990562	-0.82997	-0.591802	0.70595
88.9447	-0.652605	-0.822782	-0.76319	-0.202845	-1.01662	-0.751833	0.14416	0.148227	1.16023	-0.596659	-0.335392	0.662089
89.4472	-0.380268	-0.530485	-0.455374	0.0769826	-0.661454	-0.464544	0.373187	0.379271	1.33188	-0.365943	-0.0696746	0.617793
89.9497	-0.110516	-0.239241	-0.151096	0.371284	-0.296218	-0.174115	0.592101	0.613254	1.51447	-0.118568	0.200135	0.575615
90.4523	0.160507	0.0711444	0.167132	0.670728	0.0858799	0.115103	0.819435	0.846262	1.68685	0.136293	0.475933	0.528709
90.9548	0.445059	0.380181	0.494624	0.962121	0.462755	0.420451	1.04992	1.09586	1.85728	0.386151	0.755441	0.48291
91.4573	0.719576	0.689236	0.814756	1.26578	0.847343	0.723702	1.26743	1.34331	2.03606	0.651014	1.03582	0.441156
91.9598	0.996022	1.01191	1.14881	1.56604	1.24215	1.02281	1.49405	1.58686	2.20186	0.91546	1.3186	0.398179
92.4623	1.27876	1.32299	1.48132	1.85585	1.62545	1.33446	1.71383	1.84325	2.36222	1.17275	1.59909	0.359981
92.9648	1.54534	1.63672	1.80543	2.15491	2.01381	1.63852	1.92109	2.09196	2.52884	1.44198	1.87786	0.33132
93.4673	1.81447	1.95434	2.1408	2.44266	2.40497	1.93573	2.13576	2.33425	2.68045	1.70292	2.15464	0.309608
93.9698	2.08142	2.25445	2.46418	2.71973	2.779	2.24191	2.33472	2.58608	2.82394	1.95624	2.42417	0.299509
94.4724	2.32905	2.5596	2.78082	3.00299	3.15568	2.5355	2.52478	2.82581	2.97248	2.21834	2.69051	0.305909
94.9749	2.57995	2.85695	3.10322	3.26892	3.52785	2.82049	2.71831	3.0581	3.10514	2.46625	2.95052	0.32402
95.4774	2.82055	3.13678	3.40577	3.52593	3.87893	3.11159	2.89076	3.29772	3.22817	2.70827	3.20045	0.351675
95.9799	3.04237	3.42177	3.70509	3.78577	4.23107	3.38623	3.05994	3.52229	3.35608	2.9558	3.44664	0.390045
96.4824	3.26785	3.68859	4.00248	4.02408	4.57213	3.65171	3.2269	3.73971	3.46819	3.18504	3.68267	0.433034
96.9849	3.47647	3.94311	4.27648	4.25615	4.88986	3.92094	3.37186	3.96295	3.56974	3.41092	3.90785	0.478496
97.4874	3.6702	4.1992	4.55094	4.48678	5.2072	4.17047	3.51899	4.16894	3.67618	3.63815	4.12871	0.527612
97.9899	3.86661	4.43085	4.81472	4.69312	5.50728	4.41056	3.65728	4.3685	3.76697	3.84459	4.33605	0.576434
98.4925	4.03957	4.6557	5.05268	4.89441	5.77936	4.65136	3.77514	4.57189	3.84528	4.0489	4.53143	0.62448
98.995	4.22009	4.87567	5.30437	5.09015	6.06189	4.86627	3.90393	4.75328	3.93107	4.251	4.72577	0.673615
99.4975	4.37165	5.09237	5.54361	5.28	6.32708	5.09198	4.02085	4.94696	4.00369	4.45264	4.91308	0.724577
100	4.37338	5.22488	5.6097	5.38761	6.3913	5.27741	4.05061	5.1087	4.01759	4.56723	5.00084	0.748587

## Sheet: M1b_LeftLeg_NW
StancePhase	NDevL_Meas1	NDevL_Meas2	NDevL_Meas3	NDevL_Meas4	NDevL_Meas5	NDevL_Meas6	NDevL_Meas7	NDevL_Meas8	NDevL_Meas9	NDevL_Meas10	NDevL_Mean	NDevL_SD
0	-3.17318	-3.89735	-3.55942	-3.73526	-3.24277	-3.58376	-3.37245	-3.90717	-3.64482	-4.41637	-3.65326	0.365854
0.502513	-3.08807	-3.84402	-3.5169	-3.67937	-3.16258	-3.52714	-3.31857	-3.86865	-3.58376	-4.36233	-3.59514	0.374761
1.00503	-3.02139	-3.74039	-3.4644	-3.5828	-3.08124	-3.39718	-3.25383	-3.77651	-3.52506	-4.26757	-3.51104	0.366144
1.50754	-2.94206	-3.65312	-3.40205	-3.49495	-2.98827	-3.28795	-3.18013	-3.70213	-3.45192	-4.17946	-3.4282	0.366181
2.01005	-2.85988	-3.56187	-3.35136	-3.41157	-2.90379	-3.16953	-3.11795	-3.61904	-3.38232	-4.09411	-3.34714	0.365369
2.51256	-2.78899	-3.4545	-3.28856	-3.30994	-2.81782	-3.03811	-3.04365	-3.52435	-3.31758	-3.9892	-3.25727	0.35892
3.01508	-2.70269	-3.35952	-3.2208	-3.2145	-2.71799	-2.91801	-2.96434	-3.44179	-3.23743	-3.88881	-3.16659	0.359621
3.51759	-2.62232	-3.25352	-3.16555	-3.12241	-2.63112	-2.78775	-2.89766	-3.35008	-3.16317	-3.7903	-3.07839	0.357959
4.0201	-2.55031	-3.14115	-3.09533	-3.01485	-2.54099	-2.6487	-2.81602	-3.25081	-3.09675	-3.67529	-2.98302	0.353524
4.52261	-2.464	-3.04148	-3.02961	-2.91892	-2.44041	-2.52279	-2.73896	-3.16555	-3.01698	-3.57056	-2.89093	0.355864
5.02513	-2.39035	-2.9262	-2.97288	-2.82358	-2.35516	-2.38688	-2.67121	-3.07137	-2.94427	-3.46551	-2.80074	0.355384
5.52764	-2.32028	-2.81523	-2.90143	-2.71647	-2.26456	-2.24546	-2.58892	-2.97294	-2.88179	-3.34805	-2.70551	0.354976
6.03015	-2.23893	-2.71202	-2.84234	-2.62496	-2.16696	-2.11855	-2.5195	-2.88982	-2.80729	-3.24538	-2.61658	0.360369
6.53266	-2.1745	-2.59319	-2.78579	-2.53066	-2.0857	-1.98143	-2.45332	-2.79759	-2.74007	-3.13966	-2.52819	0.363226
7.03518	-2.10788	-2.48732	-2.71786	-2.42895	-1.99667	-1.84167	-2.37644	-2.70393	-2.68446	-3.02642	-2.43716	0.368432
7.53769	-2.03479	-2.38085	-2.66666	-2.34473	-1.90411	-1.71698	-2.31747	-2.626	-2.61733	-2.93047	-2.35394	0.377954
8.0402	-1.98016	-2.26376	-2.61053	-2.25407	-1.82795	-1.58154	-2.25486	-2.53837	-2.55691	-2.82836	-2.26965	0.38528
8.54271	-1.91814	-2.1636	-2.54912	-2.16084	-1.74207	-1.44614	-2.18843	-2.45178	-2.50887	-2.72392	-2.18529	0.396294
9.04523	-1.8559	-2.0545	-2.50465	-2.08508	-1.65655	-1.32598	-2.14091	-2.38081	-2.44945	-2.6371	-2.10909	0.409832
9.54774	-1.81086	-1.94365	-2.44911	-1.99976	-1.58693	-1.1947	-2.08418	-2.29954	-2.39581	-2.54126	-2.03058	0.421224
10.0503	-1.75454	-1.84806	-2.39594	-1.91706	-1.50621	-1.06617	-2.03194	-2.22165	-2.3551	-2.44839	-1.95451	0.437091
10.5528	-1.70438	-1.73844	-2.35599	-1.85006	-1.42979	-0.952745	-1.99513	-2.15879	-2.30315	-2.37153	-1.886	0.453641
11.0553	-1.66714	-1.63699	-2.30185	-1.77132	-1.36781	-0.827821	-1.94599	-2.08494	-2.25615	-2.2835	-1.81435	0.467987
11.5578	-1.6165	-1.54404	-2.25756	-1.70013	-1.29361	-0.708109	-1.90865	-2.01651	-2.2228	-2.2033	-1.74712	0.487546
12.0603	-1.57726	-1.4371	-2.21977	-1.64123	-1.22706	-0.602706	-1.87945	-1.96194	-2.17862	-2.13562	-1.68608	0.505881
12.5628	-1.5445	-1.34581	-2.16849	-1.56951	-1.17231	-0.485225	-1.83804	-1.89557	-2.13868	-2.05551	-1.62136	0.522236
13.0653	-1.49858	-1.25352	-2.13234	-1.50951	-1.10436	-0.374971	-1.81309	-1.83624	-2.11302	-1.98715	-1.56228	0.544501
13.5678	-1.46775	-1.15258	-2.09455	-1.45709	-1.0467	-0.277675	-1.78738	-1.78905	-2.07683	-1.92641	-1.5076	0.563397
14.0704	-1.43639	-1.0699	-2.0476	-1.39206	-0.997345	-0.167746	-1.75327	-1.72915	-2.04389	-1.85317	-1.44905	0.581125
14.5729	-1.39491	-0.977595	-2.01765	-1.34182	-0.934427	-0.0669215	-1.73693	-1.67755	-2.02555	-1.79447	-1.39678	0.605031
15.0754	-1.3704	-0.885814	-1.97866	-1.29379	-0.884052	0.0224064	-1.712	-1.63601	-1.99683	-1.73784	-1.3473	0.623292
15.5779	-1.33903	-0.809391	-1.93755	-1.23481	-0.838339	0.124484	-1.68545	-1.58102	-1.97019	-1.67011	-1.29414	0.64192
16.0804	-1.30283	-0.71884	-1.91152	-1.19249	-0.779717	0.215392	-1.67443	-1.5355	-1.95834	-1.61861	-1.24769	0.666132
16.5829	-1.28313	-0.638802	-1.87167	-1.14709	-0.735685	0.296148	-1.64983	-1.49792	-1.93631	-1.56379	-1.20281	0.682753
17.0854	-1.25172	-0.56667	-1.83768	-1.09384	-0.692792	0.389279	-1.63148	-1.44656	-1.91528	-1.50083	-1.15476	0.701853
17.5879	-1.22188	-0.481632	-1.81344	-1.05784	-0.638584	0.469131	-1.62313	-1.40591	-1.90928	-1.45463	-1.11372	0.724887
18.0905	-1.20561	-0.414338	-1.77437	-1.01409	-0.600559	0.540272	-1.60013	-1.37118	-1.89343	-1.40045	-1.07339	0.739351
18.593	-1.17491	-0.345421	-1.74803	-0.966646	-0.560281	0.623167	-1.59019	-1.32276	-1.87752	-1.34231	-1.03049	0.75852
19.0955	-1.15216	-0.270139	-1.72394	-0.935609	-0.51104	0.690902	-1.5827	-1.28633	-1.87682	-1.30024	-0.994807	0.779068
19.598	-1.13794	-0.214474	-1.68795	-0.893081	-0.478996	0.75158	-1.56356	-1.25386	-1.86661	-1.24664	-0.959153	0.791445
20.1005	-1.10916	-0.148949	-1.6687	-0.851619	-0.441598	0.823242	-1.56148	-1.20816	-1.85525	-1.19399	-0.921566	0.810182
20.603	-1.09354	-0.0867381	-1.64391	-0.824231	-0.398227	0.878178	-1.55403	-1.17566	-1.8592	-1.15536	-0.891271	0.827307
21.1055	-1.08014	-0.0400385	-1.61344	-0.782884	-0.372367	0.927953	-1.54118	-1.14519	-1.85404	-1.10296	-0.860429	0.838084
21.608	-1.05456	0.0204668	-1.59986	-0.747393	-0.338361	0.987869	-1.54544	-1.10228	-1.84668	-1.0565	-0.828275	0.855732
22.1106	-1.04531	0.0681446	-1.57459	-0.722362	-0.301686	1.02993	-1.5381	-1.07367	-1.85473	-1.02072	-0.803309	0.869073
22.6131	-1.03168	0.108949	-1.55156	-0.68238	-0.281921	1.069	-1.53317	-1.04522	-1.85416	-0.970393	-0.777253	0.878943
23.1156	-1.01036	0.161768	-1.54162	-0.65258	-0.251538	1.11734	-1.54134	-1.00537	-1.85035	-0.93055	-0.750459	0.894768
23.6181	-1.00592	0.195754	-1.51695	-0.628665	-0.221854	1.14715	-1.53476	-0.980746	-1.86195	-0.897058	-0.730499	0.904579
24.1206	-0.991302	0.233051	-1.50212	-0.590349	-0.207564	1.17631	-1.53798	-0.954413	-1.8654	-0.849753	-0.708951	0.914125
24.6231	-0.974829	0.275475	-1.49354	-0.565615	-0.180616	1.21383	-1.5472	-0.917905	-1.86453	-0.81652	-0.687145	0.927399
25.1256	-0.973046	0.29876	-1.47106	-0.541647	-0.157626	1.23253	-1.54232	-0.897277	-1.87896	-0.784696	-0.671535	0.934401
25.6281	-0.956998	0.333595	-1.4638	-0.505299	-0.147663	1.25299	-1.55231	-0.873041	-1.88568	-0.741167	-0.653938	0.943846
26.1307	-0.945274	0.364053	-1.45456	-0.484642	-0.12354	1.28077	-1.55983	-0.839983	-1.88699	-0.713902	-0.63639	0.954024
26.6332	-0.943664	0.38097	-1.43594	-0.459578	-0.106367	1.28979	-1.55749	-0.823151	-1.90338	-0.682919	-0.624173	0.959185
27.1357	-0.926098	0.412917	-1.43434	-0.425403	-0.099164	1.30295	-1.57149	-0.800825	-1.91252	-0.643486	-0.609745	0.968318
27.6382	-0.918369	0.431768	-1.42324	-0.40751	-0.0769689	1.32224	-1.57527	-0.771141	-1.91516	-0.620894	-0.595455	0.975224
28.1407	-0.914565	0.446712	-1.40981	-0.380473	-0.0643828	1.32308	-1.57596	-0.757735	-1.93263	-0.58981	-0.585558	0.97951
28.6432	-0.895786	0.474283	-1.41119	-0.348511	-0.0582598	1.33029	-1.59051	-0.737014	-1.94339	-0.554396	-0.573448	0.98781
29.1457	-0.890787	0.483962	-1.39812	-0.331835	-0.0370867	1.34226	-1.58971	-0.710513	-1.94664	-0.534786	-0.561325	0.991751
29.6482	-0.88292	0.500143	-1.39052	-0.302183	-0.0277686	1.33631	-1.5934	-0.700091	-1.96445	-0.502813	-0.55277	0.995906
30.1508	-0.863556	0.521611	-1.39205	-0.272308	-0.0211525	1.33875	-1.6051	-0.680678	-1.97617	-0.47116	-0.542181	1.00276
30.6533	-0.859678	0.526083	-1.3779	-0.255266	-0.00021857	1.3444	-1.60017	-0.657216	-1.97947	-0.452841	-0.531227	1.00448
31.1558	-0.846631	0.544743	-1.37585	-0.222729	0.0071194	1.33282	-1.60622	-0.64946	-1.9971	-0.419626	-0.523293	1.00887
31.6583	-0.82746	0.559077	-1.3751	-0.194766	0.0155722	1.33138	-1.61247	-0.631289	-2.00936	-0.391506	-0.513592	1.01382
32.1608	-0.822947	0.562808	-1.36149	-0.175987	0.0368508	1.3314	-1.60491	-0.610991	-2.01241	-0.373083	-0.503076	1.01433
32.6633	-0.804443	0.583146	-1.36374	-0.140773	0.0433779	1.31501	-1.61207	-0.605912	-2.02961	-0.338832	-0.495385	1.01892
33.1658	-0.786175	0.590724	-1.3593	-0.114566	0.0547228	1.31017	-1.61157	-0.589293	-2.04228	-0.314113	-0.486167	1.02186
33.6683	-0.77929	0.597489	-1.34812	-0.0930634	0.0767324	1.30486	-1.6034	-0.572646	-2.04508	-0.294631	-0.475714	1.02219
34.1709	-0.755832	0.617293	-1.35276	-0.0558703	0.0834943	1.28405	-1.61002	-0.570618	-2.06186	-0.260067	-0.468219	1.02662
34.6734	-0.73888	0.620108	-1.34447	-0.0313467	0.0985072	1.27584	-1.6029	-0.556235	-2.07504	-0.238667	-0.459309	1.02785
35.1759	-0.72809	0.632016	-1.33733	-0.00667655	0.121479	1.26507	-1.59609	-0.544052	-2.0778	-0.217621	-0.44891	1.02881
35.6784	-0.700769	0.648743	-1.34213	0.0312994	0.129416	1.23976	-1.60039	-0.545769	-2.09437	-0.183813	-0.441801	1.03255
36.1809	-0.685069	0.65002	-1.33101	0.054065	0.148639	1.22777	-1.58817	-0.53462	-2.10834	-0.16561	-0.433233	1.03277
36.6834	-0.669177	0.667081	-1.32868	0.0817538	0.17274	1.211	-1.58407	-0.52797	-2.11142	-0.142903	-0.423165	1.03479
37.1859	-0.639402	0.679013	-1.33149	0.118985	0.182757	1.1808	-1.58455	-0.534359	-2.12813	-0.111089	-0.416747	1.03738
37.6884	-0.624364	0.682347	-1.31936	0.139895	0.206582	1.16427	-1.56973	-0.527639	-2.14326	-0.0958639	-0.408712	1.03755
38.191	-0.602699	0.702692	-1.3215	0.170006	0.231979	1.14077	-1.56875	-0.527692	-2.14707	-0.0717645	-0.399404	1.04066
38.6935	-0.571989	0.709726	-1.3207	0.204901	0.244911	1.10508	-1.56461	-0.539708	-2.16425	-0.0431844	-0.393983	1.04197
39.196	-0.556624	0.718007	-1.30962	0.223918	0.273493	1.08317	-1.55009	-0.53857	-2.18084	-0.0306093	-0.386777	1.0431
39.6985	-0.529163	0.738663	-1.31475	0.255477	0.30022	1.05217	-1.55165	-0.546329	-2.18566	-0.00570277	-0.378673	1.047
40.201	-0.498886	0.742441	-1.30955	0.286512	0.316647	1.01043	-1.54301	-0.56472	-2.20346	0.0185489	-0.374505	1.04728
40.7035	-0.481936	0.756916	-1.30125	0.303613	0.34977	0.982371	-1.53142	-0.570068	-2.22155	0.0289086	-0.368465	1.05022
41.206	-0.449286	0.774869	-1.30704	0.335319	0.377632	0.943314	-1.53411	-0.586218	-2.22738	0.0538047	-0.361909	1.05446
41.7085	-0.420439	0.778227	-1.29763	0.361157	0.397798	0.895233	-1.522	-0.611405	-2.24562	0.0729094	-0.359177	1.05434
42.2111	-0.400624	0.798065	-1.29302	0.376332	0.43486	0.86059	-1.51503	-0.62378	-2.26492	0.0815573	-0.354597	1.05957
42.7136	-0.364003	0.811271	-1.29685	0.40668	0.463439	0.813311	-1.5169	-0.648572	-2.27138	0.10546	-0.349755	1.06368
43.2161	-0.33715	0.817211	-1.2843	0.4263	0.487258	0.758915	-1.50292	-0.680541	-2.28953	0.118921	-0.348584	1.064
43.7186	-0.313499	0.83969	-1.28315	0.439481	0.527322	0.717561	-1.50079	-0.70005	-2.30939	0.126313	-0.345652	1.07149
44.2211	-0.274674	0.847643	-1.28256	0.466749	0.556031	0.66225	-1.49968	-0.733327	-2.31581	0.148062	-0.342532	1.07512
44.7236	-0.249999	0.858085	-1.26826	0.479261	0.583118	0.602007	-1.48541	-0.771864	-2.33305	0.155596	-0.343052	1.07663
45.2261	-0.222145	0.879283	-1.2689	0.48997	0.624992	0.554448	-1.48648	-0.798637	-2.35256	0.161883	-0.341814	1.08579
45.7286	-0.183258	0.882921	-1.26173	0.512045	0.653163	0.492223	-1.48022	-0.840491	-2.35798	0.180038	-0.340328	1.08872
46.2312	-0.160594	0.897829	-1.24651	0.516555	0.682986	0.427822	-1.46636	-0.885737	-2.37324	0.181429	-0.342582	1.0918
46.7337	-0.128867	0.913836	-1.24558	0.523914	0.725498	0.376186	-1.46712	-0.920098	-2.39124	0.186402	-0.342707	1.10166
47.2362	-0.0921017	0.915225	-1.22988	0.538649	0.752731	0.310258	-1.45354	-0.970394	-2.39448	0.199484	-0.342405	1.10389
47.7387	-0.0710125	0.932716	-1.21315	0.534693	0.784975	0.245896	-1.43929	-1.02176	-2.40643	0.194855	-0.345851	1.10843
48.2412	-0.0365123	0.941233	-1.20585	0.538047	0.827342	0.195252	-1.43477	-1.06276	-2.42149	0.198278	-0.346122	1.11785
48.7437	-0.00391004	0.943251	-1.17969	0.544266	0.853752	0.132107	-1.41187	-1.11959	-2.42103	0.205282	-0.345743	1.11947
49.2462	0.0160922	0.960823	-1.15892	0.532962	0.888547	0.0753536	-1.39482	-1.17441	-2.42795	0.195514	-0.348681	1.12487
49.7487	0.0516559	0.962785	-1.13955	0.53327	0.930767	0.0341893	-1.37982	-1.21869	-2.43802	0.197784	-0.346563	1.1329
50.2513	0.0786937	0.969063	-1.10106	0.532318	0.957687	-0.0164424	-1.34671	-1.27752	-2.43153	0.199254	-0.343625	1.13409
50.7538	0.0983163	0.985422	-1.07235	0.517456	0.996569	-0.0552159	-1.32455	-1.33037	-2.43067	0.187309	-0.342809	1.13954
51.2563	0.132956	0.985463	-1.03626	0.518005	1.04027	-0.0761768	-1.29648	-1.37172	-2.4329	0.191051	-0.334579	1.14589
51.7588	0.153528	0.999549	-0.985195	0.514007	1.07012	-0.103246	-1.25521	-1.42504	-2.41786	0.190672	-0.325868	1.14698
52.2613	0.172622	1.01515	-0.945909	0.501785	1.11447	-0.1135	-1.22755	-1.46755	-2.40741	0.182481	-0.317542	1.15196
52.7638	0.203149	1.01963	-0.892129	0.508032	1.15998	-0.104648	-1.1874	-1.4968	-2.40107	0.192902	-0.299835	1.15687
53.2663	0.215769	1.04324	-0.830957	0.507828	1.19272	-0.0998108	-1.14198	-1.5345	-2.3779	0.197047	-0.282855	1.15796
53.7688	0.232623	1.05947	-0.780173	0.506839	1.24101	-0.0753276	-1.10901	-1.5563	-2.3593	0.200219	-0.263995	1.16186
54.2714	0.254976	1.07369	-0.710434	0.526471	1.28614	-0.0329398	-1.05935	-1.56303	-2.34648	0.223419	-0.234753	1.16548
54.7739	0.258216	1.10566	-0.641716	0.539107	1.32005	0.00484797	-1.01308	-1.57487	-2.3178	0.238878	-0.208071	1.16605
55.2764	0.270512	1.12395	-0.578273	0.558436	1.36995	0.0622232	-0.974439	-1.56689	-2.29385	0.259967	-0.176841	1.16831
55.7789	0.281294	1.1502	-0.494905	0.59795	1.41283	0.133597	-0.918612	-1.54366	-2.27741	0.30008	-0.135864	1.17082
56.2814	0.274922	1.18698	-0.419735	0.629105	1.44699	0.197801	-0.873808	-1.52431	-2.24605	0.330887	-0.099721	1.17053
56.7839	0.280979	1.20888	-0.342424	0.671732	1.49726	0.280082	-0.829781	-1.48391	-2.21941	0.372411	-0.0564187	1.17152
57.2864	0.278863	1.24661	-0.248233	0.730106	1.53739	0.3716	-0.772267	-1.43087	-2.20175	0.429213	-0.00593469	1.17395
57.7889	0.264605	1.28468	-0.166701	0.777453	1.57222	0.453561	-0.73074	-1.38298	-2.16995	0.475099	0.0377235	1.17365
58.2915	0.264233	1.31255	-0.075388	0.838638	1.62285	0.552364	-0.682887	-1.31517	-2.14263	0.535172	0.0909727	1.17525
58.794	0.250565	1.3594	0.0261273	0.908773	1.66108	0.656169	-0.628644	-1.23925	-2.12551	0.604862	0.147357	1.17967
59.2965	0.23188	1.3969	0.113996	0.96613	1.69795	0.748992	-0.591439	-1.17097	-2.09486	0.66286	0.196143	1.18132
59.799	0.226265	1.43301	0.217259	1.03891	1.74976	0.857958	-0.542351	-1.08493	-2.06823	0.737276	0.256491	1.18619
60.3015	0.204494	1.48526	0.321611	1.11372	1.78763	0.968255	-0.4957	-0.995951	-2.05279	0.814873	0.315139	1.19477
60.804	0.185652	1.52216	0.414752	1.17637	1.82823	1.06692	-0.463002	-0.916935	-2.02436	0.881473	0.367126	1.20048
61.3065	0.176972	1.56753	0.525276	1.25573	1.88224	1.18128	-0.415914	-0.822108	-1.99934	0.965512	0.431717	1.21079
61.809	0.152085	1.62113	0.627454	1.33105	1.92142	1.29363	-0.379683	-0.728851	-1.98636	1.0462	0.489807	1.22467
62.3116	0.13771	1.65914	0.72393	1.39709	1.96724	1.39426	-0.350892	-0.646694	-1.96087	1.11789	0.54388	1.23557
62.8141	0.129177	1.71307	0.835792	1.4803	2.02418	1.51027	-0.308845	-0.549877	-1.9381	1.2066	0.610257	1.25189
63.3166	0.107351	1.76484	0.932147	1.55445	2.06593	1.62131	-0.283414	-0.458137	-1.92809	1.28591	0.666231	1.27064
63.8191	0.102215	1.80662	1.03008	1.62364	2.11771	1.72117	-0.257013	-0.377453	-1.90611	1.35956	0.722041	1.28649
64.3216	0.0981294	1.86673	1.13756	1.7092	2.17749	1.83624	-0.221864	-0.282587	-1.88617	1.44856	0.788329	1.30781
64.8241	0.0862978	1.91545	1.22589	1.78183	2.22212	1.94373	-0.205066	-0.195389	-1.8798	1.52349	0.841857	1.3299
65.3266	0.0950699	1.96375	1.32233	1.85458	2.27937	2.04101	-0.17937	-0.118188	-1.86216	1.59718	0.899357	1.34952
65.8291	0.100437	2.02697	1.41943	1.94141	2.34084	2.15319	-0.151994	-0.0267997	-1.84595	1.68342	0.964094	1.37391
66.3317	0.105159	2.0739	1.49802	2.01265	2.38773	2.2553	-0.14065	0.055065	-1.84397	1.75258	1.01558	1.39743
66.8342	0.131271	2.1306	1.58902	2.08902	2.44926	2.34826	-0.115287	0.128684	-1.83115	1.82527	1.07449	1.41924
67.3367	0.150108	2.19392	1.67134	2.17559	2.51105	2.4554	-0.09641	0.21662	-1.81865	1.90653	1.13655	1.44445
67.8392	0.175263	2.24191	1.74043	2.2452	2.55961	2.54989	-0.0879598	0.293538	-1.82032	1.9693	1.18669	1.46757
68.3417	0.218832	2.30666	1.82298	2.32418	2.62395	2.63616	-0.0644964	0.364143	-1.81112	2.0399	1.24612	1.48989
68.8442	0.251857	2.36747	1.88929	2.40806	2.6841	2.73534	-0.0546992	0.448838	-1.80079	2.11384	1.30433	1.51386
69.3467	0.296526	2.41922	1.95046	2.47467	2.73232	2.81907	-0.0476283	0.520899	-1.80454	2.16922	1.35302	1.53516
69.8492	0.352938	2.48896	2.022	2.55328	2.79607	2.89533	-0.0287676	0.588271	-1.79763	2.23535	1.41058	1.55656
70.3518	0.39633	2.54536	2.07281	2.62997	2.85078	2.98262	-0.0278592	0.668769	-1.78846	2.29848	1.46288	1.57768
70.8543	0.454041	2.60193	2.12679	2.6897	2.89516	3.05155	-0.0218477	0.734617	-1.79357	2.34398	1.50824	1.59622
71.3568	0.514041	2.67109	2.18414	2.76188	2.95387	3.11365	-0.0108588	0.796888	-1.78866	2.40124	1.55973	1.61557
71.8593	0.56003	2.72143	2.22002	2.82448	2.999	3.18453	-0.0184093	0.870459	-1.78081	2.44847	1.60292	1.63272
72.3618	0.620509	2.78034	2.26511	2.87154	3.03579	3.23442	-0.0151415	0.926891	-1.78787	2.47993	1.64115	1.64794
72.8643	0.673315	2.84095	2.30401	2.92994	3.0848	3.27836	-0.0159318	0.980193	-1.78607	2.52225	1.68118	1.66434
73.3668	0.71377	2.88249	2.3243	2.97193	3.11602	3.32881	-0.0323242	1.042	-1.78111	2.54783	1.71137	1.67684
73.8693	0.766763	2.93687	2.3558	3.00156	3.14103	3.35612	-0.0360497	1.08368	-1.79201	2.5607	1.73745	1.68848
74.3719	0.803431	2.98001	2.37127	3.04036	3.17521	3.37854	-0.0531757	1.12217	-1.79552	2.58209	1.76044	1.70134
74.8744	0.831444	3.00921	2.37405	3.05753	3.18792	3.40499	-0.0804269	1.16581	-1.79592	2.58138	1.7736	1.70899
75.3769	0.86755	3.04962	2.3856	3.06649	3.19657	3.40637	-0.0977268	1.18652	-1.81335	2.57199	1.78196	1.71709
75.8794	0.880721	3.06805	2.37365	3.08086	3.21048	3.40372	-0.135863	1.20415	-1.82533	2.56738	1.78278	1.72613
76.3819	0.889612	3.08084	2.3565	3.0696	3.19994	3.40211	-0.177428	1.2236	-1.83485	2.53694	1.77469	1.72912
76.8844	0.899699	3.09714	2.34162	3.05396	3.18728	3.37344	-0.215591	1.21798	-1.8633	2.50201	1.75942	1.73387
77.3869	0.882933	3.08606	2.29983	3.03814	3.17514	3.34118	-0.278038	1.20973	-1.88922	2.46685	1.73326	1.73913
77.8894	0.865849	3.07706	2.25975	2.99405	3.13619	3.30649	-0.337636	1.20018	-1.9144	2.40399	1.69915	1.73797
78.392	0.841603	3.05972	2.2129	2.94878	3.09652	3.24309	-0.402601	1.16414	-1.96143	2.34053	1.65433	1.73983
78.8945	0.790072	3.0162	2.14056	2.89675	3.05194	3.17671	-0.490561	1.12615	-2.00959	2.27103	1.59693	1.74177
79.397	0.741226	2.97861	2.07428	2.81594	2.97897	3.10486	-0.571632	1.08386	-2.05913	2.174	1.5321	1.73726
79.8995	0.677076	2.92047	1.99174	2.73665	2.90629	3.0038	-0.666949	1.01415	-2.13296	2.07936	1.45296	1.73682
80.402	0.588994	2.8434	1.8894	2.64423	2.82319	2.90107	-0.779599	0.943179	-2.21046	1.97252	1.36159	1.73574
80.9045	0.5051	2.77067	1.79365	2.52525	2.71164	2.79049	-0.88454	0.864946	-2.28986	1.84013	1.26275	1.72821
81.407	0.399401	2.66921	1.67418	2.41009	2.60155	2.65119	-1.01025	0.759003	-2.39389	1.71192	1.14724	1.72527
81.9095	0.276167	2.5595	1.54345	2.27678	2.47654	2.51188	-1.14461	0.652719	-2.50228	1.56588	1.0216	1.72075
82.4121	0.156815	2.44768	1.416	2.12185	2.32517	2.3629	-1.27373	0.536782	-2.61148	1.39841	0.888039	1.70986
82.9146	0.0120493	2.306	1.26137	1.97248	2.17697	2.18682	-1.42607	0.394061	-2.74416	1.23609	0.737561	1.70386
83.4171	-0.141777	2.16623	1.1046	1.80166	2.01085	2.01313	-1.57761	0.25285	-2.8807	1.05215	0.580139	1.69534
83.9196	-0.293506	2.01544	0.944913	1.61589	1.82233	1.82917	-1.7288	0.100996	-3.01578	0.85308	0.414373	1.68072
84.4221	-0.470539	1.84103	0.759475	1.43628	1.63883	1.62142	-1.90065	-0.0747196	-3.17185	0.659701	0.233898	1.67106
84.9246	-0.647552	1.67467	0.579384	1.23377	1.43566	1.41961	-2.06334	-0.245606	-3.32978	0.443551	0.0500371	1.65781
85.4271	-0.825209	1.48951	0.389085	1.0241	1.21538	1.20852	-2.23093	-0.426276	-3.48242	0.220441	-0.14178	1.6388
85.9296	-1.02425	1.29241	0.179083	0.820544	1.00186	0.9788	-2.4117	-0.62597	-3.65162	0.0035417	-0.34373	1.62438
86.4322	-1.21471	1.10404	-0.0214145	0.595421	0.768379	0.759692	-2.57753	-0.816405	-3.81892	-0.234132	-0.545558	1.60519
86.9347	-1.40832	0.893748	-0.23825	0.37197	0.524283	0.53373	-2.75197	-1.01441	-3.97541	-0.469453	-0.753409	1.5807
87.4372	-1.61561	0.68512	-0.465308	0.154636	0.288863	0.295348	-2.9288	-1.22545	-4.14249	-0.697975	-0.965167	1.55999
87.9397	-1.80703	0.481169	-0.682258	-0.0801504	0.034976	0.0724656	-3.08824	-1.42229	-4.30284	-0.942574	-1.17368	1.53345
88.4422	-2.00287	0.258417	-0.918049	-0.304386	-0.221973	-0.154433	-3.25702	-1.62358	-4.44615	-1.17553	-1.38456	1.50226
88.9447	-2.20215	0.0486133	-1.15261	-0.522512	-0.468088	-0.387362	-3.41624	-1.8311	-4.59365	-1.40111	-1.59262	1.47371
89.4472	-2.38059	-0.162999	-1.37894	-0.75177	-0.729503	-0.600109	-3.55874	-2.01913	-4.72965	-1.63596	-1.79474	1.43872
89.9497	-2.56335	-0.384563	-1.62141	-0.962267	-0.985916	-0.813744	-3.70756	-2.20783	-4.84269	-1.85068	-1.994	1.40018
90.4523	-2.73855	-0.586858	-1.85133	-1.16638	-1.22931	-1.02693	-3.83582	-2.3958	-4.95403	-2.05737	-2.18424	1.36289
90.9548	-2.89061	-0.796216	-2.07602	-1.37366	-1.48365	-1.21553	-3.94984	-2.55946	-5.04976	-2.26532	-2.36601	1.31947
91.4573	-3.04515	-1.00269	-2.30928	-1.55527	-1.72504	-1.40186	-4.06335	-2.72035	-5.11737	-2.44638	-2.53867	1.27391
91.9598	-3.1815	-1.18894	-2.52103	-1.72999	-1.9514	-1.58159	-4.148	-2.87434	-5.17817	-2.61903	-2.6974	1.22811
92.4623	-3.29459	-1.38302	-2.73019	-1.89917	-2.18349	-1.733	-4.22158	-3.00026	-5.22046	-2.78477	-2.84506	1.1779
92.9648	-3.40645	-1.56053	-2.93697	-2.03759	-2.3952	-1.87952	-4.2859	-3.12072	-5.23105	-2.91905	-2.9773	1.12723
93.4673	-3.49115	-1.721	-3.11697	-2.16839	-2.59019	-2.01443	-4.31786	-3.22923	-5.23191	-3.04464	-3.09258	1.07542
93.9698	-3.55469	-1.88443	-3.29553	-2.2851	-2.7855	-2.1189	-4.34265	-3.30727	-5.21409	-3.15531	-3.19435	1.02299
94.4724	-3.61269	-2.02052	-3.45991	-2.36837	-2.95431	-2.21755	-4.35021	-3.37863	-5.1639	-3.23214	-3.27582	0.971915
94.9749	-3.63839	-2.14501	-3.59685	-2.44399	-3.10587	-2.30168	-4.32797	-3.43499	-5.10408	-3.3004	-3.33992	0.91999
95.4774	-3.64803	-2.26362	-3.73214	-2.49919	-3.25337	-2.35536	-4.30282	-3.46083	-5.02811	-3.34773	-3.38912	0.872959
95.9799	-3.64916	-2.3502	-3.84362	-2.52242	-3.37073	-2.40409	-4.25524	-3.48119	-4.92157	-3.3629	-3.41611	0.828371
96.4824	-3.61811	-2.43109	-3.93176	-2.54054	-3.47249	-2.43713	-4.1859	-3.4861	-4.80768	-3.37247	-3.42833	0.784541
96.9849	-3.57907	-2.49624	-4.01689	-2.53594	-3.56796	-2.44143	-4.11722	-3.46299	-4.6822	-3.35931	-3.42593	0.751324
97.4874	-3.53014	-2.53193	-4.07249	-2.50576	-3.63273	-2.44314	-4.02411	-3.43779	-4.52975	-3.32062	-3.40285	0.720001
97.9899	-3.45418	-2.56628	-4.11213	-2.47565	-3.68593	-2.42944	-3.92031	-3.39847	-4.3736	-3.28156	-3.36976	0.691764
98.4925	-3.38091	-2.57727	-4.1464	-2.42456	-3.73251	-2.39035	-3.82021	-3.33541	-4.21411	-3.22156	-3.32433	0.677732
98.995	-3.2853	-2.56707	-4.1484	-2.35684	-3.74976	-2.35337	-3.689	-3.27612	-4.0226	-3.14453	-3.2593	0.660536
99.4975	-3.19102	-2.55134	-4.14239	-2.28425	-3.76073	-2.29385	-3.55383	-3.19444	-3.82384	-3.06055	-3.18562	0.651054
100	-3.19327	-2.52768	-4.14518	-2.23442	-3.76958	-2.22851	-3.51832	-3.11246	-3.77559	-3.00458	-3.15096	0.666701

## Sheet: M1b_RightLeg_NH
StancePhase	NEleR_Meas1	NEleR_Meas2	NEleR_Meas3	NEleR_Meas4	NEleR_Meas5	NEleR_Meas6	NEleR_Meas7	NEleR_Meas8	NEleR_Meas9	NEleR_Meas10	NEleR_Mean	NEleR_SD
0	6.78516	6.13918	6.93644	6.63194	6.32704	5.75027	5.49623	5.14906	6.29431	6.21157	6.17212	0.567102
0.502513	6.69103	6.07239	6.86819	6.54865	6.28101	5.64739	5.40331	5.08241	6.1736	6.11976	6.08877	0.568086
1.00503	6.57627	5.99549	6.73554	6.44991	6.19662	5.52738	5.30944	5.01273	6.04603	6.00863	5.9858	0.556707
1.50754	6.46774	5.9222	6.60091	6.35812	6.10701	5.42187	5.23191	4.96015	5.93632	5.90467	5.89109	0.540129
2.01005	6.34983	5.84072	6.4717	6.25892	6.01814	5.30714	5.15758	4.89822	5.81362	5.79234	5.79082	0.5251
2.51256	6.24493	5.77271	6.34713	6.1744	5.93747	5.20694	5.07886	4.83941	5.69228	5.69353	5.69877	0.513386
3.01508	6.13344	5.69844	6.21042	6.08479	5.84655	5.1117	5.01883	4.79425	5.58326	5.58871	5.60704	0.493065
3.51759	6.02079	5.62263	6.08257	5.9951	5.75764	5.01275	4.96036	4.74174	5.46568	5.48292	5.51422	0.476118
4.0201	5.92375	5.56164	5.96256	5.92194	5.68203	4.93182	4.90336	4.69684	5.35592	5.39245	5.43323	0.461893
4.52261	5.82038	5.49331	5.83441	5.84319	5.60095	4.85857	4.86671	4.66554	5.26032	5.29541	5.35388	0.439328
5.02513	5.72264	5.42877	5.72005	5.77046	5.52378	4.78472	4.82885	4.62796	5.15959	5.20334	5.27702	0.422422
5.52764	5.64116	5.37829	5.61576	5.71423	5.4642	4.73147	4.79823	4.60203	5.07276	5.12652	5.21447	0.40709
6.03015	5.55434	5.31971	5.50732	5.65251	5.40375	4.68777	4.78653	4.58891	5.00109	5.04338	5.15453	0.384535
6.53266	5.47923	5.26933	5.41653	5.60184	5.34807	4.64509	4.77103	4.57045	4.92694	4.97056	5.09991	0.369436
7.03518	5.41926	5.2302	5.33669	5.56538	5.31227	4.6236	4.76721	4.56623	4.87057	4.91128	5.06027	0.354592
7.53769	5.35467	5.18197	5.25485	5.52274	5.2781	4.61103	4.77781	4.57229	4.82797	4.84589	5.02273	0.33437
8.0402	5.30567	5.14436	5.19232	5.49367	5.24706	4.59827	4.78246	4.57267	4.78373	4.79427	4.99145	0.322439
8.54271	5.26823	5.11309	5.13961	5.47385	5.23554	4.60467	4.8015	4.58805	4.75878	4.75236	4.97357	0.309507
9.04523	5.22629	5.07173	5.08539	5.44651	5.22623	4.61694	4.82836	4.6098	4.74438	4.70423	4.95599	0.293654
9.54774	5.20173	5.0421	5.05071	5.43336	5.21706	4.62587	4.84841	4.62545	4.72829	4.67148	4.94445	0.285597
10.0503	5.1838	5.01326	5.02376	5.4233	5.22572	4.65068	4.88372	4.6562	4.73153	4.64335	4.94353	0.276043
10.5528	5.16197	4.97454	4.99538	5.4053	5.23669	4.67751	4.91933	4.68921	4.74105	4.60935	4.94103	0.266496
11.0553	5.15797	4.94765	4.98635	5.40112	5.24471	4.6978	4.9487	4.71591	4.74827	4.59075	4.94392	0.263043
11.5578	5.15539	4.91595	4.98275	5.39393	5.2685	4.73101	4.99208	4.7567	4.77336	4.57107	4.95407	0.259198
12.0603	5.15013	4.87555	4.97762	5.37945	5.29473	4.76293	5.02837	4.79474	4.79937	4.54611	4.9609	0.258088
12.5628	5.16167	4.84603	4.99104	5.37729	5.31504	4.78572	5.06042	4.82561	4.82192	4.53495	4.97197	0.260688
13.0653	5.16933	4.80677	5.00695	5.36642	5.3486	4.81895	5.10336	4.86825	4.85969	4.51699	4.98653	0.26538
13.5678	5.17585	4.76118	5.02052	5.34976	5.38455	4.84797	5.13344	4.90283	4.89282	4.49512	4.9964	0.273904
14.0704	5.19666	4.72475	5.0509	5.34278	5.41159	4.86566	5.16266	4.93007	4.92178	4.48453	5.00914	0.28369
14.5729	5.20872	4.67496	5.08013	5.32223	5.44893	4.89173	5.19837	4.96674	4.96302	4.46268	5.02175	0.29787
15.0754	5.22149	4.62215	5.10578	5.2979	5.4885	4.91106	5.21802	4.99122	4.99477	4.43937	5.02903	0.314786
15.5779	5.24473	4.5762	5.14596	5.27952	5.51648	4.9174	5.24072	5.00938	5.02249	4.42434	5.03772	0.331361
16.0804	5.25526	4.515	5.18112	5.24395	5.5518	4.93054	5.26455	5.03479	5.05957	4.39531	5.04319	0.353356
16.5829	5.2684	4.45473	5.21153	5.20707	5.58948	4.93499	5.27189	5.04499	5.08335	4.368	5.04344	0.375963
17.0854	5.28724	4.39866	5.25404	5.17193	5.61363	4.92542	5.28566	5.05057	5.10411	4.34564	5.04369	0.39783
17.5879	5.29082	4.32724	5.2879	5.11801	5.64245	4.92167	5.29482	5.06116	5.13137	4.30844	5.03839	0.42483
18.0905	5.29892	4.26077	5.31622	5.06576	5.67423	4.9079	5.28962	5.05458	5.14274	4.27638	5.02871	0.450408
18.593	5.30756	4.19558	5.35441	5.01128	5.69136	4.87971	5.2928	5.04575	5.15283	4.24588	5.01771	0.475699
19.0955	5.30009	4.11662	5.38088	4.9389	5.71076	4.85689	5.28604	5.03985	5.16676	4.20155	4.99983	0.504824
19.598	5.29872	4.04617	5.40172	4.87149	5.73391	4.82326	5.26901	5.01623	5.16356	4.16553	4.97896	0.531043
20.1005	5.2927	3.9741	5.43055	4.79868	5.74181	4.77544	5.26043	4.99331	5.16147	4.12772	4.95562	0.55776
20.603	5.27137	3.89123	5.44542	4.71116	5.74959	4.73304	5.23775	4.97145	5.1609	4.07855	4.92505	0.586335
21.1055	5.25711	3.81948	5.45522	4.63169	5.76189	4.67963	5.21012	4.93244	5.14342	4.03997	4.8931	0.611227
21.608	5.23346	3.74329	5.47158	4.54448	5.75883	4.61275	5.18913	4.89703	5.12989	3.99634	4.85768	0.637487
22.1106	5.19689	3.66004	5.47244	4.44727	5.75358	4.55179	5.15182	4.86072	5.116	3.94467	4.81552	0.663412
22.6131	5.16767	3.58915	5.46941	4.36033	5.75393	4.48008	5.11533	4.80856	5.0868	3.90451	4.77358	0.685709
23.1156	5.12534	3.51124	5.47176	4.26411	5.73978	4.39607	5.08219	4.76258	5.06467	3.85625	4.7274	0.710286
23.6181	5.07386	3.43044	5.45773	4.16341	5.72199	4.31887	5.03295	4.71368	5.04084	3.80369	4.67575	0.732428
24.1206	5.02928	3.3619	5.4413	4.07397	5.71132	4.23162	4.98978	4.65096	5.00457	3.76214	4.62569	0.751741
24.6231	4.96928	3.28441	5.42914	3.97448	5.68791	4.13372	4.94582	4.5966	4.97861	3.70999	4.571	0.774131
25.1256	4.9048	3.20841	5.4001	3.87603	5.66002	4.04389	4.88837	4.53741	4.95022	3.6575	4.51267	0.792212
25.6281	4.84606	3.14337	5.37021	3.78845	5.64109	3.94519	4.84084	4.46698	4.91324	3.61434	4.45698	0.808812
26.1307	4.77111	3.06837	5.34341	3.69068	5.61186	3.83791	4.78829	4.40653	4.88947	3.55914	4.39668	0.829058
26.6332	4.69665	2.99901	5.29952	3.59892	5.57764	3.74039	4.72676	4.33949	4.86268	3.50764	4.33487	0.843403
27.1357	4.62608	2.93832	5.25636	3.51623	5.55396	3.63565	4.67704	4.26418	4.83119	3.46305	4.27621	0.85788
27.6382	4.54003	2.86763	5.21511	3.42383	5.52248	3.52479	4.61862	4.1998	4.81458	3.40636	4.21332	0.876205
28.1407	4.45918	2.80619	5.15693	3.34135	5.48522	3.42565	4.5568	4.12727	4.79377	3.35716	4.15095	0.887305
28.6432	4.37986	2.75035	5.10112	3.26496	5.45941	3.32116	4.50634	4.04969	4.77144	3.31184	4.09162	0.900185
29.1457	4.28711	2.68549	5.04608	3.17989	5.42804	3.21297	4.4446	3.98336	4.76417	3.2555	4.02872	0.91675
29.6482	4.2033	2.6326	4.97466	3.10737	5.38987	3.11835	4.38518	3.90771	4.75086	3.20955	3.96795	0.925089
30.1508	4.11819	2.58177	4.90725	3.0372	5.36339	3.02009	4.33454	3.8304	4.73851	3.16405	3.90954	0.936752
30.6533	4.02263	2.52376	4.83953	2.96	5.33336	2.92037	4.27168	3.76413	4.73994	3.10965	3.8485	0.951597
31.1558	3.93872	2.47925	4.75629	2.89665	5.29531	2.83585	4.21624	3.68783	4.73305	3.06759	3.79068	0.957523
31.6583	3.85092	2.43312	4.67862	2.83169	5.26856	2.74917	4.16543	3.61327	4.72881	3.02266	3.73422	0.968019
32.1608	3.75696	2.38233	4.59959	2.76216	5.23996	2.66281	4.10333	3.549	4.73575	2.97197	3.67639	0.980831
32.6633	3.67652	2.34535	4.50616	2.7067	5.20191	2.59276	4.05238	3.47445	4.73183	2.93456	3.62226	0.984269
33.1658	3.59048	2.30337	4.41974	2.64625	5.17406	2.52136	4.00111	3.40488	4.73171	2.89147	3.56844	0.993079
33.6683	3.5033	2.25989	4.33095	2.58452	5.14565	2.45133	3.94125	3.34431	4.73936	2.84649	3.51471	1.00301
34.1709	3.43033	2.2295	4.22914	2.53618	5.10618	2.398	3.89438	3.27369	4.73408	2.81462	3.46461	1.00337
34.6734	3.3506	2.19159	4.13572	2.48043	5.07519	2.34341	3.84232	3.21098	4.73372	2.77503	3.4139	1.00946
35.1759	3.27474	2.15589	4.03915	2.42718	5.04464	2.29054	3.78574	3.15566	4.73756	2.73775	3.36488	1.01532
35.6784	3.21241	2.13174	3.93141	2.38572	5.00152	2.25413	3.74181	3.09107	4.72725	2.71234	3.31894	1.0118
36.1809	3.14291	2.09876	3.83365	2.33549	4.96497	2.21596	3.68865	3.0371	4.72299	2.67812	3.27186	1.01401
36.6834	3.08207	2.0719	3.73252	2.29159	4.93003	2.17939	3.63564	2.98873	4.7194	2.65033	3.22816	1.01473
37.1859	3.03321	2.0544	3.62282	2.25721	4.88167	2.15885	3.59284	2.93246	4.70161	2.63221	3.18673	1.00671
37.6884	2.97802	2.02802	3.52502	2.21415	4.8382	2.13607	3.53833	2.88906	4.69139	2.60525	3.14435	1.00411
38.191	2.93599	2.01149	3.42415	2.18146	4.79778	2.11508	3.48883	2.84929	4.67913	2.58847	3.10717	0.998993
38.6935	2.9039	2.00169	3.31753	2.15603	4.74362	2.10997	3.44588	2.8033	4.65428	2.57872	3.07149	0.986117
39.196	2.86734	1.98431	3.22443	2.12366	4.69258	2.10234	3.39131	2.77176	4.63891	2.56151	3.03582	0.978029
39.6985	2.8474	1.97999	3.12831	2.10501	4.6458	2.09644	3.34636	2.74167	4.61944	2.55782	3.00682	0.966702
40.201	2.8345	1.97938	3.02886	2.09051	4.58505	2.10568	3.30373	2.70714	4.58979	2.55817	2.97828	0.948987
40.7035	2.81919	1.97311	2.94378	2.07055	4.52529	2.11103	3.25172	2.68763	4.57091	2.55292	2.95061	0.935426
41.206	2.82213	1.98127	2.85521	2.065	4.47066	2.11674	3.2124	2.66672	4.54572	2.56229	2.92981	0.918659
41.7085	2.82821	1.98883	2.76499	2.05847	4.402	2.13534	3.17085	2.6424	4.51267	2.57077	2.90745	0.897574
42.2111	2.83369	1.99174	2.68905	2.04671	4.33219	2.1471	3.12371	2.63189	4.49045	2.57386	2.88604	0.880396
42.7136	2.85685	2.00755	2.6084	2.04715	4.26829	2.15629	3.09035	2.6159	4.45917	2.58905	2.8699	0.860982
43.2161	2.87833	2.01678	2.52712	2.04015	4.1908	2.17483	3.0508	2.59645	4.42162	2.59612	2.8493	0.839829
43.7186	2.90043	2.02134	2.45929	2.02783	4.11014	2.18247	3.01056	2.58768	4.39334	2.59656	2.82896	0.822441
44.2211	2.93748	2.03505	2.38525	2.02409	4.03596	2.18419	2.9832	2.56829	4.35262	2.60406	2.81102	0.804154
44.7236	2.96771	2.03635	2.31131	2.00757	3.94866	2.1917	2.94701	2.54419	4.30696	2.5963	2.78578	0.786339
45.2261	2.99967	2.03402	2.24958	1.98738	3.85587	2.1848	2.91529	2.52601	4.26843	2.58204	2.76031	0.771697
45.7286	3.0425	2.03714	2.18004	1.97261	3.7696	2.16954	2.89359	2.49181	4.21518	2.57041	2.73424	0.757425
46.2312	3.07426	2.02469	2.11134	1.94242	3.6709	2.15749	2.8618	2.45228	4.15955	2.54005	2.69948	0.745127
46.7337	3.10913	2.01128	2.05371	1.9115	3.56486	2.12881	2.83876	2.41465	4.10982	2.5062	2.66487	0.735519
47.2362	3.15009	1.99993	1.98744	1.88277	3.46595	2.09094	2.8211	2.35832	4.04535	2.47212	2.6274	0.727746
47.7387	3.17717	1.9719	1.92366	1.83762	3.35669	2.0556	2.79359	2.29835	3.98251	2.41928	2.58164	0.722984
48.2412	3.20881	1.94583	1.87068	1.79481	3.23986	2.00366	2.77762	2.23804	3.92514	2.3672	2.53716	0.72089
48.7437	3.24125	1.91832	1.80933	1.75101	3.13204	1.94407	2.76145	2.15897	3.8544	2.31273	2.48836	0.721658
49.2462	3.25838	1.87489	1.75261	1.6922	3.01759	1.88846	2.73713	2.07949	3.78928	2.24187	2.43319	0.725426
49.7487	3.28101	1.83649	1.70639	1.63966	2.89665	1.81841	2.72493	1.99872	3.72873	2.1764	2.38074	0.731533
50.2513	3.299	1.79376	1.65188	1.5844	2.78715	1.74384	2.70658	1.90153	3.65628	2.10719	2.32316	0.740004
50.7538	3.30206	1.73804	1.60356	1.51839	2.67535	1.67588	2.68273	1.80855	3.59245	2.02622	2.26232	0.75022
51.2563	3.31156	1.69031	1.56484	1.46268	2.55844	1.59628	2.66953	1.71492	3.53144	1.95497	2.2055	0.761839
51.7588	3.31213	1.6362	1.51781	1.40323	2.45496	1.51524	2.64545	1.60931	3.46007	1.87922	2.14336	0.774223
52.2613	3.30057	1.57349	1.47835	1.33791	2.35318	1.44295	2.62008	1.51294	3.39972	1.79707	2.08163	0.787007
52.7638	3.29646	1.52091	1.44743	1.28511	2.24728	1.36104	2.60281	1.41682	3.34047	1.72734	2.02457	0.800333
53.2663	3.28075	1.46052	1.40808	1.22691	2.15596	1.27982	2.57245	1.31313	3.2732	1.652	1.96228	0.813073
53.7688	3.25736	1.39648	1.37717	1.16707	2.06966	1.20859	2.54565	1.22217	3.21902	1.57527	1.90385	0.825613
54.2714	3.24187	1.3434	1.35308	1.11976	1.97969	1.1289	2.52332	1.13112	3.16426	1.51167	1.84971	0.838173
54.7739	3.21327	1.28149	1.31996	1.06503	1.90425	1.05125	2.48791	1.03571	3.10393	1.44129	1.79041	0.849421
55.2764	3.18188	1.22067	1.29552	1.01233	1.83606	0.984245	2.46022	0.954516	3.05774	1.37407	1.73772	0.860373
55.7789	3.15762	1.17008	1.27567	0.970485	1.76367	0.909579	2.43244	0.871646	3.00888	1.31902	1.68791	0.870889
56.2814	3.11949	1.10999	1.24607	0.919597	1.70438	0.838156	2.39351	0.786749	2.95666	1.25631	1.63309	0.879849
56.7839	3.08308	1.05511	1.22516	0.873975	1.65339	0.778049	2.36485	0.716196	2.91856	1.20051	1.58689	0.888511
57.2864	3.05168	1.00834	1.20657	0.836352	1.5969	0.71112	2.33127	0.642066	2.87543	1.15436	1.54141	0.896219
57.7889	3.00639	0.95192	1.17785	0.788842	1.55112	0.648516	2.28993	0.568122	2.83093	1.09983	1.49134	0.90246
58.2915	2.9665	0.903887	1.15802	0.749237	1.51399	0.597575	2.25934	0.507861	2.79962	1.05475	1.45108	0.90832
58.794	2.92844	0.860697	1.13867	0.713977	1.46997	0.540053	2.21949	0.44213	2.76105	1.01536	1.40898	0.912808
59.2965	2.87727	0.808228	1.10957	0.6689	1.43391	0.487075	2.17622	0.378408	2.72325	0.967231	1.36301	0.916316
59.799	2.83413	0.766092	1.09005	0.633559	1.40663	0.445157	2.14213	0.326642	2.69734	0.929859	1.32716	0.919406
60.3015	2.78907	0.7247	1.06977	0.598471	1.37125	0.395896	2.09575	0.267217	2.66264	0.893491	1.28683	0.921115
60.804	2.73265	0.674906	1.04084	0.554575	1.341	0.350584	2.05065	0.211004	2.63115	0.84877	1.24361	0.922694
61.3065	2.68589	0.636112	1.02248	0.521306	1.31951	0.315129	2.01152	0.164069	2.60994	0.815096	1.21011	0.923884
61.809	2.63356	0.593738	1.00254	0.484222	1.28914	0.271229	1.95904	0.1074	2.57898	0.777735	1.16976	0.924072
62.3116	2.57278	0.544698	0.975413	0.440253	1.26125	0.230621	1.91222	0.0550074	2.55348	0.733413	1.12791	0.92502
62.8141	2.52244	0.506492	0.959803	0.406853	1.24231	0.198778	1.86713	0.00897515	2.53605	0.699595	1.09484	0.92552
63.3166	2.46373	0.461166	0.941793	0.366109	1.21441	0.157695	1.80981	-0.0479976	2.50812	0.658052	1.05329	0.925596
63.8191	2.40063	0.412114	0.918015	0.321345	1.18687	0.119687	1.7616	-0.0993369	2.48737	0.61196	1.01202	0.927033
64.3216	2.34811	0.373226	0.906225	0.286439	1.16881	0.0898651	1.71077	-0.146973	2.47184	0.575151	0.978345	0.927835
64.8241	2.28572	0.324968	0.890873	0.241933	1.14251	0.0506268	1.65113	-0.205611	2.44534	0.527774	0.935526	0.928848
65.3266	2.22383	0.27676	0.870749	0.197286	1.11497	0.0148906	1.60287	-0.256934	2.42733	0.479191	0.895094	0.931387
65.8291	2.17202	0.237482	0.862426	0.161482	1.0977	-0.0125756	1.54856	-0.306762	2.41153	0.438311	0.861017	0.93305
66.3317	2.11022	0.18791	0.849013	0.115484	1.07356	-0.0489226	1.49071	-0.366511	2.38512	0.385757	0.818234	0.935504
66.8342	2.05394	0.142443	0.831709	0.0738221	1.04696	-0.08066	1.44499	-0.417079	2.36858	0.336156	0.780087	0.939183
67.3367	2.0065	0.104105	0.825932	0.0397159	1.03143	-0.103376	1.39122	-0.467874	2.35172	0.29265	0.747202	0.941787
67.8392	1.95003	0.055827	0.814004	-0.00363824	1.01078	-0.133783	1.33994	-0.526541	2.32579	0.238235	0.707065	0.945591
68.3417	1.90355	0.0154929	0.799776	-0.0381686	0.986683	-0.157938	1.29986	-0.574141	2.31127	0.191134	0.673752	0.949953
68.8442	1.86387	-0.0199457	0.797357	-0.0666436	0.974346	-0.171858	1.25129	-0.62313	2.29458	0.148422	0.644828	0.953159
69.3467	1.817	-0.0637578	0.788615	-0.102038	0.958917	-0.191942	1.21111	-0.677009	2.27144	0.0970066	0.610934	0.957765
69.8492	1.78364	-0.0962672	0.779898	-0.124543	0.939441	-0.20396	1.17979	-0.717875	2.26135	0.0568963	0.585836	0.962096
70.3518	1.75454	-0.126114	0.783704	-0.142551	0.932552	-0.204448	1.1415	-0.760548	2.24803	0.0195602	0.564622	0.965387
70.8543	1.7209	-0.161383	0.781642	-0.164069	0.925288	-0.209629	1.11673	-0.804355	2.23184	-0.0228567	0.541411	0.970108
71.3568	1.70321	-0.182398	0.782314	-0.169432	0.914186	-0.205127	1.09793	-0.833355	2.23032	-0.0504328	0.52872	0.973769
71.8593	1.68715	-0.202386	0.796366	-0.171728	0.916886	-0.188045	1.07562	-0.864109	2.22527	-0.0763064	0.519872	0.976718
72.3618	1.66997	-0.22352	0.805361	-0.173233	0.922583	-0.174534	1.0706	-0.892051	2.22158	-0.10245	0.512431	0.980987
72.8643	1.67011	-0.228039	0.819958	-0.156156	0.925244	-0.150051	1.06858	-0.903955	2.234	-0.110933	0.516876	0.98359
73.3668	1.6697	-0.232497	0.848835	-0.136962	0.942955	-0.112201	1.06787	-0.917416	2.2433	-0.118208	0.525538	0.985983
73.8693	1.67235	-0.233191	0.87378	-0.112107	0.967264	-0.0770281	1.08636	-0.92426	2.25849	-0.120376	0.539128	0.989491
74.3719	1.69287	-0.215997	0.907364	-0.0673987	0.989639	-0.029762	1.10541	-0.914455	2.29085	-0.103172	0.565534	0.99102
74.8744	1.71159	-0.199338	0.956191	-0.0213352	1.02813	0.0315342	1.1314	-0.905782	2.32081	-0.0849108	0.59683	0.992971
75.3769	1.73814	-0.174104	1.00246	0.0348396	1.07683	0.0909094	1.17668	-0.886731	2.3609	-0.0563997	0.636352	0.995761
75.8794	1.78233	-0.131014	1.06032	0.110382	1.12482	0.163444	1.22127	-0.850717	2.41835	-0.00829501	0.689089	0.996524
76.3819	1.82451	-0.088631	1.13417	0.186287	1.18956	0.250736	1.27866	-0.814826	2.474	0.0408259	0.74753	0.998272
76.8844	1.87934	-0.0331686	1.20668	0.275898	1.26777	0.337051	1.35375	-0.764644	2.54337	0.104683	0.817073	1.00039
77.3869	1.95074	0.039107	1.29337	0.382856	1.34624	0.437905	1.42829	-0.69729	2.62945	0.186964	0.899764	1.00055
77.8894	2.02075	0.111257	1.3963	0.48954	1.44131	0.554553	1.52075	-0.628535	2.71435	0.270483	0.989076	1.00199
78.392	2.10763	0.200629	1.49874	0.612963	1.55229	0.671308	1.62776	-0.541888	2.816	0.372298	1.09177	1.00314
78.8945	2.20889	0.305101	1.6173	0.750821	1.66392	0.803908	1.73557	-0.438434	2.93294	0.49007	1.20701	1.00248
79.397	2.30958	0.410866	1.75152	0.888542	1.7909	0.953104	1.86495	-0.332223	3.04922	0.609489	1.3296	1.00308
79.8995	2.42982	0.537215	1.88528	1.04539	1.93513	1.10307	2.00471	-0.205369	3.18445	0.749605	1.46693	1.00256
80.402	2.56068	0.676187	2.03602	1.21316	2.07949	1.26976	2.14785	-0.0629524	3.3327	0.902187	1.61551	1.00041
80.9045	2.69164	0.818201	2.20072	1.38168	2.23652	1.45341	2.31417	0.0832502	3.48073	1.05719	1.77175	0.999191
81.407	2.84298	0.982805	2.36401	1.57072	2.41069	1.63791	2.48613	0.251854	3.64904	1.23402	1.94302	0.99598
81.9095	3.00008	1.15674	2.54413	1.76669	2.58339	1.8394	2.66449	0.433875	3.82735	1.41908	2.12352	0.991423
82.4121	3.15798	1.33566	2.73544	1.96487	2.76476	2.0574	2.86493	0.620319	4.00554	1.6076	2.31145	0.987155
82.9146	3.33531	1.53766	2.92361	2.18378	2.96188	2.27535	3.06586	0.829835	4.20399	1.81763	2.51349	0.98003
83.4171	3.51286	1.74515	3.12755	2.40548	3.15516	2.5095	3.27596	1.0497	4.40814	2.03122	2.72207	0.971873
83.9196	3.69183	1.95949	3.33894	2.63136	3.35216	2.75854	3.50409	1.27412	4.61144	2.24953	2.93715	0.963074
84.4221	3.8874	2.19553	3.54477	2.87676	3.56251	3.00527	3.7278	1.52098	4.83333	2.48751	3.16419	0.950698
84.9246	4.07725	2.43257	3.76436	3.12065	3.76618	3.26608	3.96266	1.7741	5.05544	2.72417	3.39435	0.937755
85.4271	4.2689	2.67762	3.98665	3.37033	3.96796	3.53866	4.20885	2.03127	5.27545	2.96657	3.62923	0.92322
85.9296	4.47229	2.9406	4.20015	3.6361	4.17986	3.80508	4.44656	2.30886	5.511	3.22475	3.87252	0.904877
86.4322	4.66389	3.19925	4.42437	3.89534	4.38191	4.08191	4.69595	2.58761	5.7406	3.47619	4.1147	0.88677
86.9347	4.85698	3.46586	4.64551	4.1608	4.57593	4.36578	4.94786	2.86918	5.96649	3.73344	4.35878	0.866399
87.4372	5.0549	3.74411	4.85399	4.43637	4.77612	4.63819	5.1884	3.1674	6.20355	4.00025	4.60633	0.842779
87.9397	5.23517	4.0122	5.06938	4.7	4.96313	4.9163	5.43917	3.46049	6.42799	4.25478	4.84786	0.820585
88.4422	5.41586	4.28697	5.27532	4.96915	5.13586	5.19585	5.68249	3.75413	6.64689	4.5143	5.08768	0.796114
88.9447	5.59304	4.56514	5.46482	5.24058	5.31061	5.45826	5.91315	4.05883	6.87155	4.77556	5.32515	0.770042
89.4472	5.74782	4.82772	5.65733	5.4952	5.46945	5.72164	6.15045	4.35126	7.07716	5.01976	5.55178	0.747006
89.9497	5.90156	5.09487	5.83436	5.75373	5.60873	5.98095	6.37074	4.6415	7.27588	5.26742	5.77297	0.722848
90.4523	6.0432	5.35615	5.99208	6.00562	5.7468	6.21786	6.57891	4.9361	7.4747	5.5081	5.98595	0.699987
90.9548	6.15986	5.59769	6.14959	6.23702	5.86792	6.45148	6.78839	5.21153	7.64938	5.72823	6.18411	0.681978
91.4573	6.27403	5.84093	6.28679	6.46994	5.96614	6.67604	6.97341	5.48223	7.81681	5.94957	6.37359	0.665409
91.9598	6.36848	6.06884	6.40359	6.68726	6.06155	6.87373	7.1486	5.75018	7.97916	6.1552	6.54966	0.653581
92.4623	6.43803	6.27452	6.51849	6.88243	6.14113	7.06489	7.31865	5.9931	8.11421	6.33874	6.70842	0.647524
92.9648	6.50377	6.47838	6.61043	7.07651	6.1969	7.24314	7.46025	6.22944	8.24281	6.52094	6.85626	0.645763
93.4673	6.54412	6.65844	6.68323	7.24758	6.25016	7.39177	7.59533	6.45627	8.36195	6.68014	6.9869	0.650421
93.9698	6.56253	6.81617	6.75417	7.39763	6.29086	7.53239	7.71855	6.65429	8.45274	6.81832	7.09977	0.659108
94.4724	6.57635	6.96873	6.80152	7.54429	6.30871	7.65814	7.8132	6.84516	8.53863	6.95277	7.20075	0.673219
94.9749	6.56224	7.09169	6.83254	7.66307	6.32505	7.75344	7.90446	7.02106	8.61124	7.05927	7.28241	0.69214
95.4774	6.53198	7.19514	6.86238	7.7643	6.33252	7.84077	7.97745	7.16697	8.65583	7.14795	7.34753	0.711167
95.9799	6.49713	7.29077	6.86867	7.85974	6.31808	7.91253	8.02495	7.30637	8.69686	7.23033	7.40054	0.735146
96.4824	6.43507	7.35441	6.86138	7.92476	6.30222	7.9541	8.07067	7.42667	8.72078	7.28211	7.43322	0.760749
96.9849	6.36408	7.40344	6.85297	7.97668	6.28016	7.98846	8.09264	7.5179	8.71785	7.32042	7.45146	0.782836
97.4874	6.28842	7.44244	6.82066	8.01988	6.23635	8.00713	8.09447	7.60379	8.71215	7.34953	7.45748	0.809325
97.9899	6.18812	7.44986	6.77701	8.03221	6.19001	7.99644	8.09443	7.66753	8.68579	7.34772	7.44291	0.834675
98.4925	6.08681	7.44877	6.7319	8.03669	6.13938	7.98029	8.06834	7.70508	8.63632	7.33786	7.41714	0.854639
98.995	5.9789	7.43494	6.66434	8.029	6.06862	7.9487	8.02195	7.73803	8.5795	7.3154	7.37794	0.877229
99.4975	5.83386	7.38495	6.57727	7.98602	5.98459	7.87981	7.98494	7.74693	8.49758	7.2559	7.31318	0.90182
100	5.76069	7.36178	6.50867	7.9668	5.91487	7.84635	7.9762	7.7426	8.46885	7.22758	7.27744	0.923802

## Sheet: M1b_RightLeg_NW
StancePhase	NDevR_Meas1	NDevR_Meas2	NDevR_Meas3	NDevR_Meas4	NDevR_Meas5	NDevR_Meas6	NDevR_Meas7	NDevR_Meas8	NDevR_Meas9	NDevR_Meas10	NDevR_Mean	NDevR_SD
0	-3.79113	-4.46915	-3.91494	-4.67437	-3.46584	-3.71735	-3.33931	-3.7741	-3.84033	-4.24304	-3.92296	0.422124
0.502513	-3.70057	-4.3659	-3.85618	-4.57976	-3.39092	-3.6242	-3.17007	-3.65827	-3.70569	-4.13721	-3.81888	0.431471
1.00503	-3.55525	-4.20142	-3.72141	-4.42758	-3.22559	-3.48353	-3.02316	-3.53622	-3.56573	-3.97027	-3.67102	0.427099
1.50754	-3.42057	-4.04559	-3.60564	-4.28346	-3.08424	-3.3459	-2.86276	-3.40033	-3.41402	-3.81452	-3.5277	0.426901
2.01005	-3.28664	-3.8871	-3.47871	-4.13701	-2.93779	-3.21046	-2.69517	-3.26763	-3.26525	-3.65815	-3.38239	0.427534
2.51256	-3.13091	-3.70393	-3.3364	-3.96609	-2.7755	-3.05461	-2.53559	-3.12934	-3.11054	-3.4791	-3.2222	0.42071
3.01508	-2.97708	-3.51949	-3.20218	-3.79379	-2.62222	-2.89011	-2.35749	-2.97315	-2.93722	-3.30109	-3.05738	0.417848
3.51759	-2.82243	-3.33154	-3.05497	-3.61761	-2.46705	-2.73026	-2.18153	-2.82532	-2.77128	-3.12184	-2.89238	0.412911
4.0201	-2.64801	-3.12152	-2.89593	-3.419	-2.29753	-2.55114	-2.01094	-2.67042	-2.59726	-2.92267	-2.71344	0.401923
4.52261	-2.48047	-2.91603	-2.74657	-3.22413	-2.13767	-2.3653	-1.82315	-2.50117	-2.40771	-2.73031	-2.53325	0.396748
5.02513	-2.30949	-2.70559	-2.58454	-3.02324	-1.97992	-2.18613	-1.64516	-2.34318	-2.22827	-2.53498	-2.35405	0.386707
5.52764	-2.12258	-2.47809	-2.41428	-2.80409	-1.80867	-1.9896	-1.46912	-2.17682	-2.03936	-2.3244	-2.1627	0.373223
6.03015	-1.94737	-2.26154	-2.25583	-2.59404	-1.64746	-1.78932	-1.28002	-2.00037	-1.83915	-2.12644	-1.97415	0.366928
6.53266	-1.76641	-2.03951	-2.08538	-2.37641	-1.49211	-1.59844	-1.10681	-1.83765	-1.65154	-1.92421	-1.78785	0.353636
7.03518	-1.57497	-1.80769	-1.91045	-2.14655	-1.32419	-1.39266	-0.931353	-1.66569	-1.45356	-1.71312	-1.59202	0.340413
7.53769	-1.39871	-1.59259	-1.74896	-1.93023	-1.16612	-1.18655	-0.749073	-1.48872	-1.24926	-1.51926	-1.40295	0.334781
8.0402	-1.21445	-1.37199	-1.5759	-1.70507	-1.01739	-0.992829	-0.5861	-1.32751	-1.05965	-1.31978	-1.21707	0.320887
8.54271	-1.02589	-1.15007	-1.40196	-1.47485	-0.857243	-0.78691	-0.416943	-1.15666	-0.859431	-1.11852	-1.02485	0.310584
9.04523	-0.854197	-0.948837	-1.24272	-1.2611	-0.706558	-0.584344	-0.248631	-0.986037	-0.658643	-0.936895	-0.842797	0.306951
9.54774	-0.672628	-0.742009	-1.07253	-1.03781	-0.568692	-0.397348	-0.0999724	-0.831947	-0.474325	-0.748183	-0.664545	0.29484
10.0503	-0.493371	-0.541987	-0.905253	-0.817177	-0.421126	-0.2009	0.0578085	-0.667457	-0.279957	-0.564522	-0.483394	0.288932
10.5528	-0.330769	-0.363503	-0.753736	-0.614126	-0.28269	-0.0114033	0.207005	-0.507705	-0.0912505	-0.400165	-0.314834	0.287658
11.0553	-0.157163	-0.178789	-0.591989	-0.401536	-0.160526	0.159877	0.33966	-0.363545	0.0799597	-0.227217	-0.150127	0.278857
11.5578	0.00784652	-0.0074604	-0.436765	-0.199167	-0.0307236	0.338589	0.482941	-0.20816	0.260307	-0.0651008	0.0142306	0.277423
12.0603	0.158479	0.144779	-0.297719	-0.0135532	0.0906275	0.507705	0.611246	-0.0615164	0.429234	0.0806665	0.164995	0.278248
12.5628	0.320515	0.303993	-0.148891	0.180714	0.192978	0.657167	0.728902	0.071373	0.581173	0.236061	0.312398	0.273461
13.0653	0.468784	0.445049	-0.00965632	0.358113	0.301209	0.813162	0.856593	0.21574	0.741551	0.376068	0.456661	0.275751
13.5678	0.60678	0.571692	0.113814	0.521478	0.402523	0.958028	0.964906	0.347659	0.885985	0.504416	0.587728	0.278253
14.0704	0.755574	0.705189	0.246921	0.691667	0.483184	1.08286	1.06972	0.46837	1.01558	0.642268	0.716133	0.277433
14.5729	0.886754	0.817212	0.367926	0.839833	0.568351	1.21414	1.18154	0.600206	1.15301	0.761388	0.839036	0.282377
15.0754	1.01273	0.920593	0.47425	0.978019	0.648784	1.33349	1.27204	0.716433	1.27115	0.874441	0.950194	0.286129
15.5779	1.1475	1.02951	0.590179	1.12017	0.707765	1.4331	1.36609	0.824558	1.37768	0.995525	1.05921	0.288754
16.0804	1.26216	1.11542	0.691902	1.23709	0.770043	1.53959	1.46215	0.942784	1.49118	1.09607	1.16084	0.295498
16.5829	1.37683	1.19904	0.780477	1.34904	0.83016	1.63388	1.53778	1.04287	1.5831	1.19653	1.25297	0.300373
17.0854	1.49687	1.28594	0.878569	1.46146	0.868771	1.70926	1.62274	1.13832	1.66737	1.30247	1.34318	0.305999
17.5879	1.59581	1.35026	0.960696	1.54798	0.909571	1.79237	1.70358	1.24226	1.7574	1.38793	1.42479	0.314282
18.0905	1.69957	1.41845	1.03161	1.63501	0.951039	1.86345	1.76758	1.32646	1.82473	1.47916	1.49971	0.320614
18.593	1.80421	1.48681	1.112	1.71886	0.971632	1.91686	1.84437	1.40989	1.88879	1.57251	1.57259	0.329061
19.0955	1.88837	1.53476	1.17522	1.77874	0.993337	1.9791	1.91074	1.49995	1.95704	1.64722	1.63645	0.339041
19.598	1.98122	1.5918	1.22975	1.84449	1.01855	2.02978	1.96587	1.56988	2.00252	1.7326	1.69665	0.347374
20.1005	2.0698	1.64531	1.29386	1.9036	1.02393	2.06425	2.03434	1.64312	2.04916	1.81606	1.75434	0.358511
20.603	2.14014	1.6821	1.34026	1.94299	1.02909	2.1088	2.08701	1.72083	2.09806	1.88402	1.80333	0.370508
21.1055	2.22174	1.73174	1.3809	1.99272	1.04028	2.14237	2.13524	1.77896	2.12518	1.96593	1.8515	0.381412
21.608	2.29389	1.77392	1.43129	2.03262	1.03292	2.16129	2.19447	1.84417	2.15772	2.04136	1.89636	0.395041
22.1106	2.35152	1.80412	1.46391	2.05848	1.02388	2.19151	2.23454	1.91121	2.19036	2.10526	1.93348	0.409361
22.6131	2.42153	1.84902	1.49392	2.09749	1.02317	2.21138	2.27721	1.95992	2.20321	2.18429	1.97211	0.423073
23.1156	2.47751	1.88266	1.53376	2.12379	1.00569	2.21818	2.3262	2.01887	2.22537	2.25213	2.00642	0.438617
23.6181	2.52391	1.90967	1.55608	2.14241	0.985156	2.23751	2.35539	2.07664	2.24541	2.31289	2.03451	0.45518
24.1206	2.58231	1.95129	1.57895	2.17489	0.975108	2.24721	2.39338	2.11798	2.24861	2.38781	2.06575	0.471226
24.6231	2.62326	1.97853	1.61146	2.1923	0.950512	2.24554	2.43147	2.17198	2.26453	2.44735	2.09169	0.487663
25.1256	2.66033	2.00479	1.62684	2.20836	0.921586	2.25774	2.45201	2.22159	2.27627	2.50452	2.1134	0.505941
25.6281	2.70758	2.04378	1.6457	2.23692	0.905049	2.26124	2.48569	2.25721	2.27496	2.57313	2.13913	0.523236
26.1307	2.73545	2.06633	1.67365	2.24883	0.876501	2.25525	2.51289	2.30701	2.2891	2.62338	2.15884	0.539373
26.6332	2.76532	2.09333	1.68491	2.26519	0.842303	2.26466	2.52735	2.3491	2.29708	2.67609	2.17653	0.558571
27.1357	2.80228	2.12963	1.70231	2.29084	0.82183	2.26649	2.5568	2.38004	2.29611	2.7362	2.19825	0.575794
27.6382	2.81966	2.14877	1.72792	2.29926	0.791809	2.26088	2.57387	2.42567	2.31214	2.77664	2.21366	0.590663
28.1407	2.84448	2.17708	1.73741	2.31688	0.754534	2.27223	2.58478	2.46031	2.31983	2.82396	2.22915	0.610019
28.6432	2.87236	2.2101	1.75546	2.33908	0.731576	2.27709	2.60965	2.4869	2.32251	2.8736	2.24783	0.62604
29.1457	2.88212	2.22665	1.78061	2.34462	0.701393	2.27635	2.61793	2.52772	2.34241	2.90386	2.26037	0.639078
29.6482	2.90367	2.25599	1.79035	2.36277	0.662266	2.29381	2.62729	2.55462	2.35169	2.94437	2.27468	0.657915
30.1508	2.92358	2.28467	1.81085	2.37992	0.637507	2.30555	2.64692	2.57682	2.35969	2.98145	2.2907	0.671872
30.6533	2.92821	2.29889	1.8371	2.38227	0.60791	2.31313	2.64818	2.61197	2.3839	3.00101	2.30126	0.682807
31.1558	2.94758	2.32793	1.84876	2.39912	0.567855	2.33977	2.65731	2.63076	2.39528	3.03285	2.31472	0.700519
31.6583	2.96058	2.35066	1.87304	2.40926	0.54186	2.36101	2.67106	2.64827	2.40878	3.05555	2.32801	0.711944
32.1608	2.96268	2.36204	1.90148	2.40784	0.513548	2.37891	2.66744	2.6766	2.43633	3.06409	2.3371	0.720847
32.6633	2.98098	2.38854	1.91619	2.42139	0.473587	2.41603	2.67694	2.68671	2.4491	3.08548	2.34949	0.737051
33.1658	2.98882	2.40341	1.945	2.42325	0.447137	2.44722	2.68443	2.69879	2.46708	3.09261	2.35978	0.745981
33.6683	2.99104	2.41101	1.97615	2.41806	0.421099	2.47507	2.67825	2.71872	2.49616	3.09012	2.36757	0.753149
34.1709	3.00912	2.43238	1.99445	2.42697	0.382742	2.5214	2.68812	2.71917	2.50928	3.09945	2.37831	0.767586
34.6734	3.01335	2.43785	2.02794	2.42052	0.357302	2.56044	2.68962	2.72447	2.53063	3.09058	2.38527	0.774295
35.1759	3.01741	2.4408	2.06163	2.41239	0.335287	2.59527	2.68336	2.73402	2.55984	3.07735	2.39174	0.779901
35.6784	3.03504	2.45477	2.08321	2.41621	0.300836	2.64708	2.69344	2.7236	2.57294	3.07351	2.40006	0.792239
36.1809	3.03634	2.45012	2.12035	2.40262	0.27846	2.68938	2.69019	2.72051	2.59707	3.0492	2.40342	0.797039
36.6834	3.04246	2.44799	2.15497	2.39288	0.262325	2.72583	2.68641	2.71773	2.62544	3.02608	2.40821	0.801116
37.1859	3.058	2.45304	2.17775	2.39166	0.233633	2.77689	2.69659	2.69532	2.63803	3.00891	2.41298	0.811128
37.6884	3.05573	2.43864	2.21569	2.37237	0.215511	2.81538	2.69062	2.68221	2.66343	2.97093	2.41205	0.814368
38.191	3.06221	2.43151	2.24793	2.36152	0.205929	2.8457	2.69122	2.66519	2.68857	2.93935	2.41391	0.816774
38.6935	3.07244	2.4269	2.26858	2.3542	0.183722	2.88786	2.70081	2.62957	2.69838	2.90927	2.41317	0.824081
39.196	3.06461	2.40373	2.3037	2.32915	0.17021	2.91441	2.69369	2.60434	2.72175	2.85945	2.4065	0.825618
39.6985	3.0683	2.39152	2.33014	2.31571	0.167328	2.93108	2.69887	2.57072	2.74016	2.81972	2.40335	0.825683
40.201	3.06944	2.37663	2.34565	2.3002	0.152184	2.95776	2.70642	2.52	2.74464	2.77605	2.3949	0.829565
40.7035	3.05394	2.34567	2.37497	2.26931	0.143848	2.96715	2.69955	2.48002	2.76314	2.71502	2.38126	0.828916
41.206	3.05146	2.32835	2.39319	2.2528	0.148219	2.96654	2.70894	2.42771	2.77272	2.6665	2.37164	0.826024
41.7085	3.0403	2.30377	2.40202	2.22995	0.141271	2.97562	2.71404	2.36136	2.77106	2.60915	2.35485	0.826138
42.2111	3.01567	2.26797	2.42471	2.19697	0.139278	2.96736	2.70973	2.30662	2.78391	2.53912	2.33513	0.823299
42.7136	3.00457	2.24801	2.43508	2.18094	0.151754	2.95062	2.72329	2.23773	2.78524	2.48355	2.32008	0.817719
43.2161	2.98011	2.218	2.43859	2.15608	0.153806	2.94501	2.72695	2.16015	2.7798	2.41629	2.29748	0.814923
43.7186	2.9475	2.18359	2.45606	2.12789	0.158093	2.92401	2.72805	2.09617	2.78992	2.34349	2.27548	0.811351
44.2211	2.92825	2.16629	2.45991	2.11776	0.177369	2.89807	2.74592	2.01878	2.78775	2.28686	2.2587	0.805092
44.7236	2.89276	2.13747	2.4587	2.09698	0.186513	2.88638	2.74996	1.94035	2.78426	2.21798	2.23514	0.801791
45.2261	2.85503	2.11129	2.4704	2.07964	0.194786	2.86266	2.75847	1.87851	2.7967	2.1517	2.21592	0.799697
45.7286	2.82866	2.10145	2.46658	2.07953	0.218426	2.83814	2.77943	1.8061	2.79613	2.10186	2.20163	0.794442
46.2312	2.78398	2.0792	2.45923	2.06808	0.233343	2.83102	2.7842	1.7406	2.79881	2.04008	2.18185	0.791577
46.7337	2.74264	2.06584	2.46355	2.06661	0.245638	2.8146	2.79912	1.69358	2.81608	1.98808	2.16957	0.79075
47.2362	2.70935	2.06615	2.45109	2.08005	0.274697	2.8001	2.81973	1.63818	2.81932	1.95057	2.16092	0.785415
47.7387	2.65791	2.05412	2.43725	2.08238	0.297875	2.80429	2.82435	1.59581	2.82953	1.90189	2.14854	0.781585
48.2412	2.61581	2.05611	2.43428	2.09981	0.317187	2.79963	2.84352	1.57161	2.8518	1.86861	2.14584	0.780128
48.7437	2.57862	2.06752	2.41425	2.12769	0.353946	2.79726	2.86129	1.54026	2.85943	1.84606	2.14463	0.773067
49.2462	2.52608	2.06734	2.39577	2.14477	0.386814	2.81272	2.86687	1.52613	2.87744	1.81372	2.14177	0.767494
49.7487	2.48836	2.08433	2.38792	2.17963	0.413334	2.81783	2.89002	1.52771	2.90473	1.80037	2.14942	0.764853
50.2513	2.45218	2.10481	2.36367	2.21852	0.456352	2.82411	2.9059	1.52204	2.91802	1.79243	2.1558	0.75643
50.7538	2.40484	2.11474	2.34416	2.2471	0.496637	2.84634	2.91617	1.5352	2.94525	1.77633	2.16268	0.750352
51.2563	2.37617	2.14289	2.33485	2.29403	0.527787	2.85621	2.94446	1.55911	2.979	1.78067	2.17952	0.747714
51.7588	2.34539	2.16806	2.30973	2.33801	0.574001	2.86617	2.96076	1.57435	3.0002	1.78447	2.19211	0.739629
52.2613	2.30844	2.18511	2.29199	2.37355	0.618924	2.89049	2.97849	1.60831	3.03794	1.78286	2.20761	0.73476
52.7638	2.29187	2.22026	2.28351	2.42692	0.652513	2.90096	3.01129	1.64715	3.07858	1.80181	2.23149	0.733163
53.2663	2.26936	2.247	2.25976	2.47138	0.69972	2.91106	3.0289	1.67662	3.10798	1.81511	2.24869	0.726526
53.7688	2.24575	2.26964	2.24571	2.51099	0.747437	2.93454	3.05459	1.7245	3.15522	1.82714	2.27155	0.723566
54.2714	2.2419	2.30925	2.23962	2.56688	0.782124	2.9434	3.08994	1.77194	3.20116	1.85869	2.30049	0.723106
54.7739	2.22856	2.3365	2.21877	2.60937	0.828801	2.95216	3.1095	1.81058	3.23753	1.88075	2.32125	0.718295
55.2764	2.21916	2.3647	2.20952	2.65162	0.877897	2.97404	3.14269	1.86723	3.29211	1.90648	2.35054	0.717267
55.7789	2.22701	2.40756	2.20656	2.70737	0.912659	2.98125	3.17867	1.91879	3.34123	1.94937	2.38305	0.717707
56.2814	2.2228	2.43569	2.18941	2.74683	0.957549	2.9893	3.20101	1.96325	3.38293	1.9803	2.40691	0.714877
56.7839	2.22727	2.46999	2.18547	2.7909	1.00679	3.01075	3.24039	2.02515	3.44237	2.01978	2.44189	0.715536
57.2864	2.24493	2.51534	2.18604	2.84447	1.04084	3.01796	3.27531	2.07823	3.49242	2.07253	2.47681	0.716565
57.7889	2.24913	2.54504	2.17324	2.88051	1.08303	3.02716	3.30101	2.12703	3.53757	2.11189	2.50356	0.715697
58.2915	2.26596	2.58548	2.17516	2.9256	1.13157	3.05004	3.34446	2.19246	3.5992	2.16369	2.54336	0.717566
58.794	2.29061	2.63213	2.17989	2.97521	1.16459	3.05889	3.3769	2.24622	3.648	2.2233	2.57957	0.718778
59.2965	2.30167	2.66348	2.17249	3.00767	1.20369	3.0704	3.40615	2.29891	3.69491	2.26906	2.60884	0.719649
59.799	2.32808	2.70879	2.18128	3.05262	1.25106	3.09528	3.45097	2.3666	3.75645	2.32971	2.65208	0.722098
60.3015	2.35617	2.75444	2.1913	3.09644	1.283	3.10566	3.48006	2.42004	3.80262	2.39163	2.68814	0.723104
60.804	2.3719	2.78619	2.19066	3.12501	1.31874	3.11878	3.51259	2.47537	3.85022	2.44038	2.71898	0.725409
61.3065	2.40436	2.83339	2.20743	3.16809	1.3644	3.14445	3.55594	2.54297	3.91	2.50491	2.76359	0.727805
61.809	2.43231	2.87464	2.22374	3.20428	1.39502	3.15486	3.58139	2.59412	3.95255	2.56384	2.79768	0.728256
62.3116	2.4506	2.90462	2.23085	3.2284	1.42703	3.16792	3.6163	2.64988	3.99959	2.61154	2.82867	0.731519
62.8141	2.48566	2.95002	2.25603	3.26743	1.47038	3.19264	3.65534	2.71449	4.05541	2.67436	2.87218	0.733062
63.3166	2.51075	2.98384	2.27873	3.29425	1.49949	3.20135	3.67709	2.76123	4.09253	2.72523	2.90245	0.732419
63.8191	2.53017	3.01036	2.29334	3.3133	1.5276	3.21273	3.71263	2.81516	4.13661	2.76797	2.93199	0.735832
64.3216	2.56506	3.05097	2.3259	3.34613	1.56828	3.23501	3.74476	2.87412	4.18524	2.82369	2.97191	0.735569
64.8241	2.58574	3.07566	2.35332	3.36265	1.59591	3.24073	3.76302	2.91473	4.21434	2.86223	2.99683	0.733291
65.3266	2.60552	3.09787	2.3732	3.37656	1.62012	3.24933	3.79709	2.96486	4.25238	2.89667	3.02336	0.736083
65.8291	2.63801	3.13141	2.40993	3.40182	1.65767	3.26825	3.82073	3.01598	4.29039	2.94069	3.05749	0.733422
66.3317	2.65343	3.14615	2.43826	3.40833	1.68342	3.27029	3.83614	3.04928	4.30896	2.9641	3.07584	0.729452
66.8342	2.67269	3.16331	2.45921	3.41759	1.70301	3.27558	3.86659	3.09406	4.33806	2.98799	3.09781	0.731321
67.3367	2.70044	3.18762	2.49536	3.43447	1.73586	3.29071	3.88098	3.13578	4.36255	3.01712	3.12409	0.726357
67.8392	2.7096	3.19181	2.51985	3.43175	1.75784	3.28873	3.89375	3.1611	4.36872	3.02425	3.13474	0.721232
68.3417	2.72659	3.20271	2.53736	3.43656	1.77039	3.29037	3.91778	3.19928	4.38644	3.03622	3.15037	0.722354
68.8442	2.74651	3.21547	2.56834	3.4441	1.79518	3.30127	3.92214	3.23045	4.39513	3.04822	3.16668	0.715771
69.3467	2.74763	3.20835	2.58477	3.43274	1.8097	3.29465	3.93113	3.24742	4.38743	3.0386	3.16824	0.7104
69.8492	2.75929	3.2112	2.59486	3.43249	1.81135	3.29173	3.94501	3.27794	4.39162	3.03725	3.17527	0.711244
70.3518	2.76745	3.21004	2.61648	3.42936	1.82364	3.29711	3.93821	3.2977	4.38264	3.03023	3.17928	0.704094
70.8543	2.75794	3.19093	2.62079	3.40933	1.82647	3.28412	3.94081	3.30597	4.35989	3.00374	3.17	0.699471
71.3568	2.76008	3.18379	2.61938	3.40234	1.81335	3.27433	3.94039	3.32747	4.34859	2.98768	3.16574	0.70057
71.8593	2.75207	3.16696	2.62715	3.38654	1.80913	3.27122	3.9209	3.3345	4.32043	2.96044	3.15493	0.693982
72.3618	2.7287	3.13567	2.61494	3.357	1.79656	3.24818	3.91318	3.33268	4.28158	2.91742	3.13259	0.690863
72.8643	2.71638	3.11681	2.5976	3.34063	1.76539	3.22719	3.89401	3.3424	4.25289	2.88549	3.11388	0.692625
73.3668	2.68768	3.08305	2.58687	3.30988	1.74118	3.21063	3.85953	3.33388	4.20423	2.83749	3.08544	0.687507
73.8693	2.64703	3.03912	2.55387	3.26939	1.70994	3.17213	3.83615	3.31888	4.14818	2.77842	3.04731	0.686169
74.3719	2.61528	3.00603	2.51666	3.24018	1.65803	3.13419	3.79372	3.3125	4.10011	2.72935	3.0106	0.688659
74.8744	2.56222	2.95344	2.4836	3.19167	1.61116	3.09816	3.74131	3.28445	4.02956	2.66031	2.96159	0.685309
75.3769	2.50155	2.895	2.42678	3.13736	1.55902	3.03814	3.69648	3.2523	3.95474	2.58522	2.90466	0.685259
75.8794	2.44642	2.84379	2.36707	3.09025	1.48499	2.97729	3.62731	3.22516	3.88477	2.51725	2.84643	0.68796
76.3819	2.36698	2.76954	2.30938	3.01971	1.41432	2.91614	3.55431	3.174	3.79035	2.4266	2.77413	0.685841
76.8844	2.28475	2.69356	2.22724	2.94695	1.34067	2.82958	3.48321	3.12139	3.69456	2.33478	2.69567	0.685959
77.3869	2.20388	2.61981	2.14403	2.8758	1.24489	2.74162	3.38578	3.07005	3.59993	2.24582	2.61316	0.687962
77.8894	2.09796	2.52131	2.06115	2.77897	1.1512	2.65204	3.29043	2.9937	3.48006	2.13325	2.51601	0.68604
78.392	1.99404	2.42501	1.95419	2.68345	1.05739	2.53667	3.19017	2.91863	3.36177	2.024	2.41453	0.685031
78.8945	1.8869	2.32544	1.84862	2.58368	0.942355	2.42021	3.06534	2.84099	3.24102	1.91276	2.30673	0.685291
79.397	1.75617	2.20177	1.74239	2.45871	0.828773	2.30167	2.94751	2.73854	3.09576	1.77915	2.18505	0.682314
79.8995	1.63157	2.08379	1.6136	2.33857	0.718568	2.15793	2.81845	2.64	2.95521	1.65293	2.06106	0.678951
80.402	1.49918	1.95726	1.48932	2.2091	0.589228	2.01437	2.67049	2.53527	2.80927	1.52021	1.92937	0.676506
80.9045	1.34683	1.80958	1.3642	2.05789	0.461257	1.86926	2.53294	2.40747	2.6415	1.36893	1.78598	0.671409
81.407	1.20401	1.67025	1.21928	1.91491	0.340637	1.70068	2.37971	2.28632	2.48213	1.22859	1.64265	0.664904
81.9095	1.04995	1.51799	1.08275	1.75905	0.204037	1.53453	2.21617	2.15621	2.31568	1.07841	1.49148	0.659178
82.4121	0.882012	1.34971	0.946189	1.58766	0.0693523	1.36843	2.06449	2.00651	2.13211	0.915649	1.33221	0.651294
82.9146	0.726623	1.19184	0.793914	1.4276	-0.053548	1.18168	1.89539	1.86643	1.96092	0.766556	1.17574	0.641289
83.4171	0.558576	1.01853	0.654604	1.25325	-0.188211	1.00057	1.72614	1.71582	1.78218	0.60574	1.01272	0.632085
83.9196	0.384855	0.836597	0.517015	1.0717	-0.319746	0.822154	1.56838	1.55074	1.59247	0.439821	0.846398	0.621122
84.4221	0.226267	0.666877	0.36876	0.903973	-0.43461	0.627004	1.39476	1.39831	1.41912	0.289366	0.685983	0.607695
84.9246	0.055933	0.481952	0.238427	0.722633	-0.555865	0.441701	1.23135	1.23497	1.23899	0.127146	0.521723	0.595279
85.4271	-0.110554	0.297536	0.112216	0.543386	-0.671855	0.26277	1.07787	1.06334	1.0553	-0.0316431	0.359837	0.581319
85.9296	-0.259774	0.127014	-0.0189357	0.379617	-0.765725	0.0719379	0.913492	0.907112	0.892005	-0.173842	0.20729	0.565009
86.4322	-0.417505	-0.0558084	-0.127001	0.204904	-0.859551	-0.104167	0.768675	0.740596	0.724029	-0.325693	0.0548479	0.55023
86.9347	-0.561334	-0.228261	-0.228042	0.0417928	-0.945488	-0.269584	0.631856	0.572755	0.560731	-0.465176	-0.089075	0.533992
87.4372	-0.686139	-0.385459	-0.327958	-0.1049	-1.00414	-0.441653	0.491906	0.422933	0.421613	-0.587505	-0.220131	0.516449
87.9397	-0.814181	-0.54997	-0.399816	-0.25806	-1.05645	-0.593939	0.378747	0.264816	0.280784	-0.7155	-0.346357	0.501706
88.4422	-0.918702	-0.694789	-0.461829	-0.390751	-1.0989	-0.731096	0.271789	0.113071	0.152803	-0.822712	-0.458112	0.485684
88.9447	-1.00309	-0.823696	-0.517153	-0.506842	-1.11026	-0.869826	0.170937	-0.0181053	0.0518724	-0.912931	-0.55391	0.470909
89.4472	-1.08448	-0.953841	-0.540519	-0.623836	-1.10996	-0.984101	0.1009	-0.154534	-0.0477949	-1.00375	-0.640191	0.461051
89.9497	-1.13454	-1.05658	-0.552359	-0.713105	-1.09908	-1.07928	0.0354181	-0.276985	-0.127503	-1.06696	-0.707099	0.450033
90.4523	-1.16477	-1.14368	-0.553592	-0.786593	-1.05522	-1.17179	-0.0150274	-0.376972	-0.178866	-1.11442	-0.756093	0.444217
90.9548	-1.18617	-1.22563	-0.521064	-0.855162	-0.996077	-1.23616	-0.0345569	-0.478892	-0.226763	-1.15726	-0.791774	0.445271
91.4573	-1.17152	-1.27476	-0.47751	-0.891112	-0.927616	-1.27864	-0.0511271	-0.560098	-0.249433	-1.16813	-0.804994	0.444455
91.9598	-1.13944	-1.30967	-0.42182	-0.913301	-0.826997	-1.31575	-0.0454689	-0.618092	-0.244662	-1.16583	-0.800103	0.452427
92.4623	-1.09429	-1.33368	-0.333075	-0.925407	-0.709951	-1.32286	-0.0127976	-0.675103	-0.235803	-1.15439	-0.779736	0.466875
92.9648	-1.01213	-1.32261	-0.236139	-0.903137	-0.587252	-1.30731	0.0212731	-0.706356	-0.199061	-1.10966	-0.736238	0.477137
93.4673	-0.917256	-1.30037	-0.127705	-0.870791	-0.436059	-1.28625	0.0818342	-0.715507	-0.138513	-1.05591	-0.676653	0.497291
93.9698	-0.806941	-1.26323	0.0108871	-0.824782	-0.269546	-1.23587	0.161806	-0.72213	-0.0751988	-0.989771	-0.601478	0.520952
94.4724	-0.662442	-1.19247	0.152935	-0.7462	-0.102763	-1.16479	0.241753	-0.70044	0.0160684	-0.892356	-0.50507	0.537791
94.9749	-0.511878	-1.1155	0.30432	-0.66275	0.0869943	-1.09074	0.349176	-0.660123	0.125193	-0.791344	-0.396665	0.56388
95.4774	-0.345416	-1.02168	0.481515	-0.563564	0.28985	-0.990198	0.466231	-0.617405	0.23465	-0.676023	-0.274204	0.590278
95.9799	-0.151119	-0.899197	0.656548	-0.436522	0.487271	-0.872646	0.583256	-0.546307	0.370538	-0.534201	-0.134238	0.608555
96.4824	0.0415365	-0.776457	0.838394	-0.310118	0.701647	-0.755721	0.726362	-0.462078	0.517335	-0.39437	0.0126531	0.635067
96.9849	0.2494	-0.636084	1.04135	-0.166531	0.927032	-0.615393	0.86975	-0.376594	0.662356	-0.238759	0.171652	0.659663
97.4874	0.476602	-0.473991	1.2368	-0.00142812	1.14217	-0.461595	1.01573	-0.264196	0.831882	-0.0629367	0.343904	0.676093
97.9899	0.695672	-0.31636	1.4373	0.158917	1.36888	-0.311244	1.18434	-0.144667	1.0058	0.106827	0.518546	0.699488
98.4925	0.927532	-0.141858	1.65445	0.33612	1.60535	-0.141088	1.34338	-0.0268817	1.17401	0.292139	0.702314	0.719894
98.995	1.17175	0.0485847	1.85656	0.529184	1.82442	0.0404043	1.5302	0.125047	1.37598	0.492237	0.899437	0.732974
99.4975	1.43387	0.256966	2.0869	0.739825	2.07389	0.240694	1.69862	0.282547	1.58128	0.709588	1.11042	0.747016
100	1.58554	0.380414	2.28624	0.864496	2.29234	0.358847	1.69976	0.318202	1.62943	0.837679	1.2253	0.771018

## Sheet: M2_LeftLeg_NH
StancePhase	NEleL_Meas1	NEleL_Meas2	NEleL_Meas3	NEleL_Meas4	NEleL_Meas5	NEleL_Meas6	NEleL_Meas7	NEleL_Meas8	NEleL_Meas9	NEleL_Meas10	NEleL_Mean	NEleL_SD
0	1.51545	2.54305	1.29437	1.87244	0.895531	2.15462	1.47718	2.22018	0.67621	1.83337	1.64824	0.591823
0.502513	1.44582	2.51619	1.19517	1.83574	0.831169	2.13104	1.4232	2.21429	0.624021	1.79805	1.60147	0.610655
1.00503	1.35413	2.46926	1.09528	1.79759	0.753215	2.11312	1.3692	2.21039	0.574063	1.75765	1.54939	0.629622
1.50754	1.2661	2.41759	1.01507	1.77828	0.675502	2.08964	1.32273	2.21775	0.530235	1.73244	1.50453	0.647868
2.01005	1.18111	2.37308	0.933142	1.75582	0.602007	2.07051	1.2702	2.21549	0.487068	1.70065	1.45891	0.666395
2.51256	1.10798	2.33655	0.853462	1.73886	0.53604	2.05953	1.23313	2.22671	0.4589	1.67098	1.42221	0.684982
3.01508	1.02892	2.29267	0.791845	1.73742	0.462937	2.03972	1.19236	2.23833	0.425054	1.65358	1.38628	0.704308
3.51759	0.963051	2.25937	0.734333	1.73105	0.406195	2.0351	1.1574	2.24802	0.408269	1.62819	1.3571	0.72021
4.0201	0.907361	2.23616	0.681901	1.73858	0.34886	2.02739	1.1371	2.27338	0.395526	1.61409	1.33603	0.739103
4.52261	0.850452	2.20878	0.650693	1.75554	0.297496	2.0223	1.11241	2.29143	0.387684	1.60693	1.31837	0.754623
5.02513	0.813761	2.19608	0.627331	1.76999	0.262813	2.03096	1.10415	2.32019	0.398716	1.59527	1.31193	0.767393
5.52764	0.783658	2.19523	0.611161	1.8034	0.225741	2.03228	1.10462	2.35685	0.407363	1.60078	1.31211	0.783661
6.03015	0.759513	2.1932	0.61824	1.83891	0.20843	2.04919	1.10623	2.38868	0.435682	1.60674	1.32048	0.792861
6.53266	0.757872	2.20879	0.635387	1.87815	0.199	2.06881	1.1291	2.43833	0.470542	1.61521	1.34012	0.802447
7.03518	0.758999	2.23646	0.659832	1.93536	0.195959	2.08883	1.15356	2.48493	0.511595	1.64036	1.36659	0.812601
7.53769	0.772791	2.26398	0.707398	1.98839	0.214999	2.12592	1.1875	2.53685	0.572409	1.6604	1.40306	0.815621
8.0402	0.805649	2.30999	0.765044	2.0516	0.234266	2.15634	1.23917	2.60177	0.630574	1.69	1.44844	0.820763
8.54271	0.838165	2.36636	0.828043	2.12546	0.271596	2.19899	1.28808	2.65861	0.707282	1.72963	1.50122	0.823091
9.04523	0.887892	2.42214	0.912221	2.19232	0.320845	2.24715	1.35352	2.72979	0.788864	1.76231	1.5617	0.82116
9.54774	0.949131	2.49593	1.00489	2.27312	0.372419	2.29043	1.4271	2.80101	0.873817	1.809	1.62968	0.820009
10.0503	1.00944	2.57729	1.09966	2.35403	0.445752	2.34957	1.49928	2.8691	0.975747	1.85611	1.7036	0.815516
10.5528	1.08849	2.65692	1.21254	2.43009	0.518763	2.40077	1.58975	2.95086	1.07126	1.89923	1.78187	0.809079
11.0553	1.17013	2.75334	1.33134	2.51925	0.603926	2.45759	1.67777	3.02163	1.18153	1.95603	1.86725	0.801007
11.5578	1.25314	2.85397	1.44812	2.5991	0.702024	2.52061	1.77021	3.0988	1.29252	2.00458	1.95431	0.792056
12.0603	1.35247	2.95134	1.57908	2.6796	0.796828	2.57281	1.87538	3.17803	1.40214	2.05496	2.04426	0.780544
12.5628	1.44641	3.06361	1.71258	2.76682	0.909875	2.63728	1.9715	3.24515	1.52425	2.11298	2.13905	0.76738
13.0653	1.54533	3.17603	1.83923	2.83948	1.02125	2.69272	2.07783	3.32258	1.63455	2.15798	2.2307	0.755698
13.5678	1.6539	3.28309	1.97563	2.91778	1.13669	2.74596	2.18561	3.38746	1.75463	2.20985	2.32506	0.739209
14.0704	1.75188	3.4024	2.11095	2.99248	1.26394	2.80491	2.28435	3.44837	1.87005	2.25945	2.41888	0.724456
14.5729	1.85792	3.51725	2.23488	3.05322	1.38159	2.84745	2.39434	3.51231	1.97878	2.29684	2.50746	0.710498
15.0754	1.96425	3.6245	2.36466	3.12108	1.51134	2.89687	2.49398	3.55736	2.09524	2.34259	2.59719	0.691435
15.5779	2.05919	3.74118	2.4906	3.17534	1.63769	2.93652	2.59037	3.60722	2.19488	2.37639	2.68094	0.678252
16.0804	2.1632	3.84902	2.60174	3.22162	1.75934	2.96612	2.69231	3.64635	2.30029	2.40385	2.76038	0.662692
16.5829	2.25822	3.94775	2.71595	3.27177	1.89079	3.00051	2.77755	3.67299	2.39697	2.43639	2.83689	0.645583
17.0854	2.34533	4.05358	2.82473	3.30309	2.00794	3.01509	2.86658	3.70442	2.48356	2.4519	2.90562	0.635757
17.5879	2.43924	4.14717	2.91648	3.3346	2.13083	3.03155	2.9507	3.71587	2.57502	2.46893	2.97104	0.621377
18.0905	2.51753	4.23125	3.00949	3.36305	2.25031	3.04005	3.01999	3.72716	2.64685	2.48416	3.02898	0.610634
18.593	2.59363	4.32087	3.09644	3.37441	2.35819	3.03365	3.09592	3.73345	2.72257	2.48389	3.0813	0.605233
19.0955	2.67089	4.39584	3.16508	3.39207	2.4745	3.03297	3.15682	3.7227	2.78762	2.4907	3.12892	0.596291
19.598	2.73021	4.46185	3.23399	3.3991	2.57483	3.01366	3.21103	3.71865	2.84135	2.48792	3.16726	0.593804
20.1005	2.79265	4.53232	3.29706	3.39664	2.67542	2.99372	3.26783	3.69875	2.89902	2.47652	3.20299	0.593868
20.603	2.84867	4.58657	3.34147	3.40141	2.77456	2.97107	3.30527	3.67449	2.93634	2.47261	3.23125	0.593023
21.1055	2.88924	4.63313	3.38591	3.39072	2.85769	2.93267	3.34498	3.65265	2.97747	2.45402	3.25185	0.597686
21.608	2.93558	4.68345	3.42544	3.38024	2.94841	2.90262	3.37824	3.61327	3.00778	2.436	3.2711	0.603531
22.1106	2.9684	4.71673	3.44659	3.37236	3.02435	2.85887	3.3959	3.58126	3.02717	2.42084	3.28125	0.609786
22.6131	2.99209	4.7441	3.46795	3.34925	3.09608	2.81347	3.41997	3.54087	3.05097	2.39129	3.2866	0.618919
23.1156	3.02036	4.77478	3.4857	3.33391	3.16954	2.7719	3.4288	3.49249	3.05505	2.36982	3.29023	0.629165
23.6181	3.03101	4.78817	3.48571	3.31349	3.22487	2.7157	3.43154	3.45268	3.06389	2.34402	3.28511	0.639166
24.1206	3.04029	4.79778	3.4863	3.28335	3.28686	2.66965	3.43747	3.39755	3.06271	2.30955	3.27715	0.650111
24.6231	3.04952	4.81037	3.48477	3.26327	3.33725	2.61568	3.42496	3.34758	3.0518	2.28575	3.2671	0.662194
25.1256	3.04143	4.80594	3.46636	3.23131	3.37965	2.55842	3.41611	3.29693	3.04633	2.25144	3.24939	0.672894
25.6281	3.03836	4.80002	3.44896	3.19814	3.42713	2.5101	3.402	3.23486	3.02233	2.21718	3.22991	0.683641
26.1307	3.02878	4.79678	3.43096	3.17135	3.45627	2.4485	3.37402	3.18409	3.00434	2.19046	3.20856	0.695292
26.6332	3.00647	4.77711	3.39699	3.13009	3.49058	2.39666	3.35412	3.122	2.97747	2.15122	3.18027	0.705032
27.1357	2.99198	4.75829	3.36439	3.09544	3.5177	2.34219	3.32072	3.06045	2.94222	2.12005	3.15134	0.714096
27.6382	2.96511	4.74181	3.33264	3.05942	3.53366	2.28197	3.28332	3.00473	2.9135	2.08935	3.12055	0.724291
28.1407	2.93283	4.7098	3.28578	3.01194	3.55743	2.23378	3.25089	2.93553	2.86753	2.04946	3.0835	0.732274
28.6432	2.90681	4.68096	3.24053	2.97474	3.56416	2.17387	3.20213	2.87687	2.82871	2.02155	3.04703	0.738932
29.1457	2.86536	4.65413	3.19746	2.92804	3.57366	2.12141	3.15905	2.81232	2.78206	1.98659	3.00801	0.747874
29.6482	2.82621	4.61301	3.1401	2.87703	3.58063	2.07081	3.11256	2.74285	2.72821	1.94965	2.96411	0.753533
30.1508	2.78818	4.57736	3.08448	2.83407	3.57381	2.01168	3.05432	2.68366	2.68176	1.9229	2.92122	0.758361
30.6533	2.73577	4.54339	3.03227	2.77674	3.5762	1.96559	3.00585	2.61129	2.61913	1.88466	2.87509	0.766587
31.1558	2.69123	4.49659	2.96658	2.72306	3.56389	1.90961	2.9457	2.54599	2.56449	1.8524	2.82595	0.769751
31.6583	2.64118	4.45735	2.90268	2.67043	3.55105	1.85732	2.88332	2.48102	2.50284	1.82377	2.7771	0.774373
32.1608	2.58165	4.41938	2.84334	2.60418	3.53999	1.81042	2.82729	2.40652	2.43486	1.7844	2.7252	0.781845
32.6633	2.53174	4.37006	2.77132	2.54675	3.51323	1.7524	2.75657	2.34416	2.37489	1.7561	2.67172	0.78342
33.1658	2.47064	4.33006	2.70107	2.48189	3.49563	1.70655	2.69281	2.27154	2.29954	1.72318	2.61729	0.789306
33.6683	2.4073	4.29062	2.63642	2.40937	3.46653	1.65302	2.62683	2.20087	2.23275	1.68509	2.56088	0.795633
34.1709	2.35111	4.24117	2.55984	2.34567	3.43312	1.59861	2.55046	2.13643	2.15956	1.65797	2.50339	0.797494
34.6734	2.28122	4.20224	2.48488	2.2685	3.40512	1.5521	2.48477	2.0599	2.08068	1.62002	2.44394	0.804829
35.1759	2.21629	4.16269	2.41643	2.192	3.36053	1.49262	2.40854	1.99463	2.01021	1.58467	2.38386	0.810267
35.6784	2.15292	4.114	2.33673	2.11915	3.3237	1.44293	2.33114	1.92404	1.92502	1.55502	2.32247	0.813886
36.1809	2.07754	4.0762	2.25843	2.03201	3.27919	1.38822	2.26084	1.84976	1.84876	1.51311	2.25841	0.821777
36.6834	2.01198	4.03589	2.18745	1.95243	3.22662	1.32802	2.17701	1.78586	1.76656	1.48011	2.19519	0.827281
37.1859	1.94145	3.9867	2.10593	1.86875	3.1821	1.27728	2.1009	1.70956	1.67921	1.44465	2.12965	0.832419
37.6884	1.8643	3.94786	2.02557	1.77559	3.12132	1.21296	2.02342	1.64081	1.60053	1.40083	2.06132	0.840034
38.191	1.79798	3.90397	1.95334	1.69241	3.06579	1.15518	1.93661	1.57222	1.50772	1.36773	1.9953	0.845986
38.6935	1.72166	3.85103	1.87135	1.59855	3.00675	1.09555	1.86112	1.4947	1.42412	1.32483	1.92497	0.851069
39.196	1.646	3.80736	1.79035	1.50355	2.9364	1.0266	1.7761	1.42888	1.33503	1.28089	1.85311	0.858065
39.6985	1.57819	3.75596	1.71827	1.41563	2.87564	0.967938	1.69079	1.35254	1.24128	1.24417	1.78404	0.86342
40.201	1.4986	3.69546	1.63731	1.3149	2.80025	0.896647	1.61326	1.27806	1.15644	1.19443	1.70854	0.867082
40.7035	1.42638	3.64306	1.55718	1.22121	2.7269	0.828367	1.5233	1.20873	1.05807	1.15097	1.63442	0.872882
41.206	1.35613	3.58053	1.48675	1.12813	2.65426	0.761841	1.44174	1.12707	0.96918	1.10747	1.56131	0.875955
41.7085	1.27617	3.50916	1.40828	1.0256	2.56798	0.683506	1.35962	1.05583	0.875193	1.05327	1.48146	0.877563
42.2111	1.20747	3.44476	1.33039	0.934606	2.49165	0.615617	1.26918	0.978273	0.776955	1.00921	1.40581	0.880786
42.7136	1.1341	3.36818	1.26275	0.837305	2.40344	0.537631	1.19055	0.896774	0.687772	0.957346	1.32759	0.880554
43.2161	1.05625	3.28341	1.18767	0.737936	2.31362	0.459229	1.10328	0.824415	0.585491	0.901377	1.24527	0.879426
43.7186	0.98951	3.20454	1.11251	0.64909	2.22823	0.386232	1.01638	0.739247	0.49277	0.854085	1.16726	0.878651
44.2211	0.913045	3.11191	1.04766	0.549963	2.12786	0.30036	0.937607	0.66112	0.395197	0.794298	1.0839	0.874993
44.7236	0.838695	3.01208	0.975489	0.456947	2.03644	0.224307	0.84713	0.582184	0.293623	0.738337	1.00052	0.869947
45.2261	0.771404	2.91725	0.902174	0.368799	1.93657	0.141835	0.765239	0.494506	0.201109	0.68523	0.918412	0.864811
45.7286	0.69267	2.80762	0.8389	0.271297	1.83134	0.0559682	0.683065	0.417931	0.0958442	0.620454	0.831509	0.857524
46.2312	0.621805	2.6923	0.768351	0.185348	1.73352	-0.0210117	0.592934	0.330929	0.000151107	0.565323	0.746965	0.847643
46.7337	0.551582	2.58148	0.695723	0.0966941	1.62074	-0.110058	0.514522	0.246429	-0.10018	0.505662	0.66026	0.838805
47.2362	0.47221	2.45574	0.633059	0.00394806	1.51521	-0.190193	0.427776	0.16708	-0.204247	0.440002	0.572059	0.827324
47.7387	0.403786	2.32664	0.5635	-0.0771077	1.40567	-0.27187	0.341547	0.0767877	-0.299195	0.384665	0.485442	0.813298
48.2412	0.329603	2.20218	0.491201	-0.167196	1.2882	-0.359052	0.2635	-0.00219617	-0.406435	0.318778	0.395858	0.801737
48.7437	0.251895	2.06371	0.428806	-0.254601	1.18092	-0.434598	0.174293	-0.086306	-0.503969	0.254318	0.307446	0.786393
49.2462	0.184609	1.92481	0.359704	-0.335809	1.06081	-0.520406	0.0938937	-0.172234	-0.605784	0.19521	0.218481	0.770534
49.7487	0.107436	1.79119	0.286659	-0.428607	0.946	-0.599532	0.0136983	-0.247816	-0.710976	0.123453	0.128151	0.75706
50.2513	0.0335307	1.64516	0.222716	-0.513576	0.83203	-0.676007	-0.0737268	-0.333873	-0.806955	0.0589157	0.0388218	0.739879
50.7538	-0.0341891	1.5018	0.151515	-0.600893	0.708048	-0.760379	-0.149102	-0.410885	-0.914807	-0.00856757	-0.0517463	0.724287
51.2563	-0.112875	1.36418	0.0746844	-0.697175	0.595287	-0.83241	-0.232027	-0.487038	-1.01294	-0.0859097	-0.142622	0.709749
51.7588	-0.183242	1.21547	0.00591769	-0.7842	0.472001	-0.912758	-0.31387	-0.569382	-1.11513	-0.154602	-0.23398	0.693184
52.2613	-0.254222	1.07153	-0.0704953	-0.880957	0.350634	-0.989898	-0.387134	-0.639201	-1.22049	-0.234206	-0.325444	0.678272
52.7638	-0.333766	0.932739	-0.15374	-0.979905	0.233806	-1.06109	-0.470787	-0.717487	-1.31662	-0.317578	-0.418442	0.663798
53.2663	-0.402862	0.783278	-0.229442	-1.07235	0.10531	-1.14213	-0.545336	-0.791415	-1.42418	-0.39614	-0.511527	0.648615
53.7688	-0.478893	0.639813	-0.312569	-1.17709	-0.0123866	-1.21159	-0.619192	-0.85918	-1.52189	-0.489756	-0.604273	0.633875
54.2714	-0.557837	0.500319	-0.403204	-1.27604	-0.137483	-1.28681	-0.699668	-0.936094	-1.62325	-0.58045	-0.700053	0.620403
54.7739	-0.627555	0.350521	-0.48649	-1.37383	-0.264014	-1.36258	-0.767848	-1.0009	-1.7273	-0.673239	-0.793324	0.605685
55.2764	-0.707774	0.207832	-0.576713	-1.48034	-0.382655	-1.42971	-0.842874	-1.07005	-1.82184	-0.778667	-0.888278	0.591523
55.7789	-0.784106	0.0681206	-0.674965	-1.57563	-0.513072	-1.50748	-0.916297	-1.14	-1.92713	-0.876238	-0.984679	0.579105
56.2814	-0.855356	-0.0809354	-0.766082	-1.67515	-0.633636	-1.57525	-0.980701	-1.1996	-2.02222	-0.981856	-1.07708	0.564442
56.7839	-0.936727	-0.221384	-0.863686	-1.77576	-0.757252	-1.64535	-1.05466	-1.26899	-2.12035	-1.09213	-1.17363	0.552125
57.2864	-1.00859	-0.359323	-0.969851	-1.86469	-0.884665	-1.71911	-1.11908	-1.3291	-2.22051	-1.19381	-1.26687	0.540273
57.7889	-1.08088	-0.505111	-1.06909	-1.96089	-1.00097	-1.78198	-1.18213	-1.3884	-2.31066	-1.3062	-1.35863	0.527097
58.2915	-1.15917	-0.640818	-1.1742	-2.04981	-1.12724	-1.85477	-1.25102	-1.45326	-2.41065	-1.41412	-1.45351	0.51713
58.794	-1.22542	-0.77454	-1.28807	-2.1312	-1.24482	-1.91979	-1.3072	-1.50585	-2.49985	-1.51727	-1.5414	0.50623
59.2965	-1.29712	-0.914798	-1.39492	-2.21875	-1.36031	-1.98336	-1.36943	-1.56673	-2.59121	-1.62942	-1.6326	0.496382
59.799	-1.36848	-1.04399	-1.50662	-2.29316	-1.48095	-2.05322	-1.42954	-1.62317	-2.68376	-1.73054	-1.72134	0.488245
60.3015	-1.42917	-1.17201	-1.62686	-2.36644	-1.58798	-2.11101	-1.48025	-1.67408	-2.76563	-1.83285	-1.80463	0.480253
60.804	-1.49816	-1.30537	-1.73961	-2.44094	-1.70193	-2.17707	-1.53994	-1.73416	-2.85637	-1.93826	-1.89318	0.474013
61.3065	-1.56049	-1.42694	-1.85578	-2.5013	-1.80889	-2.23828	-1.58999	-1.78293	-2.93578	-2.03088	-1.97312	0.468047
61.809	-1.61695	-1.54812	-1.97979	-2.56615	-1.90884	-2.29446	-1.63851	-1.8369	-3.01658	-2.12941	-2.05357	0.464956
62.3116	-1.68153	-1.67332	-2.09544	-2.62565	-2.01462	-2.35895	-1.6929	-1.89235	-3.09805	-2.22323	-2.1356	0.461315
62.8141	-1.73535	-1.78612	-2.21263	-2.67513	-2.10564	-2.41154	-1.73504	-1.93906	-3.16854	-2.30747	-2.20765	0.459478
63.3166	-1.78991	-1.89925	-2.33652	-2.73145	-2.19985	-2.4703	-1.78363	-1.99685	-3.24752	-2.39867	-2.28539	0.460827
63.8191	-1.84955	-2.01504	-2.45089	-2.7771	-2.28937	-2.52805	-1.83097	-2.04714	-3.31529	-2.47861	-2.3582	0.459395
64.3216	-1.89789	-2.11807	-2.56469	-2.82016	-2.36779	-2.57845	-1.86998	-2.09901	-3.3845	-2.5553	-2.42558	0.462659
64.8241	-1.95313	-2.22219	-2.68388	-2.86823	-2.45226	-2.63917	-1.91914	-2.15844	-3.45469	-2.6357	-2.49868	0.465617
65.3266	-2.00853	-2.3278	-2.79246	-2.90418	-2.52252	-2.6902	-1.96027	-2.2084	-3.51442	-2.70223	-2.5631	0.467052
65.8291	-2.05579	-2.42067	-2.89846	-2.94527	-2.59246	-2.74557	-2.00148	-2.26934	-3.58308	-2.77194	-2.62841	0.472978
66.3317	-2.11355	-2.51563	-3.00882	-2.98649	-2.66099	-2.80443	-2.05031	-2.32827	-3.64132	-2.8392	-2.6949	0.475309
66.8342	-2.16638	-2.61115	-3.10782	-3.01892	-2.71619	-2.85478	-2.08879	-2.38474	-3.70164	-2.89504	-2.75455	0.479515
67.3367	-2.21696	-2.69431	-3.20272	-3.06113	-2.77784	-2.91644	-2.13544	-2.45255	-3.76369	-2.95782	-2.81789	0.483999
67.8392	-2.27792	-2.78066	-3.30142	-3.09778	-2.82791	-2.97116	-2.18247	-2.5114	-3.81607	-3.01216	-2.87789	0.485853
68.3417	-2.3305	-2.8667	-3.38863	-3.1323	-2.87494	-3.02737	-2.22267	-2.57766	-3.87794	-3.06167	-2.93604	0.490715
68.8442	-2.38727	-2.94098	-3.4708	-3.17607	-2.92436	-3.09014	-2.27406	-2.64647	-3.93002	-3.11785	-2.9958	0.491714
69.3467	-2.45035	-3.01949	-3.5568	-3.21064	-2.95991	-3.14291	-2.31829	-2.70806	-3.98451	-3.16256	-3.05135	0.49421
69.8492	-2.50409	-3.09692	-3.63175	-3.25022	-3.00178	-3.20554	-2.36309	-2.78091	-4.04093	-3.21023	-3.10855	0.496975
70.3518	-2.56632	-3.16343	-3.70126	-3.29388	-3.03577	-3.26324	-2.41545	-2.8459	-4.08776	-3.26014	-3.16331	0.495885
70.8543	-2.62795	-3.23521	-3.77506	-3.32859	-3.0642	-3.31808	-2.45728	-2.91193	-4.14376	-3.29946	-3.21615	0.498963
71.3568	-2.68177	-3.30511	-3.83861	-3.37273	-3.09831	-3.3805	-2.50647	-2.98321	-4.18956	-3.34666	-3.27029	0.498833
71.8593	-2.74454	-3.36487	-3.89649	-3.41358	-3.11907	-3.4311	-2.5549	-3.04299	-4.23696	-3.38909	-3.31936	0.498295
72.3618	-2.79929	-3.43048	-3.95899	-3.44942	-3.14505	-3.4878	-2.59514	-3.11042	-4.28515	-3.42507	-3.36868	0.500598
72.8643	-2.8495	-3.49288	-4.0117	-3.4942	-3.16709	-3.54062	-2.64449	-3.17173	-4.32244	-3.46856	-3.41632	0.499397
73.3668	-2.90507	-3.54542	-4.05804	-3.52922	-3.18099	-3.58514	-2.68453	-3.22664	-4.36704	-3.50097	-3.45831	0.50015
73.8693	-2.94708	-3.6036	-4.10873	-3.56448	-3.20238	-3.63596	-2.72251	-3.28737	-4.39957	-3.53236	-3.5004	0.500911
74.3719	-2.98818	-3.6567	-4.1496	-3.60299	-3.2111	-3.67283	-2.76494	-3.33404	-4.43137	-3.56591	-3.53777	0.500869
74.8744	-3.02819	-3.6998	-4.18298	-3.62844	-3.22194	-3.70998	-2.79374	-3.38226	-4.46152	-3.58551	-3.56943	0.501461
75.3769	-3.05253	-3.74772	-4.22006	-3.65757	-3.23124	-3.7433	-2.82618	-3.42651	-4.47814	-3.60815	-3.59914	0.501768
75.8794	-3.07846	-3.7883	-4.24698	-3.681	-3.22851	-3.7625	-2.85411	-3.45751	-4.4991	-3.62483	-3.62213	0.503077
76.3819	-3.09578	-3.81837	-4.26495	-3.69191	-3.23187	-3.78504	-2.86988	-3.49254	-4.50513	-3.629	-3.63845	0.502465
76.8844	-3.09883	-3.8519	-4.28556	-3.70581	-3.2221	-3.79203	-2.89032	-3.51286	-4.50714	-3.63666	-3.65032	0.503949
77.3869	-3.10343	-3.87552	-4.29533	-3.70515	-3.20872	-3.7928	-2.89716	-3.52697	-4.50435	-3.63059	-3.654	0.505112
77.8894	-3.09274	-3.88783	-4.29435	-3.69517	-3.19431	-3.7897	-2.89705	-3.53842	-4.48472	-3.61635	-3.64906	0.504289
78.392	-3.07153	-3.90177	-4.29462	-3.68307	-3.16345	-3.76774	-2.8964	-3.53092	-4.46604	-3.60151	-3.63771	0.507072
78.8945	-3.04882	-3.90294	-4.28308	-3.65079	-3.13535	-3.7456	-2.87704	-3.52269	-4.42936	-3.56814	-3.61638	0.507354
79.397	-3.00638	-3.89164	-4.25867	-3.61282	-3.09397	-3.70759	-2.85561	-3.50018	-4.38531	-3.53103	-3.58432	0.507956
79.8995	-2.95759	-3.87968	-4.23371	-3.56469	-3.04276	-3.65709	-2.82428	-3.4629	-4.33369	-3.48587	-3.54422	0.510804
80.402	-2.90133	-3.85193	-4.19558	-3.49536	-2.99037	-3.6025	-2.77496	-3.42265	-4.26234	-3.42172	-3.49187	0.511494
80.9045	-2.8239	-3.81054	-4.14204	-3.42187	-2.9178	-3.52539	-2.72449	-3.35993	-4.18939	-3.35592	-3.42712	0.513745
81.407	-2.74266	-3.76628	-4.08578	-3.32975	-2.84326	-3.4435	-2.65507	-3.28983	-4.09614	-3.27398	-3.35263	0.516231
81.9095	-2.64674	-3.70369	-4.01478	-3.21952	-2.75538	-3.34595	-2.57303	-3.20729	-3.99308	-3.17664	-3.26361	0.519106
82.4121	-2.53141	-3.62673	-3.92571	-3.1031	-2.65103	-3.22968	-2.48581	-3.1029	-3.88067	-3.07596	-3.1613	0.521815
82.9146	-2.4124	-3.54515	-3.83172	-2.96204	-2.54421	-3.10853	-2.37553	-2.99428	-3.74638	-2.95344	-3.04737	0.525145
83.4171	-2.27251	-3.44307	-3.72162	-2.80811	-2.41454	-2.96268	-2.25943	-2.86327	-3.60902	-2.82114	-2.91754	0.530126
83.9196	-2.11762	-3.32613	-3.59105	-2.64281	-2.27766	-2.80738	-2.13123	-2.7184	-3.4501	-2.68039	-2.77428	0.532295
84.4221	-1.95669	-3.20282	-3.45382	-2.45157	-2.12878	-2.63817	-1.98298	-2.56463	-3.28021	-2.51661	-2.61763	0.537513
84.9246	-1.7717	-3.05702	-3.2997	-2.2527	-1.9587	-2.44591	-1.83334	-2.38571	-3.10088	-2.34809	-2.44537	0.542535
85.4271	-1.57764	-2.8961	-3.12343	-2.03636	-1.78614	-2.24907	-1.66547	-2.20123	-2.89925	-2.16457	-2.25993	0.544171
85.9296	-1.37371	-2.72741	-2.93962	-1.7985	-1.59175	-2.02874	-1.4863	-1.99891	-2.69542	-1.96207	-2.06024	0.550251
86.4322	-1.1471	-2.53479	-2.73922	-1.55638	-1.38726	-1.79626	-1.30547	-1.77854	-2.471	-1.75748	-1.84735	0.553042
86.9347	-0.917604	-2.32749	-2.51625	-1.29265	-1.17559	-1.55473	-1.10504	-1.5547	-2.23711	-1.53328	-1.62144	0.554163
87.4372	-0.674578	-2.1117	-2.28635	-1.01634	-0.942314	-1.28976	-0.903872	-1.30796	-1.99658	-1.29857	-1.3828	0.558276
87.9397	-0.41518	-1.87152	-2.0419	-0.736031	-0.709482	-1.02299	-0.696925	-1.05565	-1.73618	-1.06145	-1.13473	0.557862
88.4422	-0.157803	-1.61819	-1.77628	-0.434439	-0.460913	-0.738597	-0.476053	-0.794859	-1.47784	-0.804727	-0.87397	0.557484
88.9447	0.11489	-1.35689	-1.50637	-0.130921	-0.203102	-0.442635	-0.26218	-0.516215	-1.20301	-0.547533	-0.605396	0.557275
89.4472	0.39385	-1.07212	-1.22618	0.178822	0.0531531	-0.146061	-0.0381742	-0.241276	-0.923714	-0.285111	-0.33068	0.554267
89.9497	0.66829	-0.777305	-0.928612	0.503541	0.326518	0.169704	0.188275	0.0481757	-0.643813	-0.00892375	-0.0454151	0.551142
90.4523	0.956441	-0.476421	-0.631981	0.821166	0.593923	0.481772	0.406008	0.34135	-0.349567	0.259599	0.240229	0.547131
90.9548	1.23927	-0.154497	-0.331757	1.14744	0.866973	0.801161	0.634026	0.630377	-0.0646737	0.536339	0.530466	0.543356
91.4573	1.51776	0.172849	-0.0200299	1.47707	1.14584	1.12822	0.85172	0.932454	0.230189	0.815977	0.825205	0.538054
91.9598	1.8041	0.503167	0.284023	1.795	1.41304	1.44493	1.06435	1.22361	0.522031	1.08425	1.11385	0.534032
92.4623	2.0749	0.850724	0.584176	2.12131	1.69035	1.77281	1.28062	1.51678	0.806583	1.36092	1.40592	0.532035
92.9648	2.34298	1.19773	0.889631	2.43739	1.95646	2.09045	1.47822	1.81106	1.09826	1.62779	1.693	0.528384
93.4673	2.60905	1.54351	1.18091	2.74269	2.21735	2.40311	1.67611	2.08901	1.3719	1.88474	1.97184	0.529595
93.9698	2.85329	1.90136	1.46141	3.05156	2.48066	2.71856	1.86629	2.37276	1.64821	2.14568	2.24998	0.533122
94.4724	3.09622	2.25141	1.74177	3.33964	2.72402	3.01366	2.03814	2.64154	1.91336	2.38705	2.51468	0.537412
94.9749	3.32576	2.59532	2.00252	3.62172	2.97069	3.31144	2.21285	2.89991	2.16369	2.62364	2.77275	0.54808
95.4774	3.53336	2.94529	2.24687	3.89831	3.20397	3.59491	2.36953	3.15824	2.41467	2.85586	3.0221	0.561564
95.9799	3.73984	3.28003	2.48708	4.15046	3.42379	3.86311	2.51579	3.39293	2.64077	3.06587	3.25597	0.577739
96.4824	3.92409	3.60423	2.7041	4.40126	3.64548	4.13143	2.66151	3.62672	2.86492	3.27641	3.48402	0.598721
96.9849	4.09237	3.92897	2.90127	4.63566	3.84422	4.37399	2.78487	3.84714	3.07315	3.47321	3.69548	0.623445
97.4874	4.25747	4.23227	3.09248	4.84915	4.04262	4.61313	2.90712	4.04876	3.26349	3.65275	3.89592	0.649282
97.9899	4.39653	4.52244	3.25948	5.0611	4.23063	4.83841	3.02027	4.25132	3.45227	3.83406	4.08665	0.677912
98.4925	4.52733	4.8087	3.40416	5.2453	4.39914	5.03955	3.11364	4.42737	3.61218	3.9925	4.25699	0.709942
98.995	4.65064	5.06598	3.54778	5.43181	4.57631	5.24586	3.21399	4.61113	3.77923	4.15687	4.42796	0.740246
99.4975	4.76006	5.33338	3.6722	5.58991	4.74536	5.44075	3.30098	4.7763	3.93195	4.299	4.58499	0.773546
100	4.82902	5.54955	3.70032	5.59927	4.82847	5.53556	3.33072	4.80068	3.97681	4.30691	4.64573	0.802373

## Sheet: M2_LeftLeg_NW
StancePhase	NDevL_Meas1	NDevL_Meas2	NDevL_Meas3	NDevL_Meas4	NDevL_Meas5	NDevL_Meas6	NDevL_Meas7	NDevL_Meas8	NDevL_Meas9	NDevL_Meas10	NDevL_Mean	NDevL_SD
0	-5.40142	-5.11325	-5.97795	-5.13467	-5.66001	-4.99165	-5.25165	-4.78574	-5.18132	-4.6398	-5.21375	0.394285
0.502513	-5.33851	-5.03164	-5.87202	-4.99269	-5.61099	-4.89885	-5.18059	-4.66384	-5.12567	-4.4894	-5.12042	0.413215
1.00503	-5.21804	-4.84921	-5.76704	-4.86363	-5.51516	-4.74027	-5.07781	-4.53153	-5.03765	-4.35345	-4.99538	0.4288
1.50754	-5.11413	-4.69328	-5.64704	-4.71879	-5.43416	-4.6054	-4.9784	-4.3901	-4.9577	-4.20278	-4.87418	0.447281
2.01005	-5.00419	-4.52827	-5.52759	-4.57915	-5.34389	-4.46338	-4.88533	-4.2584	-4.87858	-4.05801	-4.75268	0.464012
2.51256	-4.87518	-4.34924	-5.41059	-4.43803	-5.23822	-4.30746	-4.77063	-4.10726	-4.78025	-3.91239	-4.61892	0.481711
3.01508	-4.75727	-4.18275	-5.27452	-4.28109	-5.14325	-4.16555	-4.66379	-3.9556	-4.69644	-3.75128	-4.48716	0.501218
3.51759	-4.62576	-4.0063	-5.14112	-4.13942	-5.02649	-4.00465	-4.55402	-3.80912	-4.5952	-3.60605	-4.35081	0.515219
4.0201	-4.48544	-3.82133	-5.01249	-3.98748	-4.91385	-3.85146	-4.4289	-3.64314	-4.49658	-3.45074	-4.20914	0.534606
4.52261	-4.35664	-3.65158	-4.86613	-3.83176	-4.79953	-3.70067	-4.31858	-3.49199	-4.40197	-3.29185	-4.07107	0.550558
5.02513	-4.20938	-3.47266	-4.723	-3.69178	-4.668	-3.53635	-4.19452	-3.33186	-4.29075	-3.149	-3.92673	0.561759
5.52764	-4.06466	-3.28935	-4.58674	-3.53675	-4.55066	-3.39118	-4.0685	-3.16704	-4.1967	-2.99099	-3.78426	0.580403
6.03015	-3.92636	-3.12339	-4.43389	-3.39178	-4.41615	-3.2332	-3.95409	-3.01812	-4.08737	-2.84317	-3.64275	0.589637
6.53266	-3.76959	-2.94858	-4.28452	-3.25557	-4.28277	-3.08135	-3.82161	-2.85274	-3.98292	-2.70419	-3.49838	0.598966
7.03518	-3.62467	-2.77301	-4.14386	-3.10659	-4.15513	-2.94074	-3.70077	-2.70182	-3.8846	-2.55227	-3.35835	0.612663
7.53769	-3.47747	-2.61595	-3.98763	-2.97747	-4.00892	-2.78638	-3.58039	-2.5542	-3.77133	-2.42044	-3.21802	0.615184
8.0402	-3.31714	-2.44991	-3.83506	-2.84648	-3.87822	-2.65361	-3.44747	-2.39825	-3.67716	-2.28682	-3.07901	0.622039
8.54271	-3.17319	-2.28648	-3.6931	-2.71196	-3.73592	-2.51456	-3.33269	-2.26535	-3.56907	-2.14981	-2.94321	0.627562
9.04523	-3.01833	-2.14224	-3.53684	-2.59926	-3.59074	-2.37834	-3.20666	-2.12245	-3.46742	-2.03515	-2.80974	0.625438
9.54774	-2.8601	-1.9891	-3.38463	-2.47638	-3.45766	-2.26037	-3.08137	-1.99019	-3.37334	-1.91057	-2.67837	0.627008
10.0503	-2.71716	-1.8421	-3.24516	-2.36299	-3.30601	-2.12907	-2.97062	-1.87297	-3.2655	-1.79604	-2.55076	0.624649
10.5528	-2.55844	-1.71483	-3.09295	-2.26541	-3.16948	-2.01921	-2.84408	-1.74538	-3.17828	-1.69801	-2.42861	0.618781
11.0553	-2.4078	-1.57896	-2.94531	-2.15634	-3.02831	-1.91015	-2.73224	-1.643	-3.07819	-1.58887	-2.30692	0.612851
11.5578	-2.2663	-1.4527	-2.81248	-2.06802	-2.88064	-1.80023	-2.62368	-1.53912	-2.98577	-1.50128	-2.19302	0.605522
12.0603	-2.10992	-1.34611	-2.66829	-1.98443	-2.75074	-1.71405	-2.50525	-1.43919	-2.90195	-1.41902	-2.08389	0.594637
12.5628	-1.9708	-1.23099	-2.52876	-1.89579	-2.60439	-1.6164	-2.40826	-1.36243	-2.80506	-1.33225	-1.97551	0.582743
13.0653	-1.83156	-1.12831	-2.40549	-1.83183	-2.47146	-1.53802	-2.3025	-1.27469	-2.72963	-1.27109	-1.87846	0.572534
13.5678	-1.68387	-1.04421	-2.27177	-1.76135	-2.34142	-1.46748	-2.20019	-1.208	-2.64158	-1.204	-1.78239	0.556122
14.0704	-1.55701	-0.951175	-2.14227	-1.69686	-2.2016	-1.39206	-2.11494	-1.14807	-2.56161	-1.14373	-1.69093	0.54273
14.5729	-1.42109	-0.872559	-2.03006	-1.65158	-2.08317	-1.34307	-2.01558	-1.08377	-2.49039	-1.10368	-1.6095	0.529746
15.0754	-1.28687	-0.810525	-1.90812	-1.59369	-1.95158	-1.28479	-1.93295	-1.04552	-2.40612	-1.05174	-1.52719	0.51153
15.5779	-1.1706	-0.738881	-1.7898	-1.55224	-1.82976	-1.24068	-1.85481	-0.998007	-2.34352	-1.01734	-1.45356	0.500146
16.0804	-1.0404	-0.683078	-1.68969	-1.51774	-1.7178	-1.20971	-1.76774	-0.963086	-2.26824	-0.990855	-1.38483	0.485723
16.5829	-0.922781	-0.641373	-1.58056	-1.47256	-1.59329	-1.16924	-1.70318	-0.942435	-2.20124	-0.954505	-1.31812	0.47216
17.0854	-0.815167	-0.589464	-1.47439	-1.44874	-1.49151	-1.15436	-1.63013	-0.910773	-2.14311	-0.940656	-1.25983	0.46364
17.5879	-0.694894	-0.55448	-1.38714	-1.41836	-1.38112	-1.13254	-1.5611	-0.903445	-2.07196	-0.920999	-1.2026	0.453175
18.0905	-0.595202	-0.530795	-1.29152	-1.38598	-1.27571	-1.11771	-1.5095	-0.891581	-2.02272	-0.900207	-1.15209	0.447685
18.593	-0.495294	-0.496429	-1.19799	-1.37157	-1.18627	-1.1196	-1.44378	-0.882029	-1.96072	-0.898448	-1.10521	0.443226
19.0955	-0.389899	-0.479678	-1.12387	-1.34144	-1.08258	-1.10778	-1.39513	-0.89208	-1.9071	-0.881794	-1.06013	0.442435
19.598	-0.307376	-0.471144	-1.0419	-1.31995	-1.00065	-1.11775	-1.35082	-0.887523	-1.86225	-0.875044	-1.02344	0.443061
20.1005	-0.215831	-0.451568	-0.961004	-1.30565	-0.915429	-1.12323	-1.2974	-0.900903	-1.80421	-0.876797	-0.985203	0.446094
20.603	-0.129506	-0.449937	-0.899786	-1.27454	-0.829703	-1.12712	-1.2664	-0.915912	-1.76799	-0.862966	-0.952385	0.453978
21.1055	-0.0618472	-0.453312	-0.831169	-1.25951	-0.764468	-1.14889	-1.22629	-0.922788	-1.71866	-0.866844	-0.925378	0.458037
21.608	0.0190122	-0.44553	-0.762469	-1.23841	-0.684619	-1.15334	-1.18978	-0.950672	-1.67749	-0.865954	-0.894926	0.469879
22.1106	0.084125	-0.455823	-0.713528	-1.2078	-0.623397	-1.17301	-1.17001	-0.963834	-1.64475	-0.856911	-0.872493	0.479845
22.6131	0.13986	-0.468013	-0.65757	-1.19396	-0.564688	-1.19087	-1.13519	-0.985055	-1.59841	-0.866025	-0.851992	0.487462
23.1156	0.206834	-0.469312	-0.600264	-1.16397	-0.50001	-1.19884	-1.11666	-1.01427	-1.57356	-0.859945	-0.829	0.503794
23.6181	0.251475	-0.488723	-0.562614	-1.13642	-0.458493	-1.22483	-1.10131	-1.02742	-1.53509	-0.857376	-0.81408	0.51135
24.1206	0.297864	-0.507113	-0.518279	-1.1188	-0.40346	-1.23267	-1.07575	-1.05937	-1.50439	-0.865479	-0.798745	0.522843
24.6231	0.348028	-0.515242	-0.471253	-1.08237	-0.362058	-1.24914	-1.07142	-1.08077	-1.48158	-0.855249	-0.782105	0.537202
25.1256	0.37554	-0.541399	-0.443623	-1.05922	-0.328747	-1.2683	-1.05656	-1.09983	-1.44463	-0.858802	-0.772558	0.542786
25.6281	0.413817	-0.563804	-0.409619	-1.03451	-0.284443	-1.27187	-1.044	-1.13269	-1.42867	-0.860822	-0.761662	0.555722
26.1307	0.445522	-0.576876	-0.371537	-0.996859	-0.263621	-1.2934	-1.04664	-1.14619	-1.39844	-0.849875	-0.749791	0.564769
26.6332	0.460692	-0.607705	-0.352481	-0.977203	-0.231604	-1.29905	-1.03266	-1.17327	-1.3754	-0.856701	-0.744538	0.570294
27.1357	0.490431	-0.632207	-0.327373	-0.945074	-0.206742	-1.30705	-1.03343	-1.19709	-1.3596	-0.850479	-0.736862	0.580694
27.6382	0.504111	-0.648487	-0.29679	-0.91176	-0.194732	-1.32286	-1.03563	-1.20948	-1.329	-0.842526	-0.728715	0.585295
28.1407	0.511795	-0.681965	-0.284762	-0.892831	-0.167688	-1.31964	-1.02595	-1.23906	-1.31873	-0.848074	-0.726692	0.590683
28.6432	0.531453	-0.7066	-0.267009	-0.856159	-0.162137	-1.33313	-1.03572	-1.25068	-1.29347	-0.834884	-0.720833	0.596336
29.1457	0.529916	-0.724148	-0.242375	-0.830677	-0.148842	-1.335	-1.03312	-1.26804	-1.27474	-0.831813	-0.715883	0.598663
29.6482	0.533825	-0.757921	-0.235713	-0.809424	-0.135529	-1.33308	-1.03102	-1.29032	-1.26252	-0.83158	-0.715329	0.602042
30.1508	0.541808	-0.780338	-0.223647	-0.773474	-0.13869	-1.34359	-1.04222	-1.29467	-1.23479	-0.815292	-0.71049	0.603607
30.6533	0.529783	-0.796743	-0.203269	-0.756225	-0.124346	-1.3337	-1.03497	-1.31578	-1.22671	-0.816118	-0.707808	0.604269
31.1558	0.531722	-0.827999	-0.200149	-0.731313	-0.127566	-1.33776	-1.04058	-1.32411	-1.20292	-0.807583	-0.706825	0.604457
31.6583	0.527483	-0.845459	-0.191915	-0.701817	-0.127469	-1.33567	-1.04578	-1.32894	-1.18498	-0.792807	-0.702735	0.603394
32.1608	0.510481	-0.857966	-0.173914	-0.690232	-0.120403	-1.32403	-1.03738	-1.34558	-1.17291	-0.794063	-0.700599	0.601434
32.6633	0.510266	-0.883692	-0.172349	-0.662902	-0.132117	-1.32817	-1.04671	-1.34152	-1.14466	-0.777798	-0.697965	0.599152
33.1658	0.495031	-0.893431	-0.165975	-0.643611	-0.125854	-1.31246	-1.04213	-1.34993	-1.13546	-0.767732	-0.694156	0.595536
33.6683	0.478006	-0.899422	-0.148435	-0.633575	-0.131807	-1.30645	-1.03659	-1.35332	-1.10996	-0.765009	-0.690656	0.590505
34.1709	0.474156	-0.916966	-0.146497	-0.607386	-0.1395	-1.30021	-1.04304	-1.34452	-1.08973	-0.744382	-0.685807	0.586893
34.6734	0.451144	-0.916811	-0.140164	-0.598643	-0.134226	-1.27943	-1.0299	-1.35156	-1.07485	-0.739319	-0.681376	0.579619
35.1759	0.437438	-0.914477	-0.121405	-0.586696	-0.148473	-1.27604	-1.02858	-1.33941	-1.04325	-0.729291	-0.675019	0.572774
35.6784	0.42835	-0.922308	-0.117464	-0.566123	-0.146282	-1.2551	-1.02605	-1.33247	-1.03024	-0.708962	-0.667665	0.567609
36.1809	0.402268	-0.911513	-0.109683	-0.564865	-0.150019	-1.23845	-1.00917	-1.32917	-1.00043	-0.706218	-0.661725	0.556373
36.6834	0.393056	-0.900724	-0.0883803	-0.549876	-0.160661	-1.2273	-1.00945	-1.30751	-0.975457	-0.688257	-0.651456	0.549534
37.1859	0.378112	-0.899192	-0.0811811	-0.538219	-0.15389	-1.19783	-0.995414	-1.30219	-0.955445	-0.672144	-0.64174	0.541518
37.6884	0.354008	-0.878959	-0.0708368	-0.539272	-0.165793	-1.18543	-0.980059	-1.28338	-0.918282	-0.667378	-0.633538	0.52799
38.191	0.348317	-0.861465	-0.0460413	-0.52277	-0.164734	-1.15928	-0.976545	-1.26138	-0.899394	-0.643912	-0.618721	0.521752
38.6935	0.328398	-0.852596	-0.0346888	-0.520374	-0.163075	-1.13133	-0.95336	-1.25093	-0.86337	-0.633406	-0.607472	0.510266
39.196	0.310152	-0.825468	-0.0209986	-0.518532	-0.173142	-1.11388	-0.942046	-1.21997	-0.831873	-0.62257	-0.595833	0.496973
39.6985	0.30541	-0.803872	0.00793503	-0.50363	-0.163368	-1.0759	-0.929722	-1.20224	-0.805122	-0.597908	-0.576842	0.490517
40.201	0.282812	-0.790023	0.0240656	-0.507301	-0.169886	-1.0528	-0.903275	-1.17959	-0.760932	-0.591165	-0.564809	0.476682
40.7035	0.272126	-0.758452	0.0416484	-0.49926	-0.168446	-1.02099	-0.894403	-1.14582	-0.734883	-0.572326	-0.54808	0.465192
41.206	0.265444	-0.734903	0.0751454	-0.488743	-0.160168	-0.981339	-0.871665	-1.12865	-0.691521	-0.550666	-0.526707	0.457606
41.7085	0.243564	-0.717886	0.0964552	-0.492807	-0.16749	-0.95612	-0.848088	-1.0929	-0.652568	-0.543435	-0.513127	0.443585
42.2111	0.239863	-0.683787	0.118234	-0.47832	-0.154658	-0.91015	-0.836988	-1.06378	-0.618362	-0.517627	-0.490557	0.434125
42.7136	0.229493	-0.659944	0.156438	-0.473072	-0.154283	-0.87544	-0.80675	-1.03879	-0.566632	-0.501054	-0.469004	0.425452
43.2161	0.212029	-0.641171	0.183007	-0.471687	-0.151849	-0.838005	-0.789019	-0.996545	-0.533162	-0.488508	-0.451491	0.413315
43.7186	0.212953	-0.606088	0.20894	-0.453319	-0.137097	-0.787525	-0.770902	-0.971763	-0.482432	-0.459157	-0.424639	0.405495
44.2211	0.199073	-0.583192	0.251627	-0.451528	-0.140364	-0.754163	-0.739185	-0.933864	-0.436254	-0.446655	-0.403451	0.396651
44.7236	0.188865	-0.563655	0.283129	-0.440969	-0.125205	-0.702079	-0.725679	-0.89412	-0.395094	-0.425818	-0.380063	0.388099
45.2261	0.191132	-0.5287	0.312706	-0.422636	-0.117531	-0.656763	-0.698822	-0.866447	-0.336595	-0.397668	-0.352132	0.381249
45.7286	0.175805	-0.507567	0.359064	-0.42055	-0.114051	-0.615419	-0.671664	-0.818979	-0.296808	-0.386429	-0.32966	0.373957
46.2312	0.173856	-0.487986	0.394427	-0.401036	-0.09421	-0.557568	-0.657623	-0.78606	-0.240139	-0.358468	-0.301481	0.370005
46.7337	0.174366	-0.454181	0.426211	-0.38654	-0.0934148	-0.5185	-0.62501	-0.748679	-0.18856	-0.336279	-0.275059	0.363401
47.2362	0.160698	-0.435764	0.474339	-0.380582	-0.0782549	-0.465305	-0.605678	-0.701762	-0.142694	-0.323458	-0.249846	0.360287
47.7387	0.165544	-0.417254	0.511293	-0.356584	-0.0655377	-0.414453	-0.586835	-0.672941	-0.0801209	-0.293303	-0.221019	0.360142
48.2412	0.161958	-0.386129	0.542703	-0.348272	-0.0636721	-0.374655	-0.555344	-0.626925	-0.037215	-0.279518	-0.196707	0.354273
48.7437	0.152379	-0.371861	0.58982	-0.336986	-0.0438115	-0.317115	-0.543355	-0.59029	0.0217317	-0.263264	-0.170275	0.357297
49.2462	0.159923	-0.355886	0.625727	-0.315422	-0.0429433	-0.278677	-0.519329	-0.559902	0.0745604	-0.236988	-0.144894	0.35866
49.7487	0.150883	-0.329033	0.654553	-0.313008	-0.0336854	-0.232357	-0.496545	-0.515338	0.12058	-0.2299	-0.122385	0.356263
50.2513	0.146048	-0.319964	0.698917	-0.297139	-0.0218215	-0.183635	-0.488587	-0.491957	0.182339	-0.209041	-0.0984839	0.364444
50.7538	0.151063	-0.306997	0.732668	-0.283045	-0.0261716	-0.151496	-0.463656	-0.458504	0.223238	-0.189372	-0.0772273	0.366497
51.2563	0.137284	-0.284185	0.758257	-0.282003	-0.0121005	-0.101167	-0.453791	-0.427651	0.279251	-0.181953	-0.0568059	0.37
51.7588	0.136779	-0.27855	0.799377	-0.262456	-0.0142168	-0.0669458	-0.445982	-0.41239	0.328101	-0.155034	-0.0371317	0.379434
52.2613	0.135734	-0.265598	0.830548	-0.255122	-0.0137612	-0.0301523	-0.426979	-0.380752	0.369201	-0.139225	-0.0176106	0.383672
52.7638	0.120411	-0.242843	0.852363	-0.248087	-0.00489066	0.0154721	-0.428832	-0.367502	0.425252	-0.12258	-0.000123586	0.391099
53.2663	0.122854	-0.235602	0.889452	-0.225501	-0.0151028	0.0423806	-0.419592	-0.351737	0.459535	-0.0891405	0.0177545	0.398657
53.7688	0.114473	-0.217537	0.917104	-0.219571	-0.00747185	0.0875826	-0.412459	-0.329084	0.508306	-0.0711619	0.037018	0.406284
54.2714	0.101096	-0.189999	0.934124	-0.200851	-0.0109308	0.122338	-0.420671	-0.325834	0.549181	-0.0392883	0.0519165	0.412803
54.7739	0.103653	-0.176554	0.966046	-0.176401	-0.0172595	0.15455	-0.412215	-0.305705	0.581716	-0.000646341	0.0717184	0.419099
55.2764	0.0887004	-0.149551	0.989098	-0.165197	-0.00961578	0.201291	-0.419038	-0.295709	0.628724	0.0253716	0.0894074	0.428886
55.7789	0.0796235	-0.114244	1.00036	-0.133569	-0.0215503	0.228622	-0.427828	-0.290621	0.653421	0.0721746	0.104639	0.432159
56.2814	0.0790287	-0.0922673	1.0262	-0.108115	-0.0175624	0.271871	-0.425323	-0.270467	0.692312	0.112747	0.126842	0.439562
56.7839	0.0602321	-0.0551709	1.04393	-0.0857353	-0.0181547	0.310466	-0.443394	-0.269808	0.722915	0.149592	0.141487	0.449039
57.2864	0.0561149	-0.0120654	1.04892	-0.04376	-0.0265683	0.340521	-0.44995	-0.256272	0.744934	0.205194	0.160707	0.450802
57.7889	0.0501309	0.0177341	1.06828	-0.0161343	-0.0166808	0.38833	-0.45819	-0.243476	0.781249	0.245012	0.181625	0.460085
58.2915	0.0316448	0.0633233	1.08045	0.0209761	-0.0248965	0.41689	-0.481109	-0.243075	0.795055	0.292645	0.19519	0.468395
58.794	0.0316713	0.112038	1.07911	0.0688525	-0.0207051	0.456602	-0.486672	-0.223761	0.823088	0.349233	0.218945	0.471247
59.2965	0.0202979	0.14742	1.09195	0.101635	-0.014245	0.497338	-0.506679	-0.220738	0.842818	0.388481	0.234828	0.481623
59.799	0.00657098	0.198931	1.09868	0.15306	-0.0200278	0.524018	-0.527615	-0.212469	0.854172	0.444277	0.25196	0.48999
60.3015	0.00891841	0.250608	1.0913	0.202279	-0.00529786	0.569842	-0.536227	-0.196071	0.880098	0.495583	0.276104	0.494786
60.804	-0.00558473	0.289218	1.09803	0.243314	-0.00586782	0.598555	-0.564128	-0.197469	0.88387	0.536381	0.287631	0.50615
61.3065	-0.0113965	0.344166	1.09991	0.304359	0.000696759	0.632712	-0.579222	-0.180713	0.902378	0.595184	0.310808	0.515538
61.809	-0.00901881	0.396419	1.08737	0.351725	0.0155557	0.673736	-0.594653	-0.173888	0.913058	0.638169	0.329847	0.522204
62.3116	-0.0230789	0.436193	1.08902	0.40211	0.01428	0.696745	-0.623263	-0.170894	0.91594	0.682414	0.341946	0.535114
62.8141	-0.0204352	0.492345	1.08737	0.465098	0.0330608	0.738544	-0.633167	-0.152877	0.933912	0.737739	0.368159	0.545013
63.3166	-0.0203714	0.543	1.07126	0.509401	0.0401769	0.767086	-0.656055	-0.154335	0.93021	0.772946	0.380332	0.554059
63.8191	-0.0308214	0.581971	1.06957	0.566845	0.0478179	0.794657	-0.678533	-0.142503	0.94168	0.820383	0.397106	0.567868
64.3216	-0.0224742	0.637058	1.0663	0.623677	0.0683542	0.834045	-0.687543	-0.132218	0.945622	0.866418	0.419924	0.577768
64.8241	-0.0267873	0.683831	1.0487	0.665319	0.0698296	0.852807	-0.714751	-0.134224	0.942009	0.896819	0.428356	0.589594
65.3266	-0.0322412	0.719802	1.04568	0.724004	0.0883317	0.887728	-0.728455	-0.117816	0.953592	0.944269	0.44849	0.60247
65.8291	-0.023479	0.771242	1.04272	0.768566	0.0993202	0.914099	-0.741998	-0.118596	0.943488	0.977753	0.463312	0.613097
66.3317	-0.0333257	0.811529	1.02538	0.807841	0.103526	0.932736	-0.768544	-0.114111	0.948421	1.00656	0.472001	0.626535
66.8342	-0.0348122	0.841976	1.02238	0.859392	0.123345	0.966657	-0.776605	-0.102679	0.945495	1.0485	0.489365	0.637337
67.3367	-0.0319778	0.886935	1.02067	0.88875	0.122439	0.979072	-0.798102	-0.109505	0.934539	1.06925	0.496208	0.64947
67.8392	-0.0477645	0.918069	1.00408	0.924145	0.133371	1.00319	-0.820028	-0.0986626	0.938107	1.09731	0.505182	0.662131
68.3417	-0.0491142	0.9406	1.00101	0.960022	0.14128	1.02411	-0.829614	-0.0990782	0.919124	1.12715	0.51355	0.671283
68.8442	-0.0581628	0.976565	0.999868	0.974419	0.135531	1.03103	-0.858787	-0.103537	0.914201	1.13685	0.514798	0.684264
69.3467	-0.0799156	0.996394	0.982807	1.00181	0.146455	1.05493	-0.876161	-0.0942401	0.900231	1.16093	0.519325	0.694486
69.8492	-0.0866745	1.00912	0.977861	1.01576	0.136961	1.05817	-0.895334	-0.105482	0.876998	1.17289	0.516027	0.702931
70.3518	-0.110979	1.03405	0.974914	1.01693	0.132853	1.06702	-0.929707	-0.104058	0.866904	1.17335	0.512127	0.715159
70.8543	-0.138135	1.04084	0.954569	1.02984	0.130277	1.07778	-0.948072	-0.106051	0.832823	1.18689	0.506075	0.722959
71.3568	-0.155593	1.04223	0.944394	1.01918	0.108028	1.06895	-0.982596	-0.121214	0.81138	1.17816	0.491292	0.730928
71.8593	-0.195035	1.05447	0.935855	1.00781	0.101175	1.0765	-1.02042	-0.11963	0.779354	1.17014	0.47902	0.741478
72.3618	-0.227364	1.04701	0.908167	0.998694	0.0752181	1.06557	-1.04907	-0.137389	0.73671	1.16588	0.458343	0.747725
72.8643	-0.259649	1.03609	0.888449	0.963925	0.0465609	1.05308	-1.10053	-0.151324	0.705734	1.13752	0.431986	0.75502
73.3668	-0.311788	1.03452	0.869834	0.937899	0.0226503	1.04697	-1.14348	-0.16131	0.649454	1.11955	0.406429	0.764291
73.8693	-0.350643	1.01197	0.830305	0.90054	-0.026122	1.01726	-1.19174	-0.192022	0.604537	1.09194	0.369602	0.769688
74.3719	-0.400543	0.987706	0.796406	0.844306	-0.0631156	1.0014	-1.2585	-0.207964	0.547698	1.04707	0.329447	0.776599
74.8744	-0.462963	0.970816	0.762914	0.799019	-0.116654	0.970787	-1.31268	-0.239256	0.479164	1.01478	0.286592	0.785404
75.3769	-0.512442	0.931623	0.706659	0.730898	-0.18083	0.931255	-1.38641	-0.27776	0.421026	0.961117	0.232514	0.790478
75.8794	-0.582172	0.892163	0.653525	0.656148	-0.237417	0.901516	-1.46647	-0.30721	0.336597	0.902052	0.174873	0.797754
76.3819	-0.654803	0.85766	0.599972	0.586065	-0.321155	0.845979	-1.54056	-0.361806	0.262551	0.848834	0.112273	0.806518
76.8844	-0.721405	0.799671	0.521885	0.488902	-0.397264	0.799874	-1.64013	-0.408066	0.175607	0.769308	0.0388386	0.811927
77.3869	-0.812441	0.742654	0.44448	0.396838	-0.485159	0.743434	-1.73357	-0.463619	0.0763653	0.69551	-0.039551	0.819814
77.8894	-0.897891	0.687917	0.365976	0.297472	-0.589984	0.670892	-1.8346	-0.536862	-0.0133746	0.61492	-0.123554	0.828632
78.392	-0.988456	0.608798	0.261557	0.175783	-0.684771	0.609809	-1.95541	-0.598863	-0.129888	0.512111	-0.218933	0.834655
78.8945	-1.10124	0.531806	0.155797	0.0647991	-0.806163	0.522432	-2.06491	-0.685787	-0.236692	0.420204	-0.319976	0.8426
79.397	-1.20411	0.454348	0.0487911	-0.0655475	-0.924666	0.438553	-2.19442	-0.773174	-0.357087	0.308871	-0.426844	0.851441
79.8995	-1.3235	0.352055	-0.0846417	-0.206703	-1.0491	0.34921	-2.32982	-0.86242	-0.490196	0.18643	-0.545868	0.857334
80.402	-1.45714	0.252964	-0.22053	-0.340031	-1.19485	0.238048	-2.45881	-0.976373	-0.614615	0.0716373	-0.669971	0.864689
80.9045	-1.58213	0.150601	-0.356851	-0.498941	-1.32877	0.139005	-2.61137	-1.07968	-0.766049	-0.0693743	-0.800356	0.872924
81.407	-1.73114	0.0232575	-0.518957	-0.65546	-1.48555	0.0161812	-2.75572	-1.20266	-0.908104	-0.208665	-0.942682	0.877214
81.9095	-1.88358	-0.100033	-0.683653	-0.813584	-1.64341	-0.108566	-2.90504	-1.33482	-1.0638	-0.350298	-1.08868	0.883361
82.4121	-2.03367	-0.229428	-0.847081	-0.994298	-1.79974	-0.232512	-3.07024	-1.46117	-1.23154	-0.515777	-1.24154	0.889287
82.9146	-2.20864	-0.383444	-1.0347	-1.16329	-1.97824	-0.380668	-3.22068	-1.61375	-1.39013	-0.670638	-1.40442	0.890854
83.4171	-2.37701	-0.532375	-1.22427	-1.34461	-2.14285	-0.516044	-3.38648	-1.75826	-1.57419	-0.839303	-1.56954	0.894812
83.9196	-2.55169	-0.689633	-1.41016	-1.53711	-2.32302	-0.669195	-3.55317	-1.91273	-1.74743	-1.02093	-1.74151	0.896483
84.4221	-2.74488	-0.870003	-1.61778	-1.71589	-2.50658	-0.828111	-3.7087	-2.08236	-1.93231	-1.19041	-1.9197	0.895078
84.9246	-2.92536	-1.04361	-1.82592	-1.91321	-2.68014	-0.978889	-3.88159	-2.23922	-2.12658	-1.38051	-2.0995	0.895201
85.4271	-3.11958	-1.22675	-2.02719	-2.1067	-2.87327	-1.15256	-4.04053	-2.41732	-2.30929	-1.56872	-2.28419	0.891702
85.9296	-3.32066	-1.43022	-2.2468	-2.29172	-3.05068	-1.31275	-4.19798	-2.59055	-2.51383	-1.75034	-2.47055	0.887133
86.4322	-3.50825	-1.62451	-2.46471	-2.4934	-3.23391	-1.48185	-4.36378	-2.76102	-2.70422	-1.95092	-2.65866	0.881468
86.9347	-3.71247	-1.82831	-2.67185	-2.67856	-3.42145	-1.65862	-4.50787	-2.94796	-2.90219	-2.13688	-2.84662	0.873312
87.4372	-3.91002	-2.04825	-2.89318	-2.86379	-3.59074	-1.81957	-4.65877	-3.11683	-3.10492	-2.3251	-3.03312	0.864548
87.9397	-4.09774	-2.25576	-3.10994	-3.05543	-3.77425	-1.99856	-4.80205	-3.29627	-3.29178	-2.522	-3.22038	0.852418
88.4422	-4.29857	-2.47143	-3.31148	-3.22439	-3.94086	-2.16329	-4.92562	-3.47365	-3.49492	-2.69805	-3.40023	0.840966
88.9447	-4.48103	-2.6979	-3.52246	-3.39988	-4.10238	-2.32597	-5.05674	-3.63524	-3.67898	-2.88278	-3.57834	0.826699
89.4472	-4.65925	-2.90808	-3.72571	-3.56684	-4.26776	-2.49595	-5.16514	-3.80972	-3.86485	-3.06067	-3.7524	0.810003
89.9497	-4.84118	-3.12416	-3.90925	-3.7128	-4.40781	-2.6428	-5.26247	-3.9636	-4.04959	-3.2189	-3.91326	0.796254
90.4523	-4.99773	-3.34498	-4.09758	-3.86577	-4.55459	-2.79993	-5.35869	-4.11421	-4.21289	-3.38546	-4.07318	0.776625
90.9548	-5.15457	-3.54544	-4.27534	-3.99637	-4.68415	-2.94236	-5.4247	-4.26477	-4.38597	-3.53018	-4.22039	0.759094
91.4573	-5.30214	-3.7489	-4.4292	-4.11344	-4.79768	-3.07144	-5.48821	-4.38935	-4.5345	-3.66165	-4.35365	0.743122
91.9598	-5.42305	-3.95077	-4.58338	-4.2311	-4.91353	-3.2062	-5.53627	-4.51967	-4.67872	-3.79357	-4.48363	0.721142
92.4623	-5.54524	-4.12835	-4.72425	-4.31873	-4.99904	-3.31266	-5.55701	-4.6306	-4.81636	-3.89457	-4.59268	0.706138
92.9648	-5.64525	-4.30596	-4.83717	-4.40167	-5.08296	-3.42073	-5.57809	-4.72482	-4.92759	-3.98981	-4.69141	0.688545
93.4673	-5.72244	-4.47618	-4.94612	-4.47411	-5.15108	-3.51535	-5.57128	-4.82033	-5.04355	-4.07279	-4.77932	0.669665
93.9698	-5.79772	-4.61915	-5.03952	-4.51745	-5.19444	-3.58725	-5.54835	-4.88515	-5.13126	-4.12439	-4.84447	0.658736
94.4724	-5.84166	-4.76007	-5.10179	-4.56216	-5.23943	-3.66345	-5.52156	-4.94717	-5.21074	-4.17468	-4.90227	0.642615
94.9749	-5.87015	-4.88915	-5.15705	-4.58535	-5.25376	-3.71015	-5.46333	-4.99537	-5.28099	-4.20012	-4.94054	0.631775
95.4774	-5.89053	-4.98957	-5.19633	-4.5885	-5.26066	-3.75134	-5.40263	-5.01789	-5.3227	-4.20191	-4.96221	0.625155
95.9799	-5.87708	-5.08728	-5.20346	-4.59385	-5.25758	-3.78373	-5.32941	-5.04373	-5.36764	-4.20207	-4.97458	0.615064
96.4824	-5.85701	-5.17042	-5.20296	-4.57151	-5.22683	-3.78899	-5.23247	-5.04245	-5.38422	-4.17062	-4.96475	0.613298
96.9849	-5.82196	-5.22546	-5.18852	-4.54245	-5.20052	-3.79992	-5.14193	-5.03231	-5.39264	-4.12869	-4.94744	0.610887
97.4874	-5.7582	-5.27901	-5.14317	-4.51071	-5.14987	-3.7865	-5.0308	-5.01875	-5.39348	-4.08085	-4.91513	0.60888
97.9899	-5.69541	-5.31742	-5.09152	-4.4529	-5.09017	-3.76462	-4.91131	-4.9781	-5.36772	-4.00405	-4.86732	0.613349
98.4925	-5.61297	-5.33046	-5.03114	-4.4014	-5.03161	-3.74369	-4.79975	-4.94447	-5.34909	-3.93175	-4.81763	0.614382
98.995	-5.51178	-5.3454	-4.9372	-4.33031	-4.94409	-3.6949	-4.65894	-4.88716	-5.30071	-3.83562	-4.74461	0.620312
99.4975	-5.39951	-5.34351	-4.83526	-4.2542	-4.85548	-3.64944	-4.51701	-4.82208	-5.24663	-3.73694	-4.66601	0.624626
100	-5.32036	-5.3248	-4.81343	-4.25581	-4.80702	-3.62152	-4.46643	-4.81936	-5.23398	-3.73622	-4.63989	0.615237

[truncated: 2 more sheets: M2_RightLeg_NH, M2_RightLeg_NW]
