# Supplementary material for: A minimal markerset for three-dimensional foot function assessment: measuring navicular drop and drift under dynamic conditions
Source: J Foot Ankle Res. 2018 Apr 18;11:15. doi: 10.1186/s13047-018-0257-2 (PMC5907216; doi:10.1186/s13047-018-0257-2)
Supplement: Supplementary file 2 — Dataset. The dataset used for this article. A ZIP-archive with one text file (comma separated values;.csv) per participant, containing the stance-normalized navicular height and width time series from all analyzed steps. (ZIP 8335 kb) [file 13047_2018_257_MOESM2_ESM.zip › 13047_2018_257_MOESM3_ESM/ZAFA04R2.xlsx]

## Sheet: M1a_LeftLeg_NH
StancePhase	NEleL_Meas1	NEleL_Meas2	NEleL_Meas3	NEleL_Meas4	NEleL_Meas5	NEleL_Meas6	NEleL_Meas7	NEleL_Meas8	NEleL_Meas9	NEleL_Meas10	NEleL_Mean	NEleL_SD
0	-1.34689	-0.61333	-1.49956	-1.5411	-1.5015	-1.95772	-1.21612	-1.3059	-0.39707	-1.92737	-1.33066	0.500157
0.502513	-1.43628	-0.747122	-1.5778	-1.61472	-1.56499	-2.07725	-1.30595	-1.41274	-0.467374	-2.00993	-1.42142	0.498598
1.00503	-1.52678	-0.877958	-1.69481	-1.70614	-1.68206	-2.2008	-1.40355	-1.5228	-0.569583	-2.0981	-1.52826	0.496388
1.50754	-1.60305	-0.989258	-1.80819	-1.7875	-1.79393	-2.30691	-1.48853	-1.61742	-0.666642	-2.17314	-1.62346	0.493932
2.01005	-1.68202	-1.10823	-1.90879	-1.86034	-1.88822	-2.41557	-1.57169	-1.7154	-0.748048	-2.24497	-1.71433	0.49274
2.51256	-1.74688	-1.21753	-2.0134	-1.92278	-1.98655	-2.51017	-1.64154	-1.79976	-0.830771	-2.30242	-1.79718	0.489751
3.01508	-1.81549	-1.32054	-2.1149	-1.98622	-2.07761	-2.60773	-1.71389	-1.88819	-0.908027	-2.36098	-1.87936	0.489442
3.51759	-1.87086	-1.42431	-2.20745	-2.03281	-2.1591	-2.69158	-1.77045	-1.96356	-0.973653	-2.40315	-1.94969	0.487673
4.0201	-1.92154	-1.51181	-2.30414	-2.07624	-2.24226	-2.77012	-1.82169	-2.03447	-1.04171	-2.43927	-2.01632	0.487187
4.52261	-1.96837	-1.60021	-2.386	-2.11199	-2.30906	-2.8438	-1.86649	-2.10146	-1.09253	-2.46871	-2.07486	0.488213
5.02513	-1.99995	-1.67696	-2.47019	-2.13222	-2.37632	-2.90181	-1.89406	-2.15328	-1.14418	-2.48112	-2.12301	0.488206
5.52764	-2.03343	-1.74251	-2.54396	-2.15258	-2.43281	-2.96047	-1.92106	-2.20684	-1.18378	-2.49308	-2.16705	0.491678
6.03015	-2.0506	-1.80669	-2.61018	-2.15639	-2.47913	-3.00218	-1.93011	-2.24392	-1.21424	-2.48789	-2.19813	0.494179
6.53266	-2.06469	-1.85213	-2.67496	-2.15351	-2.52463	-3.03977	-1.93181	-2.27775	-1.24261	-2.47603	-2.22379	0.499196
7.03518	-2.07171	-1.89527	-2.72374	-2.14584	-2.55292	-3.06917	-1.92626	-2.30409	-1.25356	-2.45794	-2.24005	0.50537
7.53769	-2.0656	-1.9269	-2.77447	-2.12134	-2.58169	-3.08476	-1.90299	-2.31706	-1.26646	-2.4235	-2.24648	0.51198
8.0402	-2.06127	-1.94477	-2.81026	-2.0977	-2.59853	-3.10069	-1.87949	-2.33127	-1.26385	-2.39014	-2.2478	0.521428
8.54271	-2.04051	-1.96156	-2.84181	-2.06115	-2.6069	-3.0996	-1.83906	-2.3287	-1.25712	-2.34171	-2.23781	0.5302
9.04523	-2.02011	-1.95977	-2.86742	-2.01671	-2.61441	-3.09765	-1.79246	-2.32598	-1.24517	-2.28894	-2.22286	0.541908
9.54774	-1.99113	-1.95468	-2.87932	-1.97227	-2.60614	-3.08625	-1.74067	-2.31419	-1.21966	-2.23307	-2.19974	0.553145
10.0503	-1.95307	-1.94033	-2.89272	-1.91256	-2.60036	-3.06512	-1.67313	-2.29296	-1.19737	-2.16379	-2.16914	0.56597
10.5528	-1.91715	-1.91161	-2.88961	-1.85531	-2.58325	-3.04497	-1.60804	-2.27322	-1.15927	-2.09919	-2.13416	0.579666
11.0553	-1.86646	-1.88355	-2.88624	-1.79079	-2.56091	-3.00983	-1.52887	-2.23838	-1.12292	-2.023	-2.09109	0.592601
11.5578	-1.81999	-1.83876	-2.87344	-1.71849	-2.53882	-2.97792	-1.44657	-2.2071	-1.07893	-1.94608	-2.04461	0.60807
12.0603	-1.76444	-1.79101	-2.8516	-1.65138	-2.50357	-2.93663	-1.36268	-2.16621	-1.02769	-1.86993	-1.99251	0.621141
12.5628	-1.70511	-1.73762	-2.83027	-1.57232	-2.4737	-2.89119	-1.26633	-2.12101	-0.979909	-1.78383	-1.93613	0.636492
13.0653	-1.64839	-1.67074	-2.79379	-1.49711	-2.43384	-2.84768	-1.17636	-2.07765	-0.918699	-1.70626	-1.87705	0.650688
13.5678	-1.58014	-1.60741	-2.76083	-1.42093	-2.39266	-2.79271	-1.0759	-2.02229	-0.864423	-1.62047	-1.81378	0.664028
14.0704	-1.51988	-1.53063	-2.71634	-1.33759	-2.35303	-2.74486	-0.976068	-1.97406	-0.800951	-1.53737	-1.74908	0.679332
14.5729	-1.4507	-1.45232	-2.66894	-1.26371	-2.30319	-2.68801	-0.878544	-1.91634	-0.737594	-1.45825	-1.68176	0.690863
15.0754	-1.38335	-1.37301	-2.62042	-1.18187	-2.26136	-2.63243	-0.772014	-1.85973	-0.676401	-1.37193	-1.61325	0.705074
15.5779	-1.31825	-1.28219	-2.56064	-1.1042	-2.21063	-2.57842	-0.675739	-1.80455	-0.606215	-1.29701	-1.54378	0.716715
16.0804	-1.2453	-1.1984	-2.50698	-1.03121	-2.16204	-2.51648	-0.572208	-1.74101	-0.545833	-1.21607	-1.47355	0.727557
16.5829	-1.18244	-1.10526	-2.4414	-0.951419	-2.11547	-2.46362	-0.472662	-1.68667	-0.475437	-1.14011	-1.40345	0.739932
17.0854	-1.11055	-1.01245	-2.37934	-0.883436	-2.06109	-2.4017	-0.378485	-1.62284	-0.41159	-1.07013	-1.33316	0.747932
17.5879	-1.04496	-0.923505	-2.31414	-0.81119	-2.01629	-2.34536	-0.277856	-1.56462	-0.346733	-0.994627	-1.26393	0.758934
18.0905	-0.979835	-0.825285	-2.24356	-0.741816	-1.963	-2.28901	-0.190171	-1.5063	-0.278249	-0.932375	-1.19496	0.766704
18.593	-0.910467	-0.73718	-2.17992	-0.681308	-1.91454	-2.22824	-0.0971686	-1.44338	-0.219159	-0.86544	-1.12768	0.774045
19.0955	-0.851447	-0.643552	-2.10582	-0.613947	-1.86772	-2.17689	-0.0101754	-1.39017	-0.150436	-0.804946	-1.06151	0.782657
19.598	-0.783453	-0.551389	-2.04042	-0.558632	-1.81513	-2.11662	0.069821	-1.32782	-0.0926016	-0.751596	-0.996785	0.786954
20.1005	-0.725149	-0.466889	-1.96954	-0.502424	-1.77289	-2.06516	0.154998	-1.27467	-0.0300484	-0.693699	-0.934547	0.79446
20.603	-0.664882	-0.374517	-1.89965	-0.446728	-1.72226	-2.01143	0.225885	-1.21934	0.0302658	-0.650055	-0.873271	0.798462
21.1055	-0.604118	-0.293886	-1.83501	-0.402643	-1.67859	-1.95686	0.301351	-1.16333	0.0840841	-0.602305	-0.815131	0.802585
21.608	-0.552532	-0.210557	-1.76285	-0.351779	-1.63567	-1.9106	0.369939	-1.11613	0.145208	-0.561717	-0.758668	0.807619
22.1106	-0.492685	-0.12861	-1.70197	-0.311523	-1.58877	-1.85613	0.431026	-1.0607	0.193583	-0.528691	-0.704447	0.808829
22.6131	-0.444786	-0.0568929	-1.63369	-0.273491	-1.55232	-1.8126	0.496975	-1.01687	0.24948	-0.491468	-0.653566	0.813314
23.1156	-0.392513	0.0220692	-1.57225	-0.233186	-1.50748	-1.76452	0.548259	-0.968649	0.297581	-0.46885	-0.603954	0.814218
23.6181	-0.343578	0.0888787	-1.51263	-0.205915	-1.47133	-1.7192	0.604152	-0.923638	0.343509	-0.442183	-0.558193	0.815999
24.1206	-0.301673	0.156266	-1.44987	-0.172463	-1.43475	-1.68011	0.653019	-0.885435	0.392493	-0.422871	-0.51454	0.818153
24.6231	-0.253154	0.223155	-1.39821	-0.147061	-1.39601	-1.63431	0.694489	-0.840716	0.429435	-0.411036	-0.473342	0.817331
25.1256	-0.217747	0.278157	-1.3386	-0.126863	-1.3674	-1.60048	0.74096	-0.808775	0.474734	-0.394933	-0.436094	0.819671
25.6281	-0.176064	0.340187	-1.29009	-0.101873	-1.33056	-1.56023	0.772839	-0.770652	0.507967	-0.393296	-0.400177	0.818442
26.1307	-0.141413	0.390527	-1.23934	-0.090229	-1.30384	-1.52618	0.809639	-0.739382	0.543568	-0.387287	-0.368394	0.818966
26.6332	-0.110964	0.439748	-1.19063	-0.0737985	-1.27547	-1.49566	0.839528	-0.712189	0.576809	-0.388409	-0.339104	0.819094
27.1357	-0.0763644	0.489817	-1.15029	-0.062271	-1.24678	-1.46077	0.862312	-0.680935	0.601092	-0.396534	-0.312072	0.817381
27.6382	-0.0547455	0.526977	-1.10337	-0.0587093	-1.22758	-1.43778	0.890337	-0.662374	0.632281	-0.399993	-0.289495	0.818458
28.1407	-0.0256121	0.571051	-1.06956	-0.0485612	-1.20049	-1.40729	0.903954	-0.636493	0.649393	-0.417386	-0.268099	0.816097
28.6432	-0.00653893	0.604448	-1.0301	-0.0510845	-1.18467	-1.38601	0.922804	-0.620508	0.672495	-0.4298	-0.250897	0.816338
29.1457	0.0116409	0.63519	-0.997783	-0.0509918	-1.16599	-1.36532	0.934875	-0.605475	0.6878	-0.44879	-0.236485	0.815218
29.6482	0.0310359	0.668243	-0.9695	-0.0524648	-1.14885	-1.34325	0.940098	-0.589387	0.698782	-0.474032	-0.223933	0.813572
30.1508	0.0389429	0.687743	-0.93792	-0.0641862	-1.14031	-1.33194	0.950705	-0.584684	0.713068	-0.493992	-0.216258	0.81399
30.6533	0.0547907	0.713874	-0.91893	-0.0684238	-1.12448	-1.313	0.947014	-0.572416	0.713851	-0.527109	-0.209483	0.811258
31.1558	0.058519	0.730608	-0.892589	-0.08367	-1.12082	-1.30554	0.948692	-0.572229	0.722286	-0.554511	-0.206926	0.811724
31.6583	0.0646668	0.743143	-0.877477	-0.0989537	-1.11321	-1.29584	0.943545	-0.569918	0.718552	-0.587767	-0.207326	0.809778
32.1608	0.0687949	0.759339	-0.861648	-0.112538	-1.10909	-1.28813	0.931579	-0.569871	0.715456	-0.626424	-0.209253	0.808621
32.6633	0.0639197	0.761597	-0.847213	-0.137886	-1.11249	-1.28916	0.92485	-0.5789	0.710569	-0.659117	-0.216383	0.808432
33.1658	0.0663326	0.769955	-0.842626	-0.155819	-1.10948	-1.28347	0.903659	-0.581126	0.695076	-0.704114	-0.224162	0.805572
33.6683	0.055532	0.770374	-0.831342	-0.182296	-1.11928	-1.29061	0.887633	-0.596591	0.686385	-0.742675	-0.236288	0.806059
34.1709	0.0499058	0.765087	-0.833567	-0.211723	-1.12418	-1.29317	0.864422	-0.60733	0.663106	-0.786369	-0.251382	0.803175
34.6734	0.0389103	0.764672	-0.831197	-0.236653	-1.13442	-1.30119	0.834122	-0.623697	0.644456	-0.834691	-0.267969	0.802209
35.1759	0.0219994	0.750244	-0.835385	-0.274012	-1.15087	-1.31527	0.808595	-0.646198	0.618476	-0.876491	-0.289891	0.800868
35.6784	0.0106379	0.741178	-0.845198	-0.30504	-1.16195	-1.32451	0.768205	-0.6637	0.586328	-0.929891	-0.312394	0.797534
36.1809	-0.0139994	0.725786	-0.851275	-0.341643	-1.18602	-1.34687	0.732528	-0.694578	0.557714	-0.976366	-0.339473	0.797219
36.6834	-0.0315984	0.703267	-0.870866	-0.384099	-1.20433	-1.36304	0.689101	-0.719013	0.514537	-1.02748	-0.369352	0.792879
37.1859	-0.0577086	0.686627	-0.883814	-0.420019	-1.22962	-1.38783	0.638159	-0.752237	0.478032	-1.08273	-0.401114	0.791297
37.6884	-0.0864253	0.656156	-0.907797	-0.468119	-1.25956	-1.41563	0.591337	-0.788439	0.429473	-1.13118	-0.438018	0.787997
38.191	-0.112282	0.630054	-0.932703	-0.511841	-1.28531	-1.44124	0.529156	-0.822366	0.37967	-1.19079	-0.475765	0.783552
38.6935	-0.150509	0.599249	-0.958477	-0.557925	-1.32386	-1.47917	0.471108	-0.868826	0.328455	-1.24327	-0.518322	0.781457
39.196	-0.180979	0.559914	-0.995483	-0.612385	-1.35597	-1.51027	0.404678	-0.908216	0.265102	-1.30013	-0.563374	0.775111
39.6985	-0.222618	0.527131	-1.02609	-0.659126	-1.39655	-1.55258	0.33032	-0.959006	0.207985	-1.36087	-0.61114	0.772059
40.201	-0.263734	0.480857	-1.07045	-0.716801	-1.44017	-1.59497	0.25943	-1.00972	0.135941	-1.41472	-0.663434	0.766216
40.7035	-0.305382	0.437663	-1.11159	-0.772594	-1.48098	-1.6385	0.172843	-1.06145	0.0668216	-1.47947	-0.717264	0.760153
41.206	-0.357666	0.391293	-1.15872	-0.827508	-1.53408	-1.69278	0.0899526	-1.12392	-0.0092425	-1.537	-0.775967	0.755707
41.7085	-0.402729	0.335027	-1.213	-0.892604	-1.58035	-1.74084	-0.00172716	-1.17975	-0.0932886	-1.59876	-0.836801	0.747197
42.2111	-0.460885	0.285623	-1.26331	-0.949689	-1.63632	-1.80202	-0.101464	-1.24864	-0.173949	-1.66419	-0.901485	0.742303
42.7136	-0.515916	0.223217	-1.32763	-1.01554	-1.69371	-1.86086	-0.198142	-1.3147	-0.269947	-1.72273	-0.969596	0.733983
43.2161	-0.5752	0.162381	-1.38612	-1.08219	-1.74968	-1.92441	-0.310477	-1.38513	-0.360575	-1.79194	-1.04033	0.726292
43.7186	-0.642692	0.0997927	-1.45495	-1.14487	-1.81706	-1.99633	-0.419193	-1.46354	-0.462882	-1.85394	-1.11557	0.719707
44.2211	-0.704593	0.0260834	-1.52595	-1.21845	-1.87734	-2.0635	-0.536586	-1.53656	-0.568076	-1.92011	-1.19251	0.709493
44.7236	-0.780416	-0.0407675	-1.59689	-1.28436	-1.94817	-2.14433	-0.661437	-1.62297	-0.674097	-1.98989	-1.27433	0.703184
45.2261	-0.851103	-0.119944	-1.67943	-1.3559	-2.01861	-2.22059	-0.782791	-1.7042	-0.792808	-2.05289	-1.35783	0.693345
45.7286	-0.929404	-0.19921	-1.75529	-1.43067	-2.0889	-2.30431	-0.91854	-1.79259	-0.905372	-2.12648	-1.44508	0.684831
46.2312	-1.01272	-0.278955	-1.84365	-1.49883	-2.16921	-2.39278	-1.04951	-1.88546	-1.03176	-2.19304	-1.53559	0.677396
46.7337	-1.09262	-0.370911	-1.92894	-1.57767	-2.24219	-2.47794	-1.18761	-1.97468	-1.15577	-2.26382	-1.62722	0.66675
47.2362	-1.18573	-0.456368	-2.01794	-1.65031	-2.326	-2.57528	-1.33127	-2.0761	-1.28483	-2.33826	-1.72421	0.660297
47.7387	-1.27227	-0.553372	-2.11345	-1.72556	-2.40753	-2.66593	-1.4699	-2.17049	-1.42172	-2.40618	-1.82064	0.650454
48.2412	-1.36893	-0.652257	-2.20287	-1.8069	-2.49004	-2.76555	-1.62079	-2.27381	-1.55387	-2.48467	-1.92197	0.642143
48.7437	-1.46714	-0.750586	-2.30396	-1.88064	-2.58089	-2.86586	-1.76535	-2.37749	-1.69969	-2.55634	-2.0248	0.635075
49.2462	-1.56467	-0.862111	-2.39767	-1.96501	-2.6645	-2.96474	-1.91531	-2.47931	-1.83973	-2.63232	-2.12854	0.624781
49.7487	-1.67369	-0.96798	-2.49796	-2.04647	-2.75911	-3.07352	-2.06916	-2.59072	-1.98882	-2.712	-2.23794	0.61869
50.2513	-1.7758	-1.08478	-2.59864	-2.12874	-2.85001	-3.1748	-2.21693	-2.69397	-2.14048	-2.78537	-2.34495	0.609261
50.7538	-1.88969	-1.20566	-2.69533	-2.22073	-2.94323	-3.28615	-2.37551	-2.80699	-2.29079	-2.8693	-2.45834	0.601015
51.2563	-2.00185	-1.32554	-2.80055	-2.30626	-3.04322	-3.39468	-2.52709	-2.91682	-2.45241	-2.94678	-2.57152	0.594056
51.7588	-2.11614	-1.45973	-2.89615	-2.40262	-3.1363	-3.50403	-2.68331	-3.02725	-2.60699	-3.02898	-2.68615	0.583591
52.2613	-2.23904	-1.58951	-2.99991	-2.50054	-3.24009	-3.62018	-2.84281	-3.14465	-2.77283	-3.11557	-2.80651	0.577013
52.7638	-2.35537	-1.72941	-3.09856	-2.5983	-3.33845	-3.72881	-2.99614	-3.25456	-2.93603	-3.19702	-2.92326	0.567214
53.2663	-2.4838	-1.8751	-3.19658	-2.70882	-3.43983	-3.84744	-3.15974	-3.37506	-3.10161	-3.29027	-3.04782	0.558249
53.7688	-2.60754	-2.01894	-3.29892	-2.81474	-3.54564	-3.9602	-3.3164	-3.49017	-3.27394	-3.37865	-3.17052	0.550548
54.2714	-2.73597	-2.17708	-3.39224	-2.93041	-3.64461	-4.07584	-3.47744	-3.60896	-3.43981	-3.47333	-3.29557	0.539671
54.7739	-2.86961	-2.3314	-3.49418	-3.05093	-3.75346	-4.1948	-3.64144	-3.73204	-3.61667	-3.57367	-3.42582	0.532246
55.2764	-2.99797	-2.49414	-3.5875	-3.16905	-3.85552	-4.30713	-3.79921	-3.84934	-3.78679	-3.67015	-3.55168	0.522268
55.7789	-3.1378	-2.66351	-3.68408	-3.29971	-3.96148	-4.42856	-3.9665	-3.97701	-3.96236	-3.77903	-3.686	0.513258
56.2814	-3.27092	-2.82969	-3.78052	-3.42576	-4.07017	-4.54197	-4.12652	-4.09757	-4.13903	-3.88356	-3.81657	0.505494
56.7839	-3.41087	-3.00916	-3.87077	-3.55714	-4.17291	-4.66005	-4.29016	-4.22402	-4.31124	-3.99452	-3.95008	0.495938
57.2864	-3.55238	-3.18479	-3.96849	-3.69381	-4.28517	-4.77793	-4.45587	-4.35134	-4.49176	-4.11088	-4.08724	0.489382
57.7889	-3.6904	-3.36621	-4.05621	-3.82426	-4.39009	-4.89076	-4.61486	-4.47459	-4.66328	-4.2233	-4.21939	0.481773
58.2915	-3.83804	-3.55398	-4.1503	-3.96444	-4.50013	-5.01105	-4.78232	-4.60648	-4.84188	-4.34744	-4.35961	0.475804
58.794	-3.97768	-3.7365	-4.24001	-4.09957	-4.6115	-5.12219	-4.94217	-4.72996	-5.0162	-4.46683	-4.49426	0.471271
59.2965	-4.12534	-3.93013	-4.32752	-4.23491	-4.71815	-5.23935	-5.10508	-4.86051	-5.18892	-4.59201	-4.63219	0.467119
59.799	-4.27087	-4.11927	-4.41976	-4.37544	-4.83386	-5.35321	-5.26969	-4.98842	-5.36579	-4.72176	-4.77181	0.465451
60.3015	-4.41484	-4.31096	-4.50268	-4.50696	-4.94198	-5.46421	-5.42771	-5.11418	-5.53355	-4.8471	-4.90642	0.464628
60.804	-4.56564	-4.50816	-4.59349	-4.64506	-5.05636	-5.58068	-5.59393	-5.24606	-5.70845	-4.98319	-5.0481	0.466013
61.3065	-4.70795	-4.698	-4.67662	-4.77886	-5.17075	-5.6881	-5.75289	-5.36927	-5.87516	-5.11397	-5.18316	0.468952
61.809	-4.85852	-4.89643	-4.76166	-4.90876	-5.2818	-5.8026	-5.91493	-5.50014	-6.04335	-5.24976	-5.3218	0.474006
62.3116	-5.00366	-5.08979	-4.84758	-5.04421	-5.40128	-5.9115	-6.07867	-5.62563	-6.21122	-5.38926	-5.46028	0.480748
62.8141	-5.14909	-5.28256	-4.92661	-5.1698	-5.51319	-6.02021	-6.23607	-5.75132	-6.3721	-5.52381	-5.59448	0.489425
63.3166	-5.29799	-5.47987	-5.0131	-5.29939	-5.63228	-6.13229	-6.40123	-5.88065	-6.53898	-5.66802	-5.73438	0.500144
63.8191	-5.43865	-5.66803	-5.09015	-5.42671	-5.75013	-6.23652	-6.55915	-6.00233	-6.69607	-5.8063	-5.8674	0.511974
64.3216	-5.58682	-5.86221	-5.17248	-5.54749	-5.86597	-6.34832	-6.71971	-6.13192	-6.85735	-5.94867	-6.0041	0.526144
64.8241	-5.72691	-6.0509	-5.25162	-5.67435	-5.98931	-6.4529	-6.8814	-6.25443	-7.01421	-6.09373	-6.13898	0.541027
65.3266	-5.86884	-6.23608	-5.32748	-5.79211	-6.10509	-6.55978	-7.03643	-6.37959	-7.1672	-6.23318	-6.27058	0.557344
65.8291	-6.01067	-6.42483	-5.40863	-5.91147	-6.2284	-6.66746	-7.19819	-6.50575	-7.3233	-6.38109	-6.40598	0.574981
66.3317	-6.1452	-6.60308	-5.48048	-6.03097	-6.34886	-6.76879	-7.35216	-6.62581	-7.46939	-6.52237	-6.53471	0.592657
66.8342	-6.28577	-6.7849	-5.55955	-6.14214	-6.46807	-6.8769	-7.5077	-6.75292	-7.62024	-6.66676	-6.6665	0.611703
67.3367	-6.41647	-6.96114	-5.63196	-6.2592	-6.59296	-6.97635	-7.6632	-6.87151	-7.7627	-6.8128	-6.79483	0.63076
67.8392	-6.55012	-7.13145	-5.70506	-6.36848	-6.70972	-7.07948	-7.81107	-6.99408	-7.90378	-6.9525	-6.92057	0.649769
68.3417	-6.68015	-7.30452	-5.77993	-6.47655	-6.83323	-7.18007	-7.96402	-7.11423	-8.04352	-7.09928	-7.04755	0.669694
68.8442	-6.80408	-7.46625	-5.84725	-6.58651	-6.95153	-7.27543	-8.10798	-7.22941	-8.17399	-7.2385	-7.16809	0.688527
69.3467	-6.93161	-7.62923	-5.92165	-6.68677	-7.06834	-7.37509	-8.25175	-7.34911	-8.30771	-7.37937	-7.29006	0.707761
69.8492	-7.04789	-7.78652	-5.98692	-6.79168	-7.18792	-7.4644	-8.39361	-7.45864	-8.43012	-7.52027	-7.4068	0.726883
70.3518	-7.16712	-7.93539	-6.05584	-6.89042	-7.29805	-7.55707	-8.52604	-7.57181	-8.5527	-7.65331	-7.52078	0.744377
70.8543	-7.27891	-8.08555	-6.12198	-6.98506	-7.41288	-7.643	-8.66091	-7.67831	-8.66914	-7.79116	-7.63269	0.762961
71.3568	-7.38529	-8.223	-6.18295	-7.0828	-7.51935	-7.72389	-8.78442	-7.77996	-8.7778	-7.91949	-7.7379	0.779313
71.8593	-7.49159	-8.35849	-6.24839	-7.17009	-7.62291	-7.80511	-8.90455	-7.88182	-8.88654	-8.04689	-7.84164	0.795375
72.3618	-7.5852	-8.48727	-6.30318	-7.25986	-7.72533	-7.87416	-9.01935	-7.97137	-8.98236	-8.17155	-7.93796	0.811284
72.8643	-7.68009	-8.60439	-6.36261	-7.34473	-7.81603	-7.94482	-9.12118	-8.06218	-9.07843	-8.2856	-8.03001	0.824044
73.3668	-7.76323	-8.72032	-6.4143	-7.42191	-7.90821	-8.0044	-9.22108	-8.14141	-9.16379	-8.40089	-8.11595	0.838232
73.8693	-7.84045	-8.82146	-6.46302	-7.50136	-7.98814	-8.05853	-9.30577	-8.2147	-9.2428	-8.50345	-8.19397	0.849032
74.3719	-7.91258	-8.91648	-6.51152	-7.56871	-8.06273	-8.10827	-9.3825	-8.2829	-9.31746	-8.60111	-8.26643	0.859157
74.8744	-7.97016	-9.00277	-6.5489	-7.63401	-8.13159	-8.14414	-9.44971	-8.33679	-9.37859	-8.6921	-8.32888	0.869048
75.3769	-8.02592	-9.07324	-6.58957	-7.69386	-8.18595	-8.17885	-9.49983	-8.38892	-9.43834	-8.76859	-8.38431	0.874677
75.8794	-8.0657	-9.13875	-6.61803	-7.74119	-8.23803	-8.1984	-9.54376	-8.42554	-9.48337	-8.84199	-8.42948	0.882109
76.3819	-8.09853	-9.18646	-6.64479	-7.78777	-8.27406	-8.21161	-9.56896	-8.45555	-9.52262	-8.89908	-8.46494	0.885252
76.8844	-8.12137	-9.22279	-6.6655	-7.82014	-8.30225	-8.21565	-9.58221	-8.47612	-9.55206	-8.9473	-8.49054	0.887639
77.3869	-8.12846	-9.24754	-6.67536	-7.84465	-8.32071	-8.20468	-9.58264	-8.48167	-9.56763	-8.9856	-8.50389	0.889628
77.8894	-8.13063	-9.25191	-6.6851	-7.8623	-8.32245	-8.18972	-9.56243	-8.48299	-9.57813	-9.00623	-8.50719	0.886772
78.392	-8.1136	-9.24728	-6.67931	-7.86249	-8.31903	-8.15666	-9.53245	-8.46616	-9.57038	-9.02072	-8.49681	0.88591
78.8945	-8.0887	-9.22224	-6.67198	-7.85762	-8.29675	-8.11695	-9.48047	-8.44245	-9.55598	-9.01645	-8.47496	0.880235
79.397	-8.04929	-9.18115	-6.65278	-7.83644	-8.26507	-8.06429	-9.41266	-8.40547	-9.52609	-9.00046	-8.43937	0.873886
79.8995	-7.99325	-9.12667	-6.6238	-7.80098	-8.22077	-7.99663	-9.3288	-8.35329	-9.4822	-8.97241	-8.38988	0.866965
80.402	-7.92872	-9.04861	-6.59014	-7.75657	-8.1585	-7.92249	-9.22059	-8.29412	-9.4286	-8.92432	-8.32727	0.855266
80.9045	-7.84196	-8.95893	-6.5393	-7.69033	-8.08935	-7.82826	-9.09935	-8.21463	-9.35454	-8.86803	-8.24847	0.845712
81.407	-7.74568	-8.84801	-6.48593	-7.61403	-7.99958	-7.72705	-8.95325	-8.12764	-9.2724	-8.79135	-8.15649	0.831663
81.9095	-7.63015	-8.71812	-6.41565	-7.52003	-7.89997	-7.60928	-8.78833	-8.02379	-9.17017	-8.70108	-8.04766	0.817571
82.4121	-7.49703	-8.57494	-6.33673	-7.40575	-7.78588	-7.47683	-8.60583	-7.90509	-9.05466	-8.59784	-7.92406	0.803518
82.9146	-7.3518	-8.40702	-6.2477	-7.28051	-7.6534	-7.33532	-8.39721	-7.77709	-8.9252	-8.47329	-7.78486	0.786028
83.4171	-7.18243	-8.22683	-6.14117	-7.13047	-7.51305	-7.17266	-8.17544	-7.62816	-8.77519	-8.34002	-7.62854	0.771621
83.9196	-7.0031	-8.0268	-6.02993	-6.96566	-7.35085	-7.00321	-7.92944	-7.47244	-8.6161	-8.18601	-7.45835	0.754558
84.4221	-6.80191	-7.80701	-5.89828	-6.78338	-7.17893	-6.81488	-7.666	-7.29817	-8.4345	-8.018	-7.2701	0.738955
84.9246	-6.58491	-7.57627	-5.75958	-6.57695	-6.99122	-6.6139	-7.38853	-7.11153	-8.24183	-7.83756	-7.06823	0.725077
85.4271	-6.35491	-7.32196	-5.6063	-6.35965	-6.78556	-6.40291	-7.08822	-6.91496	-8.03225	-7.63577	-6.85025	0.70987
85.9296	-6.10241	-7.05691	-5.43793	-6.11902	-6.5722	-6.17248	-6.78042	-6.6992	-7.80478	-7.42636	-6.61717	0.698846
86.4322	-5.8428	-6.77574	-5.26351	-5.86296	-6.33713	-5.93797	-6.45388	-6.479	-7.56816	-7.19732	-6.37185	0.687235
86.9347	-5.56233	-6.47615	-5.06895	-5.59527	-6.09449	-5.68543	-6.11615	-6.24053	-7.30969	-6.95577	-6.11048	0.677816
87.4372	-5.27199	-6.17013	-4.87107	-5.30595	-5.83696	-5.426	-5.77165	-5.9944	-7.04444	-6.70459	-5.83972	0.671135
87.9397	-4.97124	-5.84403	-4.6574	-5.01146	-5.56473	-5.15873	-5.41051	-5.73934	-6.76179	-6.4345	-5.55537	0.663935
88.4422	-4.65431	-5.51098	-4.43538	-4.70178	-5.28822	-4.87801	-5.04993	-5.4697	-6.46775	-6.16117	-5.26172	0.660558
88.9447	-4.33697	-5.16836	-4.2085	-4.38125	-4.99359	-4.59921	-4.6777	-5.20006	-6.16642	-5.87263	-4.96047	0.657288
89.4472	-4.00398	-4.81162	-3.96719	-4.05956	-4.69771	-4.30705	-4.30238	-4.91534	-5.84854	-5.57708	-4.64905	0.655356
89.9497	-3.67147	-4.45634	-3.7291	-3.72332	-4.39152	-4.01752	-3.92931	-4.63077	-5.53076	-5.27877	-4.33589	0.655983
90.4523	-3.33419	-4.08827	-3.47823	-3.38999	-4.07823	-3.72492	-3.54783	-4.34059	-5.19877	-4.96796	-4.0149	0.655699
90.9548	-2.99137	-3.72079	-3.22954	-3.05269	-3.76771	-3.42865	-3.17729	-4.04402	-4.86612	-4.66243	-3.69406	0.658152
91.4573	-2.65691	-3.3542	-2.97878	-2.7109	-3.44627	-3.14184	-2.80401	-3.75372	-4.53016	-4.34943	-3.37262	0.660543
91.9598	-2.31492	-2.98147	-2.72354	-2.37942	-3.13331	-2.84872	-2.43766	-3.45441	-4.18814	-4.03822	-3.04998	0.663257
92.4623	-1.98568	-2.62122	-2.47798	-2.04242	-2.8171	-2.5689	-2.08333	-3.16513	-3.85466	-3.73351	-2.73499	0.6679
92.9648	-1.65798	-2.2583	-2.2253	-1.71634	-2.50425	-2.29078	-1.72923	-2.87493	-3.51413	-3.42474	-2.4196	0.671185
93.4673	-1.33725	-1.90549	-1.98553	-1.39839	-2.20262	-2.01969	-1.39599	-2.589	-3.18604	-3.13117	-2.11512	0.676365
93.9698	-1.03245	-1.56525	-1.74579	-1.08243	-1.89887	-1.76356	-1.06788	-2.31557	-2.85945	-2.83839	-1.81696	0.680915
94.4724	-0.728845	-1.22744	-1.51258	-0.787051	-1.61382	-1.50804	-0.75554	-2.04077	-2.54034	-2.55642	-1.52708	0.685409
94.9749	-0.448235	-0.912442	-1.2919	-0.494986	-1.33214	-1.27386	-0.463213	-1.78518	-2.23606	-2.28917	-1.25272	0.69069
95.4774	-0.173231	-0.603729	-1.07048	-0.219441	-1.06378	-1.04377	-0.178183	-1.53243	-1.93365	-2.02493	-0.984363	0.694376
95.9799	0.0844072	-0.312197	-0.868812	0.0379075	-0.812695	-0.829118	0.0782702	-1.29372	-1.65384	-1.78333	-0.735313	0.698985
96.4824	0.323548	-0.04171	-0.667828	0.289003	-0.566487	-0.63034	0.32419	-1.07016	-1.37853	-1.5477	-0.496601	0.70191
96.9849	0.555223	0.221327	-0.48265	0.513168	-0.345814	-0.436783	0.548384	-0.851377	-1.12238	-1.32833	-0.272923	0.704652
97.4874	0.759472	0.456036	-0.308699	0.727524	-0.131919	-0.267131	0.748569	-0.656255	-0.881727	-1.12751	-0.0681635	0.70643
97.9899	0.957104	0.678853	-0.14056	0.923963	0.0621892	-0.10113	0.938397	-0.465245	-0.650723	-0.932707	0.127014	0.7066
98.4925	1.12964	0.881423	0.00441344	1.09451	0.235977	0.0437184	1.09557	-0.295973	-0.447747	-0.765392	0.297614	0.70687
98.995	1.29929	1.07789	0.153093	1.26183	0.402974	0.187563	1.24957	-0.12608	-0.243328	-0.595873	0.466694	0.705282
99.4975	1.44612	1.22985	0.290449	1.41258	0.556789	0.313396	1.38353	0.0229302	-0.04998	-0.441838	0.616384	0.699596
100	1.46965	1.23336	0.360861	1.48488	0.656267	0.332907	1.42276	0.0472539	0.0478042	-0.39563	0.666011	0.691795

## Sheet: M1a_LeftLeg_NW
StancePhase	NDevL_Meas1	NDevL_Meas2	NDevL_Meas3	NDevL_Meas4	NDevL_Meas5	NDevL_Meas6	NDevL_Meas7	NDevL_Meas8	NDevL_Meas9	NDevL_Meas10	NDevL_Mean	NDevL_SD
0	-2.87901	-2.66175	-2.42842	-2.67604	-2.61047	-2.67271	-2.66768	-2.65856	-3.15051	-2.69193	-2.70971	0.188987
0.502513	-2.86489	-2.58595	-2.41114	-2.63421	-2.59396	-2.62229	-2.60047	-2.625	-3.11299	-2.67271	-2.67236	0.189867
1.00503	-2.83859	-2.52326	-2.36082	-2.55006	-2.54714	-2.55558	-2.49963	-2.57805	-3.02949	-2.63179	-2.61144	0.189151
1.50754	-2.80903	-2.44519	-2.33182	-2.48419	-2.51759	-2.48851	-2.41116	-2.53074	-2.97001	-2.59929	-2.55875	0.192227
2.01005	-2.78871	-2.38173	-2.28631	-2.4124	-2.46836	-2.42964	-2.32578	-2.49334	-2.89443	-2.57179	-2.50525	0.196491
2.51256	-2.74816	-2.30913	-2.24775	-2.32852	-2.42887	-2.34953	-2.22288	-2.43629	-2.82464	-2.52879	-2.44246	0.2035
3.01508	-2.72334	-2.23304	-2.20981	-2.25931	-2.38462	-2.28464	-2.13702	-2.39593	-2.755	-2.50407	-2.38868	0.212572
3.51759	-2.68364	-2.17048	-2.16042	-2.171	-2.33042	-2.20434	-2.03524	-2.34149	-2.67325	-2.46451	-2.32348	0.221821
4.0201	-2.64516	-2.08976	-2.12803	-2.09041	-2.29081	-2.12462	-1.93795	-2.28908	-2.60763	-2.43062	-2.26341	0.23504
4.52261	-2.61173	-2.0248	-2.07648	-2.01106	-2.23122	-2.0498	-1.84636	-2.24268	-2.52231	-2.40284	-2.20193	0.246437
5.02513	-2.56116	-1.95443	-2.04033	-1.91707	-2.18511	-1.95727	-1.73923	-2.17982	-2.45133	-2.36039	-2.13461	0.261252
5.52764	-2.52753	-1.87875	-1.99698	-1.84048	-2.13251	-1.88176	-1.65104	-2.13488	-2.37257	-2.33694	-2.07534	0.275988
6.03015	-2.47592	-1.81934	-1.95139	-1.74872	-2.0737	-1.78813	-1.54841	-2.07263	-2.29063	-2.29923	-2.00681	0.290156
6.53266	-2.43164	-1.74232	-1.91821	-1.66077	-2.02896	-1.70193	-1.45198	-2.01851	-2.22035	-2.26786	-1.94425	0.308051
7.03518	-2.38735	-1.67994	-1.86768	-1.5808	-1.96508	-1.61629	-1.36287	-1.96518	-2.13202	-2.2432	-1.88004	0.322145
7.53769	-2.33055	-1.61529	-1.8368	-1.48403	-1.91734	-1.51833	-1.25953	-1.89994	-2.06242	-2.20437	-1.81286	0.340379
8.0402	-2.29023	-1.5429	-1.79193	-1.40519	-1.86117	-1.43801	-1.17673	-1.8521	-1.97831	-2.18514	-1.75217	0.356772
8.54271	-2.2305	-1.48845	-1.75421	-1.31616	-1.80244	-1.33897	-1.08063	-1.78541	-1.90047	-2.15206	-1.68493	0.37275
9.04523	-2.18366	-1.41683	-1.72111	-1.22614	-1.75662	-1.25416	-0.992087	-1.73245	-1.82682	-2.12581	-1.62357	0.391897
9.54774	-2.13187	-1.3579	-1.67598	-1.1498	-1.69281	-1.16588	-0.912118	-1.67526	-1.74054	-2.10672	-1.56089	0.406488
10.0503	-2.07377	-1.29966	-1.65017	-1.05589	-1.64733	-1.07252	-0.818997	-1.6124	-1.67324	-2.07387	-1.49778	0.425474
10.5528	-2.03046	-1.23123	-1.60645	-0.978594	-1.59169	-0.996064	-0.747776	-1.56524	-1.58788	-2.06109	-1.43965	0.441638
11.0553	-1.96856	-1.18195	-1.57767	-0.897173	-1.53737	-0.902268	-0.664217	-1.49999	-1.51726	-2.03476	-1.37812	0.45766
11.5578	-1.92426	-1.11645	-1.54463	-0.810037	-1.4946	-0.828215	-0.589438	-1.45324	-1.44266	-2.0156	-1.32191	0.476067
12.0603	-1.87068	-1.06152	-1.50767	-0.741155	-1.43556	-0.74654	-0.52428	-1.3978	-1.36414	-2.00372	-1.26531	0.490043
12.5628	-1.81776	-1.01051	-1.48562	-0.655783	-1.39665	-0.667225	-0.44686	-1.34368	-1.30105	-1.97808	-1.21032	0.507744
13.0653	-1.77632	-0.947446	-1.44595	-0.584157	-1.34592	-0.601598	-0.392402	-1.30181	-1.22056	-1.97243	-1.15886	0.522576
13.5678	-1.71867	-0.904715	-1.42614	-0.515014	-1.30017	-0.521143	-0.326208	-1.24418	-1.16041	-1.95291	-1.10696	0.536943
14.0704	-1.68129	-0.847564	-1.39451	-0.435898	-1.26385	-0.463356	-0.269548	-1.20763	-1.08889	-1.94022	-1.05928	0.553002
14.5729	-1.63072	-0.799028	-1.36844	-0.377741	-1.21296	-0.393954	-0.222911	-1.15834	-1.02319	-1.93435	-1.01216	0.565175
15.0754	-1.58741	-0.757963	-1.35002	-0.305597	-1.18292	-0.333838	-0.164233	-1.11696	-0.965736	-1.91425	-0.967894	0.579702
15.5779	-1.55074	-0.703517	-1.31849	-0.242662	-1.13923	-0.282451	-0.128706	-1.08281	-0.895341	-1.91363	-0.925757	0.592268
16.0804	-1.50168	-0.670181	-1.30771	-0.188378	-1.10364	-0.220104	-0.0812276	-1.0367	-0.846309	-1.89857	-0.885451	0.603525
16.5829	-1.47341	-0.624511	-1.28023	-0.12053	-1.07476	-0.180861	-0.0431747	-1.01208	-0.780913	-1.8898	-0.848027	0.616273
17.0854	-1.42924	-0.585026	-1.26668	-0.0741194	-1.03315	-0.126908	-0.0147528	-0.97186	-0.729956	-1.88722	-0.811892	0.625917
17.5879	-1.39825	-0.555988	-1.25171	-0.0175034	-1.01239	-0.0880219	0.0261452	-0.945412	-0.678266	-1.86976	-0.779115	0.636336
18.0905	-1.36823	-0.512118	-1.231	0.0354798	-0.976255	-0.0515851	0.0443402	-0.920324	-0.621198	-1.87108	-0.747197	0.646308
18.593	-1.33082	-0.489113	-1.22721	0.0744524	-0.950953	-0.00889181	0.0751675	-0.88819	-0.581979	-1.85727	-0.71848	0.653777
19.0955	-1.31243	-0.455761	-1.20549	0.129331	-0.929167	0.0129802	0.0971487	-0.875588	-0.525177	-1.84902	-0.691317	0.662925
19.598	-1.27678	-0.425615	-1.20308	0.164441	-0.896531	0.0514092	0.110297	-0.845894	-0.488477	-1.84626	-0.665648	0.669682
20.1005	-1.2587	-0.408372	-1.19059	0.20502	-0.883865	0.0706802	0.136705	-0.834221	-0.442244	-1.82793	-0.643351	0.675717
20.603	-1.23554	-0.374971	-1.18124	0.248065	-0.854234	0.0941437	0.14124	-0.817648	-0.399571	-1.82773	-0.620748	0.682972
21.1055	-1.21057	-0.361464	-1.1815	0.273188	-0.837615	0.118512	0.159339	-0.799484	-0.367299	-1.81177	-0.601867	0.68653
21.608	-1.20075	-0.339664	-1.16682	0.315139	-0.821036	0.126443	0.169438	-0.796729	-0.320211	-1.80078	-0.583497	0.692193
22.1106	-1.17394	-0.317771	-1.17275	0.341053	-0.795647	0.151028	0.171657	-0.776958	-0.294555	-1.79475	-0.566263	0.696109
22.6131	-1.16721	-0.310686	-1.16235	0.367202	-0.788746	0.154226	0.188019	-0.777496	-0.252745	-1.77261	-0.552241	0.698165
23.1156	-1.1498	-0.28628	-1.16338	0.401789	-0.763681	0.167745	0.183407	-0.767223	-0.222842	-1.76815	-0.536841	0.702892
23.6181	-1.13629	-0.280062	-1.16469	0.416317	-0.753457	0.176621	0.193265	-0.76084	-0.193708	-1.74749	-0.525033	0.703102
24.1206	-1.13248	-0.267641	-1.1574	0.446996	-0.739794	0.174989	0.195969	-0.764065	-0.156006	-1.73141	-0.513084	0.705785
24.6231	-1.11362	-0.251659	-1.16764	0.467006	-0.719592	0.188293	0.191683	-0.751946	-0.136537	-1.71997	-0.501398	0.707368
25.1256	-1.11536	-0.251931	-1.15901	0.481996	-0.715946	0.180003	0.202355	-0.760289	-0.0980601	-1.69211	-0.492835	0.706405
25.6281	-1.10189	-0.234084	-1.16774	0.51063	-0.693434	0.186963	0.192884	-0.752946	-0.0774913	-1.6817	-0.481881	0.709091
26.1307	-1.09767	-0.232225	-1.16754	0.519025	-0.687267	0.184061	0.198675	-0.754522	-0.0481373	-1.65493	-0.474053	0.70712
26.6332	-1.09682	-0.226409	-1.16713	0.541287	-0.674337	0.177466	0.198067	-0.75896	-0.0186684	-1.63257	-0.465807	0.707641
27.1357	-1.08443	-0.213643	-1.17747	0.55927	-0.657376	0.182461	0.191213	-0.751242	-0.000533923	-1.61482	-0.456657	0.707852
27.6382	-1.09118	-0.218198	-1.17067	0.567353	-0.654709	0.167671	0.199994	-0.76213	0.0349772	-1.58057	-0.450746	0.705214
28.1407	-1.07978	-0.20431	-1.18346	0.592864	-0.633021	0.171393	0.189301	-0.754052	0.0501702	-1.56386	-0.441476	0.70659
28.6432	-1.08215	-0.203844	-1.18019	0.599797	-0.62884	0.160921	0.194477	-0.759049	0.0815142	-1.53082	-0.434818	0.703948
29.1457	-1.0813	-0.20183	-1.1852	0.616785	-0.614803	0.153792	0.193844	-0.759947	0.104198	-1.5023	-0.427677	0.703207
29.6482	-1.07363	-0.189702	-1.19193	0.63616	-0.599386	0.153676	0.187523	-0.753079	0.124717	-1.4786	-0.418425	0.703188
30.1508	-1.08183	-0.195623	-1.18705	0.641517	-0.595686	0.137435	0.197363	-0.76118	0.156973	-1.43853	-0.412661	0.700194
30.6533	-1.0708	-0.183323	-1.19979	0.666197	-0.573307	0.141043	0.188255	-0.748922	0.170774	-1.41626	-0.402614	0.700985
31.1558	-1.07674	-0.181642	-1.19287	0.675574	-0.569187	0.127471	0.195499	-0.75262	0.20445	-1.37787	-0.394793	0.699069
31.6583	-1.07324	-0.180978	-1.20093	0.689975	-0.552378	0.12385	0.197428	-0.745703	0.222451	-1.34424	-0.386377	0.697775
32.1608	-1.06831	-0.167384	-1.20132	0.71299	-0.536883	0.12196	0.194124	-0.736151	0.247883	-1.3157	-0.374879	0.698468
32.6633	-1.07443	-0.17224	-1.1981	0.718992	-0.530247	0.109133	0.207435	-0.736503	0.276776	-1.27094	-0.367013	0.696015
33.1658	-1.06212	-0.159662	-1.20664	0.744096	-0.505723	0.115545	0.202242	-0.717068	0.293082	-1.24425	-0.35405	0.696658
33.6683	-1.06826	-0.15475	-1.19612	0.758454	-0.499744	0.103495	0.213812	-0.714907	0.328648	-1.20156	-0.343093	0.696257
34.1709	-1.05964	-0.153523	-1.20389	0.772078	-0.478509	0.10704	0.220501	-0.696633	0.344925	-1.16375	-0.33114	0.694659
34.6734	-1.05503	-0.136979	-1.19616	0.799517	-0.461185	0.106957	0.222343	-0.681054	0.376657	-1.13116	-0.315608	0.696385
35.1759	-1.05551	-0.13895	-1.19343	0.808414	-0.449557	0.102235	0.241214	-0.669339	0.402819	-1.08232	-0.303442	0.694652
35.6784	-1.04005	-0.124808	-1.19387	0.834147	-0.421156	0.114381	0.241968	-0.640252	0.425065	-1.05162	-0.28562	0.695073
36.1809	-1.04267	-0.115272	-1.17981	0.854603	-0.411016	0.10869	0.259857	-0.62806	0.461806	-1.00481	-0.269668	0.696113
36.6834	-1.02654	-0.112068	-1.18317	0.868477	-0.383302	0.122837	0.273262	-0.595756	0.479887	-0.962821	-0.251919	0.694004
37.1859	-1.0194	-0.0915696	-1.16634	0.899903	-0.361886	0.128514	0.282138	-0.571175	0.518178	-0.92596	-0.23076	0.696377
37.6884	-1.01085	-0.0892029	-1.16181	0.912956	-0.342785	0.136424	0.308402	-0.544013	0.543119	-0.872641	-0.212039	0.69499
38.191	-0.990312	-0.0724152	-1.15095	0.938805	-0.308368	0.157385	0.316826	-0.503508	0.573781	-0.837367	-0.187613	0.694757
38.6935	-0.985638	-0.0569957	-1.13302	0.965275	-0.291483	0.162985	0.342638	-0.477882	0.611089	-0.785755	-0.164878	0.696539
39.196	-0.959993	-0.050321	-1.12762	0.97983	-0.255151	0.190888	0.364209	-0.430009	0.634522	-0.738779	-0.139243	0.693569
39.6985	-0.947337	-0.0246845	-1.10145	1.01385	-0.227426	0.206397	0.381376	-0.394143	0.678651	-0.6968	-0.111156	0.695765
40.201	-0.926788	-0.0162216	-1.09193	1.03135	-0.198686	0.23082	0.416104	-0.349449	0.704617	-0.638116	-0.0838294	0.694151
40.7035	-0.899252	0.00474565	-1.06766	1.05622	-0.156579	0.263239	0.433024	-0.296704	0.744854	-0.59742	-0.0515532	0.692714
41.206	-0.883728	0.0277737	-1.04496	1.08745	-0.131022	0.284154	0.467362	-0.255399	0.782512	-0.54021	-0.0206064	0.694238
41.7085	-0.846873	0.0399935	-1.02687	1.10243	-0.0847552	0.327629	0.497447	-0.191805	0.814222	-0.487544	0.0143883	0.690085
42.2111	-0.825648	0.0725202	-0.991527	1.13674	-0.049392	0.355814	0.522983	-0.143415	0.862724	-0.439859	0.0500944	0.691059
42.7136	-0.790694	0.0893837	-0.973251	1.15782	-0.00988333	0.398626	0.56601	-0.0807704	0.892253	-0.375325	0.0874172	0.688591
43.2161	-0.754314	0.116614	-0.93459	1.17984	0.0405329	0.443461	0.590967	-0.0162309	0.941609	-0.328855	0.127904	0.685328
43.7186	-0.724863	0.149373	-0.905446	1.21305	0.0755509	0.481585	0.633096	0.041329	0.979653	-0.265804	0.167752	0.685418
44.2211	-0.675684	0.169538	-0.871628	1.22686	0.131855	0.540205	0.670605	0.118991	1.0209	-0.207333	0.212431	0.679645
44.7236	-0.643253	0.210852	-0.827497	1.2575	0.174959	0.581788	0.702973	0.17948	1.07114	-0.153962	0.255398	0.678112
45.2261	-0.592518	0.238349	-0.796914	1.279	0.225038	0.642008	0.752227	0.258153	1.10532	-0.0837326	0.302693	0.673846
45.7286	-0.546092	0.273705	-0.744469	1.29442	0.283062	0.697559	0.782446	0.33202	1.16015	-0.0318119	0.350098	0.667775
46.2312	-0.500885	0.317806	-0.707394	1.32434	0.326987	0.751268	0.82888	0.403758	1.19674	0.0366032	0.397811	0.664878
46.7337	-0.439514	0.347629	-0.657282	1.33331	0.392084	0.820804	0.86956	0.491062	1.24457	0.100225	0.450246	0.656615
47.2362	-0.394536	0.3987	-0.606102	1.35484	0.441768	0.872448	0.903892	0.560345	1.29106	0.158457	0.498088	0.651148
47.7387	-0.328459	0.437852	-0.562112	1.37228	0.500953	0.944455	0.954045	0.649559	1.32758	0.233407	0.552956	0.644044
48.2412	-0.272128	0.481794	-0.499545	1.37741	0.564736	1.00497	0.983957	0.727029	1.38085	0.289643	0.603872	0.634442
48.7437	-0.211124	0.53712	-0.455016	1.39938	0.615936	1.06861	1.02915	0.806986	1.41278	0.362166	0.656597	0.627688
49.2462	-0.139057	0.576393	-0.391799	1.40146	0.687608	1.14186	1.06761	0.895886	1.46163	0.429554	0.713113	0.61678
49.7487	-0.0813926	0.636099	-0.337061	1.41134	0.741939	1.19848	1.09889	0.967295	1.49907	0.491154	0.762581	0.607355
50.2513	-0.00176201	0.685715	-0.281439	1.42346	0.80811	1.27582	1.14536	1.05833	1.53512	0.569247	0.821796	0.597725
50.7538	0.0635488	0.736609	-0.214495	1.41928	0.875375	1.33655	1.17097	1.13173	1.5805	0.628152	0.872822	0.585567
51.2563	0.138991	0.800992	-0.164267	1.43364	0.931865	1.40586	1.21159	1.21246	1.60632	0.703185	0.928063	0.57617
51.7588	0.219141	0.847664	-0.0935104	1.43222	1.0075	1.4781	1.24529	1.29499	1.65127	0.772869	0.985552	0.564209
52.2613	0.288113	0.913131	-0.0388664	1.43401	1.06399	1.53706	1.27192	1.36309	1.67731	0.836713	1.03465	0.553138
52.7638	0.377667	0.970201	0.0249969	1.44505	1.13403	1.61534	1.3141	1.44937	1.711	0.917298	1.09591	0.543085
53.2663	0.449481	1.02448	0.0907354	1.43806	1.20112	1.67364	1.33593	1.51467	1.7445	0.978866	1.14515	0.531074
53.7688	0.535954	1.09351	0.145253	1.44999	1.25908	1.74533	1.37357	1.59233	1.76462	1.057	1.20166	0.521901
54.2714	0.620208	1.14305	0.218185	1.45198	1.33401	1.813	1.40515	1.66508	1.80187	1.1301	1.25826	0.511225
54.7739	0.697744	1.20885	0.27132	1.45209	1.38824	1.87227	1.43065	1.72858	1.81687	1.19747	1.30641	0.501732
55.2764	0.792569	1.26785	0.34058	1.46705	1.45747	1.94766	1.47275	1.80736	1.84692	1.28171	1.36819	0.493445
55.7789	0.868036	1.31988	0.402134	1.46307	1.51987	2.00177	1.49547	1.86414	1.86724	1.34654	1.41481	0.484094
56.2814	0.961462	1.38751	0.460812	1.47539	1.5754	2.07292	1.53492	1.93721	1.88331	1.4276	1.47165	0.477682
56.7839	1.04589	1.43434	0.531924	1.48332	1.64564	2.13345	1.56907	1.99903	1.91066	1.50299	1.52563	0.46979
57.2864	1.12884	1.49448	0.583952	1.48333	1.69456	2.19133	1.5976	2.05762	1.91728	1.5719	1.57209	0.464376
57.7889	1.22398	1.54957	0.655568	1.50147	1.7599	2.26044	1.64304	2.12687	1.94308	1.65704	1.63209	0.459158
58.2915	1.29995	1.59362	0.711383	1.50113	1.81492	2.30894	1.66898	2.17509	1.95172	1.72185	1.67476	0.454169
58.794	1.3954	1.6537	0.773286	1.51276	1.86572	2.37637	1.71135	2.24182	1.9663	1.80227	1.7299	0.452138
59.2965	1.4757	1.69223	0.838675	1.52619	1.92863	2.4274	1.74781	2.29186	1.98393	1.87621	1.77886	0.447945
59.799	1.55989	1.74094	0.889737	1.5268	1.97012	2.48179	1.7778	2.345	1.9871	1.94287	1.82221	0.447976
60.3015	1.64976	1.78676	0.959434	1.54742	2.02901	2.5412	1.82377	2.40295	2.00952	2.02516	1.8775	0.446415
60.804	1.72243	1.81818	1.00845	1.55215	2.07428	2.58272	1.84903	2.44291	2.01136	2.08621	1.91477	0.446318
61.3065	1.81406	1.86623	1.07118	1.56346	2.11809	2.64316	1.88963	2.50161	2.02815	2.16223	1.96578	0.448768
61.809	1.88568	1.89319	1.12743	1.58254	2.17109	2.683	1.92313	2.53964	2.03918	2.23091	2.00758	0.448118
62.3116	1.96622	1.92763	1.17721	1.58492	2.2032	2.73196	1.94906	2.58665	2.04513	2.29149	2.04635	0.452766
62.8141	2.04513	1.9622	1.24044	1.60691	2.25334	2.77919	1.99006	2.63179	2.06603	2.36698	2.09421	0.454089
63.3166	2.11053	1.98013	1.28251	1.61679	2.28696	2.81307	2.00941	2.66345	2.06716	2.42024	2.12503	0.457379
63.8191	2.19243	2.0156	1.34285	1.62683	2.3221	2.86396	2.04348	2.71186	2.08865	2.48778	2.16955	0.46254
64.3216	2.25133	2.03172	1.38791	1.64956	2.36331	2.89203	2.06975	2.73726	2.0965	2.54706	2.20264	0.463766
64.8241	2.3233	2.05311	1.43574	1.65309	2.3848	2.93404	2.0879	2.77632	2.10946	2.59738	2.23551	0.47036
65.3266	2.38628	2.07829	1.48859	1.67373	2.42451	2.96755	2.12062	2.80662	2.12959	2.66182	2.27376	0.472609
65.8291	2.4408	2.08553	1.52424	1.68707	2.44526	2.99346	2.1311	2.8291	2.13486	2.70301	2.29744	0.476491
66.3317	2.50749	2.11124	1.57846	1.69402	2.47042	3.03245	2.15583	2.86439	2.16135	2.75772	2.33334	0.481776
66.8342	2.55033	2.12015	1.61157	1.71719	2.4983	3.04833	2.17215	2.87648	2.16913	2.80316	2.35668	0.482445
67.3367	2.609	2.13208	1.65583	1.72032	2.50808	3.08118	2.17977	2.90538	2.1909	2.83876	2.38213	0.488062
67.8392	2.65195	2.15137	1.69509	1.7361	2.5357	3.09908	2.20136	2.91931	2.21025	2.88764	2.40878	0.489018
68.3417	2.69222	2.15162	1.72453	1.74972	2.54225	3.11543	2.20001	2.93172	2.22251	2.91232	2.42423	0.49093
68.8442	2.73882	2.1704	1.76824	1.75048	2.5559	3.1391	2.21227	2.95149	2.25181	2.94981	2.44883	0.494287
69.3467	2.76289	2.17477	1.78909	1.76873	2.56867	3.14126	2.21535	2.94998	2.26079	2.97715	2.46087	0.492618
69.8492	2.80358	2.17917	1.82644	1.76723	2.56531	3.16133	2.20908	2.96654	2.28901	2.99396	2.47616	0.495814
70.3518	2.82292	2.1936	1.84906	1.77168	2.57877	3.1611	2.21609	2.96319	2.30497	3.02337	2.48848	0.494565
70.8543	2.84521	2.1876	1.87067	1.77823	2.5695	3.1652	2.19956	2.96462	2.32244	3.02785	2.49309	0.494065
71.3568	2.86667	2.19901	1.89815	1.76551	2.56975	3.16972	2.19624	2.96703	2.34824	3.04466	2.5025	0.495552
71.8593	2.86866	2.19808	1.90507	1.76873	2.56546	3.15607	2.18332	2.95214	2.35573	3.05067	2.50039	0.492074
72.3618	2.88584	2.19347	1.92918	1.75339	2.54739	3.15894	2.16094	2.95465	2.38279	3.04577	2.50124	0.493942
72.8643	2.8777	2.20064	1.93094	1.73601	2.54462	3.13763	2.15171	2.93424	2.38959	3.05307	2.49561	0.491721
73.3668	2.87748	2.18579	1.93968	1.72427	2.51799	3.12551	2.11899	2.92428	2.40552	3.03516	2.48547	0.49068
73.8693	2.869	2.18612	1.94342	1.6886	2.50292	3.10617	2.09954	2.90852	2.41845	3.02946	2.47522	0.491978
74.3719	2.84583	2.17583	1.93244	1.66585	2.47958	3.07322	2.07048	2.88064	2.41842	3.01281	2.45551	0.488856
74.8744	2.83442	2.15772	1.93446	1.62775	2.44493	3.0531	2.03198	2.86689	2.43329	2.98534	2.43699	0.49132
75.3769	2.7958	2.15238	1.91044	1.58011	2.42331	3.00676	2.00635	2.82832	2.42361	2.96992	2.4097	0.490056
75.8794	2.76855	2.12368	1.89897	1.54131	2.37688	2.97291	1.95686	2.80328	2.4281	2.92918	2.37997	0.490481
76.3819	2.7255	2.10743	1.87172	1.47633	2.34317	2.92431	1.92001	2.76453	2.41824	2.90031	2.34515	0.49281
76.8844	2.67298	2.0824	1.83808	1.41998	2.29701	2.86739	1.87268	2.71814	2.40326	2.85979	2.30317	0.491887
77.3869	2.6264	2.04555	1.80944	1.35285	2.24153	2.81754	1.81506	2.67939	2.39475	2.80763	2.25901	0.495452
77.8894	2.55241	2.02201	1.75613	1.26955	2.19558	2.74129	1.76926	2.61469	2.36256	2.76627	2.20498	0.496207
78.392	2.49105	1.97412	1.71725	1.19736	2.1237	2.67866	1.69879	2.56384	2.34616	2.69826	2.14892	0.498456
78.8945	2.40722	1.93523	1.65458	1.09941	2.06456	2.59432	1.64027	2.49154	2.30693	2.64065	2.08347	0.501528
79.397	2.31965	1.8891	1.5944	1.00529	1.98841	2.50686	1.57074	2.41619	2.27122	2.56974	2.01316	0.503255
79.8995	2.23134	1.82688	1.52921	0.906314	1.90466	2.41914	1.49088	2.34068	2.23159	2.48581	1.93665	0.506714
80.402	2.11846	1.77753	1.44539	0.78673	1.82623	2.307	1.42275	2.24075	2.17395	2.41106	1.85098	0.509459
80.9045	2.01846	1.70283	1.37371	0.679984	1.72119	2.20784	1.33042	2.15366	2.12949	2.30838	1.7626	0.512561
81.407	1.89239	1.63297	1.27486	0.551009	1.62839	2.08234	1.25049	2.04007	2.05817	2.21487	1.66255	0.515408
81.9095	1.76943	1.55709	1.18608	0.421498	1.51455	1.95953	1.16013	1.92871	1.99745	2.10684	1.56013	0.51938
82.4121	1.64007	1.461	1.08303	0.29423	1.3954	1.82977	1.06023	1.80983	1.92258	1.98505	1.44812	0.521206
82.9146	1.4923	1.37684	0.97126	0.144939	1.27784	1.68087	0.972445	1.67083	1.83864	1.87145	1.32974	0.525286
83.4171	1.35686	1.267	0.866474	0.010013	1.13489	1.54364	0.861094	1.54234	1.76157	1.72956	1.20734	0.527682
83.9196	1.19499	1.1581	0.737374	-0.140385	1.00466	1.37914	0.762268	1.38508	1.65905	1.59651	1.07368	0.528826
84.4221	1.04261	1.04504	0.623511	-0.294485	0.851747	1.22346	0.653055	1.23488	1.57114	1.44889	0.939984	0.533376
84.9246	0.878953	0.909129	0.489579	-0.438799	0.697714	1.05569	0.534252	1.07067	1.46173	1.28824	0.794716	0.531751
85.4271	0.704636	0.785115	0.358548	-0.604015	0.543424	0.876505	0.427106	0.892943	1.35382	1.13631	0.647439	0.53561
85.9296	0.540595	0.637324	0.227838	-0.754982	0.367603	0.70692	0.29633	0.72274	1.24484	0.957743	0.494695	0.535934
86.4322	0.352372	0.488563	0.080921	-0.914118	0.206341	0.512388	0.177962	0.525413	1.11754	0.789601	0.333698	0.535069
86.9347	0.178701	0.339836	-0.0493402	-1.08102	0.0232968	0.331879	0.0495306	0.340092	1.00553	0.608986	0.17475	0.539942
87.4372	-0.009805	0.168871	-0.201011	-1.2332	-0.155149	0.135921	-0.0873544	0.137262	0.869801	0.418102	0.00434384	0.536448
87.9397	-0.200326	0.0120973	-0.339506	-1.40467	-0.334053	-0.0624717	-0.211339	-0.069888	0.745651	0.23827	-0.162624	0.541806
88.4422	-0.383301	-0.163212	-0.484479	-1.5643	-0.528717	-0.253723	-0.356529	-0.271741	0.613097	0.0351468	-0.335776	0.542612
88.9447	-0.585298	-0.338845	-0.634603	-1.72458	-0.706227	-0.464405	-0.486957	-0.494725	0.473362	-0.154753	-0.511703	0.543671
89.4472	-0.768576	-0.508066	-0.770523	-1.8952	-0.902767	-0.656702	-0.624494	-0.700812	0.346344	-0.353867	-0.683467	0.551325
89.9497	-0.967408	-0.69639	-0.924426	-2.04643	-1.08822	-0.865052	-0.7672	-0.92434	0.198948	-0.559646	-0.864016	0.550389
90.4523	-1.1583	-0.866948	-1.05773	-2.21139	-1.27293	-1.06593	-0.89391	-1.14141	0.0706078	-0.751131	-1.03491	0.559723
90.9548	-1.34316	-1.04885	-1.20187	-2.36545	-1.46599	-1.26139	-1.03786	-1.35402	-0.0709636	-0.961468	-1.2111	0.563377
91.4573	-1.53802	-1.22889	-1.3383	-2.51	-1.63821	-1.46755	-1.16335	-1.57793	-0.206936	-1.15456	-1.38237	0.56899
91.9598	-1.70975	-1.39482	-1.46458	-2.66362	-1.82435	-1.65132	-1.29155	-1.77994	-0.334873	-1.35196	-1.54668	0.57907
92.4623	-1.89362	-1.57462	-1.60018	-2.79275	-1.99158	-1.84812	-1.42025	-1.99525	-0.474917	-1.5507	-1.7142	0.582215
92.9648	-2.05865	-1.732	-1.71093	-2.92679	-2.1548	-2.02688	-1.52855	-2.19256	-0.592161	-1.73005	-1.86534	0.593982
93.4673	-2.21744	-1.89187	-1.83281	-3.05054	-2.31721	-2.20037	-1.64911	-2.38455	-0.723668	-1.92202	-2.01896	0.599428
93.9698	-2.37523	-2.04674	-1.93483	-3.15495	-2.454	-2.3737	-1.74733	-2.57587	-0.837769	-2.09134	-2.15918	0.608105
94.4724	-2.50676	-2.17962	-2.03122	-3.26619	-2.59813	-2.52167	-1.84423	-2.74128	-0.949241	-2.25883	-2.28972	0.617222
94.9749	-2.64566	-2.3208	-2.12544	-3.35079	-2.71562	-2.67789	-1.93858	-2.91383	-1.06164	-2.42187	-2.41721	0.622584
95.4774	-2.75737	-2.43605	-2.19477	-3.43219	-2.82565	-2.8077	-2.01007	-3.0587	-1.15183	-2.56025	-2.52346	0.632549
95.9799	-2.86388	-2.54601	-2.2724	-3.50638	-2.92693	-2.93317	-2.09163	-3.19762	-1.25391	-2.70556	-2.62975	0.636755
96.4824	-2.96045	-2.64966	-2.32201	-3.55526	-2.99965	-3.04936	-2.14957	-3.32521	-1.33077	-2.82397	-2.71659	0.644449
96.9849	-3.0316	-2.7261	-2.37115	-3.61013	-3.07542	-3.14094	-2.20477	-3.42613	-1.41096	-2.93597	-2.79332	0.648522
97.4874	-3.10704	-2.80784	-2.40744	-3.64086	-3.12031	-3.23752	-2.25667	-3.52938	-1.48179	-3.04021	-2.86291	0.65256
97.9899	-3.15176	-2.86377	-2.42378	-3.6627	-3.1577	-3.30409	-2.28506	-3.60008	-1.53645	-3.1171	-2.91025	0.656295
98.4925	-3.19511	-2.9102	-2.44486	-3.68323	-3.18298	-3.36985	-2.323	-3.66708	-1.59919	-3.19831	-2.95738	0.656434
98.995	-3.22288	-2.95441	-2.43466	-3.67581	-3.18042	-3.42385	-2.33723	-3.7181	-1.63691	-3.2541	-2.98384	0.659562
99.4975	-3.23065	-2.96751	-2.42731	-3.67214	-3.1766	-3.45648	-2.34865	-3.74555	-1.68755	-3.30356	-3.0016	0.6556
100	-3.24265	-2.97681	-2.41569	-3.66398	-3.15638	-3.47354	-2.35761	-3.76144	-1.70561	-3.32459	-3.00783	0.655153

## Sheet: M1a_RightLeg_NH
StancePhase	NEleR_Meas1	NEleR_Meas2	NEleR_Meas3	NEleR_Meas4	NEleR_Meas5	NEleR_Meas6	NEleR_Meas7	NEleR_Meas8	NEleR_Meas9	NEleR_Meas10	NEleR_Mean	NEleR_SD
0	0.556788	0.0533954	0.402617	-0.33994	0.661038	0.290495	-0.0900077	1.23138	0.426965	0.503106	0.369584	0.435352
0.502513	0.50342	-0.0284349	0.360271	-0.401504	0.569042	0.240603	-0.200767	1.11013	0.331022	0.4084	0.289219	0.426815
1.00503	0.440735	-0.13177	0.28513	-0.505438	0.474766	0.191004	-0.31421	0.984369	0.225425	0.309017	0.195903	0.42694
1.50754	0.374568	-0.232491	0.203076	-0.608965	0.39799	0.147738	-0.41043	0.874062	0.127371	0.224406	0.109732	0.43015
2.01005	0.310559	-0.329758	0.134532	-0.700176	0.314019	0.0974347	-0.519238	0.752667	0.0257697	0.12961	0.0215417	0.430835
2.51256	0.252104	-0.420918	0.0552478	-0.791207	0.233106	0.0612406	-0.620555	0.631425	-0.0650233	0.0346465	-0.0629934	0.431716
3.01508	0.18388	-0.520567	-0.0217258	-0.885792	0.165308	0.0199661	-0.71839	0.520544	-0.165601	-0.050735	-0.147311	0.436866
3.51759	0.130009	-0.605393	-0.092971	-0.96468	0.091484	-0.0169996	-0.821709	0.40096	-0.252412	-0.14586	-0.227757	0.43888
4.0201	0.0732486	-0.692604	-0.173151	-1.04772	0.0312263	-0.0410001	-0.9095	0.292966	-0.33888	-0.231293	-0.30367	0.444049
4.52261	0.0203619	-0.775575	-0.238331	-1.12204	-0.0195875	-0.0710831	-1.00311	0.192207	-0.423175	-0.311546	-0.375188	0.451515
5.02513	-0.0178079	-0.844082	-0.310042	-1.1836	-0.0714051	-0.0869179	-1.08738	0.0885149	-0.491572	-0.397162	-0.440145	0.456412
5.52764	-0.0609853	-0.917358	-0.373289	-1.24853	-0.102997	-0.0965611	-1.16301	0.00329265	-0.565107	-0.46726	-0.49918	0.466884
6.03015	-0.0868665	-0.973668	-0.428393	-1.29569	-0.13054	-0.10803	-1.24258	-0.0799555	-0.621375	-0.538404	-0.55055	0.476323
6.53266	-0.107966	-1.02544	-0.487231	-1.3386	-0.151628	-0.101696	-1.30478	-0.15831	-0.673982	-0.608142	-0.595778	0.486239
7.03518	-0.126036	-1.07417	-0.528029	-1.37829	-0.152539	-0.0975086	-1.37023	-0.218185	-0.72232	-0.663241	-0.633055	0.50113
7.53769	-0.125207	-1.10465	-0.573509	-1.39983	-0.154108	-0.0876789	-1.42758	-0.280269	-0.753212	-0.724546	-0.663058	0.51296
8.0402	-0.127894	-1.1386	-0.607027	-1.42426	-0.141853	-0.0642884	-1.47427	-0.329555	-0.788196	-0.777423	-0.687337	0.52888
8.54271	-0.11568	-1.15801	-0.632791	-1.43659	-0.11531	-0.0476907	-1.52597	-0.36583	-0.805616	-0.821868	-0.702536	0.546249
9.04523	-0.0949826	-1.16927	-0.660088	-1.43854	-0.090676	-0.0187086	-1.5611	-0.40463	-0.819086	-0.873445	-0.713053	0.561746
9.54774	-0.0752784	-1.18119	-0.66919	-1.4439	-0.047788	0.0140328	-1.59879	-0.425608	-0.828718	-0.911993	-0.716842	0.582444
10.0503	-0.0368396	-1.17465	-0.683342	-1.4325	0.000150154	0.0412843	-1.63137	-0.441915	-0.821444	-0.950693	-0.713132	0.601068
10.5528	-0.00220386	-1.17125	-0.684027	-1.42179	0.0486815	0.0823657	-1.65291	-0.457125	-0.819263	-0.992864	-0.707038	0.620875
11.0553	0.041546	-1.15801	-0.678905	-1.40865	0.114676	0.116596	-1.6816	-0.454572	-0.80103	-1.02195	-0.69319	0.643772
11.5578	0.0948667	-1.13444	-0.674328	-1.38231	0.176828	0.151133	-1.69589	-0.454957	-0.780537	-1.0583	-0.675794	0.663398
12.0603	0.141604	-1.11547	-0.652748	-1.36387	0.244605	0.193865	-1.71292	-0.448286	-0.758719	-1.09145	-0.65634	0.686549
12.5628	0.203677	-1.07979	-0.637542	-1.33576	0.323716	0.223727	-1.7286	-0.429188	-0.722636	-1.11601	-0.629841	0.709142
13.0653	0.260947	-1.04648	-0.608519	-1.305	0.394111	0.260145	-1.7338	-0.416819	-0.695039	-1.15016	-0.604062	0.730022
13.5678	0.320058	-1.0088	-0.576703	-1.2817	0.475069	0.294425	-1.74879	-0.392247	-0.655005	-1.17452	-0.574821	0.754563
14.0704	0.388823	-0.959344	-0.545411	-1.24679	0.55808	0.317385	-1.75261	-0.364149	-0.616577	-1.19733	-0.541792	0.775907
14.5729	0.446625	-0.917719	-0.499667	-1.22066	0.633564	0.349074	-1.76009	-0.341668	-0.580947	-1.22645	-0.511795	0.798723
15.0754	0.515945	-0.86255	-0.46277	-1.1951	0.721802	0.368885	-1.77074	-0.305602	-0.534844	-1.24274	-0.476771	0.822998
15.5779	0.581564	-0.808527	-0.413218	-1.16372	0.803565	0.384862	-1.77233	-0.2751	-0.501175	-1.26443	-0.442851	0.844353
16.0804	0.643433	-0.755783	-0.365397	-1.14571	0.884251	0.405426	-1.78639	-0.245147	-0.458485	-1.28579	-0.410959	0.869452
16.5829	0.716068	-0.690613	-0.319292	-1.1206	0.975427	0.40997	-1.79262	-0.205306	-0.420734	-1.29668	-0.374438	0.893117
17.0854	0.776291	-0.635223	-0.262675	-1.09986	1.05558	0.418788	-1.80293	-0.176773	-0.388787	-1.31709	-0.343268	0.916748
17.5879	0.844492	-0.570214	-0.217995	-1.08774	1.14236	0.423382	-1.82001	-0.142719	-0.348994	-1.33027	-0.310771	0.943497
18.0905	0.911602	-0.504287	-0.162406	-1.06683	1.23278	0.415205	-1.82881	-0.106629	-0.324191	-1.33964	-0.277319	0.967732
18.593	0.970265	-0.444522	-0.113238	-1.05842	1.31262	0.414688	-1.85139	-0.0821538	-0.29239	-1.35774	-0.250229	0.994665
19.0955	1.04008	-0.372254	-0.066607	-1.04889	1.40364	0.401372	-1.86868	-0.0484615	-0.26749	-1.36447	-0.219176	1.02217
19.598	1.09731	-0.310214	-0.0133248	-1.03679	1.48937	0.383858	-1.88938	-0.0216868	-0.24992	-1.37526	-0.192605	1.04849
20.1005	1.15814	-0.243093	0.0258217	-1.03778	1.56949	0.370585	-1.91919	-0.00165825	-0.225761	-1.38952	-0.169297	1.07791
20.603	1.22064	-0.172765	0.0745788	-1.03032	1.65991	0.341307	-1.94056	0.0266412	-0.217635	-1.39305	-0.143125	1.10596
21.1055	1.27083	-0.112828	0.113072	-1.03	1.7379	0.316637	-1.97544	0.041671	-0.203096	-1.40628	-0.124753	1.13477
21.608	1.33158	-0.0415209	0.149192	-1.03539	1.81747	0.288079	-2.00634	0.0573331	-0.195973	-1.41583	-0.10514	1.16507
22.1106	1.38095	0.0200408	0.188667	-1.03277	1.90099	0.247586	-2.03849	0.0756822	-0.196277	-1.41992	-0.0873534	1.1937
22.6131	1.42928	0.0814512	0.213041	-1.04337	1.9699	0.215543	-2.08038	0.0796833	-0.190018	-1.43467	-0.0759537	1.2239
23.1156	1.48207	0.147944	0.246194	-1.04974	2.04616	0.1717	-2.11258	0.0904784	-0.199642	-1.44006	-0.0617471	1.25361
23.6181	1.51992	0.200658	0.266134	-1.05592	2.11722	0.124938	-2.15642	0.0960769	-0.202561	-1.4476	-0.0537544	1.28243
24.1206	1.56678	0.262405	0.284541	-1.07326	2.1774	0.0835034	-2.19671	0.0918149	-0.212666	-1.46173	-0.0477923	1.31223
24.6231	1.60465	0.315857	0.30334	-1.08097	2.2464	0.0275371	-2.23523	0.0961977	-0.229789	-1.46503	-0.0417033	1.34038
25.1256	1.63687	0.363945	0.306995	-1.09781	2.3023	-0.022439	-2.28331	0.0887058	-0.240061	-1.47707	-0.0421876	1.36851
25.6281	1.67589	0.418675	0.318808	-1.11698	2.35502	-0.0749383	-2.32025	0.0791806	-0.26583	-1.48862	-0.0419035	1.39618
26.1307	1.69874	0.457769	0.315348	-1.12943	2.41265	-0.137669	-2.36631	0.0749012	-0.284514	-1.49287	-0.0451398	1.42222
26.6332	1.72803	0.502903	0.311881	-1.15497	2.45393	-0.190555	-2.40898	0.0563388	-0.310063	-1.50846	-0.0519951	1.44834
27.1357	1.75153	0.542322	0.306456	-1.17362	2.49982	-0.253571	-2.44662	0.0432614	-0.342174	-1.51676	-0.0589352	1.47262
27.6382	1.76517	0.571918	0.287058	-1.1946	2.54284	-0.317821	-2.49309	0.0283971	-0.367126	-1.52473	-0.0701977	1.49614
28.1407	1.78725	0.609381	0.275638	-1.22434	2.57228	-0.375323	-2.52703	0.00224894	-0.407122	-1.5415	-0.0828505	1.51867
28.6432	1.79343	0.63115	0.248053	-1.24421	2.61045	-0.445581	-2.56728	-0.0146429	-0.439643	-1.54764	-0.0975923	1.53918
29.1457	1.80284	0.655614	0.222575	-1.2749	2.63763	-0.508415	-2.60455	-0.0406647	-0.478649	-1.56065	-0.114917	1.55951
29.6482	1.81024	0.677797	0.193356	-1.30479	2.65875	-0.57233	-2.63401	-0.0709231	-0.523712	-1.57601	-0.134164	1.57741
30.1508	1.80455	0.686873	0.152135	-1.33009	2.68702	-0.644875	-2.67204	-0.0935588	-0.561273	-1.58244	-0.155369	1.59453
30.6533	1.80812	0.704534	0.118724	-1.36783	2.69964	-0.706438	-2.69731	-0.129514	-0.613333	-1.5999	-0.17833	1.61066
31.1558	1.79756	0.708212	0.0689161	-1.39689	2.71489	-0.776745	-2.72697	-0.161813	-0.657474	-1.61237	-0.204267	1.62413
31.6583	1.78661	0.711153	0.0232925	-1.43095	2.73074	-0.847124	-2.75521	-0.192669	-0.707606	-1.62185	-0.230361	1.63806
32.1608	1.77748	0.715628	-0.0277301	-1.47106	2.73186	-0.909907	-2.77412	-0.2359	-0.763171	-1.64166	-0.259858	1.64927
32.6633	1.75306	0.704997	-0.0885299	-1.50196	2.74144	-0.984378	-2.80207	-0.270317	-0.810769	-1.65164	-0.291016	1.65937
33.1658	1.73753	0.702718	-0.142037	-1.54477	2.74315	-1.05089	-2.81812	-0.311082	-0.872147	-1.66618	-0.322182	1.66953
33.6683	1.71072	0.68926	-0.211829	-1.58389	2.73625	-1.11801	-2.8372	-0.358556	-0.925029	-1.68585	-0.358413	1.6761
34.1709	1.67958	0.671258	-0.275685	-1.62093	2.73813	-1.19335	-2.85697	-0.397112	-0.983222	-1.69566	-0.393396	1.68361
34.6734	1.65355	0.657914	-0.346571	-1.66904	2.7257	-1.25787	-2.86659	-0.447783	-1.04605	-1.7158	-0.431255	1.68921
35.1759	1.61115	0.628273	-0.42491	-1.70739	2.71323	-1.33122	-2.88595	-0.497414	-1.10027	-1.73392	-0.472842	1.69238
35.6784	1.57611	0.605246	-0.496784	-1.75314	2.70428	-1.4051	-2.89495	-0.543095	-1.16733	-1.74712	-0.512188	1.69724
36.1809	1.53337	0.574159	-0.584406	-1.80199	2.67979	-1.47223	-2.90596	-0.602019	-1.22512	-1.77217	-0.557658	1.69827
36.6834	1.48257	0.534382	-0.66455	-1.84301	2.66247	-1.55182	-2.92007	-0.653696	-1.28731	-1.78958	-0.603062	1.69954
37.1859	1.43946	0.501109	-0.753039	-1.89633	2.64049	-1.62479	-2.92376	-0.709172	-1.35316	-1.80996	-0.648915	1.70117
37.6884	1.38038	0.451093	-0.846372	-1.94347	2.60773	-1.69982	-2.93794	-0.773945	-1.40959	-1.83905	-0.701099	1.69889
38.191	1.32634	0.404577	-0.934086	-1.99123	2.58485	-1.7846	-2.94381	-0.829698	-1.47781	-1.8593	-0.750478	1.69934
38.6935	1.26887	0.353194	-1.03639	-2.04812	2.55026	-1.86062	-2.95097	-0.896249	-1.53604	-1.89005	-0.804611	1.69767
39.196	1.20044	0.289379	-1.12979	-2.09502	2.51359	-1.94738	-2.96395	-0.965019	-1.59783	-1.92355	-0.861913	1.69448
39.6985	1.14149	0.232954	-1.23246	-2.15142	2.484	-2.03678	-2.967	-1.0283	-1.66257	-1.95241	-0.91725	1.69465
40.201	1.0685	0.160825	-1.33732	-2.20825	2.44025	-2.1218	-2.98162	-1.10548	-1.71744	-1.99596	-0.97983	1.69096
40.7035	0.997792	0.0887706	-1.43767	-2.25964	2.40323	-2.22128	-2.99085	-1.17799	-1.78357	-2.03666	-1.04179	1.68966
41.206	0.928191	0.0154749	-1.55142	-2.32365	2.36653	-2.31628	-3.00134	-1.2521	-1.83958	-2.08085	-1.1055	1.68991
41.7085	0.845827	-0.0727642	-1.65568	-2.38035	2.31909	-2.41532	-3.021	-1.33777	-1.89909	-2.13894	-1.1756	1.68712
42.2111	0.773784	-0.153598	-1.77059	-2.44129	2.28336	-2.52544	-3.0322	-1.41493	-1.9618	-2.19176	-1.24344	1.6897
42.7136	0.690926	-0.247912	-1.88602	-2.50999	2.24054	-2.62818	-3.05651	-1.50062	-2.01524	-2.25642	-1.31694	1.69072
43.2161	0.607338	-0.346031	-1.99918	-2.57024	2.1947	-2.74226	-3.07908	-1.59062	-2.08069	-2.32956	-1.39356	1.6923
43.7186	0.529048	-0.442461	-2.12535	-2.64245	2.15962	-2.85889	-3.10346	-1.67249	-2.13724	-2.39945	-1.46931	1.69894
44.2211	0.437235	-0.555866	-2.24279	-2.71319	2.11281	-2.97083	-3.14045	-1.7657	-2.19868	-2.48592	-1.55234	1.70222
44.7236	0.355305	-0.66377	-2.37293	-2.78167	2.07147	-3.09555	-3.17085	-1.85394	-2.26495	-2.57362	-1.63505	1.71009
45.2261	0.266449	-0.783118	-2.50271	-2.86221	2.03451	-3.2138	-3.21548	-1.93784	-2.32382	-2.66372	-1.72017	1.71943
45.7286	0.173724	-0.911096	-2.63298	-2.93443	1.98606	-3.33334	-3.26143	-2.03026	-2.39648	-2.76951	-1.81098	1.72676
46.2312	0.089701	-1.03593	-2.77566	-3.01334	1.94857	-3.46007	-3.30874	-2.11062	-2.46208	-2.87101	-1.89992	1.73989
46.7337	-0.007323	-1.17892	-2.91023	-3.09691	1.90675	-3.57583	-3.37011	-2.19196	-2.53424	-2.98139	-1.99402	1.75071
47.2362	-0.0957271	-1.31887	-3.05817	-3.17272	1.85864	-3.6983	-3.42489	-2.27503	-2.6126	-3.10115	-2.08988	1.76294
47.7387	-0.186395	-1.46669	-3.20317	-3.2605	1.82157	-3.81891	-3.49218	-2.34437	-2.68501	-3.21482	-2.18505	1.7786
48.2412	-0.283454	-1.62562	-3.34895	-3.34369	1.77294	-3.93095	-3.56139	-2.41925	-2.77234	-3.34096	-2.28537	1.79101
48.7437	-0.36948	-1.77863	-3.50287	-3.42663	1.72507	-4.05152	-3.62922	-2.48816	-2.85389	-3.4672	-2.38425	1.80691
49.2462	-0.467378	-1.94721	-3.64599	-3.5194	1.68189	-4.16274	-3.71037	-2.54731	-2.94324	-3.58961	-2.48514	1.82243
49.7487	-0.560136	-2.11364	-3.79867	-3.603	1.62339	-4.27259	-3.78386	-2.61327	-3.03979	-3.72332	-2.58849	1.83577
50.2513	-0.652439	-2.28214	-3.94252	-3.695	1.5704	-4.3875	-3.86706	-2.66739	-3.13142	-3.84923	-2.69043	1.85155
50.7538	-0.755672	-2.46183	-4.08414	-3.78861	1.51171	-4.49044	-3.95232	-2.71904	-3.23834	-3.97613	-2.79548	1.86423
51.2563	-0.849287	-2.63251	-4.22756	-3.87603	1.43958	-4.59892	-4.0334	-2.77472	-3.33954	-4.10882	-2.90012	1.87572
51.7588	-0.954958	-2.81403	-4.35672	-3.97503	1.37429	-4.70496	-4.12678	-2.81717	-3.44805	-4.23021	-3.00536	1.88758
52.2613	-1.06061	-2.99386	-4.49145	-4.06712	1.29518	-4.80211	-4.21186	-2.86463	-3.56247	-4.35728	-3.11162	1.89565
52.7638	-1.16345	-3.1697	-4.61298	-4.16107	1.21076	-4.90692	-4.30406	-2.91072	-3.67069	-4.48272	-3.21715	1.90332
53.2663	-1.27918	-3.35568	-4.73097	-4.26197	1.13105	-5.00199	-4.399	-2.94735	-3.79202	-4.59895	-3.32361	1.9104
53.7688	-1.3852	-3.53086	-4.84712	-4.35308	1.03549	-5.09489	-4.48779	-2.99341	-3.90575	-4.72319	-3.42858	1.91405
54.2714	-1.49897	-3.71198	-4.94857	-4.45291	0.944034	-5.19186	-4.58836	-3.03259	-4.02463	-4.83938	-3.53452	1.91855
54.7739	-1.61425	-3.89291	-5.05475	-4.55029	0.851734	-5.27643	-4.68086	-3.06977	-4.14726	-4.95234	-3.63871	1.92179
55.2764	-1.72162	-4.06557	-5.14675	-4.64214	0.747446	-5.36567	-4.77827	-3.11595	-4.26196	-5.07151	-3.7422	1.92254
55.7789	-1.84038	-4.24764	-5.23695	-4.74312	0.653178	-5.45224	-4.8793	-3.15257	-4.3877	-5.17938	-3.84661	1.92544
56.2814	-1.94944	-4.41942	-5.32459	-4.83427	0.551762	-5.53005	-4.97257	-3.19536	-4.50436	-5.29059	-3.94689	1.92573
56.7839	-2.06168	-4.5931	-5.39974	-4.92807	0.446485	-5.61567	-5.07682	-3.24264	-4.62453	-5.4027	-4.04985	1.92576
57.2864	-2.17834	-4.76899	-5.48098	-5.02496	0.351437	-5.6926	-5.1735	-3.2823	-4.74695	-5.50464	-4.15018	1.92764
57.7889	-2.28502	-4.93413	-5.54933	-5.11182	0.245471	-5.76845	-5.27299	-3.33388	-4.8604	-5.61404	-4.24846	1.92625
58.2915	-2.40301	-5.1076	-5.61951	-5.20734	0.144547	-5.84978	-5.37723	-3.38398	-4.98353	-5.71794	-4.35054	1.92708
58.794	-2.51434	-5.27254	-5.68816	-5.29759	0.0487816	-5.92064	-5.47277	-3.43266	-5.09682	-5.81658	-4.44633	1.92768
59.2965	-2.62588	-5.43547	-5.74815	-5.38451	-0.0571473	-5.99789	-5.57879	-3.49434	-5.21263	-5.92256	-4.54574	1.92631
59.799	-2.74526	-5.60261	-5.81651	-5.47943	-0.151919	-6.07451	-5.67831	-3.5502	-5.32979	-6.01856	-4.64471	1.92781
60.3015	-2.85415	-5.75758	-5.87404	-5.56428	-0.248987	-6.14447	-5.77884	-3.61243	-5.43729	-6.11576	-4.73878	1.92725
60.804	-2.97321	-5.91889	-5.93716	-5.65436	-0.350869	-6.22404	-5.88511	-3.68363	-5.55333	-6.21616	-4.83968	1.92688
61.3065	-3.08881	-6.07397	-5.99943	-5.74562	-0.440531	-6.29696	-5.98184	-3.74835	-5.6588	-6.30598	-4.93403	1.92811
61.809	-3.20113	-6.22337	-6.05645	-5.82889	-0.538557	-6.37058	-6.08794	-3.82511	-5.76571	-6.40207	-5.02998	1.92717
62.3116	-3.32297	-6.37823	-6.12303	-5.92155	-0.633706	-6.45115	-6.18826	-3.90361	-5.87292	-6.49515	-5.12906	1.92751
62.8141	-3.4339	-6.52046	-6.17998	-6.00733	-0.720828	-6.52283	-6.2873	-3.97893	-5.96963	-6.58114	-5.22023	1.92806
63.3166	-3.55179	-6.66623	-6.24483	-6.09236	-0.818144	-6.60188	-6.39233	-4.06719	-6.07363	-6.67481	-5.31832	1.9271
63.8191	-3.66853	-6.80812	-6.30799	-6.18352	-0.90595	-6.68109	-6.48667	-4.1502	-6.16626	-6.76009	-5.41184	1.92744
64.3216	-3.77777	-6.94096	-6.36776	-6.26425	-0.993058	-6.75429	-6.58842	-4.23556	-6.2592	-6.84424	-5.50255	1.92735
64.8241	-3.89609	-7.07947	-6.43608	-6.35117	-1.08703	-6.83705	-6.68457	-4.32956	-6.35144	-6.93335	-5.59858	1.926
65.3266	-4.00305	-7.20578	-6.49419	-6.43589	-1.16872	-6.91317	-6.77647	-4.41455	-6.43231	-7.01194	-5.68561	1.92614
65.8291	-4.11222	-7.33228	-6.56014	-6.51335	-1.25658	-6.9896	-6.87363	-4.50676	-6.51934	-7.09514	-5.7759	1.92513
66.3317	-4.22167	-7.4573	-6.62154	-6.59839	-1.3442	-7.07211	-6.95844	-4.5999	-6.59434	-7.17775	-5.86456	1.92331
66.8342	-4.31959	-7.57077	-6.67943	-6.67356	-1.42164	-7.14503	-7.04783	-4.68477	-6.66872	-7.25185	-5.94632	1.92331
67.3367	-4.42471	-7.68939	-6.74278	-6.74847	-1.50843	-7.22393	-7.13128	-4.77847	-6.74176	-7.33334	-6.03226	1.92092
67.8392	-4.51879	-7.79711	-6.79406	-6.82545	-1.58736	-7.30141	-7.20718	-4.86508	-6.80291	-7.40818	-6.11075	1.91923
68.3417	-4.61007	-7.90139	-6.85147	-6.8905	-1.66203	-7.37121	-7.28715	-4.94752	-6.86947	-7.47933	-6.18701	1.9184
68.8442	-4.70295	-8.00592	-6.90066	-6.96057	-1.74417	-7.44806	-7.35318	-5.03567	-6.92349	-7.55609	-6.26308	1.91463
69.3467	-4.78151	-8.09671	-6.94544	-7.02399	-1.81367	-7.5158	-7.42073	-5.11114	-6.97599	-7.62201	-6.3307	1.91325
69.8492	-4.86489	-8.19039	-6.99206	-7.07989	-1.88574	-7.58075	-7.48212	-5.18708	-7.02621	-7.68924	-6.39784	1.91032
70.3518	-4.93871	-8.27398	-7.02465	-7.14017	-1.95895	-7.64807	-7.53286	-5.26167	-7.06342	-7.75633	-6.45988	1.90581
70.8543	-5.00518	-8.34932	-7.0613	-7.18739	-2.01936	-7.70211	-7.58647	-5.32224	-7.10455	-7.8118	-6.51497	1.90365
71.3568	-5.0743	-8.42473	-7.08605	-7.2339	-2.08658	-7.75752	-7.62502	-5.38582	-7.13181	-7.87116	-6.56769	1.89794
71.8593	-5.12757	-8.4838	-7.10516	-7.27783	-2.14687	-7.80693	-7.66214	-5.43989	-7.1558	-7.92295	-6.61289	1.89296
72.3618	-5.18235	-8.54146	-7.12208	-7.30817	-2.19859	-7.84382	-7.69308	-5.48277	-7.17594	-7.9655	-6.65138	1.88813
72.8643	-5.22923	-8.58918	-7.12276	-7.34114	-2.2568	-7.88233	-7.71048	-5.52747	-7.18138	-8.01049	-6.68513	1.87986
73.3668	-5.26408	-8.62325	-7.12482	-7.36241	-2.30177	-7.90671	-7.72923	-5.55628	-7.18896	-8.04164	-6.70992	1.87338
73.8693	-5.30124	-8.65587	-7.11125	-7.37481	-2.3446	-7.92269	-7.73163	-5.57865	-7.18109	-8.06745	-6.72693	1.86448
74.3719	-5.32143	-8.6701	-7.09061	-7.38661	-2.38899	-7.93549	-7.72891	-5.59757	-7.16804	-8.09052	-6.73782	1.8538
74.8744	-5.33852	-8.67779	-7.06399	-7.38107	-2.418	-7.92963	-7.71909	-5.59769	-7.14944	-8.0969	-6.73721	1.84398
75.3769	-5.34899	-8.67571	-7.01932	-7.3723	-2.45019	-7.9192	-7.69207	-5.595	-7.11416	-8.10109	-6.7288	1.83065
75.8794	-5.34301	-8.65503	-6.97379	-7.3546	-2.4762	-7.89747	-7.66367	-5.58113	-7.079	-8.09534	-6.71192	1.81693
76.3819	-5.33782	-8.63053	-6.90953	-7.32023	-2.48932	-7.85762	-7.61705	-5.54968	-7.02639	-8.07374	-6.68119	1.80232
76.8844	-5.31542	-8.58642	-6.83727	-7.28426	-2.50699	-7.81391	-7.56091	-5.51603	-6.96622	-8.04993	-6.64374	1.78458
77.3869	-5.28491	-8.53021	-6.75578	-7.23081	-2.51101	-7.75125	-7.49652	-5.46411	-6.89848	-8.00896	-6.5932	1.76668
77.8894	-5.24905	-8.46435	-6.655	-7.16627	-2.5077	-7.67492	-7.41138	-5.39909	-6.81168	-7.95518	-6.52946	1.74671
78.392	-5.19329	-8.3758	-6.55159	-7.0959	-2.50551	-7.59113	-7.32235	-5.32889	-6.72291	-7.89522	-6.45826	1.72424
78.8945	-5.13611	-8.28051	-6.42705	-7.00443	-2.48557	-7.48444	-7.21403	-5.23653	-6.61475	-7.81339	-6.36968	1.70129
79.397	-5.0627	-8.16566	-6.29428	-6.90775	-2.46422	-7.36915	-7.09259	-5.13635	-6.49697	-7.72226	-6.27119	1.67574
79.8995	-4.97644	-8.0337	-6.14986	-6.79718	-2.43713	-7.23959	-6.96287	-5.02509	-6.37029	-7.61851	-6.16107	1.64813
80.402	-4.88634	-7.8929	-5.98587	-6.66852	-2.39303	-7.08847	-6.81024	-4.89208	-6.22278	-7.49229	-6.03325	1.61984
80.9045	-4.77462	-7.72745	-5.81855	-6.53588	-2.35086	-6.93117	-6.65239	-4.75467	-6.07223	-7.35891	-5.89767	1.58859
81.407	-4.65928	-7.55309	-5.62884	-6.38225	-2.2953	-6.75296	-6.47581	-4.59957	-5.90117	-7.2062	-5.74545	1.55598
81.9095	-4.53041	-7.36161	-5.43199	-6.21759	-2.22758	-6.55902	-6.28392	-4.42739	-5.71937	-7.03438	-5.57933	1.52243
82.4121	-4.38526	-7.15005	-5.22237	-6.04415	-2.16077	-6.35724	-6.08531	-4.25106	-5.5283	-6.85482	-5.40393	1.48587
82.9146	-4.23849	-6.93197	-4.99447	-5.8483	-2.07524	-6.13174	-5.86357	-4.05299	-5.31553	-6.65138	-5.21037	1.4489
83.4171	-4.07094	-6.69033	-4.76409	-5.64761	-1.98434	-5.89792	-5.63705	-3.84539	-5.09991	-6.43456	-5.00721	1.41037
83.9196	-3.89833	-6.43894	-4.51173	-5.43042	-1.88934	-5.65133	-5.39467	-3.63103	-4.8639	-6.20667	-4.79163	1.36945
84.4221	-3.71698	-6.17543	-4.25523	-5.1964	-1.7751	-5.38413	-5.13697	-3.39574	-4.61762	-5.95442	-4.5608	1.32871
84.9246	-3.51808	-5.89135	-3.98653	-4.95874	-1.66134	-5.11392	-4.87632	-3.15868	-4.36356	-5.69468	-4.32232	1.28582
85.4271	-3.32068	-5.60468	-3.70292	-4.69968	-1.53686	-4.82594	-4.5946	-2.91073	-4.08874	-5.41914	-4.0704	1.24168
85.9296	-3.10615	-5.29894	-3.41956	-4.43347	-1.39792	-4.52588	-4.31044	-2.64801	-3.81355	-5.12371	-3.80776	1.19771
86.4322	-2.88624	-4.98452	-3.11664	-4.15944	-1.26204	-4.22384	-4.01535	-2.38853	-3.52016	-4.82466	-3.53814	1.15163
86.9347	-2.66425	-4.66576	-2.81485	-3.86646	-1.11032	-3.90302	-3.70679	-2.11494	-3.21943	-4.50629	-3.25721	1.1054
87.4372	-2.42598	-4.32915	-2.50338	-3.57438	-0.952661	-3.58089	-3.40087	-1.83652	-2.91497	-4.17652	-2.96953	1.05926
87.9397	-2.19333	-3.99556	-2.18292	-3.2685	-0.796619	-3.25391	-3.07815	-1.56203	-2.59331	-3.84393	-2.67683	1.01149
88.4422	-1.95026	-3.65084	-1.86756	-2.95357	-0.624196	-2.91367	-2.75725	-1.27386	-2.27682	-3.49231	-2.37603	0.96451
88.9447	-1.70315	-3.30041	-1.53742	-2.64144	-0.455246	-2.58062	-2.43278	-0.991562	-1.94715	-3.13955	-2.07293	0.917753
89.4472	-1.46244	-2.95545	-1.21601	-2.31387	-0.283758	-2.23908	-2.09902	-0.710339	-1.61624	-2.78221	-1.76784	0.86992
89.9497	-1.20958	-2.59822	-0.889184	-1.99009	-0.101193	-1.89573	-1.77573	-0.421254	-1.28858	-2.41176	-1.45813	0.824295
90.4523	-0.967204	-2.25053	-0.561602	-1.66523	0.0710688	-1.56243	-1.44244	-0.146141	-0.950116	-2.04912	-1.15237	0.778812
90.9548	-0.723587	-1.90227	-0.245164	-1.33185	0.250197	-1.22069	-1.11718	0.131489	-0.62519	-1.67984	-0.846409	0.733549
91.4573	-0.47867	-1.55278	0.0795291	-1.01134	0.430474	-0.890368	-0.797663	0.406337	-0.294437	-1.3086	-0.541752	0.692259
91.9598	-0.249408	-1.21957	0.386736	-0.685317	0.5986	-0.567433	-0.474705	0.664123	0.0289846	-0.950147	-0.246814	0.650636
92.4623	-0.0144395	-0.882071	0.694413	-0.364833	0.774936	-0.242838	-0.170993	0.925274	0.340378	-0.585676	0.047415	0.612357
92.9648	0.205154	-0.560722	0.993572	-0.0583201	0.941068	0.0607885	0.134956	1.17128	0.654573	-0.232909	0.330944	0.578693
93.4673	0.41546	-0.250677	1.27596	0.252081	1.09802	0.361363	0.426581	1.40243	0.945855	0.106742	0.603382	0.545428
93.9698	0.623508	0.0555936	1.55989	0.542722	1.25931	0.651204	0.703386	1.63283	1.23543	0.446771	0.871065	0.519491
94.4724	0.807377	0.335901	1.8187	0.824775	1.40158	0.918341	0.978274	1.83857	1.50931	0.763354	1.11962	0.496994
94.9749	0.989526	0.61235	2.07428	1.10064	1.53983	1.18353	1.22661	2.03479	1.76378	1.06986	1.35952	0.478136
95.4774	1.15289	0.868601	2.31329	1.35057	1.67349	1.42536	1.47061	2.22142	2.01455	1.36658	1.58574	0.467732
95.9799	1.29728	1.10382	2.53231	1.59694	1.78485	1.6501	1.6961	2.38029	2.23541	1.63465	1.79118	0.459622
96.4824	1.43662	1.33254	2.74751	1.8228	1.89585	1.86769	1.89997	2.53416	2.44949	1.89588	1.98825	0.458045
96.9849	1.5462	1.52999	2.93267	2.02691	1.99124	2.05524	2.09885	2.66789	2.64212	2.13557	2.16267	0.462181
97.4874	1.64766	1.71761	3.1131	2.22519	2.0675	2.23378	2.26717	2.778	2.81097	2.34907	2.32101	0.468869
97.9899	1.73006	1.8851	3.27153	2.39283	2.14278	2.39532	2.4268	2.88352	2.97229	2.55511	2.46553	0.481073
98.4925	1.78714	2.02434	3.40932	2.54765	2.19383	2.52837	2.56663	2.96072	3.09894	2.72876	2.58457	0.496022
98.995	1.83864	2.15938	3.54162	2.68676	2.23453	2.66097	2.69231	3.0261	3.22183	2.8964	2.69586	0.514026
99.4975	1.85977	2.27001	3.6529	2.80632	2.26724	2.77276	2.7918	3.07816	3.3223	3.03433	2.78556	0.535417
100	1.8706	2.32345	3.72801	2.88931	2.26364	2.81095	2.79115	3.07646	3.34973	3.04186	2.81451	0.545992

## Sheet: M1a_RightLeg_NW
StancePhase	NDevR_Meas1	NDevR_Meas2	NDevR_Meas3	NDevR_Meas4	NDevR_Meas5	NDevR_Meas6	NDevR_Meas7	NDevR_Meas8	NDevR_Meas9	NDevR_Meas10	NDevR_Mean	NDevR_SD
0	-2.13837	-2.28578	-1.88796	-1.96373	-2.46114	-2.12769	-2.1588	-1.86268	-1.99639	-2.29214	-2.11747	0.192955
0.502513	-2.02044	-2.17849	-1.80654	-1.87362	-2.28205	-2.01085	-1.98906	-1.66052	-1.8528	-2.10749	-1.97818	0.185345
1.00503	-1.82687	-2.00044	-1.63209	-1.68823	-2.12225	-1.85547	-1.83741	-1.48129	-1.65977	-1.94098	-1.80448	0.191724
1.50754	-1.66723	-1.85479	-1.49046	-1.5398	-1.95147	-1.71378	-1.67464	-1.29413	-1.49214	-1.76206	-1.64405	0.194124
2.01005	-1.50523	-1.70701	-1.33608	-1.3831	-1.79036	-1.58346	-1.52654	-1.11857	-1.33081	-1.59096	-1.48721	0.198928
2.51256	-1.33354	-1.55001	-1.19423	-1.22792	-1.63292	-1.43532	-1.37068	-0.948831	-1.15445	-1.42149	-1.32694	0.201706
3.01508	-1.18254	-1.41387	-1.05283	-1.08926	-1.46424	-1.30158	-1.21292	-0.769634	-1.0009	-1.23844	-1.17262	0.20524
3.51759	-1.01721	-1.26372	-0.906098	-0.936932	-1.31785	-1.17115	-1.07243	-0.614974	-0.836069	-1.07521	-1.02116	0.209365
4.0201	-0.866328	-1.12823	-0.781429	-0.805514	-1.16697	-1.03086	-0.916081	-0.45755	-0.681757	-0.904826	-0.873955	0.211213
4.52261	-0.724379	-1.00173	-0.642339	-0.678113	-1.01892	-0.913542	-0.780159	-0.304661	-0.54032	-0.734334	-0.73385	0.216201
5.02513	-0.574657	-0.867622	-0.524975	-0.547886	-0.894706	-0.788646	-0.643253	-0.177485	-0.389288	-0.584749	-0.599327	0.218089
5.52764	-0.452147	-0.760539	-0.40895	-0.444747	-0.761809	-0.669105	-0.505358	-0.0427938	-0.265853	-0.423285	-0.473459	0.221456
6.03015	-0.322746	-0.646397	-0.294416	-0.334193	-0.647288	-0.569552	-0.390247	0.07213	-0.134796	-0.276821	-0.354433	0.226029
6.53266	-0.207001	-0.545544	-0.203921	-0.238669	-0.549614	-0.458161	-0.26212	0.169076	-0.0181514	-0.143923	-0.245803	0.227339
7.03518	-0.110043	-0.462704	-0.101755	-0.161483	-0.446265	-0.367094	-0.155526	0.271089	0.08264	-0.00171148	-0.145285	0.233328
7.53769	-0.00562919	-0.371656	-0.0260252	-0.0763573	-0.371997	-0.284082	-0.0530524	0.343131	0.19056	0.114966	-0.0540141	0.236798
8.0402	0.0686719	-0.309361	0.0495766	-0.0191573	-0.303504	-0.195428	0.0512259	0.409142	0.26852	0.229352	0.0249038	0.240849
8.54271	0.142804	-0.245743	0.11888	0.0359	-0.239519	-0.133825	0.12951	0.470653	0.352792	0.343064	0.0974516	0.248765
9.04523	0.206628	-0.190641	0.165298	0.0871137	-0.20636	-0.0672635	0.219325	0.501371	0.421198	0.429351	0.156602	0.253211
9.54774	0.244641	-0.158988	0.22242	0.111656	-0.169873	-0.00872615	0.288804	0.536307	0.473303	0.522568	0.206211	0.262232
10.0503	0.290294	-0.117417	0.251417	0.14559	-0.150959	0.0280677	0.350935	0.554697	0.532488	0.601924	0.248704	0.271663
10.5528	0.307212	-0.10166	0.283651	0.160492	-0.154939	0.0757995	0.417616	0.551733	0.562212	0.661589	0.27637	0.280767
11.0553	0.318489	-0.0886436	0.307024	0.163674	-0.152985	0.102338	0.457957	0.557106	0.599708	0.730957	0.299562	0.294559
11.5578	0.325767	-0.0766093	0.311589	0.175025	-0.178279	0.121214	0.510343	0.53783	0.622914	0.776511	0.312631	0.307231
12.0603	0.304923	-0.0893594	0.327654	0.160593	-0.212503	0.146348	0.54665	0.51294	0.632277	0.816303	0.314583	0.323028
12.5628	0.293567	-0.0897254	0.317059	0.152513	-0.245612	0.145684	0.574907	0.492988	0.651141	0.860931	0.315345	0.340569
13.0653	0.26023	-0.108877	0.315075	0.140268	-0.307126	0.152175	0.612524	0.448404	0.643259	0.87991	0.303584	0.358802
13.5678	0.218757	-0.133427	0.304087	0.10949	-0.363678	0.152926	0.625851	0.412878	0.645907	0.906696	0.287949	0.379776
14.0704	0.18229	-0.150456	0.280826	0.0939148	-0.428298	0.135247	0.652449	0.373307	0.636778	0.928187	0.270424	0.40084
14.5729	0.120053	-0.190835	0.271119	0.0609392	-0.512848	0.132158	0.668163	0.317249	0.616453	0.931095	0.241355	0.424271
15.0754	0.0696862	-0.217602	0.238321	0.0266331	-0.584425	0.11197	0.675045	0.277691	0.607911	0.948761	0.215399	0.447504
15.5779	0.00721829	-0.25471	0.219896	0.00233605	-0.672397	0.0889806	0.695298	0.224561	0.574976	0.950652	0.183681	0.471892
16.0804	-0.0647083	-0.300131	0.19299	-0.0422617	-0.765464	0.0770458	0.692962	0.168481	0.554794	0.946929	0.146064	0.4972
16.5829	-0.123196	-0.331256	0.16031	-0.0721138	-0.846037	0.0446823	0.703796	0.12708	0.524945	0.955677	0.114389	0.521014
17.0854	-0.203189	-0.383264	0.14232	-0.105901	-0.945704	0.0247546	0.708267	0.0676397	0.486164	0.94331	0.0734396	0.547021
17.5879	-0.271011	-0.423071	0.104446	-0.149404	-1.03543	0.00425719	0.70247	0.0190777	0.46118	0.938956	0.0351471	0.570925
18.0905	-0.341139	-0.465184	0.0851609	-0.17379	-1.12039	-0.0294226	0.713001	-0.0239317	0.414031	0.937412	-0.000425322	0.594929
18.593	-0.42253	-0.519085	0.0570059	-0.213706	-1.21975	-0.0438382	0.702556	-0.0815758	0.381675	0.917739	-0.0441506	0.619612
19.0955	-0.484881	-0.554639	0.0284215	-0.246139	-1.29993	-0.0707415	0.704253	-0.119777	0.341708	0.914785	-0.0786939	0.64126
19.598	-0.56397	-0.607831	0.0142279	-0.268875	-1.3858	-0.0963057	0.703738	-0.163991	0.294898	0.902687	-0.117123	0.664707
20.1005	-0.633264	-0.652521	-0.0172444	-0.307147	-1.47532	-0.107142	0.691231	-0.212627	0.26375	0.882873	-0.156741	0.686039
20.603	-0.696404	-0.692345	-0.0273395	-0.325602	-1.5453	-0.134904	0.697147	-0.241827	0.21249	0.879993	-0.187409	0.706325
21.1055	-0.772894	-0.747215	-0.0473328	-0.349827	-1.62853	-0.147365	0.683804	-0.285324	0.17783	0.85957	-0.225728	0.727559
21.608	-0.827933	-0.782377	-0.0633639	-0.377284	-1.70269	-0.157744	0.680943	-0.320505	0.137438	0.844777	-0.256873	0.745883
22.1106	-0.894569	-0.83107	-0.0665212	-0.385646	-1.76515	-0.179082	0.679828	-0.344426	0.0920154	0.83891	-0.285571	0.765174
22.6131	-0.955783	-0.876498	-0.0850472	-0.409623	-1.84149	-0.179463	0.665103	-0.383646	0.0638519	0.814812	-0.318779	0.783258
23.1156	-1.00404	-0.911068	-0.0810711	-0.420766	-1.89926	-0.190854	0.670273	-0.40485	0.0172396	0.806803	-0.34176	0.800124
23.6181	-1.06728	-0.962985	-0.0890995	-0.42575	-1.95724	-0.200045	0.658191	-0.427225	-0.0114973	0.795436	-0.36875	0.817535
24.1206	-1.10955	-0.996163	-0.0902996	-0.443333	-2.02214	-0.193933	0.654396	-0.458051	-0.0446934	0.773337	-0.393043	0.833204
24.6231	-1.1579	-1.03775	-0.0818293	-0.439665	-2.06609	-0.204552	0.655933	-0.468499	-0.081924	0.770265	-0.411201	0.848994
25.1256	-1.20632	-1.08171	-0.0879088	-0.445556	-2.12055	-0.200121	0.642132	-0.491081	-0.101099	0.753024	-0.433919	0.863857
25.6281	-1.23687	-1.10994	-0.0721139	-0.450287	-2.17047	-0.194005	0.64877	-0.510526	-0.137977	0.737391	-0.449604	0.878209
26.1307	-1.28306	-1.15602	-0.0713387	-0.439063	-2.20519	-0.199633	0.640144	-0.515652	-0.15654	0.734976	-0.465138	0.891943
26.6332	-1.3112	-1.18596	-0.0619331	-0.444634	-2.25451	-0.185218	0.637067	-0.537466	-0.179098	0.714079	-0.480887	0.904837
27.1357	-1.33969	-1.21814	-0.0470689	-0.43459	-2.28855	-0.182872	0.642521	-0.545165	-0.205442	0.706389	-0.491261	0.917635
27.6382	-1.3739	-1.25773	-0.0461502	-0.423979	-2.31865	-0.1796	0.63114	-0.550348	-0.213561	0.700085	-0.503268	0.928793
28.1407	-1.38727	-1.2779	-0.0248723	-0.423892	-2.35939	-0.162264	0.640127	-0.568377	-0.239253	0.679497	-0.512359	0.940305
28.6432	-1.41543	-1.3142	-0.0215452	-0.403709	-2.37976	-0.163057	0.63609	-0.567057	-0.246699	0.677692	-0.519768	0.950355
29.1457	-1.4302	-1.33807	-0.00805074	-0.39757	-2.40783	-0.150166	0.634493	-0.575506	-0.258169	0.66485	-0.526621	0.959362
29.6482	-1.43953	-1.3573	0.00650537	-0.386892	-2.43642	-0.136917	0.644064	-0.58646	-0.273647	0.648494	-0.53181	0.968681
30.1508	-1.45952	-1.38767	0.00815986	-0.365113	-2.44755	-0.136779	0.635164	-0.581124	-0.271151	0.647885	-0.53577	0.975383
30.6533	-1.45766	-1.39633	0.0282786	-0.360849	-2.47326	-0.117799	0.645395	-0.592843	-0.286562	0.628872	-0.538276	0.982321
31.1558	-1.46819	-1.4173	0.0281048	-0.339336	-2.488	-0.112087	0.644378	-0.595089	-0.28419	0.618681	-0.541302	0.988025
31.6583	-1.47121	-1.43023	0.0396161	-0.32299	-2.49503	-0.106526	0.641865	-0.591119	-0.2863	0.613912	-0.540801	0.991522
32.1608	-1.46348	-1.43172	0.0479498	-0.314235	-2.51582	-0.0878347	0.652182	-0.603252	-0.293034	0.591733	-0.541751	0.995548
32.6633	-1.47032	-1.44669	0.0450448	-0.287392	-2.51818	-0.0881663	0.642292	-0.597883	-0.282408	0.586542	-0.541716	0.997085
33.1658	-1.45644	-1.43964	0.058527	-0.277744	-2.52519	-0.0755118	0.649473	-0.598861	-0.290416	0.573829	-0.538196	0.997447
33.6683	-1.45138	-1.43988	0.0502411	-0.259756	-2.538	-0.0631208	0.647249	-0.607256	-0.281427	0.552542	-0.539078	0.997848
34.1709	-1.44546	-1.43746	0.0553007	-0.235545	-2.53255	-0.0643533	0.639607	-0.59782	-0.277734	0.54844	-0.534758	0.995373
34.6734	-1.4246	-1.41819	0.0534884	-0.227723	-2.54128	-0.0470905	0.646189	-0.60406	-0.279581	0.527175	-0.531568	0.992678
35.1759	-1.42078	-1.41379	0.0430079	-0.201294	-2.54455	-0.0433916	0.63148	-0.605307	-0.264944	0.509952	-0.530962	0.989535
35.6784	-1.39939	-1.38963	0.0470592	-0.184722	-2.5375	-0.0399799	0.631593	-0.596248	-0.269887	0.502068	-0.523665	0.98338
36.1809	-1.38234	-1.3675	0.029216	-0.171514	-2.54714	-0.0234646	0.624686	-0.60466	-0.258714	0.47516	-0.522627	0.978481
36.6834	-1.37104	-1.34883	0.0268621	-0.142597	-2.54204	-0.025908	0.609029	-0.597597	-0.253701	0.46294	-0.518289	0.972014
37.1859	-1.3419	-1.31007	0.0150252	-0.132159	-2.53888	-0.0151291	0.609175	-0.592078	-0.255035	0.447893	-0.511315	0.963424
37.6884	-1.33033	-1.28662	-0.00173395	-0.109229	-2.54689	-0.00427638	0.588162	-0.597358	-0.240585	0.420735	-0.510813	0.957551
38.191	-1.30577	-1.24812	-0.00524038	-0.0844986	-2.53732	-0.00653521	0.58011	-0.583273	-0.246363	0.412248	-0.502476	0.948133
38.6935	-1.28025	-1.20653	-0.0291879	-0.0730355	-2.54082	0.0104144	0.568418	-0.581285	-0.236518	0.39033	-0.497846	0.939716
39.196	-1.26614	-1.17444	-0.0349456	-0.0417915	-2.54462	0.0147089	0.54574	-0.577825	-0.233247	0.36911	-0.494345	0.93329
39.6985	-1.23259	-1.12104	-0.0515153	-0.0234663	-2.53592	0.019896	0.540925	-0.559264	-0.236571	0.362462	-0.483708	0.922765
40.201	-1.21499	-1.08178	-0.0681744	-0.00301621	-2.54528	0.0396062	0.516526	-0.557012	-0.224221	0.338649	-0.47997	0.917089
40.7035	-1.18982	-1.03339	-0.0721959	0.0307644	-2.54387	0.0420561	0.503804	-0.540872	-0.232046	0.328773	-0.470679	0.910168
41.206	-1.158	-0.9767	-0.0937104	0.0468661	-2.54074	0.0596325	0.491833	-0.519924	-0.223993	0.323665	-0.459107	0.902106
41.7085	-1.14167	-0.934155	-0.0939	0.0795786	-2.55242	0.0794214	0.467814	-0.511161	-0.222103	0.306567	-0.452202	0.900057
42.2111	-1.10575	-0.870615	-0.105007	0.110085	-2.54725	0.0883472	0.464139	-0.481593	-0.226161	0.311281	-0.436253	0.893952
42.7136	-1.08213	-0.817989	-0.110615	0.131428	-2.55207	0.118788	0.443791	-0.45888	-0.213743	0.30997	-0.423145	0.891664
43.2161	-1.05672	-0.76238	-0.103718	0.172251	-2.56176	0.138945	0.434281	-0.437938	-0.220468	0.308362	-0.408914	0.892699
43.7186	-1.01928	-0.693257	-0.110358	0.197106	-2.55645	0.162148	0.430579	-0.398056	-0.210143	0.327615	-0.387009	0.890059
44.2211	-0.999694	-0.64074	-0.0926428	0.228065	-2.56835	0.201999	0.414585	-0.372955	-0.204632	0.333924	-0.370044	0.8946
44.7236	-0.962202	-0.568846	-0.0854379	0.267274	-2.57307	0.226389	0.421292	-0.337723	-0.203627	0.352827	-0.346312	0.898039
45.2261	-0.93213	-0.502791	-0.0674943	0.28819	-2.57157	0.26733	0.414851	-0.293371	-0.184681	0.38333	-0.319833	0.901232
45.7286	-0.906423	-0.439694	-0.0378526	0.326182	-2.58658	0.311659	0.418086	-0.264253	-0.183418	0.401004	-0.296129	0.911192
46.2312	-0.864696	-0.358711	-0.018489	0.355214	-2.58556	0.345509	0.431825	-0.216799	-0.163868	0.439754	-0.263582	0.9169
46.7337	-0.841772	-0.294939	0.0264201	0.377263	-2.58976	0.40086	0.432809	-0.173382	-0.147978	0.476864	-0.233361	0.926657
47.2362	-0.804692	-0.215252	0.0596672	0.415363	-2.60193	0.445166	0.457652	-0.137703	-0.135762	0.508424	-0.200906	0.939258
47.7387	-0.769622	-0.135712	0.106479	0.43421	-2.59626	0.490933	0.472383	-0.0828729	-0.104789	0.561258	-0.1624	0.947774
48.2412	-0.744584	-0.0649669	0.161547	0.462862	-2.60441	0.551533	0.494528	-0.042485	-0.0908048	0.601015	-0.127576	0.962587
48.7437	-0.700562	0.0261857	0.207103	0.495043	-2.60774	0.594027	0.530755	0.0022363	-0.0577763	0.646139	-0.0864589	0.975272
49.2462	-0.673338	0.101042	0.276316	0.511696	-2.59878	0.650537	0.553138	0.0589791	-0.0275442	0.703988	-0.044397	0.986843
49.7487	-0.635395	0.186509	0.330335	0.54778	-2.60475	0.707912	0.598892	0.0981437	-0.00022543	0.744137	-0.00266664	1.00308
50.2513	-0.591651	0.277307	0.398426	0.572306	-2.59407	0.752412	0.636498	0.152216	0.0466005	0.799142	0.0449187	1.0142
50.7538	-0.560217	0.35377	0.469388	0.596487	-2.58087	0.816894	0.677297	0.205899	0.0768148	0.853241	0.0908703	1.02717
51.2563	-0.506592	0.450523	0.530876	0.636044	-2.57572	0.869117	0.7334	0.247151	0.126028	0.893955	0.140478	1.04096
51.7588	-0.464487	0.532661	0.613261	0.657929	-2.54888	0.922353	0.772499	0.307505	0.171999	0.952997	0.191784	1.04972
52.2613	-0.415823	0.618078	0.677508	0.695563	-2.52988	0.990569	0.831751	0.355697	0.21387	0.99845	0.243578	1.06181
52.7638	-0.354733	0.713017	0.756872	0.734046	-2.50817	1.04094	0.883041	0.40304	0.273926	1.04162	0.29836	1.07147
53.2663	-0.309202	0.78882	0.834599	0.76207	-2.46911	1.10592	0.932018	0.465476	0.31544	1.09855	0.352457	1.07828
53.7688	-0.243407	0.882548	0.904317	0.811124	-2.44408	1.17228	0.996516	0.509933	0.374168	1.13569	0.409908	1.08854
54.2714	-0.186412	0.964925	0.992629	0.846382	-2.40563	1.22587	1.04137	0.565776	0.427807	1.1829	0.465561	1.09426
54.7739	-0.131371	1.04327	1.06106	0.88662	-2.36078	1.29957	1.10316	0.625844	0.475692	1.23295	0.523601	1.10017
55.2764	-0.0616856	1.13507	1.14581	0.938719	-2.32826	1.36056	1.15815	0.670379	0.540547	1.26608	0.582538	1.10808
55.7789	-0.0116422	1.20552	1.22462	0.973124	-2.27621	1.42187	1.20621	0.733436	0.585725	1.31698	0.637963	1.11072
56.2814	0.0535675	1.29047	1.29716	1.02536	-2.23035	1.49749	1.27044	0.7879	0.647468	1.35838	0.699789	1.11661
56.7839	0.113451	1.36926	1.38547	1.07251	-2.18821	1.5541	1.31364	0.836509	0.703562	1.39349	0.755377	1.12137
57.2864	0.163879	1.4377	1.4526	1.11176	-2.12822	1.62447	1.37088	0.902332	0.753499	1.44587	0.813477	1.12262
57.7889	0.231133	1.52296	1.53703	1.16957	-2.08319	1.69531	1.42342	0.950575	0.820241	1.48072	0.874777	1.1284
58.2915	0.278334	1.58737	1.61151	1.20959	-2.03051	1.75235	1.46535	1.00529	0.867024	1.52283	0.926913	1.12979
58.794	0.335748	1.66201	1.68205	1.25785	-1.96893	1.82891	1.52448	1.0678	0.930363	1.57379	0.989408	1.13164
59.2965	0.393477	1.73692	1.76548	1.31236	-1.92344	1.8919	1.56251	1.11155	0.98801	1.60729	1.04461	1.136
59.799	0.436467	1.79661	1.82736	1.34959	-1.8616	1.95455	1.61207	1.17101	1.03956	1.65841	1.0984	1.13534
60.3015	0.498011	1.87526	1.90733	1.4056	-1.80329	2.03105	1.65991	1.22499	1.10818	1.70604	1.16131	1.13839
60.804	0.54211	1.93596	1.9737	1.45111	-1.75419	2.08775	1.6944	1.26753	1.15705	1.74452	1.20999	1.14007
61.3065	0.591354	2.0017	2.03871	1.49257	-1.68694	2.15779	1.74736	1.32768	1.22291	1.80324	1.26964	1.13948
61.809	0.647452	2.0743	2.11336	1.5498	-1.63365	2.22772	1.7803	1.37135	1.28346	1.84807	1.32622	1.14241
62.3116	0.685708	2.12819	2.16667	1.58737	-1.57796	2.28313	1.82243	1.41603	1.33827	1.89671	1.37466	1.14185
62.8141	0.743104	2.20129	2.23853	1.63713	-1.51028	2.35772	1.86627	1.47184	1.41062	1.95941	1.43756	1.14219
63.3166	0.78796	2.26098	2.29361	1.68814	-1.46029	2.41805	1.89456	1.50739	1.46339	2.00457	1.48584	1.14344
63.8191	0.832723	2.31982	2.35025	1.72455	-1.397	2.47757	1.94228	1.55561	1.53342	2.06522	1.54044	1.14222
64.3216	0.890536	2.3913	2.41338	1.78054	-1.33321	2.55063	1.9716	1.60286	1.59822	2.12763	1.59935	1.14249
64.8241	0.929244	2.4421	2.45648	1.8222	-1.28248	2.60329	2.00758	1.63488	1.65717	2.17719	1.64477	1.14217
65.3266	0.98579	2.51007	2.51867	1.86483	-1.21344	2.66902	2.04873	1.68487	1.7336	2.24719	1.70493	1.14081
65.8291	1.03584	2.57005	2.56191	1.92012	-1.15553	2.73418	2.07256	1.72155	1.78995	2.30598	1.75566	1.14001
66.3317	1.08023	2.62264	2.61019	1.95567	-1.0999	2.7842	2.11628	1.75439	1.86311	2.36273	1.80495	1.13901
66.8342	1.14221	2.69175	2.66207	2.00698	-1.02926	2.85299	2.14365	1.80149	1.93022	2.43567	1.86378	1.13656
67.3367	1.18509	2.7394	2.69605	2.05455	-0.976305	2.90672	2.17472	1.82823	1.99039	2.48957	1.90884	1.13507
67.8392	1.24197	2.79968	2.74921	2.09102	-0.913748	2.9589	2.21396	1.86353	2.06692	2.55335	1.96248	1.13304
68.3417	1.29819	2.85747	2.78158	2.14627	-0.846477	3.02388	2.23397	1.90198	2.1218	2.62159	2.01402	1.12913
68.8442	1.3426	2.90131	2.82196	2.18352	-0.795523	3.06732	2.27323	1.92159	2.1921	2.67163	2.05797	1.12759
69.3467	1.40631	2.96336	2.8623	2.22577	-0.727603	3.12297	2.2978	1.95747	2.25475	2.73895	2.11021	1.12329
69.8492	1.45149	3.00477	2.88655	2.27541	-0.667784	3.1769	2.32212	1.98304	2.30889	2.79661	2.1538	1.11912
70.3518	1.50412	3.05251	2.92873	2.30491	-0.615669	3.2144	2.35645	1.99904	2.378	2.84504	2.19675	1.11667
70.8543	1.56073	3.10311	2.94787	2.35101	-0.547343	3.26956	2.36905	2.03045	2.4238	2.90971	2.24179	1.11015
71.3568	1.59924	3.13407	2.977	2.38659	-0.496763	3.30806	2.39864	2.04156	2.48363	2.95434	2.27864	1.10677
71.8593	1.65578	3.18272	3.00171	2.41335	-0.442228	3.34347	2.41441	2.05544	2.5341	3.00221	2.3161	1.10183
72.3618	1.69529	3.21305	3.01201	2.4549	-0.380454	3.38996	2.42491	2.07524	2.57434	3.0568	2.3516	1.09497
72.8643	1.73426	3.24222	3.03802	2.47398	-0.338853	3.41271	2.44603	2.07243	2.62774	3.08898	2.37975	1.09158
73.3668	1.78096	3.27874	3.03892	2.50026	-0.284398	3.44559	2.44266	2.08179	2.65569	3.13409	2.40743	1.08422
73.8693	1.80463	3.29109	3.05109	2.52662	-0.236291	3.4742	2.4531	2.08301	2.69567	3.17162	2.43147	1.07851
74.3719	1.84297	3.31808	3.05398	2.53259	-0.202793	3.48371	2.45064	2.06797	2.72393	3.19291	2.4464	1.07354
74.8744	1.86708	3.33001	3.04394	2.55399	-0.154867	3.50825	2.43803	2.067	2.73972	3.22887	2.4622	1.06557
75.3769	1.88219	3.33244	3.04622	2.55779	-0.125653	3.51306	2.43652	2.04557	2.7664	3.2441	2.46986	1.06054
75.8794	1.90752	3.34506	3.02127	2.55509	-0.100366	3.51191	2.40864	2.01958	2.76524	3.25442	2.46884	1.05382
76.3819	1.90646	3.33044	3.00792	2.56146	-0.0676216	3.51877	2.39129	2.00061	2.77405	3.27179	2.46952	1.04653
76.8844	1.91456	3.32518	2.98004	2.54172	-0.0593457	3.49868	2.36244	1.95564	2.76882	3.26222	2.455	1.04092
77.3869	1.91189	3.3088	2.94067	2.53019	-0.0445862	3.48576	2.3189	1.91706	2.74914	3.25868	2.43765	1.03351
77.8894	1.89197	3.27485	2.90954	2.51042	-0.0352542	3.46525	2.28655	1.87214	2.73822	3.24834	2.4162	1.02651
78.392	1.88312	3.25236	2.84964	2.47043	-0.0474137	3.42258	2.22638	1.80462	2.69737	3.21418	2.37733	1.02019
78.8945	1.84654	3.2016	2.80128	2.44243	-0.0485298	3.39185	2.17285	1.74819	2.66453	3.19074	2.34115	1.01258
79.397	1.81225	3.15346	2.73358	2.38959	-0.0685833	3.33811	2.10899	1.67171	2.61539	3.146	2.29005	1.0053
79.8995	1.77122	3.09863	2.65635	2.33176	-0.100399	3.27568	2.02575	1.58317	2.54991	3.0877	2.22798	0.998854
80.402	1.70594	3.01928	2.58326	2.27512	-0.125152	3.21819	1.95298	1.50185	2.49107	3.0356	2.16581	0.990543
80.9045	1.65114	2.95092	2.48111	2.18933	-0.177023	3.13114	1.85122	1.39272	2.40051	2.95332	2.08244	0.983438
81.407	1.5696	2.85539	2.39053	2.11122	-0.228942	3.04897	1.75191	1.28412	2.31648	2.86955	1.99688	0.97642
81.9095	1.48309	2.75504	2.27692	2.01625	-0.284665	2.95668	1.64372	1.17187	2.21469	2.77996	1.90136	0.967185
82.4121	1.39438	2.65261	2.15668	1.90263	-0.366601	2.84059	1.51238	1.03333	2.09593	2.66067	1.78826	0.960537
82.9146	1.2769	2.52099	2.03704	1.7968	-0.440569	2.73457	1.39104	0.903586	1.98296	2.54774	1.67511	0.951644
83.4171	1.1685	2.39889	1.88981	1.6616	-0.53109	2.60408	1.24108	0.757212	1.83823	2.41475	1.54431	0.942254
83.9196	1.03723	2.2536	1.7547	1.52474	-0.638408	2.46418	1.09032	0.594308	1.70009	2.26146	1.40422	0.934893
84.4221	0.894857	2.09721	1.59472	1.38293	-0.73725	2.32817	0.933421	0.440474	1.54442	2.11424	1.25932	0.923777
84.9246	0.755653	1.94418	1.4323	1.21373	-0.86118	2.16272	0.751743	0.261311	1.37284	1.93728	1.09706	0.91471
85.4271	0.586981	1.76107	1.26827	1.05364	-0.988271	2.00245	0.581076	0.0795131	1.20772	1.7538	0.930625	0.904851
85.9296	0.42637	1.58613	1.08036	0.87255	-1.11365	1.83256	0.38498	-0.100327	1.0126	1.56839	0.754997	0.892431
86.4322	0.250388	1.39523	0.906122	0.679042	-1.2639	1.64084	0.187329	-0.305118	0.825704	1.3529	0.566853	0.882446
86.9347	0.0601463	1.1894	0.707568	0.491783	-1.40529	1.46081	-0.0110544	-0.500317	0.623338	1.14287	0.375926	0.869325
87.4372	-0.120086	0.993265	0.512248	0.276669	-1.555	1.25918	-0.232429	-0.703627	0.407981	0.919672	0.175788	0.85608
87.9397	-0.325577	0.770623	0.314831	0.0667573	-1.72027	1.05199	-0.439455	-0.921813	0.201662	0.676062	-0.0325195	0.843239
88.4422	-0.52266	0.555778	0.0995266	-0.149866	-1.87116	0.852341	-0.665395	-1.12433	-0.0306344	0.443374	-0.241303	0.827598
88.9447	-0.724164	0.335378	-0.0992842	-0.385804	-2.03809	0.629041	-0.890932	-1.34186	-0.250811	0.189453	-0.457707	0.812628
89.4472	-0.939356	0.0998687	-0.319169	-0.60762	-2.20561	0.416657	-1.10921	-1.55803	-0.481643	-0.0688699	-0.677297	0.796446
89.9497	-1.1365	-0.118558	-0.528457	-0.847557	-2.36062	0.201356	-1.34532	-1.75961	-0.719612	-0.318331	-0.893322	0.778992
90.4523	-1.34981	-0.355089	-0.737898	-1.08745	-2.53186	-0.0272268	-1.56139	-1.97524	-0.942834	-0.58866	-1.11575	0.761013
90.9548	-1.5525	-0.582424	-0.956557	-1.31682	-2.6883	-0.236138	-1.78654	-2.17322	-1.18448	-0.846897	-1.33239	0.742627
91.4573	-1.74572	-0.802062	-1.15404	-1.56329	-2.83861	-0.456548	-2.00647	-2.36239	-1.40685	-1.1025	-1.54385	0.722614
91.9598	-1.94785	-1.03275	-1.36636	-1.79115	-2.99636	-0.672104	-2.20863	-2.55602	-1.63156	-1.36853	-1.75713	0.702123
92.4623	-2.12315	-1.23816	-1.5593	-2.01843	-3.12909	-0.869847	-2.42045	-2.72145	-1.85463	-1.61102	-1.95455	0.682419
92.9648	-2.30168	-1.4491	-1.74855	-2.24754	-3.26213	-1.0791	-2.60493	-2.88429	-2.05456	-1.85615	-2.1488	0.659141
93.4673	-2.46641	-1.6481	-1.93745	-2.45039	-3.38796	-1.26663	-2.78686	-3.03692	-2.26327	-2.09473	-2.33387	0.638605
93.9698	-2.60755	-1.82541	-2.10055	-2.65846	-3.48676	-1.44551	-2.95819	-3.15976	-2.44436	-2.3064	-2.49929	0.616687
94.4724	-2.7512	-2.00752	-2.27229	-2.84743	-3.58841	-1.62606	-3.10182	-3.28305	-2.61858	-2.52104	-2.66174	0.592064
94.9749	-2.862	-2.15834	-2.41755	-3.01525	-3.66797	-1.77704	-3.24794	-3.38191	-2.78279	-2.71186	-2.80227	0.573031
95.4774	-2.96372	-2.30217	-2.55657	-3.18338	-3.72628	-1.92874	-3.36219	-3.45751	-2.91618	-2.87991	-2.92767	0.548051
95.9799	-3.05149	-2.43357	-2.68791	-3.31799	-3.78427	-2.06674	-3.46522	-3.53099	-3.05051	-3.04527	-3.0434	0.526226
96.4824	-3.1064	-2.5334	-2.79125	-3.44263	-3.81054	-2.17889	-3.55608	-3.57097	-3.15132	-3.17555	-3.1317	0.507194
96.9849	-3.16041	-2.6337	-2.89928	-3.5535	-3.8255	-2.29473	-3.61372	-3.59813	-3.23916	-3.29152	-3.21097	0.481525
97.4874	-3.18239	-2.70247	-2.97673	-3.6302	-3.83188	-2.38349	-3.67082	-3.61521	-3.3128	-3.39477	-3.27008	0.4648
97.9899	-3.18787	-2.75553	-3.04797	-3.70429	-3.8056	-2.45823	-3.69664	-3.59819	-3.35223	-3.46098	-3.30675	0.44405
98.4925	-3.18564	-2.80029	-3.10739	-3.74961	-3.77856	-2.53072	-3.70747	-3.57914	-3.39088	-3.52101	-3.33507	0.423162
98.995	-3.14583	-2.80889	-3.13987	-3.77232	-3.7239	-2.57247	-3.70415	-3.53192	-3.39265	-3.55625	-3.33482	0.40851
99.4975	-3.09842	-2.81416	-3.17663	-3.78637	-3.65634	-2.61447	-3.67731	-3.47007	-3.38074	-3.56287	-3.32374	0.389679
100	-3.06805	-2.8089	-3.1816	-3.77447	-3.65896	-2.63117	-3.68451	-3.47335	-3.38157	-3.57348	-3.32361	0.389312

## Sheet: M1b_LeftLeg_NH
StancePhase	NEleL_Meas1	NEleL_Meas2	NEleL_Meas3	NEleL_Meas4	NEleL_Meas5	NEleL_Meas6	NEleL_Meas7	NEleL_Meas8	NEleL_Meas9	NEleL_Mean	NEleL_SD
0	0.577329	1.44058	1.47537	2.28476	2.17702	2.38652	1.60348	1.98917	1.57274	1.72299	0.561618
0.502513	0.491813	1.35086	1.40133	2.18609	2.11624	2.28971	1.45557	1.92108	1.49413	1.63409	0.563474
1.00503	0.373042	1.26252	1.30787	2.09224	2.01377	2.18407	1.30829	1.83063	1.395	1.52971	0.569556
1.50754	0.266742	1.19242	1.22337	2.01829	1.92133	2.09407	1.18524	1.75141	1.30737	1.44003	0.576425
2.01005	0.166199	1.11811	1.14627	1.94403	1.84582	2.00188	1.05863	1.67964	1.22859	1.35435	0.584
2.51256	0.0772533	1.05789	1.07852	1.87805	1.77728	1.92434	0.947898	1.62174	1.16039	1.28037	0.5914
3.01508	-0.0116898	1.00281	1.00974	1.8279	1.71337	1.84736	0.844087	1.56486	1.09229	1.21008	0.601107
3.51759	-0.087167	0.952226	0.957024	1.77937	1.66869	1.77852	0.747121	1.52298	1.04113	1.1511	0.610367
4.0201	-0.151405	0.918356	0.907619	1.74691	1.62792	1.72419	0.66896	1.49382	0.993925	1.10337	0.619967
4.52261	-0.212118	0.88559	0.866026	1.72739	1.60045	1.67043	0.594414	1.46866	0.954863	1.06174	0.63159
5.02513	-0.25466	0.866622	0.839717	1.71261	1.58936	1.63272	0.53633	1.46308	0.931242	1.03522	0.641885
5.52764	-0.288658	0.859204	0.814131	1.71818	1.58182	1.60501	0.492298	1.46682	0.908195	1.01744	0.653521
6.03015	-0.314715	0.85465	0.805083	1.73186	1.5938	1.5816	0.454148	1.47882	0.901411	1.00963	0.666163
6.53266	-0.321715	0.868314	0.80339	1.75486	1.6149	1.57709	0.436786	1.5112	0.901514	1.01626	0.677286
7.03518	-0.323512	0.885685	0.80743	1.79741	1.6435	1.57662	0.425902	1.54896	0.906674	1.02985	0.690644
7.53769	-0.313511	0.912504	0.828583	1.84347	1.69108	1.58593	0.427128	1.59889	0.92819	1.05581	0.703445
8.0402	-0.28747	0.953937	0.850376	1.90341	1.74074	1.61085	0.445136	1.66578	0.949304	1.09245	0.715615
8.54271	-0.258963	0.995502	0.885875	1.97767	1.80325	1.63612	0.465688	1.73461	0.982995	1.13586	0.729987
9.04523	-0.216067	1.05253	0.930497	2.05338	1.87736	1.67585	0.503452	1.81815	1.02448	1.19107	0.742504
9.54774	-0.162837	1.11522	0.977016	2.14555	1.9512	1.72358	0.548539	1.91209	1.06633	1.25297	0.75588
10.0503	-0.108196	1.18123	1.03988	2.24417	2.0404	1.77206	0.59845	2.00633	1.12296	1.32192	0.770175
10.5528	-0.0387975	1.26214	1.10265	2.34501	2.13103	1.83556	0.664072	2.11537	1.17768	1.39941	0.782423
11.0553	0.0339464	1.34091	1.17451	2.46097	2.22452	1.89847	0.72852	2.22671	1.23968	1.48091	0.796517
11.5578	0.108742	1.42929	1.25607	2.57535	2.32972	1.96561	0.802958	2.33849	1.30941	1.5684	0.809694
12.0603	0.195847	1.52447	1.33516	2.69463	2.42912	2.04298	0.884344	2.46195	1.37459	1.66034	0.821777
12.5628	0.279963	1.61629	1.42783	2.82338	2.53645	2.11434	0.962629	2.58002	1.4513	1.75469	0.835462
13.0653	0.368093	1.72023	1.51929	2.9453	2.64654	2.19402	1.05271	2.70006	1.52451	1.85231	0.846975
13.5678	0.463557	1.82044	1.61377	3.07492	2.75059	2.27565	1.13905	2.82569	1.5986	1.95136	0.858759
14.0704	0.552109	1.92228	1.71716	3.20564	2.86449	2.35167	1.22689	2.94091	1.67931	2.05116	0.871014
14.5729	0.646698	2.03085	1.81346	3.32904	2.97182	2.43732	1.3211	3.0599	1.75071	2.15121	0.88104
15.0754	0.742003	2.13026	1.91888	3.46091	3.07875	2.51686	1.40635	3.17675	1.82919	2.25111	0.892334
15.5779	0.82967	2.23671	2.0219	3.58579	3.19113	2.59572	1.49841	3.28203	1.90317	2.34939	0.902808
16.0804	0.924057	2.33941	2.12151	3.70706	3.29258	2.68063	1.58679	3.39163	1.97204	2.44619	0.911871
16.5829	1.01258	2.43613	2.22857	3.83393	3.39974	2.75525	1.66945	3.49148	2.04663	2.54153	0.922434
17.0854	1.09583	2.5392	2.32507	3.94869	3.50338	2.83485	1.75835	3.5821	2.1092	2.63296	0.93113
17.5879	1.18431	2.63052	2.42591	4.06501	3.59902	2.91316	1.836	3.67507	2.17489	2.72265	0.939585
18.0905	1.26228	2.7234	2.52428	4.18065	3.70144	2.9828	1.91541	3.75277	2.23682	2.80887	0.949039
18.593	1.33914	2.81463	2.61387	4.28374	3.79252	3.05979	1.99347	3.82564	2.28925	2.89023	0.956101
19.0955	1.41748	2.89442	2.70959	4.39188	3.88305	3.12812	2.06086	3.89639	2.34695	2.96986	0.964181
19.598	1.48381	2.97973	2.79305	4.49192	3.97471	3.19381	2.13404	3.95006	2.39195	3.04368	0.972147
20.1005	1.55306	3.05399	2.8762	4.58349	4.05348	3.26387	2.19701	4.00322	2.43652	3.11342	0.97799
20.603	1.6187	3.12444	2.95766	4.67969	4.13763	3.32181	2.2569	4.04845	2.47924	3.1805	0.985759
21.1055	1.6743	3.19636	3.02628	4.76226	4.21401	3.38355	2.31876	4.07876	2.50969	3.24044	0.991912
21.608	1.73501	3.25418	3.09965	4.84264	4.28306	3.44268	2.36764	4.11087	2.54526	3.29789	0.997141
22.1106	1.78734	3.31588	3.16084	4.92304	4.357	3.49199	2.42091	4.12971	2.56953	3.35069	1.00423
22.6131	1.83425	3.36995	3.2176	4.98853	4.41722	3.54789	2.46743	4.13887	2.59058	3.39693	1.00849
23.1156	1.8857	3.41575	3.27433	5.05713	4.47849	3.59413	2.50664	4.14916	2.61263	3.44155	1.01364
23.6181	1.92593	3.46598	3.31597	5.11883	4.53773	3.63713	2.55075	4.14332	2.62142	3.47967	1.01932
24.1206	1.96635	3.50246	3.36111	5.16914	4.58452	3.68399	2.58222	4.13428	2.6352	3.51325	1.02215
24.6231	2.00816	3.54023	3.39594	5.22418	4.63719	3.71815	2.61552	4.1231	2.6406	3.54478	1.02729
25.1256	2.03891	3.5754	3.42312	5.26625	4.67941	3.75597	2.64687	4.09658	2.64061	3.56924	1.03088
25.6281	2.07451	3.59934	3.45247	5.30352	4.71674	3.79093	2.66789	4.07239	2.64461	3.59138	1.03311
26.1307	2.10696	3.6296	3.46637	5.34257	4.75753	3.81599	2.69544	4.04163	2.63579	3.61021	1.03761
26.6332	2.13154	3.64919	3.48254	5.36629	4.78414	3.84783	2.71307	3.9999	2.63134	3.62287	1.039
27.1357	2.16313	3.66685	3.49165	5.39173	4.81413	3.87003	2.72914	3.96339	2.62215	3.63469	1.04127
27.6382	2.18735	3.68727	3.49087	5.41281	4.83969	3.88935	2.74808	3.91664	2.60564	3.64197	1.04408
28.1407	2.20892	3.69551	3.49445	5.42104	4.85482	3.91286	2.75541	3.86558	2.5954	3.64489	1.04397
28.6432	2.23656	3.71017	3.48384	5.43443	4.87629	3.92398	2.76896	3.81936	2.57354	3.64746	1.04617
29.1457	2.25453	3.71908	3.47408	5.43706	4.8858	3.93931	2.77694	3.76158	2.55448	3.64476	1.04655
29.6482	2.27548	3.72271	3.46116	5.43306	4.8935	3.95211	2.77971	3.70632	2.53424	3.63981	1.04593
30.1508	2.2989	3.73328	3.43692	5.43301	4.90307	3.95549	2.789	3.65274	2.5049	3.63415	1.04707
30.6533	2.31325	3.73268	3.41864	5.4186	4.89918	3.9661	2.78726	3.5893	2.48295	3.62311	1.04517
31.1558	2.33472	3.73649	3.38851	5.40471	4.90073	3.96738	2.7895	3.5333	2.45118	3.61183	1.04451
31.6583	2.3538	3.73999	3.35742	5.38957	4.89565	3.96619	2.79109	3.47451	2.41991	3.59868	1.0434
32.1608	2.36718	3.73519	3.32704	5.36107	4.88282	3.96942	2.78429	3.41023	2.39063	3.58087	1.04024
32.6633	2.38899	3.73921	3.28461	5.33794	4.8761	3.96046	2.78561	3.35508	2.35096	3.56433	1.03899
33.1658	2.40403	3.73468	3.24875	5.30698	4.85654	3.95589	2.77824	3.29321	2.31868	3.54411	1.03527
33.6683	2.4184	3.73081	3.20414	5.26796	4.83808	3.94877	2.77106	3.23161	2.27894	3.52108	1.0319
34.1709	2.43931	3.73135	3.15644	5.23476	4.81942	3.93224	2.76765	3.17734	2.23703	3.49951	1.02891
34.6734	2.4511	3.7216	3.1128	5.18902	4.78865	3.92282	2.75385	3.11453	2.19976	3.47268	1.02351
35.1759	2.46722	3.71994	3.05714	5.14245	4.76455	3.90381	2.74736	3.05738	2.15152	3.44571	1.02012
35.6784	2.48543	3.71348	3.00763	5.09772	4.73169	3.88214	2.73577	3.00316	2.1097	3.41852	1.01472
36.1809	2.49505	3.7031	2.95281	5.03991	4.6939	3.86447	2.71996	2.94145	2.06322	3.38599	1.0092
36.6834	2.51224	3.70021	2.8927	4.98716	4.66106	3.83423	2.71094	2.88872	2.01196	3.35547	1.00489
37.1859	2.52603	3.68655	2.83909	4.92987	4.615	3.80795	2.69121	2.83357	1.9673	3.32184	0.997783
37.6884	2.53444	3.67776	2.77421	4.86345	4.57239	3.7785	2.67589	2.77451	1.91203	3.2848	0.99295
38.191	2.5507	3.66821	2.71399	4.80404	4.52709	3.73915	2.65959	2.72468	1.86149	3.24988	0.986724
38.6935	2.55888	3.65023	2.65192	4.73442	4.47145	3.70622	2.63508	2.66799	1.80941	3.20951	0.979574
39.196	2.56637	3.64037	2.58242	4.66233	4.42273	3.66303	2.61835	2.61229	1.75038	3.1687	0.974745
39.6985	2.57885	3.62081	2.52078	4.59457	4.36341	3.61657	2.59235	2.5629	1.69918	3.12771	0.966739
40.201	2.58087	3.60104	2.44921	4.51436	4.3018	3.57327	2.56634	2.50458	1.63868	3.08113	0.960752
40.7035	2.58666	3.58389	2.37999	4.43806	4.24321	3.51674	2.54305	2.45171	1.58074	3.03601	0.95452
41.206	2.59226	3.55483	2.31202	4.36013	4.1716	3.46345	2.50867	2.40001	1.52438	2.98748	0.946191
41.7085	2.58804	3.53199	2.23485	4.27198	4.105	3.40618	2.48067	2.34028	1.4595	2.93539	0.940919
42.2111	2.59007	3.50177	2.16565	4.19089	4.03306	3.3385	2.44604	2.28838	1.4028	2.88413	0.932701
42.7136	2.58604	3.46552	2.08837	4.10173	3.95286	3.27648	2.40622	2.23193	1.33881	2.82755	0.925456
43.2161	2.57545	3.43384	2.01053	4.00787	3.8789	3.20365	2.37136	2.17083	1.2748	2.76969	0.919163
43.7186	2.57054	3.38855	1.93641	3.91959	3.79293	3.12717	2.32408	2.11687	1.21504	2.71013	0.909934
44.2211	2.55483	3.34555	1.85177	3.81938	3.70707	3.05322	2.27957	2.05386	1.14573	2.64566	0.903654
44.7236	2.53715	3.29843	1.77403	3.72095	3.62184	2.96588	2.23163	1.99075	1.08375	2.58049	0.895198
45.2261	2.52154	3.24045	1.69033	3.62308	3.52452	2.88146	2.1737	1.93112	1.01669	2.51143	0.886697
45.7286	2.49311	3.18772	1.60295	3.51407	3.43325	2.7927	2.12118	1.86062	0.946563	2.43913	0.879973
46.2312	2.46687	3.12247	1.52103	3.41137	3.33449	2.6936	2.05698	1.79391	0.882233	2.36477	0.870261
46.7337	2.43715	3.05499	1.42821	3.303	3.23027	2.59974	1.99102	1.72516	0.807564	2.28635	0.863255
47.2362	2.39583	2.98721	1.34061	3.1881	3.13153	2.49495	1.92523	1.64668	0.737954	2.20534	0.854889
47.7387	2.35865	2.90563	1.24984	3.07963	3.02091	2.38641	1.84682	1.57356	0.665137	2.12073	0.845925
48.2412	2.31216	2.82818	1.15298	2.96046	2.91352	2.27987	1.77316	1.49259	0.585854	2.0332	0.839263
48.7437	2.25766	2.741	1.06308	2.84063	2.80543	2.15998	1.69125	1.40524	0.512713	1.94189	0.829528
49.2462	2.20599	2.64659	0.963276	2.72279	2.68823	2.04267	1.60377	1.32175	0.428984	1.84712	0.82219
49.7487	2.14071	2.55454	0.86683	2.5926	2.57877	1.92067	1.52017	1.22622	0.347366	1.74976	0.813975
50.2513	2.07221	2.44754	0.770462	2.46616	2.46152	1.78839	1.4242	1.12876	0.264564	1.64709	0.804192
50.7538	2.00284	2.3415	0.666526	2.33472	2.34273	1.66073	1.3313	1.03131	0.172785	1.54272	0.796998
51.2563	1.91928	2.2292	0.570566	2.19311	2.22897	1.52192	1.2349	0.921062	0.0872381	1.43403	0.786275
51.7588	1.83738	2.10499	0.466885	2.05571	2.10467	1.37905	1.12987	0.813015	-0.00753563	1.32045	0.776827
52.2613	1.7503	1.98381	0.364698	1.90649	1.98602	1.23739	1.03081	0.700205	-0.102409	1.20637	0.767105
52.7638	1.65248	1.84833	0.265829	1.75155	1.86494	1.08232	0.921498	0.577165	-0.195386	1.08541	0.754351
53.2663	1.55922	1.70944	0.158623	1.59706	1.73704	0.929417	0.812455	0.458233	-0.297684	0.962645	0.744039
53.7688	1.45703	1.56815	0.0593223	1.42755	1.61651	0.771686	0.704927	0.330163	-0.393086	0.838028	0.730742
54.2714	1.34961	1.41285	-0.0453548	1.25771	1.4868	0.60457	0.587751	0.196594	-0.494388	0.706238	0.717385
54.7739	1.24638	1.26106	-0.151075	1.0831	1.35759	0.442716	0.477617	0.0663315	-0.597092	0.576293	0.705226
55.2764	1.13203	1.0996	-0.251286	0.896444	1.23099	0.271679	0.361959	-0.0751435	-0.694593	0.441297	0.690374
55.7789	1.01806	0.932748	-0.360278	0.713767	1.09424	0.0992778	0.244351	-0.216518	-0.800726	0.302769	0.677834
56.2814	0.905025	0.76914	-0.462499	0.522564	0.963808	-0.0691913	0.13314	-0.357348	-0.900147	0.167166	0.664786
56.7839	0.781331	0.593823	-0.567471	0.326486	0.828576	-0.246665	0.0135058	-0.508277	-1.00213	0.0243535	0.651589
57.2864	0.662272	0.422722	-0.675728	0.135247	0.688678	-0.417965	-0.0996391	-0.654669	-1.10719	-0.116253	0.640696
57.7889	0.539746	0.248852	-0.776716	-0.0655585	0.555228	-0.589436	-0.212951	-0.804314	-1.20504	-0.256688	0.62928
58.2915	0.409913	0.0688575	-0.885768	-0.263584	0.412333	-0.764841	-0.330426	-0.960589	-1.31076	-0.402763	0.619665
58.794	0.286467	-0.103662	-0.989502	-0.45923	0.272441	-0.930431	-0.438806	-1.11074	-1.41134	-0.542756	0.611317
59.2965	0.155797	-0.284066	-1.09297	-0.661873	0.133583	-1.09954	-0.553295	-1.26772	-1.51183	-0.686879	0.603853
59.799	0.022902	-0.461383	-1.20142	-0.856279	-0.0132875	-1.26475	-0.66378	-1.42672	-1.61751	-0.831358	0.598106
60.3015	-0.104751	-0.635434	-1.30157	-1.05186	-0.152715	-1.4212	-0.76981	-1.58103	-1.71546	-0.970426	0.593497
60.804	-0.24135	-0.815894	-1.40838	-1.24882	-0.297778	-1.58092	-0.881615	-1.744	-1.82048	-1.11547	0.590494
61.3065	-0.375031	-0.987212	-1.51185	-1.43584	-0.444375	-1.73	-0.98398	-1.90445	-1.9229	-1.25507	0.588303
61.809	-0.506816	-1.16173	-1.61231	-1.62641	-0.585142	-1.87444	-1.08913	-2.06361	-2.02313	-1.39363	0.587889
62.3116	-0.646483	-1.33519	-1.71894	-1.81195	-0.734392	-2.01816	-1.1936	-2.2304	-2.13031	-1.53549	0.58831
62.8141	-0.779542	-1.50069	-1.81713	-1.98971	-0.878243	-2.14868	-1.29025	-2.39125	-2.23016	-1.66952	0.589455
63.3166	-0.914755	-1.67167	-1.92	-2.17096	-1.02228	-2.27879	-1.39302	-2.55441	-2.33565	-1.80684	0.592399
63.8191	-1.05425	-1.83399	-2.02174	-2.34251	-1.1717	-2.40231	-1.48812	-2.7214	-2.44107	-1.9419	0.595223
64.3216	-1.18594	-1.99458	-2.11814	-2.51071	-1.31306	-2.51491	-1.58232	-2.881	-2.54232	-2.07144	0.599303
64.8241	-1.323	-2.15621	-2.22133	-2.6796	-1.46029	-2.62863	-1.67925	-3.0452	-2.65126	-2.20497	0.604293
65.3266	-1.4595	-2.30722	-2.31684	-2.83728	-1.60601	-2.73097	-1.76689	-3.20797	-2.7536	-2.33181	0.609106
65.8291	-1.58973	-2.4616	-2.41478	-2.99586	-1.74668	-2.82782	-1.85972	-3.36407	-2.85929	-2.45773	0.615197
66.3317	-1.7266	-2.60953	-2.51386	-3.15068	-1.89413	-2.9237	-1.94817	-3.52487	-2.96691	-2.58427	0.621417
66.8342	-1.85839	-2.75142	-2.60584	-3.29627	-2.03407	-3.00697	-2.03227	-3.67917	-3.0684	-2.70364	0.627823
67.3367	-1.9874	-2.89599	-2.70433	-3.44485	-2.17475	-3.09013	-2.12155	-3.82904	-3.17699	-2.825	0.634955
67.8392	-2.12183	-3.02955	-2.79615	-3.58551	-2.3174	-3.16789	-2.20177	-3.98136	-3.27972	-2.94235	0.642178
68.3417	-2.24831	-3.16354	-2.88742	-3.72132	-2.45105	-3.23609	-2.28468	-4.12376	-3.3826	-3.05542	0.64953
68.8442	-2.37599	-3.29403	-2.98104	-3.85916	-2.58917	-3.30674	-2.3667	-4.26444	-3.48831	-3.16951	0.657359
69.3467	-2.50572	-3.41514	-3.0656	-3.98692	-2.72171	-3.36812	-2.44127	-4.40376	-3.58575	-3.27711	0.665453
69.8492	-2.62701	-3.53896	-3.15462	-4.1144	-2.8484	-3.42589	-2.52139	-4.53229	-3.68808	-3.38345	0.673322
70.3518	-2.75243	-3.65276	-3.23738	-4.24026	-2.97779	-3.4849	-2.59369	-4.6613	-3.78477	-3.48725	0.682069
70.8543	-2.87535	-3.76299	-3.31541	-4.35652	-3.0959	-3.53374	-2.66467	-4.78482	-3.87745	-3.58521	0.690757
71.3568	-2.99149	-3.87212	-3.39523	-4.47505	-3.21247	-3.58458	-2.73718	-4.89923	-3.97237	-3.68219	0.699349
71.8593	-3.11231	-3.96966	-3.4634	-4.58711	-3.32506	-3.6323	-2.79969	-5.01497	-4.05652	-3.77345	0.709266
72.3618	-3.22609	-4.06839	-3.53189	-4.69212	-3.42547	-3.67235	-2.86558	-5.12185	-4.14159	-3.86059	0.718492
72.8643	-3.3358	-4.15929	-3.59337	-4.79851	-3.52585	-3.7162	-2.92512	-5.22284	-4.22035	-3.94415	0.728528
73.3668	-3.44775	-4.24276	-3.64482	-4.89418	-3.61478	-3.75181	-2.9782	-5.32388	-4.28996	-4.0209	0.739635
73.8693	-3.54917	-4.32671	-3.69573	-4.98576	-3.6949	-3.78401	-3.03309	-5.41375	-4.35941	-4.09362	0.749828
74.3719	-3.64878	-4.39855	-3.73232	-5.07449	-3.77196	-3.81694	-3.07588	-5.50047	-4.4152	-4.1594	0.761826
74.8744	-3.74569	-4.46874	-3.7642	-5.15027	-3.83343	-3.83866	-3.11727	-5.58344	-4.46642	-4.21868	0.773832
75.3769	-3.83024	-4.53364	-3.78862	-5.22349	-3.89015	-3.86032	-3.15319	-5.65405	-4.50983	-4.2715	0.785511
75.8794	-3.91357	-4.58762	-3.79881	-5.2878	-3.93738	-3.87642	-3.17711	-5.72242	-4.53865	-4.31553	0.79913
76.3819	-3.98812	-4.64178	-3.80674	-5.33916	-3.96983	-3.8818	-3.2008	-5.78193	-4.56375	-4.35266	0.811641
76.8844	-4.05025	-4.68393	-3.79996	-5.38677	-3.99864	-3.88729	-3.21122	-5.8293	-4.57266	-4.38	0.824846
77.3869	-4.10969	-4.71962	-3.78493	-5.41953	-4.01205	-3.88084	-3.21416	-5.87342	-4.57116	-4.39838	0.838947
77.8894	-4.15497	-4.75067	-3.76372	-5.44063	-4.01536	-3.86655	-3.21214	-5.90394	-4.56051	-4.40761	0.851571
78.392	-4.18929	-4.76647	-3.72639	-5.45398	-4.01239	-3.84841	-3.19389	-5.92359	-4.53085	-4.40503	0.865357
78.8945	-4.21786	-4.77822	-3.68595	-5.44832	-3.99237	-3.81415	-3.17213	-5.93694	-4.4939	-4.39331	0.878402
79.397	-4.22879	-4.77666	-3.63211	-5.43216	-3.96742	-3.77415	-3.13771	-5.93293	-4.43947	-4.36904	0.890308
79.8995	-4.23062	-4.76104	-3.56712	-5.40228	-3.93124	-3.72288	-3.09021	-5.91881	-4.36932	-4.33261	0.902629
80.402	-4.22217	-4.73811	-3.49704	-5.35159	-3.88132	-3.65436	-3.03801	-5.89308	-4.28892	-4.28496	0.913053
80.9045	-4.19467	-4.69496	-3.40915	-5.28997	-3.828	-3.57907	-2.96746	-5.84719	-4.18619	-4.22185	0.922681
81.407	-4.15902	-4.64049	-3.31552	-5.20829	-3.75876	-3.48493	-2.88886	-5.79034	-4.07245	-4.14652	0.931362
81.9095	-4.10805	-4.57092	-3.20885	-5.1063	-3.68092	-3.37527	-2.79874	-5.7156	-3.94118	-4.0562	0.938141
82.4121	-4.03866	-4.4797	-3.08662	-4.99101	-3.59536	-3.25473	-2.69022	-5.61949	-3.79	-3.94953	0.943834
82.9146	-3.9606	-4.37732	-2.95846	-4.85088	-3.49192	-3.11091	-2.57561	-5.51042	-3.62872	-3.82943	0.947865
83.4171	-3.86272	-4.25197	-2.81053	-4.69243	-3.38272	-2.95445	-2.44225	-5.37801	-3.44462	-3.69108	0.950388
83.9196	-3.74849	-4.10825	-2.65301	-4.51667	-3.25854	-2.78132	-2.29583	-5.22472	-3.24777	-3.53718	0.950879
84.4221	-3.62341	-3.9492	-2.48312	-4.31406	-3.11886	-2.58547	-2.1402	-5.05534	-3.03649	-3.36735	0.95
84.9246	-3.47579	-3.76403	-2.2941	-4.09546	-2.97228	-2.37954	-1.96373	-4.85883	-2.80437	-3.17868	0.946984
85.4271	-3.3148	-3.56481	-2.09908	-3.85521	-2.80558	-2.15289	-1.78028	-4.64295	-2.56482	-2.9756	0.941247
85.9296	-3.13998	-3.34416	-1.88511	-3.5901	-2.6284	-1.90979	-1.58152	-4.40759	-2.30577	-2.75471	0.934727
86.4322	-2.94277	-3.10134	-1.65995	-3.31158	-2.4396	-1.65828	-1.36692	-4.14467	-2.03478	-2.51776	0.924427
86.9347	-2.73563	-2.84664	-1.4266	-3.00967	-2.23095	-1.38638	-1.14732	-3.86596	-1.7555	-2.26718	0.912564
87.4372	-2.51204	-2.568	-1.17477	-2.68995	-2.01612	-1.10735	-0.90893	-3.56658	-1.45775	-2.00017	0.899832
87.9397	-2.26974	-2.27684	-0.92025	-2.36005	-1.78457	-0.819366	-0.664095	-3.24442	-1.15738	-1.72186	0.882621
88.4422	-2.02097	-1.97317	-0.652392	-2.00936	-1.53939	-0.516365	-0.411488	-2.91225	-0.84423	-1.43107	0.866663
88.9447	-1.75495	-1.65066	-0.37538	-1.65122	-1.28908	-0.214244	-0.144137	-2.56085	-0.522232	-1.12919	0.848182
89.4472	-1.47728	-1.3251	-0.0980183	-1.28514	-1.02065	0.097982	0.121803	-2.19567	-0.200604	-0.820297	0.826953
89.9497	-1.1961	-0.985481	0.192914	-0.905304	-0.747664	0.415136	0.399137	-1.82599	0.133953	-0.502155	0.808703
90.4523	-0.899627	-0.639008	0.480459	-0.528317	-0.467052	0.727146	0.680151	-1.44091	0.464536	-0.180292	0.78554
90.9548	-0.600557	-0.293241	0.771692	-0.14537	-0.173271	1.04748	0.958208	-1.05318	0.79796	0.145525	0.763547
91.4573	-0.299587	0.0635	1.06688	0.239798	0.118024	1.36054	1.24593	-0.664983	1.13484	0.473882	0.742953
91.9598	0.0116093	0.413492	1.35188	0.614275	0.419544	1.66817	1.52523	-0.268319	1.46075	0.799626	0.716967
92.4623	0.316603	0.763829	1.64209	0.991229	0.723431	1.97711	1.80485	0.119651	1.79128	1.12556	0.695829
92.9648	0.62284	1.11398	1.92142	1.35693	1.02246	2.26912	2.08415	0.505141	2.11043	1.44516	0.671995
93.4673	0.931088	1.44929	2.19291	1.70881	1.32931	2.55724	2.34917	0.888881	2.42103	1.75864	0.645917
93.9698	1.22637	1.78489	2.46225	2.05712	1.62612	2.83538	2.61607	1.25484	2.72917	2.0658	0.625188
94.4724	1.52192	2.10512	2.71163	2.38316	1.91974	3.09328	2.86894	1.61593	3.01677	2.35961	0.598649
94.9749	1.80925	2.41125	2.95784	2.69641	2.21195	3.34677	3.11026	1.96363	3.30082	2.64535	0.574941
95.4774	2.08037	2.71092	3.18798	2.99741	2.4869	3.57879	3.34771	2.28925	3.56849	2.91642	0.553317
95.9799	2.3493	2.98515	3.40083	3.27109	2.76065	3.79342	3.56266	2.60723	3.81825	3.17206	0.526606
96.4824	2.60024	3.24979	3.6077	3.53425	3.02052	3.99832	3.7717	2.90154	4.0618	3.41621	0.505911
96.9849	2.83561	3.49521	3.78889	3.77593	3.26444	4.17493	3.96497	3.17449	4.27897	3.63927	0.483017
97.4874	3.06435	3.71574	3.96093	3.99234	3.50464	4.33941	4.13743	3.43556	4.48642	3.84854	0.459079
97.9899	3.26872	3.92609	4.11577	4.19845	3.72202	4.4854	4.30385	3.66668	4.67617	4.04035	0.440439
98.4925	3.4598	4.10469	4.24645	4.37488	3.92864	4.60364	4.44303	3.87926	4.84039	4.20898	0.417971
98.995	3.63929	4.2777	4.37276	4.54648	4.12358	4.71617	4.57854	4.07528	5.00092	4.37008	0.400403
99.4975	3.80956	4.42443	4.4798	4.68709	4.31425	4.80707	4.6938	4.25728	5.14439	4.51307	0.380263
100	3.91057	4.44703	4.53115	4.69654	4.44333	4.83777	4.71024	4.36391	5.21313	4.57263	0.358979

## Sheet: M1b_LeftLeg_NW
StancePhase	NDevL_Meas1	NDevL_Meas2	NDevL_Meas3	NDevL_Meas4	NDevL_Meas5	NDevL_Meas6	NDevL_Meas7	NDevL_Meas8	NDevL_Meas9	NDevL_Mean	NDevL_SD
0	-2.4141	-2.95715	-2.79395	-3.07487	-3.37316	-2.9208	-2.64934	-2.86264	-2.95268	-2.88874	0.267247
0.502513	-2.39801	-2.89453	-2.78877	-3.00443	-3.34697	-2.85183	-2.60316	-2.82148	-2.94885	-2.85089	0.262767
1.00503	-2.35129	-2.82592	-2.75882	-2.94608	-3.2817	-2.75246	-2.55461	-2.73608	-2.92012	-2.7919	0.259203
1.50754	-2.31922	-2.74628	-2.74377	-2.87105	-3.23883	-2.6579	-2.49736	-2.66852	-2.90436	-2.73859	0.26001
2.01005	-2.28562	-2.67937	-2.72461	-2.8044	-3.18416	-2.57119	-2.45655	-2.59877	-2.88308	-2.68753	0.258911
2.51256	-2.23754	-2.59433	-2.69584	-2.73739	-3.12976	-2.46368	-2.40081	-2.5137	-2.85087	-2.62488	0.265328
3.01508	-2.20507	-2.50995	-2.68314	-2.65564	-3.0869	-2.36524	-2.34925	-2.44367	-2.83328	-2.57024	0.273869
3.51759	-2.16205	-2.43074	-2.65276	-2.58973	-3.02722	-2.2646	-2.30611	-2.36296	-2.7968	-2.51033	0.280015
4.0201	-2.11361	-2.33186	-2.63133	-2.51326	-2.98219	-2.14905	-2.2465	-2.27658	-2.76795	-2.44581	0.297955
4.52261	-2.07949	-2.24684	-2.61168	-2.43287	-2.93503	-2.04909	-2.2041	-2.20458	-2.73971	-2.38926	0.310723
5.02513	-2.02868	-2.15105	-2.57831	-2.36709	-2.87947	-1.9356	-2.1538	-2.11628	-2.69664	-2.32299	0.32673
5.52764	-1.98266	-2.04868	-2.56242	-2.28499	-2.84231	-1.82061	-2.10008	-2.03312	-2.6699	-2.26053	0.351933
6.03015	-1.94424	-1.95906	-2.5316	-2.21152	-2.79153	-1.71785	-2.06187	-1.95848	-2.62732	-2.20039	0.366732
6.53266	-1.88831	-1.84981	-2.50477	-2.14457	-2.74785	-1.5973	-2.00669	-1.86732	-2.58775	-2.13271	0.393189
7.03518	-1.84536	-1.7511	-2.48538	-2.06301	-2.7139	-1.48928	-1.96475	-1.79041	-2.55488	-2.07312	0.418458
7.53769	-1.80023	-1.65107	-2.44933	-1.99892	-2.6658	-1.38255	-1.92359	-1.71302	-2.50469	-2.00991	0.437338
8.0402	-1.74249	-1.53826	-2.4305	-1.93045	-2.63646	-1.26419	-1.87203	-1.62468	-2.47113	-1.94558	0.470203
8.54271	-1.70121	-1.44291	-2.40097	-1.85635	-2.60239	-1.16548	-1.83977	-1.55491	-2.42655	-1.88784	0.491534
9.04523	-1.6485	-1.33222	-2.3701	-1.80123	-2.56551	-1.05662	-1.79384	-1.47592	-2.3803	-1.82492	0.517403
9.54774	-1.59234	-1.22636	-2.35171	-1.73348	-2.54705	-0.949933	-1.75445	-1.39574	-2.34647	-1.76639	0.549506
10.0503	-1.5504	-1.12928	-2.31546	-1.67262	-2.51445	-0.85923	-1.7247	-1.33236	-2.29482	-1.71037	0.568605
10.5528	-1.49164	-1.01615	-2.29468	-1.62426	-2.4942	-0.753697	-1.6801	-1.25454	-2.25879	-1.65201	0.600733
11.0553	-1.43988	-0.921794	-2.26879	-1.56164	-2.48024	-0.664133	-1.65468	-1.18614	-2.21799	-1.59948	0.626617
11.5578	-1.39519	-0.820229	-2.2366	-1.51615	-2.45474	-0.578578	-1.62213	-1.12723	-2.17119	-1.54689	0.648174
12.0603	-1.33415	-0.716952	-2.22097	-1.47164	-2.44944	-0.483724	-1.58809	-1.05396	-2.14144	-1.4956	0.681315
12.5628	-1.2883	-0.631095	-2.18819	-1.41872	-2.43545	-0.411005	-1.57058	-0.997901	-2.09496	-1.44847	0.70073
13.0653	-1.23993	-0.529515	-2.16762	-1.38622	-2.42274	-0.329704	-1.53696	-0.941021	-2.06114	-1.40165	0.727224
13.5678	-1.18145	-0.443884	-2.14785	-1.34371	-2.42524	-0.252298	-1.51822	-0.875412	-2.02864	-1.35741	0.755044
14.0704	-1.14119	-0.360738	-2.11708	-1.3037	-2.41223	-0.192343	-1.50046	-0.829441	-1.98557	-1.31586	0.772041
14.5729	-1.0897	-0.26934	-2.1048	-1.27918	-2.41417	-0.118471	-1.47348	-0.773287	-1.96159	-1.276	0.800942
15.0754	-1.038	-0.200092	-2.07717	-1.23953	-2.41693	-0.0618455	-1.46642	-0.717874	-1.92281	-1.23785	0.820544
15.5779	-1.00134	-0.118733	-2.05664	-1.21343	-2.4102	-0.00992736	-1.44563	-0.678465	-1.89176	-1.2029	0.839216
16.0804	-0.948778	-0.0469245	-2.04227	-1.19192	-2.42263	0.0506738	-1.43234	-0.623718	-1.86761	-1.1695	0.864914
16.5829	-0.906266	0.0129512	-2.01289	-1.15821	-2.42219	0.088447	-1.4282	-0.579626	-1.82907	-1.13723	0.878289
17.0854	-0.870689	0.0857076	-2.00198	-1.14389	-2.42639	0.134754	-1.40931	-0.54286	-1.80979	-1.10938	0.899096
17.5879	-0.820389	0.136033	-1.979	-1.12202	-2.44113	0.176935	-1.40966	-0.491441	-1.77912	-1.08109	0.917367
18.0905	-0.787375	0.19189	-1.95742	-1.09742	-2.43973	0.201802	-1.40186	-0.457413	-1.75051	-1.05534	0.928756
18.593	-0.75113	0.246521	-1.94688	-1.08992	-2.4546	0.241074	-1.39273	-0.419949	-1.7337	-1.03348	0.948384
19.0955	-0.706908	0.282086	-1.91882	-1.06702	-2.46458	0.263469	-1.39912	-0.374123	-1.69996	-1.00944	0.95916
19.598	-0.681661	0.332309	-1.90735	-1.05285	-2.46755	0.282056	-1.38858	-0.346904	-1.68357	-0.990456	0.97107
20.1005	-0.644553	0.364628	-1.88816	-1.04634	-2.48717	0.310225	-1.3926	-0.307126	-1.66015	-0.97236	0.985585
20.603	-0.609509	0.394529	-1.86424	-1.02426	-2.49051	0.316603	-1.39602	-0.26866	-1.63272	-0.952753	0.991948
21.1055	-0.58905	0.43175	-1.85495	-1.01891	-2.50135	0.332916	-1.38974	-0.243977	-1.62078	-0.939342	1.00353
21.608	-0.552732	0.446624	-1.82713	-1.00869	-2.51739	0.346389	-1.40219	-0.202333	-1.59101	-0.923161	1.01158
22.1106	-0.528405	0.474474	-1.8122	-0.990295	-2.51769	0.344144	-1.39944	-0.171614	-1.57502	-0.90845	1.01657
22.6131	-0.509754	0.49249	-1.79462	-0.989273	-2.53457	0.357954	-1.40359	-0.145412	-1.55719	-0.898218	1.02523
23.1156	-0.477339	0.500172	-1.76665	-0.973388	-2.54139	0.356518	-1.41501	-0.104058	-1.52976	-0.883434	1.02844
23.6181	-0.463299	0.521706	-1.75552	-0.960709	-2.54423	0.35312	-1.41067	-0.0798195	-1.52013	-0.873283	1.03277
24.1206	-0.444633	0.521926	-1.72677	-0.958256	-2.56042	0.361013	-1.42436	-0.0495534	-1.49364	-0.863855	1.03695
24.6231	-0.419708	0.530101	-1.70609	-0.937904	-2.55824	0.348908	-1.42802	-0.0115014	-1.47614	-0.850955	1.03773
25.1256	-0.413788	0.538157	-1.68823	-0.930737	-2.56622	0.348525	-1.42958	0.00887963	-1.46232	-0.843925	1.04022
25.6281	-0.395135	0.529667	-1.65547	-0.921974	-2.57416	0.346964	-1.44482	0.0435267	-1.43438	-0.833975	1.0405
26.1307	-0.380533	0.5381	-1.6403	-0.900449	-2.56809	0.331426	-1.4418	0.0756289	-1.42494	-0.82344	1.04002
26.6332	-0.379553	0.53042	-1.61034	-0.895975	-2.57828	0.333532	-1.45233	0.0953989	-1.40136	-0.81761	1.03959
27.1357	-0.362741	0.523519	-1.58299	-0.878698	-2.57431	0.321959	-1.46032	0.132531	-1.38115	-0.806911	1.03755
27.6382	-0.359487	0.525846	-1.56387	-0.85951	-2.57003	0.309962	-1.4578	0.157405	-1.3698	-0.798587	1.03549
28.1407	-0.360315	0.508603	-1.52695	-0.853254	-2.57545	0.310642	-1.47255	0.179356	-1.34111	-0.792336	1.03238
28.6432	-0.348305	0.507277	-1.5068	-0.828631	-2.56192	0.292737	-1.47064	0.215528	-1.32975	-0.781167	1.02897
29.1457	-0.355236	0.498115	-1.47626	-0.813595	-2.56099	0.287832	-1.47496	0.23372	-1.30826	-0.774403	1.02478
29.6482	-0.355869	0.481944	-1.44266	-0.801164	-2.55516	0.282964	-1.48488	0.259227	-1.28402	-0.766623	1.01994
30.1508	-0.35169	0.481885	-1.42197	-0.772918	-2.5382	0.265308	-1.47826	0.290652	-1.27285	-0.755338	1.01509
30.6533	-0.365819	0.463023	-1.38227	-0.761078	-2.53655	0.266332	-1.48874	0.304381	-1.2427	-0.749269	1.00895
31.1558	-0.366012	0.455169	-1.35684	-0.739983	-2.51776	0.254715	-1.48779	0.33295	-1.22687	-0.739158	1.00288
31.6583	-0.371625	0.44902	-1.32636	-0.712568	-2.50254	0.243603	-1.48437	0.35684	-1.20583	-0.728203	0.996302
32.1608	-0.38907	0.429216	-1.28731	-0.700551	-2.49301	0.246008	-1.49337	0.369258	-1.17608	-0.721655	0.988794
32.6633	-0.390274	0.428531	-1.26445	-0.671317	-2.46521	0.23066	-1.48328	0.398701	-1.16228	-0.70877	0.981372
33.1658	-0.405691	0.413568	-1.22312	-0.647866	-2.4518	0.229001	-1.48624	0.414257	-1.12967	-0.698618	0.973345
33.6683	-0.422797	0.40202	-1.19192	-0.631425	-2.42898	0.22806	-1.48533	0.428352	-1.10691	-0.689882	0.964574
34.1709	-0.4274	0.401059	-1.16139	-0.597374	-2.39859	0.214944	-1.47357	0.45554	-1.0844	-0.674575	0.955772
34.6734	-0.450437	0.382541	-1.11739	-0.578289	-2.38158	0.221029	-1.47809	0.464217	-1.04804	-0.665115	0.946718
35.1759	-0.464805	0.381774	-1.09109	-0.554276	-2.34536	0.215013	-1.46492	0.481756	-1.02899	-0.652322	0.936325
35.6784	-0.475037	0.374193	-1.04845	-0.520037	-2.31628	0.209935	-1.45763	0.503693	-0.993176	-0.635865	0.926717
36.1809	-0.501795	0.361594	-1.01058	-0.502787	-2.28833	0.218799	-1.4546	0.508699	-0.961816	-0.625646	0.916362
36.6834	-0.51278	0.366085	-0.978833	-0.47057	-2.24368	0.210313	-1.43442	0.529627	-0.936244	-0.607834	0.904455
37.1859	-0.529575	0.352963	-0.929784	-0.439898	-2.21413	0.215841	-1.43057	0.544524	-0.893137	-0.591529	0.894676
37.6884	-0.5554	0.352424	-0.897985	-0.4201	-2.17096	0.222446	-1.414	0.54975	-0.867138	-0.577885	0.88219
38.191	-0.563896	0.354127	-0.853395	-0.381795	-2.12399	0.217166	-1.39456	0.572266	-0.828273	-0.555817	0.869904
38.6935	-0.586122	0.343644	-0.807519	-0.355788	-2.08746	0.23137	-1.38629	0.580222	-0.788191	-0.53957	0.859563
39.196	-0.606753	0.353202	-0.772495	-0.329178	-2.03058	0.233766	-1.35803	0.588961	-0.759119	-0.520025	0.844797
39.6985	-0.614393	0.349143	-0.717884	-0.288657	-1.9838	0.237309	-1.34225	0.610218	-0.710731	-0.495671	0.833498
40.201	-0.638757	0.349969	-0.678281	-0.265214	-1.93338	0.25504	-1.32119	0.613283	-0.67776	-0.477366	0.821129
40.7035	-0.651268	0.361824	-0.630667	-0.22957	-1.86871	0.255592	-1.28878	0.627198	-0.637256	-0.451293	0.805477
41.206	-0.659299	0.357222	-0.575734	-0.190646	-1.81891	0.270276	-1.27168	0.644405	-0.590066	-0.426048	0.795184
41.7085	-0.680913	0.371464	-0.535341	-0.165392	-1.75205	0.286163	-1.23575	0.645974	-0.558134	-0.402664	0.779724
42.2111	-0.684115	0.379301	-0.474965	-0.121531	-1.68545	0.290147	-1.20528	0.664616	-0.507036	-0.37159	0.765339
42.7136	-0.692372	0.383495	-0.425836	-0.086194	-1.62584	0.313601	-1.17776	0.676087	-0.468148	-0.344774	0.754193
43.2161	-0.705871	0.405329	-0.37429	-0.0544788	-1.54605	0.325136	-1.13239	0.679814	-0.427827	-0.314514	0.736446
43.7186	-0.700158	0.410243	-0.31002	-0.00595074	-1.47907	0.337581	-1.10263	0.700876	-0.375919	-0.280561	0.724241
44.2211	-0.706616	0.428818	-0.26254	0.0263431	-1.40416	0.363985	-1.05883	0.70673	-0.341954	-0.249804	0.710008
44.7236	-0.707505	0.449683	-0.196598	0.0668677	-1.31873	0.372786	-1.01173	0.715388	-0.290699	-0.213392	0.692275
45.2261	-0.694227	0.459093	-0.136943	0.11469	-1.24766	0.395248	-0.974668	0.735627	-0.246984	-0.177314	0.680686
45.7286	-0.69526	0.488763	-0.0807278	0.145864	-1.15762	0.418365	-0.916678	0.737866	-0.20779	-0.140802	0.662824
46.2312	-0.681005	0.50452	-0.00757277	0.193334	-1.07279	0.428829	-0.870753	0.75253	-0.152789	-0.100633	0.646841
46.7337	-0.661593	0.525551	0.0481353	0.23512	-0.991896	0.458057	-0.818389	0.769074	-0.11615	-0.0613434	0.633052
47.2362	-0.652782	0.556945	0.11885	0.267576	-0.893161	0.474485	-0.754364	0.771182	-0.0652462	-0.0196128	0.61334
47.7387	-0.623172	0.571565	0.188765	0.317084	-0.810378	0.490874	-0.705237	0.791224	-0.0158215	0.0227671	0.598733
48.2412	-0.598062	0.60477	0.249447	0.350635	-0.716864	0.520283	-0.63666	0.803009	0.0240977	0.0667395	0.58136
48.7437	-0.574967	0.630404	0.329436	0.386691	-0.618505	0.530923	-0.573981	0.809176	0.083029	0.111356	0.56236
49.2462	-0.531402	0.652071	0.392783	0.432786	-0.534383	0.554139	-0.5141	0.832831	0.125389	0.156679	0.547094
49.7487	-0.499177	0.690326	0.465901	0.459998	-0.431556	0.576869	-0.436835	0.84116	0.177803	0.204943	0.527421
50.2513	-0.45851	0.710547	0.543582	0.500449	-0.33975	0.585823	-0.376216	0.85474	0.235122	0.250643	0.510106
50.7538	-0.403674	0.744089	0.606762	0.539286	-0.249259	0.612695	-0.301947	0.879347	0.278784	0.300676	0.492649
51.2563	-0.362311	0.778671	0.689418	0.565146	-0.14496	0.625972	-0.225942	0.886758	0.34261	0.350596	0.473505
51.7588	-0.304123	0.801628	0.757548	0.609176	-0.059163	0.638755	-0.161224	0.908423	0.392912	0.398215	0.456893
52.2613	-0.24221	0.844653	0.828922	0.64103	0.0397261	0.664349	-0.0768635	0.930833	0.447432	0.453097	0.438457
52.7638	-0.190497	0.873277	0.909693	0.672224	0.137609	0.671146	-0.00694425	0.940256	0.512101	0.502096	0.422074
53.2663	-0.118337	0.907801	0.972122	0.718474	0.223043	0.690784	0.0678851	0.968304	0.559398	0.554386	0.405481
53.7688	-0.0532446	0.952396	1.05252	0.747722	0.326643	0.710256	0.151809	0.986874	0.625232	0.611134	0.389624
54.2714	0.00960417	0.980389	1.12238	0.788773	0.414973	0.716286	0.218077	1.00151	0.681224	0.659246	0.376101
54.7739	0.0906288	1.02738	1.18903	0.834533	0.505982	0.740537	0.301622	1.033	0.734696	0.717489	0.36109
55.2764	0.157223	1.06629	1.26951	0.865674	0.606838	0.751287	0.37573	1.04825	0.802443	0.771471	0.350503
55.7789	0.231399	1.1017	1.32993	0.915277	0.688845	0.7615	0.444517	1.07014	0.850958	0.821586	0.339123
56.2814	0.31606	1.15349	1.40525	0.956688	0.786463	0.784391	0.527726	1.10137	0.914939	0.88293	0.329151
56.7839	0.38461	1.18688	1.47522	0.992548	0.877832	0.788191	0.590789	1.11523	0.97434	0.931737	0.323797
57.2864	0.468676	1.23387	1.53573	1.04528	0.959923	0.804667	0.665207	1.14402	1.02528	0.986961	0.315784
57.7889	0.552364	1.28095	1.61311	1.08094	1.0587	0.820853	0.737753	1.17131	1.09386	1.04554	0.313364
58.2915	0.624305	1.31602	1.67052	1.12315	1.13885	0.823691	0.796243	1.18604	1.14375	1.0914	0.311799
58.794	0.714849	1.37041	1.73807	1.17325	1.22547	0.845185	0.87187	1.2188	1.20488	1.15142	0.309837
59.2965	0.794555	1.40881	1.80587	1.20557	1.3169	0.853879	0.929675	1.23966	1.26752	1.20249	0.31379
59.799	0.87134	1.45248	1.85866	1.25391	1.38993	0.863182	0.990713	1.25709	1.31669	1.25044	0.315396
60.3015	0.963633	1.50451	1.92961	1.29775	1.47969	0.886617	1.05827	1.28937	1.38522	1.31052	0.320033
60.804	1.03844	1.53867	1.98256	1.33154	1.55769	0.89274	1.10628	1.3034	1.4374	1.3543	0.326804
61.3065	1.12035	1.59102	2.03986	1.38363	1.62985	0.913524	1.17065	1.32433	1.49531	1.40761	0.331805
61.809	1.20927	1.6335	2.10311	1.42091	1.71564	0.936161	1.22363	1.35178	1.56053	1.46161	0.34013
62.3116	1.28005	1.67193	2.14734	1.46041	1.78021	0.94759	1.27102	1.36102	1.60828	1.5031	0.347421
62.8141	1.36554	1.7255	2.20942	1.51189	1.85447	0.979751	1.33203	1.38528	1.67495	1.55987	0.355032
63.3166	1.44686	1.75936	2.25746	1.54471	1.92774	1.00107	1.3721	1.4056	1.72891	1.60487	0.363393
63.8191	1.5155	1.80641	2.30372	1.59075	1.98415	1.02458	1.42397	1.41427	1.78213	1.6495	0.370866
64.3216	1.6011	1.85196	2.36122	1.6366	2.05712	1.06365	1.47314	1.44102	1.84742	1.70369	0.378604
64.8241	1.67231	1.88491	2.39755	1.66825	2.11331	1.08637	1.50859	1.45489	1.89253	1.74208	0.385317
65.3266	1.74028	1.9364	2.44961	1.71789	2.16748	1.12435	1.56135	1.4678	1.9538	1.79099	0.392537
65.8291	1.821	1.97049	2.49284	1.75497	2.23109	1.16452	1.59571	1.49567	2.00684	1.83701	0.397813
66.3317	1.88138	2.0096	2.528	1.78861	2.27224	1.1932	1.63399	1.50623	2.05211	1.87393	0.403131
66.8342	1.94849	2.05566	2.5783	1.83641	2.32574	1.24215	1.67809	1.52688	2.11252	1.92269	0.408308
67.3367	2.01888	2.0829	2.60688	1.86459	2.37246	1.27925	1.70233	1.55422	2.15134	1.9592	0.410385
67.8392	2.06917	2.12768	2.64699	1.90128	2.40526	1.31702	1.74279	1.56572	2.2013	1.99747	0.41463
68.3417	2.13298	2.16079	2.68383	1.9412	2.45361	1.36859	1.77029	1.59478	2.24763	2.0393	0.415851
68.8442	2.18833	2.18926	2.70644	1.96285	2.48161	1.40119	1.79173	1.61972	2.27919	2.06892	0.416147
69.3467	2.22979	2.23135	2.74599	2.00041	2.51219	1.44613	1.82509	1.63547	2.32679	2.10591	0.418519
69.8492	2.28572	2.25209	2.76477	2.02796	2.54792	1.48974	1.8355	1.6698	2.35277	2.13625	0.416065
70.3518	2.32311	2.28506	2.78915	2.04614	2.56227	1.51759	1.8563	1.69011	2.38307	2.16142	0.416581
70.8543	2.35645	2.31403	2.81562	2.0793	2.59163	1.56133	1.87127	1.71044	2.41407	2.19046	0.41609
71.3568	2.39884	2.32871	2.82262	2.09258	2.60971	1.58805	1.87028	1.74332	2.42408	2.20869	0.412985
71.8593	2.41769	2.3596	2.84638	2.10844	2.61871	1.6102	1.88365	1.75624	2.44894	2.22776	0.414469
72.3618	2.44246	2.3698	2.85209	2.12998	2.6419	1.64088	1.87484	1.77763	2.45387	2.24261	0.411989
72.8643	2.46624	2.38262	2.8567	2.12938	2.64315	1.64704	1.86731	1.80021	2.45559	2.24981	0.411722
73.3668	2.4683	2.39827	2.86834	2.14055	2.6517	1.66067	1.86134	1.80293	2.46214	2.25714	0.413538
73.8693	2.48272	2.39124	2.85682	2.14366	2.66063	1.66803	1.83207	1.81886	2.4435	2.25528	0.412112
74.3719	2.48487	2.39768	2.85969	2.13074	2.65015	1.6553	1.81564	1.82328	2.43714	2.2505	0.415704
74.8744	2.47311	2.38673	2.84808	2.13127	2.65527	1.65467	1.78177	1.81407	2.4145	2.23994	0.417488
75.3769	2.4741	2.36641	2.8274	2.11149	2.64376	1.63329	1.73898	1.81719	2.38142	2.22156	0.41985
75.8794	2.45408	2.3534	2.81632	2.08687	2.62655	1.60438	1.70392	1.79889	2.35669	2.20012	0.425584
76.3819	2.43097	2.31257	2.77845	2.0687	2.61868	1.58087	1.64229	1.77646	2.30472	2.16819	0.428482
76.8844	2.4146	2.27821	2.74886	2.02481	2.58584	1.52994	1.58812	1.75932	2.26076	2.13227	0.434879
77.3869	2.37371	2.23241	2.70727	1.98685	2.56135	1.4838	1.52371	1.71619	2.20506	2.08782	0.440978
77.8894	2.33928	2.16662	2.6472	1.94251	2.52889	1.42834	1.44072	1.67753	2.13183	2.03366	0.446589
78.392	2.30073	2.11074	2.59616	1.87605	2.47661	1.35025	1.36834	1.63268	2.06866	1.97558	0.454983
78.8945	2.24008	2.02793	2.51545	1.82043	2.43554	1.28166	1.27	1.56382	1.97777	1.90363	0.461264
79.397	2.19056	1.94355	2.43477	1.74544	2.36943	1.18997	1.17033	1.50387	1.889	1.82632	0.469216
79.8995	2.12495	1.85649	2.3448	1.65901	2.29732	1.08932	1.06775	1.42598	1.79332	1.73989	0.477161
80.402	2.045	1.74367	2.22867	1.58005	2.22486	0.992617	0.939164	1.33222	1.6744	1.64007	0.483883
80.9045	1.97456	1.64156	2.12065	1.47457	2.12225	0.868264	0.820203	1.24639	1.56605	1.53717	0.491904
81.407	1.87942	1.51939	1.98418	1.37028	2.02532	0.749036	0.680185	1.13502	1.43219	1.41945	0.498373
81.9095	1.78026	1.38811	1.84146	1.26325	1.91009	0.62113	0.529784	1.01907	1.2945	1.29418	0.504715
82.4121	1.68316	1.26322	1.69509	1.13159	1.7752	0.472656	0.383885	0.904741	1.15532	1.16276	0.511108
82.9146	1.55897	1.11209	1.51987	1.00971	1.64649	0.335473	0.2101	0.763766	0.989304	1.0162	0.516286
83.4171	1.43995	0.96985	1.35328	0.873126	1.48816	0.177863	0.042776	0.628375	0.83303	0.867379	0.521243
83.9196	1.31246	0.818151	1.16431	0.722236	1.32757	0.0144873	-0.136663	0.48541	0.65542	0.707042	0.526368
84.4221	1.16267	0.651575	0.965354	0.58227	1.16158	-0.14239	-0.333703	0.321963	0.468202	0.537503	0.530436
84.9246	1.02289	0.498603	0.770155	0.420042	0.968924	-0.32338	-0.52072	0.170253	0.284723	0.365721	0.534475
85.4271	0.864816	0.324228	0.547433	0.257735	0.785213	-0.496567	-0.732422	0.00294214	0.0736436	0.18078	0.539678
85.9296	0.694593	0.154785	0.333855	0.0998918	0.581428	-0.675971	-0.942754	-0.173384	-0.128921	-0.00627525	0.542905
86.4322	0.533243	-0.0122436	0.106387	-0.0799652	0.366343	-0.873066	-1.15447	-0.337991	-0.345904	-0.19974	0.548438
86.9347	0.348085	-0.197296	-0.133425	-0.248793	0.157937	-1.05718	-1.38708	-0.522819	-0.575965	-0.401837	0.55432
87.4372	0.162725	-0.365656	-0.362426	-0.424344	-0.0765937	-1.25929	-1.60619	-0.704934	-0.796155	-0.603652	0.558387
87.9397	-0.0201094	-0.547507	-0.614655	-0.614354	-0.305274	-1.46462	-1.8411	-0.881906	-1.04031	-0.814426	0.567202
88.4422	-0.225843	-0.730836	-0.857389	-0.789738	-0.539845	-1.66116	-2.07894	-1.07903	-1.27599	-1.02653	0.572863
88.9447	-0.421869	-0.902195	-1.10343	-0.981364	-0.792403	-1.87762	-2.30644	-1.26467	-1.51585	-1.24065	0.57986
89.4472	-0.623982	-1.09184	-1.36141	-1.17428	-1.03089	-2.08195	-2.55217	-1.45456	-1.76841	-1.45994	0.589996
89.9497	-0.841304	-1.26563	-1.60108	-1.35615	-1.28658	-2.28685	-2.78213	-1.658	-2.00357	-1.6757	0.594661
90.4523	-1.0433	-1.44183	-1.85561	-1.556	-1.54191	-2.50166	-3.01385	-1.84526	-2.25413	-1.89484	0.604482
90.9548	-1.25773	-1.62374	-2.09915	-1.74348	-1.78711	-2.69584	-3.24933	-2.04387	-2.49437	-2.11051	0.611854
91.4573	-1.47407	-1.78471	-2.33339	-1.92784	-2.04887	-2.89797	-3.46262	-2.244	-2.72593	-2.32216	0.616418
91.9598	-1.67388	-1.95735	-2.57584	-2.12276	-2.29304	-3.09278	-3.68458	-2.42786	-2.96621	-2.5327	0.626037
92.4623	-1.88634	-2.11541	-2.79244	-2.29625	-2.53743	-3.26816	-3.88908	-2.62468	-3.18144	-2.73236	0.629138
92.9648	-2.0854	-2.26176	-3.01223	-2.47373	-2.78458	-3.45096	-4.07887	-2.80942	-3.40055	-2.92861	0.634746
93.4673	-2.27027	-2.41421	-3.21861	-2.64732	-3.00794	-3.61043	-4.27021	-2.9816	-3.60718	-3.1142	0.640857
93.9698	-2.46141	-2.53961	-3.40258	-2.7975	-3.23813	-3.75846	-4.43105	-3.16187	-3.79249	-3.28701	0.642051
94.4724	-2.62657	-2.66623	-3.58884	-2.95352	-3.45181	-3.90459	-4.58819	-3.31859	-3.98109	-3.45327	0.648021
94.9749	-2.78191	-2.78162	-3.7435	-3.09013	-3.64731	-4.02006	-4.7291	-3.46781	-4.13943	-3.6001	0.650153
95.4774	-2.93266	-2.87348	-3.88942	-3.20826	-3.84498	-4.13284	-4.84202	-3.61476	-4.29023	-3.73652	0.652482
95.9799	-3.05109	-2.97021	-4.02141	-3.3278	-4.01213	-4.23006	-4.95361	-3.73198	-4.42832	-3.85851	0.656769
96.4824	-3.16424	-3.03997	-4.12171	-3.41755	-4.17125	-4.30045	-5.03329	-3.84608	-4.53606	-3.95896	0.657399
96.9849	-3.26099	-3.10093	-4.2204	-3.49756	-4.31799	-4.37166	-5.09826	-3.94585	-4.64324	-4.05076	0.660908
97.4874	-3.32684	-3.15723	-4.2877	-3.56974	-4.43273	-4.4153	-5.15221	-4.01676	-4.72014	-4.11985	0.662215
97.9899	-3.3906	-3.18463	-4.33864	-3.61046	-4.54516	-4.44313	-5.17214	-4.08696	-4.78158	-4.17259	0.663366
98.4925	-3.42876	-3.21597	-4.38047	-3.64987	-4.62945	-4.46701	-5.18973	-4.13278	-4.83425	-4.21425	0.665073
98.995	-3.44376	-3.2259	-4.38715	-3.66982	-4.6918	-4.45638	-5.17712	-4.15661	-4.8525	-4.229	0.663259
99.4975	-3.45373	-3.22096	-4.38949	-3.6674	-4.74952	-4.43897	-5.14642	-4.17723	-4.86705	-4.23453	0.663753
100	-3.44402	-3.23	-4.38316	-3.67672	-4.76717	-4.43335	-5.14991	-4.17407	-4.86658	-4.23611	0.664409

## Sheet: M1b_RightLeg_NH
StancePhase	NEleR_Meas1	NEleR_Meas2	NEleR_Meas3	NEleR_Meas4	NEleR_Meas5	NEleR_Meas6	NEleR_Meas7	NEleR_Meas8	NEleR_Meas9	NEleR_Mean	NEleR_SD
0	0.495325	0.968049	-0.126245	0.170651	0.239121	0.176571	1.27113	0.882438	-0.637935	0.382123	0.591941
0.502513	0.405936	0.886409	-0.196014	0.105422	0.197544	0.106026	1.18951	0.805243	-0.679619	0.313385	0.580049
1.00503	0.308416	0.796705	-0.269879	0.0349127	0.154282	0.0112394	1.09905	0.710767	-0.746588	0.233211	0.571056
1.50754	0.222073	0.714597	-0.335652	-0.0232006	0.125573	-0.0831343	1.01999	0.619775	-0.817432	0.160288	0.565389
2.01005	0.121396	0.628515	-0.409108	-0.0923072	0.0896716	-0.17832	0.927881	0.519291	-0.877327	0.0810769	0.555278
2.51256	0.0181238	0.531807	-0.469019	-0.161222	0.0570633	-0.266017	0.832935	0.428285	-0.937326	0.00384778	0.543
3.01508	-0.0784137	0.445354	-0.534215	-0.220532	0.0371113	-0.364289	0.745501	0.330047	-1.00208	-0.0712794	0.535692
3.51759	-0.186	0.354369	-0.594982	-0.287938	0.0116715	-0.454056	0.645925	0.229559	-1.05238	-0.148204	0.522391
4.0201	-0.290449	0.2599	-0.64264	-0.349721	-0.00607994	-0.538505	0.554651	0.141486	-1.10839	-0.219972	0.512094
4.52261	-0.386419	0.179162	-0.695501	-0.400451	-0.0106718	-0.628759	0.467294	0.0476543	-1.15759	-0.287253	0.504848
5.02513	-0.490554	0.0938267	-0.733034	-0.456945	-0.0193813	-0.703606	0.373351	-0.0413279	-1.19587	-0.352616	0.492847
5.52764	-0.586962	0.0122476	-0.762965	-0.503685	-0.0167842	-0.776941	0.294608	-0.116388	-1.23972	-0.410732	0.487768
6.03015	-0.675145	-0.0552611	-0.792659	-0.539989	-0.0018749	-0.84941	0.214202	-0.195898	-1.2679	-0.462659	0.48291
6.53266	-0.770639	-0.128165	-0.802721	-0.581735	0.00914334	-0.905045	0.134936	-0.265622	-1.29401	-0.511539	0.477027
7.03518	-0.856413	-0.192394	-0.812585	-0.612234	0.0331481	-0.96368	0.0705518	-0.322909	-1.31928	-0.552866	0.478821
7.53769	-0.936319	-0.24569	-0.814406	-0.635275	0.0667229	-1.01516	-0.000225051	-0.384691	-1.3286	-0.588183	0.479379
8.0402	-1.0234	-0.30518	-0.800394	-0.664633	0.0957141	-1.05349	-0.062119	-0.433822	-1.34334	-0.621184	0.482913
8.54271	-1.09959	-0.352767	-0.790284	-0.682673	0.138189	-1.09729	-0.114999	-0.473714	-1.34836	-0.646832	0.49212
9.04523	-1.17247	-0.394227	-0.765148	-0.697223	0.18666	-1.12873	-0.174573	-0.517796	-1.34532	-0.667647	0.500904
9.54774	-1.25173	-0.441492	-0.733312	-0.719158	0.229836	-1.15361	-0.219891	-0.547377	-1.3481	-0.687204	0.514226
10.0503	-1.31909	-0.475353	-0.703697	-0.730578	0.286125	-1.18314	-0.264284	-0.571497	-1.33618	-0.699744	0.530524
10.5528	-1.38538	-0.508704	-0.65738	-0.742932	0.344099	-1.19796	-0.310863	-0.598932	-1.32713	-0.709465	0.547977
11.0553	-1.45657	-0.546426	-0.614527	-0.763448	0.395707	-1.21379	-0.342519	-0.611195	-1.31768	-0.718938	0.568534
11.5578	-1.51508	-0.571128	-0.568221	-0.77455	0.458843	-1.23066	-0.379978	-0.622135	-1.29687	-0.722199	0.590414
12.0603	-1.57458	-0.600609	-0.510678	-0.790592	0.518569	-1.23422	-0.412535	-0.635051	-1.28593	-0.72507	0.613762
12.5628	-1.63726	-0.631598	-0.462554	-0.814548	0.570725	-1.24479	-0.434755	-0.633368	-1.26683	-0.728331	0.637676
13.0653	-1.68708	-0.651182	-0.404879	-0.830012	0.63206	-1.25123	-0.465521	-0.634456	-1.24652	-0.726536	0.662436
13.5678	-1.73987	-0.678998	-0.345991	-0.853521	0.684974	-1.24926	-0.485329	-0.635734	-1.23477	-0.7265	0.68742
14.0704	-1.79382	-0.704165	-0.295025	-0.88362	0.729843	-1.25702	-0.502907	-0.623977	-1.21211	-0.726978	0.711445
14.5729	-1.83504	-0.720488	-0.232253	-0.905863	0.781621	-1.25612	-0.526727	-0.618295	-1.19884	-0.723557	0.736116
15.0754	-1.88073	-0.746389	-0.17785	-0.938059	0.82113	-1.25401	-0.537315	-0.61027	-1.18636	-0.723318	0.759319
15.5779	-1.92535	-0.765473	-0.124298	-0.974378	0.853606	-1.26047	-0.553589	-0.591326	-1.16822	-0.723277	0.781656
16.0804	-1.95797	-0.779434	-0.063225	-1.00317	0.891457	-1.25625	-0.569791	-0.580545	-1.16358	-0.720279	0.803956
16.5829	-1.99651	-0.802686	-0.0153064	-1.04276	0.914987	-1.25813	-0.575482	-0.564667	-1.15184	-0.721376	0.823964
17.0854	-2.03208	-0.816094	0.0390703	-1.08347	0.933963	-1.26422	-0.59125	-0.54077	-1.14465	-0.722167	0.844086
17.5879	-2.05716	-0.828978	0.0915438	-1.11715	0.957341	-1.26125	-0.599888	-0.526226	-1.14626	-0.720891	0.862864
18.0905	-2.08953	-0.849403	0.132957	-1.16176	0.965683	-1.26965	-0.604886	-0.504222	-1.13933	-0.724459	0.879924
18.593	-2.11727	-0.858584	0.183423	-1.2044	0.972402	-1.27656	-0.619217	-0.477831	-1.14534	-0.727042	0.89761
19.0955	-2.13658	-0.871925	0.222402	-1.2408	0.982285	-1.2794	-0.622209	-0.460996	-1.15059	-0.728646	0.912497
19.598	-2.16424	-0.889816	0.25773	-1.28783	0.976929	-1.29524	-0.629787	-0.43494	-1.15379	-0.735665	0.927287
20.1005	-2.18584	-0.896889	0.297887	-1.33016	0.972631	-1.30478	-0.641439	-0.40848	-1.17058	-0.740851	0.941918
20.603	-2.20144	-0.912109	0.322064	-1.36765	0.969767	-1.31715	-0.642537	-0.390747	-1.17938	-0.746575	0.953145
21.1055	-2.226	-0.928115	0.350426	-1.41535	0.951947	-1.34015	-0.654184	-0.362844	-1.19587	-0.757793	0.966058
21.608	-2.24327	-0.935477	0.374478	-1.45621	0.937574	-1.35488	-0.662617	-0.338535	-1.21849	-0.766381	0.976936
22.1106	-2.25715	-0.953595	0.38537	-1.49413	0.922651	-1.37902	-0.666023	-0.321224	-1.23357	-0.777409	0.985339
22.6131	-2.28007	-0.96856	0.40355	-1.54154	0.893657	-1.40844	-0.681027	-0.293765	-1.26229	-0.793165	0.996233
23.1156	-2.29471	-0.978433	0.408365	-1.58047	0.870179	-1.4312	-0.687006	-0.273567	-1.28708	-0.80599	1.00312
23.6181	-2.3086	-0.999844	0.408161	-1.61858	0.844071	-1.46734	-0.695863	-0.257938	-1.31206	-0.823112	1.0097
24.1206	-2.33106	-1.01465	0.411394	-1.66514	0.80534	-1.50219	-0.71217	-0.233221	-1.34845	-0.843349	1.01791
24.6231	-2.34449	-1.02872	0.397408	-1.70205	0.773745	-1.53492	-0.718003	-0.218804	-1.37551	-0.86126	1.02127
25.1256	-2.35972	-1.0532	0.386732	-1.74041	0.737433	-1.58085	-0.733553	-0.206154	-1.41203	-0.884638	1.02653
25.6281	-2.38248	-1.06871	0.370701	-1.78585	0.690432	-1.61998	-0.7493	-0.186496	-1.45113	-0.909202	1.03128
26.1307	-2.39582	-1.08797	0.340875	-1.82108	0.651704	-1.66284	-0.758303	-0.179284	-1.48395	-0.932964	1.03207
26.6332	-2.41332	-1.11479	0.317713	-1.86002	0.606332	-1.71477	-0.779777	-0.170923	-1.53016	-0.96219	1.03573
27.1357	-2.4369	-1.13179	0.280578	-1.90444	0.552608	-1.75755	-0.794555	-0.158406	-1.56984	-0.991145	1.03676
27.6382	-2.45106	-1.15642	0.238216	-1.93863	0.507731	-1.80928	-0.809892	-0.159264	-1.61232	-1.02121	1.036
28.1407	-2.47156	-1.18454	0.198851	-1.97863	0.454452	-1.8636	-0.835234	-0.156161	-1.66381	-1.05558	1.03729
28.6432	-2.49644	-1.20366	0.142173	-2.02226	0.395338	-1.91035	-0.850646	-0.152177	-1.7059	-1.08932	1.03523
29.1457	-2.51246	-1.23301	0.0887908	-2.05607	0.344997	-1.96878	-0.87425	-0.16115	-1.75915	-1.12568	1.03343
29.6482	-2.53678	-1.26123	0.0298918	-2.09739	0.284742	-2.02315	-0.901445	-0.163762	-1.81191	-1.16456	1.03179
30.1508	-2.56364	-1.28269	-0.0424986	-2.14016	0.221277	-2.07467	-0.920759	-0.168899	-1.86062	-1.20363	1.0279
30.6533	-2.58267	-1.31519	-0.108211	-2.17382	0.16596	-2.13707	-0.952869	-0.185347	-1.92204	-1.24569	1.02484
31.1558	-2.61156	-1.34201	-0.187687	-2.21614	0.0996336	-2.19069	-0.981351	-0.193792	-1.97528	-1.28876	1.02047
31.6583	-2.64109	-1.3653	-0.271951	-2.25754	0.0327844	-2.24754	-1.00852	-0.20807	-2.03404	-1.33347	1.01592
32.1608	-2.66428	-1.39848	-0.353146	-2.29086	-0.0269773	-2.31111	-1.04813	-0.231109	-2.09919	-1.38036	1.01111
32.6633	-2.69852	-1.42237	-0.451058	-2.33344	-0.0983094	-2.36464	-1.07963	-0.245569	-2.15582	-1.42771	1.00518
33.1658	-2.73156	-1.44647	-0.545239	-2.37269	-0.167499	-2.42661	-1.11807	-0.26886	-2.22483	-1.47798	1.00059
33.6683	-2.76008	-1.47777	-0.64453	-2.40514	-0.231003	-2.48918	-1.16406	-0.297761	-2.29079	-1.52892	0.994001
34.1709	-2.80029	-1.49777	-0.756317	-2.44694	-0.306081	-2.54418	-1.20248	-0.318575	-2.35562	-1.58092	0.988288
34.6734	-2.83745	-1.52175	-0.860854	-2.48308	-0.376519	-2.61014	-1.25422	-0.35046	-2.43226	-1.6363	0.983779
35.1759	-2.8721	-1.54918	-0.978044	-2.51397	-0.442946	-2.6707	-1.3066	-0.384294	-2.50041	-1.69092	0.976508
35.6784	-2.91841	-1.56528	-1.09864	-2.55376	-0.520391	-2.72901	-1.35696	-0.411304	-2.57723	-1.74789	0.972808
36.1809	-2.95996	-1.58861	-1.21506	-2.58581	-0.590934	-2.79722	-1.42241	-0.450411	-2.65839	-1.80765	0.96866
36.6834	-3.00109	-1.6113	-1.34615	-2.61433	-0.659255	-2.85617	-1.48295	-0.487538	-2.73346	-1.86581	0.963042
37.1859	-3.05329	-1.6247	-1.4717	-2.65087	-0.737428	-2.91907	-1.54965	-0.519689	-2.82214	-1.92761	0.962722
37.6884	-3.09933	-1.64768	-1.60022	-2.67798	-0.806709	-2.98751	-1.62795	-0.563685	-2.90616	-1.9908	0.960015
38.191	-3.1471	-1.66636	-1.73831	-2.70347	-0.875526	-3.04611	-1.69997	-0.601972	-2.99239	-2.05236	0.958772
38.6935	-3.20492	-1.67964	-1.86671	-2.73576	-0.952464	-3.11336	-1.78527	-0.637559	-3.08873	-2.11827	0.962567
39.196	-3.25562	-1.70368	-2.00438	-2.75743	-1.01888	-3.17984	-1.87526	-0.683518	-3.17646	-2.1839	0.96314
39.6985	-3.3103	-1.72093	-2.14194	-2.77946	-1.08649	-3.23915	-1.96245	-0.72056	-3.27442	-2.24841	0.968222
40.201	-3.37373	-1.73809	-2.27198	-2.80683	-1.16005	-3.30856	-2.06568	-0.75731	-3.37313	-2.31726	0.97639
40.7035	-3.42967	-1.7661	-2.41225	-2.82301	-1.22196	-3.37103	-2.16646	-0.801861	-3.46681	-2.38435	0.982108
41.206	-3.49184	-1.78669	-2.54299	-2.84177	-1.28662	-3.43119	-2.27097	-0.835163	-3.57219	-2.45105	0.993905
41.7085	-3.56129	-1.81347	-2.67217	-2.86461	-1.35493	-3.4992	-2.38846	-0.870658	-3.66936	-2.52157	1.00625
42.2111	-3.6234	-1.8504	-2.80567	-2.87681	-1.41117	-3.55638	-2.49921	-0.910988	-3.76911	-2.58924	1.01765
42.7136	-3.69368	-1.88157	-2.92474	-2.89447	-1.47182	-3.61665	-2.61975	-0.939442	-3.87371	-2.65732	1.03449
43.2161	-3.7692	-1.92528	-3.0472	-2.91564	-1.53398	-3.67974	-2.74555	-0.973226	-3.96724	-2.72856	1.04954
43.7186	-3.83756	-1.97773	-3.16383	-2.92816	-1.58452	-3.73179	-2.86479	-1.0096	-4.06855	-2.79628	1.06454
44.2211	-3.91513	-2.02798	-3.2673	-2.94972	-1.64122	-3.79117	-2.99639	-1.03586	-4.16416	-2.86544	1.08274
44.7236	-3.99523	-2.09581	-3.37451	-2.97489	-1.69748	-3.84753	-3.12464	-1.07143	-4.25321	-2.93719	1.09737
45.2261	-4.06836	-2.17002	-3.46672	-2.99446	-1.74331	-3.89653	-3.25077	-1.10841	-4.34894	-3.00528	1.11195
45.7286	-4.15101	-2.24635	-3.55153	-3.02657	-1.79687	-3.95479	-3.38742	-1.13925	-4.43205	-3.07621	1.12738
46.2312	-4.23332	-2.34224	-3.63525	-3.06212	-1.8482	-4.00554	-3.51509	-1.18362	-4.51697	-3.14915	1.13822
46.7337	-4.30914	-2.44078	-3.7004	-3.09508	-1.89087	-4.05544	-3.64692	-1.2289	-4.60209	-3.21885	1.14898
47.2362	-4.39431	-2.54504	-3.7648	-3.14291	-1.9426	-4.11377	-3.78343	-1.27318	-4.67609	-3.2929	1.15909
47.7387	-4.47631	-2.66712	-3.82112	-3.1933	-1.99052	-4.16316	-3.90987	-1.33405	-4.75817	-3.36818	1.16449
48.2412	-4.5526	-2.78797	-3.86299	-3.24391	-2.03211	-4.21897	-4.04455	-1.39513	-4.83317	-3.44127	1.17032
48.7437	-4.63776	-2.91764	-3.90852	-3.31078	-2.08392	-4.27995	-4.17551	-1.46036	-4.90558	-3.52	1.17465
49.2462	-4.71752	-3.0614	-3.94101	-3.3792	-2.13106	-4.33418	-4.29898	-1.54337	-4.98539	-3.59912	1.17465
49.7487	-4.79324	-3.20133	-3.9688	-3.4506	-2.17527	-4.40043	-4.42961	-1.6258	-5.05464	-3.67775	1.17574
50.2513	-4.8779	-3.35233	-4.00008	-3.53862	-2.2315	-4.46747	-4.54869	-1.71694	-5.13012	-3.76263	1.17434
50.7538	-4.95637	-3.51154	-4.01826	-3.62659	-2.28371	-4.53299	-4.66465	-1.82487	-5.20545	-3.84716	1.16932
51.2563	-5.03379	-3.66498	-4.04189	-3.71932	-2.3378	-4.61253	-4.78212	-1.93089	-5.27312	-3.93294	1.16581
51.7588	-5.12072	-3.8294	-4.06435	-3.82692	-2.40606	-4.68866	-4.88445	-2.04836	-5.35022	-4.02435	1.15883
52.2613	-5.20125	-3.99485	-4.07908	-3.93166	-2.47129	-4.7693	-4.98826	-2.17876	-5.41931	-4.11486	1.14956
52.7638	-5.28337	-4.15369	-4.10421	-4.0414	-2.54258	-4.86107	-5.08684	-2.30529	-5.48886	-4.20748	1.14189
53.2663	-5.37384	-4.32195	-4.12258	-4.16251	-2.62792	-4.94658	-5.17297	-2.44406	-5.56421	-4.30407	1.13041
53.7688	-5.45627	-4.48492	-4.14205	-4.27761	-2.70949	-5.04097	-5.26395	-2.59051	-5.62955	-4.39948	1.11834
54.2714	-5.5408	-4.64231	-4.17029	-4.39742	-2.79887	-5.13991	-5.34469	-2.73172	-5.70292	-4.49655	1.10755
54.7739	-5.63027	-4.80699	-4.19015	-4.52483	-2.89963	-5.23237	-5.42009	-2.88493	-5.77409	-4.59593	1.09324
55.2764	-5.70931	-4.96191	-4.21979	-4.64387	-2.99484	-5.33548	-5.5002	-3.04023	-5.8402	-4.69398	1.07978
55.7789	-5.79022	-5.1137	-4.25214	-4.76762	-3.09833	-5.43611	-5.56816	-3.18971	-5.91577	-4.79242	1.06701
56.2814	-5.87273	-5.26994	-4.28043	-4.89554	-3.20963	-5.53332	-5.6387	-3.34994	-5.98275	-4.89255	1.05152
56.7839	-5.94353	-5.41392	-4.32247	-5.01383	-3.31379	-5.64032	-5.71017	-3.50707	-6.0532	-4.99092	1.03777
57.2864	-6.01672	-5.55778	-4.36076	-5.13722	-3.42625	-5.73978	-5.77164	-3.65885	-6.12778	-5.08853	1.02419
57.7889	-6.08908	-5.70281	-4.40298	-5.26191	-3.54282	-5.84073	-5.84102	-3.81979	-6.19372	-5.18832	1.00879
58.2915	-6.1498	-5.83519	-4.45618	-5.37678	-3.65128	-5.94791	-5.90589	-3.97359	-6.26903	-5.28507	0.995494
58.794	-6.21412	-5.97042	-4.50295	-5.49745	-3.76803	-6.04567	-5.96641	-4.12364	-6.34021	-5.38099	0.981915
59.2965	-6.27597	-6.10342	-4.56089	-5.6171	-3.88549	-6.14961	-6.03562	-4.28099	-6.40889	-5.47978	0.967327
59.799	-6.32747	-6.22525	-4.62221	-5.72768	-3.99472	-6.25452	-6.09628	-4.42852	-6.48598	-5.57363	0.954935
60.3015	-6.38423	-6.35216	-4.67994	-5.84491	-4.11213	-6.35169	-6.15955	-4.57462	-6.55379	-5.66811	0.941973
60.804	-6.43753	-6.47355	-4.75104	-5.95928	-4.22721	-6.45769	-6.22774	-4.72596	-6.627	-5.76522	0.928817
61.3065	-6.48257	-6.5866	-4.81765	-6.066	-4.33455	-6.55925	-6.28678	-4.86616	-6.70168	-5.85569	0.917778
61.809	-6.53443	-6.70555	-4.88712	-6.18008	-4.44984	-6.65729	-6.3536	-5.00765	-6.76878	-5.94937	0.906029
62.3116	-6.58189	-6.81613	-4.96568	-6.28966	-4.56029	-6.76361	-6.41895	-5.15217	-6.8452	-6.04373	0.894829
62.8141	-6.62333	-6.9218	-5.03592	-6.39329	-4.6642	-6.86154	-6.47843	-5.28557	-6.91519	-6.13103	0.885391
63.3166	-6.67245	-7.03261	-5.11473	-6.50441	-4.77596	-6.96111	-6.54704	-5.42292	-6.98461	-6.22398	0.875273
63.8191	-6.71608	-7.13284	-5.19395	-6.60932	-4.88113	-7.06537	-6.60852	-5.56086	-7.06028	-6.31426	0.866204
64.3216	-6.75576	-7.23155	-5.2666	-6.70978	-4.98171	-7.16004	-6.67008	-5.6886	-7.12609	-6.39891	0.858345
64.8241	-6.80312	-7.33299	-5.34883	-6.81699	-5.08995	-7.2605	-6.73806	-5.82217	-7.19823	-6.49009	0.850059
65.3266	-6.84359	-7.42261	-5.42307	-6.91611	-5.19027	-7.36017	-6.79664	-5.95343	-7.26862	-6.57494	0.842944
65.8291	-6.88172	-7.51343	-5.49636	-7.01194	-5.28797	-7.45189	-6.86109	-6.0757	-7.33224	-6.65693	0.83656
66.3317	-6.92649	-7.60341	-5.57463	-7.113	-5.39242	-7.55099	-6.92618	-6.20428	-7.4036	-6.74389	0.83014
66.8342	-6.96265	-7.68139	-5.641	-7.20409	-5.4875	-7.64366	-6.98356	-6.32705	-7.46565	-6.82184	0.824655
67.3367	-6.99753	-7.76212	-5.71188	-7.29275	-5.58138	-7.73204	-7.0493	-6.44198	-7.52761	-6.89962	0.81973
67.8392	-7.03709	-7.83764	-5.77946	-7.38458	-5.6801	-7.82599	-7.10894	-6.56216	-7.59173	-6.97863	0.815064
68.3417	-7.06624	-7.90183	-5.83697	-7.4648	-5.76779	-7.90921	-7.16516	-6.6729	-7.6441	-7.04767	0.810866
68.8442	-7.09479	-7.96874	-5.90021	-7.54334	-5.85501	-7.99195	-7.22734	-6.77693	-7.70105	-7.11771	0.807417
69.3467	-7.12562	-8.02597	-5.95216	-7.62277	-5.94428	-8.07526	-7.27851	-6.88411	-7.75089	-7.1844	0.804187
69.8492	-7.14461	-8.07332	-5.99954	-7.68941	-6.02076	-8.14584	-7.33084	-6.97881	-7.79241	-7.24173	0.80101
70.3518	-7.16365	-8.12206	-6.04823	-7.75509	-6.09682	-8.21831	-7.38285	-7.06817	-7.83687	-7.29912	0.799077
70.8543	-7.18252	-8.15749	-6.08169	-7.81927	-6.17157	-8.28482	-7.42267	-7.15815	-7.86689	-7.34945	0.79693
71.3568	-7.18866	-8.18522	-6.11582	-7.86984	-6.23186	-8.33943	-7.46612	-7.23362	-7.8941	-7.39163	0.794808
71.8593	-7.19538	-8.21206	-6.14327	-7.91977	-6.29136	-8.39604	-7.50164	-7.30526	-7.91642	-7.43124	0.794453
72.3618	-7.19927	-8.22317	-6.15719	-7.96533	-6.34594	-8.44065	-7.52746	-7.37455	-7.92275	-7.46181	0.793082
72.8643	-7.18974	-8.22888	-6.17326	-7.99623	-6.38468	-8.47624	-7.5557	-7.42801	-7.9287	-7.4846	0.792225
73.3668	-7.18081	-8.23041	-6.17493	-8.02582	-6.42186	-8.51124	-7.56974	-7.47864	-7.92019	-7.50152	0.793295
73.8693	-7.16599	-8.21486	-6.16851	-8.04732	-6.45034	-8.53006	-7.5782	-7.5233	-7.89961	-7.50869	0.792424
74.3719	-7.13702	-8.19557	-6.1602	-8.05275	-6.46179	-8.54328	-7.58377	-7.5513	-7.87516	-7.50676	0.793132
74.8744	-7.10802	-8.1679	-6.13347	-8.0554	-6.4705	-8.55101	-7.57194	-7.57676	-7.83023	-7.49614	0.795306
75.3769	-7.06976	-8.12286	-6.10386	-8.04604	-6.46678	-8.54107	-7.55741	-7.59235	-7.77846	-7.4754	0.794962
75.8794	-7.01677	-8.07468	-6.06441	-8.01942	-6.44523	-8.52785	-7.53224	-7.59102	-7.71446	-7.4429	0.79761
76.3819	-6.96277	-8.01361	-6.00778	-7.98838	-6.41972	-8.503	-7.49017	-7.58673	-7.63028	-7.40027	0.800449
76.8844	-6.8964	-7.93586	-5.94964	-7.94173	-6.37848	-8.46142	-7.44537	-7.56862	-7.54087	-7.34649	0.800973
77.3869	-6.81527	-7.85441	-5.87361	-7.87708	-6.31919	-8.41636	-7.38259	-7.53377	-7.43068	-7.27811	0.805638
77.8894	-6.73229	-7.75582	-5.78543	-7.80639	-6.25478	-8.35359	-7.3063	-7.49478	-7.30564	-7.19945	0.808545
78.392	-6.63433	-7.64205	-5.69188	-7.71685	-6.17181	-8.27662	-7.22364	-7.43817	-7.1714	-7.10742	0.810414
78.8945	-6.52211	-7.52291	-5.57616	-7.60897	-6.07112	-8.19321	-7.11845	-7.36537	-7.01258	-6.99899	0.816565
79.397	-6.4071	-7.38318	-5.45383	-7.49334	-5.96423	-8.0879	-7.00376	-7.28651	-6.84494	-6.88053	0.819026
79.8995	-6.27481	-7.23043	-5.31871	-7.35607	-5.83652	-7.97167	-6.87639	-7.18662	-6.6604	-6.74574	0.822641
80.402	-6.12912	-7.06977	-5.16293	-7.20059	-5.69199	-7.84422	-6.72607	-7.07135	-6.45433	-6.59449	0.829146
80.9045	-5.97963	-6.88642	-5.00321	-7.03597	-5.54039	-7.69356	-6.56885	-6.94761	-6.24154	-6.43302	0.831017
81.407	-5.81113	-6.69264	-4.82349	-6.84771	-5.36641	-7.53462	-6.3923	-6.80032	-6.00523	-6.25265	0.83626
81.9095	-5.63062	-6.48797	-4.62949	-6.64227	-5.17715	-7.35871	-6.19665	-6.63918	-5.75536	-6.05749	0.841566
82.4121	-5.44544	-6.26034	-4.42963	-6.42685	-4.98012	-7.16124	-5.99402	-6.46752	-5.49532	-5.85116	0.843071
82.9146	-5.24015	-6.02512	-4.20668	-6.18685	-4.75976	-6.95636	-5.76772	-6.27139	-5.21117	-5.62502	0.848979
83.4171	-5.02469	-5.77611	-3.97732	-5.93178	-4.5262	-6.7296	-5.52879	-6.06384	-4.92144	-5.38664	0.851847
83.9196	-4.80364	-5.50595	-3.7365	-5.6667	-4.28439	-6.48567	-5.27987	-5.84396	-4.6151	-5.13575	0.853498
84.4221	-4.56194	-5.23106	-3.4758	-5.37748	-4.01927	-6.23348	-5.00716	-5.59994	-4.2916	-4.86642	0.858448
84.9246	-4.31228	-4.94009	-3.21406	-5.07658	-3.74398	-5.9572	-4.72841	-5.34724	-3.96566	-4.58728	0.858558
85.4271	-4.05632	-4.63192	-2.93509	-4.76649	-3.46071	-5.67001	-4.43514	-5.08063	-3.61909	-4.29504	0.860416
85.9296	-3.78019	-4.32157	-2.64508	-4.43401	-3.15564	-5.37223	-4.12311	-4.79182	-3.26685	-3.98783	0.862421
86.4322	-3.49918	-3.99398	-2.3545	-4.09432	-2.84467	-5.05193	-3.80954	-4.49776	-2.90918	-3.67278	0.860163
86.9347	-3.21187	-3.65502	-2.04516	-3.74697	-2.52695	-4.72704	-3.47808	-4.18922	-2.53425	-3.34606	0.861101
87.4372	-2.90631	-3.31595	-1.73575	-3.38045	-2.19052	-4.38863	-3.1372	-3.86251	-2.16354	-3.00898	0.858555
87.9397	-2.59996	-2.9602	-1.42197	-3.01241	-1.85362	-4.03329	-2.79598	-3.5347	-1.78205	-2.66602	0.854465
88.4422	-2.28811	-2.60058	-1.09494	-2.63924	-1.51193	-3.67827	-2.43761	-3.19293	-1.39471	-2.31537	0.852357
88.9447	-1.96144	-2.24249	-0.77626	-2.25197	-1.15605	-3.30788	-2.08101	-2.83891	-1.01489	-1.95899	0.844818
89.4472	-1.63898	-1.87069	-0.448936	-1.87012	-0.805843	-2.92968	-1.72258	-2.4882	-0.623247	-1.59981	0.838855
89.9497	-1.31263	-1.50366	-0.120295	-1.48662	-0.453327	-2.55448	-1.35353	-2.12522	-0.2405	-1.23892	0.831531
90.4523	-0.976432	-1.13953	0.197327	-1.09568	-0.0924351	-2.16513	-0.995731	-1.75761	0.138038	-0.876354	0.819717
90.9548	-0.650186	-0.767357	0.523498	-0.717747	0.256198	-1.77909	-0.633916	-1.39772	0.520407	-0.516212	0.810833
91.4573	-0.322445	-0.4087	0.836998	-0.34199	0.604187	-1.3965	-0.27303	-1.02864	0.883353	-0.160752	0.797196
91.9598	0.0087898	-0.0540633	1.14238	0.0335926	0.953542	-1.00539	0.0718724	-0.663822	1.24656	0.192607	0.782231
92.4623	0.324022	0.300709	1.449	0.389002	1.284	-0.628189	0.420612	-0.310735	1.59825	0.536297	0.768844
92.9648	0.63787	0.634622	1.73306	0.738793	1.61059	-0.253647	0.754856	0.047086	1.92944	0.870297	0.749608
93.4673	0.947934	0.963831	2.01364	1.08075	1.93083	0.119469	1.07373	0.391204	2.25953	1.19788	0.73228
93.9698	1.23639	1.28419	2.28238	1.39679	2.22634	0.471267	1.39135	0.720317	2.56327	1.50803	0.713651
94.4724	1.52069	1.57925	2.52683	1.70459	2.51525	0.820852	1.68337	1.04849	2.85297	1.80581	0.691126
94.9749	1.79398	1.86903	2.7687	1.99739	2.79054	1.15678	1.96413	1.35395	3.13127	2.09175	0.671672
95.4774	2.0416	2.14097	2.98524	2.26033	3.03726	1.46926	2.23386	1.64249	3.37732	2.35426	0.648815
95.9799	2.28299	2.38633	3.18321	2.51323	3.27565	1.77804	2.47353	1.92391	3.61538	2.60359	0.625491
96.4824	2.50692	2.6252	3.37269	2.74493	3.49422	2.0619	2.70582	2.17556	3.82744	2.83497	0.603904
96.9849	2.703	2.83827	3.5296	2.94517	3.68248	2.32513	2.91561	2.4101	4.01282	3.04024	0.579375
97.4874	2.89151	3.02662	3.67595	3.13472	3.86146	2.57995	3.09865	2.63149	4.1887	3.23212	0.556746
97.9899	3.05747	3.20624	3.80288	3.29865	4.01572	2.80259	3.27437	2.81883	4.32904	3.40064	0.533868
98.4925	3.19454	3.35338	3.89924	3.43107	4.1393	3.00899	3.41783	2.9897	4.45386	3.5431	0.511008
98.995	3.32807	3.49018	3.99061	3.55683	4.25662	3.20036	3.55267	3.14263	4.55971	3.6753	0.488972
99.4975	3.4379	3.59818	4.05469	3.65616	4.34757	3.37432	3.66279	3.27106	4.63748	3.78224	0.465777
100	3.46117	3.59818	4.07492	3.67647	4.36556	3.4784	3.66716	3.3419	4.69244	3.81735	0.459743

## Sheet: M1b_RightLeg_NW
StancePhase	NDevR_Meas1	NDevR_Meas2	NDevR_Meas3	NDevR_Meas4	NDevR_Meas5	NDevR_Meas6	NDevR_Meas7	NDevR_Meas8	NDevR_Meas9	NDevR_Mean	NDevR_SD
0	-1.52246	-2.38433	-1.64405	-2.12141	-2.12464	-1.86792	-2.17364	-2.14736	-1.07453	-1.89559	0.412376
0.502513	-1.364	-2.2224	-1.51012	-1.96779	-1.98577	-1.765	-1.99857	-2.02884	-0.991123	-1.75929	0.394906
1.00503	-1.20724	-2.08927	-1.33543	-1.81398	-1.84609	-1.5851	-1.84414	-1.84692	-0.817575	-1.59842	0.403571
1.50754	-1.04637	-1.94605	-1.17864	-1.65384	-1.69796	-1.43748	-1.67955	-1.68839	-0.679395	-1.4453	0.401398
2.01005	-0.899029	-1.80145	-1.03531	-1.50525	-1.56021	-1.29121	-1.52584	-1.53938	-0.531487	-1.2988	0.401733
2.51256	-0.755723	-1.67295	-0.875963	-1.3589	-1.42292	-1.13193	-1.37653	-1.37453	-0.384284	-1.15041	0.404742
3.01508	-0.602369	-1.53081	-0.7337	-1.20098	-1.27217	-0.99357	-1.21639	-1.22234	-0.252695	-1.00278	0.399992
3.51759	-0.470305	-1.39931	-0.597405	-1.06255	-1.13865	-0.849394	-1.07914	-1.08012	-0.105783	-0.864739	0.402425
4.0201	-0.341444	-1.28203	-0.453769	-0.92595	-1.00454	-0.704951	-0.937418	-0.926351	0.0211975	-0.728362	0.401912
4.52261	-0.207713	-1.15371	-0.336556	-0.783272	-0.861877	-0.582809	-0.798544	-0.792526	0.145634	-0.596819	0.397604
5.02513	-0.0992863	-1.04532	-0.214773	-0.664507	-0.740476	-0.450319	-0.683456	-0.666354	0.274505	-0.476666	0.400461
5.52764	0.0074259	-0.947305	-0.101874	-0.546619	-0.617456	-0.330814	-0.558988	-0.533621	0.377264	-0.361332	0.397147
6.03015	0.114165	-0.843065	-0.0129787	-0.428031	-0.491294	-0.228355	-0.452234	-0.426068	0.489121	-0.253193	0.395129
6.53266	0.193882	-0.764996	0.0842796	-0.335829	-0.389136	-0.115857	-0.36118	-0.322508	0.587085	-0.158251	0.397065
7.03518	0.274462	-0.691712	0.156864	-0.242757	-0.283995	-0.0265656	-0.262767	-0.217657	0.667693	-0.069604	0.393275
7.53769	0.350963	-0.618519	0.217366	-0.153888	-0.180996	0.0554905	-0.191651	-0.140197	0.757716	0.0106982	0.394017
8.0402	0.400674	-0.573812	0.279538	-0.0920744	-0.103186	0.141743	-0.123848	-0.0623992	0.820383	0.0763354	0.394806
8.54271	0.454128	-0.528198	0.310005	-0.027347	-0.0209106	0.200466	-0.0577019	0.0111768	0.881846	0.13594	0.393301
9.04523	0.49985	-0.489942	0.341484	0.0287179	0.0541397	0.262029	-0.0192608	0.0577598	0.940219	0.186111	0.396059
9.54774	0.52084	-0.478487	0.360499	0.0588592	0.1043	0.317956	0.0263318	0.10877	0.971851	0.221213	0.397213
10.0503	0.548886	-0.461341	0.35345	0.0942481	0.160405	0.349494	0.0585111	0.150259	1.01338	0.251921	0.399618
10.5528	0.56678	-0.458207	0.353731	0.117452	0.204806	0.390943	0.0723588	0.167977	1.03549	0.27237	0.403565
11.0553	0.564315	-0.475933	0.328837	0.11782	0.22633	0.41705	0.097359	0.193903	1.04534	0.279446	0.407604
11.5578	0.572741	-0.484405	0.293399	0.126076	0.255455	0.429023	0.100539	0.206239	1.0632	0.284696	0.413453
12.0603	0.569906	-0.511166	0.261658	0.119914	0.269589	0.453019	0.100404	0.200762	1.05414	0.279803	0.418902
12.5628	0.552473	-0.549306	0.201964	0.0958776	0.26481	0.456097	0.107356	0.20654	1.0511	0.265212	0.427353
13.0653	0.549191	-0.576335	0.148454	0.0825449	0.269643	0.458822	0.0914348	0.196063	1.04337	0.251465	0.434763
13.5678	0.533832	-0.622971	0.0882454	0.0538694	0.25779	0.469964	0.0858377	0.175214	1.01634	0.22868	0.443204
14.0704	0.509735	-0.670244	0.00959086	0.0134625	0.232628	0.460319	0.0773575	0.167027	1.00471	0.20051	0.455086
14.5729	0.50164	-0.707181	-0.054098	-0.0138891	0.219047	0.462368	0.052977	0.140949	0.975191	0.175223	0.462868
15.0754	0.48047	-0.762767	-0.134469	-0.0567718	0.188248	0.464634	0.0455153	0.112161	0.944263	0.142365	0.475548
15.5779	0.455936	-0.809447	-0.216546	-0.104976	0.150403	0.451782	0.024665	0.0953925	0.923561	0.107863	0.488068
16.0804	0.44763	-0.849358	-0.286728	-0.138794	0.125443	0.457173	0.000567237	0.0600694	0.88193	0.077548	0.496901
16.5829	0.425045	-0.904978	-0.376188	-0.188008	0.0834784	0.453378	-0.00909231	0.0290834	0.855186	0.0408782	0.513111
17.0854	0.403829	-0.944588	-0.451819	-0.236479	0.040876	0.444443	-0.0374737	0.00752974	0.824109	0.00560308	0.523799
17.5879	0.397628	-0.982749	-0.526872	-0.270435	0.0116717	0.453366	-0.0558394	-0.0321523	0.782659	-0.024747	0.535199
18.0905	0.376046	-1.0317	-0.613406	-0.319386	-0.0336897	0.446463	-0.0695038	-0.0615874	0.760396	-0.0607075	0.552065
18.593	0.359995	-1.06059	-0.679212	-0.362083	-0.0737173	0.445867	-0.0991724	-0.0856633	0.721776	-0.0925338	0.560378
19.0955	0.356634	-1.09383	-0.755925	-0.391262	-0.100995	0.456433	-0.110636	-0.126191	0.690441	-0.119481	0.574792
19.598	0.337185	-1.13145	-0.829427	-0.434824	-0.143525	0.449903	-0.129579	-0.152015	0.668733	-0.151667	0.588853
20.1005	0.3269	-1.14835	-0.886743	-0.467528	-0.175838	0.458937	-0.154712	-0.17739	0.630846	-0.177098	0.596144
20.603	0.32618	-1.17469	-0.959072	-0.488893	-0.197401	0.468646	-0.161878	-0.216207	0.613128	-0.19891	0.612016
21.1055	0.309273	-1.19829	-1.01433	-0.52392	-0.233336	0.465973	-0.185203	-0.237508	0.58943	-0.225323	0.621258
21.608	0.304604	-1.20376	-1.06581	-0.544462	-0.255323	0.482904	-0.201923	-0.263432	0.562449	-0.24275	0.629361
22.1106	0.30583	-1.22207	-1.12603	-0.556692	-0.269608	0.489939	-0.208881	-0.298606	0.555189	-0.258992	0.64371
22.6131	0.291472	-1.2308	-1.16345	-0.58147	-0.297225	0.493767	-0.232929	-0.315244	0.532176	-0.278189	0.648463
23.1156	0.291797	-1.22665	-1.20958	-0.588983	-0.308255	0.514711	-0.240254	-0.341167	0.522713	-0.287296	0.65805
23.6181	0.294037	-1.23642	-1.25099	-0.591705	-0.315353	0.518862	-0.250054	-0.371298	0.520097	-0.298092	0.66803
24.1206	0.282024	-1.23103	-1.27484	-0.605372	-0.334438	0.530468	-0.269607	-0.383686	0.505245	-0.309026	0.670411
24.6231	0.286435	-1.21982	-1.31238	-0.599873	-0.335291	0.551184	-0.269517	-0.409099	0.512999	-0.310596	0.680382
25.1256	0.288684	-1.22106	-1.33208	-0.593391	-0.336301	0.55445	-0.282477	-0.433273	0.511943	-0.315945	0.684892
25.6281	0.278705	-1.20372	-1.34707	-0.59582	-0.347421	0.573707	-0.292862	-0.442194	0.513191	-0.318165	0.687356
26.1307	0.28613	-1.18833	-1.37015	-0.578137	-0.33948	0.591308	-0.289094	-0.466581	0.532087	-0.313583	0.695505
26.6332	0.287459	-1.18165	-1.36999	-0.563387	-0.33571	0.597185	-0.302335	-0.484371	0.535223	-0.313064	0.695786
27.1357	0.279225	-1.15576	-1.37793	-0.555136	-0.339629	0.622367	-0.301199	-0.490816	0.555957	-0.306991	0.699627
27.6382	0.288578	-1.13909	-1.38095	-0.526781	-0.324526	0.635937	-0.297145	-0.513568	0.579096	-0.297606	0.704037
28.1407	0.288197	-1.12577	-1.36605	-0.505166	-0.317429	0.647789	-0.305508	-0.524898	0.593372	-0.290607	0.702938
28.6432	0.281345	-1.09559	-1.36457	-0.487317	-0.315269	0.675797	-0.293461	-0.529742	0.630361	-0.277605	0.707604
29.1457	0.291363	-1.08029	-1.34524	-0.45028	-0.295062	0.686423	-0.290189	-0.549993	0.655241	-0.264224	0.708014
29.6482	0.288421	-1.06222	-1.32094	-0.423422	-0.286351	0.70613	-0.288164	-0.554956	0.687065	-0.250492	0.708399
30.1508	0.282402	-1.03226	-1.30485	-0.397309	-0.279564	0.733433	-0.268091	-0.558762	0.732802	-0.232467	0.712092
30.6533	0.291732	-1.02023	-1.2656	-0.353745	-0.256534	0.743746	-0.263502	-0.575432	0.763072	-0.215165	0.710456
31.1558	0.285519	-0.99955	-1.23455	-0.323277	-0.247901	0.770986	-0.247431	-0.574316	0.813572	-0.195216	0.713712
31.6583	0.279776	-0.973776	-1.19902	-0.290464	-0.238014	0.794765	-0.222891	-0.577377	0.861496	-0.173945	0.714995
32.1608	0.287098	-0.965917	-1.14581	-0.242792	-0.214412	0.807953	-0.212422	-0.589455	0.904143	-0.152402	0.714759
32.6633	0.277014	-0.944922	-1.10664	-0.210575	-0.207365	0.840201	-0.181893	-0.582954	0.968071	-0.127674	0.720323
33.1658	0.270927	-0.926559	-1.05027	-0.17307	-0.195888	0.85919	-0.155243	-0.585567	1.01697	-0.10439	0.719779
33.6683	0.275014	-0.923254	-0.989527	-0.124117	-0.173875	0.877735	-0.133699	-0.592502	1.07682	-0.0786012	0.724234
34.1709	0.260754	-0.904641	-0.938059	-0.0923761	-0.169798	0.910914	-0.0915138	-0.581888	1.14563	-0.0512201	0.73052
34.6734	0.253931	-0.896175	-0.864239	-0.052775	-0.158353	0.925574	-0.0626636	-0.584446	1.19964	-0.0266123	0.731208
35.1759	0.254021	-0.897601	-0.799726	-0.00586342	-0.140129	0.950054	-0.026441	-0.58618	1.27478	0.00254554	0.741733
35.6784	0.235855	-0.884295	-0.732082	0.0227511	-0.140401	0.979536	0.0227332	-0.57306	1.34162	0.0302952	0.747819
36.1809	0.228337	-0.887196	-0.647853	0.0613164	-0.130732	0.991443	0.0563182	-0.575833	1.40621	0.0557793	0.753904
36.6834	0.224265	-0.893353	-0.579312	0.10255	-0.118366	1.01984	0.107579	-0.572671	1.48839	0.0865463	0.769414
37.1859	0.203031	-0.887973	-0.495072	0.125202	-0.124083	1.04156	0.159256	-0.55879	1.55229	0.112824	0.77648
37.6884	0.195228	-0.902272	-0.408042	0.159378	-0.117646	1.05247	0.201294	-0.562011	1.62955	0.138661	0.790918
38.191	0.187339	-0.912682	-0.332368	0.191392	-0.112576	1.08055	0.264336	-0.554823	1.70918	0.168928	0.809136
38.6935	0.164319	-0.916636	-0.236063	0.20549	-0.124073	1.09228	0.316004	-0.542189	1.77471	0.192648	0.820291
39.196	0.156981	-0.940324	-0.151323	0.232204	-0.121548	1.10345	0.369427	-0.546283	1.8604	0.218109	0.843051
39.6985	0.146181	-0.953403	-0.0658408	0.252113	-0.124104	1.12621	0.438543	-0.536565	1.93189	0.246113	0.862355
40.201	0.12316	-0.965827	0.0340067	0.255832	-0.140583	1.12821	0.490551	-0.527268	2.00411	0.26691	0.880422
40.7035	0.117457	-0.994268	0.115201	0.27285	-0.141566	1.13972	0.555871	-0.53271	2.08881	0.291263	0.908397
41.206	0.105247	-1.00658	0.209396	0.279038	-0.150804	1.15268	0.625109	-0.522288	2.1529	0.316077	0.928492
41.7085	0.0844361	-1.02341	0.303325	0.272018	-0.170402	1.14715	0.679975	-0.518095	2.23188	0.334098	0.953477
42.2111	0.0818154	-1.04912	0.38229	0.278861	-0.173588	1.15732	0.754176	-0.525084	2.30591	0.356954	0.982074
42.7136	0.0699622	-1.05511	0.478588	0.272069	-0.187605	1.15771	0.818923	-0.51548	2.36695	0.378444	1.0029
43.2161	0.0533753	-1.0692	0.559186	0.256489	-0.207756	1.14779	0.878762	-0.516922	2.44503	0.394084	1.03108
43.7186	0.0547384	-1.08297	0.636371	0.255434	-0.211236	1.15384	0.955074	-0.524297	2.50252	0.415498	1.05581
44.2211	0.0442693	-1.07602	0.723769	0.239458	-0.227469	1.14193	1.01258	-0.515293	2.5623	0.433947	1.07576
44.7236	0.0328482	-1.07881	0.787653	0.220281	-0.245312	1.13122	1.07675	-0.520228	2.62674	0.447906	1.10102
45.2261	0.0380798	-1.07177	0.860316	0.216208	-0.247072	1.13103	1.1466	-0.524437	2.66763	0.468509	1.11847
45.7286	0.0293641	-1.04604	0.928249	0.197192	-0.26301	1.11083	1.19656	-0.513303	2.72239	0.484692	1.13419
46.2312	0.0236159	-1.03008	0.977096	0.180964	-0.276135	1.10285	1.26149	-0.5169	2.76363	0.498504	1.15116
46.7337	0.0326554	-0.996595	1.0402	0.179865	-0.274683	1.0963	1.3182	-0.512658	2.7935	0.519642	1.15973
47.2362	0.0266613	-0.949667	1.08469	0.164586	-0.288282	1.0748	1.36279	-0.495157	2.83653	0.535216	1.16805
47.7387	0.0278507	-0.91126	1.12437	0.157947	-0.294873	1.07246	1.42334	-0.491457	2.85556	0.551549	1.1748
48.2412	0.0417565	-0.850278	1.17371	0.165827	-0.289099	1.06241	1.46497	-0.473445	2.88152	0.575262	1.17458
48.7437	0.0408125	-0.782811	1.19994	0.161033	-0.298489	1.04806	1.50729	-0.445418	2.90786	0.593142	1.17406
49.2462	0.0515275	-0.720425	1.23678	0.170227	-0.296863	1.05381	1.55839	-0.428899	2.91461	0.615462	1.17139
49.7487	0.0729987	-0.633158	1.27126	0.192407	-0.285354	1.04613	1.58768	-0.39295	2.93866	0.644185	1.1625
50.2513	0.0813645	-0.54681	1.29008	0.203343	-0.287852	1.04705	1.62918	-0.351221	2.94715	0.668032	1.15311
50.7538	0.106237	-0.461151	1.32701	0.231937	-0.275047	1.06293	1.66712	-0.317897	2.95184	0.699219	1.14224
51.2563	0.14032	-0.352478	1.34937	0.270152	-0.254357	1.06509	1.68932	-0.262475	2.969	0.734883	1.12439
51.7588	0.164336	-0.252621	1.37107	0.297612	-0.244923	1.08634	1.7286	-0.206994	2.96361	0.767447	1.1075
52.2613	0.209006	-0.149303	1.40623	0.344273	-0.21616	1.1128	1.75257	-0.157245	2.97097	0.808126	1.08928
52.7638	0.260419	-0.0287182	1.42169	0.395515	-0.181866	1.13008	1.77328	-0.0858661	2.97524	0.851086	1.06309
53.2663	0.303862	0.0766508	1.45069	0.436047	-0.156332	1.17052	1.80723	-0.0210908	2.96509	0.892519	1.04142
53.7688	0.369385	0.189845	1.47968	0.495936	-0.109471	1.20465	1.82041	0.0408415	2.97398	0.940585	1.01667
54.2714	0.436865	0.312459	1.49477	0.554902	-0.0610519	1.23746	1.84357	0.121789	2.96574	0.989613	0.98495
54.7739	0.497097	0.416877	1.52935	0.603899	-0.0197564	1.29014	1.86929	0.190151	2.96108	1.03757	0.961691
55.2764	0.578739	0.533199	1.55022	0.671884	0.0429726	1.32786	1.87768	0.259057	2.96744	1.0899	0.931838
55.7789	0.656815	0.650122	1.57101	0.733934	0.102516	1.37387	1.90418	0.34268	2.9548	1.14332	0.899185
56.2814	0.728741	0.749405	1.60569	0.787836	0.156511	1.43086	1.92098	0.409148	2.96098	1.19446	0.876627
56.7839	0.820663	0.863172	1.62083	0.860035	0.230763	1.47071	1.93161	0.48	2.96235	1.2489	0.844151
57.2864	0.903985	0.968799	1.6497	0.922117	0.296948	1.52687	1.95991	0.560311	2.95693	1.30506	0.815246
57.7889	0.982947	1.06065	1.67862	0.97885	0.359351	1.58232	1.97057	0.621224	2.97246	1.35633	0.794338
58.2915	1.07984	1.16743	1.69358	1.05281	0.439972	1.62527	1.9889	0.690639	2.97156	1.41222	0.76274
58.794	1.16369	1.25878	1.72804	1.11338	0.508301	1.68768	2.01638	0.763848	2.98183	1.4691	0.740547
59.2965	1.24545	1.34269	1.74865	1.17208	0.575411	1.73845	2.02644	0.817846	3.00113	1.51868	0.721402
59.799	1.34237	1.43947	1.76911	1.24641	0.658467	1.78622	2.05474	0.884067	3.00552	1.57626	0.694325
60.3015	1.42258	1.51598	1.80346	1.30495	0.72627	1.85029	2.07977	0.948327	3.03237	1.63155	0.67921
60.804	1.50328	1.59258	1.81819	1.36536	0.796139	1.89611	2.09599	0.995755	3.0513	1.67941	0.66206
61.3065	1.5958	1.67759	1.84673	1.43907	0.87939	1.94986	2.13316	1.05813	3.06912	1.73876	0.642008
61.809	1.66889	1.74058	1.8754	1.4953	0.94551	2.01134	2.15666	1.11309	3.10604	1.79031	0.63226
62.3116	1.74533	1.81089	1.89018	1.55697	1.0171	2.05448	2.18455	1.15533	3.12532	1.8378	0.617968
62.8141	1.82983	1.88336	1.9247	1.62887	1.09887	2.11389	2.22701	1.21375	3.15965	1.89777	0.605336
63.3166	1.89338	1.93536	1.94554	1.68233	1.16227	2.16975	2.25208	1.25989	3.19738	1.94422	0.598648
63.8191	1.96319	2.00035	1.96646	1.74459	1.23403	2.21346	2.29312	1.29859	3.22183	1.99285	0.588461
64.3216	2.03708	2.06046	2.00155	1.81351	1.31188	2.27611	2.336	1.35294	3.26798	2.05083	0.581556
64.8241	2.08975	2.10467	2.01715	1.86405	1.37068	2.32493	2.36597	1.39121	3.30038	2.09209	0.57648
65.3266	2.15157	2.16495	2.04671	1.92642	1.44013	2.37187	2.41652	1.42795	3.33454	2.1423	0.571075
65.8291	2.21349	2.21359	2.0764	1.9916	1.51112	2.4336	2.45555	1.47819	3.38213	2.19508	0.56698
66.3317	2.25522	2.25304	2.09196	2.03936	1.56335	2.47565	2.49241	1.51013	3.40937	2.23228	0.56339
66.8342	2.30877	2.30847	2.12694	2.10138	1.62814	2.52645	2.54536	1.54665	3.45265	2.28276	0.561903
67.3367	2.35857	2.34692	2.14755	2.16206	1.69001	2.58235	2.5789	1.59323	3.49149	2.3279	0.557861
67.8392	2.39037	2.38397	2.16732	2.20689	1.73454	2.61917	2.62234	1.62109	3.51809	2.36264	0.556365
68.3417	2.4361	2.43382	2.20017	2.26736	1.79314	2.67213	2.67006	1.65915	3.56311	2.41056	0.556316
68.8442	2.47439	2.46368	2.21204	2.32195	1.84459	2.71842	2.69938	1.70268	3.58834	2.44727	0.551
69.3467	2.49754	2.49969	2.23636	2.36253	1.88107	2.75264	2.74601	1.72864	3.61753	2.48022	0.551836
69.8492	2.53572	2.54254	2.25907	2.41887	1.93241	2.80447	2.78269	1.76898	3.65297	2.52197	0.550215
70.3518	2.56261	2.56492	2.26575	2.46451	1.9726	2.83968	2.80994	1.80907	3.6662	2.55059	0.544086
70.8543	2.57742	2.59911	2.28998	2.49819	2.00077	2.87343	2.85318	1.8337	3.69514	2.5801	0.546343
71.3568	2.60705	2.63209	2.29766	2.54657	2.04359	2.91934	2.87577	1.87474	3.71163	2.61205	0.541224
71.8593	2.62155	2.6465	2.30231	2.57953	2.07145	2.9434	2.90107	1.90901	3.71752	2.63248	0.535773
72.3618	2.62719	2.67551	2.31768	2.60296	2.09043	2.97604	2.93224	1.93079	3.73703	2.65443	0.537545
72.8643	2.64632	2.69446	2.30939	2.63918	2.12268	3.00994	2.93989	1.96889	3.73167	2.6736	0.528994
73.3668	2.64692	2.69899	2.31092	2.65603	2.13645	3.02307	2.95946	1.99392	3.73209	2.6842	0.52523
73.8693	2.64203	2.71767	2.30781	2.66641	2.14452	3.05059	2.97008	2.01036	3.73074	2.69336	0.524483
74.3719	2.64837	2.71825	2.28557	2.68702	2.16344	3.0665	2.9632	2.04105	3.70664	2.69778	0.514042
74.8744	2.63341	2.71019	2.27772	2.68518	2.16083	3.06845	2.96983	2.0532	3.69665	2.69505	0.511589
75.3769	2.61636	2.71256	2.24982	2.67994	2.15552	3.08392	2.95443	2.06103	3.66661	2.68669	0.507423
75.8794	2.60735	2.69089	2.21565	2.68143	2.15747	3.07711	2.93315	2.07902	3.6282	2.67447	0.49697
76.3819	2.57485	2.66681	2.18869	2.65793	2.13522	3.0662	2.91783	2.07421	3.59723	2.65322	0.494651
76.8844	2.5431	2.64665	2.13468	2.63367	2.11267	3.06118	2.87451	2.0692	3.53766	2.6237	0.487916
77.3869	2.51505	2.5994	2.08733	2.61163	2.09272	3.0289	2.8363	2.06859	3.485	2.59166	0.478578
77.8894	2.46169	2.55528	2.0319	2.56271	2.04645	3.00158	2.79013	2.04254	3.42214	2.54605	0.475599
78.392	2.41117	2.50667	1.95442	2.51525	2.00176	2.968	2.71926	2.01983	3.33731	2.49263	0.468017
78.8945	2.35914	2.43128	1.88827	2.46498	1.95431	2.90908	2.6582	1.99468	3.26353	2.43594	0.459829
79.397	2.28076	2.3627	1.79912	2.3871	1.87929	2.85955	2.57491	1.94344	3.1632	2.36112	0.456489
79.8995	2.20675	2.28064	1.70127	2.31258	1.80722	2.79068	2.4775	1.89817	3.05714	2.28133	0.449222
80.402	2.12577	2.17529	1.60782	2.23014	1.72674	2.70409	2.38554	1.84321	2.95147	2.19445	0.441863
80.9045	2.0184	2.07786	1.48511	2.12045	1.61854	2.62467	2.26291	1.76349	2.81562	2.08745	0.439206
81.407	1.91639	1.95888	1.36689	2.01549	1.51418	2.51635	2.13847	1.69083	2.68729	1.97831	0.432332
81.9095	1.80202	1.82264	1.23825	1.89756	1.39604	2.4008	2.00766	1.60115	2.54135	1.85638	0.426233
82.4121	1.66242	1.69261	1.08607	1.75394	1.25143	2.28422	1.84714	1.48932	2.37644	1.71595	0.425021
82.9146	1.5288	1.5353	0.943309	1.61598	1.11144	2.13594	1.6928	1.38372	2.21932	1.57407	0.418264
83.4171	1.37817	1.36822	0.776199	1.46067	0.953303	1.98969	1.51838	1.25452	2.03235	1.41461	0.414531
83.9196	1.20506	1.20323	0.599734	1.28251	0.771684	1.83084	1.32415	1.1074	1.84407	1.24096	0.414169
84.4221	1.03857	1.00866	0.426623	1.11063	0.595509	1.64485	1.13619	0.964641	1.65092	1.06407	0.407516
84.9246	0.851836	0.812157	0.224681	0.918068	0.398124	1.46537	0.919293	0.79407	1.43071	0.868257	0.406528
85.4271	0.646948	0.61223	0.0278002	0.70694	0.181709	1.26246	0.696876	0.611473	1.22058	0.663002	0.405268
85.9296	0.449358	0.384591	-0.17849	0.502738	-0.0284928	1.04275	0.473387	0.43061	0.990185	0.451849	0.399227
86.4322	0.229914	0.16213	-0.405497	0.276281	-0.261413	0.828036	0.221504	0.220195	0.748949	0.224455	0.399834
86.9347	-0.00193388	-0.0693096	-0.620609	0.0371112	-0.507588	0.58421	-0.0234426	0.0041556	0.515732	-0.00907499	0.396247
87.4372	-0.225519	-0.322591	-0.855853	-0.194105	-0.746624	0.336437	-0.279831	-0.213507	0.256741	-0.249428	0.391408
87.9397	-0.47052	-0.565205	-1.09514	-0.447072	-1.00797	0.0874464	-0.554285	-0.459787	0.0057946	-0.500748	0.391411
88.4422	-0.72075	-0.821001	-1.32578	-0.705547	-1.27546	-0.188619	-0.815985	-0.705068	-0.248985	-0.756355	0.385305
88.9447	-0.961223	-1.08938	-1.57744	-0.954551	-1.5343	-0.457215	-1.0964	-0.955014	-0.519518	-1.01612	0.381598
89.4472	-1.22051	-1.34344	-1.81635	-1.22262	-1.81267	-0.734683	-1.37865	-1.22929	-0.772074	-1.28114	0.37913
89.9497	-1.47682	-1.61206	-2.05575	-1.4878	-2.0887	-1.02941	-1.64977	-1.49559	-1.03866	-1.54828	0.371555
90.4523	-1.72132	-1.88149	-2.30495	-1.7412	-2.35362	-1.30947	-1.93866	-1.76801	-1.30064	-1.81326	0.368511
90.9548	-1.98001	-2.13442	-2.532	-2.00862	-2.63285	-1.60331	-2.21284	-2.05686	-1.54759	-2.07872	0.363467
91.4573	-2.22689	-2.39939	-2.76648	-2.26379	-2.9003	-1.89914	-2.48159	-2.3304	-1.80693	-2.34166	0.356474
91.9598	-2.45945	-2.65222	-2.99203	-2.50403	-3.15338	-2.17807	-2.75744	-2.60913	-2.04314	-2.59432	0.354315
92.4623	-2.70015	-2.88745	-3.196	-2.75143	-3.41377	-2.46968	-3.00711	-2.89327	-2.27445	-2.8437	0.34879
92.9648	-2.92047	-3.12871	-3.40595	-2.97722	-3.65298	-2.74653	-3.25615	-3.15481	-2.50356	-3.08293	0.34514
93.4673	-3.12424	-3.34601	-3.58971	-3.18504	-3.87463	-3.00802	-3.49548	-3.41822	-2.7028	-3.30491	0.345368
93.9698	-3.32984	-3.54609	-3.75954	-3.39299	-4.09647	-3.27433	-3.70531	-3.6744	-2.90402	-3.52033	0.342898
94.4724	-3.50798	-3.74451	-3.92501	-3.57171	-4.28951	-3.51212	-3.91489	-3.90172	-3.08344	-3.71676	0.345189
94.9749	-3.66854	-3.91051	-4.0561	-3.73094	-4.46344	-3.7379	-4.09823	-4.12634	-3.23931	-3.89237	0.349444
95.4774	-3.82563	-4.06143	-4.18155	-3.88465	-4.63194	-3.95614	-4.25651	-4.3317	-3.3936	-4.05813	0.35264
95.9799	-3.95056	-4.20284	-4.28766	-4.00415	-4.76681	-4.13861	-4.40956	-4.50442	-3.51281	-4.19749	0.360913
96.4824	-4.05869	-4.30771	-4.36266	-4.10472	-4.88318	-4.31248	-4.52596	-4.67037	-3.62077	-4.31628	0.368749
96.9849	-4.15948	-4.40098	-4.43499	-4.19586	-4.99031	-4.46567	-4.62615	-4.80775	-3.71413	-4.4217	0.377012
97.4874	-4.22578	-4.47775	-4.47545	-4.25063	-5.06157	-4.58356	-4.71198	-4.91222	-3.77256	-4.49683	0.388065
97.9899	-4.27761	-4.51849	-4.49639	-4.28913	-5.11662	-4.6947	-4.75987	-5.0074	-3.82803	-4.55425	0.397249
98.4925	-4.31997	-4.5524	-4.51089	-4.31704	-5.16036	-4.77471	-4.80052	-5.06842	-3.85481	-4.59546	0.407426
98.995	-4.32607	-4.5606	-4.48666	-4.3067	-5.16613	-4.82644	-4.81344	-5.09942	-3.85913	-4.60495	0.416966
99.4975	-4.32095	-4.54362	-4.4527	-4.28396	-5.1586	-4.87023	-4.80057	-5.11666	-3.85364	-4.6001	0.426014
100	-4.32583	-4.55067	-4.44086	-4.28409	-5.16263	-4.87863	-4.80891	-5.11142	-3.829	-4.59911	0.432514

## Sheet: M2_LeftLeg_NH
StancePhase	NEleL_Meas1	NEleL_Meas2	NEleL_Meas3	NEleL_Meas4	NEleL_Meas5	NEleL_Meas6	NEleL_Meas7	NEleL_Meas8	NEleL_Meas9	NEleL_Meas10	NEleL_Mean	NEleL_SD
0	-0.0335476	-0.438028	0.569322	-0.0684097	0.385255	1.08518	0.3805	-0.0157682	-0.286758	0.626595	0.220434	0.469255
0.502513	-0.139844	-0.498628	0.497604	-0.139914	0.274133	0.993332	0.280456	-0.0633397	-0.364184	0.557264	0.139688	0.462835
1.00503	-0.2421	-0.57401	0.393179	-0.228606	0.162465	0.903189	0.180903	-0.148449	-0.462596	0.457345	0.0441321	0.458929
1.50754	-0.324539	-0.647036	0.295788	-0.307783	0.0709182	0.832506	0.100311	-0.228832	-0.552536	0.365484	-0.0395717	0.45825
2.01005	-0.410773	-0.708706	0.215209	-0.378651	-0.0201307	0.757333	0.0203297	-0.290681	-0.627297	0.291396	-0.115197	0.455249
2.51256	-0.480259	-0.771	0.135059	-0.439273	-0.0938228	0.697482	-0.0422092	-0.353902	-0.699213	0.218574	-0.182856	0.454717
3.01508	-0.551168	-0.830331	0.0622136	-0.500909	-0.167562	0.643047	-0.10479	-0.408044	-0.763849	0.153487	-0.246791	0.455223
3.51759	-0.606757	-0.879628	0.00274657	-0.545999	-0.224653	0.593021	-0.150737	-0.450644	-0.813966	0.102011	-0.297461	0.454128
4.0201	-0.656818	-0.932538	-0.0567602	-0.588108	-0.273561	0.560591	-0.188481	-0.493258	-0.862733	0.0502543	-0.344141	0.457111
4.52261	-0.698656	-0.970536	-0.097307	-0.622909	-0.315201	0.528393	-0.219115	-0.518176	-0.891583	0.0169375	-0.378815	0.457385
5.02513	-0.725979	-1.01169	-0.136214	-0.642724	-0.338404	0.510158	-0.231441	-0.542235	-0.918184	-0.0157336	-0.405245	0.460151
5.52764	-0.751806	-1.04127	-0.161132	-0.663123	-0.360176	0.503303	-0.242712	-0.554911	-0.92793	-0.035862	-0.423562	0.46348
6.03015	-0.758416	-1.06656	-0.174743	-0.667721	-0.362687	0.498148	-0.235188	-0.556687	-0.927817	-0.0464874	-0.429816	0.465431
6.53266	-0.764759	-1.08869	-0.183982	-0.666336	-0.35903	0.511371	-0.222144	-0.557656	-0.919228	-0.0551303	-0.430558	0.470567
7.03518	-0.754805	-1.09806	-0.174007	-0.660918	-0.345568	0.526791	-0.200234	-0.541479	-0.892512	-0.0471104	-0.418791	0.473489
7.53769	-0.739421	-1.11059	-0.163589	-0.639639	-0.316285	0.550345	-0.163518	-0.526201	-0.863826	-0.041773	-0.401449	0.478297
8.0402	-0.716242	-1.10781	-0.136054	-0.620032	-0.286287	0.587291	-0.127534	-0.499891	-0.815037	-0.0224897	-0.374409	0.482954
8.54271	-0.680134	-1.10709	-0.102338	-0.588488	-0.237743	0.621209	-0.0744909	-0.465912	-0.763633	-0.000615139	-0.339924	0.487366
9.04523	-0.644497	-1.09652	-0.0617932	-0.550025	-0.187462	0.668522	-0.021567	-0.432637	-0.698529	0.0243983	-0.300011	0.492416
9.54774	-0.592204	-1.08052	-0.00624094	-0.512363	-0.127155	0.717918	0.0393942	-0.384947	-0.624102	0.0605758	-0.250965	0.497264
10.0503	-0.543052	-1.06379	0.0476476	-0.460429	-0.0563238	0.766509	0.108749	-0.34173	-0.54627	0.0909949	-0.199769	0.501968
10.5528	-0.4809	-1.03423	0.118225	-0.41166	0.0131964	0.82663	0.174361	-0.289312	-0.452901	0.134165	-0.140242	0.506443
11.0553	-0.41783	-1.00947	0.188293	-0.356327	0.098154	0.879225	0.253039	-0.233862	-0.362858	0.172563	-0.0789075	0.511709
11.5578	-0.351122	-0.971129	0.266482	-0.293933	0.179257	0.937221	0.325119	-0.181522	-0.258066	0.215259	-0.0132434	0.514689
12.0603	-0.276566	-0.935351	0.352521	-0.237069	0.269394	0.997172	0.403613	-0.118517	-0.155399	0.261842	0.0561642	0.520351
12.5628	-0.207603	-0.893007	0.435269	-0.168728	0.363336	1.04826	0.483081	-0.0641236	-0.0466592	0.301772	0.12516	0.523177
13.0653	-0.127027	-0.845543	0.531224	-0.104322	0.454134	1.10756	0.55662	-0.00271377	0.0668011	0.351857	0.198859	0.527018
13.5678	-0.0553677	-0.801121	0.62001	-0.0387425	0.556167	1.15786	0.638716	0.0568742	0.175432	0.392231	0.270206	0.531919
14.0704	0.024703	-0.745441	0.717087	0.0343044	0.649491	1.20592	0.709344	0.111529	0.294235	0.439197	0.344037	0.533253
14.5729	0.099985	-0.697697	0.81327	0.0988972	0.750996	1.25726	0.78578	0.17357	0.402735	0.483769	0.416857	0.539421
15.0754	0.174792	-0.639935	0.905943	0.172488	0.849878	1.29556	0.857095	0.224249	0.519506	0.524502	0.488408	0.541171
15.5779	0.252579	-0.586917	1.00621	0.24344	0.945281	1.33899	0.922893	0.28117	0.629278	0.572461	0.560539	0.545579
16.0804	0.320886	-0.532328	1.09501	0.311551	1.04758	1.37606	0.993549	0.333079	0.738229	0.609625	0.629325	0.550519
16.5829	0.397208	-0.474572	1.19185	0.388198	1.13821	1.4056	1.05079	0.380254	0.848532	0.655592	0.698166	0.552733
17.0854	0.460804	-0.424792	1.28013	0.45531	1.23658	1.44087	1.11426	0.432941	0.948071	0.694245	0.763841	0.559696
17.5879	0.53042	-0.366538	1.36699	0.528635	1.32701	1.46323	1.1683	0.473332	1.05458	0.7333	0.827926	0.562735
18.0905	0.591734	-0.319796	1.45512	0.601241	1.41524	1.48765	1.21912	0.520172	1.14691	0.775202	0.889258	0.568881
18.593	0.650939	-0.267038	1.53116	0.667216	1.50622	1.51054	1.27149	0.559761	1.24365	0.807586	0.948152	0.574846
19.0955	0.710398	-0.220999	1.61417	0.741908	1.58482	1.52254	1.31077	0.595534	1.33164	0.848959	1.00397	0.579885
19.598	0.758962	-0.177814	1.68349	0.806776	1.67093	1.54155	1.35678	0.635088	1.41472	0.87948	1.057	0.587626
20.1005	0.814002	-0.132646	1.75472	0.874295	1.7454	1.55028	1.39058	0.661933	1.49847	0.914532	1.10716	0.593399
20.603	0.854823	-0.0988365	1.82092	0.943055	1.82015	1.55702	1.42439	0.69536	1.56844	0.947255	1.15326	0.601159
21.1055	0.901293	-0.0580013	1.87782	1.00189	1.89381	1.56685	1.45664	0.719516	1.64444	0.973867	1.19781	0.60844
21.608	0.937999	-0.0300136	1.93937	1.06866	1.95641	1.56409	1.47797	0.74098	1.70528	1.00762	1.23684	0.616165
22.1106	0.972935	0.00190827	1.98551	1.12615	2.02601	1.56744	1.50611	0.764458	1.7688	1.02935	1.27487	0.624213
22.6131	1.00713	0.0275583	2.03675	1.18225	2.08189	1.56475	1.52084	0.775403	1.82433	1.05876	1.30796	0.632407
23.1156	1.03086	0.0482638	2.07783	1.24139	2.14093	1.55583	1.53907	0.793209	1.87304	1.0811	1.33815	0.640839
23.6181	1.06095	0.0718822	2.11465	1.28823	2.19533	1.55337	1.55298	0.800474	1.92363	1.10216	1.36637	0.649151
24.1206	1.07694	0.0831292	2.15257	1.34162	2.2414	1.5388	1.55948	0.806957	1.95953	1.1269	1.38873	0.658198
24.6231	1.09942	0.101546	2.17676	1.38753	2.2933	1.52761	1.57228	0.814398	2.00184	1.14121	1.41159	0.666212
25.1256	1.11198	0.107761	2.20783	1.42855	2.33085	1.51541	1.57201	0.810796	2.02973	1.16474	1.42797	0.675514
25.6281	1.12418	0.117028	2.22556	1.47468	2.37411	1.49363	1.57841	0.815032	2.05952	1.1781	1.44402	0.683594
26.1307	1.13558	0.121826	2.24471	1.50788	2.40947	1.47985	1.57824	0.808719	2.08325	1.1954	1.45649	0.69221
26.6332	1.1379	0.120672	2.26062	1.54606	2.43995	1.45661	1.5749	0.804379	2.09913	1.21215	1.46524	0.700709
27.1357	1.14709	0.124147	2.2671	1.57975	2.47417	1.43291	1.57663	0.800707	2.11867	1.22238	1.47436	0.708203
27.6382	1.14309	0.115341	2.28004	1.60579	2.49461	1.41303	1.56685	0.788472	2.12346	1.24129	1.4772	0.71665
28.1407	1.14681	0.114341	2.2788	1.63876	2.52235	1.38191	1.56603	0.785405	2.13516	1.24908	1.48187	0.723252
28.6432	1.14101	0.1028	2.28359	1.65957	2.53939	1.35821	1.55684	0.772605	2.13387	1.26499	1.48129	0.730815
29.1457	1.13654	0.0939225	2.28077	1.68331	2.55519	1.3293	1.54871	0.764808	2.13374	1.27595	1.48022	0.736789
29.6482	1.1315	0.0830845	2.27415	1.70604	2.57193	1.29579	1.54359	0.757671	2.12974	1.28539	1.47789	0.742865
30.1508	1.11896	0.0659004	2.27127	1.71894	2.57662	1.26964	1.52925	0.744717	2.11696	1.30057	1.47128	0.748352
30.6533	1.11379	0.055329	2.25579	1.73976	2.58922	1.23256	1.52478	0.741905	2.10943	1.30555	1.46681	0.752506
31.1558	1.09638	0.0331531	2.24874	1.75009	2.58918	1.20027	1.51049	0.730094	2.08728	1.32042	1.45661	0.757558
31.6583	1.08767	0.0193163	2.23062	1.76069	2.59148	1.16766	1.5008	0.725566	2.07211	1.32634	1.44823	0.759854
32.1608	1.06963	-0.003138	2.21431	1.77348	2.59157	1.12691	1.49121	0.720948	2.04545	1.33537	1.43657	0.763894
32.6633	1.05417	-0.0236066	2.19741	1.77479	2.58237	1.09499	1.47498	0.712398	2.0188	1.34525	1.42315	0.765403
33.1658	1.03789	-0.0438017	2.17141	1.78382	2.58059	1.05441	1.46796	0.71371	1.99025	1.3474	1.41037	0.767175
33.6683	1.01515	-0.0710905	2.15349	1.78462	2.56527	1.01459	1.45002	0.705831	1.95186	1.35843	1.39282	0.769158
34.1709	0.999615	-0.0905682	2.12266	1.78254	2.5553	0.978953	1.43908	0.706236	1.9198	1.35788	1.37715	0.768278
34.6734	0.972198	-0.121452	2.09792	1.7852	2.53987	0.933037	1.42467	0.704711	1.8733	1.36394	1.35734	0.770412
35.1759	0.953724	-0.144554	2.06748	1.77538	2.51849	0.895122	1.40612	0.700175	1.83331	1.36532	1.33706	0.768571
35.6784	0.925494	-0.175155	2.03256	1.77183	2.50289	0.852228	1.39451	0.704037	1.78331	1.36282	1.31545	0.769004
36.1809	0.900401	-0.205641	2.0027	1.76261	2.4738	0.805512	1.37118	0.697809	1.73191	1.3659	1.29062	0.768438
36.6834	0.873617	-0.234912	1.96013	1.7471	2.45205	0.766065	1.35586	0.699875	1.6803	1.357	1.26571	0.766314
37.1859	0.84079	-0.273275	1.92572	1.73787	2.42169	0.715951	1.33311	0.697435	1.61781	1.35642	1.23735	0.767228
37.6884	0.81436	-0.304361	1.88109	1.71579	2.38879	0.67077	1.30844	0.692298	1.56224	1.34622	1.20756	0.764242
38.191	0.775889	-0.348071	1.83684	1.69737	2.3589	0.624747	1.28704	0.693226	1.4925	1.33642	1.17549	0.764915
38.6935	0.74599	-0.386457	1.79285	1.67582	2.31642	0.570644	1.25366	0.682779	1.42833	1.32707	1.14071	0.763535
39.196	0.705437	-0.432889	1.73852	1.64465	2.28193	0.524657	1.22787	0.67988	1.3555	1.30738	1.10329	0.762948
39.6985	0.668044	-0.482793	1.69195	1.62016	2.23602	0.469256	1.19082	0.669446	1.27954	1.29517	1.06376	0.763907
40.201	0.627595	-0.532332	1.63231	1.58319	2.19064	0.414022	1.15374	0.656293	1.20463	1.26979	1.01999	0.76304
40.7035	0.581101	-0.59425	1.5771	1.54646	2.14466	0.361455	1.11541	0.64633	1.11768	1.24821	0.974415	0.765511
41.206	0.539688	-0.65097	1.51669	1.50893	2.08775	0.297579	1.06558	0.623769	1.03763	1.22104	0.924769	0.765919
41.7085	0.485723	-0.722316	1.44991	1.45893	2.03815	0.240108	1.02168	0.607694	0.943636	1.18668	0.871019	0.769208
42.2111	0.43948	-0.791594	1.38804	1.41491	1.97506	0.175624	0.963405	0.5812	0.853758	1.15645	0.815633	0.771703
42.7136	0.381366	-0.869706	1.31249	1.35948	1.91508	0.105749	0.906565	0.552177	0.756433	1.11169	0.753132	0.775605
43.2161	0.326071	-0.954535	1.24357	1.30043	1.85063	0.040545	0.843655	0.523542	0.654146	1.0725	0.690055	0.780582
43.7186	0.266058	-1.0394	1.1644	1.24248	1.77773	-0.037568	0.770562	0.481823	0.553894	1.02224	0.620222	0.784813
44.2211	0.199841	-1.13837	1.08324	1.17004	1.7105	-0.113091	0.700735	0.445836	0.440779	0.96895	0.546845	0.79228
44.7236	0.1372	-1.23285	1.00208	1.10196	1.62907	-0.192474	0.614698	0.397534	0.33442	0.914965	0.470661	0.797064
45.2261	0.0616243	-1.34147	0.908599	1.02442	1.55303	-0.281968	0.531204	0.347865	0.21493	0.848004	0.386624	0.805774
45.7286	-0.00700231	-1.44887	0.821249	0.939847	1.46941	-0.366022	0.437442	0.296752	0.0984713	0.786826	0.30281	0.812501
46.2312	-0.0882816	-1.56301	0.719804	0.858396	1.38099	-0.461671	0.336035	0.233615	-0.0235416	0.711556	0.210389	0.820417
46.7337	-0.166607	-1.68399	0.619918	0.762437	1.29642	-0.558538	0.235141	0.176323	-0.151353	0.638031	0.116778	0.830118
47.2362	-0.25063	-1.80268	0.514084	0.669688	1.19886	-0.654759	0.118457	0.106253	-0.275424	0.559251	0.0183095	0.836781
47.7387	-0.340149	-1.93403	0.399012	0.571242	1.10855	-0.762776	0.00559829	0.0367341	-0.411808	0.472054	-0.0855574	0.848072
48.2412	-0.426808	-2.05935	0.287243	0.464095	1.00854	-0.865119	-0.119898	-0.0355265	-0.540925	0.389426	-0.189832	0.855445
48.7437	-0.525729	-2.19575	0.160016	0.36237	0.907601	-0.974884	-0.249144	-0.118415	-0.681271	0.292825	-0.302238	0.865464
49.2462	-0.617726	-2.33	0.0366748	0.247668	0.808056	-1.08922	-0.380043	-0.196028	-0.819346	0.201778	-0.413819	0.875276
49.7487	-0.722175	-2.46723	-0.0977561	0.134112	0.697541	-1.19903	-0.524015	-0.28748	-0.961033	0.101668	-0.532539	0.882906
50.2513	-0.822908	-2.60989	-0.237046	0.0177762	0.594876	-1.32059	-0.662901	-0.377892	-1.10977	-0.00142312	-0.652977	0.893998
50.7538	-0.929613	-2.74692	-0.377274	-0.109985	0.481063	-1.43863	-0.814802	-0.473734	-1.25435	-0.103206	-0.776745	0.900883
51.2563	-1.04061	-2.89371	-0.531434	-0.232626	0.370002	-1.55995	-0.965936	-0.579903	-1.41206	-0.216994	-0.906322	0.910399
51.7588	-1.14912	-3.03203	-0.681054	-0.36752	0.257875	-1.68948	-1.12014	-0.682487	-1.56409	-0.324219	-1.03523	0.918241
52.2613	-1.26884	-3.17697	-0.844675	-0.504657	0.138191	-1.81291	-1.28294	-0.79998	-1.72736	-0.443623	-1.17238	0.924889
52.7638	-1.38163	-3.31767	-1.00819	-0.642286	0.0265456	-1.94634	-1.43953	-0.915805	-1.8909	-0.561541	-1.30773	0.932966
53.2663	-1.50651	-3.45631	-1.17656	-0.792795	-0.0959604	-2.07931	-1.6075	-1.03889	-2.05767	-0.682886	-1.44944	0.937855
53.7688	-1.6271	-3.59759	-1.35394	-0.938362	-0.212155	-2.21089	-1.77014	-1.17057	-2.2332	-0.812745	-1.59267	0.944119
54.2714	-1.75404	-3.72902	-1.52677	-1.09323	-0.331407	-2.35214	-1.93648	-1.29921	-2.40447	-0.937433	-1.73642	0.948532
54.7739	-1.88437	-3.86615	-1.71231	-1.25192	-0.454251	-2.48673	-2.10633	-1.44183	-2.58855	-1.07522	-1.88676	0.952235
55.2764	-2.01286	-3.99212	-1.89231	-1.40728	-0.56986	-2.62728	-2.26982	-1.58086	-2.76723	-1.20813	-2.03277	0.955907
55.7789	-2.15175	-4.11997	-2.07877	-1.57395	-0.695306	-2.77015	-2.44259	-1.72725	-2.95492	-1.34865	-2.18633	0.957984
56.2814	-2.28401	-4.24206	-2.26683	-1.73474	-0.81209	-2.90734	-2.60726	-1.87906	-3.14282	-1.49283	-2.3369	0.960038
56.7839	-2.42801	-4.35804	-2.45072	-1.89971	-0.933934	-3.05337	-2.77685	-2.02738	-3.33095	-1.63468	-2.48937	0.961317
57.2864	-2.56727	-4.47526	-2.64283	-2.06857	-1.0557	-3.19348	-2.94607	-2.18748	-3.52637	-1.78787	-2.64509	0.961846
57.7889	-2.71303	-4.58044	-2.82555	-2.23011	-1.17211	-3.33434	-3.1105	-2.34178	-3.71491	-1.93434	-2.79571	0.962123
58.2915	-2.86105	-4.6894	-3.01474	-2.40009	-1.29685	-3.47955	-3.2824	-2.50296	-3.91286	-2.09088	-2.95308	0.961988
58.794	-3.00756	-4.78706	-3.1987	-2.56383	-1.41194	-3.61617	-3.44529	-2.66643	-4.10344	-2.24583	-3.10463	0.960983
59.2965	-3.16315	-4.88448	-3.38	-2.72677	-1.53389	-3.75897	-3.61448	-2.82628	-4.29837	-2.40176	-3.25881	0.960557
59.799	-3.31205	-4.97729	-3.56401	-2.89362	-1.65263	-3.89775	-3.7803	-2.99588	-4.49148	-2.56481	-3.41298	0.958881
60.3015	-3.47171	-5.06284	-3.73742	-3.05051	-1.76865	-4.03219	-3.94363	-3.15831	-4.68031	-2.7208	-3.56264	0.95784
60.804	-3.62575	-5.15103	-3.91619	-3.21277	-1.89104	-4.17186	-4.11221	-3.3275	-4.87351	-2.88661	-3.71685	0.956539
61.3065	-3.7858	-5.22809	-4.08492	-3.36951	-2.004	-4.30181	-4.27184	-3.49653	-5.05663	-3.04591	-3.8645	0.95478
61.809	-3.94642	-5.31	-4.2531	-3.52127	-2.12506	-4.43379	-4.43827	-3.6623	-5.24518	-3.20848	-4.01439	0.954337
62.3116	-4.10522	-5.38365	-4.41874	-3.677	-2.24043	-4.56388	-4.59858	-3.83588	-5.42459	-3.37214	-4.16201	0.952523
62.8141	-4.27111	-5.45813	-4.57514	-3.82157	-2.35596	-4.68511	-4.75833	-4.0012	-5.60409	-3.52948	-4.30601	0.952637
63.3166	-4.42965	-5.53206	-4.73508	-3.96839	-2.47551	-4.81042	-4.92029	-4.17268	-5.78051	-3.69384	-4.45184	0.951787
63.8191	-4.59712	-5.6005	-4.88288	-4.111	-2.58686	-4.92611	-5.07369	-4.34127	-5.94932	-3.84832	-4.59171	0.951931
64.3216	-4.75748	-5.67511	-5.03238	-4.24521	-2.7068	-5.0385	-5.23313	-4.50636	-6.12067	-4.00727	-4.73229	0.952679
64.8241	-4.92236	-5.74138	-5.17522	-4.38296	-2.81928	-5.15048	-5.38403	-4.67651	-6.28023	-4.16144	-4.86939	0.952716
65.3266	-5.08528	-5.81457	-5.31195	-4.50939	-2.9347	-5.25044	-5.53574	-4.83693	-6.44251	-4.31112	-5.00326	0.954865
65.8291	-5.24487	-5.88279	-5.44985	-4.63478	-3.05151	-5.3519	-5.68625	-5.00208	-6.59524	-4.46352	-5.13628	0.955297
66.3317	-5.40819	-5.95253	-5.57598	-4.75751	-3.16197	-5.44555	-5.829	-5.16136	-6.74511	-4.60466	-5.26419	0.957914
66.8342	-5.56203	-6.02435	-5.70531	-4.86944	-3.28045	-5.53142	-5.9762	-5.31648	-6.89164	-4.74996	-5.39073	0.959524
67.3367	-5.72117	-6.09085	-5.82504	-4.98426	-3.39017	-5.61845	-6.11303	-5.47354	-7.02834	-4.88558	-5.51304	0.961666
67.8392	-5.87006	-6.16445	-5.94217	-5.08882	-3.50464	-5.69326	-6.25136	-5.6193	-7.16633	-5.01874	-5.63191	0.964647
68.3417	-6.02	-6.23004	-6.05714	-5.18949	-3.61707	-5.76707	-6.38489	-5.76785	-7.29153	-5.14964	-5.74747	0.966184
68.8442	-6.16392	-6.30145	-6.16188	-5.28939	-3.72459	-5.83676	-6.51137	-5.90748	-7.41695	-5.26985	-5.85836	0.969729
69.3467	-6.30125	-6.36818	-6.26915	-5.37736	-3.83761	-5.89632	-6.63952	-6.04187	-7.53249	-5.39269	-5.96564	0.97122
69.8492	-6.43778	-6.43391	-6.36437	-5.46738	-3.94015	-5.9584	-6.75558	-6.17484	-7.64212	-5.50297	-6.06775	0.974124
70.3518	-6.56154	-6.50092	-6.459	-5.54917	-4.04721	-6.01072	-6.87249	-6.29488	-7.74763	-5.61282	-6.16564	0.97591
70.8543	-6.68615	-6.55961	-6.54694	-5.62472	-4.14779	-6.0597	-6.98049	-6.41544	-7.84068	-5.71592	-6.25774	0.977332
71.3568	-6.79685	-6.62251	-6.62628	-5.70129	-4.24388	-6.10865	-7.08136	-6.5242	-7.93286	-5.81051	-6.34484	0.979033
71.8593	-6.90461	-6.67443	-6.70522	-5.76584	-4.3414	-6.14686	-7.17982	-6.62654	-8.01049	-5.90526	-6.42605	0.978564
72.3618	-7.00229	-6.72723	-6.77043	-5.83108	-4.42693	-6.18761	-7.26424	-6.72429	-8.08482	-5.98641	-6.50053	0.979201
72.8643	-7.08993	-6.7722	-6.83521	-5.89027	-4.51566	-6.22218	-7.34736	-6.8077	-8.14797	-6.06811	-6.56966	0.976817
73.3668	-7.17255	-6.81028	-6.88847	-5.94077	-4.59394	-6.25064	-7.41727	-6.88957	-8.20119	-6.13887	-6.63035	0.974974
73.8693	-7.23915	-6.84576	-6.93428	-5.99282	-4.66817	-6.28158	-7.47925	-6.95726	-8.24847	-6.20327	-6.685	0.971025
74.3719	-7.30254	-6.86752	-6.9748	-6.03271	-4.73958	-6.30176	-7.53419	-7.0176	-8.27983	-6.26368	-6.73142	0.965334
74.8744	-7.34862	-6.88856	-7.00032	-6.07054	-4.79815	-6.32171	-7.57342	-7.07079	-8.30715	-6.31027	-6.76895	0.959771
75.3769	-7.38797	-6.89463	-7.02328	-6.10357	-4.85781	-6.33778	-7.60875	-7.10874	-8.31739	-6.35621	-6.79961	0.950096
75.8794	-7.41344	-6.89594	-7.03006	-6.12487	-4.90342	-6.34353	-7.62736	-7.14364	-8.31985	-6.38741	-6.81895	0.941561
76.3819	-7.42519	-6.88661	-7.02969	-6.14648	-4.94484	-6.35054	-7.63755	-7.16272	-8.30908	-6.41358	-6.83063	0.929284
76.8844	-7.4278	-6.86504	-7.01857	-6.15528	-4.97892	-6.34603	-7.63689	-7.1741	-8.28363	-6.43089	-6.83171	0.916025
77.3869	-7.41067	-6.83813	-6.99232	-6.15757	-4.99963	-6.3355	-7.62008	-7.17643	-8.24994	-6.43518	-6.82155	0.902231
77.8894	-7.3862	-6.79345	-6.96072	-6.15465	-5.01883	-6.32139	-7.59746	-7.163	-8.19686	-6.43655	-6.80291	0.884344
78.392	-7.34074	-6.74443	-6.91026	-6.13589	-5.02133	-6.2925	-7.55601	-7.14521	-8.13698	-6.42122	-6.77046	0.868134
78.8945	-7.28489	-6.67792	-6.85334	-6.11367	-5.01967	-6.26109	-7.50633	-7.1098	-8.0587	-6.40231	-6.72877	0.847909
79.397	-7.21209	-6.60217	-6.7814	-6.07678	-5.00681	-6.21809	-7.44272	-7.0658	-7.9698	-6.37081	-6.67465	0.827696
79.8995	-7.12285	-6.51417	-6.69602	-6.02708	-4.981	-6.1629	-7.36324	-7.01005	-7.86804	-6.32877	-6.60741	0.807054
80.402	-7.0226	-6.40956	-6.6026	-5.97	-4.95123	-6.10365	-7.27615	-6.93718	-7.74942	-6.28138	-6.53038	0.783275
80.9045	-6.9011	-6.2979	-6.48982	-5.89261	-4.90329	-6.02694	-7.16897	-6.85784	-7.62313	-6.21721	-6.43788	0.761752
81.407	-6.77183	-6.1655	-6.37136	-5.80683	-4.85151	-5.94281	-7.05419	-6.75872	-7.47651	-6.15009	-6.33493	0.736988
81.9095	-6.62134	-6.02633	-6.23476	-5.70534	-4.78574	-5.84795	-6.92339	-6.65018	-7.3226	-6.06691	-6.21845	0.71322
82.4121	-6.46121	-5.86881	-6.08736	-5.58578	-4.70875	-5.73555	-6.77847	-6.52792	-7.15087	-5.97535	-6.08801	0.689505
82.9146	-6.28514	-5.69931	-5.92892	-5.45799	-4.62644	-5.61767	-6.62537	-6.38814	-6.96711	-5.87433	-5.94704	0.664011
83.4171	-6.0941	-5.51843	-5.75232	-5.30841	-4.5266	-5.48194	-6.45284	-6.24124	-6.77226	-5.75693	-5.79051	0.641142
83.9196	-5.89443	-5.3192	-5.57022	-5.14752	-4.42467	-5.33387	-6.27486	-6.07372	-6.55966	-5.63525	-5.62334	0.616439
84.4221	-5.67561	-5.11449	-5.3683	-4.97292	-4.30777	-5.1773	-6.0803	-5.89744	-6.34168	-5.49474	-5.44305	0.593568
84.9246	-5.45284	-4.88963	-5.1591	-4.77812	-4.18314	-5.00086	-5.87516	-5.70669	-6.10464	-5.34787	-5.2498	0.571703
85.4271	-5.21207	-4.65952	-4.93655	-4.57668	-4.0528	-4.81827	-5.66229	-5.49935	-5.86264	-5.18776	-5.04679	0.54973
85.9296	-4.9668	-4.41452	-4.6998	-4.35607	-3.9075	-4.62152	-5.43274	-5.28559	-5.60692	-5.01381	-4.83053	0.530788
86.4322	-4.7106	-4.15921	-4.4585	-4.12447	-3.76273	-4.41027	-5.20137	-5.0518	-5.34173	-4.83457	-4.60552	0.512113
86.9347	-4.4456	-3.89825	-4.19919	-3.88554	-3.60374	-4.19543	-4.95497	-4.8119	-5.07184	-4.63671	-4.37032	0.495641
87.4372	-4.17923	-3.62199	-3.93838	-3.62935	-3.44233	-3.96365	-4.70423	-4.55884	-4.78812	-4.43592	-4.1262	0.481738
87.9397	-3.90077	-3.347	-3.66465	-3.37242	-3.27632	-3.72733	-4.44833	-4.29288	-4.5066	-4.22053	-3.87568	0.468823
88.4422	-3.62784	-3.05763	-3.3849	-3.10446	-3.10058	-3.48542	-4.18187	-4.02427	-4.21265	-3.99735	-3.6177	0.459225
88.9447	-3.3451	-2.76987	-3.10337	-2.83015	-2.92959	-3.23132	-3.91948	-3.73952	-3.92164	-3.76989	-3.35599	0.451815
89.4472	-3.06888	-2.47613	-2.81046	-2.55881	-2.74774	-2.9812	-3.64645	-3.45515	-3.62675	-3.52918	-3.09007	0.446034
89.9497	-2.7915	-2.17915	-2.5239	-2.27737	-2.57095	-2.72266	-3.37797	-3.16227	-3.3307	-3.29209	-2.82286	0.444373
90.4523	-2.51691	-1.88758	-2.22822	-2.00338	-2.39228	-2.4636	-3.10839	-2.86408	-3.0422	-3.04383	-2.55504	0.443582
90.9548	-2.25252	-1.58887	-1.93805	-1.72977	-2.21173	-2.21062	-2.83712	-2.57013	-2.74943	-2.7987	-2.2887	0.446067
91.4573	-1.98738	-1.30288	-1.6497	-1.45661	-2.04085	-1.95156	-2.57648	-2.2671	-2.47176	-2.55311	-2.02574	0.451375
91.9598	-1.74071	-1.01257	-1.36053	-1.19817	-1.86432	-1.70438	-2.31149	-1.97383	-2.19309	-2.30499	-1.76641	0.457319
92.4623	-1.49489	-0.734252	-1.08492	-0.938857	-1.70081	-1.46051	-2.06079	-1.67875	-1.92929	-2.06822	-1.51513	0.467473
92.9648	-1.26874	-0.461591	-0.806219	-0.694992	-1.53814	-1.22088	-1.81327	-1.38831	-1.67441	-1.8273	-1.26938	0.478055
93.4673	-1.05137	-0.194755	-0.54441	-0.463008	-1.38195	-0.999039	-1.57414	-1.10994	-1.42871	-1.60171	-1.0349	0.490833
93.9698	-0.848522	0.0549076	-0.286948	-0.237267	-1.23855	-0.779166	-1.35078	-0.830657	-1.20298	-1.37977	-0.809974	0.506371
94.4724	-0.665008	0.303329	-0.0402019	-0.0351576	-1.09466	-0.576879	-1.12967	-0.570601	-0.98194	-1.16813	-0.595892	0.521511
94.9749	-0.489583	0.52897	0.189715	0.160462	-0.969356	-0.389214	-0.930385	-0.314737	-0.786086	-0.97288	-0.397309	0.539849
95.4774	-0.340525	0.750646	0.416161	0.336668	-0.845941	-0.208761	-0.73651	-0.0727651	-0.597239	-0.781736	-0.208	0.558576
95.9799	-0.197551	0.953079	0.618821	0.492934	-0.73549	-0.0530608	-0.558897	0.151768	-0.430044	-0.614396	-0.0372837	0.577445
96.4824	-0.0802141	1.14202	0.816885	0.640418	-0.637513	0.0946031	-0.397701	0.370901	-0.278661	-0.452705	0.121803	0.599391
96.9849	0.026449	1.32059	0.995484	0.76001	-0.542755	0.224897	-0.243026	0.564877	-0.140281	-0.311196	0.265505	0.618975
97.4874	0.11533	1.47598	1.15953	0.86871	-0.468151	0.334168	-0.112315	0.752086	-0.0267371	-0.185032	0.391356	0.641474
97.9899	0.185292	1.62723	1.31461	0.958555	-0.39466	0.437088	0.0137935	0.919995	0.0802011	-0.0691741	0.507294	0.663357
98.4925	0.247365	1.75141	1.44432	1.0248	-0.338009	0.514916	0.119184	1.06867	0.159713	0.021608	0.601398	0.683921
98.995	0.287599	1.87558	1.57441	1.08415	-0.287455	0.585467	0.219277	1.21061	0.23402	0.109429	0.689309	0.707813
99.4975	0.319709	1.98442	1.68933	1.11891	-0.244761	0.641782	0.304881	1.33785	0.290056	0.17759	0.761977	0.731065
100	0.316639	2.02627	1.74814	1.13573	-0.241735	0.647008	0.316547	1.42061	0.310573	0.212619	0.78924	0.749811

## Sheet: M2_LeftLeg_NW
StancePhase	NDevL_Meas1	NDevL_Meas2	NDevL_Meas3	NDevL_Meas4	NDevL_Meas5	NDevL_Meas6	NDevL_Meas7	NDevL_Meas8	NDevL_Meas9	NDevL_Meas10	NDevL_Mean	NDevL_SD
0	-1.72475	-1.10094	-1.66832	-1.2532	-1.90859	-1.40635	-1.58813	-1.21925	-1.61545	-1.10473	-1.45897	0.28167
0.502513	-1.67155	-1.05077	-1.63231	-1.19116	-1.85118	-1.32635	-1.51082	-1.16459	-1.58092	-1.02442	-1.40041	0.287471
1.00503	-1.61905	-0.95384	-1.55131	-1.07909	-1.77741	-1.24251	-1.41462	-1.04294	-1.50585	-0.871232	-1.30579	0.310896
1.50754	-1.5558	-0.882826	-1.49268	-0.989912	-1.70453	-1.15259	-1.32057	-0.945349	-1.45108	-0.750666	-1.2246	0.325245
2.01005	-1.50525	-0.798796	-1.41739	-0.896781	-1.63999	-1.07832	-1.23413	-0.831497	-1.38049	-0.617353	-1.14	0.345568
2.51256	-1.4329	-0.718721	-1.34698	-0.793473	-1.55555	-0.990025	-1.12696	-0.72682	-1.31138	-0.490999	-1.04938	0.359121
3.01508	-1.37518	-0.64181	-1.27604	-0.707016	-1.48668	-0.906669	-1.03492	-0.618917	-1.2425	-0.367955	-0.965768	0.3756
3.51759	-1.30227	-0.553434	-1.19261	-0.604423	-1.40397	-0.833166	-0.928474	-0.502401	-1.1595	-0.235914	-0.871617	0.390521
4.0201	-1.23253	-0.482613	-1.12456	-0.512318	-1.323	-0.745307	-0.823218	-0.402336	-1.09093	-0.124135	-0.786095	0.401471
4.52261	-1.16341	-0.393306	-1.03689	-0.424738	-1.24821	-0.676667	-0.723872	-0.28471	-1.00138	0.00301499	-0.695016	0.415932
5.02513	-1.08198	-0.32182	-0.963089	-0.326178	-1.15781	-0.6031	-0.608304	-0.18293	-0.926629	0.110864	-0.606098	0.423388
5.52764	-1.01518	-0.240524	-0.881633	-0.248561	-1.0856	-0.529181	-0.510806	-0.0779309	-0.83966	0.221006	-0.520807	0.433913
6.03015	-0.928115	-0.163261	-0.797106	-0.159976	-0.997641	-0.474131	-0.397132	0.0301528	-0.754161	0.328692	-0.431268	0.440279
6.53266	-0.857955	-0.0939051	-0.724238	-0.079395	-0.918775	-0.406133	-0.292325	0.120368	-0.674244	0.418264	-0.350834	0.445155
7.03518	-0.773327	-0.012408	-0.633964	-0.0111037	-0.842321	-0.355266	-0.189911	0.225713	-0.580256	0.519592	-0.265325	0.450389
7.53769	-0.694797	0.0486501	-0.562517	0.069167	-0.755852	-0.309479	-0.0771633	0.310678	-0.504615	0.595058	-0.188087	0.451029
8.0402	-0.617574	0.126732	-0.477413	0.126956	-0.688269	-0.257792	0.0163749	0.399288	-0.410608	0.678079	-0.110423	0.453116
8.54271	-0.530711	0.187111	-0.399126	0.19004	-0.604253	-0.229645	0.126465	0.485692	-0.332675	0.747417	-0.0359684	0.451934
9.04523	-0.459872	0.253732	-0.325746	0.249104	-0.535629	-0.192412	0.220799	0.553885	-0.247574	0.805188	0.0321475	0.450034
9.54774	-0.370473	0.318264	-0.240794	0.289888	-0.464976	-0.166091	0.316788	0.634845	-0.163565	0.868389	0.102227	0.44772
10.0503	-0.300354	0.371225	-0.175349	0.343202	-0.390725	-0.153519	0.416173	0.69198	-0.0904651	0.905312	0.161748	0.443593
10.5528	-0.216421	0.437662	-0.0930043	0.375465	-0.333787	-0.130417	0.497444	0.75388	-0.00353433	0.953803	0.224109	0.439662
11.0553	-0.141411	0.482287	-0.0259448	0.407719	-0.261003	-0.130191	0.594408	0.809103	0.061982	0.980926	0.277787	0.4355
11.5578	-0.0679274	0.543041	0.0443478	0.441495	-0.208038	-0.126429	0.670778	0.84755	0.143468	1.00653	0.329482	0.431026
12.0603	0.012893	0.5878	0.117866	0.454109	-0.148235	-0.124621	0.753619	0.897352	0.208987	1.0306	0.379037	0.427602
12.5628	0.0770667	0.636205	0.175801	0.48008	-0.0912739	-0.141867	0.833301	0.922245	0.277673	1.03477	0.4204	0.425043
13.0653	0.158718	0.685801	0.250442	0.490151	-0.0477834	-0.145712	0.898893	0.954688	0.347141	1.0523	0.464463	0.423216
13.5678	0.219594	0.721727	0.30489	0.496445	0.00968472	-0.166279	0.978581	0.977996	0.402289	1.04597	0.49909	0.423655
14.0704	0.294365	0.773373	0.370361	0.511147	0.0451667	-0.189101	1.03573	0.988329	0.472346	1.04847	0.535019	0.425634
14.5729	0.358115	0.803578	0.430023	0.505045	0.0918265	-0.204013	1.10421	1.00992	0.520195	1.04261	0.56615	0.428901
15.0754	0.420809	0.849491	0.481607	0.512627	0.129506	-0.238804	1.16364	1.00783	0.582713	1.02729	0.593671	0.435565
15.5779	0.488965	0.88226	0.545903	0.511476	0.159019	-0.259987	1.21478	1.01712	0.631246	1.02355	0.621434	0.442785
16.0804	0.540393	0.916205	0.589356	0.503072	0.199191	-0.288038	1.27709	1.01624	0.679955	0.998239	0.64317	0.4522
16.5829	0.608426	0.954623	0.649001	0.508798	0.217459	-0.323671	1.31729	1.0074	0.732314	0.989225	0.666087	0.464503
17.0854	0.654577	0.977139	0.694682	0.495375	0.250173	-0.343449	1.37259	1.01002	0.768016	0.966126	0.684525	0.47533
17.5879	0.714906	1.01659	0.741367	0.493769	0.268707	-0.379959	1.41389	0.991223	0.819953	0.944896	0.702534	0.490551
18.0905	0.762412	1.0346	0.793614	0.490513	0.285358	-0.406124	1.45357	0.987308	0.849987	0.929722	0.718097	0.504023
18.593	0.809706	1.06657	0.828748	0.476332	0.308354	-0.428569	1.50025	0.972274	0.893474	0.89858	0.732573	0.518637
19.0955	0.860869	1.08769	0.881479	0.479816	0.311919	-0.463186	1.52734	0.953906	0.925856	0.886129	0.745182	0.534936
19.598	0.895801	1.10672	0.914913	0.466952	0.331867	-0.478546	1.57151	0.946227	0.955901	0.855559	0.756691	0.548377
20.1005	0.946821	1.13289	0.958074	0.46221	0.334019	-0.505057	1.59771	0.919083	0.99297	0.836305	0.767503	0.564732
20.603	0.975556	1.14109	0.998113	0.462412	0.3409	-0.527879	1.62879	0.909033	1.01205	0.815126	0.775519	0.578541
21.1055	1.01925	1.16701	1.02832	0.44838	0.349282	-0.538363	1.66154	0.886354	1.04888	0.785966	0.785663	0.592799
21.608	1.04902	1.17232	1.07335	0.453093	0.342775	-0.563904	1.67885	0.864183	1.06532	0.77297	0.790798	0.606608
22.1106	1.0801	1.1899	1.09768	0.445065	0.352996	-0.571806	1.71319	0.850928	1.09419	0.741097	0.799332	0.61943
22.6131	1.11405	1.19976	1.13807	0.439903	0.343662	-0.583528	1.72716	0.819939	1.11571	0.726929	0.804166	0.631546
23.1156	1.13307	1.20494	1.167	0.445072	0.345175	-0.599493	1.75179	0.807218	1.13289	0.702924	0.809059	0.643463
23.6181	1.16815	1.22034	1.19535	0.433481	0.3432	-0.59761	1.77242	0.780175	1.16075	0.6803	0.815655	0.654289
24.1206	1.18131	1.21668	1.23221	0.439428	0.33228	-0.610637	1.78311	0.757027	1.17007	0.667636	0.816911	0.663698
24.6231	1.21065	1.23156	1.25129	0.437184	0.336662	-0.611665	1.8089	0.74049	1.19844	0.639326	0.824284	0.674764
25.1256	1.22557	1.22757	1.28903	0.432139	0.321541	-0.608456	1.81376	0.708141	1.2086	0.631211	0.824911	0.681213
25.6281	1.24374	1.23409	1.30925	0.441761	0.322087	-0.616484	1.83384	0.694594	1.22984	0.60757	0.830029	0.691259
26.1307	1.26421	1.23646	1.33806	0.433786	0.314308	-0.605017	1.84444	0.665269	1.24768	0.59442	0.833361	0.697625
26.6332	1.27146	1.23172	1.36695	0.440492	0.304111	-0.604938	1.85144	0.643014	1.25907	0.583062	0.834638	0.703568
27.1357	1.29497	1.2401	1.38468	0.444435	0.30601	-0.600967	1.86994	0.624865	1.28437	0.562839	0.841125	0.712047
27.6382	1.29736	1.22882	1.41937	0.440239	0.290064	-0.585459	1.86889	0.593194	1.29075	0.561134	0.840436	0.714195
28.1407	1.3173	1.2364	1.43408	0.45366	0.29274	-0.585531	1.88596	0.580434	1.31674	0.541805	0.847359	0.72233
28.6432	1.32269	1.22731	1.46453	0.450414	0.282798	-0.568541	1.88889	0.550944	1.32688	0.53994	0.848585	0.724902
29.1457	1.33347	1.22671	1.48639	0.457597	0.276899	-0.556733	1.89479	0.531655	1.34621	0.531495	0.852848	0.728962
29.6482	1.34617	1.22566	1.50603	0.467766	0.278497	-0.549818	1.90732	0.514076	1.36596	0.522905	0.858456	0.734328
30.1508	1.34765	1.21533	1.53706	0.465301	0.265443	-0.52639	1.90345	0.485775	1.37707	0.527199	0.859788	0.734906
30.6533	1.36569	1.22079	1.54989	0.481715	0.272	-0.519273	1.91868	0.476194	1.40482	0.515525	0.868602	0.740564
31.1558	1.36366	1.20659	1.58209	0.484053	0.262788	-0.501034	1.91634	0.449459	1.41357	0.524455	0.870196	0.74147
31.6583	1.38056	1.21123	1.5988	0.491547	0.263605	-0.480365	1.92308	0.435797	1.4419	0.519793	0.878595	0.744548
32.1608	1.38294	1.20197	1.62267	0.507486	0.266594	-0.472033	1.93077	0.42138	1.45706	0.523679	0.884252	0.74725
32.6633	1.39282	1.19908	1.64978	0.507513	0.259557	-0.445505	1.92669	0.399131	1.47917	0.532044	0.890028	0.74862
33.1658	1.40428	1.19959	1.66441	0.525819	0.271269	-0.432125	1.94062	0.394803	1.50546	0.529587	0.900371	0.751306
33.6683	1.40647	1.18893	1.69771	0.534013	0.265661	-0.415686	1.93513	0.373102	1.52105	0.546578	0.905297	0.753006
34.1709	1.4254	1.19643	1.71191	0.541576	0.275149	-0.389383	1.94375	0.36683	1.55555	0.546111	0.917333	0.754998
34.6734	1.42531	1.18479	1.741	0.562227	0.281346	-0.379865	1.94736	0.357197	1.57137	0.561383	0.925212	0.756443
35.1759	1.44533	1.19148	1.76436	0.56526	0.283135	-0.354134	1.94476	0.342651	1.60615	0.572154	0.936114	0.759395
35.6784	1.45081	1.18731	1.78357	0.584202	0.301038	-0.335202	1.95712	0.344705	1.63068	0.580095	0.948432	0.759346
36.1809	1.4657	1.18703	1.81662	0.598034	0.301761	-0.321688	1.9499	0.329507	1.65959	0.602653	0.95891	0.763225
36.6834	1.48168	1.19368	1.831	0.605553	0.321222	-0.292733	1.96025	0.331691	1.69626	0.608222	0.973682	0.76359
37.1859	1.4902	1.18717	1.86475	0.629602	0.332296	-0.281095	1.95995	0.327987	1.72021	0.633871	0.986494	0.765316
37.6884	1.51539	1.20028	1.88493	0.636144	0.345058	-0.258525	1.95948	0.322386	1.76471	0.647513	1.00174	0.769041
38.191	1.52242	1.19464	1.91021	0.654765	0.369818	-0.234645	1.96934	0.331669	1.79104	0.667392	1.01767	0.767354
38.6935	1.55046	1.20573	1.94141	0.673908	0.379253	-0.223273	1.96127	0.324183	1.83499	0.694283	1.03422	0.773116
39.196	1.56373	1.20859	1.95841	0.681774	0.409345	-0.194011	1.97247	0.335547	1.87155	0.70865	1.0516	0.771772
39.6985	1.58803	1.21212	1.99499	0.708107	0.426819	-0.178609	1.96837	0.338535	1.90943	0.743393	1.07112	0.774686
40.201	1.61267	1.22536	2.01303	0.718857	0.452016	-0.159785	1.97015	0.342546	1.95806	0.76143	1.08943	0.777821
40.7035	1.63139	1.22329	2.04427	0.736734	0.484054	-0.131636	1.97662	0.359232	1.99176	0.793672	1.11094	0.776215
41.206	1.66641	1.24153	2.07209	0.760785	0.504251	-0.120244	1.96862	0.359854	2.04668	0.823975	1.1324	0.782376
41.7085	1.68392	1.24175	2.09321	0.769716	0.545251	-0.0922916	1.97972	0.380199	2.08381	0.849134	1.15344	0.780328
42.2111	1.72298	1.2568	2.12978	0.797244	0.570836	-0.071587	1.97245	0.389696	2.13614	0.890756	1.17951	0.78438
42.7136	1.74681	1.26668	2.14676	0.812613	0.609724	-0.0556446	1.97658	0.402933	2.18346	0.914751	1.20047	0.786122
43.2161	1.78292	1.27433	2.18214	0.82935	0.64989	-0.0242608	1.9794	0.426131	2.22819	0.958098	1.22862	0.786169
43.7186	1.81831	1.29461	2.20535	0.857197	0.683092	-0.0101409	1.97273	0.434081	2.28557	0.99112	1.25319	0.790827
44.2211	1.84888	1.29815	2.23076	0.867356	0.73545	0.0156324	1.98324	0.461854	2.32517	1.02772	1.27942	0.789745
44.7236	1.89488	1.32242	2.26396	0.894183	0.771174	0.0423504	1.97424	0.47615	2.38506	1.07341	1.30978	0.793774
45.2261	1.92345	1.32999	2.28065	0.913198	0.82455	0.0569152	1.98119	0.496358	2.42674	1.10437	1.33374	0.794319
45.7286	1.97341	1.35005	2.31678	0.927365	0.873388	0.0892678	1.98106	0.52303	2.47951	1.15556	1.36694	0.796617
46.2312	2.00683	1.36799	2.33444	0.956185	0.920615	0.106936	1.97744	0.535039	2.52835	1.18991	1.39237	0.798581
46.7337	2.05285	1.3806	2.36264	0.966145	0.983236	0.12789	1.98744	0.565929	2.56926	1.23545	1.42314	0.800215
47.2362	2.09594	1.40815	2.38904	0.988898	1.02923	0.156822	1.97873	0.58043	2.62293	1.28014	1.45303	0.802981
47.7387	2.1342	1.41762	2.40553	1.00871	1.09528	0.167864	1.98899	0.602493	2.65491	1.31572	1.47913	0.803935
48.2412	2.18577	1.44745	2.43813	1.01779	1.15104	0.194427	1.98718	0.627124	2.70452	1.36758	1.5121	0.808163
48.7437	2.21876	1.46199	2.44986	1.04375	1.21053	0.211618	1.98833	0.638276	2.73489	1.39935	1.53574	0.807984
49.2462	2.27179	1.48612	2.47811	1.05195	1.2799	0.222848	1.9985	0.667627	2.77146	1.44742	1.56757	0.812946
49.7487	2.30589	1.511	2.49525	1.06868	1.33401	0.247496	1.99294	0.679423	2.80518	1.48473	1.59246	0.813568
50.2513	2.35203	1.52736	2.51127	1.08891	1.4084	0.252756	2.008	0.702245	2.82648	1.52072	1.61982	0.816038
50.7538	2.39229	1.56052	2.53651	1.09531	1.46727	0.268417	2.00778	0.726035	2.86157	1.56564	1.64813	0.819988
51.2563	2.42734	1.57464	2.54314	1.12109	1.53444	0.282822	2.01739	0.740571	2.8736	1.59201	1.6707	0.818414
51.7588	2.47327	1.60834	2.56881	1.13406	1.60438	0.284322	2.03121	0.774611	2.9025	1.63686	1.70183	0.823998
52.2613	2.49973	1.62874	2.57666	1.15229	1.66132	0.303062	2.03448	0.792586	2.91445	1.66415	1.72275	0.821406
52.7638	2.54513	1.65592	2.59269	1.1817	1.73625	0.306722	2.05853	0.82615	2.93033	1.69941	1.75328	0.823389
53.2663	2.56993	1.68712	2.60922	1.19645	1.79138	0.314989	2.06588	0.859893	2.94725	1.73535	1.77775	0.823264
53.7688	2.60702	1.70733	2.61369	1.23139	1.85842	0.331895	2.08891	0.888665	2.94996	1.75954	1.80368	0.819345
54.2714	2.63624	1.74632	2.63567	1.25927	1.92055	0.332786	2.11067	0.937117	2.96903	1.80115	1.83488	0.820277
54.7739	2.66103	1.76635	2.63714	1.28739	1.97339	0.351458	2.1274	0.970024	2.96573	1.82276	1.85627	0.813651
55.2764	2.69522	1.80527	2.65443	1.33168	2.04025	0.362532	2.16225	1.02109	2.97906	1.85992	1.89117	0.81127
55.7789	2.7102	1.83383	2.66359	1.35992	2.08517	0.370766	2.17958	1.06971	2.97882	1.8891	1.91407	0.805394
56.2814	2.74383	1.86677	2.67021	1.40534	2.14472	0.394806	2.21594	1.11589	2.98051	1.91543	1.94534	0.798498
56.7839	2.75607	1.90756	2.68936	1.44841	2.19227	0.402251	2.24466	1.17978	2.98747	1.95376	1.97616	0.792575
57.2864	2.7814	1.93571	2.69027	1.48533	2.23544	0.423347	2.27345	1.22737	2.97911	1.97344	2.00049	0.783754
57.7889	2.79735	1.98468	2.71155	1.54092	2.28734	0.445396	2.31516	1.29401	2.98972	2.0124	2.03785	0.775711
58.2915	2.81002	2.01564	2.71814	1.58012	2.31753	0.457411	2.3394	1.35441	2.97983	2.03592	2.06084	0.766314
58.794	2.83079	2.0645	2.73228	1.63153	2.36379	0.488774	2.38365	1.41403	2.98661	2.06575	2.09617	0.757063
59.2965	2.8329	2.10618	2.75112	1.68561	2.39222	0.506556	2.414	1.48813	2.98443	2.09916	2.12603	0.745784
59.799	2.85341	2.14933	2.75759	1.72786	2.42188	0.530879	2.44923	1.54478	2.9829	2.11912	2.1537	0.73696
60.3015	2.85205	2.2034	2.78412	1.78967	2.45415	0.564613	2.49066	1.62029	2.99153	2.15784	2.19083	0.724326
60.804	2.86474	2.24244	2.79204	1.83658	2.46734	0.583405	2.51642	1.68522	2.98468	2.17715	2.215	0.71416
61.3065	2.86685	2.30265	2.8155	1.88971	2.49655	0.621038	2.56141	1.75056	2.9993	2.21091	2.25145	0.703685
61.809	2.86719	2.34469	2.83435	1.95045	2.50406	0.651348	2.58792	1.82631	2.99586	2.23939	2.28016	0.689794
62.3116	2.87461	2.40156	2.84899	1.99492	2.51845	0.679986	2.62423	1.8836	3.00839	2.26305	2.30978	0.682142
62.8141	2.86446	2.45283	2.87874	2.05802	2.52918	0.724938	2.6599	1.95905	3.01623	2.3012	2.34445	0.667317
63.3166	2.87271	2.50078	2.8897	2.10933	2.52557	0.753884	2.68394	2.01986	3.0225	2.32043	2.36987	0.657712
63.8191	2.85916	2.56071	2.9206	2.16035	2.53641	0.797682	2.72518	2.08268	3.04254	2.35918	2.40445	0.647379
64.3216	2.86091	2.6019	2.9383	2.22341	2.52401	0.842759	2.74578	2.15196	3.04599	2.38488	2.43199	0.632711
64.8241	2.85141	2.66268	2.96066	2.26759	2.5236	0.878916	2.78074	2.20286	3.07153	2.41531	2.46153	0.626346
65.3266	2.84211	2.70432	2.98959	2.32787	2.51378	0.935294	2.80877	2.27139	3.08036	2.4526	2.49261	0.611258
65.8291	2.83938	2.75637	3.00335	2.38092	2.49602	0.978498	2.83083	2.3222	3.1025	2.4754	2.51855	0.60228
66.3317	2.82081	2.80376	3.03686	2.42731	2.48983	1.02942	2.86665	2.37729	3.12267	2.51843	2.5493	0.592981
66.8342	2.8211	2.84258	3.05108	2.48917	2.46149	1.08999	2.88198	2.43533	3.13729	2.54329	2.57533	0.578815
67.3367	2.80029	2.89373	3.07762	2.53134	2.44924	1.13604	2.91501	2.47631	3.16715	2.58133	2.6028	0.573643
67.8392	2.79629	2.92263	3.10042	2.5854	2.42307	1.20143	2.93556	2.53468	3.17776	2.61688	2.62941	0.560046
68.3417	2.78064	2.96888	3.11482	2.63731	2.39639	1.2589	2.95644	2.57351	3.2087	2.64533	2.65409	0.552389
68.8442	2.76704	2.99539	3.14428	2.67641	2.37755	1.3146	2.98621	2.61963	3.22276	2.69	2.67939	0.544722
69.3467	2.75912	3.02769	3.15245	2.73239	2.34015	1.38562	2.99754	2.66584	3.24545	2.71492	2.70212	0.533449
69.8492	2.73647	3.05654	3.17785	2.76914	2.32152	1.4389	3.02796	2.69745	3.2673	2.7582	2.72513	0.529325
70.3518	2.73212	3.07218	3.18989	2.81147	2.28615	1.50556	3.0413	2.74625	3.27841	2.78965	2.7453	0.519683
70.8543	2.7063	3.10077	3.20203	2.85599	2.25773	1.57045	3.06098	2.77452	3.30471	2.82247	2.76559	0.514459
71.3568	2.6974	3.10507	3.22098	2.88164	2.2326	1.6234	3.08349	2.81299	3.30866	2.86348	2.78297	0.50927
71.8593	2.67499	3.12508	3.22096	2.92284	2.19393	1.69307	3.09116	2.84854	3.33004	2.88701	2.79876	0.503527
72.3618	2.65486	3.12656	3.23896	2.94605	2.17417	1.74462	3.11717	2.87197	3.33426	2.92977	2.81384	0.500371
72.8643	2.63787	3.13039	3.23642	2.96706	2.13551	1.79964	3.12293	2.91133	3.34191	2.95352	2.82366	0.497147
73.3668	2.60563	3.1334	3.24221	2.9936	2.10929	1.85861	3.14014	2.9289	3.34959	2.9867	2.83481	0.494679
73.8693	2.58946	3.12014	3.24474	2.99645	2.08021	1.89723	3.15349	2.95837	3.34148	3.01792	2.83995	0.493406
74.3719	2.54996	3.12103	3.23474	3.01153	2.0425	1.94979	3.15661	2.98085	3.34798	3.03763	2.84326	0.493727
74.8744	2.5261	3.09691	3.23945	3.01123	2.02081	1.98753	3.1749	2.99278	3.32961	3.07296	2.84523	0.492206
75.3769	2.48578	3.08675	3.22092	3.00084	1.97884	2.01794	3.17092	3.01768	3.32538	3.08594	2.8391	0.495745
75.8794	2.44731	3.05973	3.21692	2.99862	1.95268	2.05738	3.1814	3.01869	3.30432	3.11396	2.8351	0.49536
76.3819	2.40895	3.03126	3.19994	2.97006	1.91703	2.07271	3.18041	3.03169	3.28176	3.12969	2.82235	0.498669
76.8844	2.35505	3.00408	3.17904	2.94934	1.87779	2.09646	3.1735	3.03246	3.26043	3.14173	2.80699	0.502534
77.3869	2.31528	2.95732	3.16542	2.91763	1.8494	2.11214	3.17562	3.02345	3.2191	3.16141	2.78968	0.503331
77.8894	2.25133	2.92487	3.12992	2.86948	1.80059	2.11124	3.15427	3.02318	3.19166	3.15919	2.76157	0.510608
78.392	2.20264	2.86664	3.11069	2.832	1.76868	2.12237	3.14776	2.997	3.13753	3.17304	2.73583	0.511348
78.8945	2.1358	2.81969	3.07028	2.76896	1.72088	2.11041	3.12231	2.98246	3.09371	3.16533	2.69898	0.517522
79.397	2.07144	2.75754	3.03412	2.7095	1.67435	2.09887	3.09528	2.95097	3.03339	3.16102	2.65865	0.521672
79.8995	2.00504	2.68994	2.99496	2.64536	1.63206	2.08699	3.06983	2.91148	2.96623	3.15291	2.61548	0.524445
80.402	1.92356	2.62555	2.93907	2.56082	1.57117	2.05196	3.02212	2.87703	2.90097	3.12666	2.55989	0.531285
80.9045	1.85448	2.53887	2.89661	2.48896	1.52663	2.0285	2.98823	2.81646	2.81205	3.11258	2.50634	0.532931
81.407	1.76061	2.46645	2.82883	2.39514	1.46159	1.98714	2.93006	2.76766	2.73637	3.07142	2.44053	0.538712
81.9095	1.68144	2.36851	2.77203	2.30036	1.40267	1.93749	2.87506	2.69839	2.63412	3.03945	2.37095	0.542035
82.4121	1.58251	2.27942	2.70236	2.20742	1.34105	1.89478	2.81415	2.62357	2.54007	2.9927	2.2978	0.545275
82.9146	1.48686	2.17775	2.62484	2.09182	1.26442	1.82695	2.73466	2.5502	2.43282	2.93587	2.21262	0.549581
83.4171	1.3875	2.06768	2.55505	1.98938	1.20183	1.76745	2.66665	2.45149	2.31681	2.88473	2.12886	0.552209
83.9196	1.2746	1.96359	2.46181	1.87045	1.11622	1.69873	2.57187	2.36467	2.20658	2.80764	2.03362	0.555086
84.4221	1.17354	1.83646	2.38398	1.74635	1.04113	1.61455	2.48504	2.25506	2.07317	2.74376	1.93531	0.558425
84.9246	1.04911	1.7246	2.28674	1.6307	0.957186	1.54264	2.38605	2.14338	1.95515	2.65795	1.83335	0.559967
85.4271	0.940665	1.59003	2.19231	1.49296	0.864196	1.44858	2.27482	2.03069	1.81449	2.57262	1.72214	0.562253
85.9296	0.813402	1.46375	2.09834	1.36826	0.782576	1.35732	2.17231	1.89572	1.68251	2.48555	1.61197	0.5648
86.4322	0.692559	1.33018	1.98803	1.23467	0.679085	1.2668	2.04425	1.77396	1.54369	2.37992	1.49331	0.564174
86.9347	0.569057	1.18818	1.89398	1.09277	0.590653	1.1564	1.92875	1.62963	1.39714	2.28887	1.37354	0.567993
87.4372	0.436414	1.0574	1.7784	0.965371	0.489566	1.06031	1.79708	1.48838	1.26272	2.17449	1.25101	0.56612
87.9397	0.317925	0.906387	1.67542	0.81899	0.387499	0.949207	1.66145	1.34546	1.10911	2.07142	1.12429	0.567931
88.4422	0.180941	0.774017	1.56578	0.684911	0.294361	0.834526	1.5318	1.18547	0.975491	1.9604	0.99877	0.56831
88.9447	0.0645113	0.625195	1.45048	0.55119	0.184146	0.730064	1.38156	1.04101	0.826867	1.84255	0.869757	0.565289
89.4472	-0.0657222	0.486614	1.34895	0.408303	0.0933683	0.605848	1.24828	0.876329	0.690172	1.73754	0.742969	0.568115
89.9497	-0.182606	0.348933	1.22897	0.286147	-0.010806	0.495468	1.09815	0.721034	0.55619	1.61291	0.615439	0.561936
90.4523	-0.296748	0.20572	1.12878	0.151883	-0.106398	0.381306	0.95424	0.565072	0.418575	1.5073	0.490973	0.562811
90.9548	-0.411571	0.0813783	1.01715	0.0299181	-0.194602	0.259633	0.815077	0.399182	0.301868	1.38922	0.368726	0.557969
91.4573	-0.505926	-0.0570726	0.912174	-0.0808605	-0.291942	0.157129	0.66435	0.252331	0.173033	1.27709	0.250031	0.552622
91.9598	-0.610141	-0.17122	0.81645	-0.199219	-0.365999	0.041451	0.535253	0.0899465	0.0705282	1.17359	0.138064	0.550737
92.4623	-0.686362	-0.292315	0.710155	-0.291571	-0.451414	-0.061653	0.392582	-0.0556402	-0.0369448	1.05898	0.028582	0.540093
92.9648	-0.768712	-0.398934	0.627295	-0.387207	-0.518679	-0.154647	0.267035	-0.199185	-0.128088	0.967744	-0.0693379	0.537719
93.4673	-0.829682	-0.494173	0.531681	-0.471248	-0.579653	-0.255649	0.146319	-0.344247	-0.2059	0.863693	-0.163886	0.526876
93.9698	-0.881651	-0.590311	0.453805	-0.534412	-0.640647	-0.331534	0.0249015	-0.466257	-0.282901	0.77795	-0.247106	0.519647
94.4724	-0.926862	-0.659498	0.379327	-0.603205	-0.676487	-0.410336	-0.0716576	-0.598233	-0.330998	0.696352	-0.32016	0.512101
94.9749	-0.946652	-0.736586	0.304168	-0.644211	-0.72093	-0.479937	-0.177031	-0.706625	-0.3852	0.615332	-0.387767	0.500039
95.4774	-0.970802	-0.785771	0.250955	-0.680846	-0.740431	-0.527663	-0.256611	-0.810622	-0.409459	0.557945	-0.43733	0.494686
95.9799	-0.963252	-0.834987	0.185905	-0.709608	-0.75652	-0.582009	-0.33215	-0.909135	-0.431585	0.490706	-0.484263	0.482242
96.4824	-0.959211	-0.870087	0.145107	-0.712123	-0.765733	-0.611026	-0.399114	-0.982521	-0.437404	0.450143	-0.514197	0.476051
96.9849	-0.931779	-0.888761	0.100577	-0.720201	-0.752289	-0.632572	-0.441703	-1.06236	-0.424227	0.408396	-0.534492	0.467457
97.4874	-0.895686	-0.910225	0.0643607	-0.703785	-0.746698	-0.650943	-0.489908	-1.11489	-0.411532	0.377613	-0.548169	0.459655
97.9899	-0.85432	-0.904082	0.0434227	-0.678023	-0.714544	-0.641665	-0.508693	-1.16352	-0.368671	0.364764	-0.542533	0.455732
98.4925	-0.789432	-0.907703	0.0132299	-0.651821	-0.6859	-0.638149	-0.527755	-1.20323	-0.334143	0.34471	-0.538019	0.4487
98.995	-0.721774	-0.885128	0.00837977	-0.595859	-0.640869	-0.61177	-0.530929	-1.21925	-0.268088	0.352876	-0.511241	0.446676
99.4975	-0.653094	-0.861656	-0.00676792	-0.539556	-0.586078	-0.574149	-0.517521	-1.24098	-0.197387	0.353937	-0.482325	0.444597
100	-0.658616	-0.852842	-0.00721773	-0.506204	-0.58535	-0.576864	-0.525258	-1.23799	-0.169391	0.36194	-0.475779	0.446886

[truncated: 2 more sheets: M2_RightLeg_NH, M2_RightLeg_NW]
