# Supplementary material for: A minimal markerset for three-dimensional foot function assessment: measuring navicular drop and drift under dynamic conditions
Source: J Foot Ankle Res. 2018 Apr 18;11:15. doi: 10.1186/s13047-018-0257-2 (PMC5907216; doi:10.1186/s13047-018-0257-2)
Supplement: Supplementary file 2 — Dataset. The dataset used for this article. A ZIP-archive with one text file (comma separated values;.csv) per participant, containing the stance-normalized navicular height and width time series from all analyzed steps. (ZIP 8335 kb) [file 13047_2018_257_MOESM2_ESM.zip › 13047_2018_257_MOESM3_ESM/ZAFA05R2.xlsx]

## Sheet: M1a_LeftLeg_NH
StancePhase	NEleL_Meas1	NEleL_Meas2	NEleL_Meas3	NEleL_Meas4	NEleL_Meas5	NEleL_Meas6	NEleL_Meas7	NEleL_Meas8	NEleL_Meas9	NEleL_Mean	NEleL_SD
0	0.46905	2.23511	0.938549	1.2434	1.4573	1.83399	0.971172	1.35513	0.376812	1.20895	0.601817
0.502513	0.404459	2.15204	0.891914	1.15028	1.37386	1.78645	0.91199	1.30226	0.316991	1.14336	0.597393
1.00503	0.33684	2.06355	0.846042	1.05438	1.28744	1.73399	0.850407	1.24565	0.25517	1.07483	0.592246
1.50754	0.269864	1.98567	0.793566	0.972585	1.21198	1.69031	0.784693	1.18204	0.205818	1.01073	0.589349
2.01005	0.216816	1.8915	0.751109	0.877891	1.12372	1.63159	0.732288	1.12714	0.144873	0.944104	0.57989
2.51256	0.162009	1.80873	0.703361	0.797506	1.04819	1.58482	0.672903	1.06696	0.0984319	0.882546	0.573341
3.01508	0.112515	1.7109	0.65734	0.706239	0.960169	1.52358	0.620372	1.00538	0.0416434	0.815349	0.562158
3.51759	0.0716855	1.62171	0.616768	0.627144	0.881689	1.47118	0.569702	0.950974	-0.00320581	0.756405	0.551149
4.0201	0.0276621	1.52713	0.569928	0.546884	0.801524	1.41388	0.518752	0.886674	-0.0490124	0.693714	0.539078
4.52261	-0.00023081	1.43141	0.536946	0.469534	0.719471	1.35556	0.47776	0.837209	-0.0921311	0.637281	0.523856
5.02513	-0.0361085	1.34347	0.4937	0.403805	0.649246	1.30543	0.430422	0.776477	-0.123715	0.582525	0.510899
5.52764	-0.0536774	1.24574	0.467468	0.332491	0.569324	1.24569	0.398939	0.729877	-0.160881	0.530552	0.492961
6.03015	-0.0781159	1.1637	0.433006	0.280072	0.50573	1.20191	0.358041	0.679022	-0.179395	0.484886	0.47854
6.53266	-0.0884256	1.07131	0.412182	0.221129	0.436153	1.148	0.334827	0.634141	-0.204254	0.440563	0.459832
7.03518	-0.0992762	0.992248	0.39031	0.178137	0.374884	1.10742	0.302969	0.596253	-0.213456	0.403277	0.443648
7.53769	-0.104777	0.911226	0.373812	0.136282	0.319779	1.06504	0.285902	0.554222	-0.221398	0.368899	0.425636
8.0402	-0.102369	0.833235	0.365372	0.0997716	0.260363	1.02537	0.264507	0.527835	-0.224305	0.338864	0.408167
8.54271	-0.104065	0.764954	0.353117	0.0752571	0.216621	0.995363	0.251231	0.491912	-0.215358	0.314337	0.391506
9.04523	-0.0913005	0.689432	0.355913	0.0456811	0.163254	0.957554	0.240191	0.472487	-0.2118	0.291268	0.373871
9.54774	-0.0885436	0.630419	0.34915	0.0341886	0.123624	0.935914	0.228975	0.446433	-0.190634	0.274392	0.35882
10.0503	-0.0698742	0.561602	0.359154	0.014841	0.0811038	0.903767	0.226776	0.429534	-0.177725	0.258798	0.342343
10.5528	-0.061073	0.506477	0.359903	0.010195	0.0405323	0.88457	0.217033	0.415362	-0.150897	0.2469	0.329346
11.0553	-0.0409546	0.448532	0.372935	0.00419463	0.00921278	0.861769	0.221092	0.399411	-0.12601	0.238909	0.315293
11.5578	-0.0248604	0.393923	0.382716	0.00213378	-0.0311399	0.841126	0.213329	0.395935	-0.0982195	0.230549	0.305016
12.0603	-0.00626968	0.347789	0.3959	0.00935303	-0.0563022	0.828094	0.220489	0.382935	-0.0620228	0.228885	0.294605
12.5628	0.0168865	0.294505	0.414501	0.00976608	-0.0907386	0.806447	0.215785	0.386216	-0.0338465	0.224391	0.287494
13.0653	0.0332562	0.256895	0.427029	0.0260132	-0.115958	0.799524	0.222914	0.380153	0.00899707	0.226536	0.281788
13.5678	0.0612798	0.208935	0.452032	0.0320778	-0.139947	0.780802	0.222198	0.385654	0.0403624	0.227044	0.277893
14.0704	0.0767409	0.174371	0.464973	0.0511906	-0.167167	0.774408	0.226794	0.389611	0.0833923	0.230479	0.277234
14.5729	0.105895	0.135661	0.492317	0.0661203	-0.18183	0.762687	0.230207	0.394678	0.120933	0.236297	0.276583
15.0754	0.122649	0.100148	0.507616	0.0835229	-0.207172	0.752934	0.230877	0.408486	0.159437	0.239833	0.280058
15.5779	0.14894	0.0714199	0.532979	0.107329	-0.218425	0.749092	0.23748	0.413623	0.203042	0.249498	0.282883
16.0804	0.168717	0.0350648	0.552115	0.12248	-0.235987	0.736254	0.234149	0.433558	0.23645	0.253645	0.288742
16.5829	0.189427	0.0130594	0.572485	0.151082	-0.249217	0.737023	0.242002	0.441685	0.282002	0.264394	0.29495
17.0854	0.212408	-0.0203129	0.595385	0.167007	-0.256761	0.725038	0.235735	0.462353	0.313409	0.270473	0.301802
17.5879	0.227067	-0.0407569	0.610039	0.19433	-0.272069	0.725075	0.242312	0.476453	0.354902	0.279706	0.310332
18.0905	0.251506	-0.0666581	0.634698	0.214599	-0.273392	0.718376	0.234809	0.493652	0.388022	0.288401	0.317846
18.593	0.261822	-0.0890822	0.645123	0.236178	-0.285839	0.713844	0.237631	0.514316	0.421123	0.295013	0.326873
19.0955	0.284557	-0.10581	0.6681	0.261554	-0.287592	0.713868	0.230566	0.527106	0.456839	0.305465	0.335256
19.598	0.29336	-0.129741	0.676906	0.277072	-0.292168	0.704962	0.227851	0.551553	0.481342	0.310126	0.343221
20.1005	0.311012	-0.139758	0.694521	0.304281	-0.298053	0.708868	0.222242	0.562249	0.516414	0.320197	0.352136
20.603	0.320741	-0.161206	0.703913	0.317188	-0.294699	0.699435	0.213375	0.585479	0.535836	0.324451	0.35865
21.1055	0.331084	-0.169479	0.713659	0.340702	-0.302395	0.701929	0.209203	0.597635	0.564727	0.331896	0.366798
21.608	0.342525	-0.183954	0.724194	0.355186	-0.296411	0.696451	0.194884	0.615064	0.583319	0.336806	0.372538
22.1106	0.345403	-0.194457	0.725697	0.370757	-0.300062	0.693418	0.191093	0.630757	0.601812	0.340491	0.378355
22.6131	0.357243	-0.200366	0.735867	0.388302	-0.297498	0.693575	0.173141	0.640678	0.621157	0.345789	0.384017
23.1156	0.354563	-0.213374	0.730916	0.395698	-0.293462	0.684899	0.168004	0.658792	0.629159	0.346133	0.386825
23.6181	0.363913	-0.213398	0.737701	0.413693	-0.295799	0.68821	0.148838	0.66309	0.646823	0.350341	0.392112
24.1206	0.358716	-0.225583	0.729305	0.416592	-0.286332	0.677729	0.140553	0.679679	0.648305	0.348774	0.392672
24.6231	0.362389	-0.22507	0.72944	0.429966	-0.289399	0.679237	0.122505	0.682353	0.65951	0.350103	0.396306
25.1256	0.357409	-0.232295	0.720345	0.433082	-0.280857	0.671867	0.109829	0.692885	0.659608	0.347986	0.396206
25.6281	0.35334	-0.235785	0.711746	0.437804	-0.279016	0.66768	0.0945053	0.697329	0.660713	0.345369	0.396953
26.1307	0.349723	-0.236531	0.703149	0.44335	-0.276275	0.665836	0.0772491	0.699381	0.662091	0.343108	0.397312
26.6332	0.337887	-0.244899	0.685864	0.439277	-0.267977	0.655943	0.0651512	0.706133	0.653368	0.33675	0.395086
27.1357	0.33463	-0.241819	0.676877	0.445335	-0.270223	0.657779	0.0443531	0.700855	0.654493	0.333587	0.395702
27.6382	0.317026	-0.252105	0.653088	0.436334	-0.259763	0.646052	0.0348448	0.70723	0.640206	0.324768	0.391761
28.1407	0.311438	-0.250552	0.641182	0.438287	-0.261541	0.646814	0.0125652	0.698643	0.636785	0.319291	0.391469
28.6432	0.291192	-0.258548	0.614247	0.429499	-0.255351	0.63824	0.00417943	0.700489	0.622447	0.309599	0.387531
29.1457	0.280152	-0.26312	0.596477	0.42345	-0.251892	0.633791	-0.0170424	0.693053	0.610885	0.300639	0.385404
29.6482	0.260098	-0.266819	0.569472	0.417657	-0.252822	0.630946	-0.0260522	0.687505	0.599618	0.291067	0.382425
30.1508	0.241475	-0.278384	0.543917	0.403367	-0.244707	0.620838	-0.0439025	0.683477	0.579975	0.27845	0.378699
30.6533	0.222811	-0.279747	0.518326	0.399118	-0.24959	0.622077	-0.0549406	0.670967	0.570619	0.268849	0.376404
31.1558	0.196363	-0.295077	0.485062	0.380325	-0.242401	0.609917	-0.0679827	0.669239	0.546932	0.253597	0.372349
31.6583	0.17804	-0.29881	0.460196	0.37314	-0.24516	0.610611	-0.0816166	0.653539	0.535258	0.2428	0.369909
32.1608	0.145497	-0.313068	0.421345	0.354977	-0.24445	0.601501	-0.089688	0.650703	0.512955	0.226641	0.366839
32.6633	0.124727	-0.323309	0.394752	0.340674	-0.241864	0.597479	-0.105435	0.636953	0.495038	0.213224	0.364033
33.1658	0.0890523	-0.333613	0.353597	0.325975	-0.248113	0.59443	-0.109671	0.629891	0.477277	0.197647	0.362359
33.6683	0.0626562	-0.350958	0.322289	0.303674	-0.242904	0.585145	-0.126141	0.621796	0.452582	0.180904	0.360107
34.1709	0.0267195	-0.358442	0.281864	0.29087	-0.251165	0.587051	-0.128626	0.610083	0.438187	0.166283	0.359316
34.6734	-0.00743619	-0.379447	0.243773	0.26353	-0.249562	0.576119	-0.143975	0.608021	0.410125	0.146794	0.359129
35.1759	-0.0422317	-0.388336	0.205555	0.247657	-0.254133	0.578671	-0.147122	0.594632	0.394588	0.132142	0.358712
35.6784	-0.0843355	-0.407905	0.160545	0.21975	-0.260165	0.571304	-0.159664	0.595865	0.368136	0.111503	0.361561
36.1809	-0.118741	-0.422318	0.12384	0.195829	-0.259951	0.57012	-0.165505	0.58573	0.346938	0.0951048	0.361971
36.6834	-0.166977	-0.437252	0.0738102	0.169839	-0.271781	0.569319	-0.174279	0.586537	0.325042	0.0749175	0.367575
37.1859	-0.203538	-0.458073	0.0361352	0.136166	-0.271381	0.563085	-0.183885	0.583795	0.296895	0.0554666	0.370288
37.6884	-0.25491	-0.469238	-0.0158126	0.110444	-0.283098	0.567434	-0.189023	0.582151	0.278271	0.0362465	0.377488
38.191	-0.296781	-0.49336	-0.0575398	0.0694288	-0.288643	0.558846	-0.202259	0.587829	0.24593	0.0137169	0.384135
38.6935	-0.348488	-0.504955	-0.108465	0.0390013	-0.295877	0.563522	-0.205042	0.584939	0.225863	-0.00550037	0.392069
39.196	-0.398004	-0.527455	-0.156448	-0.00498532	-0.309498	0.557255	-0.220715	0.596513	0.19395	-0.029932	0.403351
39.6985	-0.448739	-0.543901	-0.204857	-0.0451943	-0.313644	0.55738	-0.223285	0.596194	0.167515	-0.050948	0.412349
40.201	-0.50637	-0.561558	-0.259364	-0.0893476	-0.331677	0.556488	-0.239629	0.609238	0.138949	-0.0759189	0.427599
40.7035	-0.556925	-0.584237	-0.305835	-0.141193	-0.338791	0.550402	-0.244417	0.615455	0.10434	-0.100133	0.439013
41.206	-0.621089	-0.597791	-0.365036	-0.186604	-0.355409	0.553801	-0.259719	0.626264	0.0779672	-0.125291	0.456707
41.7085	-0.67399	-0.623973	-0.411868	-0.247669	-0.370846	0.543936	-0.268762	0.640337	0.037488	-0.152816	0.471894
42.2111	-0.741792	-0.637484	-0.472576	-0.298734	-0.383742	0.546833	-0.281977	0.64787	0.00860006	-0.179222	0.490629
42.7136	-0.800103	-0.662202	-0.522586	-0.364249	-0.407495	0.537552	-0.296387	0.667134	-0.0333526	-0.209076	0.509911
43.2161	-0.868573	-0.679986	-0.581563	-0.425554	-0.420338	0.534469	-0.307594	0.673065	-0.0699429	-0.238446	0.529063
43.7186	-0.934336	-0.699521	-0.63662	-0.491841	-0.447408	0.52838	-0.327378	0.691803	-0.110411	-0.269704	0.55138
44.2211	-1.00157	-0.722891	-0.691862	-0.564739	-0.466813	0.516496	-0.337941	0.698566	-0.156968	-0.303081	0.570978
44.7236	-1.07463	-0.737312	-0.751831	-0.631621	-0.492236	0.511836	-0.362186	0.710542	-0.196913	-0.336039	0.594291
45.2261	-1.14041	-0.763481	-0.803268	-0.71295	-0.522019	0.492212	-0.374497	0.718571	-0.251496	-0.373037	0.614327
45.7286	-1.21825	-0.776473	-0.865878	-0.783438	-0.545857	0.483216	-0.401817	0.719627	-0.295407	-0.409364	0.636434
46.2312	-1.28382	-0.800575	-0.915193	-0.867356	-0.583931	0.459023	-0.418716	0.725695	-0.353615	-0.448721	0.656269
46.7337	-1.36242	-0.816913	-0.976903	-0.944878	-0.611665	0.439013	-0.447861	0.714983	-0.406626	-0.490363	0.675515
47.2362	-1.42962	-0.835853	-1.02657	-1.02641	-0.652494	0.412098	-0.471918	0.712858	-0.465251	-0.531462	0.693781
47.7387	-1.50497	-0.858406	-1.08401	-1.11152	-0.690484	0.377179	-0.502276	0.692032	-0.529963	-0.579157	0.709279
48.2412	-1.57494	-0.873672	-1.13595	-1.18924	-0.730837	0.345669	-0.535007	0.675118	-0.589794	-0.623184	0.724282
48.7437	-1.64437	-0.902005	-1.18729	-1.2784	-0.781158	0.296577	-0.56668	0.646131	-0.664754	-0.675773	0.735715
49.2462	-1.71666	-0.91938	-1.2419	-1.35465	-0.823907	0.255352	-0.607877	0.610603	-0.730107	-0.725391	0.746095
49.7487	-1.77979	-0.951041	-1.28759	-1.44211	-0.883371	0.195987	-0.641469	0.573624	-0.810872	-0.780737	0.753371
50.2513	-1.8523	-0.977521	-1.34352	-1.52057	-0.935767	0.139375	-0.689279	0.520067	-0.886425	-0.838438	0.758565
50.7538	-1.91098	-1.01098	-1.38615	-1.60178	-0.999791	0.0728984	-0.725955	0.47269	-0.968839	-0.895433	0.761484
51.2563	-1.9808	-1.0508	-1.44107	-1.68407	-1.0675	-0.00228601	-0.777905	0.405088	-1.05638	-0.961747	0.761629
51.7588	-2.03801	-1.08748	-1.48422	-1.75831	-1.13489	-0.0765785	-0.819505	0.343352	-1.13966	-1.0217	0.759766
52.2613	-2.10246	-1.1398	-1.53582	-1.84232	-1.21713	-0.169327	-0.873585	0.266317	-1.2368	-1.09455	0.755305
52.7638	-2.16075	-1.18358	-1.58234	-1.91294	-1.29131	-0.255716	-0.922093	0.187285	-1.32381	-1.16058	0.748409
53.2663	-2.21855	-1.24357	-1.62948	-1.99439	-1.3815	-0.361557	-0.977147	0.103643	-1.42531	-1.23643	0.739826
53.7688	-2.27888	-1.29842	-1.68046	-2.06637	-1.46691	-0.464543	-1.0337	0.008021	-1.51994	-1.31124	0.728456
54.2714	-2.33077	-1.36108	-1.72404	-2.14198	-1.55814	-0.578366	-1.08943	-0.0819815	-1.62091	-1.38741	0.716282
54.7739	-2.39225	-1.42829	-1.77874	-2.21847	-1.65518	-0.698881	-1.15377	-0.189364	-1.72465	-1.47107	0.701925
55.2764	-2.44089	-1.49196	-1.82172	-2.2885	-1.74535	-0.81792	-1.2108	-0.287343	-1.82352	-1.54756	0.686885
55.7789	-2.5014	-1.56893	-1.87836	-2.36882	-1.8487	-0.951904	-1.28151	-0.399877	-1.93392	-1.63705	0.671269
56.2814	-2.55035	-1.63595	-1.92486	-2.43725	-1.94087	-1.07677	-1.34148	-0.507612	-2.03302	-1.71646	0.654459
56.7839	-2.60785	-1.71751	-1.98194	-2.5179	-2.04281	-1.21709	-1.41671	-0.620329	-2.14498	-1.80746	0.638719
57.2864	-2.66025	-1.79192	-2.03585	-2.59001	-2.14069	-1.35004	-1.48194	-0.737791	-2.24825	-1.89297	0.621587
57.7889	-2.71399	-1.87351	-2.09333	-2.66773	-2.23669	-1.49024	-1.56018	-0.849471	-2.35713	-1.98248	0.606028
58.2915	-2.77149	-1.95765	-2.15702	-2.7468	-2.3398	-1.63201	-1.63313	-0.973847	-2.46673	-2.07538	0.589969
58.794	-2.82276	-2.03823	-2.21675	-2.8214	-2.43145	-1.76936	-1.71372	-1.08676	-2.57123	-2.16352	0.574571
59.2965	-2.88526	-2.13076	-2.29039	-2.90679	-2.53469	-1.91711	-1.79622	-1.21338	-2.68558	-2.26224	0.560304
59.799	-2.9374	-2.21323	-2.35565	-2.98163	-2.62751	-2.05306	-1.8796	-1.33106	-2.78825	-2.35193	0.545375
60.3015	-3.00376	-2.30989	-2.43751	-3.0696	-2.72547	-2.2012	-1.97234	-1.45571	-2.9029	-2.45315	0.532673
60.804	-3.06118	-2.39879	-2.51185	-3.14941	-2.82348	-2.33908	-2.0599	-1.5802	-3.00793	-2.54798	0.518961
61.3065	-3.1302	-2.49538	-2.59947	-3.23607	-2.91535	-2.48226	-2.16225	-1.70127	-3.1185	-2.64897	0.507018
61.809	-3.19674	-2.59352	-2.68543	-3.32368	-3.01743	-2.62395	-2.25597	-1.83142	-3.22839	-2.75073	0.495158
62.3116	-3.26806	-2.68886	-2.77701	-3.4079	-3.10776	-2.76009	-2.36629	-1.9505	-3.33343	-2.8511	0.483299
62.8141	-3.34553	-2.79526	-2.87508	-3.50226	-3.20883	-2.90393	-2.46818	-2.0824	-3.44697	-2.95872	0.473192
63.3166	-3.41999	-2.89194	-2.97028	-3.58644	-3.30334	-3.03495	-2.58438	-2.20286	-3.54875	-3.06032	0.461334
63.8191	-3.5076	-3.0025	-3.07864	-3.68343	-3.39909	-3.17638	-2.69592	-2.33201	-3.6617	-3.17081	0.452114
64.3216	-3.58711	-3.10479	-3.17851	-3.77167	-3.49928	-3.30618	-2.81607	-2.45658	-3.76424	-3.27605	0.440656
64.8241	-3.68202	-3.21503	-3.29353	-3.86686	-3.58997	-3.44051	-2.93757	-2.58028	-3.87219	-3.38644	0.431256
65.3266	-3.76873	-3.3255	-3.39961	-3.96158	-3.69149	-3.57156	-3.06027	-2.70885	-3.97814	-3.49619	0.420618
65.8291	-3.86733	-3.43339	-3.51705	-4.05292	-3.78112	-3.6968	-3.19055	-2.82742	-4.07945	-3.60511	0.410424
66.3317	-3.9625	-3.5506	-3.63014	-4.15256	-3.8771	-3.82783	-3.31503	-2.95661	-4.18794	-3.71781	0.400732
66.8342	-4.06177	-3.65744	-3.74659	-4.24113	-3.9687	-3.94545	-3.45143	-3.07243	-4.28458	-3.8255	0.389829
67.3367	-4.16481	-3.7764	-3.86587	-4.34053	-4.055	-4.07181	-3.57736	-3.1971	-4.3915	-3.93782	0.380961
67.8392	-4.2632	-3.88512	-3.97969	-4.42888	-4.14659	-4.18497	-3.71608	-3.31247	-4.48708	-4.0449	0.369955
68.3417	-4.37132	-4.0001	-4.10249	-4.52216	-4.22414	-4.30125	-3.84308	-3.42823	-4.5875	-4.15336	0.361774
68.8442	-4.4687	-4.11211	-4.21383	-4.6115	-4.30903	-4.41164	-3.97977	-3.54312	-4.68392	-4.25929	0.351543
69.3467	-4.57741	-4.2196	-4.33603	-4.69525	-4.38124	-4.51475	-4.1069	-3.64822	-4.77482	-4.36158	0.344072
69.8492	-4.6742	-4.33244	-4.44576	-4.7834	-4.45249	-4.6205	-4.2373	-3.75941	-4.87011	-4.46396	0.335641
70.3518	-4.77841	-4.43208	-4.5627	-4.85782	-4.52011	-4.71086	-4.36261	-3.85485	-4.95173	-4.55902	0.329159
70.8543	-4.87435	-4.53957	-4.67104	-4.93949	-4.57493	-4.80687	-4.4831	-3.95694	-5.04057	-4.6541	0.323573
71.3568	-4.96963	-4.63255	-4.77867	-5.00677	-4.63332	-4.88695	-4.60346	-4.04464	-5.11509	-4.74123	0.318739
71.8593	-5.06285	-4.72739	-4.88412	-5.07594	-4.67347	-4.96752	-4.71139	-4.13236	-5.19156	-4.82518	0.316793
72.3618	-5.14634	-4.81359	-4.97988	-5.1372	-4.7147	-5.03882	-4.82265	-4.21276	-5.26026	-4.90291	0.314721
72.8643	-5.23303	-4.89053	-5.07895	-5.19001	-4.74244	-5.10047	-4.91632	-4.28296	-5.32075	-4.97283	0.316708
73.3668	-5.30346	-4.96638	-5.16191	-5.24296	-4.76032	-5.16113	-5.01384	-4.35341	-5.38165	-5.03834	0.318704
73.8693	-5.37839	-5.02372	-5.2497	-5.27889	-4.7739	-5.20377	-5.09214	-4.40563	-5.426	-5.09246	0.324579
74.3719	-5.43538	-5.08249	-5.31984	-5.31789	-4.76727	-5.24855	-5.17129	-4.46059	-5.47387	-5.14191	0.331525
74.8744	-5.493	-5.12089	-5.39113	-5.33848	-4.76017	-5.27408	-5.23315	-4.49579	-5.50396	-5.17896	0.341351
75.3769	-5.53595	-5.15529	-5.44817	-5.357	-4.73169	-5.29679	-5.28987	-4.52888	-5.53263	-5.20848	0.353246
75.8794	-5.5717	-5.17497	-5.49867	-5.36305	-4.69655	-5.30627	-5.33364	-4.54733	-5.54944	-5.22685	0.367217
76.3819	-5.59875	-5.18024	-5.54104	-5.35683	-4.64811	-5.30283	-5.36473	-4.55382	-5.55468	-5.23345	0.383383
76.8844	-5.60982	-5.17876	-5.56816	-5.3461	-4.58167	-5.2942	-5.38784	-4.55325	-5.55587	-5.23063	0.401291
77.3869	-5.61747	-5.15425	-5.59257	-5.31445	-4.51072	-5.264	-5.39119	-4.53132	-5.53669	-5.21252	0.421075
77.8894	-5.60292	-5.12657	-5.59552	-5.28158	-4.41511	-5.23196	-5.39015	-4.50664	-5.51655	-5.18522	0.44202
78.392	-5.58648	-5.07458	-5.59738	-5.22615	-4.31546	-5.17679	-5.36456	-4.45677	-5.47417	-5.14137	0.465073
78.8945	-5.54647	-5.0152	-5.57642	-5.16481	-4.19491	-5.11519	-5.33527	-4.40159	-5.42604	-5.08621	0.487961
79.397	-5.50112	-4.93789	-5.55095	-5.08674	-4.06138	-5.0364	-5.28011	-4.32467	-5.36125	-5.01561	0.513713
79.8995	-5.43587	-4.84372	-5.50626	-4.99277	-3.91726	-4.9413	-5.21846	-4.23389	-5.28071	-4.93003	0.53804
80.402	-5.35796	-4.74046	-5.44975	-4.89035	-3.74984	-4.8374	-5.13321	-4.12924	-5.19165	-4.8311	0.565141
80.9045	-5.26674	-4.61219	-5.38048	-4.76343	-3.5787	-4.70865	-5.03586	-4.00115	-5.07827	-4.71394	0.591177
81.407	-5.15478	-4.47932	-5.2912	-4.63205	-3.38215	-4.57514	-4.91991	-3.86601	-4.96036	-4.58455	0.61783
81.9095	-5.03562	-4.32056	-5.19509	-4.47478	-3.17859	-4.41548	-4.78503	-3.70275	-4.81675	-4.43607	0.645807
82.4121	-4.89045	-4.15377	-5.07339	-4.30917	-2.958	-4.2473	-4.63755	-3.53368	-4.66486	-4.27424	0.670849
82.9146	-4.74069	-3.96823	-4.94715	-4.12424	-2.71998	-4.05981	-4.46515	-3.33995	-4.49379	-4.09544	0.699826
83.4171	-4.56491	-3.76579	-4.79489	-3.92162	-2.47638	-3.85482	-4.28506	-3.13531	-4.30526	-3.90045	0.723482
83.9196	-4.38229	-3.55471	-4.63551	-3.70924	-2.20794	-3.64064	-4.07678	-2.91583	-4.10698	-3.69221	0.751134
84.4221	-4.17908	-3.31908	-4.45508	-3.47113	-1.93809	-3.40151	-3.86309	-2.67754	-3.88324	-3.46532	0.774634
84.9246	-3.96299	-3.08071	-4.26127	-3.22881	-1.64688	-3.15934	-3.62193	-2.43485	-3.65513	-3.22799	0.798507
85.4271	-3.73499	-2.81752	-4.05472	-2.9604	-1.34769	-2.89229	-3.37441	-2.16835	-3.40093	-2.97237	0.82272
85.9296	-3.48742	-2.54922	-3.82797	-2.68546	-1.03954	-2.62016	-3.10427	-1.90255	-3.13977	-2.70626	0.841961
86.4322	-3.23626	-2.26433	-3.59653	-2.39283	-0.713033	-2.33172	-2.82405	-1.61527	-2.86042	-2.42605	0.866133
86.9347	-2.96184	-1.96587	-3.34099	-2.08559	-0.388648	-2.03013	-2.52908	-1.32608	-2.56582	-2.13267	0.882118
87.4372	-2.68839	-1.66252	-3.08503	-1.77273	-0.0428815	-1.72434	-2.21902	-1.02505	-2.26455	-1.83161	0.903902
87.9397	-2.3935	-1.33808	-2.80641	-1.43824	0.300169	-1.39834	-1.90313	-0.714506	-1.94085	-1.51476	0.919098
88.4422	-2.09886	-1.01633	-2.5263	-1.10611	0.655396	-1.07621	-1.56796	-0.404486	-1.61813	-1.19544	0.9361
88.9447	-1.79037	-0.673739	-2.23058	-0.75305	1.01704	-0.734666	-1.23467	-0.0784244	-1.27351	-0.86133	0.952064
89.4472	-1.47719	-0.332738	-1.92815	-0.401592	1.37567	-0.396438	-0.880702	0.238481	-0.929058	-0.525747	0.963682
89.9497	-1.16124	0.0195374	-1.62063	-0.0392034	1.74924	-0.0489285	-0.533237	0.571104	-0.572465	-0.181758	0.979794
90.4523	-0.834731	0.378137	-1.3003	0.32908	2.11056	0.302627	-0.167782	0.893893	-0.208657	0.166981	0.987716
90.9548	-0.51606	0.734226	-0.985059	0.694054	2.48423	0.649154	0.190531	1.22353	0.153312	0.514213	1.00171
91.4573	-0.183936	1.10411	-0.653954	1.07188	2.84896	1.00673	0.55994	1.54973	0.529313	0.87031	1.00859
91.9598	0.13392	1.46177	-0.334085	1.4362	3.21171	1.34912	0.92511	1.86899	0.893427	1.21624	1.01847
92.4623	0.462383	1.83283	-0.00103896	1.81242	3.57626	1.70186	1.29146	2.19277	1.27057	1.57106	1.02594
92.9648	0.776263	2.19148	0.320562	2.1745	3.9231	2.03891	1.65846	2.49784	1.63513	1.91292	1.03165
93.4673	1.09197	2.5532	0.646708	2.53767	4.27745	2.37585	2.01593	2.81028	2.00194	2.25678	1.03938
93.9698	1.39805	2.91051	0.966273	2.89428	4.60912	2.70494	2.37871	3.10026	2.36349	2.59174	1.04277
94.4724	1.69385	3.25584	1.27836	3.23657	4.94082	3.01884	2.72307	3.39179	2.71192	2.91678	1.04938
94.9749	1.98694	3.60552	1.59054	3.58075	5.25825	3.33358	3.07491	3.66633	3.06316	3.24	1.05255
95.4774	2.25863	3.9325	1.8841	3.89955	5.55919	3.6223	3.40333	3.92989	3.3902	3.54219	1.05737
95.9799	2.5323	4.26521	2.18211	4.22137	5.85817	3.91326	3.73735	4.18671	3.72092	3.84638	1.06112
96.4824	2.77854	4.5752	2.45537	4.51749	6.12825	4.17795	4.04786	4.41987	4.02697	4.12528	1.06511
96.9849	3.02605	4.88209	2.73204	4.80754	6.39956	4.43618	4.35788	4.65397	4.3276	4.40255	1.06884
97.4874	3.24745	5.17614	2.9851	5.08145	6.64408	4.67779	4.64905	4.85881	4.61299	4.65921	1.07374
97.9899	3.46253	5.45018	3.23346	5.33252	6.87814	4.89706	4.92886	5.06366	4.87621	4.90251	1.07672
98.4925	3.65711	5.72535	3.46303	5.58084	7.09864	5.1131	5.19551	5.24156	5.13766	5.13476	1.08388
98.995	3.85153	6.00232	3.69864	5.82278	7.3165	5.31942	5.46837	5.42375	5.39587	5.36657	1.09022
99.4975	4.02729	6.20933	3.91466	6.00319	7.49708	5.47427	5.715	5.59074	5.5882	5.55775	1.08741
100	4.07014	6.21077	3.96908	6.00366	7.50825	5.47384	5.77154	5.64038	5.5892	5.58187	1.07366

## Sheet: M1a_LeftLeg_NW
StancePhase	NDevL_Meas1	NDevL_Meas2	NDevL_Meas3	NDevL_Meas4	NDevL_Meas5	NDevL_Meas6	NDevL_Meas7	NDevL_Meas8	NDevL_Meas9	NDevL_Mean	NDevL_SD
0	-3.07266	-2.65434	-3.34298	-3.39395	-3.32058	-3.31524	-3.57703	-2.96041	-3.47695	-3.2349	0.288341
0.502513	-2.95957	-2.52712	-3.23714	-3.2364	-3.17127	-3.17473	-3.47612	-2.86796	-3.33048	-3.10898	0.283658
1.00503	-2.78818	-2.40392	-3.07476	-3.08038	-3.01448	-3.03582	-3.31997	-2.72041	-3.18498	-2.9581	0.276743
1.50754	-2.64733	-2.27954	-2.94031	-2.92254	-2.86087	-2.89413	-3.19155	-2.60269	-3.0363	-2.81947	0.270675
2.01005	-2.49498	-2.16935	-2.79307	-2.77555	-2.71793	-2.76391	-3.04859	-2.47517	-2.89792	-2.68183	0.262358
2.51256	-2.34547	-2.04215	-2.64748	-2.60915	-2.55681	-2.6147	-2.91069	-2.35079	-2.73941	-2.53518	0.255112
3.01508	-2.19551	-1.93286	-2.50018	-2.45774	-2.41161	-2.48098	-2.76601	-2.23021	-2.59491	-2.39667	0.245147
3.51759	-2.03898	-1.81395	-2.34517	-2.29457	-2.25672	-2.33595	-2.61962	-2.10147	-2.43763	-2.24934	0.236387
4.0201	-1.89435	-1.70269	-2.20089	-2.13636	-2.10582	-2.19657	-2.47755	-1.98956	-2.28422	-2.10978	0.226061
4.52261	-1.73465	-1.59744	-2.04071	-1.98209	-1.96316	-2.06176	-2.32525	-1.86256	-2.13358	-1.9668	0.215701
5.02513	-1.59402	-1.48578	-1.89867	-1.81911	-1.80999	-1.91921	-2.18694	-1.75618	-1.97319	-1.82701	0.20635
5.52764	-1.43691	-1.39374	-1.73966	-1.67367	-1.67744	-1.79518	-2.03282	-1.63871	-1.82918	-1.69081	0.195354
6.03015	-1.29779	-1.28813	-1.59805	-1.51286	-1.53181	-1.65704	-1.89812	-1.53435	-1.66886	-1.55411	0.188106
6.53266	-1.14897	-1.20437	-1.44657	-1.3719	-1.40303	-1.54017	-1.74701	-1.43189	-1.52734	-1.42458	0.178924
7.03518	-1.00953	-1.11259	-1.30426	-1.2216	-1.27404	-1.41543	-1.61498	-1.32884	-1.37565	-1.29521	0.175077
7.53769	-0.872679	-1.03225	-1.1646	-1.08097	-1.14608	-1.30213	-1.47145	-1.24193	-1.23277	-1.17165	0.170778
8.0402	-0.733264	-0.95862	-1.02256	-0.946111	-1.03519	-1.19619	-1.34125	-1.14346	-1.09493	-1.0524	0.172241
8.54271	-0.608952	-0.881115	-0.895873	-0.806041	-0.912697	-1.08697	-1.20877	-1.068	-0.951261	-0.935519	0.174594
9.04523	-0.472577	-0.823883	-0.75761	-0.685562	-0.813468	-0.998987	-1.08045	-0.979943	-0.826603	-0.826564	0.182973
9.54774	-0.358624	-0.753823	-0.642181	-0.551471	-0.705404	-0.899287	-0.960842	-0.910156	-0.687991	-0.718864	0.191614
10.0503	-0.230234	-0.706691	-0.512996	-0.439799	-0.610166	-0.823717	-0.835857	-0.83752	-0.571466	-0.618716	0.206519
10.5528	-0.123209	-0.650671	-0.40572	-0.319069	-0.522026	-0.740782	-0.72913	-0.769739	-0.445853	-0.522911	0.220291
11.0553	-0.00788681	-0.607295	-0.290883	-0.210652	-0.429278	-0.671942	-0.61023	-0.713522	-0.332568	-0.430473	0.239263
11.5578	0.094943	-0.568953	-0.189176	-0.107726	-0.358091	-0.609978	-0.514816	-0.64837	-0.225061	-0.34747	0.257359
12.0603	0.194004	-0.527258	-0.0918885	-0.00143507	-0.273959	-0.546377	-0.405441	-0.604673	-0.11459	-0.263513	0.277456
12.5628	0.293141	-0.50428	0.00483355	0.0851478	-0.21087	-0.503531	-0.318894	-0.546405	-0.0244003	-0.191695	0.29909
13.0653	0.375898	-0.467579	0.084725	0.184928	-0.143255	-0.448884	-0.222296	-0.508529	0.0782731	-0.118524	0.318402
13.5678	0.469179	-0.452891	0.17461	0.26136	-0.0813604	-0.418328	-0.142209	-0.461989	0.156829	-0.0549776	0.342181
14.0704	0.538633	-0.426957	0.24046	0.347757	-0.0321341	-0.378542	-0.0605744	-0.424228	0.244485	0.00543335	0.36032
14.5729	0.622082	-0.413204	0.319971	0.42046	0.0276861	-0.352928	0.0145621	-0.391333	0.317591	0.0627652	0.384217
15.0754	0.68285	-0.401394	0.376779	0.489097	0.0651164	-0.331269	0.0807311	-0.352079	0.385765	0.110622	0.401827
15.5779	0.752466	-0.385513	0.442313	0.560135	0.115693	-0.3074	0.151014	-0.330083	0.455474	0.161567	0.423731
16.0804	0.808689	-0.385543	0.494502	0.612442	0.151062	-0.301396	0.203055	-0.292341	0.505651	0.199569	0.441563
16.5829	0.862345	-0.370188	0.544171	0.678147	0.186355	-0.281754	0.267143	-0.275062	0.568407	0.242174	0.460037
17.0854	0.915906	-0.374986	0.593748	0.720541	0.224338	-0.284129	0.307872	-0.244112	0.607114	0.274033	0.478198
17.5879	0.954512	-0.365808	0.628504	0.774367	0.24589	-0.274212	0.363466	-0.225396	0.65651	0.306426	0.492959
18.0905	1.00438	-0.367827	0.674421	0.813898	0.282609	-0.277255	0.396409	-0.205063	0.690895	0.334718	0.510672
18.593	1.03173	-0.368577	0.697948	0.851471	0.298989	-0.280704	0.441097	-0.182285	0.722648	0.356924	0.522507
19.0955	1.0747	-0.364465	0.736893	0.891074	0.326427	-0.280958	0.469557	-0.172179	0.755703	0.381862	0.538423
19.598	1.09608	-0.37351	0.754258	0.913761	0.346121	-0.296047	0.501743	-0.147598	0.771201	0.396223	0.548584
20.1005	1.12857	-0.365825	0.782504	0.950542	0.360352	-0.295965	0.527962	-0.143085	0.800052	0.416123	0.561434
20.603	1.14861	-0.376683	0.798172	0.964935	0.384653	-0.316061	0.547567	-0.122202	0.805859	0.426095	0.570897
21.1055	1.16862	-0.371455	0.813607	0.992718	0.390223	-0.321501	0.572238	-0.11714	0.82434	0.439072	0.580128
21.608	1.18955	-0.376959	0.829705	1.00635	0.41271	-0.339199	0.580954	-0.105096	0.827969	0.447332	0.589152
22.1106	1.19789	-0.378827	0.833104	1.02065	0.419076	-0.354555	0.603228	-0.0956013	0.831607	0.452953	0.595155
22.6131	1.21877	-0.375892	0.848733	1.03709	0.432177	-0.366448	0.604224	-0.0938549	0.836626	0.460159	0.603303
23.1156	1.219	-0.384387	0.843699	1.03893	0.445524	-0.390905	0.62221	-0.0806936	0.826448	0.459981	0.60711
23.6181	1.23648	-0.375964	0.85564	1.05574	0.448098	-0.399514	0.619387	-0.0860492	0.830484	0.464922	0.613669
24.1206	1.23358	-0.385637	0.847254	1.05148	0.466105	-0.42715	0.630971	-0.0741215	0.812878	0.461707	0.616384
24.6231	1.24368	-0.378432	0.851745	1.06259	0.464964	-0.438625	0.627982	-0.0807214	0.809957	0.462571	0.620912
25.1256	1.24202	-0.382736	0.844551	1.05993	0.479353	-0.46228	0.63172	-0.0759661	0.79267	0.458807	0.623291
25.6281	1.24224	-0.382338	0.839323	1.06057	0.483277	-0.481547	0.631079	-0.0789888	0.778145	0.45464	0.625879
26.1307	1.24381	-0.37843	0.835541	1.06354	0.487748	-0.497648	0.6269	-0.0846635	0.765268	0.45134	0.62824
26.6332	1.23442	-0.385364	0.821146	1.05434	0.499528	-0.524525	0.629446	-0.0834038	0.739778	0.442818	0.629334
27.1357	1.23806	-0.376306	0.819939	1.06096	0.495756	-0.5354	0.618918	-0.0980871	0.729389	0.439248	0.631764
27.6382	1.22218	-0.38583	0.799772	1.04804	0.509711	-0.564513	0.623798	-0.0964649	0.698991	0.42841	0.631892
28.1407	1.22432	-0.378579	0.7979	1.05239	0.50587	-0.576505	0.609874	-0.115023	0.68516	0.422823	0.63446
28.6432	1.20663	-0.384341	0.7769	1.04353	0.513157	-0.601023	0.615019	-0.119182	0.65753	0.412025	0.634201
29.1457	1.20305	-0.384932	0.770457	1.04055	0.516342	-0.61973	0.601308	-0.136077	0.635185	0.402906	0.636895
29.6482	1.18783	-0.383814	0.753087	1.04006	0.513141	-0.636182	0.604254	-0.150583	0.614585	0.393597	0.637024
30.1508	1.17577	-0.393214	0.739534	1.02973	0.522744	-0.662318	0.594058	-0.163432	0.583676	0.380728	0.639527
30.6533	1.16502	-0.387794	0.727967	1.03581	0.513753	-0.673071	0.592859	-0.188471	0.568352	0.372713	0.641019
31.1558	1.14451	-0.401373	0.707514	1.02361	0.521971	-0.701968	0.588286	-0.19961	0.534341	0.357476	0.642837
31.6583	1.13715	-0.398194	0.700841	1.03003	0.516007	-0.713544	0.582249	-0.230917	0.518241	0.349096	0.646463
32.1608	1.11114	-0.409186	0.676535	1.02333	0.515052	-0.738606	0.583674	-0.245932	0.488531	0.333837	0.64755
32.6633	1.10366	-0.414089	0.671376	1.02434	0.516843	-0.757027	0.57368	-0.277474	0.466058	0.323041	0.653249
33.1658	1.07685	-0.418542	0.64789	1.02732	0.506157	-0.774599	0.579716	-0.301652	0.444946	0.309788	0.654548
33.6683	1.06518	-0.43243	0.640122	1.022	0.511956	-0.801114	0.568014	-0.329383	0.415296	0.295516	0.661189
34.1709	1.04209	-0.432019	0.621778	1.03284	0.49874	-0.813224	0.576	-0.364321	0.401138	0.28478	0.664412
34.6734	1.02358	-0.450123	0.60859	1.02592	0.499839	-0.843537	0.565554	-0.388641	0.36913	0.267813	0.670472
35.1759	1.00659	-0.450814	0.597519	1.03819	0.492427	-0.856572	0.572425	-0.431131	0.355782	0.258269	0.677064
35.6784	0.981417	-0.466	0.578821	1.0367	0.483308	-0.884147	0.566026	-0.456475	0.328576	0.240914	0.681889
36.1809	0.969864	-0.473541	0.574094	1.04406	0.483524	-0.904422	0.569305	-0.500366	0.310063	0.230287	0.691884
36.6834	0.941085	-0.481258	0.552645	1.05223	0.467098	-0.925422	0.56874	-0.532197	0.292163	0.21501	0.696459
37.1859	0.931773	-0.496749	0.550784	1.05306	0.468714	-0.954784	0.567328	-0.572024	0.267198	0.2017	0.708244
37.6884	0.904175	-0.498041	0.531005	1.06922	0.45378	-0.970993	0.572824	-0.613091	0.257383	0.189585	0.714694
38.191	0.893048	-0.51685	0.527655	1.0677	0.448475	-1.0056	0.567335	-0.647178	0.230492	0.173897	0.726044
38.6935	0.871108	-0.517298	0.513655	1.08543	0.441734	-1.0232	0.577478	-0.695426	0.222924	0.164045	0.73613
39.196	0.855264	-0.532119	0.505633	1.08845	0.427005	-1.0564	0.570041	-0.726516	0.20138	0.148082	0.745762
39.6985	0.841236	-0.537469	0.499362	1.10112	0.427051	-1.08153	0.582213	-0.775955	0.190092	0.138457	0.759534
40.201	0.820383	-0.543289	0.486126	1.11316	0.408763	-1.10867	0.575818	-0.809021	0.178908	0.124687	0.767956
40.7035	0.813379	-0.55497	0.486466	1.11865	0.40764	-1.14297	0.587045	-0.853066	0.162403	0.113842	0.7836
41.206	0.790065	-0.552416	0.470324	1.13845	0.39482	-1.1647	0.584656	-0.891724	0.160954	0.103381	0.792603
41.7085	0.786554	-0.566252	0.473548	1.14056	0.38565	-1.20397	0.592577	-0.926893	0.143521	0.091699	0.807613
42.2111	0.765051	-0.560914	0.458531	1.16187	0.382353	-1.22555	0.596251	-0.970672	0.146234	0.0836835	0.818868
42.7136	0.760489	-0.569969	0.459925	1.16748	0.365975	-1.26253	0.599892	-0.99831	0.135069	0.0731131	0.831587
43.2161	0.74478	-0.568168	0.449812	1.18349	0.36781	-1.28961	0.610173	-1.04252	0.135723	0.0657213	0.845397
43.7186	0.735589	-0.567622	0.445693	1.1974	0.352323	-1.31879	0.610288	-1.06751	0.135957	0.0581466	0.855798
44.2211	0.727381	-0.571722	0.44211	1.20551	0.350902	-1.35283	0.626079	-1.10582	0.132426	0.0504482	0.870876
44.7236	0.712399	-0.562327	0.431324	1.22676	0.34453	-1.37386	0.62497	-1.13316	0.143587	0.0460243	0.880134
45.2261	0.710149	-0.569013	0.432798	1.23023	0.335664	-1.41043	0.643938	-1.16125	0.139505	0.0390651	0.894409
45.7286	0.690971	-0.556517	0.417058	1.25254	0.339552	-1.42766	0.644803	-1.19253	0.155935	0.0360175	0.903742
46.2312	0.690403	-0.55909	0.419517	1.25792	0.327601	-1.45889	0.664173	-1.21049	0.158124	0.0321403	0.915519
46.7337	0.670444	-0.549847	0.402446	1.27406	0.335265	-1.47735	0.670191	-1.24257	0.173198	0.0284267	0.925191
47.2362	0.666303	-0.542778	0.400943	1.28622	0.329639	-1.49679	0.687693	-1.25443	0.186914	0.0293017	0.933838
47.7387	0.649008	-0.538797	0.386291	1.29302	0.333591	-1.51772	0.701088	-1.28102	0.198126	0.0248436	0.942976
48.2412	0.637248	-0.5214	0.377165	1.31147	0.340665	-1.52421	0.715642	-1.29187	0.223506	0.0298019	0.948845
48.7437	0.624316	-0.518509	0.366997	1.31208	0.340122	-1.54343	0.736869	-1.3073	0.234447	0.0272883	0.956099
49.2462	0.603803	-0.494973	0.349487	1.33137	0.358197	-1.54127	0.748723	-1.31983	0.266407	0.0335472	0.959912
49.7487	0.594325	-0.485254	0.343218	1.33316	0.360834	-1.5515	0.77612	-1.32225	0.284074	0.0369703	0.964382
50.2513	0.567358	-0.460933	0.319868	1.34713	0.382832	-1.54642	0.786704	-1.33466	0.315935	0.0419781	0.966539
50.7538	0.558304	-0.43781	0.314656	1.35666	0.39876	-1.54164	0.817127	-1.32678	0.345711	0.0538873	0.968246
51.2563	0.529635	-0.414774	0.290275	1.36316	0.419814	-1.53583	0.828891	-1.33336	0.374205	0.0580019	0.968549
51.7588	0.517311	-0.377392	0.282421	1.3817	0.453035	-1.5149	0.859017	-1.32014	0.41608	0.0774601	0.968171
52.2613	0.492014	-0.352671	0.261915	1.3845	0.475738	-1.50475	0.874858	-1.31444	0.443751	0.0845468	0.96619
52.7638	0.473829	-0.306398	0.248593	1.40742	0.520983	-1.47184	0.90218	-1.29967	0.492171	0.107474	0.964373
53.2663	0.455105	-0.274066	0.23481	1.41377	0.553394	-1.4504	0.924283	-1.27844	0.525256	0.122635	0.960161
53.7688	0.430962	-0.226589	0.215544	1.43424	0.60122	-1.41191	0.947526	-1.26241	0.572763	0.144594	0.957008
54.2714	0.418944	-0.182125	0.208225	1.44994	0.649348	-1.37397	0.976334	-1.22783	0.616261	0.17057	0.951481
54.7739	0.391593	-0.138052	0.185388	1.46412	0.694641	-1.334	0.995613	-1.20732	0.658515	0.190055	0.9467
55.2764	0.38362	-0.0819937	0.181557	1.48948	0.756308	-1.28013	1.02958	-1.16585	0.712146	0.224968	0.941211
55.7789	0.357722	-0.0400227	0.159513	1.49938	0.802314	-1.23784	1.04637	-1.13642	0.750659	0.24463	0.934769
56.2814	0.349879	0.0217355	0.155042	1.5289	0.868198	-1.17442	1.08251	-1.09499	0.808563	0.282824	0.930203
56.7839	0.330157	0.0671477	0.1383	1.54075	0.922417	-1.12518	1.09927	-1.05409	0.849081	0.307541	0.922811
57.2864	0.319346	0.126861	0.129935	1.56687	0.983488	-1.06055	1.13411	-1.01611	0.903462	0.343046	0.919092
57.7889	0.308671	0.180763	0.121192	1.58628	1.04947	-1.0002	1.15347	-0.965206	0.95119	0.37618	0.912001
58.2915	0.294253	0.233798	0.10814	1.60448	1.1042	-0.939605	1.18403	-0.929012	0.997361	0.406405	0.908477
58.794	0.292496	0.296465	0.107129	1.632	1.17708	-0.868604	1.20785	-0.873368	1.05257	0.447069	0.902711
59.2965	0.276666	0.344142	0.0914971	1.6438	1.23187	-0.81141	1.23245	-0.833907	1.09179	0.4741	0.898938
59.799	0.280768	0.410372	0.0951733	1.67426	1.30191	-0.735447	1.26106	-0.779831	1.14904	0.517479	0.894703
60.3015	0.267515	0.458613	0.0810417	1.68582	1.3643	-0.676447	1.27964	-0.732378	1.18707	0.54613	0.890786
60.804	0.272866	0.521123	0.0850169	1.71177	1.4251	-0.603166	1.31163	-0.683719	1.23862	0.586581	0.887653
61.3065	0.26615	0.575877	0.0765951	1.72923	1.49596	-0.537108	1.32569	-0.627272	1.28108	0.620689	0.883865
61.809	0.268735	0.630347	0.0771695	1.74621	1.54969	-0.471264	1.35823	-0.583313	1.322	0.655312	0.881492
62.3116	0.270658	0.693064	0.0768619	1.77112	1.62168	-0.397312	1.37033	-0.521548	1.36981	0.694962	0.877746
62.8141	0.268813	0.741133	0.0727029	1.78081	1.67645	-0.337866	1.39997	-0.477737	1.40118	0.72505	0.876278
63.3166	0.278482	0.807559	0.0799652	1.80891	1.74017	-0.260746	1.41273	-0.417016	1.44947	0.766613	0.872198
63.8191	0.273436	0.855561	0.0726586	1.81785	1.80191	-0.202034	1.43635	-0.368168	1.47719	0.796083	0.871872
64.3216	0.287138	0.918716	0.0841709	1.84212	1.85406	-0.129042	1.45158	-0.313909	1.51848	0.834813	0.867495
64.8241	0.282211	0.972995	0.0773996	1.85698	1.92042	-0.0652663	1.46724	-0.257898	1.54875	0.866982	0.867902
65.3266	0.294867	1.02809	0.0884778	1.8728	1.96635	-0.00137389	1.48525	-0.211584	1.57808	0.900106	0.86422
65.8291	0.293669	1.0902	0.0861889	1.89562	2.02832	0.0687817	1.49267	-0.151161	1.61256	0.935206	0.864161
66.3317	0.300866	1.13788	0.0927372	1.90415	2.07657	0.124132	1.51202	-0.10986	1.63077	0.963251	0.862715
66.8342	0.30532	1.20312	0.0970519	1.93089	2.12626	0.196069	1.51258	-0.0514434	1.66507	0.998324	0.861034
67.3367	0.304998	1.24867	0.097077	1.93825	2.18004	0.248116	1.53046	-0.0101933	1.67789	1.02392	0.862737
67.8392	0.314121	1.30904	0.106887	1.9616	2.21743	0.31412	1.52664	0.0395694	1.70444	1.05487	0.859486
68.3417	0.307198	1.358	0.100976	1.97428	2.27101	0.36845	1.53959	0.0839851	1.71809	1.08018	0.863711
68.8442	0.317227	1.40735	0.112051	1.98875	2.30333	0.422669	1.53409	0.121719	1.73134	1.10428	0.860508
69.3467	0.306843	1.46082	0.10275	2.00852	2.34661	0.480488	1.53899	0.167996	1.74775	1.12897	0.865333
69.8492	0.312612	1.4986	0.109344	2.01395	2.38091	0.522448	1.53374	0.194971	1.74789	1.14605	0.864417
70.3518	0.30231	1.55166	0.0996289	2.03609	2.40796	0.578865	1.52859	0.237288	1.76283	1.16725	0.867918
70.8543	0.299208	1.58254	0.0966943	2.03718	2.44372	0.612954	1.524	0.257811	1.75509	1.1788	0.870643
71.3568	0.290875	1.62691	0.088112	2.05318	2.45744	0.659552	1.50839	0.288644	1.76065	1.19264	0.872191
71.8593	0.276507	1.65652	0.0730612	2.05535	2.48607	0.690856	1.50301	0.306494	1.75093	1.19987	0.878191
72.3618	0.269059	1.6857	0.0644353	2.05821	2.49454	0.720747	1.47793	0.320481	1.74062	1.20353	0.878711
72.8643	0.243901	1.71565	0.0377088	2.06264	2.50635	0.750319	1.46856	0.335657	1.73053	1.2057	0.886301
73.3668	0.23334	1.72866	0.0250586	2.0509	2.51433	0.762088	1.43586	0.332143	1.70324	1.1984	0.88739
73.8693	0.200066	1.75442	-0.0106768	2.05261	2.5065	0.785126	1.41831	0.340058	1.68818	1.19273	0.894707
74.3719	0.180849	1.75565	-0.0328618	2.03022	2.50997	0.782829	1.3798	0.32274	1.64816	1.17526	0.897493
74.8744	0.142628	1.76889	-0.0744358	2.02041	2.48802	0.791098	1.34995	0.316345	1.6198	1.15808	0.903389
75.3769	0.10973	1.76395	-0.111128	1.9926	2.4767	0.780318	1.30671	0.29021	1.57274	1.13131	0.907998
75.8794	0.0683077	1.75758	-0.156749	1.96373	2.44814	0.767119	1.26161	0.263728	1.52416	1.09974	0.912134
76.3819	0.0190642	1.7482	-0.210531	1.93197	2.41369	0.750014	1.21337	0.231296	1.47218	1.06325	0.917903
76.8844	-0.0264629	1.72036	-0.261014	1.88201	2.37977	0.714202	1.15186	0.183348	1.40202	1.01623	0.92028
77.3869	-0.0915545	1.70198	-0.331309	1.84178	2.32227	0.687241	1.09685	0.142748	1.34137	0.967931	0.926215
77.8894	-0.1447	1.65623	-0.390062	1.77452	2.27562	0.633445	1.01968	0.0769986	1.25409	0.906203	0.92685
78.392	-0.22257	1.62015	-0.473735	1.71756	2.2022	0.589463	0.954966	0.0230575	1.17727	0.843152	0.931823
78.8945	-0.288143	1.56176	-0.545462	1.63893	2.13243	0.524328	0.864385	-0.0541006	1.07932	0.768161	0.930881
79.397	-0.374806	1.50035	-0.638468	1.55834	2.04956	0.457412	0.786671	-0.126511	0.979955	0.688056	0.933534
79.8995	-0.456888	1.43151	-0.727147	1.47134	1.95179	0.384669	0.685649	-0.209804	0.874667	0.600643	0.93148
80.402	-0.549378	1.34278	-0.82645	1.36585	1.85835	0.294432	0.592233	-0.302316	0.751732	0.503026	0.930291
80.9045	-0.649513	1.26017	-0.933528	1.26788	1.73695	0.21239	0.483455	-0.390612	0.636693	0.402653	0.927597
81.407	-0.747207	1.14835	-1.03839	1.14238	1.6248	0.10452	0.372964	-0.500074	0.495028	0.289153	0.921479
81.9095	-0.86363	1.04487	-1.16197	1.02696	1.48891	0.00772966	0.257934	-0.596776	0.363794	0.174202	0.917963
82.4121	-0.968377	0.916838	-1.27404	0.888905	1.35024	-0.109667	0.130753	-0.716995	0.210644	0.0475896	0.907057
82.9146	-1.09668	0.786365	-1.40948	0.750504	1.20536	-0.225942	0.00945829	-0.827605	0.0576333	-0.0833758	0.901435
83.4171	-1.21171	0.646492	-1.53163	0.604871	1.04009	-0.347621	-0.132176	-0.952924	-0.102186	-0.220754	0.887269
83.9196	-1.34655	0.48836	-1.67328	0.443407	0.883575	-0.483362	-0.260938	-1.08114	-0.277129	-0.367451	0.877574
84.4221	-1.47458	0.335742	-1.80791	0.289829	0.700176	-0.609905	-0.413338	-1.2094	-0.443915	-0.514811	0.862204
84.9246	-1.6116	0.155727	-1.95127	0.111445	0.524875	-0.759451	-0.551297	-1.35415	-0.63456	-0.674475	0.847031
85.4271	-1.75298	-0.0142817	-2.0987	-0.0545462	0.333868	-0.895651	-0.710213	-1.48722	-0.81233	-0.83245	0.83169
85.9296	-1.89014	-0.207153	-2.24183	-0.240918	0.136433	-1.05055	-0.858782	-1.64252	-1.00933	-1.00053	0.811342
86.4322	-2.04203	-0.398319	-2.39945	-0.423412	-0.0573289	-1.20053	-1.02033	-1.78419	-1.2014	-1.16966	0.795647
86.9347	-2.17967	-0.596795	-2.54288	-0.611083	-0.271176	-1.35415	-1.17969	-1.94197	-1.39736	-1.34164	0.772137
87.4372	-2.33638	-0.807596	-2.70517	-0.809247	-0.470277	-1.51679	-1.341	-2.09439	-1.60208	-1.52032	0.754521
87.9397	-2.47597	-1.0094	-2.85036	-0.996713	-0.688235	-1.66731	-1.50949	-2.24822	-1.79468	-1.69337	0.730336
88.4422	-2.63049	-1.232	-3.01018	-1.20347	-0.896965	-1.83517	-1.66897	-2.40906	-2.00432	-1.87674	0.709428
88.9447	-2.77275	-1.4389	-3.15754	-1.39327	-1.10804	-1.98463	-1.84294	-2.55644	-2.19531	-2.04998	0.686091
89.4472	-2.91869	-1.66215	-3.30817	-1.59826	-1.32465	-2.14709	-2.00003	-2.7185	-2.39897	-2.23072	0.661899
89.9497	-3.06194	-1.87568	-3.45561	-1.79277	-1.52524	-2.29749	-2.17423	-2.86029	-2.58993	-2.40369	0.639396
90.4523	-3.19496	-2.09003	-3.59239	-1.98742	-1.73951	-2.44589	-2.32865	-3.01391	-2.77841	-2.57457	0.613321
90.9548	-3.33438	-2.30706	-3.73482	-2.18456	-1.93229	-2.59504	-2.49688	-3.15152	-2.96652	-2.74478	0.590749
91.4573	-3.45268	-2.508	-3.85564	-2.36543	-2.13077	-2.72613	-2.64777	-3.28841	-3.13571	-2.90117	0.564593
91.9598	-3.58107	-2.71971	-3.98565	-2.5573	-2.31776	-2.86654	-2.80387	-3.42068	-3.31256	-3.06279	0.541365
92.4623	-3.68467	-2.90747	-4.09025	-2.72539	-2.4919	-2.98205	-2.94912	-3.53693	-3.463	-3.20342	0.516322
92.9648	-3.79431	-3.10235	-4.19989	-2.90094	-2.66836	-3.10378	-3.08804	-3.65875	-3.61753	-3.34822	0.492882
93.4673	-3.88352	-3.27828	-4.28838	-3.05785	-2.81817	-3.2066	-3.22414	-3.75522	-3.75085	-3.47367	0.469332
93.9698	-3.96823	-3.44719	-4.37143	-3.20793	-2.97319	-3.3022	-3.34268	-3.8589	-3.87449	-3.59403	0.446881
94.4724	-4.04219	-3.60956	-4.44295	-3.35175	-3.10347	-3.39222	-3.46512	-3.93882	-3.98953	-3.70396	0.425
94.9749	-4.09893	-3.7493	-4.49657	-3.47289	-3.22687	-3.46029	-3.56217	-4.01739	-4.07994	-3.79604	0.40467
95.4774	-4.15488	-3.89191	-4.54867	-3.59707	-3.3397	-3.533	-3.66611	-4.08291	-4.17149	-3.8873	0.385131
95.9799	-4.18423	-4.00499	-4.57376	-3.69154	-3.42884	-3.57795	-3.74234	-4.13324	-4.23233	-3.95213	0.367451
96.4824	-4.21809	-4.11956	-4.60274	-3.78744	-3.51947	-3.62683	-3.82343	-4.18305	-4.29345	-4.01934	0.351416
96.9849	-4.22336	-4.21045	-4.60292	-3.85946	-3.57976	-3.65498	-3.88033	-4.20703	-4.33054	-4.06098	0.336536
97.4874	-4.23113	-4.29112	-4.6051	-3.92099	-3.63964	-3.67586	-3.93547	-4.23653	-4.35684	-4.09919	0.324882
97.9899	-4.21686	-4.36164	-4.58512	-3.97251	-3.67863	-3.691	-3.97451	-4.23944	-4.37396	-4.12152	0.313172
98.4925	-4.19748	-4.40827	-4.55977	-3.99966	-3.70322	-3.68523	-4.0027	-4.24418	-4.36699	-4.12972	0.305992
98.995	-4.16117	-4.4577	-4.51655	-4.02734	-3.72191	-3.68167	-4.02397	-4.22818	-4.35765	-4.13068	0.297606
99.4975	-4.11249	-4.4733	-4.46122	-4.0272	-3.71633	-3.66063	-4.02634	-4.20244	-4.3315	-4.11238	0.292333
100	-4.10616	-4.48109	-4.45292	-4.03445	-3.72506	-3.66711	-4.03562	-4.19896	-4.33768	-4.11545	0.289477

## Sheet: M1a_RightLeg_NH
StancePhase	NEleR_Meas1	NEleR_Meas2	NEleR_Meas3	NEleR_Meas4	NEleR_Meas5	NEleR_Meas6	NEleR_Meas7	NEleR_Meas8	NEleR_Meas9	NEleR_Mean	NEleR_SD
0	2.98926	2.56821	2.52022	2.79846	2.84261	2.38848	2.4578	2.2111	2.43194	2.57868	0.249375
0.502513	2.99228	2.55775	2.5172	2.78354	2.8195	2.36631	2.44302	2.20344	2.42608	2.56768	0.250439
1.00503	3.0138	2.5455	2.53036	2.77778	2.80426	2.35229	2.44015	2.19379	2.43426	2.5658	0.255254
1.50754	3.02517	2.54471	2.53524	2.76193	2.7813	2.32929	2.42988	2.19508	2.43299	2.55951	0.256522
2.01005	3.05009	2.53457	2.55235	2.75643	2.76859	2.31567	2.4312	2.18682	2.44347	2.55991	0.262705
2.51256	3.07108	2.53988	2.56849	2.74792	2.75369	2.29744	2.43044	2.19343	2.45292	2.5617	0.265998
3.01508	3.09962	2.53516	2.58894	2.73884	2.73923	2.28043	2.43306	2.18957	2.46351	2.56315	0.273284
3.51759	3.13145	2.54384	2.61766	2.73898	2.7336	2.26823	2.44273	2.19831	2.4851	2.57332	0.279738
4.0201	3.16338	2.5485	2.6424	2.72951	2.7198	2.24913	2.44723	2.20232	2.49904	2.57792	0.287961
4.52261	3.20601	2.55876	2.68264	2.73518	2.72139	2.24231	2.46571	2.21102	2.52986	2.59476	0.298064
5.02513	3.24239	2.5748	2.71439	2.73189	2.71298	2.22427	2.47419	2.22459	2.55377	2.60592	0.307469
5.52764	3.2947	2.58716	2.76372	2.73908	2.7184	2.22085	2.49852	2.23364	2.58977	2.62732	0.321055
6.03015	3.3374	2.61347	2.80601	2.74741	2.71994	2.20754	2.51399	2.25564	2.62875	2.64779	0.332183
6.53266	3.39718	2.63021	2.86181	2.755	2.72652	2.20488	2.54113	2.26735	2.66837	2.6725	0.348677
7.03518	3.44778	2.66274	2.91717	2.775	2.73925	2.19857	2.56583	2.29391	2.7218	2.70245	0.362225
7.53769	3.51193	2.68623	2.97738	2.78577	2.74637	2.19434	2.5936	2.31073	2.76715	2.73039	0.380889
8.0402	3.57085	2.71985	3.04562	2.812	2.76703	2.1947	2.62731	2.33683	2.82895	2.76702	0.397489
8.54271	3.63607	2.75092	3.10922	2.83015	2.77607	2.18791	2.65474	2.3596	2.88371	2.79871	0.417614
9.04523	3.70226	2.78175	3.18706	2.85586	2.79845	2.19217	2.69439	2.38139	2.94673	2.83778	0.437588
9.54774	3.76596	2.81863	3.25411	2.883	2.81129	2.18361	2.72171	2.40839	3.01216	2.87321	0.458649
10.0503	3.83705	2.84538	3.33625	2.90481	2.82928	2.18769	2.76231	2.4247	3.07282	2.91114	0.481845
10.5528	3.89788	2.88372	3.40738	2.93745	2.84603	2.17929	2.79042	2.45184	3.14518	2.9488	0.503579
11.0553	3.97046	2.90736	3.48823	2.95682	2.85628	2.1794	2.82679	2.46396	3.20484	2.98379	0.529336
11.5578	4.02816	2.9415	3.56345	2.98775	2.87391	2.17307	2.85609	2.48613	3.27671	3.02075	0.55174
12.0603	4.09825	2.9637	3.63872	3.00818	2.87656	2.16716	2.88445	2.49628	3.33878	3.05245	0.578948
12.5628	4.15319	2.98874	3.71642	3.03077	2.88942	2.16369	2.91391	2.50933	3.40343	3.08543	0.602188
13.0653	4.2169	3.00995	3.7841	3.05336	2.88673	2.15224	2.93286	2.51881	3.46885	3.11375	0.629438
13.5678	4.26937	3.02343	3.86074	3.06555	2.88888	2.15082	2.95969	2.52126	3.52413	3.14043	0.653693
14.0704	4.32358	3.0418	3.92105	3.08664	2.88265	2.13649	2.9701	2.52924	3.58901	3.16451	0.679592
14.5729	4.37322	3.0443	3.99184	3.09132	2.87062	2.13496	2.99034	2.52268	3.63771	3.18411	0.704835
15.0754	4.4161	3.05596	4.04622	3.10427	2.86022	2.12128	2.99432	2.52638	3.69511	3.20221	0.728453
15.5779	4.46157	3.05021	4.10645	3.10579	2.83443	2.117	3.00407	2.51449	3.74142	3.21505	0.754193
16.0804	4.49276	3.05099	4.15614	3.10548	2.8166	2.10658	3.0035	2.51066	3.78595	3.22541	0.77544
16.5829	4.53183	3.04013	4.20261	3.10529	2.78069	2.09751	3.0003	2.49718	3.83102	3.23184	0.800602
17.0854	4.55231	3.02763	4.24745	3.09172	2.75132	2.09079	2.99564	2.48387	3.86239	3.23368	0.820223
17.5879	4.58234	3.01351	4.27944	3.0867	2.70972	2.07638	2.97933	2.47071	3.90258	3.23341	0.843409
18.0905	4.59392	2.98852	4.31744	3.06466	2.66643	2.07133	2.9692	2.44849	3.92526	3.22725	0.862458
18.593	4.61249	2.97092	4.33665	3.04959	2.62166	2.0527	2.94177	2.43492	3.95464	3.21948	0.882545
19.0955	4.61711	2.93733	4.36464	3.02484	2.56548	2.04578	2.92342	2.40686	3.97377	3.20658	0.901597
19.598	4.62264	2.91447	4.37418	2.99692	2.51696	2.02516	2.88806	2.39023	3.98868	3.19081	0.918318
20.1005	4.62166	2.87764	4.38902	2.97182	2.45217	2.01279	2.85863	2.36058	4.00571	3.17223	0.93695
20.603	4.61387	2.84776	4.3919	2.93352	2.39714	1.99239	2.81837	2.33813	4.00773	3.14898	0.950993
21.1055	4.60767	2.81227	4.39194	2.9058	2.32925	1.97251	2.7764	2.31041	4.01927	3.12506	0.967957
21.608	4.58773	2.77527	4.38971	2.86362	2.26539	1.95342	2.7329	2.28112	4.01412	3.09592	0.980436
22.1106	4.5757	2.74321	4.37565	2.82925	2.19853	1.92635	2.67917	2.25654	4.01496	3.0666	0.994442
22.6131	4.54602	2.70149	4.36792	2.7895	2.12619	1.90789	2.63218	2.22196	4.00809	3.03347	1.0061
23.1156	4.52693	2.67213	4.34268	2.74723	2.06137	1.87603	2.56955	2.19895	3.99585	2.99897	1.01665
23.6181	4.49057	2.63001	4.32748	2.71216	1.98417	1.85603	2.51732	2.16248	3.98838	2.96318	1.02734
24.1206	4.46311	2.60089	4.29519	2.66585	1.91946	1.82273	2.44978	2.13776	3.96588	2.92452	1.03504
24.6231	4.42307	2.56296	4.27026	2.63309	1.8428	1.79851	2.39022	2.1031	3.95408	2.88645	1.04388
25.1256	4.38652	2.53186	4.2347	2.58974	1.77544	1.76662	2.32145	2.07384	3.92748	2.84529	1.04989
25.6281	4.34501	2.50101	4.19884	2.55546	1.70399	1.73639	2.25357	2.04345	3.90634	2.80489	1.05595
26.1307	4.29971	2.46761	4.16209	2.52057	1.63293	1.70715	2.18573	2.00919	3.8805	2.76283	1.06108
26.6332	4.25778	2.4439	4.11612	2.48367	1.56839	1.67099	2.11053	1.98317	3.84828	2.72031	1.06419
27.1357	4.20527	2.41033	4.07801	2.45766	1.4956	1.6436	2.04381	1.94614	3.82322	2.67818	1.0683
27.6382	4.1627	2.39129	4.02477	2.42154	1.43626	1.60356	1.96432	1.92221	3.78323	2.63443	1.06931
28.1407	4.10546	2.3612	3.98335	2.40013	1.366	1.57571	1.89731	1.88612	3.75447	2.59219	1.07148
28.6432	4.06105	2.34335	3.92676	2.37034	1.30845	1.53502	1.81763	1.8609	3.71273	2.54847	1.07171
29.1457	4.00192	2.32002	3.87956	2.3484	1.24516	1.50412	1.74845	1.82903	3.67531	2.50578	1.07103
29.6482	3.95405	2.30075	3.82317	2.32821	1.18692	1.46584	1.67231	1.80004	3.63586	2.46302	1.07126
30.1508	3.89558	2.28527	3.76868	2.30403	1.13287	1.43034	1.59983	1.77363	3.58876	2.41989	1.06774
30.6533	3.84296	2.26418	3.71438	2.29172	1.07435	1.39617	1.52927	1.74076	3.55068	2.37827	1.06756
31.1558	3.78681	2.25469	3.65302	2.26827	1.02856	1.35647	1.45406	1.71848	3.4979	2.33536	1.06234
31.6583	3.72908	2.23352	3.60051	2.2583	0.973067	1.32614	1.38889	1.68412	3.45639	2.29445	1.06038
32.1608	3.67572	2.22592	3.53477	2.24047	0.932165	1.28457	1.31328	1.66281	3.40397	2.25263	1.05514
32.6633	3.6137	2.20726	3.482	2.22771	0.88396	1.25612	1.25154	1.63057	3.35465	2.21194	1.05009
33.1658	3.56235	2.19697	3.41554	2.21783	0.844472	1.21597	1.17886	1.60691	3.30605	2.17166	1.04584
33.6683	3.49784	2.1823	3.35989	2.20129	0.806203	1.18674	1.11804	1.57951	3.24891	2.13119	1.03759
34.1709	3.44683	2.16616	3.2961	2.19673	0.76681	1.15082	1.05139	1.55173	3.20254	2.09212	1.03392
34.6734	3.38215	2.15443	3.23586	2.17988	0.737844	1.11874	0.989801	1.52951	3.14223	2.05227	1.02381
35.1759	3.32946	2.13169	3.17656	2.17467	0.700137	1.08818	0.930792	1.49828	3.09308	2.01365	1.01911
35.6784	3.26671	2.11911	3.11188	2.16199	0.67687	1.05277	0.868517	1.47895	3.03537	1.97468	1.00916
36.1809	3.2106	2.09107	3.05667	2.15116	0.644202	1.02646	0.816723	1.44689	2.97937	1.93591	1.00172
36.6834	3.151	2.07237	2.98964	2.1438	0.622231	0.988994	0.755669	1.42655	2.92656	1.89742	0.993196
37.1859	3.09057	2.04083	2.93618	2.12676	0.597513	0.964098	0.70891	1.39654	2.86407	1.85839	0.982393
37.6884	3.03413	2.01129	2.86995	2.12085	0.574367	0.926875	0.651992	1.37152	2.81319	1.81935	0.974978
38.191	2.96956	1.97676	2.81516	2.10107	0.558199	0.899835	0.607398	1.34483	2.74861	1.78016	0.96167
38.6935	2.91506	1.93395	2.7525	2.09006	0.534851	0.864774	0.557232	1.31331	2.69381	1.73951	0.953627
39.196	2.84755	1.89456	2.69396	2.07134	0.525087	0.832539	0.512588	1.28851	2.63183	1.69978	0.939486
39.6985	2.79289	1.83879	2.63599	2.05051	0.505258	0.799807	0.470298	1.25111	2.56895	1.65707	0.928879
40.201	2.72431	1.79051	2.5729	2.03296	0.498309	0.760672	0.425028	1.2244	2.51033	1.61549	0.915199
40.7035	2.66724	1.72386	2.51839	2.00243	0.486066	0.728024	0.389696	1.18321	2.43988	1.57098	0.9012
41.206	2.59957	1.66187	2.45173	1.98149	0.479121	0.681766	0.345054	1.1498	2.38037	1.52564	0.888134
41.7085	2.53852	1.58634	2.39744	1.94515	0.476233	0.644891	0.314061	1.10652	2.30652	1.47952	0.871552
42.2111	2.47343	1.50694	2.32926	1.91439	0.468883	0.592127	0.272432	1.06236	2.23973	1.42884	0.85838
42.7136	2.40808	1.42262	2.27115	1.87574	0.473441	0.545878	0.242523	1.01645	2.16616	1.38023	0.841156
43.2161	2.34654	1.32446	2.20326	1.83112	0.467555	0.487056	0.206134	0.959452	2.08814	1.32375	0.827365
43.7186	2.27815	1.22883	2.13795	1.78938	0.474678	0.42718	0.174685	0.907512	2.01432	1.2703	0.811568
44.2211	2.22038	1.11302	2.07065	1.73164	0.472593	0.361923	0.144321	0.837801	1.92604	1.20871	0.797889
44.7236	2.15168	1.00191	1.99642	1.68153	0.476751	0.286745	0.110234	0.774615	1.84706	1.14744	0.785062
45.2261	2.09745	0.87118	1.92785	1.6147	0.478901	0.213986	0.0845476	0.693829	1.753	1.08172	0.773612
45.7286	2.03207	0.740961	1.84492	1.55008	0.476402	0.125278	0.0483862	0.614896	1.66313	1.01068	0.764903
46.2312	1.98088	0.598286	1.77146	1.47766	0.480012	0.0439819	0.0241553	0.525341	1.56729	0.941007	0.758224
46.7337	1.92218	0.448076	1.68157	1.39628	0.470349	-0.0536117	-0.0124743	0.429677	1.46464	0.860744	0.754899
47.2362	1.8733	0.2955	1.59937	1.31841	0.470301	-0.143678	-0.0391587	0.333791	1.36746	0.786143	0.754592
47.7387	1.82313	0.128168	1.50484	1.2241	0.455696	-0.244408	-0.0745417	0.225356	1.25591	0.699805	0.758014
48.2412	1.77552	-0.0335427	1.41157	1.13817	0.447061	-0.342095	-0.106518	0.125454	1.15465	0.618919	0.764134
48.7437	1.7333	-0.212155	1.3145	1.03863	0.430432	-0.44113	-0.139475	0.0120587	1.0416	0.530862	0.774924
49.2462	1.68567	-0.382965	1.21077	0.942675	0.410997	-0.543753	-0.176932	-0.0898397	0.933907	0.443392	0.786568
49.7487	1.6484	-0.566145	1.11251	0.844476	0.393598	-0.638627	-0.207033	-0.199729	0.825592	0.357005	0.803789
50.2513	1.59943	-0.745468	1.0021	0.740141	0.364797	-0.742398	-0.247199	-0.301839	0.71285	0.264713	0.82005
50.7538	1.56253	-0.927742	0.90315	0.644841	0.345077	-0.833185	-0.274893	-0.402321	0.610714	0.180908	0.841341
51.2563	1.51126	-1.11314	0.791567	0.537569	0.310859	-0.93391	-0.313444	-0.502475	0.498283	0.0873966	0.861514
51.7588	1.46994	-1.29148	0.691579	0.442157	0.285347	-1.02205	-0.340096	-0.591616	0.39924	0.00477945	0.884116
52.2613	1.41585	-1.47835	0.583748	0.338347	0.249676	-1.11599	-0.373379	-0.68671	0.293345	-0.08594	0.907175
52.7638	1.36619	-1.65214	0.481965	0.23932	0.215188	-1.20271	-0.400756	-0.766008	0.193622	-0.169481	0.929031
53.2663	1.30884	-1.83471	0.380349	0.142444	0.179558	-1.28757	-0.427402	-0.852474	0.0973396	-0.254847	0.95319
53.7688	1.24841	-2.00455	0.276364	0.0398146	0.135174	-1.37279	-0.456661	-0.925135	-0.00353324	-0.340324	0.97337
54.2714	1.18693	-2.17756	0.180305	-0.051499	0.0976306	-1.44836	-0.477949	-1.00031	-0.0921143	-0.420326	0.996273
54.7739	1.11503	-2.34355	0.07469	-0.153605	0.0451661	-1.53044	-0.508885	-1.06921	-0.190596	-0.506823	1.01462
55.2764	1.04809	-2.50379	-0.0188195	-0.24392	0.00140683	-1.59839	-0.528017	-1.1327	-0.276652	-0.583643	1.03409
55.7789	0.965688	-2.66431	-0.12441	-0.340384	-0.0559332	-1.67468	-0.559164	-1.19891	-0.368322	-0.668936	1.05051
56.2814	0.891722	-2.81123	-0.219041	-0.433463	-0.11007	-1.73762	-0.57994	-1.25299	-0.456385	-0.745446	1.0653
56.7839	0.801033	-2.96288	-0.322502	-0.522251	-0.169928	-1.80558	-0.609529	-1.31553	-0.540077	-0.827472	1.07921
57.2864	0.718642	-3.09792	-0.42092	-0.617915	-0.236026	-1.86578	-0.634965	-1.36422	-0.630857	-0.905552	1.08924
57.7889	0.622445	-3.23658	-0.520772	-0.701703	-0.298449	-1.92407	-0.662119	-1.42096	-0.71009	-0.983588	1.09956
58.2915	0.530955	-3.36161	-0.623568	-0.796099	-0.374528	-1.98239	-0.693422	-1.4682	-0.800422	-1.06325	1.10553
58.794	0.431918	-3.48396	-0.719716	-0.880156	-0.441819	-2.03152	-0.718826	-1.51737	-0.88095	-1.13804	1.11121
59.2965	0.33185	-3.59962	-0.825177	-0.969148	-0.523445	-2.08716	-0.755018	-1.56527	-0.966973	-1.21777	1.1139
59.799	0.232064	-3.70439	-0.918839	-1.05722	-0.598528	-2.12942	-0.78068	-1.60682	-1.05265	-1.29072	1.1145
60.3015	0.125377	-3.80932	-1.02356	-1.14005	-0.681462	-2.18052	-0.819069	-1.65492	-1.13362	-1.36857	1.11417
60.804	0.026154	-3.89761	-1.11641	-1.23158	-0.7659	-2.21919	-0.847359	-1.6909	-1.22384	-1.44074	1.11018
61.3065	-0.0839473	-3.98899	-1.21653	-1.31173	-0.848563	-2.26393	-0.8847	-1.73671	-1.30314	-1.51536	1.10653
61.809	-0.182047	-4.06343	-1.3095	-1.40262	-0.941336	-2.30194	-0.917152	-1.77034	-1.39361	-1.58689	1.09917
62.3116	-0.291715	-4.13844	-1.40194	-1.48506	-1.0254	-2.33954	-0.950999	-1.81086	-1.47592	-1.65776	1.09178
62.8141	-0.38866	-4.20176	-1.49424	-1.57116	-1.1231	-2.37826	-0.987457	-1.84486	-1.56206	-1.72795	1.0823
63.3166	-0.494204	-4.25916	-1.57751	-1.65827	-1.21184	-2.40943	-1.0171	-1.87816	-1.64922	-1.79499	1.07128
63.8191	-0.590058	-4.31288	-1.66633	-1.73864	-1.31017	-2.4482	-1.05559	-1.91312	-1.72946	-1.86272	1.06047
64.3216	-0.688594	-4.35398	-1.74043	-1.82809	-1.4057	-2.47499	-1.08212	-1.93918	-1.81838	-1.92572	1.0468
64.8241	-0.782935	-4.39799	-1.82151	-1.90551	-1.50152	-2.51156	-1.11942	-1.97305	-1.89465	-1.98979	1.03494
65.3266	-0.872648	-4.42637	-1.8872	-1.99181	-1.60281	-2.53642	-1.14479	-1.99354	-1.97894	-2.04828	1.02026
65.8291	-0.964067	-4.45947	-1.95608	-2.06987	-1.69532	-2.56792	-1.17744	-2.02245	-2.05385	-2.10739	1.0075
66.3317	-1.04414	-4.47944	-2.01389	-2.14831	-1.79807	-2.59247	-1.20304	-2.03944	-2.12774	-2.16073	0.993466
66.8342	-1.13012	-4.50039	-2.06738	-2.22772	-1.88846	-2.61651	-1.22833	-2.05947	-2.20095	-2.21326	0.980281
67.3367	-1.20049	-4.51504	-2.11675	-2.29727	-1.98695	-2.64049	-1.25377	-2.07394	-2.26242	-2.26079	0.967995
67.8392	-1.27777	-4.52367	-2.15386	-2.37424	-2.0766	-2.65598	-1.27047	-2.08276	-2.32922	-2.30495	0.955308
68.3417	-1.33874	-4.53365	-2.19299	-2.43717	-2.16616	-2.67704	-1.2932	-2.09357	-2.37981	-2.34581	0.945204
68.8442	-1.40398	-4.5314	-2.21493	-2.50526	-2.25457	-2.68421	-1.30149	-2.09121	-2.43322	-2.38003	0.934197
69.3467	-1.45577	-4.53501	-2.24126	-2.5638	-2.33326	-2.69848	-1.31737	-2.09522	-2.47488	-2.41278	0.926317
69.8492	-1.50626	-4.5245	-2.25061	-2.61766	-2.41711	-2.69819	-1.31809	-2.08356	-2.50956	-2.43617	0.918019
70.3518	-1.54864	-4.51879	-2.26169	-2.67045	-2.48559	-2.70135	-1.32259	-2.07681	-2.54116	-2.45856	0.912332
70.8543	-1.58281	-4.50238	-2.26082	-2.7084	-2.55958	-2.69399	-1.31615	-2.05793	-2.55596	-2.47089	0.907265
71.3568	-1.61484	-4.4846	-2.25507	-2.74972	-2.61942	-2.68265	-1.30562	-2.03713	-2.57247	-2.48017	0.903784
71.8593	-1.6324	-4.46277	-2.24473	-2.77311	-2.67841	-2.66732	-1.29089	-2.01155	-2.56965	-2.4812	0.90187
72.3618	-1.65238	-4.43141	-2.22186	-2.79557	-2.72986	-2.63992	-1.26338	-1.97523	-2.5647	-2.47492	0.900631
72.8643	-1.6541	-4.40201	-2.20056	-2.80549	-2.77087	-2.61423	-1.23734	-1.94089	-2.54651	-2.46356	0.901368
73.3668	-1.65976	-4.35711	-2.16148	-2.80404	-2.81148	-2.57111	-1.19254	-1.88952	-2.51623	-2.44036	0.902383
73.8693	-1.64685	-4.31588	-2.12592	-2.79836	-2.8343	-2.53149	-1.15076	-1.84233	-2.48167	-2.41417	0.905124
74.3719	-1.63578	-4.25827	-2.0721	-2.77244	-2.85921	-2.47388	-1.08935	-1.77749	-2.4267	-2.37391	0.908273
74.8744	-1.60927	-4.2004	-2.01849	-2.74563	-2.86519	-2.41643	-1.02723	-1.71292	-2.37129	-2.32965	0.912498
75.3769	-1.57935	-4.13039	-1.95099	-2.69783	-2.86885	-2.34517	-0.949743	-1.63589	-2.29533	-2.27262	0.917392
75.8794	-1.5394	-4.05212	-1.87652	-2.64395	-2.85869	-2.2668	-0.86387	-1.55097	-2.21404	-2.20737	0.922836
76.3819	-1.48914	-3.96823	-1.79519	-2.5764	-2.83707	-2.18134	-0.769722	-1.4615	-2.12012	-2.13319	0.928777
76.8844	-1.43466	-3.86783	-1.69891	-2.49275	-2.809	-2.08066	-0.658802	-1.35589	-2.01105	-2.0455	0.935282
77.3869	-1.36336	-3.76643	-1.60199	-2.40415	-2.76078	-1.97879	-0.545985	-1.25172	-1.89861	-1.95242	0.941446
77.8894	-1.29213	-3.64401	-1.48486	-2.29249	-2.71035	-1.85631	-0.411005	-1.12733	-1.76439	-1.84254	0.948607
78.392	-1.19997	-3.5202	-1.36936	-2.1783	-2.63653	-1.73466	-0.276585	-1.00486	-1.62961	-1.72778	0.954389
78.8945	-1.10924	-3.37668	-1.23343	-2.04276	-2.55836	-1.59203	-0.120026	-0.8644	-1.47537	-1.59692	0.961331
79.397	-0.997192	-3.2261	-1.09621	-1.89844	-2.46065	-1.44714	0.0387884	-0.720372	-1.31463	-1.45799	0.966556
79.8995	-0.884477	-3.06196	-0.943526	-1.7418	-2.35093	-1.28598	0.214284	-0.565694	-1.14417	-1.30714	0.97212
80.402	-0.753854	-2.88248	-0.782673	-1.56659	-2.22976	-1.11557	0.398926	-0.398838	-0.95764	-1.14316	0.976854
80.9045	-0.617558	-2.69677	-0.614252	-1.388	-2.08793	-0.936477	0.591786	-0.229736	-0.77084	-0.972197	0.980108
81.407	-0.46946	-2.48915	-0.430023	-1.18597	-1.9415	-0.740362	0.801537	-0.0413884	-0.563118	-0.784382	0.984204
81.9095	-0.309233	-2.27954	-0.245464	-0.982134	-1.77015	-0.542454	1.01186	0.144397	-0.356686	-0.592156	0.98492
82.4121	-0.144087	-2.04673	-0.0403359	-0.759546	-1.59525	-0.322619	1.24392	0.350959	-0.133884	-0.383064	0.987743
82.9146	0.0390118	-1.81055	0.161881	-0.528333	-1.39842	-0.103962	1.47317	0.556401	0.0950276	-0.168419	0.986464
83.4171	0.221472	-1.55615	0.384108	-0.289566	-1.19252	0.136123	1.72349	0.777444	0.329386	0.0593099	0.987061
83.9196	0.425078	-1.29216	0.605661	-0.0332198	-0.973366	0.377284	1.97332	1.00421	0.579699	0.296279	0.984668
84.4221	0.625466	-1.01891	0.841254	0.221314	-0.736756	0.633763	2.23783	1.23712	0.826602	0.540854	0.982309
84.9246	0.846284	-0.728682	1.08274	0.495941	-0.496155	0.897577	2.50858	1.48405	1.09289	0.798136	0.979404
85.4271	1.06496	-0.437688	1.3292	0.7681	-0.232709	1.1673	2.78425	1.72813	1.35587	1.0586	0.97406
85.9296	1.2993	-0.125768	1.5891	1.05282	0.030286	1.45139	3.07374	1.99104	1.63141	1.33259	0.970602
86.4322	1.5357	0.183046	1.84548	1.34274	0.314184	1.73252	3.35895	2.24714	1.9122	1.608	0.96299
86.9347	1.77997	0.510242	2.11977	1.63222	0.600298	2.03194	3.66226	2.52001	2.19304	1.89442	0.958386
87.4372	2.03197	0.836649	2.38609	1.93524	0.898112	2.32359	3.95628	2.78888	2.48833	2.18279	0.949582
87.9397	2.283	1.1726	2.6689	2.22845	1.20547	2.63163	4.26653	3.06577	2.77478	2.47746	0.943141
88.4422	2.54667	1.51426	2.94494	2.53546	1.51261	2.93272	4.56842	3.34605	3.07663	2.77531	0.934064
88.9447	2.80174	1.85388	3.22997	2.83316	1.83548	3.24217	4.87825	3.62259	3.37073	3.07422	0.925452
89.4472	3.07147	2.20532	3.51401	3.13437	2.14977	3.54998	5.18543	3.9096	3.6704	3.37671	0.916515
89.9497	3.3281	2.54543	3.79594	3.43467	2.47931	3.85448	5.48844	4.18335	3.97134	3.67567	0.905907
90.4523	3.59725	2.89834	4.08382	3.72375	2.79948	4.16376	5.79571	4.46924	4.26337	3.97719	0.896988
90.9548	3.85284	3.23683	4.359	4.01934	3.1261	4.45857	6.0873	4.73875	4.56458	4.27148	0.884969
91.4573	4.1145	3.58172	4.64408	4.29444	3.44919	4.76157	6.38699	5.0143	4.84785	4.56607	0.875675
91.9598	4.36577	3.91578	4.91029	4.57396	3.76502	5.04352	6.66435	5.27742	5.13851	4.85051	0.863099
92.4623	4.61352	4.24417	5.18433	4.83487	4.08448	5.33121	6.94763	5.53455	5.41344	5.13202	0.853145
92.9648	4.85611	4.56882	5.43972	5.08777	4.38477	5.5979	7.20895	5.78712	5.6834	5.40162	0.840986
93.4673	5.08474	4.8749	5.69459	5.33176	4.6908	5.86182	7.46771	6.02085	5.94769	5.66387	0.830436
93.9698	5.31332	5.18268	5.93656	5.55285	4.97342	6.11053	7.71094	6.25642	6.19208	5.91431	0.819564
94.4724	5.5193	5.46379	6.1661	5.77286	5.25552	6.34453	7.93953	6.46525	6.4388	6.15174	0.80888
94.9749	5.7281	5.74605	6.39067	5.96299	5.5189	6.57138	8.16137	6.67616	6.65864	6.37936	0.799814
95.4774	5.9097	6.00174	6.59188	6.14982	5.76916	6.77259	8.35752	6.86071	6.87844	6.58795	0.789802
95.9799	6.09334	6.25097	6.79385	6.31217	6.01013	6.97245	8.55339	7.0402	7.07691	6.78927	0.782637
96.4824	6.25028	6.48106	6.96682	6.45924	6.22527	7.14098	8.71801	7.20119	7.26303	6.96732	0.774322
96.9849	6.40451	6.69303	7.14078	6.5945	6.43819	7.3084	8.88306	7.3456	7.44061	7.13874	0.768935
97.4874	6.5373	6.89613	7.2876	6.70171	6.61942	7.4463	9.01917	7.48227	7.59274	7.28696	0.763254
97.9899	6.65933	7.06914	7.42904	6.80639	6.79733	7.57682	9.14959	7.59132	7.74538	7.42493	0.759696
98.4925	6.76764	7.24349	7.55069	6.8793	6.94603	7.68546	9.25933	7.70189	7.86754	7.5446	0.757007
98.995	6.86475	7.40026	7.66613	6.94997	7.09173	7.78349	9.36097	7.78964	7.99405	7.65566	0.755298
99.4975	6.951	7.50856	7.76863	6.99987	7.21948	7.86779	9.45036	7.8538	8.10427	7.74708	0.756845
100	6.96573	7.50277	7.79048	7.01757	7.25613	7.88436	9.46814	7.84854	8.14646	7.76447	0.757731

## Sheet: M1a_RightLeg_NW
StancePhase	NDevR_Meas1	NDevR_Meas2	NDevR_Meas3	NDevR_Meas4	NDevR_Meas5	NDevR_Meas6	NDevR_Meas7	NDevR_Meas8	NDevR_Meas9	NDevR_Mean	NDevR_SD
0	-3.13238	-3.0037	-3.17678	-3.00381	-3.02456	-2.82078	-2.84821	-2.864	-3.02222	-2.98849	0.123676
0.502513	-3.02671	-2.85622	-3.07224	-2.90203	-2.92278	-2.71275	-2.73904	-2.72308	-2.92691	-2.87575	0.130319
1.00503	-2.86566	-2.71563	-2.91228	-2.73152	-2.76233	-2.5491	-2.5726	-2.58874	-2.76603	-2.71821	0.127664
1.50754	-2.73492	-2.57203	-2.7802	-2.5918	-2.63114	-2.41616	-2.43448	-2.4508	-2.63523	-2.58297	0.129701
2.01005	-2.59182	-2.44042	-2.63616	-2.4408	-2.48944	-2.2731	-2.28415	-2.32502	-2.49334	-2.44158	0.128532
2.51256	-2.45551	-2.29052	-2.49439	-2.29144	-2.34943	-2.13424	-2.13582	-2.18102	-2.35355	-2.29843	0.130389
3.01508	-2.31446	-2.15728	-2.35171	-2.14501	-2.21224	-1.99644	-1.98645	-2.05392	-2.21696	-2.15939	0.129873
3.51759	-2.1737	-2.01089	-2.20235	-1.98798	-2.06614	-1.85394	-1.83016	-1.91386	-2.0701	-2.01212	0.130836
4.0201	-2.03913	-1.87442	-2.06435	-1.84727	-1.93575	-1.72496	-1.68524	-1.78406	-1.93974	-1.87721	0.131432
4.52261	-1.89646	-1.73711	-1.91171	-1.6906	-1.79004	-1.58327	-1.52539	-1.65373	-1.79362	-1.73132	0.131899
5.02513	-1.76946	-1.59809	-1.77768	-1.55089	-1.66395	-1.46245	-1.38417	-1.52212	-1.66453	-1.59926	0.133473
5.52764	-1.62876	-1.47201	-1.62788	-1.40394	-1.52683	-1.32773	-1.22688	-1.4039	-1.52821	-1.46068	0.134188
6.03015	-1.50897	-1.33444	-1.49588	-1.26195	-1.40235	-1.21303	-1.08734	-1.27472	-1.39679	-1.33061	0.136707
6.53266	-1.37468	-1.21809	-1.3549	-1.12939	-1.27999	-1.09107	-0.93855	-1.16744	-1.27455	-1.20319	0.138279
7.03518	-1.26083	-1.08814	-1.22357	-0.987655	-1.15732	-0.980751	-0.799241	-1.04723	-1.14292	-1.07641	0.142072
7.53769	-1.13704	-0.978094	-1.09531	-0.86699	-1.05121	-0.875065	-0.662846	-0.947813	-1.03187	-0.960692	0.144815
8.0402	-1.02779	-0.861729	-0.965186	-0.733266	-0.934617	-0.769179	-0.524337	-0.842896	-0.907317	-0.840702	0.150394
8.54271	-0.91739	-0.755418	-0.850314	-0.618152	-0.841767	-0.679942	-0.401071	-0.749047	-0.800719	-0.734869	0.154551
9.04523	-0.81226	-0.656008	-0.724321	-0.500234	-0.737983	-0.58087	-0.266395	-0.663034	-0.690587	-0.625744	0.162216
9.54774	-0.716488	-0.553827	-0.620589	-0.386724	-0.653724	-0.505243	-0.154091	-0.575328	-0.584061	-0.527786	0.168167
10.0503	-0.616325	-0.470876	-0.503266	-0.286922	-0.568603	-0.416872	-0.0279704	-0.507862	-0.490188	-0.432098	0.177793
10.5528	-0.534615	-0.376503	-0.406997	-0.177517	-0.490258	-0.350395	0.0769383	-0.430029	-0.385728	-0.341678	0.186008
11.0553	-0.441541	-0.306298	-0.302847	-0.0913047	-0.425658	-0.276339	0.189785	-0.377378	-0.303129	-0.259412	0.197182
11.5578	-0.371809	-0.225081	-0.210922	0.00653649	-0.354738	-0.214838	0.290256	-0.314605	-0.20768	-0.178098	0.208061
12.0603	-0.288656	-0.162987	-0.122557	0.0864175	-0.30772	-0.15655	0.386974	-0.271821	-0.12868	-0.107287	0.220277
12.5628	-0.228006	-0.0993169	-0.0340166	0.166027	-0.249303	-0.097749	0.483747	-0.227969	-0.0484357	-0.0372247	0.234023
13.0653	-0.157482	-0.0424923	0.0389417	0.243308	-0.214164	-0.0534732	0.564504	-0.191428	0.0311043	0.0243132	0.24673
13.5678	-0.103112	0.00243714	0.122374	0.304095	-0.17384	0.00234024	0.655637	-0.166657	0.0959618	0.0821373	0.263258
14.0704	-0.0469434	0.0534242	0.183135	0.375735	-0.145728	0.037161	0.723541	-0.135601	0.173381	0.135345	0.276018
14.5729	0.00301157	0.0822904	0.257852	0.423662	-0.126043	0.0876121	0.805322	-0.125698	0.229088	0.1819	0.294822
15.0754	0.0446677	0.123834	0.311064	0.482351	-0.103897	0.118591	0.865116	-0.101961	0.297314	0.226342	0.307765
15.5779	0.0905975	0.14191	0.37331	0.525187	-0.10252	0.160618	0.933894	-0.0998275	0.351682	0.263872	0.327678
16.0804	0.119267	0.169544	0.423048	0.565549	-0.0894003	0.192181	0.989963	-0.0860261	0.405327	0.298828	0.341823
16.5829	0.160039	0.182173	0.470784	0.606768	-0.100098	0.223785	1.04404	-0.084673	0.461612	0.329381	0.360997
17.0854	0.178576	0.193382	0.518853	0.630194	-0.100651	0.257499	1.09863	-0.0819241	0.501747	0.355146	0.377886
17.5879	0.212026	0.203559	0.552897	0.666607	-0.116483	0.27903	1.1393	-0.0773414	0.556281	0.379542	0.394468
18.0905	0.223899	0.199682	0.598206	0.680761	-0.133233	0.31323	1.19175	-0.0836817	0.589928	0.397838	0.415025
18.593	0.247696	0.20703	0.622105	0.70587	-0.150079	0.327565	1.22297	-0.0759771	0.635463	0.415849	0.428394
19.0955	0.25612	0.193194	0.661402	0.71925	-0.180952	0.358399	1.27026	-0.0863765	0.670202	0.429055	0.451702
19.598	0.268701	0.194871	0.680069	0.72954	-0.199146	0.369869	1.29717	-0.0787034	0.702265	0.440515	0.463262
20.1005	0.27585	0.177972	0.709691	0.745516	-0.23775	0.393258	1.33564	-0.0868439	0.740385	0.450413	0.486339
20.603	0.277118	0.170991	0.727427	0.744443	-0.26074	0.405819	1.36261	-0.0828429	0.761379	0.456245	0.498985
21.1055	0.283646	0.156755	0.745251	0.759615	-0.299203	0.419445	1.3901	-0.083803	0.798378	0.463353	0.518101
21.608	0.275199	0.140394	0.764043	0.755955	-0.330165	0.434953	1.41907	-0.0850207	0.816021	0.465606	0.534398
22.1106	0.28024	0.131069	0.770726	0.764179	-0.362901	0.439392	1.43616	-0.077474	0.844702	0.469566	0.547279
22.6131	0.265081	0.108027	0.789585	0.766065	-0.401587	0.456793	1.46603	-0.0821985	0.866082	0.47043	0.567507
23.1156	0.266723	0.101916	0.788522	0.764794	-0.427704	0.455295	1.47602	-0.0689269	0.882873	0.471057	0.574916
23.6181	0.248544	0.0775807	0.804183	0.774275	-0.469562	0.471157	1.50329	-0.0729848	0.908979	0.471717	0.596371
24.1206	0.244663	0.0706598	0.800195	0.767857	-0.49241	0.468228	1.51086	-0.0592541	0.917241	0.469783	0.601848
24.6231	0.226947	0.0508147	0.808852	0.780325	-0.530513	0.47841	1.53141	-0.0581285	0.942463	0.470065	0.620055
25.1256	0.216111	0.0394714	0.806211	0.77743	-0.554649	0.477859	1.54064	-0.0486673	0.95001	0.467158	0.62779
25.6281	0.201282	0.0276396	0.805479	0.786321	-0.583218	0.47952	1.55181	-0.0398159	0.966987	0.466223	0.639037
26.1307	0.183423	0.0110204	0.806148	0.793591	-0.610786	0.482813	1.56446	-0.0362354	0.979851	0.46381	0.6512
26.6332	0.172317	0.00687569	0.79634	0.796492	-0.628199	0.475798	1.5664	-0.0206223	0.985693	0.461233	0.654821
27.1357	0.148968	-0.0123968	0.799244	0.813639	-0.657059	0.481442	1.58128	-0.0208424	1.00326	0.459726	0.670069
27.6382	0.140776	-0.0126431	0.783391	0.814732	-0.666424	0.468394	1.57703	-0.00280093	1.00202	0.456052	0.668972
28.1407	0.114773	-0.029745	0.785068	0.835081	-0.69111	0.472653	1.5906	-0.00255782	1.01758	0.454704	0.683141
28.6432	0.107458	-0.031195	0.767681	0.841844	-0.697908	0.457834	1.58476	0.0122263	1.0169	0.451067	0.682073
29.1457	0.082213	-0.0416847	0.764021	0.857836	-0.712733	0.45649	1.59283	0.016795	1.02314	0.448768	0.690666
29.6482	0.0733126	-0.0480096	0.749167	0.874755	-0.721051	0.443882	1.5895	0.0241288	1.02797	0.445962	0.693267
30.1508	0.0519405	-0.0503054	0.737437	0.883967	-0.723462	0.434243	1.5892	0.0341638	1.02296	0.442239	0.694209
30.6533	0.0395387	-0.0618647	0.727022	0.908536	-0.733253	0.425826	1.59016	0.0333984	1.03136	0.44008	0.700782
31.1558	0.0240932	-0.0582394	0.707267	0.915342	-0.725336	0.408082	1.5813	0.0464781	1.02011	0.435455	0.695646
31.6583	0.00759753	-0.0720554	0.700309	0.939725	-0.732385	0.403065	1.5852	0.0406448	1.0249	0.433	0.703131
32.1608	-0.0014202	-0.0675982	0.675469	0.951245	-0.719518	0.380353	1.57042	0.0518743	1.01523	0.428451	0.69602
32.6633	-0.0209787	-0.0791971	0.668687	0.968255	-0.718123	0.375705	1.57354	0.0458129	1.00991	0.424846	0.700164
33.1658	-0.0246747	-0.0793056	0.643388	0.987996	-0.705622	0.352849	1.55715	0.0502501	1.00616	0.420909	0.695025
33.6683	-0.0448733	-0.0854119	0.632875	0.996536	-0.692268	0.344902	1.55508	0.0477929	0.990455	0.416121	0.693206
34.1709	-0.045532	-0.0931414	0.6115	1.02102	-0.68213	0.326443	1.54113	0.0429944	0.990064	0.412483	0.691456
34.6734	-0.0632425	-0.0937238	0.594733	1.02655	-0.657846	0.312853	1.53089	0.0448361	0.970402	0.407273	0.684235
35.1759	-0.0635639	-0.108398	0.579641	1.04774	-0.647648	0.301283	1.52137	0.0321887	0.966384	0.403222	0.684284
35.6784	-0.0758988	-0.106937	0.556868	1.05739	-0.617548	0.282463	1.50281	0.0355517	0.950938	0.398404	0.67472
36.1809	-0.0781429	-0.124747	0.54755	1.06895	-0.602159	0.277479	1.4968	0.0195728	0.938006	0.393701	0.67355
36.6834	-0.0833428	-0.126543	0.521913	1.08527	-0.572373	0.256824	1.47275	0.0197697	0.93042	0.389409	0.664928
37.1859	-0.0886127	-0.142752	0.515488	1.08744	-0.54731	0.255896	1.46694	0.00573218	0.909846	0.38474	0.660402
37.6884	-0.0865809	-0.152122	0.491857	1.10599	-0.521179	0.238639	1.44202	-0.00119361	0.906776	0.380468	0.654143
38.191	-0.0944816	-0.163636	0.48469	1.10513	-0.485474	0.238587	1.43237	-0.00997573	0.885912	0.377013	0.646327
38.6935	-0.0868378	-0.181523	0.467735	1.11787	-0.461446	0.229818	1.41105	-0.0249096	0.880403	0.372463	0.64157
39.196	-0.0956458	-0.188455	0.457428	1.12098	-0.418275	0.228708	1.39487	-0.0286132	0.867257	0.370918	0.632275
39.6985	-0.0852826	-0.211763	0.449794	1.12281	-0.390861	0.231487	1.37969	-0.0485697	0.855134	0.366937	0.627182
40.201	-0.0925514	-0.217161	0.436597	1.13183	-0.345498	0.229997	1.35715	-0.0503968	0.852435	0.366933	0.618357
40.7035	-0.0828148	-0.240155	0.437997	1.12491	-0.30862	0.244446	1.34785	-0.0697546	0.836413	0.365586	0.611869
41.206	-0.0862402	-0.247973	0.424985	1.13541	-0.264892	0.246049	1.32227	-0.0738048	0.840057	0.366208	0.604358
41.7085	-0.0800104	-0.264928	0.432607	1.12793	-0.215416	0.269766	1.31636	-0.0869583	0.828218	0.369729	0.596987
42.2111	-0.0782813	-0.277353	0.424506	1.13342	-0.172877	0.279561	1.29314	-0.095583	0.83141	0.370883	0.590609
42.7136	-0.0771966	-0.285079	0.43452	1.13359	-0.112142	0.309062	1.28754	-0.0995026	0.831298	0.380233	0.583812
43.2161	-0.0704967	-0.300725	0.43573	1.13182	-0.0658421	0.331641	1.27228	-0.111472	0.830918	0.383762	0.578435
43.7186	-0.0745145	-0.299655	0.445222	1.14228	0.00168075	0.364002	1.26541	-0.106692	0.844032	0.397974	0.573418
44.2211	-0.0645258	-0.313735	0.457946	1.13845	0.0585986	0.401186	1.26202	-0.117127	0.843874	0.407409	0.569808
44.7236	-0.0720025	-0.307221	0.46638	1.15564	0.128626	0.435112	1.25523	-0.106696	0.865069	0.42446	0.567041
45.2261	-0.0614782	-0.313812	0.489716	1.15978	0.201041	0.48482	1.26491	-0.109043	0.873347	0.443254	0.566679
45.7286	-0.0698247	-0.306063	0.499298	1.17849	0.272544	0.521054	1.26272	-0.0963826	0.895714	0.46195	0.566562
46.2312	-0.061946	-0.301096	0.529795	1.1986	0.360449	0.578165	1.28427	-0.0857009	0.918864	0.491267	0.570628
46.7337	-0.0687201	-0.294592	0.544639	1.21739	0.436361	0.619122	1.29303	-0.072603	0.939891	0.512724	0.574295
47.2362	-0.066401	-0.277636	0.578027	1.25367	0.53478	0.677719	1.32401	-0.0480787	0.97748	0.550397	0.582767
47.7387	-0.0702807	-0.271274	0.602295	1.27678	0.620122	0.726056	1.34948	-0.0334028	1.0011	0.577876	0.591833
48.2412	-0.0752853	-0.245287	0.635308	1.32209	0.722269	0.781582	1.3877	0.00170378	1.04593	0.619557	0.603629
48.7437	-0.0762807	-0.234632	0.671007	1.35648	0.821063	0.838264	1.43261	0.0219695	1.07898	0.656608	0.618957
49.2462	-0.0883407	-0.204222	0.7026	1.4026	0.92265	0.888942	1.4772	0.0625551	1.12277	0.698527	0.633157
49.7487	-0.08747	-0.183961	0.748506	1.45223	1.03514	0.952282	1.53997	0.0933848	1.1691	0.746575	0.653808
50.2513	-0.104224	-0.153012	0.780383	1.49624	1.13656	0.999633	1.59175	0.135318	1.20897	0.787957	0.670702
50.7538	-0.103274	-0.119938	0.832746	1.55805	1.25815	1.06585	1.66706	0.179823	1.26572	0.84491	0.69405
51.2563	-0.121226	-0.08949	0.868679	1.60391	1.36325	1.11378	1.72787	0.221985	1.30587	0.888292	0.714785
51.7588	-0.122415	-0.0441251	0.922851	1.66941	1.48634	1.17844	1.80872	0.279489	1.36489	0.949289	0.737869
52.2613	-0.138087	-0.0116166	0.966632	1.72377	1.59903	1.23116	1.88013	0.324189	1.41222	0.998602	0.762978
52.7638	-0.143245	0.0422336	1.01872	1.78512	1.71693	1.29097	1.96041	0.390402	1.46597	1.05861	0.784215
53.2663	-0.153976	0.081707	1.0719	1.85096	1.83782	1.35091	2.04214	0.441952	1.52364	1.11634	0.812341
53.7688	-0.163632	0.139079	1.12015	1.90662	1.94802	1.40521	2.11851	0.511061	1.57077	1.17286	0.83228
54.2714	-0.168097	0.190135	1.18106	1.97992	2.07295	1.47192	2.20751	0.573136	1.635	1.23817	0.860252
54.7739	-0.181065	0.247618	1.22645	2.03511	2.17765	1.52302	2.27985	0.640576	1.6809	1.29224	0.880793
55.2764	-0.179478	0.312084	1.29072	2.10732	2.29917	1.59342	2.37069	0.71375	1.74339	1.36123	0.905127
55.7789	-0.193022	0.369693	1.33632	2.16899	2.40288	1.64565	2.44134	0.778179	1.7951	1.41613	0.927739
56.2814	-0.18685	0.445594	1.39862	2.23337	2.51392	1.7155	2.52784	0.859043	1.84923	1.48403	0.946491
56.7839	-0.197289	0.506767	1.44785	2.30378	2.61968	1.77327	2.59963	0.922526	1.90898	1.5428	0.970688
57.2864	-0.188509	0.589367	1.50403	2.36035	2.71718	1.83916	2.67686	1.00495	1.95466	1.60645	0.984372
57.7889	-0.192057	0.659093	1.55884	2.43456	2.82393	1.90494	2.75102	1.07127	2.01749	1.6699	1.00751
58.2915	-0.182228	0.743436	1.60761	2.48949	2.91035	1.9658	2.81686	1.14913	2.06088	1.72904	1.0185
58.794	-0.175866	0.82552	1.66737	2.55881	3.01315	2.03886	2.89187	1.22114	2.11827	1.79546	1.03708
59.2965	-0.16534	0.90908	1.71077	2.61882	3.09455	2.09631	2.94751	1.29098	2.16616	1.85209	1.04785
59.799	-0.147466	1.00397	1.77246	2.67742	3.18741	2.1728	3.01933	1.36837	2.21248	1.91853	1.05934
60.3015	-0.135014	1.08791	1.81488	2.74366	3.26942	2.23013	3.06838	1.43068	2.26612	1.97513	1.07079
60.804	-0.105727	1.19224	1.87442	2.79286	3.34876	2.30451	3.13199	1.50946	2.30269	2.03902	1.07487
61.3065	-0.0887486	1.28055	1.92057	2.85942	3.43275	2.3648	3.1785	1.56774	2.35618	2.09686	1.08567
61.809	-0.0496984	1.38864	1.97476	2.90613	3.49954	2.43202	3.22988	1.64179	2.38974	2.15698	1.08415
62.3116	-0.024969	1.48562	2.02758	2.96435	3.58163	2.49635	3.27623	1.70011	2.43447	2.21571	1.09158
62.8141	0.0211649	1.5921	2.07562	3.01487	3.64072	2.55369	3.31392	1.76392	2.4713	2.27192	1.08715
63.3166	0.0564616	1.69952	2.13501	3.05997	3.71413	2.62007	3.35936	1.82423	2.50268	2.33016	1.08872
63.8191	0.106757	1.80166	2.179	3.11424	3.77115	2.66782	3.38484	1.87545	2.54301	2.38266	1.08343
64.3216	0.154094	1.91697	2.24197	3.14875	3.83039	2.73146	3.42558	1.936	2.56389	2.43879	1.07815
64.8241	0.206244	2.01529	2.286	3.19983	3.88808	2.7721	3.44232	1.97623	2.60132	2.48749	1.0726
65.3266	0.265226	2.13207	2.34796	3.23089	3.93221	2.82687	3.47302	2.03199	2.61928	2.53995	1.06129
65.8291	0.318167	2.22906	2.39614	3.26999	3.9884	2.86327	3.48473	2.06536	2.64571	2.58454	1.05477
66.3317	0.386491	2.33931	2.45283	3.30282	4.02138	2.90388	3.50073	2.11017	2.66654	2.63157	1.03938
66.8342	0.440506	2.43696	2.5071	3.3258	4.07004	2.93733	3.50942	2.14054	2.67856	2.67181	1.03066
67.3367	0.514341	2.53432	2.55621	3.35859	4.09784	2.96108	3.50868	2.16984	2.7012	2.71134	1.01335
67.8392	0.570555	2.63179	2.61499	3.3686	4.13245	2.99004	3.51348	2.19814	2.70256	2.74696	1.00145
68.3417	0.645245	2.71367	2.65663	3.39322	4.15898	2.99746	3.49716	2.21087	2.71957	2.77698	0.983839
68.8442	0.704746	2.80632	2.71488	3.39738	4.17627	3.01766	3.49443	2.23394	2.71775	2.80704	0.96855
69.3467	0.775686	2.87388	2.75082	3.40534	4.20042	3.01167	3.46614	2.23246	2.72101	2.82638	0.951576
69.8492	0.838582	2.95436	2.80154	3.40817	4.20197	3.01753	3.45082	2.24411	2.72049	2.84862	0.933497
70.3518	0.902028	3.0106	2.83359	3.39688	4.21782	3.00168	3.41466	2.23229	2.70727	2.85743	0.917467
70.8543	0.966762	3.0715	2.8702	3.39593	4.20848	2.9884	3.38241	2.22607	2.70524	2.86833	0.897872
71.3568	1.02035	3.1184	2.89853	3.37029	4.20833	2.96469	3.34091	2.20672	2.67976	2.86755	0.882607
71.8593	1.08353	3.15521	2.91698	3.3576	4.19243	2.9299	3.28991	2.17892	2.66766	2.86357	0.863112
72.3618	1.12638	3.19169	2.93909	3.32544	4.17089	2.89738	3.24284	2.1518	2.63681	2.85359	0.848213
72.8643	1.18319	3.20426	2.93884	3.29364	4.14875	2.84179	3.17459	2.10308	2.6065	2.83274	0.830298
73.3668	1.21557	3.22579	2.94981	3.25885	4.1053	2.79667	3.11897	2.06467	2.57325	2.8121	0.815556
73.8693	1.26066	3.21759	2.9331	3.20679	4.07224	2.72348	3.03751	1.99925	2.52271	2.77482	0.80003
74.3719	1.2833	3.2179	2.9269	3.16574	4.01083	2.66066	2.96891	1.94426	2.48263	2.74013	0.785788
74.8744	1.31187	3.19348	2.89689	3.09899	3.9594	2.57397	2.87889	1.86731	2.41656	2.68859	0.77257
75.3769	1.32518	3.16733	2.86832	3.04307	3.88527	2.4893	2.79343	1.79121	2.36041	2.63595	0.759676
75.8794	1.33398	3.12939	2.82688	2.96883	3.80933	2.39218	2.69797	1.70577	2.28523	2.57217	0.74813
76.3819	1.33755	3.07509	2.77333	2.89103	3.72521	2.2843	2.59407	1.60702	2.20547	2.49923	0.73742
76.8844	1.32555	3.02286	2.71972	2.81175	3.62335	2.17733	2.49336	1.5123	2.12303	2.42325	0.727059
77.3869	1.31787	2.9431	2.64196	2.7119	3.52747	2.04826	2.37245	1.39318	2.01893	2.33057	0.718765
77.8894	1.28616	2.8728	2.57288	2.6229	3.40366	1.92943	2.26366	1.28509	1.92397	2.24006	0.709797
78.392	1.26477	2.7733	2.47448	2.50751	3.29069	1.78381	2.1295	1.15059	1.80119	2.13065	0.703388
78.8945	1.21596	2.68034	2.38541	2.40058	3.1516	1.6497	2.00817	1.02411	1.68477	2.02229	0.696672
79.397	1.17789	2.56697	2.27099	2.27723	3.01599	1.49304	1.86522	0.879286	1.54981	1.8996	0.691282
79.8995	1.11504	2.44872	2.1582	2.14733	2.86689	1.34082	1.72739	0.731241	1.40586	1.77128	0.687703
80.402	1.05768	2.32471	2.03133	2.0185	2.70653	1.17746	1.57887	0.578692	1.26011	1.6371	0.682836
80.9045	0.983406	2.18238	1.89368	1.86795	2.54837	1.00676	1.42302	0.409732	1.08994	1.48947	0.682552
81.407	0.905425	2.0473	1.75548	1.72934	2.36638	0.83853	1.26968	0.248657	0.928452	1.34325	0.678556
81.9095	0.821313	1.88605	1.59523	1.56631	2.19582	0.65225	1.09772	0.0634411	0.73966	1.17975	0.680678
82.4121	0.723355	1.7369	1.4443	1.41109	1.99914	0.478493	0.937933	-0.10918	0.555566	1.01973	0.678634
82.9146	0.629766	1.56392	1.2666	1.24374	1.81143	0.282295	0.754734	-0.303765	0.356356	0.845008	0.681645
83.4171	0.514521	1.39775	1.10045	1.06913	1.60731	0.101071	0.585824	-0.490686	0.147385	0.670307	0.682645
83.9196	0.410809	1.21937	0.911838	0.900034	1.40023	-0.0982964	0.397652	-0.688336	-0.0588659	0.488271	0.685307
84.4221	0.282555	1.03587	0.728939	0.71079	1.19279	-0.288318	0.2179	-0.889535	-0.286998	0.300444	0.689568
84.9246	0.167731	0.855341	0.535406	0.53635	0.969172	-0.485042	0.0303959	-1.08667	-0.502392	0.113365	0.69166
85.4271	0.0315251	0.658325	0.337091	0.342374	0.75813	-0.682818	-0.159271	-1.29798	-0.738355	-0.0834417	0.698109
85.9296	-0.0948181	0.475615	0.142661	0.157744	0.525378	-0.873365	-0.342634	-1.49399	-0.965812	-0.274358	0.700354
86.4322	-0.234001	0.272503	-0.0661746	-0.0318789	0.307863	-1.07461	-0.537986	-1.70757	-1.19874	-0.47451	0.707082
86.9347	-0.370778	0.0860511	-0.259776	-0.226361	0.0749767	-1.25783	-0.716215	-1.90312	-1.43596	-0.667668	0.710295
87.4372	-0.508729	-0.114389	-0.471364	-0.40807	-0.150745	-1.45551	-0.910339	-2.10972	-1.66027	-0.865459	0.715609
87.9397	-0.652813	-0.304947	-0.663719	-0.604353	-0.376764	-1.63157	-1.08383	-2.30424	-1.89744	-1.05774	0.719724
88.4422	-0.786451	-0.49541	-0.869114	-0.779846	-0.608026	-1.81753	-1.26871	-2.49593	-2.11271	-1.24819	0.722975
88.9447	-0.932704	-0.687065	-1.05926	-0.96561	-0.824162	-1.98615	-1.43737	-2.68563	-2.33581	-1.43486	0.726777
89.4472	-1.06001	-0.863508	-1.25033	-1.13688	-1.05319	-2.15318	-1.60582	-2.85764	-2.54201	-1.61362	0.728282
89.9497	-1.20185	-1.04936	-1.43505	-1.30203	-1.25963	-2.31198	-1.76735	-3.03511	-2.73935	-1.78908	0.730103
90.4523	-1.32141	-1.21084	-1.60595	-1.46594	-1.47582	-2.45525	-1.91456	-3.18584	-2.93175	-1.95193	0.730296
90.9548	-1.45175	-1.38152	-1.77907	-1.60695	-1.673	-2.59913	-2.06385	-3.34156	-3.0984	-2.11058	0.729091
91.4573	-1.56209	-1.52828	-1.92676	-1.75395	-1.86676	-2.71662	-2.18782	-3.47081	-3.26668	-2.25331	0.727756
91.9598	-1.67453	-1.67472	-2.07996	-1.87278	-2.05219	-2.83834	-2.31756	-3.59585	-3.40367	-2.38996	0.723632
92.4623	-1.77358	-1.80577	-2.20353	-1.99109	-2.21802	-2.93004	-2.41828	-3.7025	-3.53596	-2.50875	0.71991
92.9648	-1.8634	-1.92194	-2.32831	-2.08982	-2.38494	-3.022	-2.52071	-3.79102	-3.6452	-2.61859	0.713699
93.4673	-1.94816	-2.03362	-2.42767	-2.17172	-2.52187	-3.08835	-2.59855	-3.87148	-3.73428	-2.71063	0.706797
93.9698	-2.01282	-2.11789	-2.51765	-2.24766	-2.66074	-3.14461	-2.66762	-3.92191	-3.81378	-2.78941	0.699178
94.4724	-2.07948	-2.20413	-2.59214	-2.29295	-2.77015	-3.185	-2.72194	-3.97035	-3.86028	-2.85294	0.68906
94.9749	-2.11868	-2.25859	-2.64484	-2.33844	-2.87218	-3.20294	-2.75495	-3.98471	-3.90366	-2.89767	0.680053
95.4774	-2.1632	-2.31297	-2.69254	-2.35248	-2.95464	-3.2151	-2.78339	-3.9951	-3.91384	-2.93147	0.667493
95.9799	-2.17847	-2.34121	-2.70961	-2.35964	-3.01536	-3.19587	-2.78139	-3.977	-3.91463	-2.94147	0.656691
96.4824	-2.19737	-2.35967	-2.72764	-2.34768	-3.06856	-3.1764	-2.78033	-3.94577	-3.89464	-2.94423	0.642735
96.9849	-2.19119	-2.36426	-2.71373	-2.31419	-3.0892	-3.12418	-2.7472	-3.8981	-3.85169	-2.92153	0.629925
97.4874	-2.18231	-2.347	-2.69934	-2.27664	-3.10828	-3.07004	-2.71312	-3.82602	-3.80296	-2.89174	0.615345
97.9899	-2.15761	-2.32927	-2.66052	-2.20797	-3.09443	-2.99097	-2.65432	-3.75179	-3.72263	-2.84106	0.601098
98.4925	-2.12191	-2.28014	-2.61455	-2.14315	-3.07643	-2.90403	-2.58793	-3.64279	-3.64492	-2.77954	0.586146
98.995	-2.0723	-2.22632	-2.54626	-2.04259	-3.02768	-2.78968	-2.49614	-3.51899	-3.5303	-2.69447	0.569106
99.4975	-2.00998	-2.17436	-2.4659	-1.93151	-2.96403	-2.66553	-2.39305	-3.42144	-3.40372	-2.60328	0.558393
100	-2.0024	-2.18025	-2.45057	-1.88682	-2.94771	-2.63764	-2.37123	-3.42778	-3.35269	-2.58412	0.557722

## Sheet: M1b_LeftLeg_NH
StancePhase	NEleL_Meas1	NEleL_Meas2	NEleL_Meas3	NEleL_Meas4	NEleL_Meas5	NEleL_Meas6	NEleL_Meas7	NEleL_Meas8	NEleL_Meas9	NEleL_Mean	NEleL_SD
0	2.48259	2.98001	1.62548	1.9185	0.975888	0.884075	0.715238	1.83096	2.10014	1.72365	0.761267
0.502513	2.43495	2.92901	1.57466	1.85556	0.91775	0.817119	0.649699	1.73835	2.03024	1.66082	0.764998
1.00503	2.38477	2.86951	1.52087	1.78968	0.85592	0.749389	0.585102	1.6423	1.95689	1.59494	0.766966
1.50754	2.32434	2.79932	1.46007	1.73571	0.793092	0.695968	0.533998	1.55777	1.89658	1.53298	0.762815
2.01005	2.2709	2.73675	1.4083	1.66866	0.743148	0.632028	0.474608	1.46035	1.82299	1.46864	0.761197
2.51256	2.21039	2.66582	1.35186	1.61535	0.692411	0.583678	0.431488	1.37576	1.76346	1.41002	0.753707
3.01508	2.14668	2.59047	1.29473	1.54985	0.644814	0.526041	0.380462	1.27907	1.69135	1.34483	0.746156
3.51759	2.08859	2.52095	1.24559	1.49503	0.608751	0.481252	0.342506	1.19246	1.63227	1.28971	0.736509
4.0201	2.01869	2.43749	1.18756	1.43727	0.567544	0.436305	0.307062	1.10486	1.56766	1.22938	0.722419
4.52261	1.96228	2.367	1.14528	1.38019	0.545075	0.394634	0.273377	1.0163	1.50878	1.17699	0.710538
5.02513	1.89263	2.28353	1.09283	1.33268	0.515854	0.364902	0.254841	0.940437	1.45553	1.12592	0.691459
5.52764	1.83571	2.20884	1.05536	1.27691	0.50406	0.329679	0.230109	0.855984	1.39905	1.0773	0.675801
6.03015	1.77256	2.13245	1.01458	1.23779	0.491714	0.312935	0.224065	0.788824	1.35765	1.03695	0.654671
6.53266	1.71366	2.05357	0.980438	1.18933	0.487898	0.289322	0.214938	0.716836	1.30747	0.994829	0.633805
7.03518	1.65983	1.98591	0.953906	1.15435	0.493586	0.280574	0.215803	0.654331	1.27522	0.963723	0.612956
7.53769	1.5997	1.90734	0.923603	1.11773	0.496949	0.272038	0.224839	0.599286	1.23521	0.930745	0.587282
8.0402	1.55331	1.84442	0.909148	1.08369	0.517275	0.267292	0.230938	0.541528	1.20801	0.906179	0.566793
8.54271	1.49491	1.77235	0.885179	1.05903	0.529229	0.273064	0.253821	0.501089	1.1802	0.883207	0.538933
9.04523	1.45103	1.70873	0.877437	1.02631	0.558017	0.271989	0.268256	0.453129	1.15498	0.863319	0.516864
9.54774	1.39789	1.6467	0.862653	1.00919	0.580675	0.287137	0.296809	0.421013	1.13848	0.84895	0.490285
10.0503	1.35174	1.58054	0.856221	0.981203	0.612022	0.292579	0.323285	0.388498	1.11472	0.833423	0.464764
10.5528	1.30571	1.52684	0.851573	0.965447	0.645808	0.310684	0.351571	0.360461	1.10593	0.824891	0.441527
11.0553	1.25546	1.46138	0.84378	0.945486	0.676653	0.325565	0.389283	0.344326	1.0855	0.814158	0.412959
11.5578	1.21518	1.41037	0.846961	0.926893	0.718808	0.342312	0.417441	0.321945	1.07951	0.808824	0.392367
12.0603	1.16267	1.3511	0.838731	0.915007	0.749675	0.366446	0.460115	0.317353	1.06507	0.802907	0.363855
12.5628	1.12404	1.2977	0.844784	0.893646	0.794833	0.381768	0.492631	0.306281	1.0578	0.799275	0.34335
13.0653	1.07316	1.24764	0.839196	0.885857	0.828405	0.411053	0.532802	0.306815	1.05079	0.797302	0.318874
13.5678	1.03148	1.19143	0.84281	0.86528	0.870902	0.428311	0.572877	0.311114	1.04054	0.794972	0.296711
14.0704	0.985366	1.14866	0.842347	0.855764	0.909281	0.456869	0.607431	0.314282	1.03972	0.795524	0.278567
14.5729	0.938035	1.09418	0.840467	0.839738	0.945728	0.479627	0.652657	0.332089	1.02747	0.794444	0.256126
15.0754	0.89679	1.05342	0.844798	0.824423	0.988158	0.503313	0.684506	0.341035	1.02904	0.796165	0.24391
15.5779	0.844649	1.0064	0.837994	0.813662	1.01875	0.532021	0.727947	0.365628	1.0174	0.796051	0.225523
16.0804	0.805093	0.963435	0.843692	0.792744	1.06134	0.550761	0.762354	0.385472	1.01658	0.797941	0.217726
16.5829	0.751651	0.926158	0.835358	0.784067	1.08911	0.581798	0.79811	0.410703	1.00794	0.798321	0.207883
17.0854	0.709087	0.881377	0.837662	0.761611	1.12673	0.599084	0.837041	0.442857	1.00115	0.799622	0.204415
17.5879	0.658085	0.850927	0.831521	0.750051	1.15513	0.626844	0.865059	0.467879	0.995966	0.800162	0.204714
18.0905	0.609076	0.809111	0.827029	0.730865	1.18414	0.646719	0.904732	0.507632	0.982366	0.800186	0.207006
18.593	0.561966	0.779862	0.82452	0.713123	1.21441	0.667211	0.930369	0.536566	0.978527	0.800728	0.215882
19.0955	0.506344	0.746211	0.813105	0.69918	1.23457	0.690885	0.96435	0.576275	0.960047	0.798996	0.224413
19.598	0.461265	0.714423	0.812273	0.675995	1.26459	0.704202	0.993148	0.613182	0.953607	0.799188	0.239378
20.1005	0.402122	0.690192	0.79698	0.665082	1.27896	0.728774	1.01816	0.648145	0.933541	0.795773	0.252829
20.603	0.35504	0.656985	0.793557	0.640846	1.30442	0.738698	1.05062	0.691987	0.920539	0.794744	0.271746
21.1055	0.296757	0.638352	0.778562	0.6284	1.31727	0.758963	1.06959	0.723567	0.901482	0.790327	0.288643
21.608	0.244035	0.608644	0.768571	0.608227	1.3342	0.769998	1.1007	0.767875	0.879864	0.786902	0.309443
22.1106	0.189569	0.589744	0.756487	0.590906	1.34825	0.782034	1.12008	0.801006	0.86215	0.782247	0.32917
22.6131	0.13033	0.568027	0.738702	0.577174	1.35549	0.795991	1.14402	0.838654	0.832774	0.775685	0.349976
23.1156	0.0794954	0.545605	0.728898	0.555514	1.37011	0.799889	1.16788	0.876103	0.814257	0.770861	0.372053
23.6181	0.0163627	0.532033	0.705573	0.546384	1.37001	0.814497	1.18348	0.904825	0.780436	0.761512	0.392007
24.1206	-0.0337438	0.507886	0.694544	0.524637	1.38162	0.814267	1.2098	0.943547	0.757722	0.755586	0.4151
24.6231	-0.095961	0.49791	0.669976	0.515639	1.37856	0.824813	1.2217	0.96707	0.723549	0.744805	0.434638
25.1256	-0.148697	0.477142	0.653563	0.498946	1.38287	0.825518	1.2442	1.00011	0.694022	0.736408	0.456744
25.6281	-0.205589	0.465015	0.631406	0.486497	1.3805	0.828331	1.2585	1.02393	0.662394	0.725664	0.47664
26.1307	-0.262191	0.451565	0.607453	0.477436	1.37525	0.832517	1.27245	1.04622	0.625918	0.714069	0.49629
26.6332	-0.312063	0.434829	0.58847	0.461713	1.37421	0.827747	1.29102	1.07207	0.597326	0.703925	0.516337
27.1357	-0.370444	0.427979	0.558245	0.458704	1.36056	0.833736	1.29755	1.08495	0.556714	0.689776	0.533529
27.6382	-0.414941	0.409242	0.539912	0.443767	1.35807	0.825401	1.31618	1.10911	0.529435	0.679575	0.552278
28.1407	-0.470611	0.403982	0.507381	0.442476	1.33988	0.828667	1.32113	1.11911	0.489405	0.664603	0.568101
28.6432	-0.513236	0.388536	0.485576	0.43357	1.33149	0.821912	1.33333	1.13602	0.46097	0.65313	0.583967
29.1457	-0.561717	0.379485	0.454992	0.430315	1.31287	0.818536	1.34175	1.14912	0.426143	0.639055	0.599187
29.6482	-0.605214	0.370742	0.426686	0.430329	1.29521	0.816068	1.34463	1.15689	0.395238	0.62562	0.611816
30.1508	-0.644513	0.356402	0.40001	0.425016	1.27789	0.805722	1.35593	1.17342	0.36817	0.613116	0.625806
30.6533	-0.688861	0.352912	0.365274	0.432645	1.25075	0.805985	1.35277	1.17617	0.335817	0.598162	0.636358
31.1558	-0.720505	0.336737	0.341044	0.429083	1.23291	0.792288	1.36113	1.19111	0.316018	0.586646	0.647556
31.6583	-0.762822	0.33325	0.303076	0.440014	1.1993	0.790691	1.35817	1.19572	0.285327	0.571414	0.657561
32.1608	-0.790827	0.320671	0.277413	0.44337	1.1767	0.778666	1.35777	1.20392	0.269798	0.55972	0.665102
32.6633	-0.82721	0.31235	0.240581	0.453615	1.14085	0.770972	1.35825	1.21424	0.244499	0.54535	0.674887
33.1658	-0.855602	0.306185	0.209696	0.466836	1.10936	0.763431	1.34849	1.21572	0.229535	0.532628	0.679805
33.6683	-0.883723	0.292479	0.17682	0.475778	1.07401	0.748814	1.34949	1.22941	0.212055	0.51946	0.688055
34.1709	-0.914186	0.290495	0.139408	0.497563	1.03218	0.744288	1.33538	1.22971	0.195258	0.505566	0.69279
34.6734	-0.934981	0.275477	0.10998	0.508465	0.996774	0.725879	1.33034	1.24071	0.185278	0.493103	0.697883
35.1759	-0.966081	0.272129	0.0679907	0.534162	0.94668	0.71963	1.3177	1.24598	0.166569	0.478306	0.704355
35.6784	-0.983473	0.261029	0.0384405	0.551642	0.907721	0.702182	1.30239	1.25025	0.160789	0.465664	0.70638
36.1809	-1.01194	0.251942	-0.00424536	0.576345	0.853613	0.689568	1.29232	1.26152	0.141961	0.450121	0.714324
36.6834	-1.03081	0.246763	-0.0384034	0.602627	0.806842	0.675927	1.26862	1.26072	0.13538	0.436408	0.715808
37.1859	-1.05414	0.232265	-0.0785777	0.624233	0.752453	0.655653	1.25641	1.27278	0.118601	0.419964	0.723045
37.6884	-1.07782	0.230066	-0.120107	0.656907	0.695529	0.644557	1.23047	1.27239	0.106699	0.4043	0.727417
38.191	-1.09648	0.214855	-0.157457	0.676951	0.641747	0.619439	1.20984	1.27816	0.0927737	0.386648	0.732085
38.6935	-1.1253	0.21014	-0.205884	0.709943	0.575721	0.606262	1.18631	1.28186	0.0733485	0.368044	0.740998
39.196	-1.14302	0.199389	-0.243386	0.731673	0.520065	0.581003	1.15519	1.27827	0.0606461	0.348871	0.743775
39.6985	-1.17468	0.188644	-0.295514	0.758775	0.448709	0.560939	1.13282	1.28372	0.0343547	0.326419	0.755642
40.201	-1.19665	0.183775	-0.337736	0.783864	0.386927	0.53855	1.09516	1.27371	0.0190605	0.305184	0.759757
40.7035	-1.22824	0.168425	-0.389862	0.802227	0.314381	0.5099	1.06788	1.27374	-0.0115446	0.278545	0.771036
41.206	-1.25848	0.166021	-0.440284	0.828478	0.243186	0.489321	1.02984	1.26245	-0.033919	0.254068	0.779797
41.7085	-1.28896	0.151338	-0.49072	0.83959	0.171451	0.454495	0.99224	1.25064	-0.0662857	0.223754	0.788069
42.2111	-1.32832	0.146051	-0.54972	0.861427	0.0906954	0.431129	0.956299	1.23958	-0.0989426	0.194244	0.801981
42.7136	-1.35962	0.136873	-0.599952	0.869008	0.0185397	0.39463	0.908393	1.21513	-0.132325	0.161186	0.808075
43.2161	-1.40569	0.125857	-0.664636	0.880559	-0.0685511	0.363401	0.870781	1.1998	-0.175844	0.125075	0.824136
43.7186	-1.44178	0.12255	-0.718376	0.887013	-0.144593	0.328265	0.817596	1.16732	-0.212041	0.0895504	0.831351
44.2211	-1.49058	0.10764	-0.784391	0.885564	-0.233236	0.286964	0.771384	1.14039	-0.264367	0.0465964	0.845245
44.7236	-1.53507	0.105518	-0.845168	0.889463	-0.316367	0.252218	0.717857	1.10462	-0.306973	0.00734445	0.856299
45.2261	-1.58361	0.0913282	-0.909349	0.876662	-0.40285	0.202712	0.658904	1.06171	-0.364712	-0.0410221	0.865609
45.7286	-1.63754	0.0840147	-0.978157	0.873009	-0.493527	0.163708	0.60481	1.02216	-0.417297	-0.0865352	0.880002
46.2312	-1.68575	0.073489	-1.0403	0.852917	-0.57694	0.110182	0.535017	0.964886	-0.477648	-0.138239	0.885668
46.7337	-1.74704	0.0573791	-1.11472	0.836046	-0.671922	0.061565	0.474607	0.915275	-0.541906	-0.192302	0.89973
47.2362	-1.79799	0.0484713	-1.17737	0.811578	-0.753906	0.00706046	0.399502	0.848757	-0.604221	-0.246457	0.904627
47.7387	-1.86296	0.0247644	-1.25281	0.778738	-0.847469	-0.0538151	0.326285	0.78201	-0.679119	-0.309375	0.914199
48.2412	-1.92105	0.0112277	-1.31939	0.749174	-0.930284	-0.109997	0.249509	0.70943	-0.745248	-0.367403	0.920341
48.7437	-1.98693	-0.0159179	-1.39179	0.702212	-1.017	-0.181446	0.162115	0.623581	-0.827528	-0.436967	0.923784
49.2462	-2.05531	-0.0402536	-1.46426	0.663462	-1.1013	-0.243261	0.0822305	0.542683	-0.900582	-0.501843	0.930583
49.7487	-2.12203	-0.068113	-1.53242	0.607183	-1.17865	-0.320318	-0.0140119	0.442051	-0.986132	-0.574715	0.929505
50.2513	-2.20062	-0.105394	-1.60983	0.554401	-1.26228	-0.39176	-0.101671	0.346728	-1.06827	-0.648743	0.934312
50.7538	-2.2708	-0.136133	-1.67596	0.492739	-1.33146	-0.469447	-0.199194	0.237541	-1.1538	-0.722947	0.931624
51.2563	-2.35633	-0.183908	-1.75497	0.423555	-1.4103	-0.551476	-0.297656	0.123455	-1.24465	-0.805809	0.931902
51.7588	-2.4336	-0.223748	-1.8232	0.356679	-1.47516	-0.628292	-0.393059	0.00845571	-1.32922	-0.882348	0.929321
52.2613	-2.52165	-0.277641	-1.90012	0.273086	-1.54576	-0.71796	-0.500273	-0.122296	-1.42595	-0.97095	0.924628
52.7638	-2.60826	-0.332089	-1.97375	0.197773	-1.61061	-0.796403	-0.596639	-0.245322	-1.51122	-1.05295	0.921826
53.2663	-2.69588	-0.389537	-2.04669	0.105304	-1.67264	-0.888142	-0.7066	-0.384977	-1.60975	-1.14321	0.913949
53.7688	-2.791	-0.458891	-2.126	0.0179899	-1.73974	-0.971799	-0.809744	-0.519618	-1.6986	-1.23304	0.909594
54.2714	-2.87804	-0.521139	-2.19591	-0.0776121	-1.79629	-1.06044	-0.917299	-0.660255	-1.79525	-1.32247	0.900964
54.7739	-2.97771	-0.600042	-2.27793	-0.17763	-1.86459	-1.15061	-1.02973	-0.806258	-1.88964	-1.41935	0.894294
55.2764	-3.06616	-0.670672	-2.34801	-0.273915	-1.92056	-1.23455	-1.13483	-0.945005	-1.98261	-1.50848	0.886285
55.7789	-3.16494	-0.751956	-2.42845	-0.383347	-1.98699	-1.32887	-1.25319	-1.09642	-2.08215	-1.60848	0.877764
56.2814	-3.25674	-0.833231	-2.5021	-0.48215	-2.04667	-1.41075	-1.36067	-1.23578	-2.17217	-1.70003	0.87025
56.7839	-3.35026	-0.912999	-2.57803	-0.595312	-2.10874	-1.50451	-1.47872	-1.38429	-2.27412	-1.79855	0.860966
57.2864	-3.44524	-1.00314	-2.65663	-0.700514	-2.17374	-1.58879	-1.59363	-1.52757	-2.36378	-1.89478	0.853125
57.7889	-3.53209	-1.08297	-2.72819	-0.81259	-2.23162	-1.67791	-1.70791	-1.66811	-2.46428	-1.98952	0.843793
58.2915	-3.62735	-1.17671	-2.81023	-0.926529	-2.30024	-1.76731	-1.83065	-1.81444	-2.55639	-2.08998	0.835091
58.794	-3.70928	-1.26146	-2.88053	-1.03636	-2.3569	-1.8511	-1.94335	-1.94808	-2.65235	-2.18216	0.825636
59.2965	-3.80038	-1.35366	-2.96257	-1.15765	-2.42541	-1.94464	-2.06916	-2.09186	-2.74815	-2.28372	0.816068
59.799	-3.88043	-1.44691	-3.03577	-1.26812	-2.4848	-2.0263	-2.18586	-2.22351	-2.83867	-2.37671	0.805977
60.3015	-3.96353	-1.53647	-3.11482	-1.39237	-2.54985	-2.12013	-2.30912	-2.3586	-2.93703	-2.47577	0.795619
60.804	-4.04356	-1.6375	-3.19372	-1.50799	-2.61448	-2.20457	-2.43343	-2.4915	-3.02371	-2.57227	0.784534
61.3065	-4.11732	-1.72819	-3.26932	-1.63076	-2.67527	-2.29497	-2.55263	-2.61619	-3.12163	-2.66736	0.773159
61.809	-4.19642	-1.83265	-3.35391	-1.75412	-2.74479	-2.38545	-2.68268	-2.74843	-3.20753	-2.76733	0.761104
62.3116	-4.26258	-1.93005	-3.4287	-1.87379	-2.8038	-2.47175	-2.80155	-2.86648	-3.30164	-2.86004	0.748371
62.8141	-4.33764	-2.03367	-3.5165	-2.00345	-2.87557	-2.56778	-2.93156	-2.99254	-3.38955	-2.96092	0.735526
63.3166	-4.39998	-2.14066	-3.59491	-2.12204	-2.93736	-2.65303	-3.05526	-3.10942	-3.47787	-3.0545	0.721466
63.8191	-4.46786	-2.24279	-3.68297	-2.25321	-3.00859	-2.75099	-3.18063	-3.22513	-3.56868	-3.15343	0.707906
64.3216	-4.53004	-2.3572	-3.76881	-2.37437	-3.07742	-2.83991	-3.31064	-3.34285	-3.65155	-3.25031	0.693088
64.8241	-4.58975	-2.4611	-3.85592	-2.50183	-3.14731	-2.93592	-3.43179	-3.44921	-3.74364	-3.34627	0.67882
65.3266	-4.65321	-2.57727	-3.95036	-2.62752	-3.22471	-3.03171	-3.56424	-3.56453	-3.82324	-3.44631	0.66401
65.8291	-4.70673	-2.687	-4.03808	-2.74865	-3.29512	-3.12454	-3.68564	-3.66676	-3.9131	-3.54062	0.649254
66.3317	-4.77001	-2.79986	-4.13908	-2.87696	-3.37918	-3.22666	-3.81439	-3.7743	-3.99198	-3.64138	0.634948
66.8342	-4.82127	-2.91621	-4.23071	-2.99275	-3.45365	-3.31864	-3.93983	-3.87689	-4.07582	-3.7362	0.620262
67.3367	-4.88122	-3.0246	-4.33423	-3.11853	-3.54032	-3.42316	-4.06151	-3.97402	-4.1552	-3.83475	0.606577
67.8392	-4.93378	-3.14354	-4.43252	-3.23193	-3.62178	-3.5182	-4.18985	-4.0764	-4.23065	-3.93096	0.592646
68.3417	-4.98771	-3.24997	-4.53472	-3.3496	-3.7073	-3.62033	-4.30609	-4.16525	-4.30938	-4.02559	0.579624
68.8442	-5.04268	-3.36479	-4.63966	-3.46238	-3.79596	-3.72059	-4.43144	-4.26189	-4.37629	-4.12174	0.566956
69.3467	-5.09006	-3.47201	-4.73866	-3.56887	-3.87872	-3.81748	-4.54617	-4.34672	-4.45095	-4.21218	0.554887
69.8492	-5.14531	-3.57741	-4.84668	-3.67921	-3.97129	-3.92113	-4.66222	-4.43157	-4.51085	-4.30507	0.543743
70.3518	-5.18791	-3.68458	-4.94271	-3.77498	-4.05206	-4.0131	-4.77667	-4.51389	-4.57697	-4.39143	0.53316
70.8543	-5.23911	-3.77928	-5.04785	-3.8776	-4.14302	-4.1147	-4.88102	-4.58493	-4.63153	-4.47767	0.52373
71.3568	-5.27943	-3.88092	-5.14171	-3.96491	-4.22338	-4.20377	-4.9911	-4.66095	-4.68535	-4.55906	0.51517
71.8593	-5.32233	-3.96679	-5.23783	-4.05361	-4.30725	-4.29693	-5.08575	-4.72064	-4.73476	-4.63621	0.507753
72.3618	-5.3614	-4.05537	-5.32879	-4.13357	-4.38734	-4.38394	-5.1841	-4.78328	-4.77446	-4.71025	0.501592
72.8643	-5.39366	-4.13378	-5.41176	-4.20436	-4.46078	-4.46439	-5.27166	-4.83446	-4.81659	-4.77683	0.496503
73.3668	-5.42944	-4.20381	-5.49624	-4.27465	-4.53779	-4.54674	-5.3526	-4.87804	-4.84256	-4.84021	0.492948
73.8693	-5.45099	-4.27228	-5.56467	-4.32708	-4.60022	-4.61372	-5.43191	-4.91927	-4.8733	-4.89483	0.490311
74.3719	-5.47836	-4.32257	-5.63668	-4.3821	-4.66866	-4.68558	-5.49468	-4.94257	-4.88696	-4.94424	0.489432
74.8744	-5.49003	-4.37467	-5.69086	-4.41791	-4.72095	-4.74057	-5.55992	-4.96712	-4.90152	-4.98484	0.489218
75.3769	-5.50258	-4.40705	-5.74385	-4.45121	-4.7745	-4.79542	-5.60732	-4.97203	-4.90359	-5.01751	0.490856
75.8794	-5.50394	-4.43557	-5.78354	-4.47134	-4.81679	-4.83932	-5.65148	-4.97164	-4.89811	-5.0413	0.493152
76.3819	-5.49634	-4.45125	-5.81254	-4.47865	-4.85065	-4.87285	-5.68525	-4.9587	-4.8872	-5.05482	0.496855
76.8844	-5.48434	-4.45209	-5.83508	-4.4809	-4.88057	-4.90343	-5.70476	-4.9286	-4.85983	-5.05884	0.501929
77.3869	-5.45404	-4.44852	-5.83777	-4.46153	-4.89274	-4.9148	-5.72212	-4.89375	-4.83212	-5.05082	0.507266
77.8894	-5.42315	-4.42198	-5.83785	-4.44046	-4.90522	-4.92652	-5.71838	-4.83433	-4.78292	-5.03231	0.51525
78.392	-5.37016	-4.39297	-5.81419	-4.39609	-4.89608	-4.91711	-5.71294	-4.76989	-4.73316	-5.00029	0.522399
78.8945	-5.31399	-4.34149	-5.78535	-4.34532	-4.88482	-4.90338	-5.6892	-4.6835	-4.66301	-4.95667	0.532923
79.397	-5.23889	-4.28037	-5.73575	-4.27711	-4.85508	-4.87408	-5.65509	-4.58261	-4.58633	-4.89837	0.542818
79.8995	-5.15229	-4.20457	-5.67281	-4.1924	-4.81483	-4.8304	-5.61159	-4.4687	-4.49535	-4.827	0.555142
80.402	-5.05405	-4.10798	-5.59617	-4.09864	-4.7634	-4.77922	-5.54722	-4.32931	-4.38884	-4.74054	0.568783
80.9045	-4.93482	-4.00446	-5.49689	-3.97967	-4.6917	-4.70487	-5.4792	-4.18261	-4.27529	-4.63883	0.582502
81.407	-4.80997	-3.87365	-5.38979	-3.85572	-4.61485	-4.62689	-5.38704	-4.0075	-4.13864	-4.52267	0.599986
81.9095	-4.65899	-3.73645	-5.25493	-3.70529	-4.5122	-4.52398	-5.28751	-3.82132	-3.99891	-4.38884	0.615546
82.4121	-4.5027	-3.57526	-5.11252	-3.54628	-4.4046	-4.41353	-5.17016	-3.61432	-3.83384	-4.24147	0.635634
82.9146	-4.32246	-3.40017	-4.94432	-3.36793	-4.27292	-4.28417	-5.03484	-3.38615	-3.66375	-4.07519	0.65385
83.4171	-4.1308	-3.21145	-4.76249	-3.1723	-4.12993	-4.13781	-4.89088	-3.14827	-3.47252	-3.89516	0.674508
83.9196	-3.92317	-2.99949	-4.56245	-2.9679	-3.97043	-3.98145	-4.72075	-2.88252	-3.26928	-3.69749	0.695371
84.4221	-3.69532	-2.78288	-4.34005	-2.73905	-3.79046	-3.79962	-4.54465	-2.61155	-3.05335	-3.4841	0.714944
84.9246	-3.46025	-2.54009	-4.10785	-2.50798	-3.6024	-3.61267	-4.34393	-2.31668	-2.81726	-3.25657	0.736972
85.4271	-3.19929	-2.29305	-3.84771	-2.2528	-3.38782	-3.39891	-4.13032	-2.01087	-2.57677	-3.01084	0.754987
85.9296	-2.93525	-2.02674	-3.58183	-1.99361	-3.1691	-3.17707	-3.90193	-1.69367	-2.31161	-2.75454	0.77575
86.4322	-2.64708	-1.74826	-3.28979	-1.71906	-2.92518	-2.93563	-3.65049	-1.35609	-2.04586	-2.47972	0.792594
86.9347	-2.35305	-1.46277	-2.98936	-1.43248	-2.67424	-2.67764	-3.39346	-1.01819	-1.75761	-2.19542	0.809993
87.4372	-2.04386	-1.15648	-2.67166	-1.14271	-2.40665	-2.41116	-3.11015	-0.65752	-1.46625	-1.89627	0.825884
87.9397	-1.72141	-0.851911	-2.33842	-0.83373	-2.12455	-2.12103	-2.82171	-0.297432	-1.16088	-1.58567	0.839171
88.4422	-1.3954	-0.525981	-1.99932	-0.52961	-1.83705	-1.83006	-2.51508	0.0759865	-0.84546	-1.26689	0.853424
88.9447	-1.0499	-0.200972	-1.6387	-0.206827	-1.52864	-1.51605	-2.1955	0.45722	-0.527259	-0.934069	0.863193
89.4472	-0.708983	0.135311	-1.28017	0.111832	-1.22262	-1.20069	-1.87147	0.836553	-0.192372	-0.599178	0.874418
89.9497	-0.349159	0.478906	-0.900754	0.439345	-0.895811	-0.871908	-1.52738	1.23135	0.136412	-0.251	0.881693
90.4523	0.00523433	0.819137	-0.524166	0.770423	-0.571901	-0.534686	-1.18749	1.61483	0.483383	0.097196	0.888728
90.9548	0.369443	1.17364	-0.135673	1.09639	-0.235584	-0.197652	-0.830459	2.01057	0.821576	0.452473	0.893968
91.4573	0.733777	1.51555	0.255504	1.43333	0.103713	0.154551	-0.47521	2.39781	1.17202	0.810116	0.896664
91.9598	1.09389	1.86915	0.644768	1.75531	0.442162	0.496844	-0.11627	2.78279	1.51772	1.16515	0.899459
92.4623	1.46087	2.21196	1.0433	2.08796	0.790627	0.85344	0.249727	3.16927	1.86394	1.52568	0.898616
92.9648	1.81146	2.55357	1.42796	2.40544	1.12673	1.19943	0.604724	3.53775	2.21293	1.87556	0.898229
93.4673	2.17055	2.89371	1.82333	2.72357	1.47482	1.54921	0.970918	3.91282	2.54978	2.22986	0.894863
93.9698	2.50881	3.21726	2.20047	3.03465	1.80651	1.89536	1.32099	4.26476	2.89504	2.57154	0.891001
94.4724	2.84873	3.54628	2.58135	3.33176	2.14384	2.23015	1.67448	4.61549	3.22024	2.91026	0.885663
94.9749	3.17225	3.85129	2.9484	3.63089	2.46939	2.56895	2.01861	4.95103	3.55324	3.24045	0.878759
95.4774	3.48414	4.15832	3.3059	3.90562	2.78786	2.88541	2.35033	5.26872	3.86633	3.55696	0.87148
95.9799	3.78861	4.44636	3.65849	4.18421	3.10357	3.2065	2.68278	5.58283	4.17921	3.87029	0.862324
96.4824	4.06811	4.72324	3.98836	4.43852	3.39938	3.50463	2.99082	5.86649	4.47951	4.16212	0.853076
96.9849	4.34672	4.99328	4.31968	4.68847	3.69881	3.7984	3.30127	6.14908	4.7673	4.45144	0.842294
97.4874	4.59424	5.23844	4.62226	4.9241	3.97235	4.07825	3.58853	6.4028	5.05235	4.71926	0.831349
97.9899	4.83905	5.48478	4.92382	5.13985	4.24719	4.33732	3.86584	6.64339	5.31059	4.97687	0.819361
98.4925	5.05423	5.69911	5.19683	5.35499	4.49637	4.59551	4.13078	6.86768	5.57818	5.2193	0.807693
98.995	5.27347	5.92381	5.48096	5.56436	4.75751	4.85198	4.39995	7.08583	5.8446	5.46472	0.79366
99.4975	5.47457	6.13549	5.74737	5.72247	5.00339	5.04315	4.62112	7.26478	6.02578	5.6709	0.780303
100	5.53547	6.21849	5.82996	5.72218	5.07937	5.04427	4.63754	7.27594	6.01885	5.7069	0.777985

## Sheet: M1b_LeftLeg_NW
StancePhase	NDevL_Meas1	NDevL_Meas2	NDevL_Meas3	NDevL_Meas4	NDevL_Meas5	NDevL_Meas6	NDevL_Meas7	NDevL_Meas8	NDevL_Meas9	NDevL_Mean	NDevL_SD
0	-4.33217	-4.58727	-4.74897	-3.7368	-4.80756	-4.78119	-4.72306	-3.96092	-4.44908	-4.45856	0.384287
0.502513	-4.22046	-4.48857	-4.63883	-3.59611	-4.70078	-4.62589	-4.58365	-3.82497	-4.28141	-4.32896	0.390175
1.00503	-4.0457	-4.32258	-4.46587	-3.45949	-4.53284	-4.47191	-4.43615	-3.68458	-4.12049	-4.17107	0.381249
1.50754	-3.90115	-4.18754	-4.32158	-3.32268	-4.39387	-4.31585	-4.28995	-3.54937	-3.95697	-4.02655	0.378262
2.01005	-3.74527	-4.04159	-4.16513	-3.19985	-4.24335	-4.17024	-4.15326	-3.42762	-3.80464	-3.88344	0.369006
2.51256	-3.59013	-3.89807	-4.00849	-3.06006	-4.09329	-4.00507	-3.99751	-3.29003	-3.63299	-3.73063	0.363383
3.01508	-3.43707	-3.75831	-3.85303	-2.93813	-3.94486	-3.85424	-3.85618	-3.17071	-3.4775	-3.58778	0.353705
3.51759	-3.27401	-3.6088	-3.68681	-2.80663	-3.78611	-3.69124	-3.704	-3.04347	-3.30805	-3.43435	0.343709
4.0201	-3.12611	-3.47681	-3.53475	-2.68267	-3.64178	-3.53253	-3.55442	-2.92204	-3.14791	-3.291	0.335145
4.52261	-2.96171	-3.32987	-3.36556	-2.56467	-3.48056	-3.37708	-3.41155	-2.80998	-2.9864	-3.14304	0.321727
5.02513	-2.81642	-3.20138	-3.21446	-2.44006	-3.33749	-3.21238	-3.25686	-2.68835	-2.82244	-2.99887	0.313729
5.52764	-2.65907	-3.06691	-3.05067	-2.33482	-3.18171	-3.06433	-3.12098	-2.5877	-2.67118	-2.85971	0.299688
6.03015	-2.51367	-2.93897	-2.89787	-2.21574	-3.03678	-2.90042	-2.97069	-2.47386	-2.50761	-2.71729	0.291079
6.53266	-2.36967	-2.82198	-2.74568	-2.11806	-2.89216	-2.7554	-2.83542	-2.37637	-2.36519	-2.58666	0.279349
7.03518	-2.22443	-2.69731	-2.59137	-2.012	-2.74509	-2.60045	-2.69845	-2.27747	-2.20847	-2.45056	0.270049
7.53769	-2.09535	-2.59538	-2.45219	-1.9168	-2.6126	-2.45429	-2.56094	-2.17828	-2.0716	-2.32638	0.262075
8.0402	-1.95472	-2.4817	-2.30059	-1.82789	-2.46723	-2.31314	-2.43884	-2.09403	-1.92801	-2.20068	0.253615
8.54271	-1.83757	-2.38817	-2.17126	-1.73455	-2.34346	-2.16609	-2.30389	-1.99604	-1.79423	-2.0817	0.249259
9.04523	-1.70852	-2.29289	-2.02912	-1.66107	-2.20633	-2.03776	-2.19056	-1.91852	-1.66732	-1.96801	0.24364
9.54774	-1.59862	-2.20318	-1.90485	-1.57436	-2.08639	-1.89534	-2.0673	-1.82926	-1.53718	-1.85516	0.242414
10.0503	-1.48723	-2.12791	-1.7781	-1.51029	-1.96335	-1.7745	-1.95545	-1.74961	-1.42653	-1.75255	0.240579
10.5528	-1.38196	-2.04363	-1.65626	-1.43721	-1.84461	-1.64427	-1.8496	-1.67357	-1.30391	-1.64834	0.242425
11.0553	-1.29021	-1.98289	-1.54687	-1.37672	-1.73763	-1.52577	-1.73808	-1.58955	-1.20588	-1.55484	0.24389
11.5578	-1.19127	-1.91045	-1.42922	-1.32154	-1.62183	-1.41251	-1.647	-1.5233	-1.09651	-1.46151	0.248688
12.0603	-1.11626	-1.8558	-1.33439	-1.26325	-1.52812	-1.29569	-1.54228	-1.44074	-1.00665	-1.37591	0.252478
12.5628	-1.02897	-1.80063	-1.2264	-1.22432	-1.4207	-1.19841	-1.45765	-1.37551	-0.915389	-1.29422	0.259399
13.0653	-0.96494	-1.74694	-1.14061	-1.17223	-1.33474	-1.08808	-1.36808	-1.30246	-0.831208	-1.21659	0.264966
13.5678	-0.895117	-1.70825	-1.04833	-1.14299	-1.24172	-1.00103	-1.2837	-1.23179	-0.759651	-1.14584	0.272575
14.0704	-0.837155	-1.65711	-0.967011	-1.1033	-1.15897	-0.904349	-1.21183	-1.17066	-0.682114	-1.07695	0.279789
14.5729	-0.787453	-1.6276	-0.893378	-1.07669	-1.08329	-0.821461	-1.12943	-1.09614	-0.627813	-1.01592	0.286653
15.0754	-0.734566	-1.58509	-0.815857	-1.05302	-1.00315	-0.742944	-1.06959	-1.04119	-0.560929	-0.956261	0.295318
15.5779	-0.702677	-1.55598	-0.758806	-1.02617	-0.942876	-0.662301	-0.997227	-0.970858	-0.518753	-0.903961	0.300649
16.0804	-0.65825	-1.52666	-0.688712	-1.01636	-0.869139	-0.600594	-0.940642	-0.913395	-0.467476	-0.85347	0.31011
16.5829	-0.638088	-1.49384	-0.64239	-0.992069	-0.818643	-0.525869	-0.885138	-0.854267	-0.432392	-0.809189	0.314132
17.0854	-0.607456	-1.47596	-0.585291	-0.989092	-0.757065	-0.474587	-0.827904	-0.790747	-0.399908	-0.767557	0.323082
17.5879	-0.592607	-1.44248	-0.543545	-0.973087	-0.710438	-0.412255	-0.788309	-0.742383	-0.369613	-0.730524	0.326943
18.0905	-0.57928	-1.42851	-0.503199	-0.969367	-0.664981	-0.364372	-0.734829	-0.677872	-0.355453	-0.69754	0.333695
18.593	-0.566568	-1.4012	-0.463139	-0.965434	-0.619595	-0.318756	-0.703006	-0.632909	-0.331411	-0.666891	0.338815
19.0955	-0.569504	-1.38327	-0.43874	-0.957635	-0.589731	-0.271362	-0.661615	-0.576624	-0.331437	-0.642214	0.342216
19.598	-0.560432	-1.36646	-0.402168	-0.964181	-0.547689	-0.2411	-0.629389	-0.527842	-0.317806	-0.617452	0.34916
20.1005	-0.574076	-1.34221	-0.388419	-0.954948	-0.528462	-0.197096	-0.604218	-0.484897	-0.326115	-0.60005	0.349649
20.603	-0.573242	-1.33357	-0.360273	-0.965496	-0.495024	-0.175648	-0.570519	-0.432272	-0.32715	-0.581466	0.357307
21.1055	-0.590358	-1.30761	-0.350268	-0.960913	-0.47988	-0.141188	-0.5572	-0.399299	-0.338887	-0.569511	0.357122
21.608	-0.601874	-1.29962	-0.335056	-0.968215	-0.459863	-0.121074	-0.528615	-0.350481	-0.356236	-0.557893	0.36316
22.1106	-0.617391	-1.27937	-0.324135	-0.972866	-0.444471	-0.10064	-0.517835	-0.319164	-0.369783	-0.549517	0.365071
22.6131	-0.641569	-1.26524	-0.322581	-0.973676	-0.438896	-0.078385	-0.502026	-0.28285	-0.401129	-0.54515	0.367689
23.1156	-0.655009	-1.25455	-0.310745	-0.986899	-0.423558	-0.0710511	-0.48766	-0.248074	-0.418469	-0.539558	0.372876
23.6181	-0.687356	-1.23359	-0.318797	-0.983942	-0.428673	-0.049213	-0.485755	-0.226369	-0.458244	-0.541326	0.372497
24.1206	-0.702263	-1.22943	-0.310177	-0.999972	-0.417798	-0.0488139	-0.470053	-0.191402	-0.483297	-0.539245	0.37945
24.6231	-0.735407	-1.20752	-0.321028	-0.999664	-0.427088	-0.0336586	-0.475117	-0.178253	-0.525051	-0.544755	0.378688
25.1256	-0.75616	-1.20242	-0.320755	-1.01154	-0.42607	-0.0327861	-0.466172	-0.152123	-0.560851	-0.547654	0.384383
25.6281	-0.783545	-1.18718	-0.328602	-1.01911	-0.434014	-0.0293169	-0.469202	-0.139248	-0.599996	-0.554468	0.385965
26.1307	-0.811669	-1.17535	-0.339059	-1.02353	-0.445487	-0.0242802	-0.473038	-0.128615	-0.646268	-0.563033	0.388393
26.6332	-0.830783	-1.16986	-0.342257	-1.03904	-0.450692	-0.032234	-0.470917	-0.113299	-0.681729	-0.57009	0.392748
27.1357	-0.863136	-1.15208	-0.361081	-1.03859	-0.472545	-0.0253744	-0.485525	-0.11628	-0.7342	-0.5832	0.392503
27.6382	-0.87627	-1.15244	-0.362686	-1.05677	-0.478303	-0.0390664	-0.483553	-0.10381	-0.768119	-0.591224	0.397376
28.1407	-0.906245	-1.13548	-0.383781	-1.05794	-0.504699	-0.0367298	-0.500417	-0.111547	-0.81996	-0.606311	0.396841
28.6432	-0.918269	-1.13413	-0.389156	-1.07194	-0.5166	-0.0488534	-0.507078	-0.110083	-0.855613	-0.616858	0.399363
29.1457	-0.939222	-1.12535	-0.406092	-1.08034	-0.541349	-0.056491	-0.518792	-0.114654	-0.900209	-0.631389	0.400257
29.6482	-0.953796	-1.11744	-0.419092	-1.08661	-0.563453	-0.063127	-0.537634	-0.127291	-0.939303	-0.645305	0.399375
30.1508	-0.962594	-1.11884	-0.428736	-1.10286	-0.583613	-0.0810825	-0.544532	-0.128594	-0.972936	-0.658198	0.400984
30.6533	-0.979307	-1.10639	-0.44887	-1.10368	-0.615606	-0.0842853	-0.570662	-0.149969	-1.01386	-0.674737	0.398033
31.1558	-0.977839	-1.11311	-0.452969	-1.12293	-0.63304	-0.10731	-0.580295	-0.155252	-1.03698	-0.686636	0.397892
31.6583	-0.992111	-1.10351	-0.475358	-1.12473	-0.670148	-0.113382	-0.604733	-0.175963	-1.07505	-0.703888	0.395007
32.1608	-0.985818	-1.10804	-0.479094	-1.14013	-0.690046	-0.134215	-0.624673	-0.192575	-1.09145	-0.716227	0.391301
32.6633	-0.991605	-1.10813	-0.497223	-1.1488	-0.725757	-0.148916	-0.642501	-0.207419	-1.12091	-0.732363	0.38926
33.1658	-0.985925	-1.10664	-0.505634	-1.15645	-0.753082	-0.163338	-0.673146	-0.235557	-1.13515	-0.746102	0.382543
33.6683	-0.979492	-1.11726	-0.515189	-1.17301	-0.782992	-0.187524	-0.687868	-0.247926	-1.15193	-0.760354	0.380067
34.1709	-0.976449	-1.11295	-0.529744	-1.17474	-0.819095	-0.197225	-0.721867	-0.280059	-1.1666	-0.775415	0.372768
34.6734	-0.958824	-1.12846	-0.5311	-1.1946	-0.843405	-0.226049	-0.741894	-0.298379	-1.17032	-0.788115	0.367984
35.1759	-0.955913	-1.12915	-0.54857	-1.19664	-0.884905	-0.2372	-0.770688	-0.325838	-1.18464	-0.803728	0.362398
35.6784	-0.932479	-1.14226	-0.546366	-1.21296	-0.907991	-0.263419	-0.801205	-0.355347	-1.17894	-0.815662	0.355007
36.1809	-0.924553	-1.15411	-0.560686	-1.22149	-0.948619	-0.281963	-0.822593	-0.375947	-1.18931	-0.83103	0.351694
36.6834	-0.902037	-1.16206	-0.560728	-1.23022	-0.975976	-0.300947	-0.860347	-0.413418	-1.1801	-0.84287	0.343672
37.1859	-0.885045	-1.18468	-0.566689	-1.24701	-1.01026	-0.328056	-0.880059	-0.433017	-1.18233	-0.85746	0.341677
37.6884	-0.867852	-1.19167	-0.572176	-1.24999	-1.04478	-0.340895	-0.915904	-0.469287	-1.17477	-0.869703	0.3359
38.191	-0.842041	-1.21859	-0.56862	-1.27125	-1.07125	-0.371874	-0.941721	-0.495814	-1.16659	-0.883083	0.334354
38.6935	-0.830119	-1.23246	-0.578039	-1.27497	-1.11117	-0.384296	-0.968509	-0.523725	-1.16263	-0.896213	0.332667
39.196	-0.800516	-1.25657	-0.56849	-1.29422	-1.13302	-0.41168	-1.00239	-0.559213	-1.14529	-0.907932	0.331911
39.6985	-0.789985	-1.2824	-0.576455	-1.3052	-1.17283	-0.429543	-1.0209	-0.579589	-1.14294	-0.922205	0.334446
40.201	-0.763836	-1.30185	-0.566775	-1.31807	-1.19574	-0.448131	-1.05648	-0.617618	-1.12081	-0.932145	0.335629
40.7035	-0.750075	-1.33782	-0.56733	-1.33825	-1.22946	-0.472779	-1.07394	-0.637751	-1.11553	-0.946992	0.341607
41.206	-0.73295	-1.35754	-0.561947	-1.34565	-1.25773	-0.482985	-1.10168	-0.66867	-1.09404	-0.955911	0.345636
41.7085	-0.714187	-1.39641	-0.552287	-1.37096	-1.28247	-0.509845	-1.12432	-0.694796	-1.08138	-0.969628	0.354234
42.2111	-0.707088	-1.42397	-0.551381	-1.37842	-1.31612	-0.516919	-1.13966	-0.713972	-1.06423	-0.979084	0.361388
42.7136	-0.686056	-1.45895	-0.533612	-1.40165	-1.33362	-0.538331	-1.16617	-0.744818	-1.04242	-0.989515	0.371823
43.2161	-0.685206	-1.49814	-0.532991	-1.41512	-1.36815	-0.548022	-1.17302	-0.756293	-1.02966	-1.00073	0.382049
43.7186	-0.667766	-1.5282	-0.512802	-1.43097	-1.38346	-0.558245	-1.19512	-0.783683	-1.00066	-1.00677	0.393559
44.2211	-0.66725	-1.57558	-0.506565	-1.45228	-1.4124	-0.572061	-1.20156	-0.795825	-0.98876	-1.01914	0.406571
44.7236	-0.658881	-1.60579	-0.489687	-1.46088	-1.43034	-0.570864	-1.21108	-0.811725	-0.957259	-1.02183	0.418788
45.2261	-0.654472	-1.65294	-0.474029	-1.48608	-1.449	-0.584415	-1.2213	-0.828937	-0.941061	-1.03247	0.433759
45.7286	-0.656817	-1.6896	-0.462733	-1.49248	-1.47077	-0.576687	-1.21732	-0.832441	-0.911978	-1.03454	0.446884
46.2312	-0.648557	-1.72924	-0.438529	-1.51421	-1.47876	-0.582347	-1.22737	-0.850627	-0.887539	-1.03969	0.462477
46.7337	-0.658249	-1.77374	-0.430423	-1.5242	-1.50069	-0.574018	-1.21671	-0.848361	-0.863393	-1.04331	0.47678
47.2362	-0.650272	-1.80472	-0.402941	-1.53657	-1.50166	-0.565938	-1.21783	-0.85835	-0.830135	-1.04094	0.491889
47.7387	-0.660916	-1.85142	-0.392733	-1.55208	-1.51701	-0.559162	-1.20848	-0.857956	-0.809669	-1.04549	0.506993
48.2412	-0.65872	-1.87867	-0.368552	-1.55455	-1.5158	-0.537066	-1.1952	-0.853701	-0.770714	-1.037	0.521404
48.7437	-0.664794	-1.91858	-0.351595	-1.57185	-1.51854	-0.528333	-1.18904	-0.856366	-0.749618	-1.03875	0.536247
49.2462	-0.671606	-1.94797	-0.334645	-1.56916	-1.51781	-0.497602	-1.16458	-0.84008	-0.710248	-1.02819	0.550355
49.7487	-0.671718	-1.97504	-0.310067	-1.58102	-1.50634	-0.480382	-1.15609	-0.838824	-0.68377	-1.02258	0.563938
50.2513	-0.686191	-2.00731	-0.299309	-1.57911	-1.505	-0.448397	-1.12995	-0.818228	-0.648921	-1.0136	0.577743
50.7538	-0.683677	-2.02205	-0.270675	-1.57938	-1.48341	-0.418151	-1.11188	-0.80369	-0.614786	-0.998635	0.589907
51.2563	-0.700491	-2.05087	-0.260781	-1.58044	-1.47753	-0.389109	-1.09146	-0.784194	-0.586611	-0.991277	0.602469
51.7588	-0.701107	-2.05876	-0.233839	-1.56797	-1.45306	-0.346713	-1.06205	-0.752807	-0.546391	-0.969189	0.613813
52.2613	-0.71416	-2.07505	-0.218551	-1.56841	-1.43824	-0.31878	-1.04632	-0.732058	-0.523151	-0.959414	0.623881
52.7638	-0.722284	-2.08128	-0.197652	-1.54761	-1.41657	-0.270357	-1.0115	-0.68909	-0.481523	-0.935318	0.634803
53.2663	-0.728339	-2.08012	-0.17382	-1.54056	-1.39074	-0.237728	-0.992515	-0.658992	-0.458744	-0.917951	0.642036
53.7688	-0.743954	-2.08477	-0.159245	-1.51815	-1.37267	-0.191136	-0.961028	-0.613641	-0.421323	-0.896213	0.651871
54.2714	-0.744343	-2.069	-0.128833	-1.49845	-1.33795	-0.149147	-0.931858	-0.568014	-0.394639	-0.869137	0.657386
54.7739	-0.762649	-2.06669	-0.116547	-1.4786	-1.3196	-0.109043	-0.907562	-0.525151	-0.365329	-0.850129	0.664674
55.2764	-0.761972	-2.04444	-0.0853064	-1.44655	-1.28156	-0.0582135	-0.869083	-0.465977	-0.333172	-0.816253	0.670163
55.7789	-0.7759	-2.02879	-0.0694118	-1.42796	-1.2572	-0.0232441	-0.84763	-0.422257	-0.312273	-0.796074	0.673951
56.2814	-0.778558	-2.00695	-0.0432014	-1.38939	-1.22167	0.0304693	-0.807957	-0.358724	-0.276891	-0.761431	0.680059
56.7839	-0.782655	-1.9762	-0.019662	-1.36657	-1.18758	0.0660385	-0.781047	-0.306696	-0.26106	-0.735048	0.681003
57.2864	-0.789505	-1.95521	-0.000818732	-1.32907	-1.15707	0.114846	-0.748301	-0.247816	-0.227428	-0.704486	0.686566
57.7889	-0.782828	-1.91434	0.0298715	-1.29686	-1.114	0.156291	-0.711754	-0.184054	-0.211589	-0.669918	0.686641
58.2915	-0.790113	-1.88855	0.0438768	-1.26477	-1.08628	0.195581	-0.686921	-0.131479	-0.184816	-0.643719	0.689624
58.794	-0.77629	-1.8459	0.0768457	-1.22256	-1.03917	0.243306	-0.64501	-0.0609648	-0.164991	-0.603859	0.69054
59.2965	-0.777462	-1.80894	0.0916656	-1.19428	-1.00881	0.27448	-0.62145	-0.00851157	-0.147592	-0.577878	0.68984
59.799	-0.761821	-1.76997	0.120576	-1.14694	-0.96384	0.323215	-0.583405	0.0589316	-0.123062	-0.53848	0.691554
60.3015	-0.751088	-1.72055	0.141268	-1.11648	-0.925846	0.352239	-0.553464	0.118615	-0.113557	-0.507652	0.687938
60.804	-0.73672	-1.68382	0.16216	-1.07113	-0.886718	0.394425	-0.525382	0.176553	-0.0871875	-0.473091	0.68865
61.3065	-0.712192	-1.62732	0.189826	-1.0327	-0.839812	0.42712	-0.48799	0.244309	-0.0807908	-0.435505	0.684011
61.809	-0.697579	-1.58611	0.20345	-0.99378	-0.805535	0.458028	-0.467657	0.294916	-0.0573505	-0.405735	0.681671
62.3116	-0.662198	-1.53062	0.234357	-0.946166	-0.753153	0.495523	-0.429851	0.363524	-0.0484013	-0.364109	0.67734
62.8141	-0.642063	-1.47896	0.245519	-0.912336	-0.718856	0.5164	-0.409283	0.414924	-0.031795	-0.335161	0.671315
63.3166	-0.601782	-1.42903	0.273241	-0.859977	-0.667243	0.554023	-0.380203	0.475142	-0.0166229	-0.294717	0.667038
63.8191	-0.570541	-1.36703	0.287563	-0.825291	-0.627515	0.57095	-0.353582	0.533298	-0.00755931	-0.26219	0.658468
64.3216	-0.53074	-1.32034	0.30681	-0.775294	-0.582035	0.601374	-0.336531	0.581911	0.0137419	-0.226789	0.652856
64.8241	-0.486248	-1.25459	0.326948	-0.733698	-0.534559	0.620663	-0.306161	0.644559	0.0183592	-0.189414	0.643549
65.3266	-0.448599	-1.20428	0.336652	-0.690886	-0.496517	0.63902	-0.296072	0.686914	0.0421925	-0.159064	0.635477
65.8291	-0.393909	-1.14299	0.360334	-0.640861	-0.443813	0.662457	-0.270794	0.745155	0.0477892	-0.119626	0.626501
66.3317	-0.355851	-1.08399	0.364025	-0.604552	-0.409971	0.669704	-0.259426	0.789763	0.0691699	-0.0912365	0.616151
66.8342	-0.297999	-1.03088	0.385144	-0.550596	-0.358263	0.693072	-0.24691	0.835834	0.0806887	-0.0544342	0.607365
67.3367	-0.255172	-0.964805	0.388363	-0.515512	-0.323338	0.695129	-0.230947	0.885978	0.0960297	-0.0249194	0.596051
67.8392	-0.201667	-0.916822	0.40044	-0.465393	-0.2791	0.711081	-0.230985	0.919947	0.115285	0.00586513	0.586765
68.3417	-0.151653	-0.851571	0.406864	-0.42603	-0.239549	0.714366	-0.215478	0.97005	0.124327	0.036814	0.575934
68.8442	-0.106781	-0.802312	0.40675	-0.385778	-0.205872	0.717551	-0.220445	0.999187	0.148934	0.0612484	0.56591
69.3467	-0.0517589	-0.746574	0.415482	-0.341085	-0.16263	0.724135	-0.214315	1.03931	0.154721	0.0908091	0.556288
69.8492	-0.0150378	-0.692626	0.404943	-0.311341	-0.137812	0.714865	-0.216327	1.07063	0.179123	0.110714	0.54609
70.3518	0.0383319	-0.649826	0.410651	-0.26629	-0.0963266	0.720722	-0.224107	1.09486	0.186016	0.134893	0.537563
70.8543	0.0705638	-0.594758	0.39481	-0.242669	-0.0755842	0.704472	-0.222279	1.12771	0.204081	0.151817	0.528066
71.3568	0.113964	-0.561406	0.39061	-0.20558	-0.0430675	0.702102	-0.239814	1.13865	0.214917	0.16782	0.520164
71.8593	0.144851	-0.514102	0.374213	-0.182809	-0.02222	0.685241	-0.240975	1.16417	0.222717	0.181231	0.511876
72.3618	0.172167	-0.48391	0.355473	-0.160348	-0.00378854	0.668771	-0.259206	1.16939	0.236655	0.188356	0.504297
72.8643	0.201024	-0.452547	0.339349	-0.137135	0.0173899	0.653591	-0.271567	1.17755	0.233904	0.195729	0.497111
73.3668	0.210943	-0.422882	0.306021	-0.130534	0.0211956	0.622623	-0.285024	1.18143	0.246114	0.194432	0.489831
73.8693	0.232468	-0.40945	0.285957	-0.111551	0.038043	0.605239	-0.310764	1.16915	0.235515	0.192734	0.483258
74.3719	0.22815	-0.384752	0.241978	-0.116716	0.0308066	0.564627	-0.322946	1.1676	0.238946	0.183078	0.47632
74.8744	0.234629	-0.384616	0.210759	-0.110222	0.0358928	0.537235	-0.356645	1.14047	0.223859	0.170151	0.469957
75.3769	0.220679	-0.37397	0.160968	-0.121664	0.0222487	0.492966	-0.377351	1.12365	0.212164	0.151077	0.463325
75.8794	0.205869	-0.38086	0.112345	-0.134487	0.00920681	0.448858	-0.411753	1.08967	0.193887	0.12586	0.457118
76.3819	0.184535	-0.391685	0.0589066	-0.150216	-0.00893894	0.403064	-0.448896	1.05009	0.163946	0.0956446	0.450664
76.8844	0.146711	-0.403937	-0.00899156	-0.183703	-0.0422836	0.340788	-0.482689	1.01137	0.140119	0.0574868	0.444717
77.3869	0.11563	-0.436883	-0.0684472	-0.207476	-0.0678112	0.289525	-0.536166	0.949924	0.0928513	0.014572	0.438311
77.8894	0.0578985	-0.459673	-0.152475	-0.25724	-0.118905	0.213219	-0.576447	0.900002	0.0578929	-0.037303	0.43255
78.392	0.0109711	-0.508831	-0.223844	-0.296443	-0.15843	0.148651	-0.639535	0.824578	-0.00306768	-0.0939944	0.426269
78.8945	-0.0611235	-0.550521	-0.318293	-0.356021	-0.222296	0.0643568	-0.696462	0.75397	-0.0557159	-0.160234	0.420415
79.397	-0.130158	-0.608723	-0.407667	-0.416692	-0.282615	-0.0202388	-0.763224	0.671799	-0.126694	-0.231579	0.414549
79.8995	-0.212256	-0.674275	-0.50815	-0.482459	-0.355503	-0.109567	-0.841703	0.576598	-0.201645	-0.312107	0.408345
80.402	-0.305968	-0.739101	-0.618182	-0.565068	-0.439784	-0.21553	-0.913452	0.48757	-0.281411	-0.398992	0.403076
80.9045	-0.397642	-0.826006	-0.724436	-0.638842	-0.521893	-0.312612	-1.00952	0.373077	-0.379254	-0.493014	0.39655
81.407	-0.513289	-0.901584	-0.852648	-0.737885	-0.627994	-0.435342	-1.09433	0.270032	-0.46996	-0.595889	0.391677
81.9095	-0.618148	-1.00169	-0.968467	-0.825424	-0.723493	-0.546803	-1.19947	0.146017	-0.587165	-0.702738	0.385263
82.4121	-0.749166	-1.09496	-1.10851	-0.933238	-0.845375	-0.679196	-1.30507	0.021675	-0.693253	-0.820788	0.380282
82.9146	-0.872146	-1.20084	-1.23885	-1.03987	-0.959633	-0.810672	-1.4142	-0.106311	-0.824057	-0.940732	0.374564
83.4171	-1.01171	-1.31545	-1.38391	-1.15193	-1.09087	-0.94796	-1.54072	-0.252215	-0.949681	-1.07161	0.368957
83.9196	-1.15525	-1.42595	-1.53111	-1.27841	-1.22664	-1.09954	-1.6565	-0.387346	-1.08892	-1.20552	0.364091
84.4221	-1.29968	-1.55866	-1.67744	-1.39611	-1.36388	-1.24196	-1.79582	-0.547205	-1.23536	-1.34623	0.357688
84.9246	-1.46127	-1.67897	-1.83896	-1.53752	-1.51898	-1.40729	-1.92524	-0.69753	-1.38081	-1.49406	0.353106
85.4271	-1.61125	-1.82141	-1.98732	-1.66634	-1.66327	-1.55878	-2.06749	-0.861959	-1.54531	-1.64257	0.346266
85.9296	-1.78393	-1.95773	-2.15651	-1.81482	-1.83115	-1.72851	-2.21418	-1.03178	-1.69822	-1.80187	0.34106
86.4322	-1.94278	-2.10212	-2.31058	-1.95946	-1.98621	-1.89261	-2.3554	-1.19692	-1.8747	-1.95787	0.334382
86.9347	-2.11811	-2.25518	-2.47961	-2.1089	-2.15886	-2.05982	-2.51472	-1.38134	-2.03805	-2.12384	0.328035
87.4372	-2.28803	-2.39908	-2.6422	-2.26872	-2.32735	-2.23563	-2.65875	-1.55053	-2.21918	-2.28772	0.321812
87.9397	-2.45954	-2.56176	-2.8054	-2.41774	-2.49881	-2.39917	-2.82039	-1.73803	-2.39468	-2.45506	0.314607
88.4422	-2.6382	-2.70784	-2.97501	-2.5857	-2.67897	-2.58034	-2.97327	-1.91629	-2.57446	-2.62556	0.308649
88.9447	-2.80329	-2.86873	-3.13062	-2.73671	-2.8472	-2.74364	-3.12867	-2.09679	-2.76022	-2.79065	0.301408
89.4472	-2.98325	-3.01993	-3.30068	-2.90234	-3.0321	-2.92098	-3.29072	-2.28326	-2.93557	-2.9632	0.295402
89.9497	-3.14253	-3.16989	-3.45008	-3.05731	-3.19816	-3.08738	-3.43843	-2.45419	-3.12547	-3.12483	0.288872
90.4523	-3.31359	-3.324	-3.61125	-3.21167	-3.378	-3.25325	-3.60144	-2.63963	-3.29604	-3.2921	0.282868
90.9548	-3.46797	-3.46046	-3.75613	-3.368	-3.54311	-3.42127	-3.74558	-2.80463	-3.4811	-3.44981	0.277309
91.4573	-3.6211	-3.60875	-3.90016	-3.50734	-3.70908	-3.57265	-3.89748	-2.97645	-3.64726	-3.60447	0.27185
91.9598	-3.76862	-3.73443	-4.03929	-3.65696	-3.87144	-3.73462	-4.04061	-3.13821	-3.81833	-3.75583	0.267166
92.4623	-3.89892	-3.86564	-4.16207	-3.78235	-4.01868	-3.87268	-4.17319	-3.28841	-3.97878	-3.89341	0.262922
92.9648	-4.03339	-3.98307	-4.29001	-3.91459	-4.17206	-4.0178	-4.31027	-3.44254	-4.12925	-4.03255	0.259064
93.4673	-4.14059	-4.0897	-4.39199	-4.02818	-4.30011	-4.14437	-4.42292	-3.57146	-4.27956	-4.1521	0.256328
93.9698	-4.25307	-4.19634	-4.50062	-4.13472	-4.43527	-4.26396	-4.54228	-3.70722	-4.40678	-4.27114	0.253502
94.4724	-4.33929	-4.27815	-4.5847	-4.23551	-4.5458	-4.37761	-4.63869	-3.81985	-4.53974	-4.37326	0.252018
94.9749	-4.42165	-4.3662	-4.66671	-4.31408	-4.65411	-4.46886	-4.72932	-3.92724	-4.64437	-4.46584	0.250525
95.4774	-4.48814	-4.42834	-4.73491	-4.39674	-4.74783	-4.56366	-4.8106	-4.02594	-4.75199	-4.54979	0.249745
95.9799	-4.53653	-4.48951	-4.78718	-4.45098	-4.82485	-4.62944	-4.86924	-4.10274	-4.8358	-4.61403	0.249623
96.4824	-4.58156	-4.53675	-4.83828	-4.50836	-4.89943	-4.6974	-4.93016	-4.18323	-4.9121	-4.67636	0.249071
96.9849	-4.59784	-4.568	-4.86289	-4.54406	-4.94632	-4.74255	-4.96185	-4.23553	-4.9757	-4.71497	0.249873
97.4874	-4.61711	-4.60004	-4.8926	-4.57155	-4.99676	-4.7781	-4.99373	-4.28994	-5.01891	-4.75097	0.249343
97.9899	-4.60743	-4.60565	-4.89534	-4.59222	-5.01864	-4.80515	-5.00588	-4.32595	-5.06096	-4.76858	0.250318
98.4925	-4.59792	-4.61785	-4.89983	-4.59104	-5.04037	-4.80863	-5.00431	-4.35018	-5.07381	-4.77599	0.249841
98.995	-4.56442	-4.60422	-4.88387	-4.59133	-5.04066	-4.81129	-4.9942	-4.37212	-5.08866	-4.77231	0.249917
99.4975	-4.52024	-4.58716	-4.85851	-4.57269	-5.02949	-4.79362	-4.96573	-4.37052	-5.08152	-4.75328	0.250721
100	-4.51066	-4.58063	-4.8552	-4.57926	-5.03077	-4.80021	-4.97184	-4.37974	-5.0867	-4.755	0.251743

## Sheet: M1b_RightLeg_NH
StancePhase	NEleR_Meas1	NEleR_Meas2	NEleR_Meas3	NEleR_Meas4	NEleR_Meas5	NEleR_Meas6	NEleR_Meas7	NEleR_Meas8	NEleR_Meas9	NEleR_Mean	NEleR_SD
0	2.03299	2.28277	2.6668	1.81306	2.21719	1.99646	2.31527	2.0179	2.50069	2.20479	0.269431
0.502513	2.03233	2.27891	2.66255	1.80936	2.23373	1.99417	2.30633	2.00186	2.50032	2.20217	0.270442
1.00503	2.0459	2.27455	2.67155	1.80443	2.24914	2.00708	2.30718	1.98979	2.49945	2.20545	0.272225
1.50754	2.04799	2.28017	2.66686	1.81105	2.27551	2.00949	2.29994	1.96809	2.50853	2.20752	0.273685
2.01005	2.0623	2.27634	2.67047	1.8093	2.29407	2.02161	2.3071	1.95819	2.50851	2.21199	0.274608
2.51256	2.07304	2.2872	2.66929	1.82342	2.32902	2.03195	2.31218	1.9432	2.52385	2.22146	0.276115
3.01508	2.08519	2.28787	2.6653	1.82844	2.3548	2.04256	2.32024	1.92836	2.52969	2.22694	0.277179
3.51759	2.10692	2.299	2.66828	1.84728	2.39434	2.0619	2.3392	1.92136	2.547	2.24281	0.278372
4.0201	2.12008	2.30779	2.65914	1.86295	2.43024	2.07323	2.35045	1.90402	2.5631	2.25233	0.280385
4.52261	2.14882	2.31652	2.66275	1.88484	2.47155	2.09989	2.37782	1.90015	2.58039	2.27141	0.281457
5.02513	2.17103	2.33376	2.65483	1.91334	2.51865	2.11702	2.39861	1.88738	2.60776	2.28915	0.28463
5.52764	2.20204	2.3416	2.65509	1.93918	2.56172	2.14815	2.42782	1.88102	2.62735	2.30933	0.286665
6.03015	2.23905	2.36362	2.65421	1.97988	2.61873	2.17614	2.46223	1.87773	2.66314	2.33719	0.290837
6.53266	2.27284	2.37451	2.65067	2.01245	2.66613	2.2097	2.49226	1.86846	2.68997	2.35967	0.29525
7.03518	2.32294	2.39544	2.65783	2.06187	2.7296	2.25029	2.53742	1.87223	2.72929	2.39521	0.300722
7.53769	2.36525	2.41191	2.65435	2.10387	2.78449	2.28619	2.57322	1.865	2.76687	2.42346	0.308301
8.0402	2.4213	2.42702	2.66521	2.15712	2.85002	2.33652	2.62137	1.86822	2.80579	2.4614	0.316145
8.54271	2.47716	2.44748	2.66698	2.20931	2.91381	2.3764	2.66771	1.86769	2.85305	2.49773	0.326864
9.04523	2.53363	2.45567	2.67558	2.26237	2.9779	2.43042	2.71314	1.8647	2.89073	2.53379	0.338204
9.54774	2.60142	2.47446	2.68486	2.32264	3.04897	2.4761	2.76837	1.86936	2.94191	2.57645	0.351941
10.0503	2.65911	2.47781	2.68831	2.37383	3.11037	2.52766	2.81186	1.86099	2.98021	2.61002	0.367042
10.5528	2.73066	2.48795	2.70201	2.43742	3.1842	2.57901	2.86776	1.86317	3.02772	2.65332	0.384085
11.0553	2.79402	2.48888	2.70206	2.48728	3.24374	2.62452	2.91378	1.85408	3.06835	2.6863	0.402381
11.5578	2.86097	2.48579	2.71329	2.54819	3.31436	2.67819	2.9619	1.84592	3.10665	2.72392	0.422965
12.0603	2.93125	2.48405	2.71374	2.59798	3.3734	2.71751	3.01169	1.83789	3.14819	2.7573	0.443873
12.5628	2.99144	2.46784	2.71625	2.65101	3.43544	2.76757	3.04981	1.81771	3.17611	2.78591	0.467438
13.0653	3.06301	2.45992	2.71862	2.70088	3.49397	2.8027	3.09779	1.8061	3.21338	2.81737	0.490861
13.5678	3.12052	2.43472	2.71083	2.74336	3.54446	2.84301	3.1301	1.77866	3.23339	2.83767	0.51606
14.0704	3.18456	2.41597	2.71206	2.79119	3.59994	2.87552	3.1676	1.75601	3.25968	2.8625	0.541986
14.5729	3.2435	2.38678	2.69746	2.82347	3.63878	2.90236	3.19847	1.7266	3.27474	2.87691	0.567412
15.0754	3.29516	2.35485	2.69172	2.86514	3.68642	2.93126	3.22089	1.68964	3.28542	2.89117	0.595101
15.5779	3.35354	2.32411	2.67544	2.88964	3.71541	2.94469	3.2487	1.65828	3.29574	2.90062	0.619964
16.0804	3.39533	2.28088	2.65851	2.92059	3.74978	2.96614	3.25886	1.6113	3.29063	2.90356	0.647679
16.5829	3.44553	2.24711	2.64285	2.93997	3.7708	2.96916	3.27642	1.57302	3.29265	2.90639	0.671847
17.0854	3.48335	2.19788	2.61554	2.95728	3.78796	2.97823	3.28058	1.52393	3.27553	2.90003	0.697448
17.5879	3.51873	2.15739	2.59825	2.97269	3.80123	2.97443	3.28164	1.47468	3.26407	2.89368	0.720914
18.0905	3.55468	2.10768	2.566	2.9764	3.80026	2.96783	3.28239	1.42777	3.23961	2.88029	0.742828
18.593	3.57553	2.05794	2.5425	2.98667	3.80368	2.95881	3.26767	1.36964	3.21139	2.86376	0.765112
19.0955	3.60493	2.01025	2.5114	2.97961	3.78672	2.93677	3.26101	1.3223	3.18179	2.84386	0.782948
19.598	3.61755	1.95247	2.47913	2.98175	3.77661	2.92115	3.23745	1.26245	3.13799	2.81851	0.802941
20.1005	3.63324	1.90525	2.45152	2.96798	3.74736	2.88737	3.21712	1.20901	3.1017	2.79117	0.817404
20.603	3.64308	1.84419	2.41269	2.95884	3.72023	2.86182	3.19111	1.1533	3.04749	2.75919	0.83375
21.1055	3.64264	1.79366	2.38592	2.94154	3.68192	2.82145	3.15566	1.09184	3.00089	2.72394	0.845956
21.608	3.64863	1.73485	2.34635	2.91966	3.63637	2.78318	3.1272	1.03955	2.94237	2.68646	0.857696
22.1106	3.63691	1.67842	2.31566	2.89964	3.59008	2.74	3.08233	0.974426	2.88314	2.64451	0.868364
22.6131	3.63263	1.62486	2.28065	2.86622	3.52777	2.68901	3.046	0.919507	2.82374	2.60115	0.875484
23.1156	3.61688	1.56372	2.24374	2.84163	3.47223	2.64364	2.99966	0.857127	2.75336	2.55467	0.884469
23.6181	3.59738	1.51442	2.21429	2.80009	3.39737	2.58327	2.9513	0.794627	2.69227	2.505	0.887991
24.1206	3.57999	1.45333	2.17369	2.76762	3.33016	2.53339	2.90657	0.736883	2.61588	2.45528	0.894397
24.6231	3.54711	1.40478	2.14618	2.72186	3.24788	2.46884	2.84865	0.668074	2.54968	2.40034	0.895909
25.1256	3.52335	1.34933	2.10763	2.67866	3.16742	2.4113	2.80166	0.610417	2.47335	2.34701	0.898754
25.6281	3.48408	1.29877	2.0772	2.63114	3.08179	2.34702	2.7417	0.541425	2.39944	2.28918	0.899564
26.1307	3.44729	1.25205	2.04521	2.57656	2.98914	2.28046	2.68664	0.477635	2.32676	2.2313	0.898605
26.6332	3.40674	1.20014	2.01005	2.52715	2.90196	2.21793	2.6304	0.413161	2.24628	2.17265	0.898997
27.1357	3.35536	1.16116	1.98441	2.46324	2.80117	2.14416	2.56646	0.341932	2.17677	2.11052	0.895094
27.6382	3.31169	1.11211	1.9474	2.40954	2.71203	2.08153	2.51289	0.280672	2.0946	2.05138	0.894242
28.1407	3.25103	1.07713	1.92354	2.3402	2.60894	2.00493	2.44592	0.207304	2.02496	1.98711	0.888884
28.6432	3.19754	1.03615	1.88992	2.27911	2.51639	1.93873	2.38915	0.143903	1.94697	1.92643	0.88559
29.1457	3.13443	1.00191	1.86265	2.20823	2.41628	1.86389	2.32643	0.0755024	1.87415	1.86261	0.87987
29.6482	3.06665	0.971894	1.83567	2.13791	2.31935	1.79158	2.26273	0.00699128	1.8036	1.7996	0.873529
30.1508	3.00259	0.938336	1.80336	2.06761	2.22483	1.72083	2.20628	-0.0538973	1.72766	1.73751	0.867406
30.6533	2.92308	0.918092	1.78138	1.98876	2.1243	1.64283	2.13863	-0.12403	1.66341	1.67294	0.858403
31.1558	2.85291	0.888696	1.747	1.91853	2.03468	1.57517	2.08389	-0.18096	1.58785	1.61197	0.850969
31.6583	2.76877	0.874067	1.72457	1.83431	1.93335	1.49487	2.0196	-0.245388	1.52557	1.54775	0.840244
32.1608	2.6863	0.853469	1.69289	1.76165	1.84572	1.42698	1.96085	-0.303264	1.45505	1.48663	0.830692
32.6633	2.60212	0.840463	1.66479	1.67627	1.74746	1.34899	1.90458	-0.357444	1.39059	1.4242	0.818991
33.1658	2.50684	0.83112	1.63794	1.59835	1.65871	1.27765	1.84148	-0.416534	1.32773	1.36259	0.807303
33.6683	2.42036	0.818761	1.60298	1.51512	1.56662	1.20512	1.79101	-0.462587	1.26026	1.30196	0.794851
34.1709	2.31834	0.819047	1.57819	1.43066	1.47531	1.12954	1.72939	-0.517649	1.2039	1.24075	0.7817
34.6734	2.22339	0.809866	1.53964	1.35052	1.39027	1.06254	1.67843	-0.561644	1.13657	1.18106	0.76858
35.1759	2.12153	0.814956	1.51101	1.26073	1.2976	0.985064	1.62468	-0.607079	1.08264	1.12124	0.754772
35.6784	2.01505	0.81276	1.47336	1.18202	1.21797	0.9208	1.56984	-0.652562	1.02027	1.06217	0.741424
36.1809	1.91471	0.81765	1.43618	1.09016	1.12725	0.845691	1.5247	-0.688177	0.964756	1.00366	0.727556
36.6834	1.80058	0.824173	1.40096	1.0098	1.05	0.780522	1.46936	-0.732595	0.910284	0.945899	0.714779
37.1859	1.69699	0.826666	1.35514	0.919655	0.965031	0.711479	1.4276	-0.763953	0.852054	0.887851	0.701423
37.6884	1.58278	0.839614	1.31923	0.835015	0.887528	0.643436	1.37876	-0.801606	0.804337	0.832121	0.689941
38.191	1.47088	0.841198	1.26897	0.749027	0.81071	0.581447	1.33503	-0.834578	0.745837	0.77428	0.677982
38.6935	1.36088	0.855183	1.22696	0.659571	0.732353	0.511578	1.29648	-0.862951	0.700389	0.720049	0.668179
39.196	1.2415	0.859201	1.17713	0.577786	0.663653	0.454405	1.25128	-0.898111	0.645679	0.663614	0.658758
39.6985	1.13343	0.868821	1.12563	0.485543	0.58641	0.386117	1.22015	-0.920981	0.597719	0.609205	0.650898
40.201	1.01344	0.877109	1.07767	0.405804	0.523604	0.329707	1.17977	-0.953588	0.54926	0.555863	0.644913
40.7035	0.90209	0.879821	1.01799	0.314424	0.451119	0.266528	1.14997	-0.977706	0.496854	0.500122	0.6395
41.206	0.788546	0.890221	0.96866	0.23369	0.3912	0.207431	1.12028	-1.00333	0.453367	0.450007	0.637176
41.7085	0.67248	0.886944	0.905633	0.146545	0.326971	0.15057	1.08912	-1.03218	0.398361	0.393826	0.634872
42.2111	0.566729	0.89356	0.849555	0.0626044	0.267943	0.0878063	1.06964	-1.05213	0.35525	0.344551	0.635774
42.7136	0.45115	0.886661	0.787332	-0.0189646	0.213593	0.0350351	1.04052	-1.08326	0.301316	0.290376	0.636873
43.2161	0.348992	0.882686	0.721213	-0.106241	0.155679	-0.0297451	1.02462	-1.10418	0.253348	0.238485	0.640201
43.7186	0.241726	0.87272	0.659614	-0.183552	0.110176	-0.0831429	1.00281	-1.1328	0.202608	0.187795	0.644245
44.2211	0.13919	0.853686	0.584555	-0.272114	0.0556817	-0.147244	0.983483	-1.16099	0.146955	0.131467	0.649026
44.7236	0.043804	0.837212	0.518801	-0.348399	0.0158127	-0.206075	0.96913	-1.18629	0.0976749	0.0824075	0.654887
45.2261	-0.0577531	0.802385	0.438869	-0.435209	-0.0323595	-0.268109	0.94429	-1.22262	0.0350943	0.0227315	0.660036
45.7286	-0.144829	0.772698	0.363029	-0.514006	-0.0706092	-0.334986	0.929827	-1.25008	-0.0179655	-0.0296575	0.666231
46.2312	-0.239763	0.724071	0.281436	-0.596938	-0.111085	-0.39653	0.901582	-1.29054	-0.0847011	-0.0902746	0.670733
46.7337	-0.325309	0.67489	0.192924	-0.680495	-0.151091	-0.471054	0.876321	-1.32749	-0.147525	-0.150981	0.675749
47.2362	-0.409642	0.61504	0.10918	-0.759802	-0.185661	-0.536332	0.845278	-1.36838	-0.216665	-0.211887	0.678903
47.7387	-0.496831	0.544771	0.0107739	-0.848174	-0.229341	-0.615833	0.80282	-1.41715	-0.29257	-0.282393	0.681515
48.2412	-0.572659	0.475134	-0.078779	-0.926516	-0.262954	-0.689193	0.763867	-1.45918	-0.365326	-0.346179	0.682832
48.7437	-0.658233	0.388439	-0.181057	-1.01762	-0.310556	-0.770255	0.705352	-1.51459	-0.453013	-0.423504	0.682345
49.2462	-0.732007	0.309075	-0.279902	-1.09856	-0.349211	-0.853048	0.650042	-1.56161	-0.532806	-0.494226	0.68126
49.7487	-0.810362	0.214631	-0.381302	-1.18923	-0.399577	-0.933171	0.580631	-1.6154	-0.62726	-0.57345	0.677625
50.2513	-0.886956	0.12573	-0.489281	-1.2752	-0.447384	-1.02244	0.504256	-1.66902	-0.716951	-0.653026	0.673561
50.7538	-0.956783	0.03182	-0.589369	-1.36279	-0.498918	-1.10107	0.4269	-1.71668	-0.812583	-0.731051	0.667256
51.2563	-1.03528	-0.0643152	-0.70189	-1.45365	-0.556276	-1.1908	0.333135	-1.77263	-0.911661	-0.817041	0.660062
51.7588	-1.1016	-0.153479	-0.803794	-1.53729	-0.608187	-1.26888	0.246153	-1.81583	-1.00531	-0.894247	0.651706
52.2613	-1.17694	-0.251781	-0.914593	-1.63026	-0.671853	-1.35297	0.144526	-1.86619	-1.1091	-0.981017	0.641951
52.7638	-1.24643	-0.336754	-1.02136	-1.71105	-0.724639	-1.43144	0.0453916	-1.90884	-1.20101	-1.05957	0.632053
53.2663	-1.31523	-0.430998	-1.12662	-1.80188	-0.789366	-1.50663	-0.0559828	-1.94825	-1.30282	-1.14198	0.620872
53.7688	-1.38991	-0.514885	-1.23771	-1.88185	-0.844234	-1.58502	-0.165108	-1.9908	-1.3951	-1.22274	0.609957
54.2714	-1.45454	-0.600768	-1.33816	-1.96665	-0.905198	-1.65212	-0.264774	-2.02074	-1.4897	-1.29918	0.598507
54.7739	-1.53032	-0.685804	-1.44903	-2.04708	-0.962868	-1.728	-0.376315	-2.05876	-1.58341	-1.38018	0.587244
55.2764	-1.59697	-0.763092	-1.54843	-2.12379	-1.01759	-1.79049	-0.477989	-2.08529	-1.6694	-1.45256	0.57625
55.7789	-1.66844	-0.848343	-1.65349	-2.20398	-1.07711	-1.86037	-0.584104	-2.11381	-1.76251	-1.53024	0.565375
56.2814	-1.74112	-0.920558	-1.75476	-2.27296	-1.12592	-1.92184	-0.690269	-2.1414	-1.84226	-1.60123	0.555217
56.7839	-1.80746	-1.0025	-1.85133	-2.35016	-1.18437	-1.98329	-0.788684	-2.16052	-1.93045	-1.67319	0.545321
57.2864	-1.88414	-1.07448	-1.95357	-2.41363	-1.22953	-2.04525	-0.896185	-2.1881	-2.00787	-1.74364	0.536341
57.7889	-1.95015	-1.14991	-2.04347	-2.48428	-1.28314	-2.09861	-0.99097	-2.20374	-2.08738	-1.81018	0.527752
58.2915	-2.02508	-1.22478	-2.14233	-2.54484	-1.32723	-2.1598	-1.09322	-2.2269	-2.16489	-1.87878	0.520282
58.794	-2.0963	-1.29365	-2.22997	-2.6063	-1.3731	-2.20811	-1.18965	-2.2458	-2.23508	-1.942	0.51321
59.2965	-2.16615	-1.37107	-2.32093	-2.66536	-1.41741	-2.26538	-1.28282	-2.26252	-2.31174	-2.00704	0.507285
59.799	-2.24337	-1.437	-2.40945	-2.71721	-1.45492	-2.31244	-1.38146	-2.28644	-2.37537	-2.06863	0.50201
60.3015	-2.31086	-1.51399	-2.49142	-2.77414	-1.49864	-2.36273	-1.46805	-2.30041	-2.44744	-2.12975	0.497302
60.804	-2.38958	-1.58213	-2.58007	-2.81832	-1.52975	-2.41068	-1.56401	-2.32553	-2.50849	-2.18984	0.494036
61.3065	-2.46087	-1.65575	-2.65629	-2.87088	-1.57044	-2.45294	-1.65005	-2.34345	-2.57198	-2.24807	0.490339
61.809	-2.53623	-1.72956	-2.74123	-2.91076	-1.59861	-2.50091	-1.738	-2.36536	-2.63253	-2.30591	0.488827
62.3116	-2.61468	-1.79953	-2.81674	-2.95645	-1.63356	-2.53669	-1.8267	-2.39082	-2.68587	-2.36234	0.486543
62.8141	-2.68648	-1.87881	-2.89447	-2.99523	-1.66193	-2.58131	-1.90625	-2.40964	-2.74435	-2.41761	0.486029
63.3166	-2.76909	-1.94819	-2.97217	-3.03298	-1.68968	-2.61366	-1.9945	-2.43972	-2.78914	-2.47213	0.485956
63.8191	-2.8417	-2.02971	-3.04259	-3.07227	-1.7194	-2.65102	-2.07022	-2.46004	-2.84104	-2.52533	0.485903
64.3216	-2.92187	-2.10298	-3.12111	-3.10333	-1.74053	-2.68235	-2.15146	-2.4882	-2.88032	-2.57691	0.488423
64.8241	-2.99903	-2.18298	-3.18772	-3.14264	-1.77019	-2.71021	-2.22757	-2.51393	-2.92091	-2.62835	0.489336
65.3266	-3.07255	-2.26274	-3.26258	-3.17021	-1.78708	-2.74049	-2.29802	-2.53623	-2.95635	-2.67625	0.493924
65.8291	-3.15247	-2.33942	-3.32945	-3.2075	-1.81349	-2.75935	-2.37336	-2.56591	-2.98346	-2.72494	0.497162
66.3317	-3.2205	-2.42421	-3.39658	-3.23527	-1.82895	-2.78566	-2.43502	-2.58431	-3.01348	-2.76933	0.502915
66.8342	-3.29623	-2.49857	-3.46464	-3.26836	-1.84876	-2.7979	-2.50334	-2.61177	-3.02841	-2.81311	0.50955
67.3367	-3.3623	-2.58337	-3.52316	-3.29872	-1.86429	-2.81581	-2.56083	-2.63113	-3.04873	-2.85426	0.516197
67.8392	-3.42699	-2.65776	-3.58873	-3.32658	-1.87546	-2.82369	-2.61615	-2.65087	-3.05465	-2.89121	0.52608
68.3417	-3.49123	-2.7369	-3.64071	-3.35935	-1.88998	-2.8295	-2.67069	-2.67286	-3.06079	-2.928	0.534308
68.8442	-3.54301	-2.81233	-3.69748	-3.38251	-1.89238	-2.83315	-2.71229	-2.68472	-3.05994	-2.95754	0.546246
69.3467	-3.59973	-2.88233	-3.74494	-3.41474	-1.90227	-2.82566	-2.75922	-2.70507	-3.05006	-2.98711	0.556983
69.8492	-3.64122	-2.95639	-3.7877	-3.43457	-1.89707	-2.82236	-2.79098	-2.71335	-3.04168	-3.00948	0.56978
70.3518	-3.68246	-3.01698	-3.8293	-3.46164	-1.8974	-2.80291	-2.82321	-2.72533	-3.01753	-3.02853	0.583217
70.8543	-3.71553	-3.08396	-3.85649	-3.47902	-1.88577	-2.78805	-2.84803	-2.73342	-2.99806	-3.04315	0.596437
71.3568	-3.73686	-3.1365	-3.88681	-3.49646	-1.87241	-2.75885	-2.86177	-2.73393	-2.96329	-3.04965	0.611675
71.8593	-3.75826	-3.18985	-3.89982	-3.51047	-1.85428	-2.72808	-2.87686	-2.73978	-2.92851	-3.05399	0.625462
72.3618	-3.76092	-3.23456	-3.91186	-3.51543	-1.82547	-2.69014	-2.8738	-2.73141	-2.88558	-3.04769	0.641035
72.8643	-3.7633	-3.26979	-3.91185	-3.5228	-1.79893	-2.64145	-2.87176	-2.72844	-2.83323	-3.03795	0.655398
73.3668	-3.75058	-3.30371	-3.90086	-3.51446	-1.75566	-2.59322	-2.85538	-2.71545	-2.78102	-3.01893	0.670102
73.8693	-3.72792	-3.3197	-3.88586	-3.51015	-1.71731	-2.52762	-2.82995	-2.69794	-2.71182	-2.99203	0.684482
74.3719	-3.69947	-3.33686	-3.85138	-3.48892	-1.66207	-2.46539	-2.79975	-2.68027	-2.64574	-2.95887	0.697772
74.8744	-3.65119	-3.33463	-3.81612	-3.46761	-1.60829	-2.3856	-2.75016	-2.6477	-2.56206	-2.91371	0.711196
75.3769	-3.60131	-3.32847	-3.76069	-3.4336	-1.54321	-2.30511	-2.70001	-2.61932	-2.47649	-2.86314	0.722982
75.8794	-3.5309	-3.30857	-3.69943	-3.39124	-1.47165	-2.21314	-2.62959	-2.57506	-2.37976	-2.79993	0.734554
76.3819	-3.45263	-3.2749	-3.62504	-3.34288	-1.3969	-2.11163	-2.55199	-2.52828	-2.27129	-2.72839	0.744827
76.8844	-3.36229	-3.23518	-3.53509	-3.27767	-1.30734	-2.00679	-2.46273	-2.47402	-2.16006	-2.6468	0.75412
77.3869	-3.25315	-3.1735	-3.44039	-3.21139	-1.22052	-1.88407	-2.35485	-2.40533	-2.02926	-2.5525	0.762767
77.8894	-3.14	-3.10897	-3.32339	-3.12375	-1.1145	-1.76279	-2.24361	-2.33706	-1.89951	-2.4504	0.769846
78.392	-3.00332	-3.02118	-3.20389	-3.03504	-1.01141	-1.62097	-2.10882	-2.24859	-1.74984	-2.33367	0.776633
78.8945	-2.86119	-2.92609	-3.06371	-2.92651	-0.890888	-1.47865	-1.96926	-2.15851	-1.59721	-2.208	0.781829
79.397	-2.70165	-2.81364	-2.91484	-2.81148	-0.767357	-1.32041	-1.81261	-2.05369	-1.43187	-2.06973	0.786449
79.8995	-2.52667	-2.68443	-2.75381	-2.68304	-0.633254	-1.15392	-1.64107	-1.93642	-1.2543	-1.91855	0.790069
80.402	-2.3447	-2.54621	-2.57439	-2.53979	-0.487093	-0.980431	-1.46348	-1.81456	-1.07344	-1.75823	0.792271
80.9045	-2.13904	-2.38332	-2.39112	-2.39059	-0.338461	-0.78988	-1.26272	-1.67109	-0.872515	-1.58208	0.794355
81.407	-1.93012	-2.21565	-2.18441	-2.21968	-0.170426	-0.59975	-1.05999	-1.52653	-0.67301	-1.39773	0.794183
81.9095	-1.7	-2.02264	-1.97492	-2.04701	-0.00463223	-0.388367	-0.836734	-1.36204	-0.452954	-1.19881	0.794403
82.4121	-1.45968	-1.82154	-1.74608	-1.85099	0.182261	-0.178587	-0.604436	-1.18901	-0.230764	-0.988758	0.79233
82.9146	-1.2094	-1.60227	-1.50735	-1.6517	0.368401	0.0490462	-0.363189	-1.0067	0.00437122	-0.768754	0.790156
83.4171	-0.938844	-1.36634	-1.25958	-1.43377	0.570674	0.280887	-0.102416	-0.804991	0.250877	-0.533722	0.78683
83.9196	-0.667265	-1.12223	-0.992712	-1.20617	0.779181	0.521293	0.158166	-0.602584	0.499794	-0.292504	0.781964
84.4221	-0.37363	-0.854198	-0.725313	-0.968765	0.994658	0.774828	0.440334	-0.378149	0.767976	-0.0358066	0.777711
84.9246	-0.0768861	-0.583865	-0.43595	-0.714097	1.22491	1.02715	0.724584	-0.150677	1.03243	0.22751	0.770553
85.4271	0.231994	-0.289759	-0.146192	-0.458062	1.45344	1.29845	1.02051	0.0896366	1.31624	0.501807	0.765107
85.9296	0.554032	0.00872683	0.158466	-0.18056	1.70175	1.56399	1.32909	0.343458	1.59869	0.786405	0.756729
86.4322	0.87518	0.322354	0.4712	0.0944986	1.9445	1.84675	1.63625	0.597718	1.89167	1.07557	0.749477
86.9347	1.21546	0.648221	0.78625	0.388759	2.20508	2.12684	1.96259	0.872283	2.19185	1.37748	0.740982
87.4372	1.55063	0.977118	1.11741	0.68299	2.46281	2.41481	2.28346	1.14366	2.49009	1.68033	0.731619
87.9397	1.89822	1.32502	1.44175	0.987831	2.72964	2.70826	2.61712	1.42983	2.80312	1.99342	0.723417
88.4422	2.24801	1.66786	1.78215	1.29924	3.00087	2.99743	2.95314	1.72076	3.10595	2.30838	0.712446
88.9447	2.59492	2.02869	2.11618	1.60981	3.26943	3.29917	3.28674	2.01248	3.42314	2.62673	0.704083
89.4472	2.95308	2.38494	2.45586	1.9331	3.54936	3.58823	3.63236	2.31883	3.7309	2.94963	0.692632
89.9497	3.29754	2.74889	2.79717	2.24631	3.81719	3.89005	3.96483	2.61615	4.04293	3.26901	0.683323
90.4523	3.65158	3.1154	3.1294	2.57326	4.0981	4.17882	4.30808	2.92744	4.35342	3.59283	0.67242
90.9548	3.99415	3.47517	3.47011	2.88692	4.36388	4.47189	4.64078	3.23243	4.65358	3.90988	0.661829
91.4573	4.3319	3.84422	3.79242	3.20797	4.63673	4.75869	4.97011	3.53806	4.95974	4.22665	0.651838
91.9598	4.66843	4.19619	4.12063	3.51911	4.89837	5.03633	5.29983	3.84779	5.24506	4.53686	0.640417
92.4623	4.98417	4.55645	4.43213	3.82553	5.15503	5.31618	5.61056	4.14301	5.53602	4.8399	0.631138
92.9648	5.30314	4.89896	4.73681	4.12888	5.40806	5.57542	5.92697	4.44693	5.80559	5.13675	0.619847
93.4673	5.59712	5.2391	5.03415	4.41451	5.64306	5.84032	6.22084	4.73234	6.07053	5.42133	0.611128
93.9698	5.88486	5.56914	5.30961	4.70227	5.88037	6.08121	6.51156	5.01727	6.32235	5.69763	0.60094
94.4724	6.15699	5.88174	5.58507	4.96404	6.09139	6.32258	6.78989	5.29263	6.55463	5.95988	0.593069
94.9749	6.40591	6.19295	5.83154	5.2272	6.30456	6.54575	7.04841	5.55076	6.78335	6.21005	0.584778
95.4774	6.65025	6.47614	6.07519	5.46415	6.49145	6.75746	7.30615	5.80959	6.98203	6.44582	0.578299
95.9799	6.86192	6.7597	6.29507	5.69472	6.67303	6.96164	7.53476	6.04151	7.17968	6.66689	0.572734
96.4824	7.06831	7.01543	6.49967	5.90611	6.83584	7.14219	7.76198	6.27267	7.34763	6.8722	0.568166
96.9849	7.24839	7.26343	6.69284	6.09928	6.98159	7.32342	7.96664	6.48246	7.50706	7.06279	0.566297
97.4874	7.40991	7.49376	6.85764	6.28308	7.11899	7.47576	8.15637	6.67763	7.64726	7.2356	0.564254
97.9899	7.56031	7.70124	7.01975	6.43684	7.22818	7.62865	8.33887	6.86532	7.76535	7.39383	0.5669
98.4925	7.67829	7.90471	7.14856	6.59044	7.33785	7.75596	8.49147	7.02311	7.87764	7.53423	0.567967
98.995	7.79636	8.09658	7.27816	6.72308	7.42338	7.88425	8.64992	7.18524	7.96668	7.66707	0.574243
99.4975	7.89017	8.24085	7.38836	6.81528	7.48571	7.99906	8.79168	7.32975	8.03707	7.77533	0.584733
100	7.9392	8.24006	7.43028	6.80978	7.48051	8.03151	8.86541	7.40445	8.03344	7.80385	0.594963

## Sheet: M1b_RightLeg_NW
StancePhase	NDevR_Meas1	NDevR_Meas2	NDevR_Meas3	NDevR_Meas4	NDevR_Meas5	NDevR_Meas6	NDevR_Meas7	NDevR_Meas8	NDevR_Meas9	NDevR_Mean	NDevR_SD
0	-3.46896	-3.27349	-3.47204	-3.29229	-3.39378	-3.22372	-3.53012	-3.30425	-3.54208	-3.38897	0.119298
0.502513	-3.38612	-3.14511	-3.3772	-3.16511	-3.26406	-3.12539	-3.44944	-3.22639	-3.40547	-3.2827	0.124258
1.00503	-3.22988	-3.01983	-3.21631	-3.04394	-3.14026	-2.96944	-3.29672	-3.07889	-3.27009	-3.14059	0.118256
1.50754	-3.10196	-2.89276	-3.08449	-2.91776	-3.01149	-2.84273	-3.17177	-2.96051	-3.13143	-3.01277	0.11594
2.01005	-2.96051	-2.77898	-2.94059	-2.80363	-2.89455	-2.7054	-3.03307	-2.82975	-3.00387	-2.88337	0.110728
2.51256	-2.82252	-2.64804	-2.79801	-2.67068	-2.75864	-2.56997	-2.89769	-2.70397	-2.85728	-2.74742	0.107308
3.01508	-2.68515	-2.53427	-2.65793	-2.55416	-2.6389	-2.43735	-2.76268	-2.58007	-2.72575	-2.61958	0.102602
3.51759	-2.53717	-2.41085	-2.50684	-2.42385	-2.50513	-2.29562	-2.61681	-2.44684	-2.58274	-2.48065	0.0980559
4.0201	-2.40505	-2.29475	-2.37191	-2.30314	-2.3806	-2.16961	-2.48638	-2.3307	-2.44498	-2.35413	0.093593
4.52261	-2.25684	-2.18459	-2.2207	-2.18099	-2.25425	-2.02774	-2.33943	-2.19954	-2.31128	-2.21948	0.0903356
5.02513	-2.1236	-2.06821	-2.08651	-2.05666	-2.12524	-1.90535	-2.20688	-2.08454	-2.16936	-2.09182	0.0851655
5.52764	-1.98626	-1.97138	-1.94504	-1.94477	-2.00814	-1.77118	-2.06962	-1.96643	-2.04501	-1.96754	0.0851613
6.03015	-1.84878	-1.86166	-1.80871	-1.82078	-1.87841	-1.64913	-1.93159	-1.84937	-1.90585	-1.83937	0.081093
6.53266	-1.72566	-1.77396	-1.68214	-1.71763	-1.76889	-1.52833	-1.80721	-1.74771	-1.78666	-1.72647	0.0836289
7.03518	-1.58974	-1.67914	-1.54672	-1.6002	-1.64456	-1.40621	-1.66943	-1.63443	-1.65857	-1.60322	0.0852118
7.53769	-1.475	-1.59637	-1.433	-1.50231	-1.53913	-1.29965	-1.55215	-1.54358	-1.54048	-1.49796	0.0882456
8.0402	-1.35141	-1.5212	-1.30665	-1.39743	-1.42613	-1.1811	-1.42548	-1.44511	-1.42833	-1.38698	0.0976809
8.54271	-1.23779	-1.44328	-1.19966	-1.30212	-1.32203	-1.08505	-1.30823	-1.35811	-1.31148	-1.28531	0.101732
9.04523	-1.13268	-1.38647	-1.09039	-1.21307	-1.22354	-0.976219	-1.19905	-1.28102	-1.21413	-1.19073	0.11625
9.54774	-1.02035	-1.31828	-0.986175	-1.12062	-1.1209	-0.885254	-1.08225	-1.19841	-1.10366	-1.09288	0.124237
10.0503	-0.929947	-1.2739	-0.89623	-1.0468	-1.03615	-0.791379	-0.987065	-1.13934	-1.01545	-1.01292	0.139659
10.5528	-0.827298	-1.22205	-0.797104	-0.960817	-0.938435	-0.702104	-0.87946	-1.06978	-0.918423	-0.923941	0.153441
11.0553	-0.742355	-1.18391	-0.721678	-0.898438	-0.863486	-0.624376	-0.789429	-1.01978	-0.833675	-0.853014	0.167952
11.5578	-0.657823	-1.15192	-0.634808	-0.82427	-0.775931	-0.537666	-0.699876	-0.971861	-0.754246	-0.778711	0.186719
12.0603	-0.573452	-1.11782	-0.566204	-0.768632	-0.705998	-0.472458	-0.610622	-0.926096	-0.671596	-0.712542	0.201093
12.5628	-0.506876	-1.10314	-0.49785	-0.710645	-0.63291	-0.392891	-0.539497	-0.899721	-0.608107	-0.654627	0.222256
13.0653	-0.42765	-1.0759	-0.431806	-0.658804	-0.565018	-0.333903	-0.456182	-0.862589	-0.53158	-0.593715	0.238204
13.5678	-0.370254	-1.07101	-0.38204	-0.61809	-0.50746	-0.266737	-0.395311	-0.848875	-0.477719	-0.548611	0.259114
14.0704	-0.305293	-1.05554	-0.321039	-0.570471	-0.44205	-0.208751	-0.327644	-0.829064	-0.413788	-0.497071	0.277726
14.5729	-0.248393	-1.05231	-0.283318	-0.544176	-0.397178	-0.156366	-0.268904	-0.818833	-0.363004	-0.459165	0.296803
15.0754	-0.201512	-1.05089	-0.234137	-0.504218	-0.337778	-0.0982611	-0.221177	-0.819429	-0.315698	-0.420345	0.317732
15.5779	-0.145024	-1.04527	-0.200112	-0.486846	-0.30022	-0.058318	-0.164868	-0.811527	-0.265676	-0.386428	0.334777
16.0804	-0.110185	-1.05465	-0.167598	-0.458856	-0.251391	-0.0034547	-0.131307	-0.825402	-0.233334	-0.359576	0.356301
16.5829	-0.0621268	-1.0483	-0.133204	-0.444886	-0.215965	0.0300124	-0.0855816	-0.826239	-0.187336	-0.330403	0.372256
17.0854	-0.02898	-1.06081	-0.115376	-0.43131	-0.180635	0.0762736	-0.0558449	-0.841564	-0.163384	-0.311293	0.392088
17.5879	0.00352608	-1.05869	-0.0831823	-0.417746	-0.144953	0.109505	-0.027721	-0.856493	-0.127461	-0.289246	0.408181
18.0905	0.0396943	-1.06652	-0.0717372	-0.417377	-0.122598	0.14358	0.00312441	-0.866896	-0.104669	-0.273711	0.424596
18.593	0.0585857	-1.07205	-0.0476666	-0.404891	-0.0881148	0.179557	0.0158915	-0.892561	-0.0827562	-0.259333	0.441221
19.0955	0.0927536	-1.07179	-0.0335742	-0.413026	-0.0747712	0.202305	0.0432358	-0.901581	-0.057911	-0.24604	0.453985
19.598	0.107865	-1.08333	-0.02076	-0.405101	-0.0457488	0.239252	0.0509534	-0.927312	-0.0483772	-0.236951	0.470191
20.1005	0.131286	-1.07747	-0.000409486	-0.415584	-0.0358957	0.25584	0.0666105	-0.94271	-0.0240071	-0.226927	0.480611
20.603	0.151014	-1.08869	0.00468926	-0.416129	-0.0168662	0.28873	0.0782945	-0.959715	-0.0202011	-0.219875	0.494643
21.1055	0.161103	-1.08313	0.0278024	-0.424179	-0.00620434	0.305776	0.0803445	-0.983773	-0.00211807	-0.21382	0.5045
21.608	0.184517	-1.08697	0.0337602	-0.434916	0.000672757	0.329879	0.0957878	-0.992811	0.00345333	-0.207403	0.515071
22.1106	0.18832	-1.08617	0.0531326	-0.439239	0.0130675	0.351667	0.0919664	-1.01881	0.0109827	-0.203898	0.525263
22.6131	0.206858	-1.07954	0.0676472	-0.458331	0.00934828	0.365914	0.103309	-1.02846	0.0218329	-0.199047	0.532579
23.1156	0.214454	-1.08292	0.0801974	-0.461416	0.0206995	0.392044	0.104305	-1.04697	0.0197698	-0.195537	0.542618
23.6181	0.221407	-1.06856	0.104707	-0.484103	0.0110139	0.400039	0.105414	-1.06426	0.0334517	-0.193432	0.548231
24.1206	0.236021	-1.07064	0.114181	-0.490553	0.0165703	0.425969	0.114963	-1.07262	0.0278334	-0.188697	0.556937
24.6231	0.23397	-1.05494	0.14342	-0.511458	0.00636967	0.433983	0.108866	-1.09566	0.0382236	-0.18858	0.562571
25.1256	0.249035	-1.04913	0.157945	-0.525259	0.00225684	0.454105	0.120853	-1.10078	0.036274	-0.183856	0.569338
25.6281	0.247519	-1.03739	0.184806	-0.541083	-0.00483295	0.467304	0.117451	-1.12084	0.0384705	-0.183176	0.575795
26.1307	0.253748	-1.02074	0.210604	-0.563242	-0.0191884	0.478653	0.122969	-1.13224	0.0438049	-0.180625	0.581242
26.6332	0.259595	-1.0133	0.232322	-0.574342	-0.0229831	0.498004	0.129367	-1.14308	0.038096	-0.177368	0.588241
27.1357	0.25475	-0.98868	0.26879	-0.60213	-0.0441849	0.50229	0.126421	-1.16327	0.048473	-0.177505	0.593655
27.6382	0.265098	-0.980745	0.289362	-0.612092	-0.0476826	0.524092	0.139925	-1.16787	0.0404439	-0.172163	0.600608
28.1407	0.25637	-0.954889	0.329591	-0.640292	-0.0698796	0.526742	0.135763	-1.18999	0.0496391	-0.172994	0.606848
28.6432	0.261662	-0.940185	0.356438	-0.653736	-0.0773633	0.545033	0.146841	-1.19752	0.0463096	-0.168058	0.613744
29.1457	0.258239	-0.918999	0.392759	-0.677202	-0.0952139	0.551827	0.150524	-1.21246	0.0487619	-0.166863	0.620705
29.6482	0.25213	-0.894551	0.430364	-0.696994	-0.109777	0.56219	0.152679	-1.22875	0.0535834	-0.164347	0.628075
30.1508	0.255682	-0.879108	0.460359	-0.713148	-0.121204	0.57565	0.1656	-1.23445	0.048467	-0.160239	0.63515
30.6533	0.241619	-0.847714	0.506149	-0.738555	-0.142922	0.578038	0.161946	-1.25573	0.0588024	-0.159819	0.643222
31.1558	0.244587	-0.833781	0.534187	-0.748478	-0.150052	0.595882	0.176148	-1.25912	0.0505448	-0.154454	0.650235
31.6583	0.232276	-0.802329	0.580105	-0.775257	-0.175753	0.594703	0.175896	-1.27578	0.0594352	-0.154079	0.658429
32.1608	0.22578	-0.783792	0.613174	-0.782761	-0.183589	0.611331	0.181978	-1.28538	0.0543124	-0.149883	0.665912
32.6633	0.22124	-0.758652	0.651681	-0.805115	-0.208476	0.612728	0.19051	-1.29171	0.0552977	-0.148055	0.67332
33.1658	0.204422	-0.732352	0.692948	-0.814323	-0.222175	0.622817	0.18696	-1.30863	0.0566524	-0.145964	0.68169
33.6683	0.203952	-0.715161	0.722555	-0.827703	-0.242484	0.630858	0.199812	-1.30862	0.048229	-0.143174	0.688047
34.1709	0.185117	-0.683619	0.768029	-0.840485	-0.264648	0.632795	0.194134	-1.32538	0.0538286	-0.142247	0.69673
34.6734	0.179454	-0.670519	0.793831	-0.843738	-0.279755	0.646998	0.201176	-1.32863	0.0403234	-0.140096	0.702803
35.1759	0.167837	-0.640554	0.83492	-0.858394	-0.309068	0.644008	0.201688	-1.33702	0.043765	-0.139202	0.710501
35.6784	0.15218	-0.62541	0.863708	-0.854093	-0.321824	0.659766	0.197215	-1.34893	0.0319929	-0.138378	0.717272
36.1809	0.148843	-0.603625	0.893603	-0.866014	-0.353737	0.658033	0.204062	-1.34872	0.0271585	-0.137822	0.723156
36.6834	0.128321	-0.582878	0.927588	-0.858828	-0.36885	0.669701	0.192387	-1.36514	0.0213316	-0.137375	0.730582
37.1859	0.125586	-0.571225	0.946227	-0.862791	-0.39794	0.674667	0.197127	-1.36453	0.0067137	-0.138463	0.735158
37.6884	0.110465	-0.546752	0.980587	-0.85677	-0.419263	0.679346	0.187913	-1.37622	0.00532913	-0.137263	0.74194
38.191	0.100429	-0.541274	0.994176	-0.849626	-0.441952	0.692519	0.182143	-1.38348	-0.014897	-0.140218	0.746548
38.6935	0.0960557	-0.51908	1.02053	-0.845887	-0.470111	0.692138	0.180376	-1.3858	-0.0179371	-0.138858	0.751291
39.196	0.079402	-0.512691	1.03603	-0.828175	-0.486246	0.710392	0.164522	-1.4007	-0.0368682	-0.141592	0.756589
39.6985	0.081338	-0.49837	1.04902	-0.82421	-0.517895	0.710754	0.165538	-1.39832	-0.0477062	-0.142205	0.759203
40.201	0.0673446	-0.485712	1.06821	-0.799796	-0.530368	0.728577	0.148705	-1.41216	-0.0605242	-0.141747	0.764237
40.7035	0.0667644	-0.480014	1.06986	-0.790776	-0.559533	0.735997	0.143427	-1.41387	-0.0806406	-0.14542	0.766106
41.206	0.0645224	-0.460853	1.08792	-0.764711	-0.572225	0.749285	0.134456	-1.41809	-0.0877759	-0.14083	0.769095
41.7085	0.058268	-0.458509	1.08616	-0.746079	-0.593055	0.766933	0.11938	-1.42717	-0.112532	-0.145178	0.771681
42.2111	0.0682218	-0.437111	1.096	-0.721856	-0.608219	0.775922	0.118362	-1.42158	-0.118887	-0.138794	0.771819
42.7136	0.0631151	-0.429663	1.09867	-0.691835	-0.61761	0.802143	0.0999516	-1.43168	-0.140367	-0.138586	0.775059
43.2161	0.0777259	-0.41054	1.09749	-0.669567	-0.634046	0.811572	0.0990368	-1.42382	-0.151162	-0.133702	0.773554
43.7186	0.0846675	-0.391169	1.10682	-0.630251	-0.632645	0.841212	0.0880402	-1.42459	-0.16325	-0.124574	0.775767
44.2211	0.0974423	-0.374367	1.09948	-0.606743	-0.645625	0.857588	0.0807484	-1.42077	-0.179494	-0.121305	0.774906
44.7236	0.121248	-0.341336	1.11138	-0.563116	-0.636711	0.885469	0.0823808	-1.40727	-0.181492	-0.103272	0.774361
45.2261	0.134495	-0.320876	1.10757	-0.533745	-0.639783	0.913135	0.0718043	-1.4046	-0.198409	-0.0967124	0.775326
45.7286	0.169674	-0.277337	1.11609	-0.491149	-0.626744	0.937414	0.0820177	-1.38096	-0.194712	-0.0739666	0.771896
46.2312	0.192622	-0.244199	1.1233	-0.452576	-0.614541	0.975753	0.0794776	-1.36886	-0.204482	-0.0570564	0.773445
46.7337	0.229309	-0.194682	1.12647	-0.414078	-0.598422	0.998886	0.0912351	-1.34255	-0.200821	-0.0338505	0.768728
47.2362	0.268563	-0.142242	1.14477	-0.366422	-0.56911	1.04232	0.106706	-1.31239	-0.197884	-0.00285494	0.768137
47.7387	0.302687	-0.088313	1.14719	-0.331561	-0.54777	1.06902	0.11944	-1.28517	-0.196942	0.0209529	0.763954
48.2412	0.35517	-0.0161919	1.17007	-0.278772	-0.503988	1.11	0.153149	-1.23797	-0.181883	0.0632875	0.759305
48.7437	0.392342	0.0456069	1.17985	-0.24416	-0.473367	1.14381	0.175001	-1.20283	-0.181205	0.0927827	0.756046
49.2462	0.44781	0.132007	1.20003	-0.192119	-0.420973	1.17725	0.218484	-1.14719	-0.160181	0.139458	0.747703
49.7487	0.496552	0.208211	1.22223	-0.15334	-0.377425	1.21798	0.258822	-1.09487	-0.153844	0.18048	0.744098
50.2513	0.547016	0.301869	1.23764	-0.106633	-0.322386	1.24404	0.304374	-1.03763	-0.134126	0.226018	0.734218
50.7538	0.608626	0.397248	1.27001	-0.0606082	-0.264759	1.28734	0.364331	-0.966265	-0.117231	0.279854	0.728649
51.2563	0.655441	0.494201	1.28539	-0.0200989	-0.210171	1.3107	0.412825	-0.905754	-0.102296	0.324471	0.719577
51.7588	0.721469	0.607524	1.32012	0.0330648	-0.140998	1.35011	0.483277	-0.82344	-0.0749965	0.386237	0.711576
52.2613	0.772887	0.708806	1.34309	0.0705294	-0.0862109	1.37652	0.541871	-0.751914	-0.0624303	0.434794	0.704658
52.7638	0.832782	0.832527	1.37315	0.127471	-0.0113124	1.40727	0.610967	-0.669255	-0.0301224	0.497053	0.695296
53.2663	0.8943	0.94217	1.40769	0.167407	0.0468007	1.43977	0.683462	-0.581985	-0.0134905	0.554014	0.690636
53.7688	0.94527	1.0665	1.4324	0.223538	0.120672	1.46176	0.746643	-0.50227	0.0170902	0.6124	0.681793
54.2714	1.01285	1.18714	1.47533	0.271151	0.185379	1.49882	0.827248	-0.403916	0.0435981	0.677512	0.678632
54.7739	1.06184	1.30561	1.50074	0.323488	0.253633	1.5168	0.889886	-0.321219	0.0692498	0.733337	0.672108
55.2764	1.12522	1.43494	1.54421	0.381157	0.325969	1.55342	0.967113	-0.222722	0.106527	0.801758	0.669449
55.7789	1.18103	1.54745	1.57801	0.430213	0.388043	1.5742	1.037	-0.129698	0.129836	0.859565	0.666399
56.2814	1.23372	1.67808	1.61587	0.496405	0.465568	1.60527	1.1037	-0.0386074	0.173147	0.925905	0.663609
56.7839	1.29734	1.78935	1.661	0.546116	0.52464	1.63366	1.18125	0.064194	0.200613	0.988685	0.664113
57.2864	1.34298	1.91252	1.6938	0.616358	0.602234	1.65743	1.24059	0.149893	0.243021	1.05098	0.661389
57.7889	1.40618	2.0271	1.74583	0.672082	0.663119	1.69342	1.31712	0.252737	0.280308	1.11754	0.664324
58.2915	1.45446	2.13758	1.78023	0.741466	0.735434	1.71281	1.37834	0.340771	0.317625	1.17763	0.662729
58.794	1.50799	2.25527	1.83083	0.807125	0.801697	1.75169	1.44419	0.432943	0.365313	1.24412	0.666236
59.2965	1.56437	2.35409	1.87386	0.872994	0.865788	1.77257	1.51229	0.52694	0.398982	1.30465	0.666974
59.799	1.60729	2.46903	1.9174	0.948909	0.937511	1.80804	1.5661	0.606094	0.451919	1.36803	0.669414
60.3015	1.667	2.56187	1.97038	1.01223	0.994137	1.83561	1.63586	0.699997	0.48774	1.42943	0.672818
60.804	1.70737	2.66591	2.0082	1.09477	1.06751	1.86375	1.68532	0.772914	0.538481	1.48936	0.673673
61.3065	1.75995	2.75822	2.06514	1.15939	1.12036	1.89919	1.74595	0.855504	0.582083	1.54953	0.678779
61.809	1.80612	2.84601	2.10398	1.24256	1.18931	1.9208	1.79912	0.929538	0.62593	1.60704	0.678776
62.3116	1.84585	2.93825	2.15596	1.31263	1.24259	1.96028	1.84473	0.994639	0.678291	1.66369	0.683738
62.8141	1.89732	3.01041	2.20174	1.39073	1.30163	1.98011	1.90103	1.06887	0.716319	1.71869	0.684093
63.3166	1.9287	3.09691	2.24346	1.46781	1.35733	2.01691	1.93614	1.12078	0.772634	1.77119	0.687063
63.8191	1.97612	3.15883	2.29552	1.53778	1.40408	2.04031	1.98632	1.18607	0.810521	1.82173	0.688538
64.3216	2.00868	3.23114	2.32881	1.61909	1.4604	2.06861	2.02065	1.23443	0.863226	1.87056	0.688553
64.8241	2.04295	3.28844	2.3795	1.68131	1.49642	2.09768	2.05581	1.28222	0.906666	1.91456	0.690891
65.3266	2.08085	3.34082	2.41083	1.76033	1.54822	2.11575	2.09373	1.33152	0.950408	1.95916	0.688326
65.8291	2.102	3.39473	2.45073	1.81742	1.57757	2.1475	2.11404	1.36217	1.00041	1.99629	0.690224
66.3317	2.13913	3.42778	2.48484	1.88628	1.61859	2.15824	2.14949	1.40647	1.03531	2.03402	0.686593
66.8342	2.15574	3.47365	2.50953	1.94051	1.64517	2.18583	2.16353	1.42832	1.08675	2.06545	0.686342
67.3367	2.1814	3.49337	2.54446	1.99304	1.67089	2.19431	2.18575	1.45675	1.11759	2.09306	0.683367
67.8392	2.2011	3.52348	2.55704	2.04388	1.69585	2.2107	2.20106	1.47684	1.16207	2.11911	0.679991
68.3417	2.21047	3.53641	2.58468	2.07777	1.70558	2.2202	2.20505	1.48409	1.19387	2.13534	0.678335
68.8442	2.23137	3.5451	2.59228	2.12107	1.72631	2.22175	2.21958	1.50001	1.22471	2.15357	0.672442
69.3467	2.22974	3.55322	2.60406	2.13813	1.7232	2.23087	2.21049	1.49085	1.25794	2.15983	0.671142
69.8492	2.24156	3.54068	2.61107	2.16735	1.73442	2.21883	2.21382	1.49215	1.27382	2.16597	0.66473
70.3518	2.23803	3.5397	2.60417	2.17157	1.72341	2.22157	2.20069	1.47537	1.30275	2.16414	0.66206
70.8543	2.23175	3.51156	2.60779	2.18038	1.7196	2.20047	2.18389	1.45309	1.30737	2.1551	0.657214
71.3568	2.22874	3.49379	2.5867	2.17492	1.7043	2.18911	2.16939	1.4311	1.32292	2.14455	0.652347
71.8593	2.20488	3.45681	2.57847	2.15989	1.68219	2.16303	2.13329	1.38575	1.32103	2.12059	0.649732
72.3618	2.19451	3.41636	2.5505	2.14471	1.66239	2.13213	2.10999	1.35096	1.31605	2.09751	0.643709
72.8643	2.16132	3.37323	2.52248	2.10653	1.62221	2.10121	2.06335	1.291	1.30881	2.06113	0.64225
73.3668	2.13222	3.31001	2.49093	2.07789	1.59354	2.05002	2.02051	1.23278	1.2821	2.02111	0.637262
73.8693	2.09583	3.25716	2.44135	2.02059	1.53842	2.00936	1.97013	1.16509	1.26517	1.97368	0.635382
74.3719	2.04354	3.17671	2.40196	1.97272	1.49423	1.94135	1.90394	1.08012	1.22143	1.91511	0.632931
74.8744	2.00028	3.1067	2.33575	1.90117	1.42803	1.88325	1.84687	1.00249	1.1873	1.85465	0.630168
75.3769	1.93052	3.01594	2.27928	1.82915	1.36241	1.80306	1.76374	0.89787	1.13297	1.77944	0.629868
75.8794	1.86941	2.92265	2.20312	1.74629	1.287	1.72111	1.68977	0.80124	1.07574	1.70181	0.627236
76.3819	1.79082	2.82468	2.12198	1.64856	1.19745	1.63104	1.59901	0.687216	1.01384	1.61273	0.627433
76.8844	1.70368	2.70747	2.03785	1.55375	1.11128	1.52355	1.50063	0.565345	0.932967	1.51517	0.626132
77.3869	1.61778	2.59925	1.93147	1.4329	0.999614	1.42163	1.40437	0.445274	0.860427	1.41252	0.62562
77.8894	1.50653	2.46338	1.83426	1.3222	0.898294	1.29224	1.284	0.301799	0.760673	1.29593	0.625583
78.392	1.4052	2.33801	1.70875	1.18344	0.769454	1.17312	1.17461	0.169559	0.670301	1.17694	0.624561
78.8945	1.27906	2.19085	1.58993	1.05181	0.647977	1.02819	1.0417	0.015044	0.558117	1.04474	0.624554
79.397	1.15242	2.04265	1.45268	0.90041	0.507295	0.886339	0.90944	-0.137648	0.443738	0.906369	0.623881
79.8995	1.01798	1.88852	1.30703	0.744774	0.362757	0.730957	0.770487	-0.295674	0.322649	0.761054	0.622903
80.402	0.864306	1.71721	1.16051	0.583618	0.213167	0.564331	0.613426	-0.469723	0.183639	0.603387	0.622606
80.9045	0.718723	1.55445	0.990409	0.404959	0.0464831	0.399497	0.465329	-0.63337	0.0519018	0.444265	0.620844
81.407	0.546236	1.36555	0.830507	0.233599	-0.112691	0.211226	0.291381	-0.82034	-0.10617	0.271033	0.61975
81.9095	0.38056	1.18815	0.644421	0.0369548	-0.296814	0.0338565	0.12508	-0.99787	-0.253876	0.0956072	0.618061
82.4121	0.199408	0.98942	0.464663	-0.147535	-0.468759	-0.169099	-0.0557179	-1.18756	-0.422759	-0.0886599	0.615031
82.9146	0.00862306	0.792038	0.271195	-0.355179	-0.663565	-0.36338	-0.245165	-1.38359	-0.590704	-0.281081	0.613572
83.4171	-0.178485	0.588625	0.0693214	-0.555812	-0.851296	-0.573663	-0.430017	-1.57324	-0.764427	-0.474332	0.608818
83.9196	-0.389058	0.371199	-0.128291	-0.768368	-1.0506	-0.786649	-0.637203	-1.78273	-0.951579	-0.680364	0.606441
84.4221	-0.587918	0.162898	-0.34687	-0.985575	-1.25423	-0.999794	-0.831766	-1.97826	-1.12929	-0.883423	0.601381
84.9246	-0.806384	-0.0684085	-0.551443	-1.19991	-1.45453	-1.22816	-1.04479	-2.19028	-1.32853	-1.09694	0.596584
85.4271	-1.02307	-0.285857	-0.776131	-1.43004	-1.66998	-1.44368	-1.25505	-2.39837	-1.51322	-1.3106	0.592342
85.9296	-1.24077	-0.521991	-0.991855	-1.64615	-1.87086	-1.67933	-1.4653	-2.60546	-1.71455	-1.52625	0.584812
86.4322	-1.47258	-0.752382	-1.21307	-1.88189	-2.09056	-1.89894	-1.68861	-2.8245	-1.90864	-1.74791	0.580894
86.9347	-1.68968	-0.986317	-1.43931	-2.10111	-2.29316	-2.13192	-1.89637	-3.02783	-2.10397	-1.9633	0.57202
87.4372	-1.92446	-1.22842	-1.65331	-2.33368	-2.50828	-2.356	-2.12084	-3.24704	-2.30493	-2.18633	0.566557
87.9397	-2.14553	-1.45811	-1.88204	-2.55608	-2.71262	-2.57815	-2.33098	-3.45203	-2.49101	-2.40073	0.558327
88.4422	-2.36986	-1.70445	-2.09046	-2.77805	-2.91572	-2.80273	-2.54372	-3.65936	-2.69029	-2.61718	0.549772
88.9447	-2.59429	-1.93177	-2.30945	-3.00038	-3.11847	-3.00982	-2.75625	-3.86633	-2.86783	-2.82829	0.542995
89.4472	-2.80209	-2.17154	-2.51421	-3.2074	-3.30509	-3.22618	-2.95203	-4.05687	-3.05389	-3.03215	0.531699
89.9497	-3.01931	-2.39815	-2.71327	-3.42251	-3.49899	-3.41736	-3.15739	-4.25658	-3.22371	-3.23414	0.525226
90.4523	-3.21206	-2.62212	-2.91104	-3.61308	-3.66757	-3.61437	-3.33888	-4.43286	-3.38703	-3.42211	0.513415
90.9548	-3.40654	-2.84515	-3.08631	-3.81128	-3.84294	-3.78946	-3.52291	-4.61137	-3.54614	-3.6069	0.505217
91.4573	-3.58544	-3.04901	-3.26732	-3.98487	-3.99313	-3.95752	-3.69268	-4.77569	-3.68289	-3.77651	0.495264
91.9598	-3.74659	-3.2599	-3.42026	-4.15655	-4.14078	-4.11409	-3.84621	-4.92378	-3.8236	-3.93686	0.484466
92.4623	-3.90518	-3.4439	-3.57244	-4.3113	-4.27134	-4.24828	-3.99909	-5.07069	-3.9353	-4.08417	0.476973
92.9648	-4.03221	-3.63131	-3.70466	-4.44966	-4.38538	-4.38062	-4.12253	-5.18825	-4.04807	-4.21585	0.464985
93.4673	-4.15747	-3.79663	-3.81986	-4.58103	-4.49294	-4.48132	-4.2466	-5.3055	-4.13783	-4.33547	0.458552
93.9698	-4.25467	-3.95143	-3.92828	-4.6834	-4.5722	-4.58189	-4.3452	-5.39685	-4.21591	-4.43665	0.44811
94.4724	-4.33571	-4.09621	-4.0058	-4.78442	-4.65155	-4.65259	-4.43043	-5.47382	-4.28421	-4.52386	0.441025
94.9749	-4.40354	-4.21511	-4.08245	-4.85159	-4.69879	-4.71521	-4.50533	-5.53914	-4.32688	-4.59312	0.433883
95.4774	-4.43923	-4.33313	-4.12705	-4.9149	-4.74451	-4.75891	-4.55103	-5.57419	-4.36994	-4.64588	0.425951
95.9799	-4.47094	-4.41857	-4.16367	-4.94911	-4.76385	-4.78167	-4.59574	-5.60614	-4.38206	-4.68131	0.421608
96.4824	-4.46877	-4.50175	-4.17993	-4.96967	-4.77256	-4.79835	-4.60946	-5.60556	-4.39394	-4.7	0.414249
96.9849	-4.45606	-4.55832	-4.17358	-4.9724	-4.76682	-4.78458	-4.6156	-5.5949	-4.38192	-4.70046	0.411044
97.4874	-4.42353	-4.60127	-4.16127	-4.94959	-4.73885	-4.77134	-4.60468	-5.56476	-4.35874	-4.686	0.405726
97.9899	-4.36517	-4.63188	-4.11666	-4.92202	-4.70958	-4.72826	-4.57085	-5.50915	-4.32712	-4.65341	0.402823
98.4925	-4.30472	-4.63547	-4.07346	-4.8589	-4.64833	-4.68404	-4.53705	-5.45096	-4.27067	-4.60707	0.399723
98.995	-4.20587	-4.63317	-3.99421	-4.78297	-4.57907	-4.61146	-4.46925	-5.35465	-4.2054	-4.53734	0.397562
99.4975	-4.09303	-4.61093	-3.90319	-4.7159	-4.51728	-4.5277	-4.3936	-5.24375	-4.13911	-4.4605	0.397252
100	-4.02856	-4.61719	-3.8664	-4.72181	-4.52312	-4.50478	-4.34825	-5.18034	-4.14372	-4.43713	0.397563

## Sheet: M2_LeftLeg_NH
StancePhase	NEleL_Meas1	NEleL_Meas2	NEleL_Meas3	NEleL_Meas4	NEleL_Meas5	NEleL_Meas6	NEleL_Meas7	NEleL_Meas8	NEleL_Meas9	NEleL_Mean	NEleL_SD
0	3.51345	1.30318	0.783026	3.81285	1.95881	3.20088	1.67458	1.76154	0.570759	2.06434	1.18087
0.502513	3.43896	1.22169	0.726091	3.71837	1.89045	3.0977	1.60663	1.65638	0.501022	1.98414	1.17188
1.00503	3.34629	1.1394	0.649658	3.61426	1.81473	2.98229	1.52588	1.54853	0.426128	1.89413	1.16117
1.50754	3.24402	1.07357	0.571176	3.51236	1.73409	2.86954	1.44253	1.45487	0.353988	1.80624	1.14787
2.01005	3.14973	0.996322	0.510373	3.40207	1.66424	2.74777	1.37321	1.34799	0.298405	1.72112	1.12913
2.51256	3.04487	0.93671	0.446518	3.30013	1.58955	2.6334	1.30083	1.25568	0.244448	1.63913	1.10953
3.01508	2.93422	0.867379	0.387642	3.18084	1.51457	2.50128	1.23	1.15062	0.196406	1.55144	1.08357
3.51759	2.82871	0.812807	0.342583	3.07197	1.44855	2.37876	1.17142	1.05664	0.163142	1.47495	1.05531
4.0201	2.70666	0.758584	0.291824	2.95672	1.37282	2.24927	1.1044	0.961442	0.126303	1.392	1.02431
4.52261	2.5975	0.708448	0.262284	2.83688	1.31421	2.11476	1.0567	0.864781	0.111259	1.31854	0.987101
5.02513	2.47258	0.671855	0.229189	2.7288	1.24406	1.99127	1.00105	0.781351	0.0900801	1.24558	0.950935
5.52764	2.35597	0.629495	0.209847	2.60708	1.18985	1.8541	0.959362	0.687759	0.0884364	1.17577	0.908332
6.03015	2.23593	0.607782	0.20048	2.4991	1.13128	1.73042	0.920535	0.612113	0.0866772	1.11381	0.865519
6.53266	2.11207	0.578705	0.191025	2.38843	1.07928	1.60424	0.882605	0.530193	0.0942723	1.0512	0.821509
7.03518	1.99928	0.56628	0.202698	2.27654	1.03477	1.47755	0.859739	0.45758	0.112246	0.99852	0.773237
7.53769	1.87385	0.554313	0.20867	2.17917	0.985354	1.36583	0.827737	0.392	0.127559	0.946053	0.728631
8.0402	1.76502	0.546772	0.232849	2.07092	0.952516	1.24457	0.814082	0.322397	0.161086	0.901134	0.679857
8.54271	1.64592	0.551029	0.259567	1.97825	0.908563	1.13972	0.792256	0.270574	0.185235	0.859014	0.633647
9.04523	1.5363	0.547879	0.290081	1.88478	0.881835	1.03519	0.780013	0.209492	0.227222	0.821422	0.589229
9.54774	1.42853	0.562685	0.336008	1.79156	0.846879	0.932031	0.770214	0.164671	0.262087	0.788297	0.543385
10.0503	1.31701	0.566725	0.374013	1.71409	0.820841	0.845123	0.755833	0.118384	0.305723	0.757526	0.504459
10.5528	1.21957	0.584546	0.430506	1.62719	0.796475	0.749784	0.754703	0.0760786	0.351347	0.732245	0.465277
11.0553	1.11032	0.59845	0.481224	1.55682	0.768718	0.671214	0.740414	0.045733	0.392926	0.707314	0.43153
11.5578	1.01768	0.613861	0.539261	1.48682	0.75289	0.593519	0.740698	0.00766991	0.445929	0.688704	0.404936
12.0603	0.916992	0.636661	0.604192	1.4179	0.724727	0.517397	0.731181	-0.0120562	0.485636	0.669181	0.379968
12.5628	0.823749	0.64871	0.661346	1.36531	0.712194	0.457654	0.726275	-0.0399179	0.539757	0.655009	0.366842
13.0653	0.734796	0.674923	0.734202	1.30388	0.686966	0.389738	0.723461	-0.0562197	0.58002	0.641307	0.357057
13.5678	0.640012	0.686303	0.794732	1.25895	0.671789	0.338351	0.711676	-0.0696447	0.628591	0.628973	0.355133
14.0704	0.560041	0.708426	0.865447	1.21446	0.651987	0.28776	0.712132	-0.0853275	0.671191	0.62068	0.361428
14.5729	0.467639	0.722114	0.933473	1.17056	0.630563	0.238138	0.697175	-0.0862247	0.710102	0.609282	0.369585
15.0754	0.389927	0.734721	0.9963	1.14232	0.61559	0.204129	0.694108	-0.0976586	0.753898	0.603704	0.385607
15.5779	0.304981	0.750541	1.06925	1.10428	0.588297	0.160989	0.681279	-0.0929273	0.783157	0.594427	0.40266
16.0804	0.223864	0.753017	1.12662	1.08133	0.574279	0.133024	0.66946	-0.094126	0.823837	0.587923	0.4225
16.5829	0.147786	0.766644	1.19582	1.05731	0.544713	0.104557	0.660696	-0.0899819	0.846716	0.581585	0.444761
17.0854	0.0625749	0.762639	1.25403	1.03189	0.526483	0.0754162	0.640279	-0.0789742	0.878715	0.572561	0.466862
17.5879	-0.00880278	0.767854	1.312	1.02006	0.498777	0.060249	0.632169	-0.0760278	0.899006	0.567253	0.4901
18.0905	-0.0941311	0.761892	1.37318	0.996116	0.472789	0.0341892	0.608242	-0.0576184	0.91842	0.557009	0.514339
18.593	-0.167918	0.754443	1.42012	0.984835	0.448728	0.0214119	0.594599	-0.0512729	0.937546	0.549165	0.536977
19.0955	-0.248829	0.748123	1.4789	0.970094	0.415073	0.00630448	0.572814	-0.0335729	0.944204	0.539235	0.561912
19.598	-0.329974	0.728413	1.52158	0.951544	0.392856	-0.0114224	0.549656	-0.0192875	0.96004	0.527045	0.585101
20.1005	-0.405805	0.719021	1.56983	0.944359	0.355171	-0.0170208	0.531521	-0.00716382	0.957444	0.516373	0.608665
20.603	-0.493685	0.691732	1.614	0.922965	0.330607	-0.0353668	0.500336	0.0143295	0.965558	0.501164	0.633638
21.1055	-0.568696	0.674257	1.64877	0.912351	0.293885	-0.0422344	0.48202	0.022784	0.958679	0.486868	0.655321
21.608	-0.6581	0.645114	1.6928	0.896557	0.263202	-0.0531671	0.448601	0.0451397	0.955193	0.470593	0.681294
22.1106	-0.738242	0.616103	1.7191	0.875446	0.230851	-0.0684231	0.424203	0.055839	0.947479	0.451373	0.702799
22.6131	-0.823897	0.588031	1.75544	0.864328	0.193312	-0.0731638	0.394017	0.0719869	0.931722	0.433531	0.727405
23.1156	-0.912032	0.548465	1.781	0.837808	0.165298	-0.0922251	0.360623	0.0883874	0.923227	0.411172	0.750913
23.6181	-0.992939	0.519955	1.80394	0.821037	0.123981	-0.101292	0.334575	0.0961602	0.89852	0.389327	0.772542
24.1206	-1.08641	0.47507	1.83119	0.798172	0.09724	-0.115881	0.294961	0.115153	0.886277	0.366197	0.798284
24.6231	-1.16639	0.44189	1.84286	0.769313	0.0575008	-0.136162	0.269016	0.118469	0.858254	0.339417	0.817902
25.1256	-1.25891	0.39801	1.86656	0.749836	0.0283204	-0.147271	0.22972	0.132451	0.838557	0.315253	0.843437
25.6281	-1.34298	0.356912	1.87491	0.714591	-0.0051155	-0.173964	0.198644	0.136901	0.812021	0.285769	0.863845
26.1307	-1.4294	0.31752	1.88778	0.688849	-0.0382459	-0.191803	0.165005	0.140032	0.783161	0.2581	0.886081
26.6332	-1.51927	0.269242	1.89868	0.656897	-0.0637201	-0.216245	0.127133	0.146882	0.759482	0.228787	0.909082
27.1357	-1.59933	0.233154	1.89925	0.619091	-0.0986022	-0.247187	0.0993995	0.139684	0.723255	0.196524	0.927251
27.6382	-1.69151	0.182559	1.91071	0.590813	-0.117979	-0.269694	0.0585145	0.143895	0.699966	0.167476	0.951493
28.1407	-1.76946	0.145487	1.90522	0.547212	-0.149533	-0.308224	0.0321954	0.132018	0.660984	0.132877	0.967942
28.6432	-1.85758	0.0986762	1.90984	0.513594	-0.166466	-0.338184	-0.00507473	0.126227	0.633789	0.101647	0.989846
29.1457	-1.93807	0.0569351	1.90612	0.47441	-0.189433	-0.374894	-0.034996	0.114608	0.596982	0.0679622	1.00768
29.6482	-2.0176	0.0173669	1.89906	0.430232	-0.206577	-0.417972	-0.0642046	0.0954336	0.562838	0.0331743	1.0247
30.1508	-2.10133	-0.028956	1.89875	0.396427	-0.218398	-0.452506	-0.0987706	0.083303	0.530681	0.00102197	1.04461
30.6533	-2.17283	-0.0624761	1.88304	0.348479	-0.235346	-0.502641	-0.120998	0.0541342	0.489989	-0.0354055	1.05752
31.1558	-2.25561	-0.109155	1.88017	0.311646	-0.237442	-0.543741	-0.156172	0.0354721	0.4612	-0.0681809	1.07706
31.6583	-2.32378	-0.141167	1.86381	0.270532	-0.250737	-0.59096	-0.176898	0.00314219	0.417781	-0.103142	1.0891
32.1608	-2.39959	-0.182531	1.85116	0.225715	-0.247449	-0.643626	-0.20675	-0.0278204	0.388388	-0.138056	1.10496
32.6633	-2.469	-0.217276	1.83897	0.192303	-0.252715	-0.686844	-0.231267	-0.0593311	0.347314	-0.170872	1.11873
33.1658	-2.53465	-0.250021	1.81567	0.145744	-0.248595	-0.744331	-0.252921	-0.102624	0.31344	-0.206477	1.1297
33.6683	-2.60574	-0.288115	1.80443	0.110757	-0.243428	-0.79146	-0.282144	-0.135576	0.278134	-0.239238	1.14494
34.1709	-2.66327	-0.31347	1.77692	0.0717405	-0.240571	-0.843123	-0.298395	-0.185069	0.238729	-0.272945	1.15284
34.6734	-2.73188	-0.351289	1.75872	0.0288331	-0.226348	-0.898437	-0.328438	-0.225303	0.209088	-0.307228	1.16682
35.1759	-2.78675	-0.37396	1.73408	-0.00318141	-0.223439	-0.942567	-0.345797	-0.273716	0.166827	-0.338722	1.17478
35.6784	-2.84757	-0.406175	1.70453	-0.0490186	-0.204902	-0.998861	-0.371594	-0.324412	0.139504	-0.373166	1.18483
36.1809	-2.9042	-0.430854	1.68314	-0.0841994	-0.198575	-1.0429	-0.395379	-0.3691	0.0992331	-0.404759	1.19452
36.6834	-2.95522	-0.454265	1.64584	-0.124345	-0.181451	-1.08938	-0.415381	-0.426785	0.0698662	-0.436791	1.20032
37.1859	-3.01346	-0.48223	1.62093	-0.169311	-0.169099	-1.13751	-0.445905	-0.470985	0.0356296	-0.470215	1.21058
37.6884	-3.05774	-0.498122	1.58365	-0.20434	-0.157209	-1.17264	-0.463927	-0.527533	0.00166034	-0.499578	1.21422
38.191	-3.11318	-0.526413	1.54823	-0.25395	-0.139375	-1.21808	-0.496837	-0.576024	-0.0257985	-0.533492	1.22226
38.6935	-3.15644	-0.539746	1.51475	-0.293635	-0.132959	-1.24985	-0.519473	-0.624844	-0.0635039	-0.562855	1.22617
39.196	-3.20421	-0.563498	1.46869	-0.338862	-0.113742	-1.28262	-0.549885	-0.67813	-0.0872285	-0.594387	1.23007
39.6985	-3.25025	-0.579527	1.43477	-0.389296	-0.110063	-1.31596	-0.581591	-0.718883	-0.125025	-0.626203	1.23468
40.201	-3.2891	-0.595779	1.38474	-0.43019	-0.095316	-1.33541	-0.60859	-0.771438	-0.150064	-0.654571	1.23491
40.7035	-3.33663	-0.616575	1.3423	-0.485778	-0.0911822	-1.36434	-0.648465	-0.809083	-0.184043	-0.6882	1.2383
41.206	-3.36979	-0.626799	1.29464	-0.531565	-0.0856435	-1.37915	-0.676248	-0.853396	-0.214533	-0.715832	1.23674
41.7085	-3.4133	-0.650216	1.23992	-0.582839	-0.080239	-1.39445	-0.719147	-0.892601	-0.243312	-0.748464	1.23656
42.2111	-3.44549	-0.659788	1.19386	-0.639034	-0.0853442	-1.41013	-0.753854	-0.925344	-0.280259	-0.778375	1.23422
42.7136	-3.47942	-0.681635	1.13108	-0.685391	-0.0815326	-1.41181	-0.794882	-0.965545	-0.306276	-0.808378	1.22966
43.2161	-3.51251	-0.696584	1.0794	-0.745723	-0.0952792	-1.42303	-0.839738	-0.990241	-0.347397	-0.841232	1.22554
43.7186	-3.53529	-0.714332	1.01617	-0.795511	-0.0985447	-1.42047	-0.878401	-1.02601	-0.375842	-0.869803	1.21747
44.2211	-3.56607	-0.737624	0.952556	-0.849761	-0.117457	-1.41885	-0.93114	-1.04977	-0.417503	-0.903958	1.20967
44.7236	-3.58054	-0.752864	0.891947	-0.9077	-0.133117	-1.41848	-0.971722	-1.07614	-0.453528	-0.93357	1.19898
45.2261	-3.60235	-0.782868	0.817468	-0.954649	-0.155054	-1.40513	-1.0264	-1.10358	-0.493491	-0.967339	1.18644
45.7286	-3.61218	-0.80073	0.754925	-1.01413	-0.185488	-1.40276	-1.07429	-1.12143	-0.539378	-0.999495	1.17267
46.2312	-3.61922	-0.832957	0.677037	-1.06192	-0.211484	-1.38839	-1.12599	-1.15142	-0.578545	-1.03254	1.15564
46.7337	-3.62492	-0.858873	0.605385	-1.11297	-0.255023	-1.37703	-1.18297	-1.16791	-0.632525	-1.06743	1.1376
47.2362	-3.61643	-0.88959	0.530571	-1.16671	-0.288841	-1.3695	-1.23147	-1.19612	-0.67446	-1.10028	1.11681
47.7387	-3.61474	-0.925568	0.447944	-1.20875	-0.340832	-1.35178	-1.2938	-1.21969	-0.731799	-1.13767	1.09412
48.2412	-3.59588	-0.954546	0.375702	-1.26268	-0.386384	-1.34835	-1.34312	-1.24431	-0.780275	-1.17109	1.07018
48.7437	-3.58313	-0.99766	0.28824	-1.30483	-0.441758	-1.33641	-1.40394	-1.27857	-0.83594	-1.21044	1.04397
49.2462	-3.56175	-1.02822	0.212638	-1.35038	-0.500213	-1.33135	-1.45832	-1.30382	-0.892218	-1.24596	1.0177
49.7487	-3.53832	-1.0727	0.129229	-1.39956	-0.55623	-1.33426	-1.51278	-1.34611	-0.943806	-1.28606	0.990027
50.2513	-3.52034	-1.10937	0.0463689	-1.43878	-0.624894	-1.33122	-1.57293	-1.38017	-1.00585	-1.32635	0.962819
50.7538	-3.49268	-1.15095	-0.0291717	-1.49255	-0.68244	-1.34704	-1.62209	-1.42582	-1.05528	-1.36645	0.935779
51.2563	-3.47986	-1.19637	-0.115837	-1.5383	-0.75598	-1.35865	-1.68461	-1.47478	-1.1193	-1.41374	0.909371
51.7588	-3.45801	-1.23543	-0.187523	-1.59194	-0.818364	-1.38157	-1.73448	-1.52258	-1.17165	-1.45573	0.884532
52.2613	-3.44935	-1.28841	-0.269984	-1.65415	-0.891403	-1.41623	-1.79467	-1.58562	-1.2343	-1.50935	0.860438
52.7638	-3.44148	-1.32959	-0.344942	-1.71127	-0.961385	-1.44826	-1.85132	-1.63944	-1.29429	-1.558	0.838517
53.2663	-3.43661	-1.38587	-0.41873	-1.7873	-1.03099	-1.50158	-1.90721	-1.70991	-1.35453	-1.61475	0.817595
53.7688	-3.44452	-1.43472	-0.49982	-1.85846	-1.10826	-1.55191	-1.97211	-1.77508	-1.42353	-1.67427	0.798554
54.2714	-3.44596	-1.49032	-0.568761	-1.9397	-1.17513	-1.61403	-2.02659	-1.84632	-1.48353	-1.73226	0.78086
54.7739	-3.4652	-1.54961	-0.65202	-2.02986	-1.25606	-1.6868	-2.09604	-1.92414	-1.55916	-1.8021	0.764524
55.2764	-3.47746	-1.60401	-0.724826	-2.11454	-1.32367	-1.7555	-2.155	-1.99485	-1.62336	-1.86369	0.749564
55.7789	-3.5017	-1.67207	-0.804518	-2.21615	-1.4033	-1.84295	-2.22372	-2.08041	-1.70142	-1.93847	0.73577
56.2814	-3.52783	-1.72883	-0.886907	-2.31052	-1.47549	-1.92481	-2.29171	-2.15468	-1.77402	-2.00831	0.723136
56.7839	-3.55387	-1.80094	-0.962709	-2.41205	-1.5505	-2.01571	-2.35759	-2.24028	-1.85134	-2.08278	0.711356
57.2864	-3.59239	-1.8652	-1.05273	-2.51924	-1.62893	-2.11435	-2.43437	-2.32254	-1.93386	-2.16262	0.70095
57.7889	-3.62202	-1.93713	-1.13107	-2.6181	-1.69966	-2.20655	-2.50039	-2.40364	-2.01042	-2.23655	0.690531
58.2915	-3.66738	-2.012	-1.22205	-2.73071	-1.78288	-2.31485	-2.58134	-2.49355	-2.10079	-2.32284	0.681855
58.794	-3.70511	-2.08314	-1.31011	-2.83358	-1.85335	-2.41541	-2.65321	-2.57199	-2.17966	-2.40062	0.672762
59.2965	-3.7515	-2.16759	-1.39817	-2.94111	-1.93807	-2.52286	-2.73324	-2.66396	-2.27351	-2.48778	0.664538
59.799	-3.80019	-2.2415	-1.49702	-3.05201	-2.01376	-2.63591	-2.8148	-2.74554	-2.35879	-2.57328	0.657068
60.3015	-3.84574	-2.33127	-1.58546	-3.15288	-2.09736	-2.7409	-2.89267	-2.83341	-2.45204	-2.65908	0.648282
60.804	-3.90384	-2.41322	-1.68936	-3.26559	-2.18227	-2.86004	-2.9829	-2.92206	-2.54615	-2.75171	0.641808
61.3065	-3.95184	-2.50408	-1.78551	-3.36735	-2.26494	-2.97008	-3.06232	-3.00451	-2.63744	-2.83868	0.63287
61.809	-4.01446	-2.59739	-1.88816	-3.47251	-2.35956	-3.08557	-3.15636	-3.09857	-2.73947	-2.93467	0.62568
62.3116	-4.07053	-2.68833	-1.99603	-3.58008	-2.44456	-3.20534	-3.24309	-3.18034	-2.83085	-3.02657	0.617674
62.8141	-4.13348	-2.79216	-2.09727	-3.67705	-2.54598	-3.31619	-3.33645	-3.27426	-2.93706	-3.12332	0.608574
63.3166	-4.20092	-2.88617	-2.21364	-3.78516	-2.63793	-3.44003	-3.43372	-3.36183	-3.03258	-3.22133	0.601449
63.8191	-4.26406	-2.99614	-2.31969	-3.88221	-2.742	-3.55422	-3.52616	-3.45157	-3.13871	-3.31942	0.591021
64.3216	-4.34106	-3.09796	-2.43758	-3.98247	-2.84419	-3.67323	-3.6323	-3.54746	-3.24178	-3.422	0.583342
64.8241	-4.40818	-3.20927	-2.55454	-4.08522	-2.94821	-3.79602	-3.72812	-3.63448	-3.34556	-3.52329	0.573027
65.3266	-4.48905	-3.32175	-2.67038	-4.17782	-3.06053	-3.90976	-3.83807	-3.73526	-3.45659	-3.6288	0.563576
65.8291	-4.5644	-3.43227	-2.79791	-4.28188	-3.16488	-4.03605	-3.94262	-3.82538	-3.55893	-3.73381	0.553927
66.3317	-4.64384	-3.5539	-2.9151	-4.37565	-3.28375	-4.15269	-4.05207	-3.92515	-3.67488	-3.84189	0.542795
66.8342	-4.72804	-3.66511	-3.04677	-4.47317	-3.39119	-4.27391	-4.16715	-4.02334	-3.7789	-3.94973	0.533273
67.3367	-4.80468	-3.79045	-3.17186	-4.5736	-3.51132	-4.39858	-4.27574	-4.11928	-3.8948	-4.06004	0.521154
67.8392	-4.89324	-3.90551	-3.30147	-4.66422	-3.62465	-4.51405	-4.39782	-4.22509	-4.00342	-4.16994	0.511137
68.3417	-4.96943	-4.02829	-3.43693	-4.76591	-3.74161	-4.64132	-4.50889	-4.31997	-4.11505	-4.28082	0.498391
68.8442	-5.05494	-4.14872	-3.56423	-4.8568	-3.86102	-4.75842	-4.63139	-4.42784	-4.22856	-4.39244	0.487521
69.3467	-5.1331	-4.26512	-3.7051	-4.95031	-3.97313	-4.87909	-4.74837	-4.52706	-4.33435	-4.50173	0.474573
69.8492	-5.20954	-4.38838	-3.83489	-5.04519	-4.0952	-5.00196	-4.86613	-4.631	-4.44953	-4.61353	0.462208
70.3518	-5.28826	-4.49835	-3.97275	-5.12871	-4.20347	-5.11449	-4.98863	-4.73687	-4.55069	-4.72025	0.450142
70.8543	-5.35404	-4.61826	-4.10841	-5.22115	-4.32226	-5.23701	-5.1008	-4.83506	-4.66192	-4.82877	0.435631
71.3568	-5.42748	-4.72393	-4.23841	-5.30094	-4.42862	-5.34785	-5.22349	-4.94361	-4.76058	-4.93277	0.425262
71.8593	-5.48483	-4.83355	-4.37652	-5.38114	-4.53825	-5.46025	-5.33255	-5.03874	-4.86218	-5.03422	0.409626
72.3618	-5.5456	-4.93602	-4.50009	-5.46056	-4.64304	-5.57264	-5.44791	-5.14191	-4.95871	-5.13405	0.399981
72.8643	-5.59674	-5.03106	-4.63162	-5.52654	-4.74007	-5.67242	-5.55579	-5.23678	-5.04713	-5.22646	0.386548
73.3668	-5.64007	-5.12801	-4.75224	-5.59901	-4.84054	-5.77904	-5.65842	-5.32786	-5.13844	-5.31818	0.375437
73.8693	-5.68341	-5.20824	-4.86915	-5.65674	-4.92471	-5.87089	-5.76296	-5.42047	-5.21291	-5.40105	0.367356
74.3719	-5.70908	-5.294	-4.98577	-5.71233	-5.01536	-5.96032	-5.85192	-5.49761	-5.29286	-5.47992	0.354536
74.8744	-5.73861	-5.36161	-5.08613	-5.76465	-5.08823	-6.04541	-5.94653	-5.58017	-5.35417	-5.55172	0.351327
75.3769	-5.74912	-5.4294	-5.1911	-5.80093	-5.1627	-6.11333	-6.02372	-5.64491	-5.41577	-5.61455	0.340447
75.8794	-5.75738	-5.48547	-5.27771	-5.84066	-5.22496	-6.18275	-6.10046	-5.70778	-5.46405	-5.67125	0.338155
76.3819	-5.75384	-5.53043	-5.36151	-5.86285	-5.27833	-6.23243	-6.16655	-5.76009	-5.50215	-5.71647	0.333918
76.8844	-5.73608	-5.57219	-5.43557	-5.87957	-5.32762	-6.27397	-6.22009	-5.79717	-5.53505	-5.75304	0.329723
77.3869	-5.71525	-5.59298	-5.49318	-5.88994	-5.35776	-6.30577	-6.27126	-5.83178	-5.5478	-5.77841	0.332819
77.8894	-5.67135	-5.61396	-5.54948	-5.881	-5.38838	-6.31486	-6.30043	-5.8424	-5.56013	-5.79133	0.328649
78.392	-5.62632	-5.61165	-5.5819	-5.87212	-5.39534	-6.31969	-6.32867	-5.85008	-5.54827	-5.79267	0.334873
78.8945	-5.55889	-5.60429	-5.6106	-5.8426	-5.39991	-6.29963	-6.33447	-5.83593	-5.53346	-5.77998	0.335076
79.397	-5.48285	-5.57947	-5.62004	-5.80403	-5.38394	-6.26576	-6.33133	-5.8085	-5.49795	-5.75265	0.340054
79.8995	-5.39313	-5.53849	-5.61333	-5.75598	-5.35618	-6.21732	-6.31313	-5.76845	-5.4504	-5.71182	0.34612
80.402	-5.2833	-5.48859	-5.5973	-5.68518	-5.31566	-6.14116	-6.27385	-5.70289	-5.39013	-5.65312	0.349463
80.9045	-5.16853	-5.4127	-5.55405	-5.61121	-5.25259	-6.05616	-6.22709	-5.63056	-5.3072	-5.58001	0.358568
81.407	-5.02715	-5.33185	-5.50462	-5.51365	-5.18337	-5.94229	-6.15178	-5.5286	-5.21812	-5.48905	0.362621
81.9095	-4.88178	-5.22281	-5.42833	-5.40384	-5.0856	-5.81038	-6.06908	-5.41532	-5.10039	-5.37973	0.371145
82.4121	-4.71354	-5.10433	-5.3374	-5.28221	-4.98208	-5.661	-5.96011	-5.27915	-4.9767	-5.25517	0.377152
82.9146	-4.53327	-4.96401	-5.22973	-5.13509	-4.85202	-5.48075	-5.83509	-5.11998	-4.82624	-5.10846	0.383937
83.4171	-4.34101	-4.80392	-5.09509	-4.98288	-4.70952	-5.28981	-5.69299	-4.9485	-4.66285	-4.9474	0.390844
83.9196	-4.12628	-4.63177	-4.95201	-4.80541	-4.54886	-5.06906	-5.52381	-4.74582	-4.48086	-4.76488	0.396607
84.4221	-3.90856	-4.43094	-4.77815	-4.61407	-4.36593	-4.82986	-5.34523	-4.53498	-4.27587	-4.56484	0.403076
84.9246	-3.66445	-4.22377	-4.59294	-4.41038	-4.17412	-4.57505	-5.13508	-4.29612	-4.06138	-4.34814	0.408149
85.4271	-3.41703	-3.98703	-4.38566	-4.18006	-3.95342	-4.29101	-4.91493	-4.04287	-3.81721	-4.10991	0.414073
85.9296	-3.14974	-3.74127	-4.15577	-3.9446	-3.72812	-4.00023	-4.66926	-3.77402	-3.56779	-3.85898	0.418021
86.4322	-2.87001	-3.47416	-3.91623	-3.68363	-3.47519	-3.68362	-4.40522	-3.48069	-3.29016	-3.58655	0.423566
86.9347	-2.58291	-3.189	-3.64679	-3.40866	-3.21437	-3.35314	-4.12787	-3.18296	-3.0041	-3.30109	0.426523
87.4372	-2.2737	-2.89447	-3.37139	-3.12232	-2.93499	-3.01281	-3.82349	-2.85786	-2.69918	-2.99891	0.430807
87.9397	-1.96611	-2.57383	-3.07172	-2.80966	-2.63938	-2.6478	-3.51475	-2.52918	-2.3776	-2.68111	0.433709
88.4422	-1.63549	-2.25162	-2.758	-2.49397	-2.33719	-2.28228	-3.1785	-2.18232	-2.04936	-2.35208	0.435462
88.9447	-1.30542	-1.90341	-2.43455	-2.15483	-2.01158	-1.89606	-2.83703	-1.82306	-1.69732	-2.00703	0.438551
89.4472	-0.962638	-1.55245	-2.08714	-1.80464	-1.68765	-1.50164	-2.47808	-1.46083	-1.34693	-1.65356	0.437843
89.9497	-0.611299	-1.18546	-1.74023	-1.44765	-1.34015	-1.10382	-2.10533	-1.07806	-0.972681	-1.28719	0.439687
90.4523	-0.262339	-0.807601	-1.37041	-1.06838	-0.994622	-0.68671	-1.72958	-0.701754	-0.600291	-0.91352	0.438023
90.9548	0.103017	-0.42824	-0.998371	-0.692561	-0.634319	-0.276655	-1.33287	-0.307945	-0.212927	-0.531208	0.436801
91.4573	0.456581	-0.0305469	-0.617636	-0.29919	-0.269359	0.147545	-0.94234	0.082269	0.179423	-0.143695	0.435294
91.9598	0.824171	0.358205	-0.22422	0.0981543	0.096268	0.572115	-0.533727	0.475176	0.572602	0.248749	0.430944
92.4623	1.18208	0.764404	0.161868	0.494254	0.474377	0.991428	-0.129598	0.874569	0.978846	0.643581	0.428969
92.9648	1.54051	1.1611	0.564747	0.905519	0.840845	1.42227	0.278993	1.26051	1.37365	1.03868	0.423376
93.4673	1.89914	1.56393	0.955976	1.30409	1.22203	1.83612	0.692119	1.65791	1.78387	1.43502	0.419551
93.9698	2.24195	1.96513	1.35346	1.71241	1.58727	2.25595	1.09353	2.03652	2.17848	1.82496	0.41465
94.4724	2.59214	2.35617	1.74821	2.11578	1.96033	2.66683	1.50577	2.41847	2.58152	2.21613	0.408906
94.9749	2.91837	2.75404	2.13074	2.50889	2.32245	3.06351	1.89821	2.78971	2.9741	2.59556	0.405236
95.4774	3.24793	3.12988	2.52025	2.90932	2.67857	3.46403	2.29681	3.14731	3.36099	2.97279	0.399248
95.9799	3.55839	3.51311	2.88663	3.28769	3.03346	3.83862	2.68003	3.50609	3.74721	3.33902	0.396467
96.4824	3.85757	3.87358	3.25683	3.66863	3.3684	4.21259	3.05445	3.83844	4.11339	3.69376	0.392346
96.9849	4.14983	4.23123	3.60908	4.03661	3.70892	4.57017	3.42482	4.17437	4.48553	4.0434	0.390502
97.4874	4.41553	4.57581	3.94883	4.3874	4.02296	4.90735	3.77097	4.48562	4.83074	4.37169	0.389832
97.9899	4.68201	4.89858	4.28434	4.73959	4.33975	5.24304	4.11968	4.78712	5.17852	4.69696	0.389235
98.4925	4.91368	5.2225	4.58755	5.05853	4.62976	5.54272	4.43415	5.07626	5.49841	4.99595	0.393128
98.995	5.15523	5.55114	4.90357	5.39737	4.93602	5.85744	4.76573	5.37183	5.83642	5.30831	0.398689
99.4975	5.38164	5.79529	5.21503	5.72346	5.22646	6.15595	5.08731	5.61571	6.15744	5.59536	0.398675
100	5.47032	5.79781	5.3739	5.82411	5.31678	6.24741	5.21446	5.63374	6.25776	5.68181	0.383867

## Sheet: M2_LeftLeg_NW
StancePhase	NDevL_Meas1	NDevL_Meas2	NDevL_Meas3	NDevL_Meas4	NDevL_Meas5	NDevL_Meas6	NDevL_Meas7	NDevL_Meas8	NDevL_Meas9	NDevL_Mean	NDevL_SD
0	-3.09083	-3.53899	-3.71289	-3.39594	-3.71597	-3.42743	-3.72757	-3.16577	-3.64604	-3.49127	0.240088
0.502513	-3.04521	-3.40265	-3.64445	-3.31933	-3.61435	-3.35603	-3.636	-3.0361	-3.55028	-3.40049	0.237362
1.00503	-2.95681	-3.2676	-3.51142	-3.2104	-3.45292	-3.25345	-3.47956	-2.9018	-3.39666	-3.27007	0.220566
1.50754	-2.89284	-3.12884	-3.40447	-3.11732	-3.32011	-3.16602	-3.3523	-2.7716	-3.27047	-3.15822	0.212018
2.01005	-2.81717	-3.00134	-3.28284	-3.02952	-3.17534	-3.08367	-3.21272	-2.65488	-3.13189	-3.04327	0.199044
2.51256	-2.7456	-2.85398	-3.16468	-2.92838	-3.03117	-2.98772	-3.07464	-2.52171	-2.99372	-2.9224	0.193517
3.01508	-2.67729	-2.7216	-3.04637	-2.84573	-2.88852	-2.90976	-2.93898	-2.40679	-2.85671	-2.81019	0.187111
3.51759	-2.59863	-2.57683	-2.91649	-2.7516	-2.73517	-2.81975	-2.79186	-2.28345	-2.70864	-2.68694	0.184069
4.0201	-2.53647	-2.43674	-2.80167	-2.6647	-2.59632	-2.73625	-2.66077	-2.16573	-2.57464	-2.57481	0.18753
4.52261	-2.45725	-2.3	-2.66925	-2.5861	-2.43985	-2.66016	-2.51243	-2.05731	-2.42258	-2.4561	0.191027
5.02513	-2.39461	-2.15392	-2.55069	-2.49642	-2.30161	-2.57206	-2.38058	-1.93908	-2.28822	-2.34191	0.202121
5.52764	-2.32274	-2.02492	-2.42633	-2.42693	-2.14993	-2.50302	-2.24016	-1.84228	-2.13985	-2.23068	0.214326
6.03015	-2.25442	-1.87973	-2.30022	-2.347	-2.00901	-2.42242	-2.10369	-1.73236	-2.00163	-2.11672	0.231308
6.53266	-2.1931	-1.75401	-2.18682	-2.27529	-1.86807	-2.34879	-1.97556	-1.63968	-1.86272	-2.01156	0.248902
7.03518	-2.12006	-1.6182	-2.05862	-2.21233	-1.72442	-2.28262	-1.83672	-1.54643	-1.72044	-1.9022	0.271338
7.53769	-2.0654	-1.49171	-1.95001	-2.13832	-1.59558	-2.20414	-1.71808	-1.45408	-1.59224	-1.80106	0.290922
8.0402	-1.99425	-1.37055	-1.83054	-2.08436	-1.45355	-2.14432	-1.58463	-1.37845	-1.45019	-1.69898	0.315664
8.54271	-1.93874	-1.24386	-1.71937	-2.01918	-1.33373	-2.07211	-1.46884	-1.29062	-1.32965	-1.60179	0.33751
9.04523	-1.87662	-1.13669	-1.61507	-1.9614	-1.20045	-2.00611	-1.34877	-1.22574	-1.19498	-1.50732	0.359947
9.54774	-1.81561	-1.01565	-1.5018	-1.91117	-1.08512	-1.94679	-1.23184	-1.15114	-1.07756	-1.41518	0.384438
10.0503	-1.76457	-0.917243	-1.40924	-1.84852	-0.967005	-1.87441	-1.12764	-1.08882	-0.956712	-1.32824	0.403259
10.5528	-1.70038	-0.809695	-1.30287	-1.80456	-0.853843	-1.82032	-1.01233	-1.03257	-0.84013	-1.24186	0.427261
11.0553	-1.65595	-0.714758	-1.2132	-1.74788	-0.75329	-1.75348	-0.919627	-0.970714	-0.735511	-1.16271	0.444972
11.5578	-1.59627	-0.625479	-1.12287	-1.69728	-0.644389	-1.69281	-0.81391	-0.929223	-0.621888	-1.08268	0.464305
12.0603	-1.55138	-0.533094	-1.03172	-1.65296	-0.558781	-1.63887	-0.725584	-0.873243	-0.530936	-1.01073	0.482516
12.5628	-1.50335	-0.46082	-0.957832	-1.59506	-0.459854	-1.57189	-0.636622	-0.836797	-0.426072	-0.9387	0.496616
13.0653	-1.45463	-0.375558	-0.870373	-1.55497	-0.383633	-1.52346	-0.549115	-0.793796	-0.34333	-0.872097	0.512973
13.5678	-1.41933	-0.314188	-0.804449	-1.5013	-0.300842	-1.46233	-0.477717	-0.754567	-0.253507	-0.809803	0.524759
14.0704	-1.37028	-0.243104	-0.730323	-1.45308	-0.229331	-1.40764	-0.394323	-0.725677	-0.17443	-0.747577	0.535993
14.5729	-1.34227	-0.186297	-0.663862	-1.41072	-0.165676	-1.3599	-0.334492	-0.683856	-0.102793	-0.694429	0.54704
15.0754	-1.30084	-0.133977	-0.60719	-1.35447	-0.0982389	-1.29927	-0.262886	-0.661988	-0.0269226	-0.638421	0.553512
15.5779	-1.27296	-0.0798445	-0.540354	-1.31612	-0.0517631	-1.25758	-0.206852	-0.624469	0.028291	-0.591295	0.561474
16.0804	-1.24533	-0.0451256	-0.495242	-1.2644	0.00772861	-1.20334	-0.152855	-0.599762	0.0968375	-0.54461	0.566569
16.5829	-1.21496	0.00236716	-0.436506	-1.21875	0.0427562	-1.15587	-0.0974731	-0.572731	0.141106	-0.501117	0.568687
17.0854	-1.20078	0.0256217	-0.392819	-1.17986	0.0884185	-1.11565	-0.0601828	-0.540787	0.19615	-0.464432	0.573877
17.5879	-1.1723	0.059583	-0.349901	-1.12808	0.118032	-1.06283	-0.00942547	-0.523193	0.235232	-0.425875	0.571532
18.0905	-1.16521	0.0781756	-0.303413	-1.09559	0.145823	-1.02944	0.0182533	-0.48853	0.272466	-0.396384	0.574059
18.593	-1.14656	0.0939247	-0.274928	-1.05096	0.17275	-0.983861	0.0567656	-0.472545	0.308863	-0.366284	0.571817
19.0955	-1.1395	0.110595	-0.231391	-1.01381	0.183252	-0.945622	0.0825658	-0.44405	0.328699	-0.341029	0.568459
19.598	-1.13569	0.109299	-0.207936	-0.984671	0.205453	-0.915156	0.104136	-0.422066	0.360227	-0.320712	0.568696
20.1005	-1.12664	0.121045	-0.176841	-0.943716	0.20382	-0.872563	0.130403	-0.404592	0.367747	-0.300148	0.560567
20.603	-1.13542	0.10926	-0.15039	-0.923088	0.216106	-0.849989	0.137503	-0.376229	0.389134	-0.287012	0.560747
21.1055	-1.12877	0.109948	-0.134808	-0.891004	0.209198	-0.815602	0.159649	-0.366112	0.39119	-0.274034	0.552714
21.608	-1.1421	0.0953813	-0.106677	-0.867121	0.206897	-0.789058	0.160326	-0.33869	0.397748	-0.26481	0.548826
22.1106	-1.14457	0.0807356	-0.0996773	-0.851716	0.199413	-0.770653	0.171064	-0.3273	0.399069	-0.260403	0.544396
22.6131	-1.15463	0.0672874	-0.0787632	-0.82491	0.181806	-0.740473	0.172839	-0.309282	0.390131	-0.255111	0.535926
23.1156	-1.16902	0.0386691	-0.0701288	-0.818836	0.173866	-0.73072	0.168744	-0.291312	0.390899	-0.256427	0.534093
23.6181	-1.1739	0.0243703	-0.0632228	-0.801516	0.14522	-0.70943	0.173043	-0.284776	0.370835	-0.257708	0.524437
24.1206	-1.19592	-0.0114029	-0.0495123	-0.792699	0.13292	-0.696414	0.158044	-0.263534	0.367179	-0.26126	0.521869
24.6231	-1.20016	-0.0321104	-0.0537258	-0.792453	0.100465	-0.691885	0.159725	-0.26261	0.343251	-0.269945	0.514485
25.1256	-1.22094	-0.0668556	-0.0412837	-0.78089	0.079039	-0.675995	0.142595	-0.247349	0.330271	-0.275712	0.509449
25.6281	-1.23075	-0.0982559	-0.0464592	-0.790039	0.0491472	-0.681	0.134933	-0.244071	0.308621	-0.288652	0.504979
26.1307	-1.24303	-0.12752	-0.0442661	-0.787745	0.0167512	-0.674826	0.122838	-0.241866	0.284033	-0.299514	0.498302
26.6332	-1.2601	-0.168688	-0.0429066	-0.793759	-0.0082418	-0.677386	0.103872	-0.234063	0.266382	-0.312765	0.495384
27.1357	-1.26323	-0.194093	-0.0526931	-0.807888	-0.048514	-0.688677	0.097327	-0.243776	0.232522	-0.329891	0.488494
27.6382	-1.28228	-0.238701	-0.0471438	-0.810253	-0.0708854	-0.688858	0.0723543	-0.237627	0.21568	-0.343079	0.485849
28.1407	-1.28161	-0.265888	-0.0610288	-0.832688	-0.112074	-0.71003	0.0657201	-0.251481	0.178608	-0.363385	0.479326
28.6432	-1.29365	-0.305977	-0.0604918	-0.842945	-0.136397	-0.719969	0.0438506	-0.256269	0.157054	-0.379421	0.476306
29.1457	-1.295	-0.339749	-0.0686163	-0.860723	-0.17123	-0.738581	0.0308944	-0.267481	0.123267	-0.39858	0.470469
29.6482	-1.29367	-0.37079	-0.0791126	-0.885615	-0.200674	-0.765621	0.0183982	-0.287345	0.0931309	-0.419033	0.466284
30.1508	-1.29755	-0.410965	-0.0793804	-0.89777	-0.225366	-0.781307	-0.00178223	-0.296698	0.0659251	-0.436099	0.461896
30.6533	-1.28341	-0.434472	-0.0970858	-0.928778	-0.25896	-0.817528	-0.00590009	-0.32702	0.0278377	-0.458369	0.455551
31.1558	-1.28364	-0.475392	-0.0969459	-0.946382	-0.274899	-0.842004	-0.0274334	-0.342274	0.00563617	-0.475926	0.453141
31.6583	-1.2628	-0.497191	-0.111825	-0.970199	-0.307538	-0.874577	-0.0299234	-0.37403	-0.0352849	-0.49593	0.444921
32.1608	-1.25077	-0.531249	-0.120256	-0.999764	-0.319878	-0.914743	-0.0443916	-0.402701	-0.0575099	-0.515696	0.44352
32.6633	-1.22905	-0.556686	-0.126196	-1.01543	-0.345133	-0.942773	-0.0516672	-0.430699	-0.094453	-0.532454	0.436026
33.1658	-1.20012	-0.579317	-0.144158	-1.04881	-0.359209	-0.990232	-0.0546554	-0.472858	-0.121532	-0.55232	0.433313
33.6683	-1.17762	-0.608888	-0.14506	-1.06802	-0.373157	-1.02483	-0.0672336	-0.500168	-0.149794	-0.568308	0.429989
34.1709	-1.13445	-0.621399	-0.164272	-1.09286	-0.390993	-1.06626	-0.0617874	-0.547895	-0.182805	-0.584747	0.424896
34.6734	-1.10508	-0.649955	-0.169757	-1.12319	-0.394656	-1.11381	-0.0737535	-0.582351	-0.202234	-0.601643	0.426914
35.1759	-1.05519	-0.658135	-0.181015	-1.13964	-0.413745	-1.14784	-0.0678053	-0.626328	-0.237329	-0.614114	0.42217
35.6784	-1.01154	-0.67822	-0.196147	-1.17397	-0.412583	-1.19962	-0.0716988	-0.672363	-0.251921	-0.629785	0.427231
36.1809	-0.961078	-0.68775	-0.198517	-1.19453	-0.427712	-1.23703	-0.0715974	-0.709491	-0.2823	-0.641111	0.427951
36.6834	-0.900684	-0.694653	-0.218182	-1.22119	-0.428492	-1.27962	-0.064712	-0.762934	-0.29723	-0.651967	0.433414
37.1859	-0.849619	-0.70665	-0.219544	-1.25386	-0.435427	-1.32673	-0.0701877	-0.797983	-0.317003	-0.664112	0.44218
37.6884	-0.777452	-0.701525	-0.233309	-1.27325	-0.44239	-1.35893	-0.0570399	-0.848699	-0.334914	-0.669724	0.4491
38.191	-0.720133	-0.71147	-0.241696	-1.31105	-0.440987	-1.40742	-0.0616766	-0.888553	-0.342372	-0.680596	0.463548
38.6935	-0.645242	-0.700261	-0.244106	-1.33565	-0.453591	-1.44044	-0.0505337	-0.928523	-0.361277	-0.684403	0.475715
39.196	-0.575939	-0.701104	-0.258838	-1.36687	-0.44829	-1.47759	-0.0473089	-0.974459	-0.359554	-0.689994	0.492324
39.6985	-0.505017	-0.690099	-0.254521	-1.40456	-0.461952	-1.51843	-0.0436106	-1.0039	-0.373734	-0.695091	0.510991
40.201	-0.42385	-0.677301	-0.266396	-1.4295	-0.459365	-1.54375	-0.0309143	-1.0492	-0.368509	-0.694309	0.529857
40.7035	-0.35702	-0.668549	-0.264765	-1.47326	-0.468734	-1.58478	-0.0329876	-1.07523	-0.371863	-0.699688	0.55178
41.206	-0.271423	-0.643449	-0.265133	-1.5043	-0.47382	-1.61008	-0.0161298	-1.11047	-0.367566	-0.695818	0.575413
41.7085	-0.203801	-0.633426	-0.27018	-1.5424	-0.476444	-1.6392	-0.0167131	-1.13963	-0.357316	-0.697679	0.597353
42.2111	-0.124302	-0.602521	-0.259518	-1.5873	-0.489614	-1.67191	-0.00366649	-1.16075	-0.354226	-0.694868	0.625262
42.7136	-0.0520469	-0.585016	-0.265336	-1.61984	-0.487652	-1.68906	0.00401144	-1.19244	-0.332632	-0.691112	0.648441
43.2161	0.0142298	-0.555648	-0.252464	-1.67134	-0.504612	-1.72185	0.00911819	-1.20413	-0.326724	-0.690379	0.675703
43.7186	0.0884284	-0.526722	-0.249149	-1.71019	-0.503533	-1.73897	0.0257027	-1.23092	-0.29975	-0.682788	0.703517
44.2211	0.141264	-0.502231	-0.241935	-1.75599	-0.518036	-1.75982	0.0259542	-1.24211	-0.28541	-0.682034	0.726117
44.7236	0.207847	-0.463613	-0.225799	-1.80811	-0.52318	-1.78415	0.0453888	-1.25666	-0.259227	-0.674167	0.75773
45.2261	0.251555	-0.441489	-0.223009	-1.84726	-0.530954	-1.7927	0.0484979	-1.27228	-0.233165	-0.671201	0.777562
45.7286	0.299298	-0.400005	-0.200504	-1.90416	-0.544137	-1.81644	0.0629558	-1.27418	-0.210693	-0.665319	0.806165
46.2312	0.336598	-0.374435	-0.193264	-1.94695	-0.545544	-1.82392	0.0748259	-1.2906	-0.174519	-0.659757	0.8284
46.7337	0.35942	-0.337833	-0.174593	-1.9947	-0.563902	-1.83427	0.0810584	-1.28678	-0.154096	-0.656187	0.847496
47.2362	0.387068	-0.304706	-0.155994	-2.04629	-0.563744	-1.84708	0.100758	-1.29521	-0.113873	-0.648785	0.87294
47.7387	0.387381	-0.276842	-0.145041	-2.08236	-0.581652	-1.84305	0.10255	-1.29355	-0.090914	-0.647052	0.883392
48.2412	0.397704	-0.237545	-0.117947	-2.13319	-0.586315	-1.85312	0.122756	-1.28835	-0.0540509	-0.638895	0.905605
48.7437	0.383941	-0.21635	-0.108983	-2.16734	-0.599135	-1.84618	0.127424	-1.29049	-0.024759	-0.637986	0.914453
49.2462	0.371242	-0.177495	-0.0839313	-2.20385	-0.612727	-1.84139	0.140073	-1.27445	0.00379789	-0.63097	0.926028
49.7487	0.351648	-0.157039	-0.0685057	-2.2421	-0.619817	-1.83867	0.152139	-1.27414	0.0392208	-0.628585	0.93788
50.2513	0.318155	-0.126072	-0.0538436	-2.26298	-0.641574	-1.81853	0.154916	-1.25559	0.0594924	-0.625114	0.938543
50.7538	0.295785	-0.101104	-0.0306504	-2.29683	-0.646608	-1.81175	0.172325	-1.24414	0.0965539	-0.618491	0.949918
51.2563	0.251994	-0.0810684	-0.0249465	-2.31241	-0.671276	-1.78692	0.17055	-1.2289	0.11327	-0.618856	0.9465
51.7588	0.224733	-0.0509738	-0.00212462	-2.32849	-0.67986	-1.76283	0.186285	-1.20304	0.145788	-0.607835	0.950187
52.2613	0.183537	-0.0384554	0.00366089	-2.34453	-0.701006	-1.73944	0.188427	-1.18893	0.165127	-0.607957	0.94861
52.7638	0.148806	-0.00786705	0.0165171	-2.34148	-0.717141	-1.69736	0.196229	-1.15399	0.188799	-0.596386	0.942407
53.2663	0.11794	0.00446679	0.0294664	-2.34981	-0.731149	-1.6679	0.206969	-1.13304	0.214209	-0.589872	0.941663
53.7688	0.077843	0.0290685	0.0311911	-2.33898	-0.754551	-1.62041	0.206648	-1.09811	0.229186	-0.582013	0.930471
54.2714	0.0564246	0.0473341	0.0491161	-2.32803	-0.762615	-1.57424	0.223225	-1.0641	0.259221	-0.565963	0.9256
54.7739	0.0186446	0.0625968	0.0483199	-2.31741	-0.788504	-1.53037	0.221037	-1.03381	0.270158	-0.561038	0.915048
55.2764	0.00025042	0.0875774	0.0623231	-2.28838	-0.795389	-1.46957	0.235715	-0.988342	0.299579	-0.539581	0.904316
55.7789	-0.0263646	0.0960252	0.0689882	-2.27213	-0.816988	-1.42384	0.239377	-0.958984	0.312934	-0.53122	0.894927
56.2814	-0.0468672	0.122851	0.0733697	-2.23839	-0.827508	-1.36236	0.245958	-0.910668	0.336254	-0.511929	0.881624
56.7839	-0.0584493	0.131242	0.0892505	-2.20632	-0.839855	-1.30457	0.258372	-0.874339	0.356475	-0.494244	0.870598
57.2864	-0.0798014	0.153021	0.088096	-2.17656	-0.855448	-1.25135	0.257334	-0.831556	0.371688	-0.480509	0.858086
57.7889	-0.0799558	0.167506	0.105427	-2.13006	-0.858211	-1.18307	0.274156	-0.784288	0.398639	-0.454429	0.844803
58.2915	-0.094997	0.180354	0.108752	-2.09808	-0.875764	-1.13178	0.272182	-0.748133	0.408673	-0.442089	0.832545
58.794	-0.091357	0.202053	0.118546	-2.05004	-0.873195	-1.06621	0.28529	-0.694276	0.437852	-0.414593	0.81955
59.2965	-0.0925984	0.207973	0.132082	-2.00496	-0.886786	-1.00575	0.289637	-0.65812	0.448856	-0.396629	0.805427
59.799	-0.0903023	0.232217	0.13355	-1.96344	-0.88482	-0.951108	0.293705	-0.606868	0.47436	-0.373633	0.794171
60.3015	-0.0760317	0.237706	0.15284	-1.90612	-0.889264	-0.882372	0.306107	-0.562973	0.491971	-0.34757	0.778919
60.804	-0.0735386	0.257461	0.154211	-1.86437	-0.891611	-0.831738	0.302895	-0.520261	0.510385	-0.328508	0.767282
61.3065	-0.0494343	0.268839	0.169164	-1.80735	-0.885614	-0.767583	0.318037	-0.467386	0.536337	-0.298332	0.754121
61.809	-0.0401305	0.279834	0.179034	-1.75408	-0.891348	-0.709382	0.314858	-0.430744	0.549061	-0.2781	0.739645
62.3116	-0.0150376	0.298689	0.184201	-1.70515	-0.878297	-0.657751	0.324675	-0.37568	0.580235	-0.249346	0.729606
62.8141	0.0067372	0.302562	0.202381	-1.64095	-0.882448	-0.592593	0.328294	-0.336813	0.592732	-0.224456	0.713643
63.3166	0.0274682	0.32466	0.202314	-1.59305	-0.868301	-0.546271	0.328547	-0.288379	0.623221	-0.198865	0.703636
63.8191	0.0610434	0.327863	0.219688	-1.53034	-0.865028	-0.486896	0.339534	-0.241125	0.641664	-0.1704	0.690164
64.3216	0.0792392	0.346307	0.223897	-1.47195	-0.854604	-0.434089	0.333235	-0.202263	0.666557	-0.145963	0.676965
64.8241	0.117363	0.355523	0.231532	-1.4185	-0.840981	-0.388401	0.345405	-0.148679	0.693937	-0.116978	0.667442
65.3266	0.139699	0.365829	0.244273	-1.35031	-0.835078	-0.32962	0.340226	-0.114121	0.712364	-0.0918593	0.652174
65.8291	0.173641	0.383167	0.242284	-1.29922	-0.813188	-0.290274	0.345598	-0.0631251	0.746471	-0.0638499	0.643538
66.3317	0.205245	0.386532	0.257705	-1.23404	-0.808396	-0.238227	0.347376	-0.0248607	0.761983	-0.0385208	0.630438
66.8342	0.231102	0.407978	0.25468	-1.17407	-0.784395	-0.19325	0.342532	0.0153445	0.79656	-0.0115017	0.619138
67.3367	0.27042	0.410365	0.262429	-1.11999	-0.775658	-0.155812	0.350185	0.05982	0.814618	0.0129302	0.610226
67.8392	0.291486	0.428581	0.266118	-1.05196	-0.756347	-0.105667	0.338758	0.0884034	0.842976	0.0380387	0.596811
68.3417	0.330714	0.436231	0.261667	-1.00203	-0.740672	-0.0755429	0.344771	0.132584	0.867097	0.0616466	0.589555
68.8442	0.353978	0.445637	0.270542	-0.938713	-0.729815	-0.0332357	0.33396	0.155549	0.88583	0.0826369	0.577815
69.3467	0.384683	0.460216	0.259445	-0.881466	-0.708891	0.00116561	0.329994	0.188437	0.914752	0.105371	0.568754
69.8492	0.414222	0.460605	0.263799	-0.831026	-0.705684	0.0270121	0.323955	0.211464	0.925173	0.121058	0.560844
70.3518	0.433357	0.477434	0.255418	-0.767543	-0.685785	0.0643285	0.306931	0.226058	0.952835	0.140337	0.550056
70.8543	0.465896	0.473435	0.246847	-0.723522	-0.686415	0.0799262	0.302472	0.247436	0.959297	0.151708	0.544173
71.3568	0.477134	0.484043	0.244025	-0.667505	-0.67558	0.105924	0.276132	0.245379	0.97776	0.163035	0.534783
71.8593	0.50342	0.480795	0.223426	-0.619423	-0.676804	0.121777	0.264271	0.255678	0.984015	0.170795	0.52821
72.3618	0.512739	0.477923	0.218749	-0.580298	-0.68101	0.126776	0.234908	0.24384	0.987549	0.171242	0.522223
72.8643	0.523675	0.476065	0.194485	-0.530463	-0.683515	0.140849	0.206963	0.232742	0.993428	0.172692	0.515099
73.3668	0.532892	0.457497	0.176934	-0.502972	-0.704287	0.130697	0.176838	0.215032	0.98113	0.16264	0.511459
73.8693	0.525412	0.451163	0.155021	-0.466311	-0.71367	0.128776	0.130081	0.179114	0.981611	0.152355	0.506291
74.3719	0.528997	0.419701	0.120087	-0.440908	-0.748551	0.114405	0.0940409	0.151197	0.956905	0.132875	0.503326
74.8744	0.506864	0.39909	0.0965509	-0.427762	-0.773201	0.0873347	0.0323672	0.0955341	0.944185	0.106774	0.501623
75.3769	0.494743	0.358841	0.0493202	-0.407283	-0.81865	0.0674387	-0.0194611	0.0473938	0.911566	0.0759899	0.499774
75.8794	0.463745	0.315608	0.0126192	-0.412708	-0.865778	0.0216061	-0.0902699	-0.0204844	0.878834	0.0336858	0.500737
76.3819	0.42789	0.267309	-0.039304	-0.412171	-0.920646	-0.0175269	-0.165831	-0.0965041	0.839878	-0.0129896	0.501817
76.8844	0.389436	0.198874	-0.0982234	-0.426399	-0.992937	-0.0708087	-0.244226	-0.174665	0.784419	-0.0705033	0.504275
77.3869	0.328849	0.137697	-0.154481	-0.455949	-1.06025	-0.138075	-0.344303	-0.277816	0.735646	-0.13652	0.508823
77.8894	0.277278	0.0474915	-0.23475	-0.481316	-1.15513	-0.199688	-0.435365	-0.372582	0.659427	-0.210515	0.512891
78.392	0.197317	-0.0349261	-0.30443	-0.535531	-1.24093	-0.288419	-0.554012	-0.495262	0.593469	-0.295858	0.519537
78.8945	0.123189	-0.141268	-0.397987	-0.586299	-1.35283	-0.371542	-0.666147	-0.616022	0.500934	-0.389774	0.52587
79.397	0.0299182	-0.25192	-0.491931	-0.65445	-1.46289	-0.469976	-0.796339	-0.751324	0.410271	-0.493183	0.533092
79.8995	-0.0733622	-0.371566	-0.593485	-0.739721	-1.58713	-0.58303	-0.934943	-0.902158	0.30469	-0.608967	0.541413
80.402	-0.179145	-0.511808	-0.71465	-0.822745	-1.7236	-0.691394	-1.07468	-1.05023	0.185541	-0.731412	0.548654
80.9045	-0.310886	-0.647274	-0.828498	-0.935886	-1.8594	-0.827243	-1.23792	-1.22598	0.066228	-0.867429	0.557626
81.407	-0.435128	-0.812244	-0.970216	-1.04653	-2.01946	-0.957835	-1.39177	-1.39333	-0.0797567	-1.01181	0.564828
81.9095	-0.588766	-0.969679	-1.10679	-1.17541	-2.17017	-1.10397	-1.57196	-1.5838	-0.217466	-1.16534	0.572999
82.4121	-0.739908	-1.15179	-1.26051	-1.32133	-2.34738	-1.2643	-1.74683	-1.77651	-0.384584	-1.33257	0.579991
82.9146	-0.908898	-1.33626	-1.42618	-1.46521	-2.5177	-1.41998	-1.93609	-1.97507	-0.546473	-1.50354	0.586297
83.4171	-1.09123	-1.5302	-1.5906	-1.63839	-2.70527	-1.60243	-2.13469	-2.19234	-0.72847	-1.6904	0.59263
83.9196	-1.27435	-1.74143	-1.78133	-1.80817	-2.89733	-1.77937	-2.33033	-2.40098	-0.917565	-1.88121	0.5965
84.4221	-1.48422	-1.94709	-1.96352	-1.99493	-3.09133	-1.97163	-2.54783	-2.63488	-1.11115	-2.08295	0.601385
84.9246	-1.68574	-2.17874	-2.16873	-2.19641	-3.30236	-2.17763	-2.75306	-2.8609	-1.32539	-2.29433	0.603026
85.4271	-1.91351	-2.39998	-2.37606	-2.3938	-3.50299	-2.37927	-2.97963	-3.10219	-1.53167	-2.50879	0.605269
85.9296	-2.13821	-2.64276	-2.58854	-2.61691	-3.72591	-2.60717	-3.19929	-3.34965	-1.76459	-2.737	0.605531
86.4322	-2.37449	-2.88277	-2.81975	-2.83298	-3.93595	-2.82929	-3.42655	-3.5944	-1.98739	-2.96484	0.604155
86.9347	-2.62172	-3.12911	-3.04115	-3.06164	-4.16233	-3.06589	-3.66129	-3.85857	-2.23101	-3.20363	0.603448
87.4372	-2.86264	-3.38592	-3.28563	-3.29962	-4.38362	-3.3142	-3.88703	-4.10951	-2.47301	-3.44457	0.598853
87.9397	-3.12432	-3.63295	-3.52209	-3.52861	-4.60703	-3.55615	-4.13057	-4.37902	-2.72115	-3.6891	0.596223
88.4422	-3.37152	-3.89842	-3.76799	-3.77702	-4.83728	-3.82035	-4.35788	-4.64025	-2.98031	-3.939	0.590175
88.9447	-3.63552	-4.14723	-4.02044	-4.01295	-5.05502	-4.07466	-4.59965	-4.90462	-3.23033	-4.18671	0.584199
89.4472	-3.89109	-4.41015	-4.26315	-4.25541	-5.28689	-4.33811	-4.83163	-5.17445	-3.49915	-4.43889	0.578048
89.9497	-4.1473	-4.66185	-4.52254	-4.50103	-5.49905	-4.60679	-5.06268	-5.42998	-3.75132	-4.68695	0.568776
90.4523	-4.40803	-4.91284	-4.76494	-4.73219	-5.72231	-4.86294	-5.29705	-5.69861	-4.01929	-4.93536	0.561916
90.9548	-4.65237	-5.16446	-5.01718	-4.97615	-5.92917	-5.13339	-5.51441	-5.94735	-4.27402	-5.17872	0.551311
91.4573	-4.90818	-5.39916	-5.26176	-5.20197	-6.13462	-5.38686	-5.74241	-6.20171	-4.53155	-5.41869	0.542115
91.9598	-5.14137	-5.64233	-5.49722	-5.42779	-6.33388	-5.64137	-5.94808	-6.44488	-4.78634	-5.65147	0.532192
92.4623	-5.37924	-5.86089	-5.73825	-5.6502	-6.51652	-5.89297	-6.15839	-6.67598	-5.0278	-5.8778	0.520414
92.9648	-5.60159	-6.08444	-5.95605	-5.85201	-6.70218	-6.12449	-6.35412	-6.9081	-5.27585	-6.09542	0.511215
93.4673	-5.81179	-6.28783	-6.18006	-6.0595	-6.86153	-6.36162	-6.53865	-7.11444	-5.49993	-6.3017	0.498771
93.9698	-6.0186	-6.48264	-6.38315	-6.24307	-7.02502	-6.57451	-6.7211	-7.32388	-5.73144	-6.50038	0.48878
94.4724	-6.19842	-6.66889	-6.57747	-6.42025	-7.1628	-6.78041	-6.87832	-7.50812	-5.93887	-6.68151	0.477961
94.9749	-6.38	-6.83155	-6.76414	-6.58862	-7.29607	-6.9762	-7.03888	-7.68363	-6.14437	-6.85594	0.466375
95.4774	-6.53213	-6.99453	-6.92478	-6.73177	-7.41288	-7.14551	-7.17222	-7.84596	-6.33466	-7.01049	0.457598
95.9799	-6.67852	-7.12724	-7.08569	-6.87609	-7.51147	-7.31389	-7.30176	-7.98332	-6.50836	-7.15404	0.445605
96.4824	-6.80578	-7.25902	-7.2168	-6.99374	-7.60474	-7.45346	-7.41454	-8.11797	-6.67782	-7.28265	0.437275
96.9849	-6.91252	-7.36591	-7.34078	-7.10215	-7.66918	-7.58121	-7.5091	-8.2209	-6.81905	-7.3912	0.427039
97.4874	-7.01369	-7.46077	-7.44675	-7.20037	-7.73372	-7.69575	-7.60031	-8.31918	-6.96125	-7.49242	0.417499
97.9899	-7.08412	-7.54335	-7.52956	-7.2724	-7.76843	-7.78137	-7.66313	-8.39364	-7.07301	-7.56767	0.410038
98.4925	-7.15408	-7.60094	-7.60809	-7.34474	-7.79979	-7.86403	-7.72733	-8.45037	-7.18049	-7.63665	0.399522
98.995	-7.19691	-7.65919	-7.65552	-7.39214	-7.80809	-7.91907	-7.7662	-8.49862	-7.27046	-7.68513	0.393047
99.4975	-7.23297	-7.68116	-7.7013	-7.43089	-7.80272	-7.96263	-7.79957	-8.51588	-7.34477	-7.7191	0.382248
100	-7.24735	-7.68882	-7.71662	-7.44743	-7.80546	-7.98052	-7.81299	-8.5263	-7.37395	-7.73327	0.379272

[truncated: 2 more sheets: M2_RightLeg_NH, M2_RightLeg_NW]
