# Supplementary material for: A minimal markerset for three-dimensional foot function assessment: measuring navicular drop and drift under dynamic conditions
Source: J Foot Ankle Res. 2018 Apr 18;11:15. doi: 10.1186/s13047-018-0257-2 (PMC5907216; doi:10.1186/s13047-018-0257-2)
Supplement: Supplementary file 2 — Dataset. The dataset used for this article. A ZIP-archive with one text file (comma separated values;.csv) per participant, containing the stance-normalized navicular height and width time series from all analyzed steps. (ZIP 8335 kb) [file 13047_2018_257_MOESM2_ESM.zip › 13047_2018_257_MOESM3_ESM/ZAFA07R2.xlsx]

## Sheet: M1a_LeftLeg_NH
StancePhase	NEleL_Meas1	NEleL_Meas2	NEleL_Meas3	NEleL_Meas4	NEleL_Meas5	NEleL_Meas6	NEleL_Meas7	NEleL_Meas8	NEleL_Meas9	NEleL_Mean	NEleL_SD
0	4.82737	4.13275	4.79422	2.86567	3.07756	4.9564	4.43405	3.33441	4.04162	4.05156	0.790132
0.502513	4.80548	4.10351	4.75231	2.82298	3.03398	4.92352	4.38781	3.23746	3.98766	4.00608	0.800673
1.00503	4.78357	4.0747	4.70202	2.77821	2.98591	4.89079	4.3427	3.13677	3.91925	3.9571	0.812374
1.50754	4.75931	4.04779	4.65479	2.74018	2.94413	4.87022	4.30873	3.05042	3.85588	3.91461	0.823032
2.01005	4.74323	4.03089	4.61849	2.71446	2.91421	4.84623	4.27157	2.96373	3.80311	3.87844	0.831933
2.51256	4.72727	4.01692	4.58462	2.69329	2.8893	4.82988	4.24658	2.88892	3.75224	3.84767	0.840289
3.01508	4.71345	4.00829	4.55622	2.68106	2.87239	4.81884	4.22018	2.81503	3.70677	3.82136	0.8479
3.51759	4.70747	4.01003	4.53908	2.68001	2.86823	4.80686	4.20645	2.75422	3.67234	3.80497	0.85331
4.0201	4.69845	4.01318	4.52301	2.68458	2.86877	4.80611	4.196	2.70125	3.63981	3.79235	0.857919
4.52261	4.7007	4.03109	4.52222	2.70489	2.88646	4.80319	4.19498	2.65644	3.62312	3.79145	0.860294
5.02513	4.70005	4.04999	4.52309	2.72897	2.90861	4.80619	4.20381	2.62764	3.60983	3.79535	0.860451
5.52764	4.70758	4.08308	4.53649	2.77005	2.94746	4.81451	4.2176	2.60413	3.61085	3.81019	0.858956
6.03015	4.71766	4.12079	4.55699	2.8155	2.99423	4.8193	4.24643	2.59813	3.62137	3.83227	0.854537
6.53266	4.72882	4.16762	4.58297	2.87531	3.05297	4.83298	4.27723	2.60117	3.64043	3.86217	0.847547
7.03518	4.74856	4.22441	4.62172	2.94225	3.12463	4.84213	4.32412	2.61569	3.67515	3.90207	0.839055
7.53769	4.76384	4.28381	4.66018	3.01811	3.20222	4.85232	4.3731	2.6456	3.71365	3.94587	0.825838
8.0402	4.78884	4.3565	4.71199	3.10453	3.2958	4.86463	4.43427	2.68048	3.76899	4.00067	0.812767
8.54271	4.80949	4.42758	4.76309	3.1938	3.39142	4.86783	4.50041	2.73174	3.82833	4.05708	0.794742
9.04523	4.83454	4.51046	4.82149	3.29566	3.50152	4.87468	4.57154	2.78771	3.89931	4.12188	0.775747
9.54774	4.86025	4.59179	4.88338	3.39603	3.61376	4.8724	4.65112	2.8531	3.97871	4.18895	0.755325
10.0503	4.88224	4.6786	4.94358	3.50802	3.73432	4.86508	4.72841	2.92793	4.06163	4.25887	0.730647
10.5528	4.91001	4.76731	5.01133	3.61729	3.86009	4.8563	4.81551	3.00337	4.1569	4.33312	0.709149
11.0553	4.92918	4.8533	5.07159	3.73383	3.98605	4.83424	4.89611	3.09038	4.25018	4.40498	0.682248
11.5578	4.95453	4.94486	5.13862	3.84942	4.12009	4.81268	4.98407	3.17541	4.35448	4.48157	0.659987
12.0603	4.97319	5.02781	5.19922	3.96571	4.24812	4.78067	5.06588	3.26674	4.45713	4.55383	0.636004
12.5628	4.9929	5.11687	5.26037	4.08426	4.38371	4.74118	5.1491	3.36084	4.56364	4.6281	0.614569
13.0653	5.01274	5.19658	5.32115	4.19691	4.51166	4.70001	5.22995	3.45261	4.67294	4.6994	0.597532
13.5678	5.02693	5.27851	5.37497	4.31426	4.6421	4.64475	5.30492	3.55208	4.77732	4.76843	0.580929
14.0704	5.04717	5.35526	5.43383	4.42136	4.76774	4.58923	5.38181	3.64558	4.8878	4.83664	0.573018
14.5729	5.05887	5.42761	5.48258	4.53282	4.88798	4.52426	5.44727	3.74476	4.98857	4.89941	0.565805
15.0754	5.07678	5.50079	5.53622	4.63323	5.00775	4.45144	5.51639	3.84248	5.09312	4.96202	0.568101
15.5779	5.08956	5.56394	5.58329	4.7343	5.11516	4.37872	5.57274	3.93804	5.18966	5.01838	0.572805
16.0804	5.10293	5.63171	5.62942	4.82686	5.22413	4.29392	5.63051	4.03891	5.28223	5.0734	0.584914
16.5829	5.11824	5.68818	5.67628	4.91402	5.31816	4.21088	5.67882	4.13218	5.37226	5.12322	0.601256
17.0854	5.12751	5.74827	5.71539	4.997	5.41131	4.12283	5.72318	4.23131	5.4501	5.16966	0.620883
17.5879	5.14381	5.80092	5.76036	5.06847	5.49229	4.03027	5.76405	4.32566	5.52902	5.21276	0.646013
18.0905	5.1521	5.85194	5.79552	5.13953	5.56623	3.94296	5.79513	4.41903	5.59276	5.25058	0.670376
18.593	5.16646	5.90212	5.83532	5.19539	5.63397	3.84924	5.828	4.51525	5.65543	5.2868	0.69942
19.0955	5.17722	5.94442	5.86979	5.2521	5.68816	3.76204	5.84783	4.60375	5.70696	5.31692	0.726396
19.598	5.18796	5.99117	5.90231	5.29387	5.7413	3.67674	5.87117	4.6986	5.75059	5.34597	0.754546
20.1005	5.20239	6.02681	5.93689	5.33449	5.77787	3.59176	5.88258	4.78669	5.79058	5.37001	0.781863
20.603	5.21062	6.06754	5.963	5.36423	5.81442	3.51754	5.8948	4.87622	5.81653	5.39165	0.806779
21.1055	5.22673	6.09902	5.99538	5.38842	5.83682	3.44211	5.90015	4.96662	5.84369	5.41099	0.831501
21.608	5.23556	6.13111	6.01822	5.40783	5.85553	3.37598	5.90081	5.05059	5.85653	5.4258	0.85318
22.1106	5.24993	6.1597	6.04496	5.417	5.86669	3.31585	5.90104	5.14097	5.86914	5.44059	0.873269
22.6131	5.26191	6.18204	6.06749	5.42693	5.86838	3.25707	5.89141	5.22309	5.8737	5.45022	0.891831
23.1156	5.27241	6.20681	6.08693	5.42392	5.86962	3.21013	5.88592	5.30853	5.87196	5.45958	0.907677
23.6181	5.28723	6.22025	6.1096	5.42437	5.85759	3.16245	5.8687	5.39197	5.87045	5.46585	0.922476
24.1206	5.29447	6.23838	6.12333	5.41269	5.8488	3.12204	5.85605	5.47016	5.85758	5.46928	0.935882
24.6231	5.3088	6.24486	6.14374	5.40343	5.82783	3.08705	5.83429	5.55329	5.8492	5.4725	0.947011
25.1256	5.31511	6.25294	6.15533	5.38634	5.80866	3.05016	5.81339	5.62655	5.83027	5.47097	0.958917
25.6281	5.32468	6.25381	6.17019	5.36773	5.78311	3.02224	5.78925	5.70393	5.81336	5.46981	0.968266
26.1307	5.33146	6.24954	6.18229	5.34747	5.75421	2.99078	5.76029	5.77573	5.7926	5.46493	0.9784
26.6332	5.3338	6.24432	6.19022	5.321	5.7263	2.96198	5.73422	5.84346	5.76739	5.45808	0.988137
27.1357	5.33951	6.22761	6.2024	5.29846	5.68993	2.93602	5.69891	5.91359	5.74609	5.45028	0.996755
27.6382	5.33506	6.21391	6.20503	5.2667	5.65938	2.90409	5.66978	5.97301	5.71584	5.43809	1.0073
28.1407	5.33558	6.18657	6.2141	5.24157	5.61895	2.87791	5.63078	6.03698	5.69255	5.42611	1.016
28.6432	5.32654	6.16129	6.21472	5.20753	5.58403	2.84606	5.59675	6.09246	5.66203	5.41016	1.02641
29.1457	5.3178	6.12557	6.21728	5.17897	5.54272	2.81356	5.55649	6.14593	5.63493	5.39258	1.03656
29.6482	5.30554	6.08651	6.21803	5.14518	5.50202	2.7829	5.5163	6.19926	5.60758	5.3737	1.04661
30.1508	5.28619	6.04346	6.21322	5.11266	5.46132	2.74455	5.47581	6.24251	5.57691	5.35074	1.05777
30.6533	5.26964	5.99055	6.2133	5.08043	5.41497	2.71088	5.42951	6.29034	5.55294	5.32806	1.06837
31.1558	5.24172	5.93928	6.2035	5.04428	5.37399	2.67193	5.38798	6.32747	5.52166	5.30131	1.07927
31.6583	5.21788	5.87454	6.19992	5.01342	5.32376	2.63136	5.33695	6.3645	5.49859	5.27344	1.09079
32.1608	5.18494	5.81273	6.18892	4.97496	5.27986	2.59364	5.29217	6.39806	5.47056	5.24398	1.10133
32.6633	5.15129	5.73896	6.1791	4.94403	5.22793	2.54843	5.23833	6.42214	5.44587	5.21068	1.11261
33.1658	5.11548	5.66432	6.1692	4.90504	5.17828	2.50791	5.18778	6.4489	5.42311	5.17778	1.12373
33.6683	5.07207	5.58335	6.15332	4.87208	5.12571	2.46347	5.13236	6.46207	5.39665	5.14012	1.13345
34.1709	5.03248	5.49502	6.14363	4.83398	5.06875	2.41691	5.07438	6.47513	5.378	5.10203	1.14506
34.6734	4.98207	5.40656	6.12471	4.79734	5.01445	2.37433	5.01705	6.47968	5.35231	5.06094	1.1536
35.1759	4.93579	5.30565	6.11212	4.76045	4.95045	2.32478	4.9514	6.47473	5.33446	5.01665	1.16391
35.6784	4.88189	5.20752	6.09367	4.7194	4.8914	2.27997	4.89014	6.46904	5.31268	4.97175	1.17276
36.1809	4.82671	5.09638	6.07553	4.68259	4.8217	2.23288	4.81785	6.44791	5.29289	4.9216	1.18034
36.6834	4.77098	4.98594	6.05871	4.63739	4.75429	2.18352	4.74971	6.42717	5.27606	4.87153	1.1898
37.1859	4.70743	4.8667	6.03491	4.59836	4.67993	2.13943	4.67208	6.39491	5.25425	4.81645	1.1956
37.6884	4.64858	4.74249	6.01745	4.54987	4.60164	2.08931	4.59441	6.35613	5.24027	4.76002	1.20423
38.191	4.5797	4.61579	5.99032	4.50586	4.52209	2.04405	4.51197	6.31517	5.21882	4.70042	1.21054
38.6935	4.51483	4.47844	5.96816	4.45477	4.43254	1.99827	4.4234	6.2608	5.20389	4.63723	1.21726
39.196	4.44396	4.34314	5.94036	4.4035	4.34566	1.9501	4.33521	6.20877	5.18534	4.5729	1.22507
39.6985	4.37131	4.19509	5.91078	4.34964	4.24643	1.90823	4.23605	6.14478	5.16673	4.50323	1.23103
40.201	4.29981	4.0492	5.88282	4.28985	4.14947	1.86113	4.13992	6.07831	5.15131	4.43354	1.23952
40.7035	4.2207	3.89333	5.84639	4.23178	4.04283	1.81844	4.03159	6.00852	5.12918	4.35808	1.247
41.206	4.14738	3.73546	5.81598	4.16329	3.93407	1.77635	3.92498	5.92831	5.11415	4.28222	1.25567
41.7085	4.06562	3.57354	5.77583	4.09837	3.82158	1.73092	3.80904	5.85134	5.09096	4.20191	1.26576
42.2111	3.98839	3.40409	5.73956	4.02152	3.70139	1.69151	3.69024	5.76246	5.07245	4.11907	1.27597
42.7136	3.90784	3.23611	5.69866	3.94661	3.58298	1.64634	3.56743	5.67442	5.05044	4.03454	1.28829
43.2161	3.82618	3.05732	5.65471	3.86165	3.45358	1.6034	3.43638	5.5815	5.02617	3.94454	1.30204
43.7186	3.7484	2.88205	5.61331	3.77406	3.32765	1.56025	3.30623	5.4814	5.00509	3.85538	1.31668
44.2211	3.66458	2.69718	5.56281	3.68064	3.19172	1.51088	3.1646	5.38433	4.97571	3.75916	1.33452
44.7236	3.58838	2.51359	5.51821	3.5791	3.0563	1.46509	3.0259	5.27602	4.95248	3.6639	1.353
45.2261	3.50627	2.32547	5.4642	3.47637	2.91566	1.41108	2.87643	5.17101	4.92049	3.563	1.37416
45.7286	3.4294	2.13395	5.41285	3.36168	2.77017	1.35541	2.72828	5.05968	4.8911	3.46028	1.39778
46.2312	3.35192	1.94392	5.35774	3.24891	2.62528	1.29736	2.57378	4.94465	4.85803	3.35573	1.42198
46.7337	3.27352	1.74669	5.29813	3.12393	2.47151	1.22978	2.41665	4.83191	4.81995	3.24579	1.45
47.2362	3.20075	1.55469	5.24166	3.00136	2.32201	1.1634	2.25926	4.70979	4.78402	3.13744	1.47783
47.7387	3.12234	1.3555	5.17558	2.87018	2.16385	1.08756	2.09562	4.59296	4.73699	3.02229	1.50806
48.2412	3.05164	1.16157	5.11522	2.73947	2.00988	1.00816	1.9368	4.46924	4.69319	2.90946	1.53926
48.7437	2.97579	0.964894	5.04642	2.60621	1.85207	0.926619	1.77099	4.34545	4.63789	2.79182	1.56984
49.2462	2.90383	0.770817	4.97974	2.47028	1.69562	0.835433	1.61216	4.2229	4.58038	2.67457	1.602
49.7487	2.83178	0.580702	4.91124	2.33791	1.54247	0.745931	1.44946	4.0933	4.51591	2.55652	1.63191
50.2513	2.75694	0.390328	4.8383	2.20045	1.38776	0.648878	1.29254	3.96986	4.44054	2.43618	1.66152
50.7538	2.68723	0.209258	4.7703	2.07046	1.2421	0.549067	1.13749	3.83917	4.36263	2.31864	1.68941
51.2563	2.61044	0.0271357	4.69386	1.93526	1.09448	0.449645	0.985022	3.71139	4.26751	2.1972	1.71392
51.7588	2.53963	-0.14444	4.6238	1.80808	0.957502	0.342636	0.840177	3.58354	4.16915	2.08001	1.73728
52.2613	2.46303	-0.314898	4.54706	1.67832	0.821468	0.239177	0.695177	3.45169	4.0534	1.95938	1.75589
52.7638	2.38798	-0.47762	4.47165	1.55404	0.693321	0.131324	0.561262	3.32668	3.92814	1.84186	1.77197
53.2663	2.31269	-0.634919	4.39547	1.43162	0.571066	0.0222367	0.427087	3.19578	3.79075	1.72353	1.78459
53.7688	2.23282	-0.788687	4.31317	1.31071	0.452152	-0.0837142	0.304082	3.07144	3.63681	1.60542	1.79223
54.2714	2.15778	-0.932713	4.23517	1.19626	0.343542	-0.195174	0.183848	2.94724	3.47723	1.49036	1.79828
54.7739	2.0753	-1.07557	4.14723	1.08011	0.235366	-0.301923	0.0719985	2.82371	3.29939	1.37285	1.79856
55.2764	1.99812	-1.20663	4.06357	0.973409	0.138988	-0.410885	-0.0323232	2.70829	3.11928	1.26131	1.79737
55.7789	1.91616	-1.33537	3.97266	0.864267	0.0437569	-0.521045	-0.131984	2.58995	2.92673	1.14724	1.79245
56.2814	1.83511	-1.45346	3.88088	0.764845	-0.0418928	-0.627191	-0.21997	2.48154	2.73091	1.03898	1.78433
56.7839	1.75533	-1.56511	3.78869	0.66514	-0.122662	-0.738628	-0.305643	2.37388	2.53265	0.931515	1.77558
57.2864	1.67108	-1.66927	3.6897	0.572694	-0.198401	-0.845973	-0.378193	2.27079	2.32853	0.826773	1.76229
57.7889	1.59279	-1.76234	3.59584	0.483892	-0.265137	-0.954766	-0.448154	2.17564	2.13005	0.727535	1.74987
58.2915	1.50837	-1.85073	3.49355	0.398228	-0.331047	-1.06535	-0.507112	2.07932	1.92585	0.627897	1.73385
58.794	1.42968	-1.92565	3.39652	0.319901	-0.38637	-1.17139	-0.561059	1.99362	1.72937	0.536068	1.71777
59.2965	1.34834	-1.99659	3.29536	0.240734	-0.44242	-1.282	-0.6088	1.90722	1.53191	0.44375	1.70087
59.799	1.26802	-2.05544	3.19459	0.170594	-0.490169	-1.38853	-0.648695	1.8265	1.33893	0.357311	1.68212
60.3015	1.19089	-2.10861	3.09677	0.0975364	-0.536973	-1.49492	-0.687581	1.75085	1.15206	0.273336	1.66509
60.804	1.10968	-2.15404	2.99414	0.0323785	-0.58049	-1.60282	-0.717344	1.67373	0.965582	0.191203	1.64554
61.3065	1.03521	-2.19105	2.89914	-0.0351019	-0.619664	-1.70509	-0.749297	1.60552	0.790131	0.114422	1.62848
61.809	0.955529	-2.22513	2.79868	-0.098253	-0.660554	-1.81057	-0.773608	1.53413	0.614532	0.0371955	1.61006
62.3116	0.881201	-2.24922	2.70495	-0.161025	-0.694697	-1.91168	-0.800152	1.46853	0.449742	-0.0347067	1.59309
62.8141	0.805496	-2.27306	2.61055	-0.224067	-0.732984	-2.01085	-0.823109	1.40465	0.288874	-0.106055	1.57696
63.3166	0.730111	-2.28812	2.5177	-0.283457	-0.765226	-2.11092	-0.845858	1.33951	0.134596	-0.17463	1.56056
63.8191	0.658933	-2.30246	2.43077	-0.346868	-0.800494	-2.20426	-0.870093	1.28128	-0.010016	-0.240356	1.54689
64.3216	0.583627	-2.31189	2.34065	-0.404495	-0.833548	-2.29923	-0.891147	1.21833	-0.152118	-0.305535	1.53177
64.8241	0.51533	-2.31794	2.25979	-0.467516	-0.866144	-2.3895	-0.917567	1.16129	-0.281484	-0.367081	1.51989
65.3266	0.442748	-2.3238	2.17565	-0.524832	-0.901471	-2.47605	-0.939366	1.10305	-0.408632	-0.428078	1.50687
65.8291	0.375073	-2.32374	2.09845	-0.58601	-0.933083	-2.56293	-0.967492	1.04428	-0.524824	-0.486697	1.49569
66.3317	0.307409	-2.32662	2.02272	-0.64371	-0.970712	-2.64223	-0.992147	0.990259	-0.635083	-0.543347	1.48528
66.8342	0.23957	-2.32332	1.9482	-0.70155	-1.00394	-2.72177	-1.02088	0.930861	-0.739323	-0.599128	1.47409
67.3367	0.17699	-2.32297	1.8809	-0.759154	-1.04302	-2.79653	-1.04938	0.877422	-0.833135	-0.652097	1.46578
67.8392	0.110497	-2.31903	1.81058	-0.812605	-1.0802	-2.86611	-1.07781	0.820583	-0.924933	-0.704336	1.45498
68.3417	0.0512758	-2.31528	1.74965	-0.86843	-1.11993	-2.93551	-1.10958	0.764639	-1.0049	-0.75423	1.44724
68.8442	-0.0110613	-2.31208	1.68653	-0.917023	-1.16201	-2.99674	-1.13743	0.711624	-1.08281	-0.802333	1.43792
69.3467	-0.0687416	-2.30554	1.62978	-0.96858	-1.20242	-3.05682	-1.17052	0.654012	-1.15185	-0.848963	1.42927
69.8492	-0.12472	-2.3028	1.5761	-1.01221	-1.24851	-3.11213	-1.19806	0.602817	-1.21512	-0.892737	1.42187
70.3518	-0.180823	-2.29485	1.5233	-1.05692	-1.29035	-3.16093	-1.22985	0.54757	-1.27456	-0.935267	1.41233
70.8543	-0.230161	-2.29119	1.47905	-1.09543	-1.3381	-3.20909	-1.25733	0.495776	-1.32427	-0.974528	1.40588
71.3568	-0.282335	-2.28343	1.43253	-1.1313	-1.38203	-3.24878	-1.28549	0.446227	-1.37331	-1.01199	1.39691
71.8593	-0.326293	-2.27744	1.39599	-1.16404	-1.42858	-3.28616	-1.31243	0.394748	-1.41198	-1.04624	1.39001
72.3618	-0.371191	-2.27073	1.35917	-1.19005	-1.47409	-3.31907	-1.33555	0.350935	-1.4489	-1.07772	1.38291
72.8643	-0.410787	-2.26184	1.32883	-1.21559	-1.51714	-3.3445	-1.36038	0.304318	-1.4788	-1.10621	1.37533
73.3668	-0.446034	-2.25569	1.30393	-1.23154	-1.56205	-3.36901	-1.37809	0.264567	-1.50276	-1.13074	1.36997
73.8693	-0.480325	-2.24426	1.28029	-1.24778	-1.60034	-3.38492	-1.3984	0.227466	-1.52433	-1.15251	1.36284
74.3719	-0.505499	-2.2367	1.26697	-1.25385	-1.64116	-3.39732	-1.41097	0.192176	-1.53625	-1.16918	1.35812
74.8744	-0.531354	-2.22337	1.25256	-1.25846	-1.67417	-3.4053	-1.42422	0.165942	-1.54787	-1.18292	1.35257
75.3769	-0.547228	-2.21168	1.24872	-1.25463	-1.70717	-3.40454	-1.43181	0.139063	-1.5497	-1.191	1.34789
75.8794	-0.560812	-2.19628	1.24645	-1.24572	-1.73422	-3.40191	-1.43611	0.122198	-1.54902	-1.19505	1.34386
76.3819	-0.567539	-2.17799	1.25032	-1.23133	-1.75657	-3.38994	-1.43804	0.108576	-1.54203	-1.19384	1.33944
76.8844	-0.56632	-2.15892	1.26128	-1.20778	-1.77605	-3.37237	-1.43246	0.100358	-1.52777	-1.18667	1.33608
77.3869	-0.562146	-2.13255	1.27293	-1.18134	-1.78639	-3.3495	-1.42682	0.101957	-1.51118	-1.175	1.33202
77.8894	-0.545871	-2.10681	1.29523	-1.14291	-1.79562	-3.31574	-1.41115	0.105029	-1.48376	-1.15573	1.32859
78.392	-0.527532	-2.07174	1.316	-1.10235	-1.79378	-3.27817	-1.39509	0.120343	-1.45491	-1.13191	1.32419
78.8945	-0.497422	-2.03568	1.34568	-1.04932	-1.78958	-3.2299	-1.36916	0.139166	-1.41558	-1.1002	1.32014
79.397	-0.461895	-1.99128	1.37628	-0.992488	-1.77556	-3.17344	-1.33966	0.166305	-1.37155	-1.06259	1.31447
79.8995	-0.418654	-1.94155	1.40979	-0.925129	-1.75518	-3.11075	-1.30262	0.203082	-1.3207	-1.01797	1.3087
80.402	-0.364708	-1.88614	1.44905	-0.85044	-1.72803	-3.03538	-1.25727	0.242855	-1.26007	-0.965569	1.30143
80.9045	-0.306967	-1.82039	1.4857	-0.76846	-1.68981	-2.95489	-1.20712	0.295655	-1.19616	-0.906938	1.29254
81.407	-0.235354	-1.75087	1.53117	-0.675188	-1.64718	-2.86331	-1.14451	0.351215	-1.11944	-0.839275	1.28355
81.9095	-0.160078	-1.66785	1.57348	-0.577492	-1.59063	-2.76176	-1.0783	0.416691	-1.03945	-0.765043	1.27099
82.4121	-0.0723175	-1.58025	1.62327	-0.465853	-1.52933	-2.65356	-0.997905	0.490365	-0.947823	-0.681489	1.25944
82.9146	0.0232415	-1.47923	1.67494	-0.350788	-1.45449	-2.53084	-0.91232	0.568173	-0.848797	-0.590012	1.24401
83.4171	0.12678	-1.36984	1.72966	-0.221636	-1.37153	-2.40061	-0.813744	0.65929	-0.742105	-0.489304	1.22832
83.9196	0.243487	-1.24965	1.79315	-0.0875223	-1.27801	-2.25702	-0.705913	0.753172	-0.622645	-0.378995	1.21099
84.4221	0.364695	-1.11604	1.85652	0.0583053	-1.17169	-2.0989	-0.588082	0.859487	-0.498399	-0.259345	1.1903
84.9246	0.501481	-0.974471	1.93255	0.212664	-1.05798	-1.93035	-0.456224	0.973764	-0.358766	-0.128592	1.17062
85.4271	0.643679	-0.815808	2.01021	0.375013	-0.927993	-1.74223	-0.3171	1.09504	-0.213075	0.0119704	1.14574
85.9296	0.799107	-0.649734	2.09919	0.549954	-0.791407	-1.54102	-0.160801	1.23075	-0.0539022	0.164681	1.12195
86.4322	0.965022	-0.466183	2.19617	0.729573	-0.638205	-1.32234	0.00219524	1.37054	0.116382	0.328128	1.09447
86.9347	1.1393	-0.272481	2.30011	0.924366	-0.475844	-1.0834	0.182341	1.52568	0.295702	0.503975	1.06536
87.4372	1.32952	-0.064215	2.41889	1.12246	-0.299766	-0.830687	0.37148	1.68886	0.491259	0.691977	1.0359
87.9397	1.52518	0.158908	2.54198	1.33538	-0.110009	-0.55486	0.574645	1.86223	0.693011	0.891829	1.00227
88.4422	1.73832	0.392411	2.68244	1.55279	0.0892068	-0.262779	0.790939	2.0507	0.91211	1.10513	0.970217
88.9447	1.95894	0.644599	2.82953	1.78163	0.305761	0.0474413	1.01672	2.24468	1.13898	1.32981	0.934292
89.4472	2.19344	0.904553	2.99082	2.01817	0.528993	0.380085	1.25934	2.45627	1.37924	1.56788	0.899238
89.9497	2.4412	1.18354	3.16498	2.26102	0.769885	0.725762	1.50793	2.67535	1.63219	1.81798	0.863045
90.4523	2.69713	1.47104	3.34763	2.5152	1.01804	1.09395	1.77431	2.9072	1.89252	2.07967	0.8262
90.9548	2.97111	1.77375	3.54859	2.77095	1.2802	1.47745	2.04606	3.15348	2.16953	2.35457	0.791188
91.4573	3.25019	2.08853	3.75494	3.04011	1.55306	1.87529	2.33277	3.40592	2.45054	2.63904	0.75521
91.9598	3.5467	2.41228	3.97965	3.30841	1.83397	2.29333	2.62728	3.67654	2.74722	2.93615	0.72301
92.4623	3.85034	2.75174	4.21193	3.58897	2.1292	2.7189	2.93094	3.95238	3.04966	3.24267	0.691188
92.9648	4.16497	3.09472	4.45654	3.86922	2.42728	3.16138	3.2461	4.2416	3.36143	3.55814	0.663922
93.4673	4.49168	3.45373	4.71402	4.15699	2.74026	3.61314	3.56397	4.54136	3.6837	3.88432	0.639729
93.9698	4.82118	3.81422	4.9757	4.44714	3.05421	4.06996	3.89541	4.84497	4.00751	4.21448	0.619591
94.4724	5.16531	4.186	5.25308	4.73763	3.37884	4.53938	4.22507	5.16302	4.34432	4.55474	0.605789
94.9749	5.5077	4.56085	5.52989	5.03333	3.70615	5.00525	4.56622	5.4796	4.6784	4.89638	0.594931
95.4774	5.86064	4.93823	5.81849	5.32211	4.0361	5.47686	4.90438	5.80573	5.02158	5.24268	0.591972
95.9799	6.21311	5.32144	6.10745	5.6168	4.37171	5.94634	5.24719	6.13304	5.36329	5.59115	0.592017
96.4824	6.5661	5.69787	6.39823	5.89956	4.70144	6.40625	5.58849	6.45806	5.70444	5.9356	0.59801
96.9849	6.92255	6.08024	6.69314	6.18519	5.03743	6.86616	5.92475	6.78873	6.04787	6.2829	0.608155
97.4874	7.26897	6.44995	6.97928	6.4576	5.36236	7.3073	6.26157	7.10816	6.38068	6.61954	0.620849
97.9899	7.61899	6.81931	7.26986	6.72478	5.68825	7.73707	6.57999	7.42923	6.71604	6.95372	0.63741
98.4925	7.94832	7.16985	7.54182	6.97786	5.99797	8.14839	6.90592	7.73534	7.0308	7.27292	0.654336
98.995	8.29591	7.53953	7.82911	7.24055	6.32644	8.57807	7.24598	8.06199	7.36225	7.60887	0.674797
99.4975	8.64181	7.8923	8.11327	7.4804	6.64117	8.90833	7.47011	8.35626	7.69146	7.91057	0.689994
100	8.77965	8.00579	8.22632	7.54446	6.74234	8.92278	7.46461	8.41147	7.82258	7.99111	0.687983

## Sheet: M1a_LeftLeg_NW
StancePhase	NDevL_Meas1	NDevL_Meas2	NDevL_Meas3	NDevL_Meas4	NDevL_Meas5	NDevL_Meas6	NDevL_Meas7	NDevL_Meas8	NDevL_Meas9	NDevL_Mean	NDevL_SD
0	-2.17666	-2.70086	-2.57004	-2.36382	-3.12456	-2.61438	-2.60828	-3.51292	-2.74234	-2.71265	0.397016
0.502513	-2.0923	-2.60567	-2.48838	-2.26536	-3.03283	-2.46707	-2.46035	-3.45412	-2.65938	-2.61394	0.408968
1.00503	-1.94389	-2.44856	-2.34317	-2.10903	-2.88031	-2.33749	-2.31794	-3.37987	-2.51013	-2.47449	0.427487
1.50754	-1.82922	-2.31968	-2.22898	-1.98275	-2.7546	-2.19631	-2.16769	-3.3087	-2.38702	-2.35277	0.441959
2.01005	-1.70258	-2.17533	-2.10092	-1.84143	-2.61265	-2.07124	-2.0301	-3.24843	-2.24582	-2.22539	0.460661
2.51256	-1.58148	-2.03107	-1.97634	-1.70301	-2.46975	-1.9393	-1.8685	-3.16872	-2.10362	-2.09353	0.474928
3.01508	-1.46647	-1.88745	-1.85569	-1.56256	-2.32618	-1.80661	-1.72454	-3.1072	-1.96094	-1.9664	0.493258
3.51759	-1.34181	-1.7306	-1.72327	-1.41316	-2.168	-1.6923	-1.56245	-3.03207	-1.80199	-1.82952	0.510381
4.0201	-1.23968	-1.58967	-1.61095	-1.276	-2.02383	-1.56309	-1.40986	-2.95983	-1.65858	-1.7035	0.525396
4.52261	-1.12126	-1.42762	-1.48021	-1.11965	-1.8568	-1.45548	-1.25375	-2.89474	-1.49243	-1.56688	0.54644
5.02513	-1.02636	-1.28602	-1.37046	-0.983785	-1.70783	-1.34772	-1.09317	-2.81352	-1.34266	-1.44128	0.5595
5.52764	-0.925339	-1.1282	-1.25241	-0.826776	-1.54047	-1.24001	-0.945571	-2.75191	-1.18047	-1.31013	0.581436
6.03015	-0.833411	-0.982329	-1.14099	-0.688834	-1.38236	-1.15594	-0.781831	-2.6736	-1.02044	-1.18441	0.597719
6.53266	-0.755099	-0.835769	-1.0409	-0.537432	-1.22097	-1.05955	-0.641136	-2.60499	-0.867837	-1.06263	0.616633
7.03518	-0.668603	-0.685585	-0.93044	-0.394952	-1.05317	-0.985456	-0.481978	-2.53872	-0.700725	-0.937737	0.63966
7.53769	-0.609491	-0.551867	-0.845128	-0.253252	-0.89893	-0.915696	-0.344548	-2.46162	-0.55507	-0.826178	0.656149
8.0402	-0.536807	-0.402337	-0.744473	-0.106524	-0.726161	-0.844346	-0.197664	-2.40425	-0.390546	-0.705901	0.684032
8.54271	-0.4883	-0.277811	-0.666085	0.0247547	-0.575369	-0.798623	-0.0609771	-2.32903	-0.244859	-0.601811	0.703315
9.04523	-0.437416	-0.136974	-0.584104	0.172077	-0.405757	-0.740684	0.0690265	-2.26979	-0.0928849	-0.491834	0.73164
9.54774	-0.393099	-0.0160545	-0.507439	0.295259	-0.253215	-0.702088	0.203896	-2.20793	0.056733	-0.391548	0.757995
10.0503	-0.364902	0.109099	-0.446351	0.437111	-0.0942673	-0.669248	0.317002	-2.14192	0.19253	-0.295661	0.785078
10.5528	-0.325386	0.229577	-0.373601	0.555826	0.0623572	-0.630317	0.444965	-2.09395	0.342078	-0.198717	0.817966
11.0553	-0.312191	0.336776	-0.327348	0.685795	0.207414	-0.615696	0.544891	-2.02899	0.465971	-0.11593	0.8456
11.5578	-0.283682	0.454841	-0.266372	0.802618	0.364957	-0.587219	0.658697	-1.98499	0.605292	-0.0262062	0.88139
12.0603	-0.274376	0.547396	-0.225387	0.916203	0.498152	-0.573016	0.750079	-1.93369	0.72457	0.04777	0.911585
12.5628	-0.262236	0.656616	-0.182849	1.03079	0.648774	-0.565119	0.843464	-1.88546	0.844288	0.125363	0.946963
13.0653	-0.249924	0.740974	-0.141301	1.12686	0.775075	-0.546505	0.928684	-1.85135	0.96191	0.193825	0.979656
13.5678	-0.252665	0.834209	-0.116375	1.23552	0.910122	-0.550662	0.999237	-1.80211	1.0599	0.257463	1.01268
14.0704	-0.238741	0.91575	-0.0760606	1.31636	1.03332	-0.540281	1.07671	-1.77555	1.17081	0.320257	1.04603
14.5729	-0.247701	0.989614	-0.0601081	1.41324	1.14784	-0.539403	1.12692	-1.73617	1.25292	0.371906	1.07583
15.0754	-0.239269	1.0693	-0.0280177	1.4831	1.26724	-0.545707	1.19173	-1.7051	1.34719	0.426719	1.10727
15.5779	-0.244436	1.12645	-0.0107378	1.56251	1.36227	-0.537045	1.22754	-1.68112	1.42165	0.469677	1.13375
16.0804	-0.247273	1.20038	0.00763019	1.62532	1.47226	-0.548732	1.2741	-1.64424	1.4919	0.514591	1.16091
16.5829	-0.244451	1.24809	0.0306673	1.684	1.55347	-0.54491	1.30187	-1.62875	1.56195	0.551328	1.18407
17.0854	-0.257284	1.31018	0.0367982	1.7413	1.64634	-0.544592	1.32715	-1.59619	1.60906	0.585862	1.20584
17.5879	-0.250691	1.3561	0.0614211	1.77978	1.71995	-0.551082	1.35052	-1.57682	1.67009	0.617696	1.22478
18.0905	-0.26549	1.40225	0.0633988	1.82993	1.79035	-0.537644	1.35614	-1.55766	1.7025	0.642642	1.24152
18.593	-0.263621	1.4499	0.0809368	1.85232	1.8589	-0.540663	1.37453	-1.52999	1.74596	0.669807	1.25489
19.0955	-0.271652	1.48097	0.087293	1.89143	1.90704	-0.526997	1.36641	-1.52104	1.77312	0.687398	1.26682
19.598	-0.279788	1.52792	0.0920654	1.90382	1.96776	-0.510415	1.37591	-1.4929	1.7941	0.70872	1.27469
20.1005	-0.278383	1.5496	0.104983	1.92785	1.99944	-0.500411	1.36172	-1.48164	1.81945	0.722512	1.28044
20.603	-0.293855	1.58935	0.0991389	1.93603	2.04615	-0.466738	1.358	-1.46347	1.82165	0.736251	1.28456
21.1055	-0.288246	1.60889	0.112773	1.94319	2.0694	-0.446603	1.34387	-1.44167	1.84083	0.749159	1.28277
21.608	-0.302286	1.63523	0.104653	1.95048	2.09688	-0.410953	1.32532	-1.43367	1.83475	0.7556	1.28385
22.1106	-0.300935	1.6571	0.11011	1.94264	2.1175	-0.368358	1.31338	-1.40599	1.8405	0.767326	1.27633
22.6131	-0.305564	1.6682	0.107596	1.94905	2.12538	-0.334793	1.28288	-1.39707	1.83613	0.7702	1.27211
23.1156	-0.312873	1.69144	0.100519	1.93149	2.14406	-0.277301	1.2709	-1.37492	1.82558	0.777655	1.26339
23.6181	-0.307208	1.69112	0.104813	1.93428	2.13803	-0.233262	1.23498	-1.35466	1.82553	0.781512	1.25141
24.1206	-0.319679	1.70996	0.0892509	1.91393	2.15089	-0.178297	1.21831	-1.34244	1.80396	0.782875	1.24399
24.6231	-0.310513	1.70532	0.0941748	1.90953	2.14011	-0.115465	1.18432	-1.31255	1.80268	0.788622	1.22632
25.1256	-0.319557	1.71286	0.0795607	1.89242	2.14221	-0.0666398	1.15912	-1.3022	1.78046	0.786471	1.21756
25.6281	-0.315752	1.70984	0.0770294	1.87877	2.13465	0.00347045	1.13192	-1.27432	1.77009	0.790633	1.20042
26.1307	-0.314839	1.70247	0.0708567	1.86797	2.12416	0.0585291	1.09788	-1.25441	1.75533	0.789771	1.18605
26.6332	-0.32015	1.70227	0.0580411	1.84605	2.12258	0.118306	1.07789	-1.23664	1.73318	0.789059	1.17379
27.1357	-0.310375	1.68213	0.0602175	1.84084	2.10295	0.185834	1.03903	-1.20547	1.72594	0.791233	1.15392
27.6382	-0.320557	1.68067	0.0424023	1.8148	2.10423	0.234619	1.02264	-1.19311	1.69751	0.787024	1.14465
28.1407	-0.309943	1.65462	0.0458466	1.81147	2.08305	0.302038	0.985758	-1.16078	1.69043	0.789166	1.12468
28.6432	-0.316455	1.64544	0.032571	1.7871	2.0811	0.354311	0.967854	-1.14178	1.6654	0.786171	1.11301
29.1457	-0.313527	1.62102	0.0295476	1.78101	2.06616	0.406637	0.939356	-1.1187	1.65023	0.784637	1.09826
29.6482	-0.310731	1.59974	0.0272341	1.7634	2.05653	0.468398	0.916598	-1.08768	1.63484	0.78537	1.08163
30.1508	-0.317603	1.58095	0.0162327	1.75143	2.05158	0.509488	0.899503	-1.07276	1.60944	0.780919	1.07228
30.6533	-0.307471	1.54857	0.0234071	1.74293	2.03487	0.568487	0.872561	-1.03733	1.60145	0.783053	1.05347
31.1558	-0.318093	1.53386	0.0109055	1.72508	2.03781	0.615155	0.865254	-1.01937	1.5716	0.780246	1.04521
31.6583	-0.308501	1.49669	0.0199413	1.72438	2.01973	0.659569	0.838798	-0.991632	1.56208	0.780116	1.02915
32.1608	-0.313496	1.48062	0.0155835	1.70397	2.02431	0.717077	0.836253	-0.962529	1.53647	0.782028	1.01788
32.6633	-0.311527	1.44694	0.019508	1.70681	2.01242	0.754393	0.816723	-0.945688	1.51691	0.77961	1.00719
33.1658	-0.305687	1.42423	0.0286447	1.689	2.0125	0.809879	0.813503	-0.910392	1.49971	0.784598	0.992525
33.6683	-0.311526	1.39972	0.0273658	1.69024	2.01174	0.857298	0.805839	-0.895779	1.46861	0.783723	0.985938
34.1709	-0.29781	1.36918	0.0470855	1.67975	2.00538	0.900831	0.799222	-0.86741	1.45556	0.787975	0.97094
34.6734	-0.304255	1.35392	0.0478793	1.67574	2.01505	0.96125	0.804327	-0.845184	1.41916	0.791988	0.965051
35.1759	-0.29098	1.31978	0.0697728	1.67469	2.00586	1.00265	0.795893	-0.830659	1.40052	0.794169	0.953498
35.6784	-0.289008	1.30875	0.0815841	1.66496	2.0202	1.06211	0.810225	-0.801689	1.36707	0.802689	0.945625
36.1809	-0.282647	1.2785	0.098907	1.67188	2.01507	1.11806	0.805051	-0.794189	1.33506	0.805077	0.939274
36.6834	-0.268575	1.26526	0.125097	1.65929	2.02686	1.16853	0.822573	-0.769303	1.30739	0.815237	0.929502
37.1859	-0.268208	1.24535	0.138377	1.66973	2.03162	1.23925	0.82647	-0.756084	1.26199	0.820945	0.927025
37.6884	-0.246584	1.22646	0.173892	1.65911	2.0367	1.29246	0.84189	-0.743404	1.23465	0.830576	0.918124
38.191	-0.244545	1.21855	0.190388	1.66762	2.05235	1.36295	0.858191	-0.719956	1.18306	0.840957	0.9166
38.6935	-0.224319	1.19603	0.225754	1.66347	2.05222	1.43431	0.869746	-0.714884	1.1463	0.849849	0.911669
39.196	-0.212448	1.19623	0.253261	1.666	2.07427	1.49829	0.897376	-0.689271	1.09653	0.864471	0.909687
39.6985	-0.199522	1.17652	0.282151	1.67028	2.07504	1.58494	0.907654	-0.678785	1.04393	0.873578	0.909491
40.201	-0.175841	1.178	0.322267	1.66585	2.09624	1.65544	0.94154	-0.661355	0.99787	0.891112	0.908647
40.7035	-0.16816	1.16802	0.346387	1.67683	2.1047	1.74132	0.955877	-0.637938	0.931329	0.90204	0.911811
41.206	-0.138502	1.16545	0.392788	1.66765	2.11955	1.83171	0.98947	-0.628475	0.883064	0.920301	0.914584
41.7085	-0.12775	1.16822	0.420067	1.68033	2.13883	1.91203	1.0128	-0.597898	0.811165	0.935312	0.920562
42.2111	-0.100963	1.16107	0.463264	1.67042	2.1469	2.01588	1.04134	-0.58512	0.751932	0.951636	0.927215
42.7136	-0.0794046	1.17377	0.50085	1.67844	2.17421	2.10411	1.07519	-0.559205	0.683105	0.972341	0.937608
43.2161	-0.0600064	1.16651	0.535524	1.67134	2.18005	2.20403	1.09794	-0.533191	0.60892	0.98568	0.946794
43.7186	-0.0268126	1.18211	0.583359	1.66946	2.20792	2.31052	1.13924	-0.515767	0.545091	1.01057	0.962333
44.2211	-0.0112076	1.18127	0.612214	1.66625	2.21758	2.40276	1.15948	-0.478961	0.460743	1.02335	0.974588
44.7236	0.0268563	1.19269	0.66246	1.65243	2.23795	2.51711	1.20173	-0.461052	0.396724	1.04743	0.992279
45.2261	0.0474046	1.20234	0.693369	1.65094	2.25456	2.61491	1.22453	-0.425042	0.312946	1.06399	1.01022
45.7286	0.0815273	1.20649	0.736168	1.62709	2.26325	2.71872	1.26085	-0.394673	0.242103	1.08239	1.02624
46.2312	0.113668	1.22511	0.774962	1.62285	2.28436	2.8295	1.28974	-0.366295	0.16827	1.10468	1.04972
46.7337	0.140232	1.22421	0.805816	1.59398	2.283	2.92099	1.31601	-0.3216	0.0897048	1.11693	1.06468
47.2362	0.182971	1.2451	0.850688	1.58226	2.30137	3.03191	1.3505	-0.294344	0.0280327	1.14205	1.08814
47.7387	0.206439	1.24488	0.873393	1.55416	2.29554	3.12554	1.36698	-0.244974	-0.0506333	1.15237	1.10616
48.2412	0.251773	1.26005	0.915562	1.53218	2.30285	3.21955	1.40218	-0.205647	-0.104603	1.17488	1.12372
48.7437	0.280824	1.26579	0.938282	1.50881	2.29782	3.32137	1.4128	-0.160869	-0.171128	1.18819	1.14534
49.2462	0.320139	1.27072	0.968386	1.47713	2.28929	3.40018	1.44156	-0.103951	-0.22225	1.20458	1.15749
49.7487	0.360338	1.28367	0.996119	1.45909	2.28617	3.49619	1.45145	-0.0611901	-0.26717	1.22274	1.17658
50.2513	0.391368	1.2799	1.0112	1.42177	2.26323	3.57561	1.46811	0.00549392	-0.313848	1.23365	1.18845
50.7538	0.440413	1.29645	1.04108	1.40664	2.25822	3.65075	1.48091	0.0582916	-0.335342	1.25527	1.19856
51.2563	0.468969	1.29091	1.04667	1.37015	2.22784	3.7353	1.48467	0.122883	-0.367967	1.26438	1.2115
51.7588	0.518387	1.30545	1.07009	1.35439	2.21511	3.79471	1.50095	0.193483	-0.370539	1.28689	1.21355
52.2613	0.553375	1.30697	1.07558	1.32532	2.18609	3.8696	1.49658	0.253538	-0.376884	1.29891	1.22179
52.7638	0.595244	1.31634	1.08536	1.30648	2.16229	3.93008	1.51366	0.335954	-0.365354	1.32001	1.22213
53.2663	0.640976	1.33077	1.0964	1.28902	2.14058	3.98268	1.50905	0.40055	-0.338832	1.33902	1.21988
53.7688	0.674022	1.33681	1.09284	1.2672	2.10773	4.04699	1.5226	0.480845	-0.313003	1.35734	1.22108
54.2714	0.726091	1.36375	1.10698	1.26144	2.09346	4.08544	1.5247	0.558874	-0.257434	1.38481	1.21043
54.7739	0.756131	1.37251	1.09806	1.2395	2.05846	4.13794	1.53156	0.629606	-0.212305	1.40127	1.20792
55.2764	0.804314	1.40605	1.10729	1.24165	2.04666	4.17916	1.5433	0.717724	-0.139543	1.43407	1.19652
55.7789	0.838679	1.42459	1.10285	1.22405	2.0178	4.20958	1.54376	0.78465	-0.0708089	1.4528	1.18574
56.2814	0.874479	1.45762	1.10114	1.22827	2.00244	4.25433	1.56279	0.869129	0.00724567	1.48416	1.17754
56.7839	0.915052	1.48986	1.10569	1.21905	1.98495	4.27386	1.5606	0.942751	0.0974077	1.50991	1.16118
57.2864	0.937829	1.51845	1.09482	1.22009	1.96329	4.30639	1.58056	1.01333	0.176085	1.53454	1.15297
57.7889	0.97868	1.56225	1.10464	1.22093	1.95634	4.33195	1.58083	1.09497	0.27779	1.5676	1.13805
58.2915	0.995509	1.58753	1.09346	1.21651	1.93082	4.34484	1.59482	1.15494	0.360253	1.58652	1.12618
58.794	1.02719	1.63533	1.1004	1.22598	1.92823	4.37502	1.60135	1.23359	0.460552	1.62085	1.11557
59.2965	1.04661	1.66215	1.09835	1.21778	1.90508	4.38179	1.60575	1.29476	0.551726	1.64044	1.10208
59.799	1.06369	1.70521	1.09744	1.2318	1.8993	4.40048	1.61896	1.35852	0.64196	1.6686	1.09278
60.3015	1.08865	1.7385	1.1077	1.22436	1.88464	4.41687	1.61524	1.42661	0.741368	1.69377	1.08215
60.804	1.09439	1.77171	1.10214	1.23769	1.87146	4.41901	1.63172	1.47547	0.821614	1.71391	1.07182
61.3065	1.12022	1.81262	1.11979	1.23599	1.86724	4.44089	1.62546	1.54276	0.92135	1.74292	1.06426
61.809	1.12454	1.83703	1.11903	1.24439	1.84828	4.44162	1.63965	1.58801	0.998402	1.76011	1.05531
62.3116	1.14358	1.88159	1.13579	1.25138	1.85101	4.45277	1.63747	1.64162	1.0879	1.78701	1.04741
62.8141	1.15579	1.90333	1.14837	1.25345	1.8327	4.46631	1.64478	1.69255	1.16823	1.80728	1.04245
63.3166	1.16472	1.94467	1.16006	1.2687	1.83576	4.46441	1.65086	1.72895	1.24172	1.82887	1.03369
63.8191	1.18687	1.97096	1.18714	1.26656	1.82545	4.48439	1.65034	1.78199	1.32507	1.8532	1.03046
64.3216	1.19042	2.00368	1.19764	1.28645	1.82341	4.48629	1.66446	1.81108	1.38547	1.8721	1.02469
64.8241	1.21653	2.03842	1.23245	1.2848	1.82485	4.49717	1.65959	1.85402	1.46428	1.8969	1.01925
65.3266	1.22448	2.06217	1.25073	1.30426	1.81698	4.51551	1.6775	1.88808	1.52028	1.91778	1.01844
65.8291	1.24632	2.10365	1.2842	1.30827	1.82799	4.51796	1.67461	1.9145	1.58546	1.94033	1.01195
66.3317	1.26617	2.12355	1.3169	1.32314	1.81875	4.54422	1.69062	1.9547	1.64408	1.96468	1.01228
66.8342	1.28062	2.16566	1.34506	1.33612	1.83261	4.55619	1.69569	1.97207	1.69237	1.98626	1.01014
67.3367	1.31185	2.18916	1.39079	1.34509	1.82882	4.57553	1.70595	2.00789	1.75313	2.01202	1.00736
67.8392	1.32382	2.22534	1.41775	1.367	1.83848	4.60714	1.72158	2.02992	1.78985	2.03565	1.01132
68.3417	1.35854	2.25767	1.46784	1.37225	1.84492	4.62248	1.72641	2.05217	1.84532	2.06084	1.00777
68.8442	1.37707	2.28511	1.50193	1.39974	1.84727	4.66239	1.75054	2.08404	1.88034	2.0876	1.01266
69.3467	1.40657	2.32595	1.54695	1.40597	1.86343	4.6913	1.75428	2.09643	1.92261	2.11261	1.01488
69.8492	1.43737	2.3474	1.59319	1.43389	1.86102	4.72466	1.78135	2.12984	1.96266	2.14127	1.01568
70.3518	1.45927	2.39101	1.63005	1.44606	1.88121	4.77353	1.79002	2.14568	1.99034	2.16747	1.02522
70.8543	1.49986	2.4128	1.6852	1.46972	1.8805	4.80452	1.81387	2.16929	2.03389	2.19663	1.02451
71.3568	1.51985	2.45131	1.71895	1.49067	1.89728	4.85857	1.8318	2.19709	2.0537	2.22436	1.03511
71.8593	1.56132	2.47905	1.77342	1.50785	1.90434	4.90336	1.84895	2.21027	2.09261	2.25346	1.03992
72.3618	1.58821	2.50705	1.81228	1.53685	1.91304	4.94768	1.87626	2.24457	2.11422	2.28224	1.04547
72.8643	1.62224	2.5416	1.85717	1.54868	1.92957	5.00856	1.88751	2.25873	2.14074	2.31053	1.05759
73.3668	1.66028	2.55908	1.90493	1.58154	1.93101	5.04863	1.91972	2.28682	2.16902	2.34011	1.05991
73.8693	1.6856	2.59555	1.93852	1.59172	1.95303	5.10823	1.92937	2.31257	2.18233	2.36633	1.07328
74.3719	1.7306	2.6074	1.9905	1.62246	1.95277	5.1592	1.95938	2.32921	2.21343	2.39611	1.0788
74.8744	1.75366	2.63771	2.01883	1.63525	1.97282	5.20379	1.97237	2.3642	2.22031	2.41988	1.08749
75.3769	1.79595	2.65017	2.06483	1.65841	1.97737	5.26477	1.99375	2.3775	2.24464	2.44749	1.09799
75.8794	1.82509	2.66761	2.09583	1.67627	1.98892	5.30189	2.01244	2.4087	2.25365	2.47004	1.10317
76.3819	1.85691	2.68377	2.12763	1.68905	2.00122	5.35402	2.02236	2.43029	2.2635	2.49209	1.1139
76.8844	1.89485	2.68666	2.16361	1.71105	2.00236	5.39797	2.04466	2.44826	2.27754	2.51411	1.12028
77.3869	1.91602	2.70395	2.18062	1.71413	2.0195	5.4294	2.04485	2.47903	2.27297	2.52894	1.12728
77.8894	1.9567	2.69617	2.21507	1.73593	2.0136	5.47624	2.06479	2.48771	2.2864	2.54807	1.1351
78.392	1.97383	2.7074	2.22339	1.73267	2.02801	5.49629	2.06004	2.51553	2.27463	2.55687	1.14024
78.8945	2.00639	2.69544	2.24468	1.74801	2.021	5.52587	2.07041	2.52629	2.27728	2.56838	1.14513
79.397	2.02627	2.69296	2.25035	1.74243	2.02465	5.54707	2.06538	2.53823	2.26609	2.5726	1.15142
79.8995	2.04269	2.68144	2.24958	1.74549	2.02065	5.54888	2.06105	2.55487	2.25088	2.57284	1.1516
80.402	2.06541	2.66149	2.25192	1.7399	2.00946	5.56349	2.05718	2.5498	2.24139	2.57112	1.15649
80.9045	2.06581	2.64983	2.22859	1.72746	2.00757	5.54762	2.03731	2.56167	2.20934	2.55947	1.15555
81.407	2.08319	2.61449	2.21922	1.72091	1.98332	5.53415	2.0315	2.54889	2.19424	2.54777	1.15328
81.9095	2.07407	2.59677	2.18021	1.6933	1.97748	5.51103	1.99946	2.5403	2.15272	2.52504	1.15381
82.4121	2.07459	2.55211	2.14848	1.68142	1.946	5.46141	1.9852	2.52604	2.12141	2.49963	1.14364
82.9146	2.06172	2.52032	2.10096	1.64172	1.9281	5.42151	1.94626	2.49137	2.07723	2.46547	1.14156
83.4171	2.03835	2.47212	2.04147	1.61814	1.89491	5.34889	1.91675	2.46877	2.02372	2.42479	1.12923
83.9196	2.02045	2.42072	1.98613	1.57027	1.85929	5.27331	1.87486	2.41603	1.97682	2.37754	1.11821
84.4221	1.97492	2.37035	1.90257	1.52905	1.82553	5.18949	1.82633	2.37021	1.90399	2.32138	1.10788
84.9246	1.94334	2.29932	1.83276	1.47558	1.77199	5.07618	1.78162	2.30922	1.8469	2.25966	1.08804
85.4271	1.88338	2.24255	1.73483	1.41365	1.73329	4.97278	1.71499	2.23189	1.76358	2.18788	1.07635
85.9296	1.82795	2.15708	1.64234	1.35432	1.66686	4.83911	1.66335	2.16101	1.68717	2.11102	1.05456
86.4322	1.75995	2.08652	1.53829	1.27253	1.61579	4.7006	1.58336	2.05831	1.60062	2.024	1.0356
86.9347	1.67662	1.99356	1.42072	1.20405	1.54323	4.55848	1.51842	1.96516	1.50145	1.9313	1.01657
87.4372	1.59992	1.90311	1.31144	1.1064	1.47363	4.38707	1.43092	1.84976	1.41133	1.8304	0.990665
87.9397	1.49387	1.80678	1.17519	1.02367	1.39879	4.22741	1.34736	1.72492	1.29451	1.72139	0.971504
88.4422	1.40145	1.69532	1.05474	0.915308	1.30924	4.04219	1.25605	1.60152	1.19347	1.6077	0.945153
88.9447	1.28318	1.59433	0.911018	0.813674	1.23041	3.85168	1.15251	1.4498	1.06871	1.48392	0.920861
89.4472	1.16816	1.46651	0.773084	0.698614	1.12507	3.66337	1.05711	1.31096	0.948791	1.35685	0.898185
89.9497	1.04592	1.35527	0.630417	0.576317	1.03628	3.44806	0.937076	1.14746	0.822943	1.22219	0.86973
90.4523	0.908468	1.21894	0.475366	0.456146	0.922561	3.24738	0.833803	0.984513	0.682782	1.08111	0.848035
90.9548	0.78297	1.09167	0.334749	0.315738	0.817677	3.02805	0.704181	0.820264	0.554998	0.938922	0.821338
91.4573	0.631804	0.953656	0.171535	0.189656	0.702011	2.80491	0.588437	0.636548	0.401778	0.786704	0.796643
91.9598	0.497733	0.808841	0.0281321	0.0376607	0.57915	2.59157	0.456579	0.469796	0.265446	0.637212	0.774687
92.4623	0.345202	0.671704	-0.130519	-0.0961748	0.463575	2.35628	0.326395	0.280982	0.110353	0.480866	0.748346
92.9648	0.198205	0.514214	-0.280532	-0.251236	0.327031	2.14026	0.197256	0.104086	-0.0397801	0.323278	0.728348
93.4673	0.0530136	0.376069	-0.425607	-0.393707	0.209006	1.91521	0.0556009	-0.0747625	-0.18887	0.16955	0.705135
93.9698	-0.103606	0.21562	-0.578833	-0.543895	0.0677651	1.69034	-0.0694937	-0.261175	-0.350289	0.00738157	0.684215
94.4724	-0.240082	0.0731572	-0.709227	-0.692992	-0.0567433	1.48497	-0.214849	-0.427133	-0.492843	-0.141749	0.6657
94.9749	-0.394525	-0.0798227	-0.854721	-0.83281	-0.193025	1.26568	-0.337296	-0.609226	-0.654797	-0.29895	0.645628
95.4774	-0.525408	-0.227019	-0.974735	-0.982639	-0.325124	1.07195	-0.476355	-0.768715	-0.795103	-0.444794	0.629238
95.9799	-0.663062	-0.365521	-1.0996	-1.10945	-0.450105	0.880922	-0.59774	-0.929327	-0.944396	-0.586475	0.613302
96.4824	-0.789093	-0.512153	-1.2117	-1.25085	-0.585053	0.695353	-0.721816	-1.08438	-1.08464	-0.727149	0.597731
96.9849	-0.900227	-0.634218	-1.30803	-1.36394	-0.697274	0.539216	-0.841018	-1.21629	-1.21294	-0.848301	0.58547
97.4874	-1.01486	-0.769903	-1.40727	-1.48664	-0.825128	0.377476	-0.945248	-1.35591	-1.34775	-0.975026	0.573243
97.9899	-1.09829	-0.876796	-1.47521	-1.58523	-0.926228	0.246741	-1.05587	-1.46348	-1.4545	-1.07654	0.561776
98.4925	-1.18849	-0.988551	-1.55001	-1.67968	-1.03427	0.129556	-1.14014	-1.56937	-1.57043	-1.17682	0.555092
98.995	-1.24971	-1.0865	-1.5953	-1.76643	-1.13107	0.0134614	-1.24315	-1.66236	-1.66292	-1.26488	0.543339
99.4975	-1.30677	-1.1721	-1.63624	-1.83041	-1.21761	-0.0505059	-1.29107	-1.72665	-1.75563	-1.33189	0.543068
100	-1.32997	-1.20685	-1.65296	-1.85796	-1.25277	-0.0636138	-1.2967	-1.75106	-1.79343	-1.35614	0.547142

## Sheet: M1a_RightLeg_NH
StancePhase	NEleR_Meas1	NEleR_Meas2	NEleR_Meas3	NEleR_Meas4	NEleR_Meas5	NEleR_Meas6	NEleR_Meas7	NEleR_Meas8	NEleR_Meas9	NEleR_Mean	NEleR_SD
0	3.17931	3.75487	2.64879	3.76142	4.04138	3.87164	3.95582	3.26441	3.79726	3.5861	0.457824
0.502513	3.12345	3.73252	2.60005	3.72133	4.00289	3.83256	3.93218	3.19027	3.73047	3.54064	0.466264
1.00503	3.06857	3.71636	2.54422	3.68396	3.9671	3.78426	3.89884	3.11886	3.66528	3.49416	0.475742
1.50754	3.03109	3.70258	2.49318	3.66121	3.94576	3.73383	3.864	3.06595	3.61647	3.45712	0.48372
2.01005	2.98843	3.69755	2.44933	3.63299	3.91872	3.68274	3.84172	3.00865	3.56145	3.42017	0.491894
2.51256	2.95581	3.70388	2.41482	3.61836	3.9052	3.63741	3.82303	2.96625	3.51966	3.39382	0.500071
3.01508	2.92969	3.70727	2.3769	3.60668	3.89447	3.58114	3.80307	2.92835	3.48019	3.36753	0.507966
3.51759	2.90114	3.72593	2.35332	3.59587	3.88451	3.52836	3.7978	2.8931	3.44091	3.34677	0.516185
4.0201	2.88681	3.74411	2.32937	3.5995	3.88913	3.47514	3.78919	2.8735	3.41487	3.33352	0.524621
4.52261	2.86795	3.76463	2.30867	3.59873	3.88945	3.41025	3.78685	2.85119	3.38293	3.31785	0.533453
5.02513	2.85589	3.79538	2.29892	3.60751	3.8997	3.3506	3.79395	2.83968	3.35865	3.31114	0.543111
5.52764	2.84982	3.81754	2.28313	3.62312	3.91727	3.28334	3.79524	2.8361	3.33868	3.30492	0.553625
6.03015	2.83798	3.84848	2.27828	3.63506	3.93171	3.2072	3.80873	2.83031	3.31235	3.2989	0.565433
6.53266	2.83803	3.87662	2.27374	3.66112	3.9611	3.1354	3.82239	2.83941	3.29697	3.30053	0.578652
7.03518	2.83205	3.89881	2.26729	3.68428	3.98839	3.05055	3.83449	2.8468	3.27527	3.29755	0.59366
7.53769	2.82875	3.92804	2.27111	3.71098	4.02017	2.96135	3.8581	2.85865	3.25383	3.299	0.610916
8.0402	2.83025	3.94391	2.26641	3.74694	4.06234	2.87249	3.87398	2.88022	3.23795	3.30161	0.630155
8.54271	2.82229	3.96149	2.26737	3.7749	4.09761	2.76807	3.89467	2.8947	3.21083	3.2991	0.652171
9.04523	2.82312	3.97471	2.26818	3.81239	4.14376	2.66362	3.91835	2.91889	3.19003	3.30145	0.676982
9.54774	2.81599	3.97482	2.26073	3.84745	4.18887	2.55386	3.93192	2.94104	3.16359	3.29759	0.703826
10.0503	2.80705	3.97887	2.26069	3.87735	4.23012	2.43027	3.95312	2.95851	3.12953	3.29172	0.734041
10.5528	2.80136	3.96716	2.24958	3.9152	4.28078	2.30972	3.966	2.98388	3.10062	3.28603	0.766458
11.0553	2.78289	3.95155	2.23812	3.94115	4.32069	2.17915	3.97312	2.99797	3.05782	3.27138	0.800336
11.5578	2.77015	3.93237	2.22634	3.96925	4.36388	2.0402	3.98403	3.01444	3.01558	3.25736	0.837719
12.0603	2.74815	3.89665	2.20167	3.99583	4.40659	1.90491	3.97974	3.02969	2.97021	3.23705	0.875362
12.5628	2.72039	3.86372	2.18167	4.00996	4.43751	1.75718	3.97622	3.03334	2.91219	3.21024	0.914394
13.0653	2.69467	3.81649	2.14987	4.02946	4.47456	1.60782	3.96708	3.04265	2.85908	3.18241	0.956057
13.5678	2.65353	3.76191	2.11201	4.03615	4.49915	1.46008	3.94375	3.04017	2.79374	3.1445	0.995512
14.0704	2.61531	3.7062	2.07352	4.03719	4.51812	1.30079	3.92345	3.03297	2.72417	3.10352	1.0372
14.5729	2.56713	3.63281	2.01816	4.03782	4.53663	1.146	3.88816	3.02609	2.65525	3.05645	1.07861
15.0754	2.51008	3.56116	1.96372	4.02102	4.53683	0.989648	3.84607	3.00322	2.57156	3.00037	1.11658
15.5779	2.45471	3.47807	1.89746	4.00566	4.53752	0.826068	3.8028	2.9825	2.49132	2.94179	1.15736
16.0804	2.38314	3.38507	1.82038	3.97936	4.52576	0.670924	3.74218	2.95195	2.40268	2.87349	1.19362
16.5829	2.31349	3.29375	1.74331	3.94144	4.50034	0.511465	3.68302	2.91087	2.30565	2.80037	1.22805
17.0854	2.23573	3.18592	1.64893	3.90537	4.47481	0.351208	3.61526	2.87212	2.21252	2.72243	1.26375
17.5879	2.14892	3.07962	1.55427	3.85216	4.42945	0.200122	3.53657	2.8174	2.10563	2.63601	1.29221
18.0905	2.06601	2.96704	1.45202	3.7979	4.38046	0.0434732	3.46227	2.76211	2.00019	2.54794	1.32211
18.593	1.96921	2.84459	1.33891	3.73866	4.32371	-0.107754	3.37445	2.70241	1.8921	2.45292	1.34928
19.0955	1.8755	2.72798	1.22996	3.66592	4.25027	-0.252295	3.28606	2.63008	1.77378	2.35414	1.37039
19.598	1.77755	2.59927	1.10835	3.59812	4.17899	-0.401827	3.19806	2.56276	1.66217	2.25372	1.39469
20.1005	1.67187	2.47309	0.988136	3.51802	4.09205	-0.541755	3.09808	2.48379	1.54113	2.14716	1.41211
20.603	1.573	2.34734	0.867418	3.43519	3.99926	-0.679413	3.00481	2.40221	1.41982	2.04107	1.42805
21.1055	1.46331	2.2133	0.738133	3.35453	3.90561	-0.819463	2.90484	2.32262	1.30244	1.9317	1.4452
21.608	1.35803	2.0888	0.617218	3.2614	3.79609	-0.948521	2.80048	2.23071	1.17566	1.81998	1.45451
22.1106	1.25261	1.9574	0.489238	3.17505	3.69058	-1.07959	2.70289	2.14485	1.05725	1.71003	1.46682
22.6131	1.14118	1.82883	0.363514	3.0834	3.5767	-1.20889	2.59468	2.05325	0.935933	1.59651	1.47585
23.1156	1.03954	1.70649	0.243287	2.98753	3.45592	-1.32861	2.49102	1.95687	0.813067	1.48501	1.48046
23.6181	0.93078	1.57753	0.116579	2.89983	3.34099	-1.4528	2.38799	1.86753	0.69986	1.37425	1.48884
24.1206	0.827945	1.46012	0.000625627	2.80265	3.21415	-1.57075	2.27698	1.76823	0.580381	1.26226	1.49075
24.6231	0.729301	1.34087	-0.117096	2.71187	3.09203	-1.6826	2.17501	1.67429	0.469385	1.15479	1.4934
25.1256	0.626612	1.22392	-0.232495	2.62292	2.97002	-1.79865	2.06642	1.58126	0.362626	1.04696	1.49656
25.6281	0.53634	1.11764	-0.337605	2.52841	2.84112	-1.90503	1.95753	1.48208	0.253692	0.941574	1.49409
26.1307	0.442397	1.00643	-0.446899	2.44529	2.72272	-2.00949	1.85509	1.39302	0.157966	0.840724	1.49518
26.6332	0.355097	0.907041	-0.544471	2.35684	2.59802	-2.11523	1.74343	1.29792	0.0602813	0.73988	1.49268
27.1357	0.275255	0.810312	-0.638823	2.27232	2.47692	-2.21002	1.63898	1.20571	-0.030841	0.644423	1.48856
27.6382	0.192164	0.714608	-0.731293	2.19546	2.36311	-2.30642	1.5338	1.11983	-0.112159	0.552122	1.48669
28.1407	0.122423	0.632316	-0.810162	2.1123	2.24295	-2.39972	1.42351	1.02688	-0.196269	0.46158	1.48005
28.6432	0.0509843	0.546784	-0.890919	2.04064	2.13457	-2.48338	1.32276	0.943926	-0.267161	0.377579	1.4753
29.1457	-0.014669	0.471834	-0.960501	1.96827	2.02571	-2.57039	1.2151	0.859174	-0.335984	0.295394	1.46936
29.6482	-0.0711167	0.40332	-1.02271	1.89608	1.91779	-2.64987	1.11044	0.77367	-0.402028	0.217286	1.46103
30.1508	-0.131004	0.334277	-1.08402	1.83506	1.82175	-2.72294	1.01134	0.697941	-0.455524	0.145209	1.45483
30.6533	-0.177731	0.279805	-1.13021	1.76795	1.72061	-2.79861	0.904983	0.615638	-0.512257	0.0744647	1.44552
31.1558	-0.2248	0.223884	-1.17624	1.70956	1.62944	-2.86363	0.808208	0.541187	-0.559118	0.00983245	1.43701
31.6583	-0.267524	0.176158	-1.21307	1.65476	1.54305	-2.92617	0.710118	0.46975	-0.600917	-0.0504274	1.42824
32.1608	-0.299946	0.13777	-1.23954	1.5962	1.45452	-2.98832	0.610743	0.394714	-0.644676	-0.108726	1.41761
32.6633	-0.336302	0.0972416	-1.2664	1.54962	1.37946	-3.03891	0.52179	0.331249	-0.676352	-0.159845	1.40868
33.1658	-0.360357	0.0708266	-1.27839	1.49838	1.30147	-3.09028	0.427244	0.263755	-0.71127	-0.208737	1.39749
33.6683	-0.383804	0.0446915	-1.2884	1.45121	1.22943	-3.13712	0.339711	0.200972	-0.741813	-0.253902	1.38718
34.1709	-0.404788	0.0234472	-1.29222	1.41111	1.16617	-3.174	0.257713	0.145892	-0.765309	-0.292443	1.37674
34.6734	-0.414983	0.0133169	-1.28394	1.36433	1.09828	-3.21329	0.171718	0.0859555	-0.794486	-0.330344	1.36472
35.1759	-0.429851	-0.000456551	-1.2776	1.32784	1.04252	-3.2441	0.0976863	0.0376168	-0.813933	-0.362253	1.35479
35.6784	-0.43386	-0.00207243	-1.25855	1.28928	0.986585	-3.26851	0.0224438	-0.0104874	-0.834881	-0.390005	1.34256
36.1809	-0.436657	-0.00182932	-1.23656	1.24952	0.931426	-3.29477	-0.0504186	-0.0569445	-0.85663	-0.416984	1.3313
36.6834	-0.439234	-0.000545186	-1.21289	1.21884	0.886956	-3.31016	-0.112857	-0.0917143	-0.869648	-0.436807	1.32069
37.1859	-0.431169	0.0123847	-1.17767	1.18018	0.836291	-3.32354	-0.180091	-0.13033	-0.889486	-0.455936	1.30771
37.6884	-0.428872	0.0203607	-1.147	1.14804	0.793493	-3.3364	-0.238115	-0.158731	-0.902896	-0.472236	1.29756
38.191	-0.41802	0.0370847	-1.10838	1.11694	0.752883	-3.33856	-0.29229	-0.181701	-0.914743	-0.482976	1.28553
38.6935	-0.406221	0.0566994	-1.06756	1.07985	0.707313	-3.34276	-0.349	-0.205523	-0.931585	-0.495421	1.27335
39.196	-0.39756	0.0729377	-1.03116	1.05201	0.671464	-3.34344	-0.393959	-0.215725	-0.939461	-0.502765	1.26354
39.6985	-0.380041	0.0996379	-0.986285	1.01686	0.628729	-3.33646	-0.442002	-0.227683	-0.953639	-0.508988	1.25067
40.201	-0.370992	0.119893	-0.949555	0.983274	0.587596	-3.33441	-0.48643	-0.233247	-0.966277	-0.516683	1.24027
40.7035	-0.357776	0.143908	-0.911749	0.953789	0.550215	-3.32654	-0.52301	-0.230006	-0.975147	-0.519591	1.23014
41.206	-0.34594	0.170811	-0.873907	0.915142	0.503238	-3.31642	-0.565611	-0.230885	-0.992902	-0.526275	1.21801
41.7085	-0.342408	0.189506	-0.847106	0.884307	0.463009	-3.31225	-0.599497	-0.220465	-1.00435	-0.532139	1.20966
42.2111	-0.33356	0.21579	-0.81622	0.848986	0.416981	-3.30185	-0.63359	-0.210776	-1.02124	-0.537275	1.19957
42.7136	-0.336767	0.234206	-0.796174	0.811049	0.366571	-3.29546	-0.670952	-0.201404	-1.04266	-0.547954	1.19006
43.2161	-0.340531	0.250697	-0.781104	0.780793	0.321428	-3.29407	-0.699416	-0.183255	-1.05957	-0.556114	1.184
43.7186	-0.347616	0.269721	-0.766476	0.742285	0.265358	-3.28831	-0.734626	-0.172889	-1.08754	-0.568899	1.17553
44.2211	-0.366591	0.276833	-0.76578	0.710969	0.213221	-3.29165	-0.766591	-0.157055	-1.11295	-0.5844	1.1705
44.7236	-0.38201	0.28866	-0.762429	0.681747	0.159531	-3.29737	-0.794595	-0.141486	-1.14108	-0.598781	1.16726
45.2261	-0.410164	0.293143	-0.767493	0.649165	0.0988515	-3.30236	-0.829693	-0.133183	-1.17752	-0.619917	1.16265
45.7286	-0.440697	0.291844	-0.778669	0.628293	0.0461706	-3.31865	-0.8564	-0.11798	-1.20811	-0.639355	1.16318
46.2312	-0.473567	0.294405	-0.786444	0.603012	-0.0140199	-3.33433	-0.886113	-0.112042	-1.24758	-0.661852	1.16312
46.7337	-0.519026	0.284751	-0.805848	0.581751	-0.0720531	-3.35394	-0.917761	-0.106844	-1.28667	-0.688404	1.16386
47.2362	-0.561001	0.278677	-0.821901	0.565639	-0.125977	-3.3841	-0.941972	-0.100295	-1.32317	-0.712678	1.16902
47.7387	-0.615005	0.268598	-0.842055	0.540368	-0.187872	-3.41228	-0.97436	-0.105103	-1.36827	-0.743997	1.1716
48.2412	-0.672979	0.251008	-0.869873	0.521065	-0.241813	-3.44925	-1.00294	-0.105183	-1.40643	-0.775155	1.17724
48.7437	-0.732451	0.239061	-0.892887	0.493793	-0.300391	-3.49386	-1.03132	-0.112962	-1.44921	-0.808914	1.18425
49.2462	-0.805108	0.21564	-0.927357	0.459355	-0.361922	-3.53709	-1.06821	-0.127071	-1.4947	-0.849607	1.18862
49.7487	-0.873914	0.193025	-0.961007	0.426621	-0.41792	-3.59162	-1.0993	-0.138543	-1.53454	-0.888577	1.19673
50.2513	-0.952272	0.167943	-0.99643	0.378814	-0.484387	-3.6483	-1.13863	-0.163741	-1.58381	-0.935646	1.20255
50.7538	-1.03313	0.13134	-1.04105	0.330913	-0.547167	-3.7045	-1.18157	-0.18831	-1.62921	-0.984744	1.20722
51.2563	-1.11088	0.0985649	-1.07927	0.276647	-0.612572	-3.76979	-1.22219	-0.218268	-1.67686	-1.03496	1.21371
51.7588	-1.19742	0.0531895	-1.12545	0.210709	-0.68582	-3.83071	-1.27495	-0.258922	-1.73227	-1.09352	1.21571
52.2613	-1.27571	0.00382094	-1.17026	0.147851	-0.753062	-3.89191	-1.32595	-0.295507	-1.78248	-1.14924	1.21803
52.7638	-1.35718	-0.0474286	-1.21091	0.0719799	-0.829871	-3.95711	-1.38251	-0.343386	-1.84265	-1.21101	1.21906
53.2663	-1.43777	-0.112954	-1.25818	-0.00664201	-0.90664	-4.01383	-1.44953	-0.392248	-1.90381	-1.27573	1.21593
53.7688	-1.5103	-0.175992	-1.29582	-0.0866116	-0.982214	-4.07239	-1.51431	-0.440213	-1.96483	-1.33807	1.21353
54.2714	-1.58854	-0.250082	-1.33585	-0.179429	-1.0678	-4.12995	-1.59209	-0.498406	-2.03653	-1.40874	1.20774
54.7739	-1.65698	-0.330952	-1.37406	-0.268457	-1.14765	-4.17898	-1.67439	-0.550385	-2.10389	-1.47619	1.19983
55.2764	-1.72572	-0.411504	-1.40331	-0.366354	-1.23399	-4.23177	-1.75892	-0.608284	-2.17864	-1.5465	1.192
55.7789	-1.79391	-0.5065	-1.43736	-0.469775	-1.3238	-4.27957	-1.85725	-0.669059	-2.25805	-1.6217	1.18085
56.2814	-1.85266	-0.599601	-1.46105	-0.57026	-1.40896	-4.3219	-1.95393	-0.724099	-2.33431	-1.69186	1.16968
56.7839	-1.91678	-0.700382	-1.4831	-0.682836	-1.5039	-4.36855	-2.05857	-0.788298	-2.4214	-1.76931	1.15783
57.2864	-1.97196	-0.809116	-1.50471	-0.792477	-1.5942	-4.40774	-2.17051	-0.847005	-2.50547	-1.8448	1.14463
57.7889	-2.02636	-0.914484	-1.51517	-0.905852	-1.68608	-4.44601	-2.27883	-0.906508	-2.59244	-1.91908	1.13238
58.2915	-2.08194	-1.03197	-1.52991	-1.02694	-1.78335	-4.48735	-2.39725	-0.971252	-2.68593	-1.99954	1.11983
58.794	-2.12826	-1.14716	-1.53643	-1.14225	-1.87286	-4.52085	-2.51358	-1.02775	-2.77316	-2.07359	1.10811
59.2965	-2.18078	-1.26487	-1.53939	-1.267	-1.96907	-4.55777	-2.62879	-1.0913	-2.86789	-2.15187	1.0973
59.799	-2.22669	-1.38979	-1.54533	-1.39067	-2.06194	-4.59486	-2.75031	-1.15206	-2.96018	-2.2302	1.08777
60.3015	-2.27209	-1.50766	-1.54102	-1.51272	-2.15069	-4.62577	-2.86341	-1.20923	-3.04906	-2.30352	1.07959
60.804	-2.32163	-1.63321	-1.54209	-1.64303	-2.24506	-4.66254	-2.97926	-1.2735	-3.14347	-2.38264	1.07243
61.3065	-2.36357	-1.75532	-1.53984	-1.76599	-2.33014	-4.69587	-3.09366	-1.32938	-3.22872	-2.45583	1.06775
61.809	-2.41365	-1.87387	-1.5344	-1.89363	-2.41762	-4.72624	-3.19942	-1.38908	-3.31558	-2.52928	1.06321
62.3116	-2.46066	-1.99744	-1.53691	-2.02184	-2.50427	-4.76245	-3.30911	-1.44936	-3.40041	-2.60472	1.06063
62.8141	-2.50853	-2.11064	-1.53274	-2.14319	-2.58305	-4.79262	-3.40996	-1.50251	-3.47612	-2.67326	1.05967
63.3166	-2.56406	-2.22642	-1.53598	-2.27102	-2.66761	-4.82394	-3.50661	-1.56283	-3.55527	-2.74597	1.05772
63.8191	-2.6141	-2.33841	-1.542	-2.39094	-2.74456	-4.85919	-3.60383	-1.61609	-3.62475	-2.81488	1.05871
64.3216	-2.67376	-2.4422	-1.54593	-2.50936	-2.8203	-4.88814	-3.68924	-1.66881	-3.69042	-2.88091	1.05866
64.8241	-2.7329	-2.54985	-1.56162	-2.62905	-2.89833	-4.92234	-3.77533	-1.72482	-3.75543	-2.94996	1.0584
65.3266	-2.79264	-2.64664	-1.57378	-2.73778	-2.96664	-4.95774	-3.85572	-1.77136	-3.80825	-3.01228	1.06056
65.8291	-2.86097	-2.74279	-1.59299	-2.84933	-3.03906	-4.98924	-3.92678	-1.82317	-3.86196	-3.07625	1.05954
66.3317	-2.92347	-2.83703	-1.61859	-2.95371	-3.10605	-5.02871	-3.99963	-1.87048	-3.90756	-3.13836	1.06044
66.8342	-2.9939	-2.92103	-1.64102	-3.05075	-3.16722	-5.06643	-4.06127	-1.9129	-3.94456	-3.19545	1.06126
67.3367	-3.06353	-3.00865	-1.67521	-3.14925	-3.23161	-5.10404	-4.11896	-1.96049	-3.98173	-3.25483	1.05913
67.8392	-3.13085	-3.08665	-1.70668	-3.23502	-3.28504	-5.14929	-4.17445	-1.9984	-4.0056	-3.308	1.06026
68.3417	-3.20502	-3.16118	-1.7413	-3.3192	-3.33857	-5.19014	-4.21728	-2.03867	-4.02669	-3.35978	1.05833
68.8442	-3.27105	-3.23538	-1.78226	-3.39792	-3.38857	-5.23426	-4.26004	-2.078	-4.04193	-3.40993	1.05617
69.3467	-3.3412	-3.29763	-1.8161	-3.46449	-3.42819	-5.28261	-4.29402	-2.10935	-4.04463	-3.45314	1.05635
69.8492	-3.40864	-3.36171	-1.85712	-3.53117	-3.46985	-5.32515	-4.31842	-2.14674	-4.04706	-3.49621	1.05237
70.3518	-3.46947	-3.41695	-1.89309	-3.58469	-3.5003	-5.37277	-4.34215	-2.17663	-4.03676	-3.53253	1.0514
70.8543	-3.53397	-3.46479	-1.92474	-3.63094	-3.52536	-5.41943	-4.35211	-2.20587	-4.01927	-3.56405	1.04996
71.3568	-3.58718	-3.51227	-1.95906	-3.67254	-3.54789	-5.46041	-4.3574	-2.2383	-3.99796	-3.59256	1.04615
71.8593	-3.6397	-3.5458	-1.98055	-3.69798	-3.55625	-5.50582	-4.3568	-2.26174	-3.96156	-3.6118	1.04666
72.3618	-3.68693	-3.57781	-2.00196	-3.72005	-3.56348	-5.54467	-4.34188	-2.29074	-3.92302	-3.62784	1.0441
72.8643	-3.7227	-3.6014	-2.01517	-3.72943	-3.56042	-5.5787	-4.32497	-2.31536	-3.87394	-3.63579	1.04282
73.3668	-3.75823	-3.61338	-2.0161	-3.72555	-3.54652	-5.61343	-4.29559	-2.33528	-3.81367	-3.63531	1.04429
73.8693	-3.77889	-3.62408	-2.01535	-3.7168	-3.53057	-5.63641	-4.25571	-2.35975	-3.75144	-3.62989	1.04236
74.3719	-3.79323	-3.61937	-1.99721	-3.68942	-3.4987	-5.65472	-4.21219	-2.37375	-3.67371	-3.61248	1.04459
74.8744	-3.79901	-3.60906	-1.9718	-3.65359	-3.46141	-5.66734	-4.15235	-2.38871	-3.59081	-3.58823	1.0463
75.3769	-3.78789	-3.59056	-1.93603	-3.60575	-3.41522	-5.66445	-4.0869	-2.40035	-3.49975	-3.5541	1.04688
75.8794	-3.77185	-3.55632	-1.88138	-3.53872	-3.35296	-5.65574	-4.0119	-2.40128	-3.39303	-3.50702	1.05164
76.3819	-3.7371	-3.51871	-1.82093	-3.46436	-3.28683	-5.63422	-3.92085	-2.40413	-3.28288	-3.45222	1.05369
76.8844	-3.69006	-3.46439	-1.74015	-3.3697	-3.20374	-5.59546	-3.8253	-2.39451	-3.15612	-3.38216	1.05779
77.3869	-3.63118	-3.3994	-1.64527	-3.25973	-3.10896	-5.54842	-3.71272	-2.37829	-3.01753	-3.30017	1.06365
77.8894	-3.55009	-3.32558	-1.53847	-3.13769	-3.00576	-5.48217	-3.58715	-2.35793	-2.87039	-3.20614	1.06749
78.392	-3.45939	-3.23154	-1.40744	-2.99152	-2.88199	-5.39858	-3.45255	-2.32076	-2.70198	-3.09397	1.07492
78.8945	-3.34649	-3.13021	-1.26637	-2.83398	-2.75072	-5.30285	-3.29618	-2.28007	-2.52502	-2.97021	1.08161
79.397	-3.21546	-3.01037	-1.1036	-2.65637	-2.60292	-5.18309	-3.12961	-2.22552	-2.33029	-2.82858	1.08887
79.8995	-3.06969	-2.87343	-0.920706	-2.45716	-2.43729	-5.04656	-2.94595	-2.15609	-2.11577	-2.66918	1.09864
80.402	-2.89704	-2.72588	-0.725432	-2.24606	-2.26342	-4.89274	-2.74064	-2.08046	-1.89105	-2.49586	1.10725
80.9045	-2.71082	-2.55387	-0.50288	-2.00875	-2.06685	-4.71208	-2.52462	-1.98347	-1.64115	-2.3005	1.11831
81.407	-2.50027	-2.36994	-0.267087	-1.75573	-1.85829	-4.51491	-2.28403	-1.87589	-1.37645	-2.08918	1.1296
81.9095	-2.26708	-2.16686	-0.0107058	-1.48495	-1.63527	-4.29485	-2.02563	-1.75381	-1.09464	-1.85931	1.14148
82.4121	-2.01818	-1.94126	0.269914	-1.18801	-1.38967	-4.04754	-1.75171	-1.60933	-0.786944	-1.60697	1.15521
82.9146	-1.73987	-1.70422	0.562038	-0.87919	-1.13556	-3.78348	-1.45037	-1.45548	-0.467785	-1.33932	1.1684
83.4171	-1.44626	-1.44083	0.881825	-0.545264	-0.859547	-3.49196	-1.13552	-1.27821	-0.123658	-1.04882	1.18392
83.9196	-1.12891	-1.16193	1.21706	-0.191464	-0.567176	-3.17556	-0.798379	-1.08305	0.240123	-0.73881	1.19916
84.4221	-0.787079	-0.865488	1.56937	0.176209	-0.263871	-2.84174	-0.437409	-0.873936	0.617343	-0.411845	1.21539
84.9246	-0.431527	-0.543356	1.94759	0.571614	0.063916	-2.47828	-0.0644903	-0.637681	1.02207	-0.0611273	1.23334
85.4271	-0.0471617	-0.210519	2.33446	0.978789	0.400557	-2.09468	0.335247	-0.388895	1.43794	0.305081	1.2498
85.9296	0.351183	0.147285	2.74543	1.40593	0.754733	-1.69254	0.750627	-0.118427	1.8732	0.690825	1.26908
86.4322	0.769211	0.522255	3.17145	1.85493	1.12805	-1.26191	1.18064	0.175023	2.32974	1.0966	1.28733
86.9347	1.21032	0.910258	3.60736	2.31159	1.50741	-0.817162	1.63588	0.479665	2.79297	1.51537	1.30527
87.4372	1.65966	1.32385	4.06694	2.79232	1.90907	-0.352634	2.09864	0.811049	3.27962	1.95428	1.32562
87.9397	2.13366	1.74522	4.52984	3.28309	2.31953	0.135403	2.5806	1.15637	3.77524	2.40655	1.34261
88.4422	2.61699	2.18625	5.00917	3.78399	2.73981	0.631743	3.07885	1.51704	4.27989	2.87153	1.3616
88.9447	3.11241	2.64346	5.50064	4.30484	3.1793	1.14837	3.58097	1.90175	4.80351	3.35281	1.37987
89.4472	3.62632	3.10608	5.99204	4.82529	3.61911	1.67999	4.10349	2.29292	5.32523	3.84116	1.39506
89.9497	4.1399	3.59038	6.50124	5.36053	4.07445	2.21569	4.62933	2.70489	5.86055	4.34188	1.41275
90.4523	4.6708	4.07726	7.00651	5.90216	4.53742	2.76995	5.16076	3.13018	6.40079	4.85065	1.42611
90.9548	5.20355	4.5745	7.51646	6.44016	4.99957	3.32827	5.70583	3.56093	6.93584	5.36279	1.43857
91.4573	5.73747	5.08392	8.0325	6.99099	5.47686	3.88835	6.24319	4.01207	7.48243	5.88309	1.45084
91.9598	6.28193	5.58806	8.53512	7.53141	5.94802	4.46131	6.78878	4.46359	8.0169	6.40168	1.45731
92.4623	6.81394	6.10543	9.04467	8.07088	6.42293	5.02667	7.33296	4.92462	8.54903	6.92124	1.4642
92.9648	7.35185	6.61734	9.53989	8.60938	6.90197	5.59232	7.86478	5.3955	9.07873	7.43908	1.46675
93.4673	7.88029	7.12566	10.0233	9.12681	7.36726	6.16015	8.40144	5.85909	9.58576	7.94776	1.46469
93.9698	8.395	7.63808	10.503	9.64345	7.83837	6.71005	8.91896	6.33358	10.0908	8.45237	1.46179
94.4724	8.90861	8.13123	10.9537	10.1381	8.29598	7.25787	9.42534	6.80064	10.5725	8.94265	1.45203
94.9749	9.39467	8.62437	11.397	10.6114	8.74128	7.79329	9.92337	7.26073	11.0317	9.41976	1.4397
95.4774	9.87248	9.10148	11.8153	11.0736	9.18412	8.30419	10.3904	7.72308	11.479	9.88262	1.4236
95.9799	10.3279	9.55782	12.2049	11.498	9.59979	8.80842	10.8474	8.16374	11.8874	10.3217	1.40132
96.4824	10.7538	10.0074	12.5811	11.9054	10.0078	9.28522	11.2768	8.60062	12.2784	10.7441	1.377
96.9849	11.1667	10.4231	12.9157	12.2823	10.3959	9.73585	11.6741	9.02188	12.6383	11.1393	1.34696
97.4874	11.5384	10.8237	13.2303	12.6199	10.7557	10.1721	12.0556	9.41853	12.9584	11.5081	1.313
97.9899	11.8879	11.1987	13.5135	12.938	11.1057	10.5698	12.3941	9.80792	13.259	11.8527	1.27579
98.4925	12.2038	11.5338	13.7542	13.2064	11.4162	10.9411	12.7056	10.1602	13.5098	12.159	1.23431
98.995	12.5052	11.8606	13.9806	13.4603	11.7291	11.2899	12.9881	10.5212	13.7443	12.4533	1.18661
99.4975	12.7332	12.1664	14.1729	13.671	12.003	11.6276	13.2482	10.8414	13.9371	12.7112	1.13568
100	12.7397	12.3114	14.2636	13.7038	12.0487	11.8242	13.4194	10.8965	13.9663	12.7971	1.12278

## Sheet: M1a_RightLeg_NW
StancePhase	NDevR_Meas1	NDevR_Meas2	NDevR_Meas3	NDevR_Meas4	NDevR_Meas5	NDevR_Meas6	NDevR_Meas7	NDevR_Meas8	NDevR_Meas9	NDevR_Mean	NDevR_SD
0	-3.13926	-2.72053	-2.73223	-2.48926	-2.27899	-2.94624	-2.2406	-3.00859	-2.19411	-2.63887	0.354484
0.502513	-3.0163	-2.64	-2.67837	-2.40501	-2.16912	-2.87636	-2.174	-2.94569	-2.09233	-2.55524	0.357383
1.00503	-2.90808	-2.49719	-2.5748	-2.31535	-2.05358	-2.74422	-2.02989	-2.87964	-1.9857	-2.44316	0.364987
1.50754	-2.78322	-2.38041	-2.49442	-2.21662	-1.93167	-2.63598	-1.9159	-2.80483	-1.87257	-2.33729	0.371792
2.01005	-2.67292	-2.25774	-2.40922	-2.13477	-1.82718	-2.52538	-1.78791	-2.74854	-1.77715	-2.23787	0.380212
2.51256	-2.55183	-2.12182	-2.31232	-2.03537	-1.70609	-2.39735	-1.65795	-2.67615	-1.66492	-2.12487	0.388674
3.01508	-2.42609	-2.00361	-2.23394	-1.94001	-1.59021	-2.28627	-1.54064	-2.60895	-1.55749	-2.0208	0.397418
3.51759	-2.31513	-1.86521	-2.13607	-1.85394	-1.4852	-2.16325	-1.40331	-2.55159	-1.46007	-1.91486	0.408591
4.0201	-2.18357	-1.7367	-2.04861	-1.74892	-1.36273	-2.03357	-1.2825	-2.47591	-1.34402	-1.80184	0.417411
4.52261	-2.0692	-1.61112	-1.96387	-1.66292	-1.26136	-1.91974	-1.15943	-2.41896	-1.24754	-1.70157	0.428618
5.02513	-1.94868	-1.47033	-1.86366	-1.56759	-1.1529	-1.78695	-1.02648	-2.35206	-1.14201	-1.59007	0.439774
5.52764	-1.82176	-1.35058	-1.7833	-1.46748	-1.04211	-1.65883	-0.915107	-2.27948	-1.0319	-1.48339	0.448383
6.03015	-1.71283	-1.21521	-1.68576	-1.3839	-0.950952	-1.53892	-0.788272	-2.22147	-0.938771	-1.38179	0.460114
6.53266	-1.58383	-1.08549	-1.59183	-1.27969	-0.842111	-1.39842	-0.669675	-2.14122	-0.825092	-1.2686	0.468123
7.03518	-1.47068	-0.966382	-1.50555	-1.18849	-0.749865	-1.27132	-0.562849	-2.07159	-0.724781	-1.16795	0.475823
7.53769	-1.3546	-0.829655	-1.39887	-1.09602	-0.659973	-1.14064	-0.439549	-1.99831	-0.623457	-1.06012	0.48457
8.0402	-1.22898	-0.71458	-1.31018	-0.988953	-0.559043	-0.993784	-0.338005	-1.9084	-0.507543	-0.949941	0.488378
8.54271	-1.12272	-0.589309	-1.2078	-0.900716	-0.480884	-0.863534	-0.230909	-1.83461	-0.410686	-0.849018	0.494352
9.04523	-0.996284	-0.463948	-1.10178	-0.793871	-0.387456	-0.718395	-0.119808	-1.74018	-0.294989	-0.73519	0.497901
9.54774	-0.882955	-0.35513	-1.00843	-0.690927	-0.301428	-0.5668	-0.0296952	-1.64723	-0.182997	-0.62951	0.499167
10.0503	-0.769624	-0.227218	-0.892861	-0.595958	-0.226446	-0.429399	0.0777401	-1.55964	-0.0787789	-0.522465	0.502492
10.5528	-0.643722	-0.11875	-0.793249	-0.480967	-0.134044	-0.271032	0.17187	-1.45	0.0459937	-0.408211	0.501859
11.0553	-0.538602	-0.00616049	-0.686667	-0.384997	-0.0632496	-0.118685	0.259282	-1.35656	0.151932	-0.304856	0.502752
11.5578	-0.414425	0.112684	-0.571335	-0.278674	0.0160753	0.0265307	0.361381	-1.25063	0.268576	-0.192202	0.502968
12.0603	-0.301158	0.210702	-0.474321	-0.168124	0.0978609	0.191565	0.440651	-1.13831	0.389739	-0.0834887	0.50171
12.5628	-0.191614	0.327537	-0.356908	-0.074641	0.161253	0.340055	0.530924	-1.04072	0.493714	0.0210664	0.502908
13.0653	-0.0672113	0.429196	-0.252948	0.0392351	0.244152	0.491535	0.621058	-0.921314	0.618191	0.133544	0.501454
13.5678	0.0354131	0.528571	-0.15011	0.138169	0.311231	0.655268	0.69424	-0.814938	0.727325	0.23613	0.502716
14.0704	0.155704	0.640153	-0.0342807	0.237605	0.3785	0.798135	0.787146	-0.706723	0.836443	0.343631	0.503476
14.5729	0.268038	0.728998	0.0597937	0.349914	0.458313	0.953789	0.864085	-0.58458	0.957972	0.450702	0.503358
15.0754	0.37333	0.834905	0.171289	0.441241	0.517061	1.11004	0.941354	-0.481944	1.05748	0.55164	0.507191
15.5779	0.495604	0.931825	0.274417	0.550248	0.593657	1.24842	1.03177	-0.36091	1.174	0.659894	0.507069
16.0804	0.595408	1.02027	0.369541	0.652866	0.663921	1.40488	1.10096	-0.245087	1.28318	0.760661	0.510397
16.5829	0.710371	1.12569	0.481742	0.746295	0.725417	1.54941	1.18672	-0.137352	1.38216	0.863384	0.514344
17.0854	0.819588	1.20827	0.571513	0.858474	0.805961	1.6847	1.26862	-0.0101403	1.49926	0.96736	0.514567
17.5879	0.917286	1.30385	0.674063	0.949528	0.865803	1.83624	1.33871	0.0973212	1.5942	1.06411	0.520923
18.0905	1.0324	1.39691	0.773891	1.05044	0.936055	1.96628	1.42909	0.215429	1.69838	1.16654	0.522952
18.593	1.12362	1.47534	0.858676	1.15361	1.00891	2.09801	1.50078	0.336822	1.8042	1.26222	0.525475
19.0955	1.22604	1.57334	0.962042	1.23825	1.06382	2.23728	1.57834	0.440823	1.89067	1.35673	0.532456
19.598	1.32427	1.65022	1.04345	1.34217	1.13838	2.35168	1.66478	0.564634	1.99612	1.45286	0.532814
20.1005	1.40626	1.73449	1.13086	1.4284	1.19562	2.47704	1.73079	0.67173	2.08317	1.53982	0.53823
20.603	1.50547	1.82294	1.22096	1.51376	1.25246	2.59715	1.8158	0.778308	2.16888	1.63064	0.543342
21.1055	1.58003	1.8919	1.29014	1.60942	1.31978	2.69638	1.89121	0.89534	2.26456	1.71542	0.543758
21.608	1.66189	1.98107	1.37766	1.68124	1.36372	2.81077	1.95874	0.988725	2.33568	1.7955	0.550734
22.1106	1.74181	2.05283	1.44618	1.76899	1.4239	2.90735	2.04399	1.09748	2.42253	1.87834	0.553004
22.6131	1.80189	2.12532	1.51371	1.84687	1.47455	2.99305	2.10721	1.196	2.499	1.95085	0.554785
23.1156	1.87937	2.2081	1.5897	1.9136	1.51469	3.0913	2.18011	1.28259	2.56388	2.02481	0.561211
23.6181	1.93297	2.26803	1.6414	1.99684	1.57173	3.16381	2.25555	1.3846	2.64521	2.09557	0.561351
24.1206	1.99057	2.34646	1.70983	2.05619	1.6057	3.23778	2.31144	1.46184	2.70223	2.158	0.56459
24.6231	2.04936	2.41257	1.76448	2.12455	1.64948	3.3156	2.38649	1.54668	2.76837	2.22418	0.569021
25.1256	2.08587	2.47224	1.81133	2.19294	1.69407	3.36706	2.44564	1.63024	2.83463	2.28156	0.568344
25.6281	2.14012	2.54705	1.87175	2.24191	1.72047	3.43017	2.50067	1.69292	2.88148	2.33628	0.572449
26.1307	2.17235	2.59758	1.90682	2.3098	1.76668	3.48526	2.56899	1.77263	2.94772	2.39198	0.574747
26.6332	2.20542	2.6628	1.95528	2.35866	1.79517	3.52081	2.61294	1.83155	2.99507	2.43752	0.574279
27.1357	2.24289	2.72184	1.99642	2.40734	1.82476	3.57229	2.66975	1.88804	3.04257	2.4851	0.578678
27.6382	2.25613	2.76765	2.02351	2.46584	1.86528	3.60475	2.72262	1.95191	3.10034	2.52867	0.5794
28.1407	2.28674	2.83185	2.06777	2.50061	1.88368	3.62946	2.75877	1.98952	3.13444	2.56476	0.579901
28.6432	2.29742	2.87257	2.08789	2.5524	1.92027	3.66692	2.81383	2.04116	3.18601	2.60427	0.58438
29.1457	2.30545	2.92264	2.11645	2.594	1.94814	3.67914	2.84891	2.07958	3.22751	2.63576	0.584083
29.6482	2.32081	2.97329	2.14465	2.62587	1.96785	3.69633	2.88559	2.10506	3.25928	2.66431	0.58639
30.1508	2.31049	3.00513	2.15358	2.67496	2.00598	3.71692	2.93198	2.14426	3.30849	2.69464	0.590811
30.6533	2.31684	3.05683	2.18133	2.70072	2.02254	3.71315	2.95546	2.15678	3.33402	2.7153	0.590426
31.1558	2.30607	3.08813	2.18819	2.73743	2.05138	3.72373	2.99646	2.17667	3.37034	2.7376	0.595432
31.6583	2.2895	3.12241	2.19739	2.77457	2.08209	3.72553	3.02968	2.19334	3.40669	2.75791	0.599298
32.1608	2.28329	3.16391	2.21292	2.79395	2.09676	3.71082	3.05271	2.18884	3.42446	2.76974	0.600766
32.6633	2.25091	3.18266	2.20544	2.8337	2.13299	3.71329	3.09558	2.20099	3.46205	2.7864	0.608729
33.1658	2.23433	3.22061	2.21626	2.85506	2.15251	3.69645	3.11814	2.19126	3.48008	2.79608	0.612137
33.6683	2.20414	3.24299	2.21109	2.87826	2.17529	3.67529	3.15008	2.18003	3.49892	2.80179	0.618062
34.1709	2.16539	3.26136	2.20153	2.91189	2.20977	3.66684	3.18936	2.17561	3.52712	2.8121	0.627982
34.6734	2.14007	3.29261	2.20403	2.92296	2.22333	3.634	3.21021	2.14559	3.53125	2.81156	0.63311
35.1759	2.08906	3.29904	2.1817	2.95251	2.25645	3.60935	3.25304	2.13082	3.55284	2.81387	0.645041
35.6784	2.05299	3.32182	2.17504	2.97205	2.28092	3.58745	3.2853	2.10297	3.56302	2.81573	0.655872
36.1809	2.00763	3.33517	2.15863	2.98338	2.29839	3.54366	3.31442	2.06441	3.56374	2.80772	0.666367
36.6834	1.95175	3.33767	2.13143	3.01247	2.33436	3.51682	3.36243	2.04065	3.58125	2.80765	0.683206
37.1859	1.91265	3.35738	2.12086	3.01877	2.34858	3.48113	3.38993	1.99196	3.57467	2.79955	0.696054
37.6884	1.84977	3.35261	2.0863	3.0375	2.37559	3.43305	3.43242	1.95347	3.57976	2.78894	0.714006
38.191	1.80142	3.35979	2.06381	3.05681	2.40347	3.40427	3.47765	1.91323	3.58452	2.785	0.733131
38.6935	1.74926	3.36471	2.03953	3.05987	2.41521	3.35785	3.50806	1.85526	3.57215	2.7691	0.750797
39.196	1.68592	3.35319	2.00021	3.08458	2.44805	3.3126	3.56165	1.81666	3.5809	2.76042	0.774374
39.6985	1.64339	3.36167	1.98173	3.09185	2.46303	3.2823	3.60069	1.75904	3.57132	2.75056	0.79465
40.201	1.58083	3.34853	1.94391	3.10348	2.48145	3.23195	3.64222	1.7043	3.56558	2.73358	0.818276
40.7035	1.53324	3.34185	1.91482	3.12694	2.51059	3.19613	3.69915	1.65941	3.57113	2.72814	0.843133
41.206	1.48866	3.34033	1.89347	3.13026	2.51864	3.16627	3.73541	1.59373	3.55595	2.71363	0.865316
41.7085	1.43362	3.31823	1.85552	3.15475	2.54654	3.12136	3.79031	1.54809	3.5619	2.70337	0.892008
42.2111	1.40378	3.31677	1.84148	3.17089	2.5652	3.09981	3.84206	1.49395	3.55944	2.69926	0.9148
42.7136	1.3587	3.29835	1.81525	3.18158	2.57775	3.07386	3.88227	1.43568	3.55213	2.68617	0.938563
43.2161	1.32875	3.27983	1.79373	3.21134	2.60886	3.04366	3.94402	1.39767	3.56507	2.68588	0.962805
43.7186	1.30828	3.27283	1.78857	3.21916	2.6184	3.03839	3.98627	1.34165	3.55775	2.68126	0.982254
44.2211	1.27751	3.2425	1.76639	3.24016	2.64165	3.02092	4.03446	1.3033	3.56618	2.67701	1.00403
44.7236	1.27465	3.23074	1.76826	3.26046	2.66532	3.01254	4.0912	1.27008	3.57688	2.68335	1.02109
45.2261	1.26028	3.20755	1.76559	3.26341	2.67339	3.02349	4.12579	1.22787	3.57365	2.68011	1.03598
45.7286	1.25932	3.17704	1.76268	3.28596	2.70264	3.02004	4.17923	1.21287	3.59353	2.68814	1.05026
46.2312	1.2726	3.16276	1.7829	3.28796	2.71354	3.03736	4.22144	1.18738	3.5961	2.69578	1.05818
46.7337	1.27465	3.12451	1.78757	3.29246	2.72866	3.0634	4.25454	1.17387	3.60375	2.70038	1.06599
47.2362	1.3057	3.10127	1.81465	3.30578	2.75408	3.0794	4.30501	1.1782	3.6222	2.71848	1.069
47.7387	1.32868	3.07405	1.84625	3.29718	2.75884	3.12254	4.33162	1.17062	3.61954	2.7277	1.06816
48.2412	1.36287	3.03435	1.87377	3.30876	2.7842	3.16264	4.3675	1.19094	3.63732	2.74693	1.06599
48.7437	1.41576	3.01553	1.92987	3.31048	2.80016	3.20223	4.40494	1.21008	3.64478	2.77042	1.0578
49.2462	1.45677	2.97599	1.97401	3.30721	2.81126	3.26764	4.4212	1.23237	3.64644	2.7881	1.04848
49.7487	1.52681	2.94757	2.03652	3.32286	2.84129	3.32049	4.45631	1.28078	3.66632	2.82211	1.03496
50.2513	1.59157	2.9236	2.11142	3.31718	2.85036	3.38357	4.47373	1.31669	3.66392	2.848	1.01781
50.7538	1.66341	2.88301	2.1771	3.32667	2.87463	3.46326	4.48596	1.37474	3.67598	2.88053	0.999525
51.2563	1.75584	2.86496	2.27191	3.33672	2.8997	3.52594	4.51076	1.44103	3.68777	2.92163	0.9764
51.7588	1.83318	2.82995	2.35698	3.33266	2.91084	3.60726	4.50941	1.50058	3.68438	2.95169	0.952968
52.2613	1.93597	2.79929	2.45199	3.35113	2.9444	3.69125	4.52068	1.58837	3.70252	2.9984	0.927069
52.7638	2.03331	2.77924	2.56369	3.35191	2.96038	3.76078	4.52703	1.66519	3.70153	3.03812	0.899333
53.2663	2.13078	2.73862	2.65996	3.35874	2.98219	3.85224	4.51579	1.75283	3.70524	3.07738	0.872591
53.7688	2.24817	2.71922	2.78178	3.37621	3.01442	3.93253	4.5236	1.85581	3.71818	3.12999	0.843896
54.2714	2.34637	2.68804	2.8965	3.3736	3.02641	4.00732	4.5104	1.94319	3.70945	3.16681	0.817103
54.7739	2.46552	2.65458	3.01185	3.39227	3.05925	4.10102	4.49878	2.05454	3.72076	3.21762	0.791222
55.2764	2.57962	2.63768	3.1473	3.40073	3.08168	4.17466	4.49672	2.15906	3.72039	3.26643	0.766832
55.7789	2.68791	2.59942	3.2637	3.40468	3.09927	4.25465	4.47102	2.26092	3.71428	3.3062	0.74596
56.2814	2.81619	2.57999	3.40062	3.42691	3.1348	4.34442	4.46332	2.38256	3.72539	3.3638	0.727681
56.7839	2.92291	2.55606	3.53495	3.42734	3.14845	4.4123	4.44752	2.48401	3.71363	3.40524	0.714254
57.2864	3.04655	2.52419	3.66114	3.44311	3.17722	4.49618	4.42173	2.60099	3.71665	3.4542	0.704401
57.7889	3.1665	2.51388	3.80939	3.45837	3.20555	4.57704	4.41663	2.71829	3.7187	3.50937	0.700549
58.2915	3.27536	2.48416	3.93687	3.45953	3.21995	4.64156	4.39143	2.82136	3.70662	3.54854	0.701174
58.794	3.40418	2.4698	4.07749	3.48264	3.25648	4.72607	4.37702	2.9459	3.71694	3.60628	0.706083
59.2965	3.50982	2.45943	4.21985	3.48705	3.27481	4.79553	4.37119	3.05144	3.70926	3.65315	0.717915
59.799	3.62802	2.43717	4.34525	3.49761	3.29969	4.85985	4.34827	3.1616	3.70906	3.6985	0.730831
60.3015	3.74407	2.44025	4.49168	3.51769	3.33461	4.94111	4.3496	3.28021	3.71998	3.75769	0.749285
60.804	3.84393	2.42872	4.61671	3.51745	3.34973	5.00038	4.34212	3.3766	3.71262	3.7987	0.770847
61.3065	3.96308	2.42841	4.74503	3.53843	3.38637	5.06747	4.3339	3.49199	3.72889	3.85373	0.791038
61.809	4.0578	2.44097	4.87829	3.54836	3.41221	5.14236	4.34719	3.59426	3.73671	3.90646	0.816665
62.3116	4.16004	2.43942	4.98611	3.55439	3.43397	5.1957	4.34221	3.68959	3.74341	3.94943	0.839523
62.8141	4.26137	2.46476	5.11078	3.57843	3.47328	5.26679	4.3551	3.80033	3.77096	4.00909	0.861444
63.3166	4.34139	2.48167	5.21449	3.58086	3.49016	5.33332	4.37319	3.88623	3.7797	4.05344	0.886371
63.8191	4.43941	2.50398	5.31047	3.59965	3.52212	5.3856	4.37874	3.98506	3.8075	4.10362	0.904236
64.3216	4.51241	2.54579	5.41386	3.6179	3.55206	5.45876	4.41002	4.08021	3.8374	4.15871	0.923662
64.8241	4.58823	2.57115	5.486	3.62337	3.5674	5.51567	4.42855	4.15863	3.85691	4.19955	0.941608
65.3266	4.66536	2.62055	5.5699	3.65161	3.6036	5.56967	4.45149	4.25652	3.90158	4.25448	0.95191
65.8291	4.71804	2.6665	5.63663	3.66169	3.61957	5.63948	4.49157	4.33247	3.93028	4.29958	0.966224
66.3317	4.78858	2.70946	5.68686	3.67944	3.64113	5.68592	4.51218	4.41224	3.96868	4.34272	0.973579
66.8342	4.83601	2.7748	5.74793	3.70689	3.67032	5.74108	4.55303	4.49839	4.01885	4.39414	0.977092
67.3367	4.88315	2.82138	5.77659	3.71482	3.67794	5.80069	4.59189	4.56088	4.05124	4.43095	0.984185
67.8392	4.93537	2.88564	5.81224	3.74461	3.70547	5.83733	4.62038	4.64185	4.10722	4.47668	0.980562
68.3417	4.96186	2.95109	5.8377	3.76286	3.71956	5.89079	4.6719	4.70754	4.15324	4.51739	0.979717
68.8442	5.00659	3.00514	5.84082	3.77766	3.72845	5.93512	4.70497	4.76577	4.197	4.55128	0.977654
69.3467	5.03144	3.0823	5.85866	3.80963	3.75284	5.96416	4.7454	4.83778	4.25925	4.59349	0.966339
69.8492	5.05325	3.14054	5.84764	3.819	3.75312	6.01142	4.79575	4.8827	4.29967	4.62256	0.962756
70.3518	5.08399	3.20871	5.83961	3.84405	3.76775	6.03805	4.82498	4.93925	4.35647	4.65587	0.951025
70.8543	5.08823	3.28305	5.8308	3.86628	3.77833	6.06128	4.8743	4.98857	4.41102	4.68687	0.937446
71.3568	5.11024	3.33896	5.79703	3.87422	3.77361	6.09648	4.91307	5.01843	4.45115	4.70813	0.930228
71.8593	5.11551	3.4166	5.78104	3.90258	3.78834	6.10533	4.94306	5.06438	4.51172	4.73651	0.911434
72.3618	5.11424	3.47694	5.74265	3.90958	3.78081	6.12255	4.99064	5.0836	4.55019	4.75235	0.899812
72.8643	5.12462	3.53806	5.70241	3.9219	3.77779	6.13998	5.01362	5.10345	4.59285	4.7683	0.887082
73.3668	5.10742	3.60917	5.66981	3.93992	3.77955	6.13337	5.04503	5.12453	4.63994	4.78319	0.867216
73.8693	5.1062	3.65576	5.61044	3.9349	3.75749	6.14289	5.07652	5.11765	4.66167	4.78484	0.858259
74.3719	5.09098	3.7196	5.5683	3.94818	3.75287	6.13969	5.08452	5.12533	4.69957	4.79212	0.840789
74.8744	5.06522	3.76841	5.51016	3.94507	3.73104	6.12196	5.10901	5.11229	4.71819	4.78681	0.825995
75.3769	5.05294	3.80765	5.44324	3.93501	3.70161	6.12105	5.11236	5.08852	4.72662	4.77655	0.817281
75.8794	5.01209	3.85868	5.38934	3.93735	3.68381	6.09725	5.10675	5.07392	4.74442	4.76707	0.79951
76.3819	4.98441	3.88043	5.3073	3.9125	3.63833	6.07152	5.10956	5.02834	4.73112	4.74039	0.791485
76.8844	4.94512	3.91233	5.23831	3.89948	3.60421	6.05533	5.08097	4.99199	4.72624	4.71711	0.780805
77.3869	4.8908	3.9322	5.15941	3.87817	3.56138	6.0118	5.05976	4.94445	4.70938	4.68304	0.767816
77.8894	4.85072	3.93257	5.06418	3.83854	3.50019	5.97732	5.02737	4.87602	4.67032	4.63747	0.763327
78.392	4.78115	3.94527	4.98469	3.81444	3.45435	5.93947	4.9706	4.8214	4.64365	4.595	0.751773
78.8945	4.72109	3.92699	4.87715	3.76363	3.38202	5.87705	4.92593	4.73788	4.5866	4.53315	0.745274
79.397	4.65162	3.91132	4.77611	3.71415	3.31135	5.82924	4.85212	4.65459	4.52799	4.46983	0.740234
79.8995	4.56269	3.88844	4.67101	3.66459	3.24086	5.76408	4.77192	4.57015	4.46655	4.40003	0.731306
80.402	4.48799	3.83866	4.54257	3.5876	3.14363	5.6836	4.69248	4.4574	4.37488	4.31209	0.728796
80.9045	4.3832	3.80094	4.42992	3.5243	3.06051	5.61599	4.58005	4.35839	4.29494	4.22758	0.722619
81.407	4.28364	3.73362	4.29101	3.43904	2.95609	5.52106	4.47636	4.23717	4.19072	4.12541	0.718693
81.9095	4.17669	3.66091	4.15081	3.3432	2.84182	5.42314	4.35401	4.10589	4.07408	4.01451	0.716516
82.4121	4.04617	3.58605	4.0122	3.25437	2.73498	5.3295	4.21138	3.98237	3.96284	3.9022	0.712193
82.9146	3.92948	3.47897	3.84559	3.13413	2.5975	5.20568	4.07825	3.82811	3.81819	3.76843	0.712109
83.4171	3.78314	3.382	3.69355	3.02212	2.46862	5.08947	3.91306	3.68353	3.68041	3.6351	0.709107
83.9196	3.63828	3.25921	3.52002	2.89692	2.32689	4.96476	3.74701	3.52695	3.52762	3.48974	0.709267
84.4221	3.48899	3.1233	3.33823	2.75112	2.16496	4.81483	3.57631	3.35132	3.35251	3.32906	0.709474
84.9246	3.31379	2.99019	3.16377	2.6173	2.01486	4.67765	3.37582	3.18945	3.18789	3.17008	0.707895
85.4271	3.15279	2.82258	2.95962	2.4543	1.8357	4.51965	3.1864	2.99987	2.99209	2.99144	0.711804
85.9296	2.96449	2.66218	2.76745	2.29188	1.65688	4.34764	2.97416	2.81268	2.79536	2.80808	0.710381
86.4322	2.775	2.48217	2.56036	2.12705	1.47521	4.18643	2.7487	2.6246	2.59445	2.61933	0.713359
86.9347	2.58497	2.28294	2.33894	1.93561	1.26677	3.99708	2.53078	2.41123	2.36512	2.4126	0.717564
87.4372	2.36818	2.09136	2.1299	1.75799	1.07141	3.80717	2.28203	2.21306	2.14817	2.2077	0.716426
87.9397	2.16634	1.86684	1.89286	1.55925	0.854392	3.61998	2.03935	1.99458	1.90818	1.98909	0.724296
88.4422	1.94109	1.64666	1.66513	1.3535	0.629719	3.40507	1.78912	1.76982	1.65973	1.7622	0.72583
88.9447	1.71337	1.41569	1.43169	1.15665	0.412829	3.20096	1.51694	1.55432	1.41851	1.53566	0.72877
89.4472	1.49062	1.16266	1.18153	0.933663	0.16908	2.98894	1.25999	1.31249	1.14944	1.29427	0.738161
89.9497	1.24331	0.922883	0.949939	0.724357	-0.062221	2.75775	0.981733	1.08403	0.892664	1.05494	0.737682
90.4523	1.01401	0.656846	0.6978	0.507513	-0.302233	2.54349	0.702196	0.8471	0.626617	0.810371	0.746478
90.9548	0.768829	0.394414	0.454965	0.279424	-0.554416	2.31284	0.43271	0.597655	0.348085	0.559389	0.753133
91.4573	0.523245	0.133488	0.219655	0.0710607	-0.788318	2.07757	0.141915	0.366459	0.088077	0.314794	0.7544
91.9598	0.291146	-0.147078	-0.0291254	-0.15533	-1.04113	1.85924	-0.130476	0.115141	-0.190999	0.0634879	0.766696
92.4623	0.0405478	-0.407184	-0.251275	-0.368828	-1.2821	1.62236	-0.405146	-0.125316	-0.457555	-0.181611	0.769319
92.9648	-0.186334	-0.681363	-0.480961	-0.572683	-1.51457	1.39726	-0.684966	-0.358574	-0.714934	-0.421903	0.775515
93.4673	-0.418008	-0.949815	-0.698784	-0.786824	-1.75778	1.18441	-0.938689	-0.60468	-0.98224	-0.661378	0.786739
93.9698	-0.644714	-1.20185	-0.893815	-0.972329	-1.9733	0.958715	-1.20177	-0.824553	-1.22033	-0.885994	0.787874
94.4724	-0.846529	-1.46602	-1.09506	-1.16142	-2.19275	0.758427	-1.44665	-1.05071	-1.46103	-1.10686	0.798623
94.9749	-1.05704	-1.70152	-1.26222	-1.33855	-2.40035	0.563974	-1.67103	-1.2671	-1.68792	-1.31353	0.80591
95.4774	-1.23589	-1.93471	-1.42178	-1.48908	-2.58182	0.369114	-1.89826	-1.45911	-1.88644	-1.50422	0.809193
95.9799	-1.40595	-2.15766	-1.5672	-1.64455	-2.76773	0.207193	-2.08979	-1.65796	-2.08712	-1.68564	0.821262
96.4824	-1.56435	-2.34875	-1.67699	-1.76716	-2.92084	0.0461376	-2.27138	-1.82539	-2.25206	-1.84231	0.825262
96.9849	-1.68648	-2.54145	-1.78609	-1.87705	-3.06094	-0.0999188	-2.43743	-1.98157	-2.40109	-1.98578	0.832089
97.4874	-1.80787	-2.69913	-1.85888	-1.97739	-3.19075	-0.213171	-2.56464	-2.12897	-2.53664	-2.1086	0.842172
97.9899	-1.8921	-2.83837	-1.91256	-2.03983	-3.28258	-0.327091	-2.68706	-2.2391	-2.63066	-2.20548	0.845157
98.4925	-1.95679	-2.96422	-1.95539	-2.10088	-3.37163	-0.412151	-2.77456	-2.34735	-2.71867	-2.28907	0.853772
98.995	-2.00625	-3.04852	-1.9558	-2.13115	-3.43182	-0.471456	-2.83391	-2.42887	-2.77277	-2.34228	0.860758
99.4975	-2.01511	-3.12915	-1.9491	-2.13747	-3.46555	-0.530462	-2.88276	-2.48263	-2.79771	-2.37666	0.864273
100	-2.02542	-3.15839	-1.93697	-2.15008	-3.48323	-0.546536	-2.89022	-2.50445	-2.81376	-2.3899	0.867651

## Sheet: M1b_LeftLeg_NH
StancePhase	NEleL_Meas1	NEleL_Meas2	NEleL_Meas3	NEleL_Meas4	NEleL_Meas5	NEleL_Meas6	NEleL_Meas7	NEleL_Meas8	NEleL_Meas9	NEleL_Mean	NEleL_SD
0	5.46005	4.84501	4.58164	4.97171	5.3838	5.23929	4.79981	5.01399	4.80434	5.01107	0.294429
0.502513	5.38685	4.79603	4.52691	4.92332	5.32187	5.19267	4.7583	4.99383	4.75245	4.96136	0.288957
1.00503	5.3152	4.74949	4.47459	4.86312	5.24144	5.1345	4.71749	4.97583	4.70404	4.90841	0.279683
1.50754	5.25696	4.71521	4.4343	4.80799	5.16674	5.07943	4.68621	4.95586	4.66873	4.86349	0.269392
2.01005	5.19708	4.67901	4.39286	4.76395	5.10231	5.03406	4.65131	4.94331	4.6335	4.82193	0.262581
2.51256	5.1499	4.6555	4.36363	4.72278	5.03915	4.99006	4.62717	4.93156	4.61202	4.78797	0.25353
3.01508	5.10296	4.63197	4.33447	4.68785	4.98094	4.95061	4.60127	4.92267	4.59233	4.75612	0.246241
3.51759	5.06821	4.62181	4.31646	4.6647	4.93308	4.92123	4.5858	4.92139	4.58597	4.73541	0.239031
4.0201	5.0402	4.61634	4.30426	4.64437	4.88643	4.8926	4.57451	4.91866	4.58811	4.71839	0.231121
4.52261	5.01901	4.6215	4.2975	4.64037	4.85467	4.87841	4.56969	4.92725	4.59884	4.71191	0.225505
5.02513	5.01194	4.63791	4.30316	4.64056	4.82526	4.86608	4.57644	4.93323	4.62579	4.71338	0.217661
5.52764	5.00766	4.66113	4.31006	4.65538	4.809	4.86629	4.58602	4.94926	4.65822	4.72256	0.212728
6.03015	5.01942	4.70086	4.33097	4.68019	4.80084	4.8741	4.61131	4.96551	4.70932	4.74361	0.206282
6.53266	5.03548	4.74496	4.3545	4.71375	4.7999	4.88838	4.63936	4.98635	4.76811	4.77009	0.201772
7.03518	5.06238	4.80681	4.38695	4.76296	4.81296	4.91603	4.68138	5.01231	4.84083	4.80918	0.19829
7.53769	5.09906	4.87342	4.42734	4.81588	4.8283	4.94502	4.72999	5.03644	4.9269	4.85359	0.195844
8.0402	5.13876	4.9542	4.46905	4.88502	4.8587	4.98813	4.7862	5.06915	5.01918	4.9076	0.197041
8.54271	5.19193	5.04256	4.52212	4.95747	4.89133	5.03225	4.8537	5.09626	5.12791	4.96839	0.19991
9.04523	5.24423	5.13825	4.57254	5.04023	4.93389	5.08482	4.92209	5.13131	5.2385	5.03398	0.207504
9.54774	5.30733	5.2447	4.63142	5.1299	4.98294	5.14224	5.00321	5.16157	5.36168	5.10722	0.218243
10.0503	5.3722	5.35138	4.68983	5.22102	5.03398	5.19953	5.08222	5.19489	5.48837	5.18149	0.233136
10.5528	5.44004	5.46973	4.74872	5.32213	5.0956	5.26521	5.16993	5.2279	5.6184	5.26196	0.251565
11.0553	5.51518	5.58397	4.81211	5.4186	5.1541	5.325	5.2574	5.25748	5.75611	5.34222	0.273078
11.5578	5.58634	5.70694	4.86893	5.52324	5.22256	5.39204	5.34562	5.29157	5.88891	5.42513	0.297021
12.0603	5.66682	5.8256	4.93199	5.62333	5.2888	5.45373	5.43766	5.31762	6.02988	5.50838	0.323211
12.5628	5.74259	5.9465	4.9876	5.72441	5.35888	5.51631	5.52294	5.34967	6.16417	5.59034	0.350375
13.0653	5.82308	6.06605	5.04491	5.82542	5.43179	5.57874	5.61393	5.37331	6.30044	5.67307	0.378945
13.5678	5.90418	6.17997	5.09968	5.91886	5.50074	5.63447	5.69512	5.39959	6.43437	5.75189	0.407688
14.0704	5.98204	6.29584	5.14824	6.01575	5.5764	5.69459	5.77895	5.42113	6.56081	5.83042	0.436741
14.5729	6.06616	6.39997	5.19943	6.10058	5.64396	5.74455	5.85555	5.43883	6.68945	5.90428	0.465839
15.0754	6.14237	6.50688	5.23953	6.18699	5.71666	5.79835	5.92775	5.45693	6.80475	5.97558	0.494194
15.5779	6.2248	6.60013	5.28213	6.26342	5.78331	5.84512	5.9982	5.46539	6.92106	6.04262	0.522515
16.0804	6.30171	6.69315	5.31573	6.33445	5.84829	5.89016	6.05749	5.47736	7.02581	6.1049	0.549584
16.5829	6.37844	6.77519	5.34588	6.40162	5.91292	5.93517	6.1188	5.47793	7.12411	6.16334	0.576116
17.0854	6.45641	6.85105	5.37369	6.4561	5.96847	5.97232	6.16677	5.48089	7.21747	6.21591	0.601522
17.5879	6.5268	6.92126	5.39128	6.51122	6.02747	6.01463	6.21557	5.47562	7.29628	6.26446	0.625643
18.0905	6.60292	6.97905	5.41131	6.55153	6.07464	6.04755	6.25464	5.46792	7.37462	6.30713	0.64896
18.593	6.66952	7.03599	5.41956	6.59134	6.12321	6.08488	6.28881	5.458	7.43635	6.34529	0.670608
19.0955	6.73942	7.07707	5.42867	6.62105	6.16347	6.11742	6.31984	5.44002	7.49521	6.37802	0.691457
19.598	6.8049	7.11887	5.4312	6.64442	6.19824	6.14854	6.33965	5.42483	7.54306	6.40597	0.710972
20.1005	6.86623	7.14607	5.4283	6.66564	6.23121	6.18212	6.36114	5.3986	7.58066	6.42888	0.729341
20.603	6.93037	7.17151	5.42626	6.675	6.25218	6.20836	6.36906	5.37601	7.61544	6.44713	0.747137
21.1055	6.98454	7.18779	5.41387	6.68728	6.27526	6.24114	6.37831	5.34393	7.6345	6.46073	0.763593
21.608	7.04402	7.19733	5.40547	6.6875	6.28541	6.26558	6.37744	5.31174	7.65428	6.46986	0.780029
22.1106	7.09461	7.20475	5.38801	6.68927	6.29572	6.29414	6.37278	5.27523	7.66025	6.47497	0.795573
22.6131	7.14576	7.20093	5.37083	6.6849	6.29857	6.31902	6.36492	5.23266	7.66317	6.47564	0.811083
23.1156	7.19498	7.20019	5.35129	6.6761	6.29551	6.34078	6.34721	5.19137	7.66045	6.4731	0.826662
23.6181	7.23698	7.18702	5.32538	6.66906	6.29268	6.36503	6.33195	5.1397	7.64771	6.46617	0.841891
24.1206	7.28338	7.17796	5.30348	6.65262	6.27903	6.37961	6.30446	5.09188	7.63699	6.4566	0.857936
24.6231	7.31887	7.15967	5.27224	6.64206	6.26963	6.39882	6.28005	5.03374	7.61326	6.44315	0.873581
25.1256	7.35848	7.14232	5.24565	6.62286	6.25016	6.40749	6.24674	4.97757	7.5924	6.42708	0.889976
25.6281	7.39093	7.12209	5.21354	6.60711	6.2326	6.41678	6.21208	4.91553	7.56295	6.40818	0.906439
26.1307	7.42074	7.09763	5.18078	6.58909	6.21137	6.42073	6.17552	4.85048	7.53038	6.3863	0.922926
26.6332	7.4511	7.07686	5.14989	6.5681	6.18596	6.41806	6.13173	4.78576	7.49761	6.36278	0.940089
27.1357	7.47175	7.04792	5.11242	6.55209	6.1643	6.41677	6.09207	4.71324	7.45502	6.33618	0.956665
27.6382	7.49749	7.02632	5.0813	6.52845	6.13421	6.40404	6.04251	4.64531	7.41737	6.30856	0.974001
28.1407	7.51265	6.99635	5.04286	6.51239	6.11079	6.39522	5.99825	4.56819	7.36912	6.27842	0.990888
28.6432	7.53003	6.97282	5.00859	6.48999	6.08047	6.37641	5.94692	4.49559	7.3234	6.24714	1.00786
29.1457	7.54306	6.94483	4.97242	6.47129	6.05327	6.35783	5.89682	4.41688	7.27323	6.2144	1.02512
29.6482	7.55073	6.91863	4.9339	6.45264	6.02557	6.33598	5.84631	4.33868	7.21819	6.18007	1.0416
30.1508	7.56169	6.8941	4.9002	6.43074	5.99429	6.30781	5.7911	4.26018	7.16632	6.14516	1.05886
30.6533	7.56211	6.86571	4.85952	6.41522	5.96879	6.28316	5.74145	4.17707	7.10427	6.10859	1.07512
31.1558	7.56797	6.84418	4.82558	6.39223	5.93563	6.24849	5.68392	4.09878	7.04762	6.0716	1.09179
31.6583	7.56549	6.81534	4.78629	6.37669	5.90945	6.21903	5.63326	4.01312	6.98258	6.03347	1.10817
32.1608	7.56331	6.79492	4.74922	6.35561	5.87761	6.18208	5.57676	3.93381	6.91791	5.99458	1.12391
32.6633	7.56053	6.76782	4.71314	6.3368	5.84798	6.14593	5.52311	3.84867	6.85208	5.95512	1.1403
33.1658	7.55058	6.74627	4.67253	6.31875	5.81913	6.10921	5.46956	3.76724	6.77911	5.91471	1.1553
33.6683	7.54635	6.72239	4.63807	6.29563	5.78574	6.06667	5.41258	3.68504	6.71101	5.87372	1.1711
34.1709	7.53228	6.69823	4.59632	6.27848	5.75868	6.02936	5.36129	3.6017	6.63274	5.83212	1.18579
34.6734	7.52321	6.67734	4.55984	6.25246	5.72391	5.98293	5.30263	3.5232	6.55866	5.78935	1.20036
35.1759	7.50909	6.65044	4.51971	6.23187	5.69562	5.94172	5.25083	3.43979	6.47857	5.7464	1.21489
35.6784	7.49312	6.63047	4.47867	6.20487	5.66264	5.89408	5.19279	3.36403	6.39598	5.70185	1.22806
36.1809	7.48011	6.6018	4.44046	6.17701	5.63086	5.8458	5.13744	3.28323	6.31479	5.65683	1.242
36.6834	7.4588	6.57965	4.39551	6.14892	5.60118	5.79737	5.08096	3.20863	6.2246	5.61062	1.25415
37.1859	7.44449	6.55043	4.3566	6.11261	5.56645	5.74125	5.02048	3.13274	6.13959	5.56274	1.26675
37.6884	7.42203	6.52334	4.3107	6.08032	5.53888	5.68946	4.96395	3.05864	6.04523	5.51473	1.27833
38.191	7.40308	6.49408	4.26773	6.03681	5.50429	5.62726	4.89865	2.98877	5.95282	5.46372	1.28908
38.6935	7.38272	6.46079	4.22315	5.99563	5.47615	5.56815	4.83828	2.91644	5.85704	5.41315	1.30006
39.196	7.35831	6.43065	4.17483	5.94645	5.44506	5.50211	4.76927	2.85245	5.75607	5.35947	1.30906
39.6985	7.33974	6.39171	4.13072	5.89278	5.41472	5.43298	4.70093	2.78488	5.65851	5.30522	1.31884
40.201	7.31267	6.35861	4.07856	5.83732	5.38828	5.36345	4.62835	2.72606	5.55138	5.24941	1.32667
40.7035	7.29268	6.31571	4.03119	5.7705	5.35682	5.28457	4.54956	2.66658	5.4491	5.19075	1.33463
41.206	7.26713	6.27719	3.97749	5.70554	5.33341	5.20929	4.47152	2.61262	5.33968	5.13265	1.34189
41.7085	7.24296	6.23209	3.9231	5.62743	5.304	5.12327	4.38232	2.56325	5.23013	5.06984	1.34806
42.2111	7.22099	6.18648	3.86809	5.54893	5.28083	5.03902	4.29545	2.51481	5.12044	5.00834	1.35508
42.7136	7.19323	6.13989	3.80559	5.46165	5.2564	4.94847	4.19746	2.47532	5.00408	4.94246	1.36042
43.2161	7.17322	6.08711	3.74659	5.36748	5.23208	4.85358	4.09859	2.43375	4.89284	4.87614	1.36737
43.7186	7.14562	6.03829	3.67795	5.27124	5.21307	4.75894	3.99327	2.40182	4.77304	4.80814	1.37345
44.2211	7.12412	5.97979	3.61123	5.16258	5.18884	4.6546	3.88118	2.36818	4.65736	4.73643	1.38078
44.7236	7.10034	5.92683	3.53899	5.0554	5.17292	4.5539	3.76835	2.34059	4.53776	4.66612	1.3891
45.2261	7.0755	5.86478	3.46269	4.93573	5.15155	4.44331	3.64439	2.31448	4.41641	4.58987	1.39787
45.7286	7.05595	5.8057	3.38715	4.81531	5.1353	4.33405	3.52244	2.2885	4.29822	4.51585	1.40941
46.2312	7.02937	5.7418	3.30256	4.68793	5.11844	4.22011	3.3897	2.2675	4.17338	4.43676	1.42115
46.7337	7.01088	5.67557	3.22139	4.55407	5.09963	4.10178	3.25713	2.24155	4.05511	4.35746	1.43626
47.2362	6.98604	5.61014	3.1317	4.42026	5.08568	3.98539	3.11874	2.22156	3.93109	4.27673	1.4523
47.7387	6.96449	5.53721	3.0421	4.27597	5.06421	3.86053	2.97593	2.19496	3.8108	4.1918	1.47091
48.2412	6.94282	5.46898	2.9495	4.1352	5.0486	3.74058	2.83368	2.17151	3.69097	4.10909	1.4916
48.7437	6.91584	5.39087	2.85092	3.98557	5.02529	3.61336	2.68345	2.14358	3.56902	4.01977	1.51327
49.2462	6.89383	5.31748	2.75481	3.83752	5.00287	3.48843	2.53752	2.11333	3.45354	3.93326	1.5375
49.7487	6.86104	5.23584	2.64971	3.68727	4.97738	3.36187	2.38409	2.08258	3.3327	3.84139	1.56137
50.2513	6.83138	5.15514	2.54783	3.53404	4.94519	3.23202	2.23411	2.04422	3.2187	3.74918	1.58697
50.7538	6.79254	5.0709	2.44001	3.38594	4.91486	3.10626	2.08124	2.0081	3.10161	3.65572	1.61172
51.2563	6.74864	4.98201	2.33131	3.23283	4.87309	2.97354	1.92778	1.96213	2.98597	3.55748	1.63635
51.7588	6.70168	4.89458	2.22334	3.08839	4.8336	2.84635	1.77747	1.91789	2.87297	3.46181	1.66023
52.2613	6.64173	4.79777	2.10996	2.94241	4.78394	2.71356	1.6231	1.86572	2.75566	3.35932	1.68205
52.7638	6.58287	4.70465	2.00209	2.80363	4.73159	2.58266	1.47577	1.81171	2.64516	3.26001	1.70303
53.2663	6.50986	4.6005	1.88878	2.67065	4.6749	2.45157	1.32468	1.75452	2.52987	3.15615	1.72081
53.7688	6.4357	4.49837	1.78056	2.54109	4.60904	2.31704	1.18055	1.69111	2.42061	3.05267	1.73697
54.2714	6.3535	4.38762	1.67235	2.42361	4.54437	2.18756	1.03718	1.62923	2.31202	2.94972	1.74978
54.7739	6.26335	4.27461	1.56529	2.30769	4.46787	2.05231	0.897781	1.5588	2.20515	2.84365	1.75971
55.2764	6.17279	4.15854	1.46502	2.20488	4.39351	1.9234	0.765271	1.49183	2.10582	2.74234	1.76666
55.7789	6.06929	4.03604	1.36302	2.10588	4.31087	1.79176	0.633748	1.41774	2.00509	2.63705	1.76982
56.2814	5.96782	3.91637	1.27034	2.01566	4.2265	1.66365	0.512885	1.34542	1.91448	2.53701	1.77028
56.7839	5.85503	3.78865	1.17734	1.93406	4.14119	1.53939	0.392547	1.27045	1.82389	2.43584	1.76692
57.2864	5.73972	3.66703	1.09038	1.85552	4.04933	1.41501	0.282009	1.19336	1.73975	2.3369	1.76079
57.7889	5.62001	3.5392	1.00795	1.78889	3.96233	1.29984	0.174601	1.11864	1.66032	2.24131	1.75155
58.2915	5.49087	3.4167	0.926109	1.72281	3.86766	1.18368	0.0725667	1.03849	1.58094	2.14443	1.73944
58.794	5.36356	3.29258	0.852804	1.66735	3.77816	1.07713	-0.0224979	0.963455	1.50955	2.05357	1.72497
59.2965	5.22435	3.16998	0.777684	1.61461	3.68504	0.972624	-0.116856	0.882597	1.43473	1.96053	1.70799
59.799	5.08741	3.0511	0.710547	1.56715	3.59238	0.873467	-0.202124	0.805918	1.36629	1.87246	1.68901
60.3015	4.94327	2.92958	0.644275	1.52675	3.50248	0.781083	-0.288458	0.726328	1.29634	1.78463	1.66842
60.804	4.79651	2.81559	0.581311	1.486	3.40778	0.68909	-0.367141	0.647158	1.22705	1.69815	1.64597
61.3065	4.65072	2.69719	0.524223	1.45442	3.31976	0.606519	-0.444986	0.569566	1.16087	1.61536	1.62282
61.809	4.49763	2.58695	0.465908	1.42044	3.22586	0.522752	-0.519519	0.488363	1.09002	1.53093	1.59835
62.3116	4.35068	2.47398	0.415994	1.39297	3.13738	0.446647	-0.589577	0.412101	1.02456	1.45164	1.57349
62.8141	4.19733	2.36648	0.364527	1.36556	3.04725	0.371994	-0.66082	0.330558	0.95378	1.37074	1.54858
63.3166	4.04898	2.26045	0.319049	1.33873	2.95753	0.299919	-0.725329	0.254253	0.885795	1.29326	1.52305
63.8191	3.90097	2.15548	0.275966	1.31609	2.8724	0.233401	-0.792856	0.174489	0.816681	1.21696	1.49893
64.3216	3.75311	2.05648	0.233631	1.289	2.78338	0.164791	-0.854789	0.0972469	0.745093	1.14088	1.4742
64.8241	3.61316	1.95494	0.197956	1.26783	2.70237	0.103414	-0.918051	0.0208063	0.677291	1.06886	1.45158
65.3266	3.47069	1.86185	0.159612	1.24159	2.61771	0.0390718	-0.97978	-0.0569079	0.603855	0.9953	1.4294
65.8291	3.33887	1.7655	0.128283	1.21862	2.53929	-0.0205408	-1.03931	-0.129659	0.535298	0.926262	1.40876
66.3317	3.20759	1.67693	0.095587	1.19443	2.46204	-0.0799424	-1.1017	-0.205959	0.462976	0.856884	1.39045
66.8342	3.08367	1.58766	0.065808	1.16832	2.386	-0.139539	-1.15945	-0.275589	0.392029	0.789879	1.37251
67.3367	2.96708	1.50291	0.0391874	1.14584	2.31687	-0.194716	-1.22191	-0.347873	0.322612	0.725556	1.35844
67.8392	2.8527	1.42199	0.0105529	1.11786	2.24519	-0.253655	-1.28039	-0.414967	0.250056	0.661038	1.34426
68.3417	2.75062	1.34168	-0.0116081	1.09533	2.18267	-0.306632	-1.34186	-0.481028	0.183127	0.601367	1.33392
68.8442	2.64926	1.2693	-0.0371241	1.06823	2.11852	-0.362831	-1.40272	-0.545319	0.112052	0.541042	1.32453
69.3467	2.55933	1.19525	-0.0572254	1.04402	2.06084	-0.415444	-1.46267	-0.604233	0.0461683	0.485115	1.31721
69.8492	2.47395	1.13076	-0.0772296	1.02013	2.00654	-0.467071	-1.52571	-0.66429	-0.0200906	0.430778	1.31289
70.3518	2.39459	1.06529	-0.0961528	0.994576	1.95364	-0.519221	-1.58461	-0.716433	-0.0851611	0.378501	1.30842
70.8543	2.32541	1.0079	-0.109809	0.974424	1.90931	-0.565789	-1.64791	-0.769999	-0.145146	0.330933	1.30836
71.3568	2.2575	0.952985	-0.125706	0.950153	1.86343	-0.615041	-1.70668	-0.816142	-0.207228	0.283697	1.30725
71.8593	2.20194	0.902651	-0.133982	0.932729	1.82749	-0.65716	-1.76764	-0.86089	-0.261606	0.242614	1.30992
72.3618	2.14794	0.859292	-0.143405	0.913219	1.7919	-0.700029	-1.82643	-0.901033	-0.31709	0.202706	1.31272
72.8643	2.10293	0.817162	-0.147485	0.897621	1.76304	-0.738007	-1.88301	-0.935388	-0.366892	0.167775	1.31684
73.3668	2.06434	0.785311	-0.147857	0.885174	1.73994	-0.771847	-1.9403	-0.968158	-0.412978	0.13707	1.32336
73.8693	2.02894	0.753519	-0.147224	0.87222	1.71879	-0.804346	-1.99148	-0.991709	-0.457514	0.109021	1.32853
74.3719	2.00461	0.732517	-0.138374	0.866957	1.70807	-0.828335	-2.04421	-1.0147	-0.493664	0.0880961	1.33752
74.8744	1.98051	0.713393	-0.130406	0.859401	1.69718	-0.85225	-2.08966	-1.0279	-0.530065	0.0689112	1.34421
75.3769	1.96746	0.702719	-0.113852	0.860077	1.69702	-0.866758	-2.13424	-1.03866	-0.557335	0.0573815	1.35385
75.8794	1.95718	0.697904	-0.095466	0.861213	1.69926	-0.878504	-2.17321	-1.04194	-0.582126	0.0493691	1.36258
76.3819	1.95317	0.69787	-0.0722967	0.867111	1.70817	-0.88349	-2.20673	-1.0389	-0.601053	0.047095	1.37148
76.8844	1.95747	0.707854	-0.042271	0.87886	1.72474	-0.880742	-2.23712	-1.03178	-0.612314	0.0516327	1.38192
77.3869	1.96293	0.719864	-0.0117008	0.891162	1.7431	-0.874589	-2.25799	-1.01468	-0.621344	0.0596384	1.38974
77.8894	1.9799	0.74413	0.0284381	0.913217	1.77283	-0.857015	-2.27644	-0.995525	-0.619408	0.0766808	1.40044
78.392	1.99729	0.770291	0.0684834	0.934745	1.80287	-0.83667	-2.28398	-0.965045	-0.615273	0.0969672	1.40771
78.8945	2.02395	0.807935	0.115913	0.965545	1.84337	-0.804989	-2.28677	-0.931583	-0.601291	0.125788	1.41674
79.397	2.05528	0.850184	0.166841	0.999153	1.88735	-0.767317	-2.28013	-0.888395	-0.580968	0.160222	1.42385
79.8995	2.09018	0.900663	0.220074	1.03793	1.93691	-0.72153	-2.26428	-0.838706	-0.554702	0.200727	1.42975
80.402	2.13482	0.959937	0.281338	1.08488	1.995	-0.66484	-2.24135	-0.782626	-0.517116	0.250005	1.43606
80.9045	2.17897	1.02362	0.341795	1.13306	2.05368	-0.603178	-2.20508	-0.716006	-0.475989	0.30343	1.43835
81.407	2.23373	1.09959	0.411659	1.19264	2.12341	-0.52766	-2.16231	-0.645778	-0.421848	0.367048	1.44204
81.9095	2.28914	1.17786	0.482791	1.25329	2.19262	-0.447051	-2.10459	-0.562969	-0.362151	0.435437	1.44091
82.4121	2.35058	1.26941	0.560527	1.32401	2.27049	-0.353649	-2.03785	-0.476859	-0.292055	0.512734	1.43977
82.9146	2.41766	1.36424	0.645396	1.39996	2.35144	-0.251309	-1.95747	-0.379391	-0.211209	0.597701	1.43527
83.4171	2.48463	1.47034	0.733092	1.48153	2.43551	-0.139943	-1.86342	-0.276023	-0.123823	0.689099	1.42781
83.9196	2.56113	1.58341	0.832881	1.57379	2.52793	-0.01477	-1.75809	-0.16482	-0.0216346	0.791092	1.41924
84.4221	2.63539	1.70391	0.935269	1.66826	2.61935	0.116599	-1.63493	-0.0434903	0.0862386	0.89851	1.40523
84.9246	2.71817	1.83589	1.05014	1.77604	2.72173	0.263986	-1.50123	0.0824834	0.208383	1.01729	1.3912
85.4271	2.80273	1.97183	1.17239	1.88699	2.82407	0.418623	-1.34838	0.222135	0.339716	1.14334	1.37145
85.9296	2.89095	2.12218	1.30365	2.00917	2.93528	0.587253	-1.18263	0.36612	0.480931	1.27921	1.35068
86.4322	2.98776	2.27547	1.44883	2.13962	3.05211	0.767767	-0.999666	0.524763	0.636266	1.42588	1.32607
86.9347	3.08456	2.4429	1.60011	2.27658	3.17309	0.957982	-0.799339	0.691167	0.797577	1.58051	1.29818
87.4372	3.19388	2.61545	1.76854	2.42726	3.30593	1.16485	-0.585026	0.870479	0.9748	1.74846	1.269
87.9397	3.30507	2.79874	1.9447	2.58146	3.44014	1.37883	-0.349611	1.06327	1.15849	1.92457	1.23477
88.4422	3.42706	2.99145	2.13573	2.75092	3.58847	1.61051	-0.1019	1.26619	1.35485	2.1137	1.20068
88.9447	3.55774	3.19011	2.34019	2.92561	3.74044	1.851	0.167223	1.48754	1.56227	2.31357	1.16163
89.4472	3.69439	3.40229	2.55443	3.112	3.90345	2.10549	0.450112	1.71757	1.77682	2.52406	1.12225
89.9497	3.84619	3.61686	2.78708	3.30898	4.07632	2.3736	0.750734	1.96742	2.00676	2.74822	1.07991
90.4523	4.00157	3.84637	3.02674	3.51194	4.25482	2.65006	1.06874	2.22739	2.2411	2.98097	1.03554
90.9548	4.17289	4.07787	3.28422	3.73015	4.44872	2.94392	1.39898	2.50417	2.49039	3.22792	0.990869
91.4573	4.35101	4.32193	3.55103	3.95128	4.64552	3.24295	1.74925	2.79489	2.74671	3.48384	0.94285
91.9598	4.53986	4.57085	3.82933	4.18747	4.85817	3.55824	2.10785	3.09677	3.01252	3.75123	0.896339
92.4623	4.74188	4.8269	4.12174	4.42879	5.07634	3.88037	2.48503	3.41619	3.29067	4.02977	0.846817
92.9648	4.94838	5.09213	4.41827	4.67972	5.30515	4.21241	2.87032	3.74167	3.57218	4.31558	0.799006
93.4673	5.17144	5.35833	4.73031	4.94123	5.54541	4.5557	3.26799	4.08505	3.86837	4.61376	0.750316
93.9698	5.39724	5.63647	5.04352	5.20544	5.78936	4.9012	3.67629	4.43256	4.16618	4.91647	0.702362
94.4724	5.63585	5.91138	5.36654	5.48374	6.04863	5.26009	4.08848	4.79344	4.47447	5.22918	0.656462
94.9749	5.88094	6.19692	5.69303	5.76134	6.30811	5.61697	4.51295	5.15998	4.78785	5.54645	0.610402
95.4774	6.12991	6.47855	6.01874	6.05041	6.58042	5.98315	4.93455	5.53153	5.10304	5.86781	0.568756
95.9799	6.38974	6.76489	6.35065	6.34082	6.85508	6.34845	5.36548	5.9113	5.42735	6.19486	0.527414
96.4824	6.64578	7.04963	6.6727	6.63433	7.13418	6.71333	5.79132	6.28713	5.74641	6.51942	0.491293
96.9849	6.91143	7.33035	6.99789	6.93368	7.4204	7.08074	6.21799	6.67118	6.07312	6.84853	0.457836
97.4874	7.17224	7.61247	7.31087	7.22704	7.70195	7.43756	6.64156	7.04569	6.39388	7.17147	0.428732
97.9899	7.43217	7.87868	7.6147	7.52713	7.99188	7.79661	7.05035	7.42218	6.71142	7.49168	0.4064
98.4925	7.6902	8.15295	7.90807	7.81197	8.26804	8.13445	7.46147	7.78274	7.02546	7.80393	0.386337
98.995	7.96817	8.4385	8.21225	8.11738	8.56653	8.48953	7.90033	8.16724	7.36393	8.13599	0.368913
99.4975	8.1964	8.62786	8.45636	8.42513	8.86901	8.84241	8.21772	8.53758	7.63984	8.42359	0.377138
100	8.2171	8.62283	8.47879	8.54806	8.98997	8.98301	8.22653	8.65714	7.66596	8.48771	0.413065

## Sheet: M1b_LeftLeg_NW
StancePhase	NDevL_Meas1	NDevL_Meas2	NDevL_Meas3	NDevL_Meas4	NDevL_Meas5	NDevL_Meas6	NDevL_Meas7	NDevL_Meas8	NDevL_Meas9	NDevL_Mean	NDevL_SD
0	-2.75415	-3.1985	-3.35743	-3.27586	-2.75508	-2.78013	-3.14064	-3.68894	-3.1549	-3.12285	0.315161
0.502513	-2.61982	-3.06846	-3.22933	-3.18176	-2.66244	-2.687	-2.99867	-3.61398	-3.02448	-3.00955	0.320844
1.00503	-2.4801	-2.94333	-3.09433	-3.0176	-2.50201	-2.52406	-2.85813	-3.48589	-2.88529	-2.86564	0.328657
1.50754	-2.3433	-2.80872	-2.9598	-2.88521	-2.37752	-2.39301	-2.71206	-3.38574	-2.74435	-2.73441	0.335557
2.01005	-2.22245	-2.68675	-2.8394	-2.73763	-2.24173	-2.2468	-2.57944	-3.27188	-2.61499	-2.60456	0.341195
2.51256	-2.08259	-2.5402	-2.69864	-2.59153	-2.11201	-2.10239	-2.42364	-3.16039	-2.46232	-2.46375	0.347103
3.01508	-1.96448	-2.41081	-2.57781	-2.44752	-1.98918	-1.96037	-2.28538	-3.05101	-2.32628	-2.33476	0.351746
3.51759	-1.83709	-2.26248	-2.4465	-2.2895	-1.85734	-1.80455	-2.13255	-2.93009	-2.17619	-2.19292	0.356349
4.0201	-1.71718	-2.123	-2.32131	-2.14957	-1.74913	-1.66733	-1.98524	-2.82635	-2.02826	-2.06304	0.360978
4.52261	-1.60914	-1.97909	-2.20679	-1.98889	-1.62537	-1.5095	-1.84175	-2.70301	-1.88701	-1.92784	0.364383
5.02513	-1.49095	-1.82984	-2.08126	-1.84701	-1.5264	-1.37105	-1.68744	-2.60158	-1.73041	-1.79621	0.370218
5.52764	-1.39925	-1.69261	-1.98109	-1.69467	-1.42233	-1.2224	-1.55308	-2.48553	-1.59491	-1.67176	0.373708
6.03015	-1.29381	-1.5382	-1.86669	-1.54664	-1.3286	-1.07856	-1.39993	-2.38332	-1.44079	-1.54184	0.381711
6.53266	-1.21037	-1.40584	-1.77344	-1.40809	-1.24984	-0.944673	-1.26968	-2.28213	-1.30333	-1.42749	0.387792
7.03518	-1.12807	-1.25384	-1.68092	-1.25687	-1.16408	-0.798449	-1.12777	-2.1795	-1.16247	-1.30577	0.398511
7.53769	-1.04897	-1.12251	-1.59115	-1.1292	-1.10733	-0.676384	-0.997016	-2.095	-1.01986	-1.1986	0.409915
8.0402	-0.99138	-0.980511	-1.52239	-0.984246	-1.03821	-0.53726	-0.87261	-1.99676	-0.894505	-1.09088	0.423638
8.54271	-0.921799	-0.84759	-1.44143	-0.860102	-0.994975	-0.419494	-0.742036	-1.92496	-0.752918	-0.989478	0.442005
9.04523	-0.881181	-0.720178	-1.38878	-0.731128	-0.950761	-0.297107	-0.634402	-1.83836	-0.636373	-0.897586	0.459168
9.54774	-0.831344	-0.58673	-1.32663	-0.606183	-0.914703	-0.179036	-0.510869	-1.77274	-0.507389	-0.803959	0.484179
10.0503	-0.798171	-0.473954	-1.28044	-0.496484	-0.896394	-0.0763943	-0.413986	-1.70341	-0.391743	-0.725663	0.5055
10.5528	-0.774015	-0.345177	-1.24261	-0.374361	-0.868155	0.0387836	-0.306728	-1.63929	-0.283127	-0.643853	0.534819
11.0553	-0.745633	-0.24346	-1.1998	-0.279326	-0.867957	0.12689	-0.214602	-1.58782	-0.168043	-0.575528	0.560871
11.5578	-0.74283	-0.126842	-1.18149	-0.169948	-0.853681	0.229875	-0.129423	-1.52537	-0.0778599	-0.508618	0.591145
12.0603	-0.725136	-0.0317847	-1.14749	-0.0820224	-0.86023	0.31187	-0.0412096	-1.48692	0.0277359	-0.448354	0.621666
12.5628	-0.731956	0.0660932	-1.13677	0.00533941	-0.865224	0.394232	0.0231151	-1.43098	0.108196	-0.396439	0.650183
13.0653	-0.73253	0.156555	-1.11906	0.0893208	-0.871537	0.474303	0.101976	-1.39807	0.193236	-0.34509	0.683419
13.5678	-0.739038	0.232909	-1.1064	0.152657	-0.894452	0.535076	0.152537	-1.35478	0.270439	-0.305672	0.709323
14.0704	-0.758301	0.316762	-1.10598	0.227869	-0.902171	0.609506	0.214076	-1.32149	0.331122	-0.265401	0.741936
14.5729	-0.763636	0.373607	-1.09138	0.273267	-0.934642	0.656029	0.258739	-1.29378	0.402528	-0.235474	0.766179
15.0754	-0.792502	0.445343	-1.10013	0.330066	-0.951294	0.716418	0.2984	-1.25888	0.445254	-0.20748	0.794391
15.5779	-0.803686	0.487988	-1.09143	0.366126	-0.983592	0.758745	0.340454	-1.2441	0.501113	-0.185375	0.818381
16.0804	-0.830032	0.541181	-1.09795	0.397536	-1.01532	0.799535	0.360898	-1.21141	0.536258	-0.168812	0.839967
16.5829	-0.85356	0.57507	-1.10202	0.428088	-1.04345	0.842974	0.397293	-1.20264	0.568464	-0.15442	0.863792
17.0854	-0.871675	0.605662	-1.10087	0.435553	-1.08925	0.867025	0.407271	-1.17831	0.60081	-0.147087	0.879418
17.5879	-0.905857	0.633374	-1.11604	0.456733	-1.11766	0.908889	0.43169	-1.16836	0.610647	-0.140732	0.901193
18.0905	-0.920252	0.641957	-1.11172	0.449444	-1.16978	0.926407	0.440647	-1.15664	0.635343	-0.14051	0.913883
18.593	-0.955529	0.661998	-1.12843	0.4536	-1.20738	0.959562	0.449018	-1.14225	0.632882	-0.141836	0.931043
19.0955	-0.975664	0.65381	-1.13034	0.44192	-1.25751	0.981119	0.461218	-1.14247	0.640637	-0.147476	0.943988
19.598	-1.00258	0.661829	-1.13917	0.42507	-1.31012	1.00127	0.455658	-1.12606	0.636297	-0.155312	0.955506
20.1005	-1.03331	0.644451	-1.1521	0.413342	-1.35601	1.03044	0.468126	-1.13277	0.623028	-0.166089	0.969794
20.603	-1.05062	0.636231	-1.15176	0.379885	-1.42137	1.0409	0.456475	-1.12061	0.619148	-0.179081	0.977374
21.1055	-1.08715	0.616246	-1.17078	0.364394	-1.46833	1.0724	0.462203	-1.12671	0.591145	-0.194065	0.991514
21.608	-1.10245	0.590826	-1.16878	0.325071	-1.53759	1.08228	0.453349	-1.12468	0.581367	-0.211178	0.998672
22.1106	-1.13431	0.571169	-1.18339	0.298756	-1.59364	1.10695	0.447305	-1.12559	0.551135	-0.229068	1.01033
22.6131	-1.15656	0.532304	-1.18864	0.263503	-1.65803	1.12403	0.445606	-1.13522	0.528078	-0.249436	1.01993
23.1156	-1.17697	0.511634	-1.19212	0.223504	-1.72654	1.13646	0.429177	-1.13152	0.504584	-0.269088	1.02823
23.6181	-1.20783	0.466728	-1.20622	0.195045	-1.7838	1.16053	0.432072	-1.14875	0.468531	-0.291521	1.0404
24.1206	-1.2197	0.441165	-1.20133	0.146793	-1.85987	1.16306	0.412807	-1.14558	0.450726	-0.312436	1.04679
24.6231	-1.25179	0.398289	-1.21659	0.120106	-1.91504	1.18552	0.413433	-1.16301	0.411119	-0.335329	1.0591
25.1256	-1.2648	0.364553	-1.21257	0.074415	-1.98847	1.18575	0.40033	-1.16642	0.390652	-0.357396	1.06609
25.6281	-1.2884	0.329115	-1.21872	0.0423557	-2.04858	1.19617	0.393239	-1.17764	0.358954	-0.379278	1.07579
26.1307	-1.30992	0.287319	-1.22233	0.00786248	-2.11104	1.20021	0.390927	-1.19038	0.329446	-0.40199	1.08476
26.6332	-1.32194	0.260121	-1.21574	-0.0316763	-2.17796	1.19443	0.376706	-1.19349	0.30987	-0.422188	1.09102
27.1357	-1.35013	0.214613	-1.22464	-0.0544052	-2.22849	1.20139	0.38272	-1.21284	0.274003	-0.444197	1.10101
27.6382	-1.35691	0.192254	-1.21128	-0.0956282	-2.29618	1.18452	0.368131	-1.21121	0.260613	-0.462856	1.10524
28.1407	-1.38239	0.149979	-1.21575	-0.113482	-2.34079	1.18691	0.375221	-1.23014	0.228432	-0.482445	1.11377
28.6432	-1.39375	0.127347	-1.2052	-0.146541	-2.39921	1.16897	0.368765	-1.22974	0.211315	-0.499781	1.11805
29.1457	-1.40828	0.0946408	-1.19672	-0.16735	-2.44488	1.15897	0.37057	-1.24081	0.191391	-0.51583	1.12316
29.6482	-1.42835	0.0681768	-1.19281	-0.185781	-2.48738	1.14696	0.376665	-1.24584	0.166242	-0.531346	1.12835
30.1508	-1.43239	0.0477558	-1.17161	-0.211294	-2.53549	1.12334	0.372603	-1.24535	0.157991	-0.543827	1.12998
30.6533	-1.45566	0.0177214	-1.16856	-0.216885	-2.56351	1.11614	0.388581	-1.25509	0.130262	-0.556332	1.13506
31.1558	-1.45776	0.00747988	-1.14308	-0.240987	-2.60802	1.08604	0.384409	-1.24486	0.124569	-0.565802	1.13484
31.6583	-1.47403	-0.0220126	-1.13055	-0.242043	-2.62929	1.0761	0.402526	-1.25356	0.104382	-0.574275	1.13784
32.1608	-1.4827	-0.0277579	-1.10935	-0.255667	-2.66131	1.04993	0.406167	-1.23925	0.0919928	-0.580883	1.13757
32.6633	-1.48631	-0.0509701	-1.0818	-0.260106	-2.68309	1.03032	0.419161	-1.23925	0.0846124	-0.585269	1.13721
33.1658	-1.50184	-0.0584656	-1.06533	-0.258766	-2.69791	1.0139	0.434841	-1.22625	0.0645731	-0.588362	1.13737
33.6683	-1.49665	-0.0713025	-1.02697	-0.267724	-2.72079	0.984627	0.44103	-1.21229	0.0653387	-0.589414	1.13387
34.1709	-1.51057	-0.0842091	-1.007	-0.255438	-2.7216	0.974976	0.465965	-1.20185	0.0456522	-0.588231	1.13333
34.6734	-1.50602	-0.0867538	-0.967748	-0.262637	-2.73889	0.943449	0.470169	-1.17398	0.0440583	-0.586483	1.12796
35.1759	-1.50859	-0.104552	-0.934851	-0.248988	-2.73401	0.931585	0.496218	-1.16204	0.0339625	-0.581252	1.12486
35.6784	-1.51057	-0.101461	-0.900961	-0.246374	-2.73712	0.90669	0.505846	-1.12528	0.0231138	-0.576235	1.11874
36.1809	-1.49941	-0.120216	-0.853133	-0.239136	-2.73298	0.885106	0.524933	-1.10476	0.0242023	-0.568377	1.11184
36.6834	-1.50433	-0.118684	-0.821215	-0.224122	-2.71837	0.869846	0.544076	-1.06566	0.00692575	-0.559059	1.10491
37.1859	-1.48622	-0.133671	-0.765561	-0.223501	-2.714	0.838539	0.553467	-1.03063	0.0114103	-0.550019	1.09417
37.6884	-1.48393	-0.140015	-0.725464	-0.201827	-2.6859	0.827318	0.579282	-0.992782	-0.00260771	-0.536214	1.08516
38.191	-1.46806	-0.14877	-0.671374	-0.201046	-2.67356	0.793461	0.582882	-0.941865	-0.00486977	-0.525912	1.07143
38.6935	-1.45089	-0.165514	-0.615411	-0.182821	-2.6403	0.776331	0.606908	-0.903265	-0.00826258	-0.509247	1.05882
39.196	-1.44	-0.169681	-0.565665	-0.174477	-2.61165	0.74793	0.611661	-0.840165	-0.0205123	-0.495839	1.04287
39.6985	-1.40957	-0.194704	-0.495696	-0.166613	-2.57854	0.718336	0.625164	-0.794183	-0.0152062	-0.479002	1.02591
40.201	-1.3971	-0.19964	-0.443865	-0.149539	-2.53133	0.697193	0.635263	-0.725139	-0.0308884	-0.460562	1.00785
40.7035	-1.36265	-0.227776	-0.369743	-0.150767	-2.49609	0.65695	0.634855	-0.664498	-0.0264049	-0.445125	0.986931
41.206	-1.33872	-0.240022	-0.306397	-0.131678	-2.43585	0.636818	0.648049	-0.594181	-0.035344	-0.421925	0.966435
41.7085	-1.30842	-0.266165	-0.237192	-0.134214	-2.39026	0.594294	0.637576	-0.515469	-0.0400536	-0.406656	0.942676
42.2111	-1.269	-0.290141	-0.159144	-0.122731	-2.32558	0.565804	0.646303	-0.443979	-0.0380179	-0.381831	0.919748
42.7136	-1.24245	-0.31219	-0.0952488	-0.119163	-2.2622	0.528852	0.633655	-0.349881	-0.0515203	-0.363349	0.894428
43.2161	-1.19331	-0.347946	-0.00918812	-0.120276	-2.19759	0.487119	0.630229	-0.272817	-0.0443394	-0.340902	0.86991
43.7186	-1.16217	-0.368037	0.0573888	-0.109967	-2.11589	0.456563	0.62147	-0.170719	-0.0580758	-0.316604	0.844358
44.2211	-1.11392	-0.411281	0.140272	-0.120118	-2.04809	0.405197	0.60363	-0.0823217	-0.0565248	-0.298129	0.819858
44.7236	-1.07014	-0.434605	0.217603	-0.109857	-1.95509	0.374237	0.598744	0.0198549	-0.0620868	-0.269037	0.795866
45.2261	-1.02894	-0.478947	0.291037	-0.119919	-1.87595	0.322482	0.571606	0.122452	-0.0723078	-0.252054	0.77343
45.7286	-0.972903	-0.510768	0.378759	-0.118289	-1.78084	0.282532	0.565029	0.220525	-0.0697106	-0.222851	0.75348
46.2312	-0.935535	-0.550931	0.44629	-0.120956	-1.68465	0.23798	0.538093	0.334574	-0.0880092	-0.202572	0.735455
46.7337	-0.876725	-0.593412	0.534943	-0.131044	-1.59188	0.186204	0.523678	0.429765	-0.0861747	-0.178294	0.722248
47.2362	-0.834569	-0.627679	0.605738	-0.126545	-1.48095	0.149168	0.505064	0.547474	-0.102915	-0.151691	0.711268
47.7387	-0.783708	-0.678226	0.684517	-0.143005	-1.38757	0.0915556	0.481809	0.64448	-0.111704	-0.133539	0.706789
48.2412	-0.731518	-0.708773	0.763791	-0.138437	-1.27157	0.0557324	0.47376	0.756687	-0.120248	-0.102286	0.705101
48.7437	-0.69111	-0.760783	0.829473	-0.151353	-1.17092	0.00315576	0.447982	0.859489	-0.140817	-0.0860977	0.709836
49.2462	-0.632173	-0.791755	0.912474	-0.154225	-1.06045	-0.0379947	0.446754	0.960225	-0.142619	-0.0555287	0.717906
49.7487	-0.594289	-0.837421	0.971306	-0.156651	-0.949316	-0.0773914	0.429039	1.06837	-0.164802	-0.0345726	0.730712
50.2513	-0.537509	-0.871846	1.04646	-0.168049	-0.848844	-0.123683	0.429182	1.15751	-0.166191	-0.00921915	0.746581
50.7538	-0.491186	-0.90546	1.10709	-0.16107	-0.731911	-0.149405	0.428232	1.26523	-0.175981	0.0206147	0.76502
51.2563	-0.442799	-0.942524	1.16532	-0.174087	-0.637737	-0.192217	0.427977	1.34745	-0.180307	0.0412307	0.785203
51.7588	-0.384132	-0.962301	1.22934	-0.165232	-0.525398	-0.209913	0.445544	1.44607	-0.170913	0.0781179	0.805929
52.2613	-0.341807	-0.99643	1.27114	-0.169981	-0.430288	-0.237529	0.449102	1.52678	-0.173525	0.0997189	0.826843
52.7638	-0.277615	-1.00415	1.33027	-0.166372	-0.331828	-0.252657	0.479465	1.60915	-0.14986	0.137378	0.846204
53.2663	-0.232745	-1.02695	1.36404	-0.157587	-0.23277	-0.258401	0.494463	1.69019	-0.140817	0.166602	0.865047
53.7688	-0.174617	-1.02622	1.40654	-0.159609	-0.150518	-0.27029	0.528852	1.75446	-0.113706	0.199431	0.880053
54.2714	-0.120846	-1.03062	1.43961	-0.140629	-0.053043	-0.256745	0.560843	1.83227	-0.0863809	0.238273	0.894847
54.7739	-0.0751183	-1.02473	1.46002	-0.141326	0.0179142	-0.258106	0.593624	1.88256	-0.0625513	0.265809	0.904069
55.2764	-0.0151895	-1.00875	1.49092	-0.121132	0.102636	-0.23428	0.641588	1.9499	-0.0205596	0.309458	0.913305
55.7789	0.0218639	-0.998938	1.49459	-0.111842	0.168883	-0.217017	0.673656	1.99317	0.00228746	0.336294	0.917126
56.2814	0.077374	-0.966911	1.51423	-0.0977116	0.231657	-0.19122	0.729832	2.04318	0.0467097	0.376349	0.919799
56.7839	0.114795	-0.951881	1.5126	-0.0754893	0.294491	-0.153949	0.766977	2.08455	0.0758662	0.407551	0.91977
57.2864	0.155959	-0.912379	1.51324	-0.0674739	0.334257	-0.128124	0.821427	2.11493	0.111236	0.438118	0.915959
57.7889	0.198486	-0.889408	1.51396	-0.0381726	0.387339	-0.0787563	0.869065	2.15446	0.150209	0.474132	0.913548
58.2915	0.224141	-0.851158	1.4973	-0.0297633	0.411041	-0.0483665	0.915849	2.16909	0.174502	0.495848	0.904861
58.794	0.266832	-0.818338	1.49847	-0.0039284	0.444771	0.000857668	0.974077	2.20198	0.21786	0.531398	0.900533
59.2965	0.284897	-0.78644	1.47575	0.0118905	0.46113	0.0414376	1.01464	2.20883	0.238723	0.550095	0.889801
59.799	0.317115	-0.744834	1.46965	0.0270106	0.470321	0.0822494	1.07727	2.22884	0.275673	0.578144	0.883168
60.3015	0.336942	-0.719191	1.45347	0.0512128	0.482808	0.133157	1.1186	2.23544	0.302188	0.599403	0.873428
60.804	0.352124	-0.673473	1.43608	0.0568473	0.471443	0.166152	1.1769	2.23938	0.325709	0.616796	0.864223
61.3065	0.375914	-0.649947	1.43108	0.0827603	0.476217	0.220054	1.22585	2.24871	0.359297	0.641103	0.857551
61.809	0.377884	-0.606803	1.40818	0.0869045	0.455281	0.252589	1.27431	2.23916	0.372161	0.651075	0.846592
62.3116	0.398954	-0.580148	1.4091	0.105126	0.445747	0.299326	1.33214	2.2485	0.404831	0.673731	0.843332
62.8141	0.398843	-0.545146	1.39315	0.115529	0.425895	0.338329	1.37215	2.23298	0.416701	0.683159	0.832812
63.3166	0.408466	-0.512207	1.39184	0.121394	0.400084	0.372351	1.43324	2.23654	0.438164	0.698875	0.831589
63.8191	0.415273	-0.487042	1.39235	0.139023	0.385009	0.417801	1.47171	2.22374	0.456405	0.712696	0.824487
64.3216	0.411877	-0.448694	1.3871	0.136448	0.349405	0.442085	1.52731	2.21729	0.463435	0.720696	0.823132
64.8241	0.425403	-0.430424	1.40333	0.154816	0.335051	0.486445	1.57141	2.21262	0.486127	0.738308	0.821877
65.3266	0.417433	-0.391203	1.40177	0.15332	0.30145	0.509614	1.61567	2.1972	0.485465	0.743413	0.819003
65.8291	0.429923	-0.373861	1.42453	0.164152	0.281522	0.543687	1.66732	2.20038	0.503145	0.760088	0.823928
66.3317	0.429468	-0.339468	1.43742	0.17139	0.259399	0.572662	1.7013	2.18262	0.505331	0.768903	0.820303
66.8342	0.434249	-0.317196	1.4583	0.17185	0.232539	0.592995	1.75554	2.18887	0.509978	0.780791	0.828967
67.3367	0.44721	-0.291288	1.48998	0.187709	0.223105	0.627167	1.78627	2.17781	0.519911	0.796431	0.82753
67.8392	0.446217	-0.261396	1.5094	0.183133	0.1957	0.638847	1.83464	2.18184	0.512834	0.80458	0.835829
68.3417	0.468073	-0.243486	1.55378	0.200197	0.192447	0.670556	1.86985	2.18416	0.525751	0.824592	0.839874
68.8442	0.471162	-0.207822	1.58046	0.200053	0.174681	0.683094	1.90641	2.18431	0.516966	0.834369	0.844655
69.3467	0.492096	-0.193468	1.62636	0.210045	0.169868	0.704072	1.94883	2.20077	0.523507	0.853564	0.855246
69.8492	0.50863	-0.157377	1.66878	0.220416	0.168187	0.723781	1.97439	2.20066	0.523138	0.870067	0.85664
70.3518	0.523191	-0.140547	1.70976	0.221251	0.159863	0.732224	2.01969	2.22612	0.51876	0.88559	0.871267
70.8543	0.553668	-0.109965	1.76765	0.239955	0.172079	0.757274	2.04111	2.23276	0.528392	0.909213	0.872811
71.3568	0.565984	-0.0863197	1.80735	0.237494	0.165928	0.759579	2.08091	2.25974	0.518327	0.923222	0.886668
71.8593	0.601519	-0.0645893	1.87111	0.255811	0.183111	0.781698	2.10611	2.27927	0.530238	0.949365	0.892844
72.3618	0.621241	-0.0339053	1.919	0.258885	0.187693	0.787372	2.13396	2.3027	0.525272	0.966914	0.90206
72.8643	0.651409	-0.0200741	1.97761	0.268531	0.201318	0.798812	2.16606	2.33638	0.530137	0.990021	0.914924
73.3668	0.684186	0.0134455	2.03908	0.28138	0.220602	0.81276	2.18203	2.35649	0.536995	1.01411	0.91934
73.8693	0.706	0.0238621	2.08915	0.28099	0.229022	0.812763	2.21689	2.39945	0.532793	1.03232	0.936758
74.3719	0.747357	0.0535369	2.15918	0.299353	0.258399	0.831274	2.22729	2.42106	0.547986	1.0606	0.940052
74.8744	0.767078	0.0657513	2.20674	0.295151	0.267399	0.826691	2.25628	2.46464	0.541814	1.07684	0.957017
75.3769	0.80547	0.0856257	2.27301	0.309265	0.296576	0.840423	2.26881	2.49331	0.554648	1.10301	0.964011
75.8794	0.831645	0.102322	2.32625	0.309387	0.313626	0.839926	2.28467	2.52965	0.555736	1.12147	0.976061
76.3819	0.857916	0.109964	2.37865	0.311432	0.334054	0.841356	2.30244	2.56721	0.557678	1.14008	0.98915
76.8844	0.892082	0.129416	2.43822	0.318556	0.361012	0.847938	2.30411	2.59316	0.5681	1.1614	0.995288
77.3869	0.906517	0.126816	2.47602	0.308366	0.371753	0.837105	2.32284	2.63538	0.559832	1.17163	1.01257
77.8894	0.940191	0.143378	2.5319	0.31671	0.402069	0.845082	2.31565	2.65325	0.571583	1.19109	1.0156
78.392	0.950636	0.135402	2.56174	0.301084	0.409265	0.828986	2.32609	2.69117	0.561284	1.19618	1.03201
78.8945	0.971483	0.142048	2.59965	0.300319	0.431966	0.828062	2.3171	2.70589	0.56253	1.20656	1.0362
79.397	0.98434	0.133258	2.62645	0.286566	0.442286	0.814216	2.31093	2.73	0.557045	1.20945	1.04667
79.8995	0.985807	0.124826	2.63805	0.269468	0.449414	0.797186	2.30303	2.74447	0.541801	1.20601	1.05454
80.402	0.99821	0.116452	2.65739	0.258537	0.462864	0.786554	2.27803	2.74911	0.538958	1.20512	1.057
80.9045	0.983645	0.0918868	2.64501	0.226054	0.454271	0.754269	2.26702	2.76072	0.511302	1.18824	1.06733
81.407	0.984053	0.0806425	2.64427	0.210836	0.46236	0.739449	2.22785	2.74587	0.50061	1.17733	1.06365
81.9095	0.961495	0.043082	2.61595	0.170339	0.443992	0.699042	2.20458	2.74627	0.469606	1.15048	1.07206
82.4121	0.938202	0.0224992	2.5833	0.140536	0.434867	0.669277	2.15848	2.71565	0.440718	1.12261	1.06634
82.9146	0.910745	-0.0228473	2.54293	0.0987763	0.412044	0.627196	2.11455	2.69405	0.410789	1.08758	1.06782
83.4171	0.860547	-0.0593289	2.47612	0.0484599	0.378452	0.576128	2.0652	2.65092	0.361879	1.03982	1.06331
83.9196	0.821429	-0.108404	2.41806	0.00519459	0.349822	0.531763	1.99821	2.59914	0.327536	0.993639	1.05525
84.4221	0.750729	-0.164283	2.32512	-0.0630931	0.293568	0.461609	1.94232	2.54272	0.265798	0.928276	1.05199
84.9246	0.688027	-0.21672	2.23852	-0.115576	0.250934	0.406844	1.85682	2.45908	0.215562	0.864832	1.0358
85.4271	0.60563	-0.290847	2.12979	-0.193571	0.180284	0.325653	1.78588	2.38402	0.149361	0.786244	1.03047
85.9296	0.512373	-0.350365	2.00844	-0.264678	0.114433	0.250747	1.68956	2.27345	0.0752352	0.701022	1.01064
86.4322	0.420877	-0.437706	1.8873	-0.345714	0.0366009	0.165091	1.59555	2.17249	0.0052512	0.611082	0.998966
86.9347	0.301454	-0.510144	1.73598	-0.439263	-0.0556072	0.0661364	1.4933	2.04301	-0.0909788	0.504876	0.979999
87.4372	0.195436	-0.60451	1.59685	-0.524077	-0.140517	-0.0246267	1.37418	1.91146	-0.173341	0.401206	0.959945
87.9397	0.0625558	-0.694605	1.42835	-0.635429	-0.253429	-0.142704	1.26439	1.76939	-0.282697	0.279536	0.943465
88.4422	-0.0648255	-0.791874	1.26388	-0.731611	-0.351997	-0.245854	1.1255	1.60857	-0.388089	0.15819	0.917056
88.9447	-0.199967	-0.900513	1.08957	-0.851506	-0.475155	-0.373227	1.00141	1.45538	-0.503318	0.0269649	0.901108
89.4472	-0.348382	-1.00052	0.900214	-0.967118	-0.594348	-0.496355	0.851774	1.27278	-0.634992	-0.112994	0.873323
89.9497	-0.483815	-1.12387	0.722674	-1.08908	-0.720068	-0.625899	0.706704	1.10548	-0.75734	-0.251691	0.854454
90.4523	-0.643296	-1.22996	0.519436	-1.22575	-0.860354	-0.770033	0.553037	0.911513	-0.907994	-0.405933	0.829923
90.9548	-0.784909	-1.36093	0.333789	-1.35091	-0.988617	-0.902252	0.385912	0.726372	-1.04541	-0.554106	0.806391
91.4573	-0.941863	-1.47737	0.131895	-1.50188	-1.14209	-1.05997	0.228736	0.529858	-1.20308	-0.715085	0.786529
91.9598	-1.09448	-1.60866	-0.0653806	-1.63711	-1.27876	-1.20117	0.0458985	0.32689	-1.36155	-0.874925	0.760054
92.4623	-1.24078	-1.73742	-0.256051	-1.79178	-1.43382	-1.36121	-0.119507	0.131834	-1.51908	-1.03642	0.742852
92.9648	-1.40025	-1.86435	-0.459158	-1.94267	-1.58373	-1.51652	-0.30751	-0.0828853	-1.69523	-1.20581	0.717525
93.4673	-1.53721	-2.00288	-0.638158	-2.09374	-1.73234	-1.67105	-0.486003	-0.277238	-1.85447	-1.3659	0.699996
93.9698	-1.69092	-2.12463	-0.832406	-2.25826	-1.89285	-1.83799	-0.670181	-0.492855	-2.03607	-1.53735	0.679484
94.4724	-1.82458	-2.26583	-1.00381	-2.40561	-2.03437	-1.98641	-0.861161	-0.688769	-2.20299	-1.69706	0.66061
94.9749	-1.95982	-2.38421	-1.17407	-2.57354	-2.19471	-2.15414	-1.03821	-0.89373	-2.37692	-1.86104	0.64606
95.4774	-2.0919	-2.51852	-1.3374	-2.72165	-2.33317	-2.30038	-1.23362	-1.09069	-2.55231	-2.01996	0.627895
95.9799	-2.20426	-2.63509	-1.47686	-2.88021	-2.48	-2.45538	-1.40551	-1.27704	-2.71257	-2.16966	0.618067
96.4824	-2.3273	-2.75377	-1.62248	-3.03137	-2.61729	-2.60111	-1.5928	-1.46903	-2.88704	-2.32247	0.604428
96.9849	-2.42138	-2.86702	-1.73393	-3.17244	-2.7421	-2.73468	-1.7621	-1.63413	-3.03569	-2.45594	0.597633
97.4874	-2.52265	-2.96489	-1.84739	-3.3215	-2.87266	-2.8743	-1.93008	-1.8102	-3.1939	-2.59306	0.591667
97.9899	-2.60442	-3.0684	-1.9359	-3.44463	-2.97477	-2.98583	-2.09339	-1.95463	-3.33353	-2.71061	0.587821
98.4925	-2.67433	-3.14531	-2.00699	-3.57805	-3.08537	-3.10613	-2.23649	-2.10067	-3.46224	-2.82173	0.590054
98.995	-2.74765	-3.23937	-2.07368	-3.69206	-3.17186	-3.20367	-2.40264	-2.23177	-3.60113	-2.92932	0.590807
99.4975	-2.78394	-3.28174	-2.10118	-3.80927	-3.2579	-3.30186	-2.49969	-2.34701	-3.6905	-3.00812	0.602016
100	-2.79928	-3.28732	-2.11571	-3.8571	-3.29296	-3.34187	-2.51234	-2.39142	-3.71153	-3.03439	0.606831

## Sheet: M1b_RightLeg_NH
StancePhase	NEleR_Meas1	NEleR_Meas2	NEleR_Meas3	NEleR_Meas4	NEleR_Meas5	NEleR_Meas6	NEleR_Meas7	NEleR_Meas8	NEleR_Meas9	NEleR_Mean	NEleR_SD
0	4.03032	3.82459	2.57195	4.0859	2.5678	4.14929	4.37947	2.71697	4.3748	3.63345	0.78049
0.502513	3.96353	3.80304	2.52818	4.06662	2.53169	4.11388	4.34271	2.66192	4.37328	3.59832	0.788576
1.00503	3.87441	3.76966	2.48728	4.04724	2.47577	4.0591	4.30702	2.60976	4.38511	3.55726	0.798227
1.50754	3.79196	3.73607	2.46117	4.04393	2.42563	4.00728	4.27576	2.57351	4.39403	3.52326	0.804846
2.01005	3.71253	3.71937	2.43044	4.0391	2.39183	3.97016	4.23813	2.53213	4.40715	3.49343	0.81249
2.51256	3.64214	3.7005	2.41301	4.03888	2.36531	3.93816	4.21139	2.50331	4.4316	3.47159	0.819445
3.01508	3.56516	3.68853	2.39892	4.05082	2.3421	3.90679	4.17908	2.47649	4.4504	3.45092	0.825536
3.51759	3.49587	3.68578	2.38632	4.05747	2.33663	3.8916	4.14852	2.44919	4.47777	3.43657	0.83194
4.0201	3.43055	3.67861	2.38791	4.0731	2.33216	3.87494	4.12666	2.43352	4.51037	3.42754	0.837407
4.52261	3.35866	3.68546	2.38627	4.09334	2.33705	3.86633	4.09726	2.41125	4.5364	3.41912	0.843417
5.02513	3.29676	3.68753	2.39453	4.10743	2.35388	3.86893	4.07754	2.39507	4.57281	3.41716	0.848586
5.52764	3.2326	3.69545	2.41023	4.13224	2.36808	3.86802	4.06097	2.38184	4.60695	3.41738	0.854588
6.03015	3.16506	3.70852	2.4237	4.15336	2.39576	3.88132	4.0415	2.36145	4.63662	3.41859	0.860778
6.53266	3.10689	3.71533	2.4515	4.17171	2.4255	3.8972	4.03612	2.35028	4.67558	3.42557	0.866398
7.03518	3.04119	3.73347	2.47779	4.19859	2.45511	3.91401	4.02869	2.33205	4.70599	3.43188	0.874458
7.53769	2.97594	3.74302	2.50839	4.21559	2.49646	3.94454	4.02622	2.31297	4.73576	3.43988	0.881355
8.0402	2.91552	3.75672	2.54854	4.23439	2.5314	3.97002	4.0354	2.29809	4.77027	3.45115	0.889844
8.54271	2.84402	3.77052	2.58192	4.25501	2.57126	4.00264	4.03934	2.27159	4.79222	3.45873	0.900414
9.04523	2.77603	3.77512	2.6247	4.26308	2.61442	4.04074	4.05378	2.25021	4.81686	3.46833	0.909579
9.54774	2.70632	3.78667	2.6656	4.27574	2.64859	4.07145	4.07123	2.2228	4.83909	3.47639	0.922446
10.0503	2.62596	3.7844	2.70174	4.28143	2.69039	4.11213	4.08365	2.18778	4.84832	3.47953	0.93539
10.5528	2.55116	3.78346	2.74519	4.27671	2.72516	4.14721	4.10677	2.15735	4.86199	3.48389	0.948452
11.0553	2.46904	3.77679	2.77701	4.27609	2.75528	4.17894	4.12302	2.11372	4.86614	3.48178	0.96523
11.5578	2.38057	3.75852	2.80988	4.26163	2.78985	4.21668	4.13817	2.07056	4.86073	3.47629	0.98052
12.0603	2.29757	3.74337	2.84002	4.24228	2.81114	4.24151	4.15847	2.02431	4.8589	3.46862	0.997807
12.5628	2.20395	3.71095	2.85665	4.22273	2.83393	4.26872	4.16616	1.96593	4.8425	3.45239	1.01699
13.0653	2.10983	3.67856	2.8763	4.18677	2.85238	4.29201	4.17712	1.91182	4.82176	3.43406	1.03444
13.5678	2.01862	3.63615	2.88172	4.15133	2.85817	4.30235	4.18364	1.84575	4.80061	3.4087	1.0545
14.0704	1.91675	3.58131	2.8798	4.10896	2.86737	4.31664	4.17769	1.77527	4.76307	3.37632	1.07398
14.5729	1.81991	3.5263	2.87569	4.05289	2.86294	4.31685	4.1755	1.70501	4.72605	3.34013	1.09221
15.0754	1.72219	3.45154	2.85383	4.0001	2.85207	4.31059	4.1594	1.62066	4.68302	3.29482	1.11214
15.5779	1.61725	3.37584	2.83244	3.93476	2.83993	4.30343	4.13601	1.53959	4.62609	3.24504	1.12953
16.0804	1.52068	3.28656	2.80027	3.86279	2.81072	4.27881	4.112	1.45085	4.5729	3.1884	1.14657
16.5829	1.41954	3.18545	2.75729	3.79328	2.78175	4.25504	4.07042	1.35479	4.50898	3.12517	1.1636
17.0854	1.31658	3.08234	2.7164	3.70965	2.7433	4.22197	4.02855	1.26316	4.43722	3.05768	1.1776
17.5879	1.22198	2.96004	2.66027	3.62742	2.69258	4.17655	3.97939	1.15957	4.36963	2.98305	1.19219
18.0905	1.12048	2.8386	2.60422	3.54376	2.64405	4.13401	3.91689	1.05847	4.28895	2.90549	1.20493
18.593	1.02283	2.70385	2.54476	3.44901	2.58048	4.07602	3.85831	0.956042	4.20755	2.8221	1.2159
19.0955	0.93072	2.56169	2.47415	3.36087	2.51402	4.01517	3.78739	0.84519	4.1277	2.73521	1.22736
19.598	0.831983	2.41904	2.40962	3.26626	2.44571	3.9525	3.71228	0.741743	4.03553	2.64608	1.23611
20.1005	0.741713	2.26155	2.33509	3.1668	2.36376	3.87532	3.63997	0.630541	3.94842	2.55146	1.24493
20.603	0.652872	2.10903	2.25936	3.0744	2.28619	3.80261	3.55477	0.520116	3.85847	2.45754	1.25284
21.1055	0.560551	1.94613	2.1869	2.9722	2.20045	3.72105	3.47397	0.414428	3.76004	2.35952	1.25888
21.608	0.478982	1.78166	2.10383	2.87227	2.10895	3.63304	3.39064	0.301026	3.66948	2.25999	1.26544
22.1106	0.395097	1.61924	2.02792	2.77567	2.0227	3.55026	3.29906	0.196606	3.57182	2.16204	1.26989
22.6131	0.312739	1.44713	1.94777	2.66968	1.92545	3.45532	3.21559	0.0906735	3.47144	2.05953	1.27395
23.1156	0.240543	1.28375	1.86418	2.57116	1.83208	3.36385	3.12406	-0.0155527	3.37819	1.96025	1.27734
23.6181	0.164025	1.11293	1.78864	2.47014	1.73925	3.27225	3.03207	-0.111552	3.27543	1.86035	1.27892
24.1206	0.0943004	0.945426	1.70455	2.36375	1.63924	3.17207	2.94584	-0.212379	3.17592	1.75875	1.28041
24.6231	0.0317009	0.781654	1.62666	2.26589	1.54864	3.08087	2.84981	-0.304341	3.07988	1.66231	1.28026
25.1256	-0.0347441	0.612306	1.55073	2.16042	1.45302	2.98315	2.76033	-0.391435	2.97484	1.56318	1.27912
25.6281	-0.0905028	0.45399	1.46975	2.0554	1.35876	2.88554	2.67027	-0.479902	2.87748	1.46675	1.2772
26.1307	-0.143442	0.290157	1.39961	1.95562	1.27267	2.79522	2.57379	-0.555271	2.77862	1.37411	1.27382
26.6332	-0.197388	0.132915	1.32467	1.84626	1.18019	2.69656	2.4864	-0.631856	2.67423	1.27911	1.26946
27.1357	-0.239286	-0.0201952	1.25359	1.7425	1.09719	2.6064	2.39213	-0.701745	2.5791	1.18996	1.26417
27.6382	-0.282399	-0.176131	1.18995	1.63802	1.01649	2.51697	2.29803	-0.761752	2.47814	1.10193	1.2576
28.1407	-0.322223	-0.320245	1.12069	1.52611	0.93406	2.42392	2.20988	-0.823835	2.37694	1.01392	1.24995
28.6432	-0.351509	-0.469001	1.06257	1.42191	0.864019	2.34223	2.11229	-0.872804	2.28348	0.932575	1.24185
29.1457	-0.384394	-0.609179	1.00426	1.31118	0.790915	2.25535	2.02092	-0.919033	2.18204	0.850229	1.23201
29.6482	-0.409641	-0.745672	0.946657	1.1981	0.724012	2.1732	1.92864	-0.961867	2.08573	0.771018	1.22205
30.1508	-0.42818	-0.883007	0.900232	1.09091	0.665948	2.09849	1.82959	-0.991782	1.99316	0.697262	1.21134
30.6533	-0.450282	-1.00854	0.848916	0.974069	0.60427	2.01799	1.73873	-1.02358	1.89338	0.621662	1.19919
31.1558	-0.461795	-1.13828	0.806669	0.86051	0.554871	1.94863	1.64038	-1.04467	1.80238	0.552077	1.18811
31.6583	-0.471468	-1.25826	0.7689	0.747935	0.50743	1.87927	1.54141	-1.05923	1.71014	0.485126	1.17525
32.1608	-0.482216	-1.37553	0.72875	0.626702	0.461402	1.80939	1.44735	-1.07379	1.61415	0.417357	1.16302
32.6633	-0.48171	-1.49235	0.70113	0.51237	0.428117	1.7508	1.34327	-1.0747	1.52783	0.357197	1.15148
33.1658	-0.483503	-1.59814	0.67056	0.393528	0.391921	1.68672	1.24449	-1.0762	1.43618	0.296172	1.13859
33.6683	-0.482141	-1.70823	0.645193	0.27075	0.364507	1.62947	1.14404	-1.07105	1.34585	0.2376	1.12846
34.1709	-0.471324	-1.8081	0.628033	0.155125	0.344734	1.57743	1.03646	-1.05633	1.26319	0.18547	1.11765
34.6734	-0.464844	-1.90667	0.606074	0.0317304	0.322809	1.52013	0.936341	-1.04423	1.17351	0.130539	1.10825
35.1759	-0.450831	-2.0039	0.595278	-0.0891312	0.314255	1.47374	0.828639	-1.02007	1.09013	0.0820137	1.10153
35.6784	-0.431267	-2.09127	0.584088	-0.205653	0.306368	1.42441	0.720281	-0.994402	1.01039	0.0358819	1.09445
36.1809	-0.415663	-2.18308	0.57303	-0.329235	0.302071	1.37529	0.616696	-0.967085	0.924857	-0.0114573	1.09132
36.6834	-0.389896	-2.2645	0.571848	-0.44478	0.30961	1.33467	0.503718	-0.928884	0.848871	-0.0510385	1.08948
37.1859	-0.363734	-2.34601	0.564156	-0.560092	0.313653	1.28635	0.396329	-0.895186	0.771813	-0.0925245	1.08962
37.6884	-0.339296	-2.42533	0.563235	-0.677883	0.327557	1.2446	0.287918	-0.853851	0.692581	-0.131164	1.09357
38.191	-0.305074	-2.49608	0.563744	-0.78509	0.346235	1.20372	0.173465	-0.809629	0.623183	-0.165058	1.09859
38.6935	-0.275517	-2.57126	0.558213	-0.895039	0.362367	1.15663	0.0671299	-0.769937	0.548761	-0.202072	1.1068
39.196	-0.244701	-2.63599	0.560708	-1.00068	0.390082	1.11809	-0.0454539	-0.721507	0.47663	-0.233647	1.11719
39.6985	-0.207937	-2.702	0.554783	-1.09649	0.414194	1.0723	-0.157398	-0.679824	0.411429	-0.265661	1.12897
40.201	-0.179785	-2.76485	0.548002	-1.19487	0.440456	1.02603	-0.263359	-0.638213	0.339104	-0.298609	1.1424
40.7035	-0.148461	-2.8202	0.542357	-1.28221	0.473276	0.983574	-0.376647	-0.594576	0.272798	-0.327787	1.15693
41.206	-0.118095	-2.87948	0.524143	-1.36234	0.497743	0.930216	-0.482514	-0.562373	0.208365	-0.360482	1.17111
41.7085	-0.098476	-2.92789	0.509065	-1.44092	0.528399	0.881391	-0.586926	-0.526941	0.137451	-0.391649	1.18502
42.2111	-0.0758491	-2.97798	0.484596	-1.50381	0.556122	0.82759	-0.694098	-0.500222	0.0746506	-0.423222	1.19844
42.7136	-0.0619055	-3.02301	0.451676	-1.56194	0.576866	0.765706	-0.789946	-0.482087	0.00872966	-0.457323	1.20827
43.2161	-0.0577083	-3.06056	0.419758	-1.61204	0.60319	0.708375	-0.887575	-0.463522	-0.0598994	-0.489998	1.21738
43.7186	-0.0521877	-3.10004	0.372618	-1.64564	0.618566	0.639136	-0.979867	-0.460694	-0.120099	-0.525356	1.22239
44.2211	-0.0602006	-3.12697	0.324828	-1.67591	0.632826	0.568602	-1.06126	-0.460289	-0.186031	-0.560489	1.22296
44.7236	-0.0731053	-3.15444	0.2709	-1.6925	0.646939	0.497264	-1.14414	-0.467753	-0.248794	-0.59618	1.22221
45.2261	-0.0863618	-3.174	0.205382	-1.69612	0.648998	0.413898	-1.21451	-0.489302	-0.30451	-0.632946	1.21423
45.7286	-0.11213	-3.18536	0.143024	-1.69667	0.655313	0.334962	-1.27801	-0.510684	-0.365385	-0.668327	1.20455
46.2312	-0.135349	-3.19641	0.0683716	-1.68142	0.654181	0.248766	-1.33942	-0.547157	-0.417381	-0.705092	1.19113
46.7337	-0.159955	-3.19363	-0.00892352	-1.66026	0.646709	0.157607	-1.38592	-0.58946	-0.465066	-0.739879	1.17166
47.2362	-0.192115	-3.19087	-0.0868692	-1.63632	0.64313	0.0715373	-1.431	-0.63539	-0.514783	-0.774743	1.15309
47.7387	-0.217418	-3.17869	-0.176799	-1.60044	0.627232	-0.0244989	-1.4697	-0.696271	-0.55273	-0.809924	1.1283
48.2412	-0.247768	-3.1593	-0.262008	-1.56824	0.61184	-0.117066	-1.49776	-0.756035	-0.59077	-0.843012	1.10264
48.7437	-0.282389	-3.13976	-0.35391	-1.53444	0.593514	-0.209634	-1.52935	-0.826269	-0.628478	-0.878969	1.07687
49.2462	-0.311661	-3.10812	-0.44879	-1.49742	0.563341	-0.309878	-1.55268	-0.904323	-0.65713	-0.914074	1.04614
49.7487	-0.350529	-3.07957	-0.537116	-1.47123	0.536872	-0.403095	-1.57449	-0.981322	-0.692151	-0.950292	1.01882
50.2513	-0.389673	-3.04389	-0.632485	-1.44355	0.49984	-0.503301	-1.60135	-1.07159	-0.725651	-0.990184	0.988634
50.7538	-0.426716	-3.00587	-0.719623	-1.42152	0.457895	-0.605234	-1.62106	-1.16038	-0.756322	-1.02876	0.958719
51.2563	-0.473565	-2.97113	-0.803598	-1.41076	0.418081	-0.703161	-1.64769	-1.25292	-0.797205	-1.07133	0.931911
51.7588	-0.51598	-2.92878	-0.888093	-1.39833	0.366249	-0.81101	-1.6763	-1.3527	-0.835257	-1.11558	0.902545
52.2613	-0.55998	-2.89444	-0.959423	-1.39746	0.318083	-0.91428	-1.70208	-1.44578	-0.877094	-1.15916	0.877895
52.7638	-0.611063	-2.85622	-1.03184	-1.40324	0.266989	-1.02001	-1.73861	-1.54594	-0.928608	-1.20762	0.853438
53.2663	-0.655579	-2.82103	-1.09606	-1.40911	0.20904	-1.13184	-1.77289	-1.64321	-0.976256	-1.25522	0.830358
53.7688	-0.705959	-2.79202	-1.1509	-1.42867	0.158326	-1.23695	-1.81078	-1.73622	-1.03225	-1.30394	0.811729
54.2714	-0.759438	-2.75941	-1.20716	-1.4495	0.0998505	-1.34978	-1.85753	-1.83487	-1.09344	-1.35681	0.792596
54.7739	-0.807357	-2.73844	-1.25024	-1.47486	0.0427573	-1.4616	-1.90004	-1.92436	-1.15095	-1.40723	0.778023
55.2764	-0.863882	-2.71547	-1.29192	-1.5126	-0.0101668	-1.57041	-1.9514	-2.01606	-1.21844	-1.46115	0.765326
55.7789	-0.918685	-2.69937	-1.33019	-1.54869	-0.070996	-1.68744	-2.00559	-2.10715	-1.28531	-1.51705	0.754367
56.2814	-0.970832	-2.69035	-1.35753	-1.59452	-0.12391	-1.79806	-2.05732	-2.19023	-1.35058	-1.57037	0.747782
56.7839	-1.03106	-2.68014	-1.38861	-1.64833	-0.178854	-1.91201	-2.11905	-2.27886	-1.42467	-1.62906	0.74228
57.2864	-1.08511	-2.68295	-1.41053	-1.70086	-0.236027	-2.02911	-2.17731	-2.35981	-1.49352	-1.68614	0.740243
57.7889	-1.13992	-2.68396	-1.4296	-1.766	-0.2842	-2.13929	-2.23751	-2.43901	-1.56409	-1.74262	0.741111
58.2915	-1.19922	-2.6938	-1.45104	-1.83313	-0.338479	-2.2564	-2.30416	-2.5203	-1.63998	-1.80406	0.743766
58.794	-1.24996	-2.70977	-1.46258	-1.90194	-0.387182	-2.36915	-2.36436	-2.59167	-1.70838	-1.86056	0.74959
59.2965	-1.30452	-2.72569	-1.47932	-1.98201	-0.431496	-2.47892	-2.43075	-2.66689	-1.78145	-1.92011	0.757622
59.799	-1.35863	-2.75432	-1.4929	-2.05885	-0.480735	-2.59343	-2.49737	-2.73708	-1.85472	-1.98089	0.767282
60.3015	-1.40492	-2.78038	-1.5028	-2.1408	-0.519828	-2.69871	-2.55922	-2.80171	-1.9209	-2.03658	0.779337
60.804	-1.45687	-2.81594	-1.52029	-2.22859	-0.561287	-2.80599	-2.62851	-2.87042	-1.99292	-2.09787	0.792871
61.3065	-1.5038	-2.85551	-1.53115	-2.31064	-0.602129	-2.91158	-2.6923	-2.92951	-2.06001	-2.15518	0.80697
61.809	-1.54629	-2.89512	-1.54769	-2.39966	-0.634718	-3.00865	-2.75604	-2.99015	-2.12263	-2.21122	0.822975
62.3116	-1.59431	-2.9455	-1.56793	-2.48757	-0.673974	-3.10981	-2.82426	-3.04968	-2.1901	-2.27146	0.838684
62.8141	-1.6344	-2.99135	-1.58479	-2.57074	-0.707009	-3.20278	-2.88457	-3.10154	-2.24901	-2.32513	0.854368
63.3166	-1.67479	-3.04561	-1.6131	-2.66023	-0.73923	-3.29223	-2.9494	-3.15894	-2.30716	-2.3823	0.870886
63.8191	-1.71862	-3.10038	-1.63973	-2.74281	-0.777547	-3.38305	-3.01308	-3.20964	-2.36702	-2.4391	0.885142
64.3216	-1.75432	-3.15406	-1.67144	-2.82381	-0.80867	-3.46313	-3.07084	-3.25999	-2.41711	-2.49148	0.899519
64.8241	-1.79503	-3.21528	-1.71278	-2.90723	-0.847427	-3.54482	-3.1346	-3.31412	-2.46971	-2.549	0.912527
65.3266	-1.83618	-3.26952	-1.75135	-2.98039	-0.887807	-3.62191	-3.19182	-3.3611	-2.51989	-2.60222	0.922524
65.8291	-1.87207	-3.3302	-1.80199	-3.05444	-0.92583	-3.69084	-3.24776	-3.41487	-2.56192	-2.65555	0.932502
66.3317	-1.91625	-3.38756	-1.85506	-3.12451	-0.974937	-3.7626	-3.30678	-3.46709	-2.60843	-2.71147	0.938744
66.8342	-1.95782	-3.44229	-1.91012	-3.18392	-1.02051	-3.82442	-3.35675	-3.51779	-2.64877	-2.76249	0.942902
67.3367	-1.9988	-3.50086	-1.97684	-3.24438	-1.07089	-3.88349	-3.40961	-3.57628	-2.68474	-2.81621	0.945853
67.8392	-2.04821	-3.54991	-2.04016	-3.29461	-1.12829	-3.94154	-3.45977	-3.62913	-2.72494	-2.86851	0.944289
68.3417	-2.0926	-3.60303	-2.11163	-3.33659	-1.18049	-3.98828	-3.5024	-3.68726	-2.75654	-2.91765	0.942057
68.8442	-2.14089	-3.64917	-2.187	-3.37739	-1.24196	-4.03613	-3.54898	-3.74716	-2.78815	-2.96854	0.936933
69.3467	-2.19444	-3.69113	-2.25888	-3.40432	-1.30229	-4.07646	-3.58726	-3.80228	-2.82133	-3.01538	0.928616
69.8492	-2.24193	-3.73335	-2.3398	-3.42673	-1.36048	-4.10858	-3.62214	-3.86455	-2.84539	-3.06033	0.920127
70.3518	-2.29582	-3.76378	-2.41527	-3.4439	-1.4262	-4.14126	-3.65794	-3.92096	-2.87262	-3.10419	0.908095
70.8543	-2.34918	-3.79584	-2.49117	-3.44698	-1.48397	-4.16178	-3.68265	-3.97713	-2.89697	-3.14285	0.895227
71.3568	-2.3965	-3.81737	-2.56948	-3.44833	-1.54396	-4.17927	-3.70773	-4.03528	-2.91346	-3.17904	0.881834
71.8593	-2.44909	-3.83296	-2.63777	-3.43962	-1.60371	-4.19266	-3.72769	-4.08397	-2.93379	-3.21125	0.866109
72.3618	-2.49429	-3.84503	-2.70889	-3.41952	-1.6534	-4.19385	-3.73736	-4.13522	-2.94653	-3.23712	0.851355
72.8643	-2.53407	-3.84289	-2.77226	-3.39786	-1.70615	-4.19502	-3.74779	-4.17926	-2.95405	-3.25881	0.835831
73.3668	-2.57478	-3.83953	-2.82721	-3.36224	-1.74904	-4.18571	-3.74669	-4.21527	-2.96358	-3.27378	0.819957
73.8693	-2.60256	-3.82199	-2.88148	-3.31939	-1.78416	-4.16791	-3.7383	-4.25038	-2.96219	-3.28093	0.805577
74.3719	-2.62578	-3.79638	-2.92052	-3.27223	-1.81772	-4.148	-3.72676	-4.27083	-2.95865	-3.28188	0.790585
74.8744	-2.64374	-3.76331	-2.95465	-3.20963	-1.83523	-4.11354	-3.69984	-4.28594	-2.95314	-3.27322	0.776689
75.3769	-2.64568	-3.71345	-2.97931	-3.14337	-1.84816	-4.07503	-3.66841	-4.29132	-2.93521	-3.25555	0.763929
75.8794	-2.64313	-3.65941	-2.9875	-3.06787	-1.85106	-4.02859	-3.62724	-4.28011	-2.91658	-3.22905	0.750987
76.3819	-2.62851	-3.58762	-2.99063	-2.978	-1.83719	-3.96829	-3.57069	-4.26277	-2.88977	-3.19039	0.739915
76.8844	-2.59719	-3.50566	-2.97521	-2.88518	-1.81853	-3.90567	-3.50987	-4.22665	-2.8499	-3.14154	0.729273
77.3869	-2.55977	-3.41241	-2.94646	-2.77745	-1.78132	-3.82892	-3.43281	-4.17639	-2.80728	-3.08031	0.719275
77.8894	-2.50396	-3.29971	-2.90658	-2.65781	-1.73044	-3.74256	-3.34327	-4.11419	-2.7493	-3.00531	0.711226
78.392	-2.43225	-3.1797	-2.84362	-2.53208	-1.66967	-3.6507	-3.2461	-4.02883	-2.67811	-2.9179	0.702961
78.8945	-2.35061	-3.03804	-2.76978	-2.38687	-1.58597	-3.54142	-3.12878	-3.93172	-2.59931	-2.81472	0.696508
79.397	-2.24567	-2.88365	-2.67566	-2.23205	-1.492	-3.42636	-3.00214	-3.81416	-2.49934	-2.69678	0.690959
79.8995	-2.12603	-2.71382	-2.56005	-2.06494	-1.38032	-3.29879	-2.86148	-3.67472	-2.38655	-2.56297	0.685386
80.402	-1.99108	-2.52163	-2.43151	-1.87644	-1.24701	-3.15477	-2.70038	-3.52146	-2.26011	-2.4116	0.682133
80.9045	-1.83035	-2.31904	-2.27605	-1.67895	-1.10356	-3.00471	-2.53052	-3.34102	-2.10951	-2.24374	0.67823
81.407	-1.65582	-2.0911	-2.10373	-1.46219	-0.935749	-2.83524	-2.33989	-3.14253	-1.94654	-2.05697	0.675605
81.9095	-1.46009	-1.84841	-1.91179	-1.22535	-0.751419	-2.65314	-2.13174	-2.92343	-1.76369	-1.85212	0.674258
82.4121	-1.23862	-1.58683	-1.69254	-0.978204	-0.552689	-2.46005	-1.91215	-2.67603	-1.55647	-1.62818	0.671988
82.9146	-1.00303	-1.30086	-1.45911	-0.706795	-0.327892	-2.24486	-1.66789	-2.41268	-1.33615	-1.38436	0.672105
83.4171	-0.740974	-1.00274	-1.19882	-0.419347	-0.0916207	-2.02063	-1.41048	-2.12135	-1.09035	-1.12181	0.67186
83.9196	-0.455626	-0.676963	-0.916896	-0.118346	0.165522	-1.7785	-1.13629	-1.80665	-0.822072	-0.838425	0.672253
84.4221	-0.15464	-0.336547	-0.618582	0.208274	0.444414	-1.51745	-0.837961	-1.47392	-0.538547	-0.536107	0.674659
84.9246	0.175709	0.0239272	-0.291139	0.546276	0.733495	-1.24798	-0.529121	-1.11082	-0.226092	-0.213971	0.676668
85.4271	0.524864	0.407957	0.0505281	0.902384	1.04786	-0.956136	-0.1975	-0.73166	0.105069	0.128152	0.680857
85.9296	0.891942	0.802538	0.414291	1.28118	1.37589	-0.65253	0.153665	-0.32932	0.454365	0.488002	0.686181
86.4322	1.2878	1.22376	0.801695	1.66813	1.71742	-0.337299	0.516211	0.0979702	0.83258	0.867586	0.692787
86.9347	1.69706	1.65541	1.19979	2.07696	2.08272	-0.00103502	0.904639	0.537205	1.22486	1.26418	0.701363
87.4372	2.12665	2.10475	1.62384	2.50156	2.45458	0.340423	1.3057	1.00303	1.63832	1.67765	0.711736
87.9397	2.58033	2.57273	2.0608	2.93348	2.84541	0.698311	1.72191	1.48283	2.07684	2.10807	0.724101
88.4422	3.04219	3.04597	2.51096	3.38764	3.25214	1.06967	2.1616	1.97625	2.52522	2.5524	0.737936
88.9447	3.52543	3.54147	2.98339	3.84834	3.66372	1.44413	2.60791	2.49231	2.99666	3.01148	0.755048
89.4472	4.024	4.03947	3.4594	4.3177	4.09666	1.83668	3.07369	3.01233	3.48557	3.48283	0.772627
89.9497	4.52669	4.55016	3.95317	4.80438	4.53456	2.23205	3.55487	3.54987	3.98138	3.96523	0.793011
90.4523	5.04876	5.07105	4.45709	5.28879	4.98068	2.63313	4.04029	4.09759	4.4993	4.45741	0.815817
90.9548	5.57437	5.5893	4.96211	5.78342	5.4427	3.04683	4.54619	4.64593	5.02431	4.95724	0.838051
91.4573	6.10133	6.12228	5.48362	6.2847	5.90068	3.45479	5.05616	5.21017	5.55463	5.46315	0.864584
91.9598	6.64075	6.64646	6.00044	6.77738	6.37046	3.87159	5.57182	5.76914	6.10159	5.97218	0.890234
92.4623	7.17065	7.1754	6.52138	7.27858	6.84271	4.2886	6.10228	6.33113	6.64424	6.48389	0.916888
92.9648	7.69932	7.70193	7.04679	7.77145	7.30768	4.69705	6.62647	6.89662	7.19099	6.99314	0.94628
93.4673	8.22792	8.2147	7.55808	8.25235	7.78181	5.11206	7.15867	7.44659	7.7436	7.49953	0.972782
93.9698	8.73514	8.73054	8.07412	8.73391	8.24237	5.5129	7.69295	7.99968	8.28154	8.00035	1.00226
94.4724	9.23732	9.22241	8.57549	9.19174	8.69734	5.90716	8.21527	8.53632	8.82102	8.48934	1.03053
94.9749	9.72276	9.70802	9.06244	9.63637	9.14921	6.29708	8.74397	9.0562	9.35116	8.96969	1.05738
95.4774	10.1787	10.1747	9.5447	10.0677	9.57655	6.66339	9.25852	9.56907	9.85931	9.43252	1.08649
95.9799	10.6232	10.615	9.99708	10.4648	9.99924	7.02438	9.76074	10.0492	10.3633	9.87744	1.11206
96.4824	11.0337	11.0444	10.4385	10.8476	10.4004	7.36466	10.2602	10.5155	10.8413	10.3052	1.139
96.9849	11.4116	11.4346	10.8567	11.201	10.7756	7.68069	10.732	10.9554	11.2942	10.7046	1.16526
97.4874	11.7682	11.8083	11.2423	11.5182	11.1402	7.98652	11.1931	11.3592	11.7335	11.0833	1.18919
97.9899	12.0778	12.1481	11.6138	11.8174	11.4679	8.25876	11.6359	11.7456	12.1337	11.4332	1.21525
98.4925	12.3548	12.4509	11.941	12.0724	11.7733	8.51147	12.0404	12.0839	12.5073	11.7484	1.23771
98.995	12.6	12.7345	12.2654	12.314	12.0544	8.74308	12.4489	12.4157	12.8573	12.0481	1.2633
99.4975	12.8102	12.9923	12.5457	12.5075	12.3184	8.95949	12.8423	12.6997	13.1937	12.3188	1.28704
100	12.9305	13.1542	12.5926	12.521	12.493	9.10341	12.9836	12.7472	13.3894	12.435	1.28487

## Sheet: M1b_RightLeg_NW
StancePhase	NDevR_Meas1	NDevR_Meas2	NDevR_Meas3	NDevR_Meas4	NDevR_Meas5	NDevR_Meas6	NDevR_Meas7	NDevR_Meas8	NDevR_Meas9	NDevR_Mean	NDevR_SD
0	-4.59728	-3.93356	-4.37709	-4.22388	-4.40582	-3.7107	-3.80254	-4.28304	-4.26859	-4.17806	0.297441
0.502513	-4.52968	-3.87251	-4.2989	-4.09663	-4.35858	-3.65204	-3.70174	-4.18267	-4.18855	-4.09792	0.299316
1.00503	-4.40168	-3.73628	-4.21829	-3.9856	-4.25091	-3.52366	-3.56385	-4.07716	-4.0413	-3.97764	0.308626
1.50754	-4.29842	-3.62758	-4.13145	-3.8581	-4.16945	-3.42649	-3.437	-3.96472	-3.92091	-3.87046	0.315481
2.01005	-4.19388	-3.50023	-4.06413	-3.73981	-4.07344	-3.31725	-3.32182	-3.86927	-3.7994	-3.76436	0.325622
2.51256	-4.07303	-3.3835	-3.98184	-3.62198	-3.97583	-3.20833	-3.18625	-3.75658	-3.6617	-3.64989	0.333295
3.01508	-3.97001	-3.26281	-3.90596	-3.48811	-3.89025	-3.11385	-3.06469	-3.64787	-3.54275	-3.54292	0.342807
3.51759	-3.85579	-3.1317	-3.8413	-3.37296	-3.78447	-3.00098	-2.94455	-3.54821	-3.41378	-3.43264	0.353949
4.0201	-3.73545	-3.01844	-3.75976	-3.24657	-3.69418	-2.90599	-2.81137	-3.4292	-3.28029	-3.32014	0.361584
4.52261	-3.63106	-2.88356	-3.69885	-3.11598	-3.60036	-2.80964	-2.69993	-3.32847	-3.16524	-3.21479	0.374224
5.02513	-3.50759	-2.76479	-3.63013	-3.00217	-3.49534	-2.70422	-2.57693	-3.21773	-3.03381	-3.10364	0.383041
5.52764	-3.38828	-2.63971	-3.55817	-2.86962	-3.40937	-2.62065	-2.45605	-3.1013	-2.91009	-2.9948	0.392841
6.03015	-3.27626	-2.50795	-3.50373	-2.7462	-3.3056	-2.52161	-2.3527	-3.00043	-2.79791	-2.89027	0.404707
6.53266	-3.14278	-2.39292	-3.4299	-2.62941	-3.20693	-2.43052	-2.23247	-2.87807	-2.66863	-2.77907	0.411201
7.03518	-3.02158	-2.2564	-3.36993	-2.49464	-3.1162	-2.35029	-2.12968	-2.76776	-2.55683	-2.6737	0.422911
7.53769	-2.89592	-2.13847	-3.3094	-2.37806	-3.00559	-2.25267	-2.03087	-2.6556	-2.44566	-2.56803	0.430095
8.0402	-2.75354	-2.01136	-3.2353	-2.25467	-2.91226	-2.17534	-1.92102	-2.52839	-2.32278	-2.45719	0.43735
8.54271	-2.62742	-1.88129	-3.18046	-2.12248	-2.80954	-2.09089	-1.83494	-2.41994	-2.22135	-2.35426	0.447628
9.04523	-2.48665	-1.76654	-3.10782	-2.00962	-2.69907	-2.00091	-1.7381	-2.29321	-2.10956	-2.24572	0.451464
9.54774	-2.34004	-1.6315	-3.03966	-1.88008	-2.60557	-1.93003	-1.64409	-2.17087	-1.99603	-2.13754	0.461508
10.0503	-2.20853	-1.51805	-2.97953	-1.75588	-2.49193	-1.84033	-1.56779	-2.05743	-1.90106	-2.03561	0.467814
10.5528	-2.05742	-1.39389	-2.89984	-1.64402	-2.38838	-1.76231	-1.47402	-1.92491	-1.789	-1.92598	0.473277
11.0553	-1.9138	-1.27192	-2.83871	-1.51383	-2.28896	-1.68941	-1.39727	-1.81257	-1.68678	-1.82369	0.484
11.5578	-1.77885	-1.16454	-2.76682	-1.40137	-2.17292	-1.60059	-1.32353	-1.69113	-1.59464	-1.7216	0.487657
12.0603	-1.62575	-1.03931	-2.69024	-1.28873	-2.07738	-1.53308	-1.23763	-1.5667	-1.48541	-1.61602	0.49701
12.5628	-1.49066	-0.93833	-2.62939	-1.16482	-1.96957	-1.45342	-1.17461	-1.46083	-1.39502	-1.51963	0.505107
13.0653	-1.3539	-0.824737	-2.54752	-1.06318	-1.86056	-1.37282	-1.09938	-1.33608	-1.30319	-1.41793	0.509545
13.5678	-1.2062	-0.717439	-2.47923	-0.949092	-1.76732	-1.30802	-1.02575	-1.22806	-1.20079	-1.32021	0.520444
14.0704	-1.0803	-0.621845	-2.40916	-0.836644	-1.65399	-1.22289	-0.968392	-1.1216	-1.12025	-1.22612	0.525515
14.5729	-0.942517	-0.509637	-2.32543	-0.741448	-1.55576	-1.15296	-0.891663	-1.00445	-1.02775	-1.12796	0.532072
15.0754	-0.804975	-0.421906	-2.26107	-0.628051	-1.45693	-1.08227	-0.830251	-0.91093	-0.935602	-1.03689	0.541417
15.5779	-0.68579	-0.318603	-2.17828	-0.529597	-1.34484	-0.998355	-0.769748	-0.802421	-0.861486	-0.943236	0.544726
16.0804	-0.54928	-0.224614	-2.10075	-0.436388	-1.25356	-0.935483	-0.694944	-0.703306	-0.769694	-0.852002	0.55217
16.5829	-0.425292	-0.138722	-2.03102	-0.328693	-1.14608	-0.85644	-0.641157	-0.616538	-0.689903	-0.76376	0.558723
17.0854	-0.311054	-0.037907	-1.94185	-0.243555	-1.04258	-0.781737	-0.573195	-0.51415	-0.618693	-0.673858	0.560726
17.5879	-0.181375	0.0384741	-1.87206	-0.150165	-0.951386	-0.719506	-0.50521	-0.436277	-0.530939	-0.589827	0.567975
18.0905	-0.0736882	0.132553	-1.79117	-0.0538302	-0.841003	-0.63819	-0.452267	-0.351699	-0.463484	-0.503643	0.571066
18.593	0.0351717	0.214007	-1.70662	0.0216373	-0.750238	-0.576689	-0.37873	-0.268144	-0.392828	-0.422493	0.572127
19.0955	0.150997	0.290906	-1.63842	0.114047	-0.65528	-0.510787	-0.319852	-0.206284	-0.313286	-0.343106	0.578646
19.598	0.241951	0.380457	-1.54971	0.195219	-0.553264	-0.437694	-0.261341	-0.128092	-0.256046	-0.263169	0.577455
20.1005	0.343786	0.446353	-1.47656	0.265677	-0.473534	-0.386456	-0.18803	-0.0706345	-0.185559	-0.191662	0.579439
20.603	0.440551	0.531931	-1.40264	0.352744	-0.377211	-0.31794	-0.135676	-0.0166493	-0.117719	-0.115845	0.583524
21.1055	0.517218	0.602355	-1.3173	0.418204	-0.292659	-0.260485	-0.0688678	0.0449926	-0.0671551	-0.0470774	0.579369
21.608	0.609521	0.672541	-1.25401	0.486923	-0.218291	-0.212076	-0.00197503	0.0804892	0.00138972	0.0182792	0.58412
22.1106	0.685033	0.753376	-1.17428	0.563014	-0.128695	-0.14731	0.0497172	0.129948	0.0558288	0.0874033	0.583604
22.6131	0.750845	0.812556	-1.10354	0.615906	-0.0632156	-0.105281	0.122044	0.167578	0.10332	0.144468	0.581167
23.1156	0.830041	0.893317	-1.04327	0.683495	0.00959839	-0.0543226	0.179317	0.192701	0.166559	0.206381	0.587293
23.6181	0.884918	0.957043	-0.96676	0.744624	0.0827575	-0.00142652	0.23583	0.232907	0.208397	0.264254	0.58307
24.1206	0.942355	1.02495	-0.91359	0.790593	0.134482	0.0320042	0.306771	0.248196	0.255446	0.313468	0.586724
24.6231	1.00456	1.1012	-0.851855	0.854851	0.203169	0.084371	0.355966	0.271749	0.309877	0.370432	0.590361
25.1256	1.04175	1.15823	-0.790499	0.900639	0.254159	0.121269	0.419113	0.294439	0.342423	0.415724	0.58803
25.6281	1.09123	1.23806	-0.748628	0.94529	0.299218	0.154729	0.481671	0.297385	0.389974	0.460992	0.596968
26.1307	1.13343	1.29925	-0.689029	1.00236	0.35554	0.201962	0.528292	0.318606	0.433346	0.509306	0.597207
26.6332	1.15692	1.36878	-0.648844	1.03649	0.385903	0.226178	0.595206	0.320384	0.461402	0.544714	0.602786
27.1357	1.19644	1.44391	-0.609823	1.08322	0.427139	0.264243	0.646509	0.321707	0.508531	0.586876	0.611776
27.6382	1.2174	1.50253	-0.56238	1.12998	0.462457	0.299641	0.696832	0.332117	0.540837	0.62438	0.614022
28.1407	1.23081	1.58442	-0.539326	1.15921	0.479214	0.320055	0.761592	0.318558	0.569286	0.653758	0.627595
28.6432	1.25665	1.64634	-0.501053	1.20841	0.512404	0.360507	0.804527	0.321296	0.613837	0.691435	0.634229
29.1457	1.25736	1.72057	-0.474253	1.24466	0.523318	0.382794	0.861803	0.313098	0.63766	0.718557	0.645778
29.6482	1.26259	1.79761	-0.458518	1.27645	0.533159	0.408196	0.918867	0.294684	0.67008	0.74479	0.661788
30.1508	1.27053	1.86151	-0.427773	1.32601	0.54944	0.44453	0.960455	0.292273	0.709701	0.776298	0.671574
30.6533	1.25375	1.9489	-0.421613	1.35533	0.539721	0.459749	1.02313	0.265846	0.729551	0.79493	0.693717
31.1558	1.25017	2.01582	-0.4067	1.39513	0.54361	0.493421	1.07081	0.249269	0.767227	0.819862	0.709318
31.6583	1.23679	2.09902	-0.393498	1.44226	0.535573	0.520538	1.11833	0.231725	0.800457	0.843466	0.730621
32.1608	1.20594	2.18233	-0.399655	1.47111	0.513153	0.538581	1.18119	0.19559	0.821544	0.856642	0.758123
32.6633	1.1906	2.25624	-0.388185	1.52069	0.505421	0.576803	1.22293	0.178105	0.863394	0.880667	0.778786
33.1658	1.1547	2.3532	-0.396899	1.56394	0.472456	0.595569	1.27989	0.141011	0.890579	0.894939	0.813568
33.6683	1.11304	2.42941	-0.4059	1.59954	0.443566	0.623851	1.33738	0.104541	0.917414	0.906982	0.843188
34.1709	1.08221	2.52513	-0.407053	1.65699	0.416103	0.659445	1.37992	0.076646	0.960764	0.927795	0.876974
34.6734	1.02575	2.61776	-0.432165	1.69773	0.364981	0.67689	1.4442	0.0253358	0.984295	0.933862	0.920022
35.1759	0.975757	2.70434	-0.441214	1.74544	0.329885	0.715786	1.49374	-0.00913439	1.01947	0.94823	0.955665
35.6784	0.926726	2.81227	-0.46191	1.80662	0.278604	0.744081	1.54324	-0.0549126	1.06128	0.961777	1.00387
36.1809	0.854634	2.89878	-0.491918	1.84881	0.219283	0.769069	1.60814	-0.1096	1.08505	0.964696	1.05076
36.6834	0.797642	3.00668	-0.506116	1.90996	0.173191	0.812372	1.6514	-0.148209	1.12862	0.980615	1.09766
37.1859	0.730347	3.10719	-0.543345	1.97043	0.10243	0.835335	1.70935	-0.209984	1.16673	0.985387	1.15447
37.6884	0.649638	3.20402	-0.569	2.01873	0.0424797	0.872896	1.76685	-0.260239	1.19499	0.991152	1.20554
38.191	0.586601	3.3187	-0.594502	2.0897	-0.018835	0.913032	1.80791	-0.310856	1.24448	1.00403	1.26261
38.6935	0.505217	3.41042	-0.635281	2.14631	-0.0971413	0.938583	1.86914	-0.377454	1.27837	1.00424	1.32196
39.196	0.424354	3.52358	-0.654562	2.2033	-0.155233	0.986937	1.91333	-0.423366	1.31404	1.01471	1.37736
39.6985	0.357474	3.62377	-0.68958	2.27625	-0.229076	1.02112	1.95489	-0.486306	1.36502	1.02151	1.43795
40.201	0.270718	3.72144	-0.718583	2.32737	-0.300427	1.05803	2.00897	-0.544395	1.39548	1.02429	1.49592
40.7035	0.198236	3.83161	-0.734319	2.39082	-0.356793	1.11044	2.03778	-0.590618	1.4386	1.03619	1.55096
41.206	0.131668	3.91639	-0.766723	2.45524	-0.431096	1.14316	2.07763	-0.654849	1.48552	1.03966	1.60812
41.7085	0.0511436	4.02074	-0.775784	2.49904	-0.484416	1.19498	2.11279	-0.696707	1.51376	1.04839	1.65934
42.2111	-0.00561366	4.1051	-0.789435	2.55989	-0.537143	1.24465	2.1269	-0.744105	1.56083	1.0579	1.70686
42.7136	-0.0653561	4.18671	-0.804077	2.60405	-0.595197	1.28417	2.1566	-0.792669	1.59827	1.06361	1.75414
43.2161	-0.127229	4.27345	-0.795911	2.63605	-0.626757	1.34607	2.16405	-0.818297	1.62462	1.07512	1.79077
43.7186	-0.162756	4.33177	-0.80332	2.67954	-0.669645	1.39018	2.16401	-0.858673	1.6685	1.08218	1.82555
44.2211	-0.207688	4.40648	-0.792095	2.69367	-0.698461	1.4414	2.17158	-0.878817	1.69134	1.09193	1.85495
44.7236	-0.241131	4.45435	-0.774911	2.7075	-0.710635	1.50216	2.1491	-0.891041	1.71312	1.10095	1.87185
45.2261	-0.25336	4.50001	-0.766929	2.71941	-0.733861	1.54207	2.13387	-0.909586	1.7434	1.10834	1.89006
45.7286	-0.277062	4.5444	-0.732621	2.70085	-0.729323	1.60096	2.11033	-0.898877	1.74673	1.11838	1.89441
46.2312	-0.278326	4.56042	-0.709785	2.69217	-0.724966	1.649	2.06358	-0.896313	1.75778	1.12373	1.89268
46.7337	-0.26897	4.59197	-0.676667	2.66744	-0.718218	1.68786	2.03139	-0.880239	1.76354	1.13312	1.88918
47.2362	-0.266967	4.59415	-0.627198	2.62438	-0.684268	1.74345	1.97718	-0.84491	1.74441	1.14003	1.86866
47.7387	-0.236068	4.59897	-0.591263	2.59581	-0.661264	1.77521	1.91791	-0.820232	1.73806	1.14635	1.85161
48.2412	-0.205088	4.60054	-0.529304	2.54401	-0.618043	1.81586	1.86967	-0.767123	1.71383	1.15826	1.82297
48.7437	-0.170964	4.57934	-0.470187	2.49345	-0.561542	1.85808	1.79701	-0.714496	1.67564	1.16515	1.78659
49.2462	-0.107893	4.57637	-0.410153	2.45377	-0.512927	1.87983	1.73827	-0.658756	1.65086	1.17882	1.75411
49.7487	-0.0525262	4.54602	-0.326189	2.39247	-0.434939	1.9207	1.67873	-0.577261	1.60209	1.19434	1.70505
50.2513	0.0172774	4.52509	-0.257209	2.34838	-0.361672	1.94503	1.60456	-0.508928	1.5545	1.20745	1.66209
50.7538	0.107784	4.50012	-0.168781	2.30379	-0.282299	1.96524	1.55288	-0.419862	1.51509	1.23044	1.61237
51.2563	0.186438	4.45804	-0.0746581	2.246	-0.180195	1.9989	1.48739	-0.324046	1.45228	1.25002	1.55526
51.7588	0.287355	4.43514	0.00996233	2.21113	-0.0924964	2.00805	1.42414	-0.237057	1.40338	1.27218	1.50711
52.2613	0.394992	4.38572	0.120347	2.16309	0.0161814	2.03076	1.37818	-0.124218	1.35301	1.30201	1.44468
52.7638	0.492185	4.35056	0.217426	2.1156	0.129323	2.04991	1.31353	-0.024883	1.28666	1.32559	1.39097
53.2663	0.613635	4.3095	0.323238	2.08627	0.233307	2.05296	1.26713	0.0823994	1.24122	1.35663	1.33527
53.7688	0.726843	4.25698	0.44275	2.03758	0.36251	2.07595	1.22381	0.202304	1.18483	1.3904	1.2739
54.2714	0.836266	4.22413	0.545262	2.00337	0.478419	2.07949	1.16916	0.303966	1.12516	1.41836	1.22608
54.7739	0.965193	4.16684	0.670769	1.97477	0.600922	2.08557	1.13963	0.427253	1.08613	1.45745	1.16715
55.2764	1.07512	4.12862	0.788765	1.92988	0.738007	2.10204	1.09907	0.541786	1.03067	1.49266	1.1193
55.7789	1.19108	4.08307	0.903577	1.90722	0.856496	2.09592	1.06304	0.652104	0.985761	1.52647	1.07392
56.2814	1.31647	4.03166	1.03794	1.87564	0.995454	2.10789	1.04652	0.781065	0.954422	1.5719	1.02441
56.7839	1.42012	3.9994	1.15185	1.83897	1.12988	2.11204	1.01361	0.889131	0.907131	1.6069	0.991178
57.2864	1.539	3.94442	1.2811	1.82285	1.2559	2.10597	1.0007	1.01236	0.880982	1.64925	0.950357
57.7889	1.65487	3.9117	1.41053	1.78822	1.40326	2.11967	0.992796	1.13597	0.857391	1.69716	0.920434
58.2915	1.75465	3.86934	1.52542	1.76287	1.53142	2.11252	0.975059	1.24583	0.824582	1.73352	0.896528
58.794	1.87402	3.82566	1.6616	1.74793	1.66881	2.11459	0.983588	1.37795	0.817246	1.78571	0.870018
59.2965	1.97897	3.79919	1.77842	1.71439	1.81371	2.12358	0.982173	1.49234	0.801787	1.83162	0.858225
59.799	2.07891	3.75133	1.8995	1.70128	1.93913	2.11375	0.985625	1.61286	0.788249	1.87451	0.843712
60.3015	2.1956	3.72762	2.02865	1.68483	2.08524	2.12586	1.00883	1.74364	0.797169	1.93305	0.83672
60.804	2.29077	3.69158	2.1349	1.65938	2.21934	2.12711	1.01539	1.85429	0.791484	1.97603	0.835952
61.3065	2.39323	3.65829	2.25947	1.65726	2.34761	2.12534	1.04122	1.98605	0.79959	2.02979	0.835041
61.809	2.50303	3.63958	2.36992	1.64073	2.49245	2.14258	1.07129	2.10705	0.82088	2.0875	0.841531
62.3116	2.5909	3.60121	2.47206	1.62982	2.61323	2.13942	1.09015	2.22326	0.827467	2.13195	0.848839
62.8141	2.6952	3.58837	2.58813	1.63543	2.74492	2.15169	1.13388	2.35702	0.856456	2.19457	0.859329
63.3166	2.79398	3.56098	2.67722	1.62305	2.87504	2.16688	1.16605	2.46785	0.886304	2.24637	0.871043
63.8191	2.87726	3.54049	2.77698	1.62932	2.98416	2.16758	1.20109	2.59302	0.907917	2.29753	0.885035
64.3216	2.97952	3.53175	2.87034	1.6389	3.11048	2.19176	1.25406	2.7157	0.954401	2.36077	0.898199
64.8241	3.0641	3.50546	2.94382	1.63648	3.21472	2.20149	1.28814	2.82199	0.99051	2.40741	0.911416
65.3266	3.14375	3.50529	3.03365	1.65874	3.31306	2.21399	1.33933	2.94769	1.02897	2.46494	0.92607
65.8291	3.23691	3.48834	3.09792	1.67125	3.41862	2.24198	1.3926	3.05065	1.08735	2.52062	0.935142
66.3317	3.30471	3.48182	3.16261	1.68488	3.49367	2.24949	1.43219	3.15597	1.12858	2.56599	0.947184
66.8342	3.37854	3.48348	3.23018	1.71958	3.57849	2.27599	1.49453	3.26595	1.18284	2.62329	0.954617
67.3367	3.45417	3.46957	3.27062	1.73739	3.6508	2.29964	1.5429	3.34984	1.24599	2.66899	0.958137
67.8392	3.5042	3.48121	3.32652	1.77023	3.7021	2.31251	1.59176	3.44984	1.29175	2.71446	0.964374
68.3417	3.56779	3.47361	3.36407	1.81204	3.76687	2.34776	1.65636	3.53191	1.35748	2.76421	0.961106
68.8442	3.61919	3.47902	3.39181	1.83842	3.80332	2.36472	1.69946	3.60385	1.41841	2.80202	0.95977
69.3467	3.65213	3.48805	3.43135	1.8878	3.83833	2.38924	1.75727	3.68727	1.4682	2.8444	0.955745
69.8492	3.69978	3.48302	3.44247	1.93065	3.87499	2.42397	1.81458	3.74123	1.53839	2.88323	0.943921
70.3518	3.72378	3.50153	3.46489	1.9673	3.88252	2.43866	1.85535	3.80511	1.59187	2.91456	0.937248
70.8543	3.74153	3.49792	3.4802	2.02505	3.90353	2.47408	1.91627	3.86031	1.64451	2.94927	0.921999
71.3568	3.76854	3.50888	3.47734	2.06414	3.90746	2.50017	1.96018	3.89497	1.71082	2.97694	0.905954
71.8593	3.76745	3.51808	3.49224	2.10947	3.89729	2.51893	2.00172	3.94525	1.75393	3.00049	0.892473
72.3618	3.77307	3.51441	3.48279	2.16442	3.90029	2.55644	2.05626	3.96845	1.80628	3.02471	0.86954
72.8643	3.7776	3.53113	3.47685	2.19686	3.87479	2.57152	2.08632	3.99237	1.85987	3.04081	0.852389
73.3668	3.75741	3.52275	3.47508	2.24479	3.85538	2.59706	2.12858	4.01789	1.89061	3.0544	0.831913
73.8693	3.7522	3.52964	3.4488	2.28552	3.83413	2.62518	2.16768	4.01589	1.93611	3.06613	0.80714
74.3719	3.73342	3.52881	3.44031	2.30916	3.78872	2.63325	2.18768	4.02934	1.96819	3.06877	0.789522
74.8744	3.69926	3.51609	3.41447	2.34905	3.76004	2.66083	2.22558	4.02296	1.98397	3.07025	0.764656
75.3769	3.68043	3.51945	3.38115	2.36634	3.71096	2.6713	2.24393	4.00687	2.01315	3.06595	0.742737
75.8794	3.63761	3.49472	3.35986	2.37796	3.65482	2.6767	2.2576	4.00119	2.01715	3.05307	0.724157
76.3819	3.59143	3.48493	3.31044	2.39678	3.60919	2.69416	2.28179	3.9655	2.01579	3.03889	0.699366
76.8844	3.55297	3.46095	3.27256	2.38558	3.53503	2.68451	2.27871	3.94009	2.02032	3.01453	0.681702
77.3869	3.48591	3.42597	3.22566	2.38027	3.47156	2.68561	2.28514	3.90436	1.99542	2.98443	0.66235
77.8894	3.42619	3.40196	3.15981	2.36689	3.40034	2.67924	2.28518	3.84825	1.97639	2.94936	0.641087
78.392	3.3615	3.34758	3.10934	2.32708	3.30881	2.65207	2.26281	3.80653	1.95168	2.90304	0.626598
78.8945	3.27131	3.30761	3.03155	2.29877	3.23325	2.63997	2.25491	3.736	1.90124	2.85273	0.607652
79.397	3.19419	3.24765	2.95514	2.24741	3.13279	2.60233	2.22357	3.66567	1.86294	2.79241	0.590999
79.8995	3.0987	3.17834	2.87854	2.18194	3.03022	2.56131	2.18402	3.59407	1.80623	2.72371	0.578327
80.402	2.98704	3.11495	2.77436	2.1243	2.93248	2.52422	2.15109	3.49348	1.73297	2.64832	0.561082
80.9045	2.88667	3.02021	2.6842	2.03536	2.80615	2.4576	2.08712	3.40613	1.67017	2.56151	0.549044
81.407	2.75805	2.93929	2.572	1.94673	2.69251	2.40255	2.02915	3.2956	1.57894	2.46831	0.537519
81.9095	2.62513	2.83353	2.44953	1.85394	2.56425	2.3323	1.96086	3.17387	1.4824	2.36398	0.52355
82.4121	2.49476	2.72081	2.33442	1.73124	2.41961	2.24481	1.8668	3.05884	1.38737	2.25096	0.516209
82.9146	2.33327	2.60921	2.18801	1.61786	2.28798	2.16976	1.7836	2.91139	1.26047	2.12906	0.506185
83.4171	2.17779	2.46678	2.05041	1.48516	2.12802	2.06596	1.67338	2.77212	1.13802	1.99529	0.497933
83.9196	2.01231	2.33768	1.89987	1.33276	1.97058	1.96386	1.55194	2.61892	1.00432	1.85469	0.494565
84.4221	1.82078	2.18027	1.72915	1.18936	1.8119	1.86006	1.4337	2.44434	0.843265	1.70142	0.487843
84.9246	1.64022	2.01908	1.57095	1.01597	1.62696	1.72902	1.28185	2.28141	0.691196	1.53963	0.486725
85.4271	1.43771	1.85485	1.38384	0.837659	1.4562	1.61124	1.13376	2.088	0.515593	1.36876	0.486081
85.9296	1.2203	1.662	1.19793	0.6595	1.26596	1.47309	0.9731	1.89451	0.322977	1.18549	0.485546
86.4322	1.01201	1.48229	1.01006	0.450587	1.06541	1.3234	0.785851	1.69761	0.136961	0.996019	0.489999
86.9347	0.775094	1.27266	0.79603	0.249408	0.87515	1.18324	0.608287	1.47272	-0.0799477	0.794738	0.492833
87.4372	0.536891	1.06349	0.596448	0.0355584	0.656794	1.01397	0.403481	1.26088	-0.30105	0.585162	0.499662
87.9397	0.300399	0.848509	0.376058	-0.199448	0.446763	0.852103	0.188209	1.02626	-0.523434	0.36838	0.507244
88.4422	0.0365332	0.609444	0.149152	-0.421669	0.231606	0.684479	-0.0236152	0.783356	-0.776062	0.141469	0.516153
88.9447	-0.217018	0.384681	-0.0685117	-0.666603	-0.00337347	0.495921	-0.266998	0.547948	-1.02183	-0.0906425	0.528181
89.4472	-0.478478	0.131542	-0.312091	-0.916542	-0.221152	0.323896	-0.504647	0.284389	-1.27887	-0.330216	0.539348
89.9497	-0.757977	-0.114628	-0.541618	-1.15716	-0.458206	0.131665	-0.752421	0.0331036	-1.5574	-0.574961	0.555073
90.4523	-1.02042	-0.366317	-0.77856	-1.42167	-0.695049	-0.0614432	-1.02238	-0.227806	-1.82291	-0.824062	0.569876
90.9548	-1.29768	-0.633974	-1.02653	-1.67455	-0.92028	-0.243582	-1.27883	-0.501818	-2.10714	-1.07604	0.586992
91.4573	-1.57743	-0.883643	-1.25461	-1.92644	-1.16577	-0.447213	-1.55662	-0.757663	-2.39809	-1.32972	0.607033
91.9598	-1.83867	-1.15606	-1.50074	-2.19246	-1.3922	-0.632589	-1.83781	-1.03353	-2.67525	-1.58437	0.625037
92.4623	-2.11472	-1.41245	-1.73384	-2.43547	-1.62034	-0.820501	-2.10847	-1.29767	-2.97181	-1.83503	0.64795
92.9648	-2.37542	-1.67057	-1.95733	-2.6845	-1.85383	-1.01501	-2.40053	-1.55354	-3.25799	-2.08541	0.669705
93.4673	-2.6199	-1.93326	-2.19103	-2.92962	-2.06134	-1.18414	-2.67683	-1.82068	-3.53326	-2.32778	0.692185
93.9698	-2.87101	-2.17159	-2.39583	-3.14818	-2.27885	-1.36446	-2.95163	-2.05952	-3.82018	-2.56236	0.717698
94.4724	-3.09138	-2.42313	-2.60391	-3.37297	-2.47922	-1.52865	-3.2347	-2.30238	-4.08184	-2.79091	0.740935
94.9749	-3.29908	-2.64722	-2.79923	-3.57405	-2.66008	-1.67405	-3.49114	-2.5326	-4.33636	-3.00154	0.766726
95.4774	-3.49901	-2.86581	-2.967	-3.75206	-2.84567	-1.82565	-3.75301	-2.73537	-4.58825	-3.20354	0.792414
95.9799	-3.65885	-3.07523	-3.13823	-3.92853	-2.99742	-1.94428	-4.00242	-2.94151	-4.80579	-3.38803	0.817743
96.4824	-3.80836	-3.25213	-3.27477	-4.06707	-3.14161	-2.05669	-4.22558	-3.11244	-5.01842	-3.55079	0.844056
96.9849	-3.93349	-3.43101	-3.39646	-4.18991	-3.27337	-2.15843	-4.45237	-3.26813	-5.2118	-3.70166	0.870028
97.4874	-4.01689	-3.57135	-3.50598	-4.29807	-3.36913	-2.22548	-4.64778	-3.41081	-5.36922	-3.82386	0.89625
97.9899	-4.08992	-3.6991	-3.57489	-4.36434	-3.46387	-2.294	-4.82505	-3.51201	-5.52117	-3.92715	0.921614
98.4925	-4.12551	-3.8062	-3.63944	-4.42242	-3.52728	-2.33365	-4.99333	-3.60743	-5.63954	-4.01053	0.948016
98.995	-4.12508	-3.87561	-3.66928	-4.45009	-3.56595	-2.35138	-5.12519	-3.66948	-5.72735	-4.06216	0.97299
99.4975	-4.10355	-3.94096	-3.67247	-4.44658	-3.59639	-2.3639	-5.25319	-3.70169	-5.8092	-4.09866	1.00036
100	-4.07069	-3.9592	-3.68441	-4.45711	-3.59263	-2.34927	-5.30105	-3.71928	-5.83791	-4.10795	1.01554

## Sheet: M2_LeftLeg_NH
StancePhase	NEleL_Meas1	NEleL_Meas2	NEleL_Meas3	NEleL_Meas4	NEleL_Meas5	NEleL_Meas6	NEleL_Meas7	NEleL_Meas8	NEleL_Meas9	NEleL_Meas10	NEleL_Mean	NEleL_SD
0	-1.1779	-1.11785	-1.68036	-1.68336	-1.00613	-0.11615	-1.64644	-1.79352	-0.68261	0.218359	-1.0686	0.694604
0.502513	-1.27893	-1.18933	-1.74868	-1.73745	-1.11268	-0.215662	-1.70452	-1.88003	-0.762027	0.143563	-1.14857	0.688016
1.00503	-1.38171	-1.25587	-1.81566	-1.79397	-1.22311	-0.335244	-1.78523	-1.98263	-0.845812	0.0719933	-1.23472	0.683348
1.50754	-1.46922	-1.30367	-1.86884	-1.84701	-1.31998	-0.448674	-1.86325	-2.08033	-0.919652	0.0192818	-1.31013	0.682065
2.01005	-1.56058	-1.35383	-1.92852	-1.88498	-1.42306	-0.549141	-1.92467	-2.16544	-0.993011	-0.0388725	-1.38221	0.678501
2.51256	-1.63635	-1.38401	-1.97283	-1.91969	-1.51296	-0.650784	-1.9871	-2.25086	-1.05268	-0.0776666	-1.44449	0.678761
3.01508	-1.71708	-1.41556	-2.02304	-1.94746	-1.61063	-0.748505	-2.04382	-2.33174	-1.11784	-0.119876	-1.50755	0.67846
3.51759	-1.78317	-1.42989	-2.06062	-1.96077	-1.69647	-0.83495	-2.0879	-2.40083	-1.16727	-0.144856	-1.55667	0.680256
4.0201	-1.84452	-1.43634	-2.09495	-1.97427	-1.78077	-0.924729	-2.13513	-2.47182	-1.21348	-0.164464	-1.60405	0.684488
4.52261	-1.90219	-1.43604	-2.12667	-1.96708	-1.86457	-0.995998	-2.16393	-2.52385	-1.25547	-0.175691	-1.64115	0.688565
5.02513	-1.94314	-1.417	-2.144	-1.96157	-1.9349	-1.07162	-2.19432	-2.57847	-1.28054	-0.170235	-1.66958	0.697434
5.52764	-1.98722	-1.39882	-2.16573	-1.93683	-2.01167	-1.12905	-2.21243	-2.61442	-1.30846	-0.164574	-1.69292	0.705407
6.03015	-2.01346	-1.35947	-2.16982	-1.90849	-2.07353	-1.18449	-2.2214	-2.64699	-1.31872	-0.136263	-1.70326	0.718244
6.53266	-2.03727	-1.31868	-2.1754	-1.86913	-2.136	-1.22886	-2.22947	-2.66791	-1.32385	-0.108973	-1.70956	0.731435
7.03518	-2.05414	-1.26546	-2.17086	-1.81768	-2.19387	-1.26138	-2.2198	-2.67638	-1.324	-0.0627027	-1.70463	0.747701
7.53769	-2.05735	-1.20135	-2.15773	-1.76529	-2.24044	-1.29203	-2.2143	-2.68228	-1.30699	-0.0108892	-1.69287	0.766308
8.0402	-2.06445	-1.13748	-2.14589	-1.69502	-2.29255	-1.30369	-2.19416	-2.6693	-1.29368	0.048985	-1.67472	0.785822
8.54271	-2.05488	-1.05612	-2.118	-1.62997	-2.3293	-1.31901	-2.17246	-2.65922	-1.26461	0.123499	-1.64801	0.809136
9.04523	-2.04853	-0.981094	-2.09656	-1.54848	-2.37022	-1.31568	-2.14885	-2.63094	-1.23291	0.195207	-1.61781	0.831729
9.54774	-2.03558	-0.892694	-2.0619	-1.47142	-2.40468	-1.3147	-2.11442	-2.6045	-1.1999	0.285641	-1.58141	0.858598
10.0503	-2.01601	-0.80607	-2.02852	-1.38683	-2.4327	-1.30324	-2.08865	-2.56802	-1.15352	0.369461	-1.54141	0.884028
10.5528	-2.00315	-0.719046	-1.99335	-1.30048	-2.46659	-1.28755	-2.05053	-2.52734	-1.1154	0.466921	-1.49965	0.912925
11.0553	-1.97783	-0.624611	-1.94971	-1.2186	-2.48729	-1.27301	-2.0201	-2.4881	-1.06598	0.562753	-1.45425	0.941131
11.5578	-1.9623	-0.541475	-1.91467	-1.12851	-2.5163	-1.24743	-1.9869	-2.43856	-1.01845	0.660355	-1.40942	0.970341
12.0603	-1.94114	-0.447508	-1.86692	-1.05168	-2.53779	-1.23165	-1.9515	-2.39912	-0.974092	0.765303	-1.36361	1.00119
12.5628	-1.9209	-0.366101	-1.82845	-0.965312	-2.55809	-1.20311	-1.92574	-2.34824	-0.920339	0.860644	-1.31756	1.02961
13.0653	-1.90861	-0.281206	-1.78354	-0.893435	-2.58311	-1.18552	-1.89065	-2.30886	-0.878875	0.968432	-1.27454	1.06198
13.5678	-1.88827	-0.199925	-1.73907	-0.817968	-2.59705	-1.16068	-1.8689	-2.2637	-0.829552	1.06274	-1.23024	1.08989
14.0704	-1.8822	-0.127966	-1.69999	-0.750862	-2.62094	-1.14068	-1.84204	-2.22432	-0.78554	1.1657	-1.19088	1.1214
14.5729	-1.8708	-0.0498617	-1.65184	-0.690672	-2.6352	-1.12366	-1.82063	-2.1891	-0.747782	1.26065	-1.15189	1.14996
15.0754	-1.86684	0.0114807	-1.61607	-0.629968	-2.65195	-1.1028	-1.80627	-2.15121	-0.703299	1.35322	-1.11637	1.17833
15.5779	-1.87013	0.0796404	-1.57044	-0.585346	-2.67041	-1.09418	-1.78678	-2.1262	-0.673612	1.44788	-1.08496	1.20798
16.0804	-1.86973	0.135244	-1.53327	-0.534679	-2.67996	-1.07652	-1.78256	-2.09324	-0.637743	1.52905	-1.05434	1.23286
16.5829	-1.88559	0.187967	-1.49536	-0.502548	-2.69953	-1.07404	-1.77145	-2.07558	-0.608562	1.61905	-1.03056	1.26217
17.0854	-1.89585	0.239744	-1.45504	-0.465958	-2.70809	-1.06448	-1.77189	-2.05149	-0.586153	1.69177	-1.00674	1.28545
17.5879	-1.9181	0.277143	-1.42495	-0.442202	-2.72256	-1.06516	-1.77477	-2.03742	-0.557032	1.77115	-0.989389	1.31183
18.0905	-1.94464	0.321674	-1.38498	-0.421746	-2.73575	-1.0669	-1.77771	-2.02438	-0.542194	1.83915	-0.973748	1.33569
18.593	-1.97078	0.349017	-1.35811	-0.40371	-2.74317	-1.06932	-1.79413	-2.01168	-0.520166	1.90382	-0.961823	1.35775
19.0955	-2.01172	0.380463	-1.32447	-0.397875	-2.75976	-1.08209	-1.80331	-2.00868	-0.50368	1.96816	-0.954296	1.38238
19.598	-2.04586	0.403215	-1.29615	-0.38561	-2.76485	-1.0874	-1.82738	-1.99793	-0.492586	2.01828	-0.947627	1.40122
20.1005	-2.09378	0.41868	-1.27199	-0.389726	-2.77837	-1.10765	-1.8486	-2.00113	-0.473507	2.07614	-0.946994	1.42454
20.603	-2.14148	0.437458	-1.242	-0.385354	-2.78725	-1.1188	-1.87492	-1.99493	-0.467542	2.11568	-0.945913	1.44265
21.1055	-2.19127	0.439759	-1.22491	-0.393834	-2.79354	-1.1419	-1.90968	-1.99958	-0.453403	2.16207	-0.950629	1.46237
21.608	-2.25238	0.449861	-1.19786	-0.39944	-2.80679	-1.16171	-1.93839	-2.00036	-0.44406	2.19578	-0.955534	1.48116
22.1106	-2.30612	0.445067	-1.18219	-0.408447	-2.80885	-1.18468	-1.98173	-2.00323	-0.439489	2.22701	-0.964265	1.49698
22.6131	-2.37396	0.440955	-1.16334	-0.423893	-2.82092	-1.2139	-2.01759	-2.01123	-0.426405	2.25692	-0.975336	1.51558
23.1156	-2.43742	0.432887	-1.1455	-0.432885	-2.82556	-1.23712	-2.06237	-2.01218	-0.42593	2.27332	-0.987277	1.52922
23.6181	-2.5054	0.413367	-1.13595	-0.455073	-2.83129	-1.2737	-2.10888	-2.02484	-0.416704	2.29726	-1.00412	1.54559
24.1206	-2.58038	0.400081	-1.1178	-0.466387	-2.84151	-1.30044	-2.1521	-2.02653	-0.411691	2.30294	-1.01938	1.55887
24.6231	-2.64841	0.369382	-1.11346	-0.490541	-2.84238	-1.3407	-2.20677	-2.03986	-0.410795	2.3162	-1.04073	1.572
25.1256	-2.72961	0.344924	-1.10062	-0.507323	-2.85432	-1.37488	-2.25152	-2.0459	-0.400761	2.31621	-1.06038	1.58508
25.6281	-2.80308	0.308714	-1.0961	-0.529481	-2.85717	-1.4157	-2.30738	-2.05681	-0.402716	2.31499	-1.08447	1.59572
26.1307	-2.8832	0.268539	-1.09285	-0.55325	-2.86509	-1.45942	-2.35848	-2.06931	-0.395338	2.31173	-1.10967	1.60746
26.6332	-2.96577	0.22858	-1.08651	-0.572348	-2.87492	-1.50018	-2.41016	-2.07744	-0.391641	2.296	-1.13544	1.6169
27.1357	-3.04288	0.173617	-1.09188	-0.601691	-2.87848	-1.55237	-2.4681	-2.09559	-0.391574	2.28759	-1.16614	1.62651
27.6382	-3.1314	0.126025	-1.08747	-0.619924	-2.89345	-1.59533	-2.51634	-2.10346	-0.381958	2.26115	-1.19422	1.63501
28.1407	-3.21022	0.0616732	-1.09624	-0.651143	-2.89892	-1.65244	-2.57582	-2.12404	-0.384003	2.24282	-1.22883	1.64294
28.6432	-3.29761	0.000420119	-1.09946	-0.672373	-2.91337	-1.70129	-2.62574	-2.13554	-0.376514	2.21059	-1.26109	1.64983
29.1457	-3.38328	-0.068559	-1.10705	-0.701671	-2.92738	-1.75953	-2.68033	-2.15511	-0.372625	2.17811	-1.29774	1.6568
29.6482	-3.4659	-0.146165	-1.12037	-0.728891	-2.93927	-1.81701	-2.73529	-2.17319	-0.372448	2.14253	-1.3356	1.66188
30.1508	-3.55742	-0.220092	-1.1271	-0.754706	-2.96219	-1.87461	-2.78338	-2.19035	-0.362909	2.09519	-1.37376	1.66755
30.6533	-3.63853	-0.311008	-1.14741	-0.788148	-2.9765	-1.94067	-2.84097	-2.21526	-0.36537	2.05436	-1.41695	1.67179
31.1558	-3.72932	-0.394978	-1.15819	-0.812154	-3.00311	-1.99885	-2.88687	-2.23156	-0.358702	1.99538	-1.45784	1.67498
31.6583	-3.81457	-0.493268	-1.17968	-0.849212	-3.02716	-2.0706	-2.94097	-2.26068	-0.356134	1.94434	-1.50479	1.67933
32.1608	-3.89934	-0.592353	-1.19935	-0.875345	-3.05366	-2.1327	-2.99009	-2.27966	-0.357835	1.87834	-1.5502	1.67982
32.6633	-3.98959	-0.694559	-1.21878	-0.912345	-3.08971	-2.20612	-3.03703	-2.30918	-0.350771	1.81248	-1.59956	1.68353
33.1658	-4.06959	-0.808967	-1.24754	-0.94446	-3.1189	-2.27535	-3.0902	-2.33414	-0.356384	1.74199	-1.65035	1.68297
33.6683	-4.15918	-0.916999	-1.26708	-0.979125	-3.16228	-2.34774	-3.13267	-2.36149	-0.353551	1.66016	-1.702	1.68389
34.1709	-4.23989	-1.04161	-1.30011	-1.01873	-3.20096	-2.42508	-3.18576	-2.39346	-0.355592	1.58361	-1.75776	1.6843
34.6734	-4.32241	-1.1605	-1.3251	-1.05177	-3.24594	-2.4966	-3.23067	-2.41897	-0.362694	1.48876	-1.81259	1.68137
35.1759	-4.40642	-1.28912	-1.35682	-1.09725	-3.29741	-2.58006	-3.27975	-2.45609	-0.361885	1.40152	-1.87233	1.68263
35.6784	-4.48117	-1.42169	-1.39059	-1.13207	-3.34384	-2.65346	-3.33216	-2.48276	-0.374678	1.29846	-1.9314	1.67764
36.1809	-4.56442	-1.55197	-1.41956	-1.17988	-3.4041	-2.73922	-3.37881	-2.52147	-0.379969	1.19612	-1.99433	1.6772
36.6834	-4.63635	-1.69541	-1.46009	-1.22058	-3.45742	-2.81796	-3.438	-2.55308	-0.39121	1.088	-2.05821	1.67329
37.1859	-4.71205	-1.82987	-1.49014	-1.26764	-3.51964	-2.90264	-3.48895	-2.59032	-0.408589	0.969621	-2.12402	1.66891
37.6884	-4.78531	-1.97716	-1.53189	-1.31659	-3.58442	-2.98857	-3.55048	-2.62894	-0.419261	0.855869	-2.19268	1.66718
38.191	-4.85124	-2.11943	-1.56864	-1.3624	-3.6465	-3.07126	-3.61179	-2.66398	-0.444798	0.724789	-2.26152	1.65975
38.6935	-4.92417	-2.26439	-1.60791	-1.41897	-3.721	-3.16339	-3.67305	-2.70865	-0.464118	0.601824	-2.33438	1.65794
39.196	-4.98514	-2.41427	-1.65391	-1.46608	-3.78766	-3.24602	-3.74452	-2.74345	-0.490809	0.463591	-2.40683	1.65072
39.6985	-5.05249	-2.55555	-1.69271	-1.52722	-3.86561	-3.34105	-3.80784	-2.79065	-0.524956	0.327911	-2.48302	1.64582
40.201	-5.11522	-2.7076	-1.74561	-1.5798	-3.94279	-3.42706	-3.88359	-2.82852	-0.553817	0.186835	-2.55972	1.64089
40.7035	-5.17481	-2.84818	-1.79033	-1.64214	-4.02051	-3.52133	-3.95391	-2.87431	-0.598841	0.0381847	-2.63862	1.63262
41.206	-5.24103	-2.99523	-1.84574	-1.70351	-4.10856	-3.61336	-4.02836	-2.91763	-0.638846	-0.104974	-2.71972	1.62875
41.7085	-5.29718	-3.13804	-1.90201	-1.76568	-4.18915	-3.70501	-4.10787	-2.95984	-0.687429	-0.262641	-2.80149	1.61975
42.2111	-5.36276	-3.27634	-1.95837	-1.83649	-4.28253	-3.80306	-4.18118	-3.00827	-0.744346	-0.410242	-2.88636	1.61412
42.7136	-5.42238	-3.42021	-2.02654	-1.90021	-4.37228	-3.89297	-4.26672	-3.04759	-0.796962	-0.570707	-2.97166	1.60679
43.2161	-5.48318	-3.55161	-2.08709	-1.97826	-4.46597	-3.99427	-4.34418	-3.098	-0.866404	-0.725477	-3.05945	1.59834
43.7186	-5.54889	-3.69157	-2.16244	-2.04749	-4.56716	-4.08529	-4.43037	-3.13715	-0.931455	-0.88373	-3.14855	1.59232
44.2211	-5.60642	-3.82122	-2.23256	-2.12945	-4.66222	-4.18586	-4.51693	-3.18529	-1.00567	-1.04579	-3.23914	1.58268
44.7236	-5.67435	-3.95293	-2.30991	-2.20815	-4.77031	-4.28081	-4.60185	-3.2271	-1.08846	-1.20059	-3.33145	1.57582
45.2261	-5.73462	-4.08451	-2.39226	-2.29192	-4.87227	-4.37782	-4.69723	-3.27009	-1.16742	-1.36642	-3.42546	1.56699
45.7286	-5.79935	-4.20848	-2.47074	-2.38192	-4.98075	-4.47755	-4.7846	-3.31556	-1.26325	-1.52011	-3.52023	1.55813
46.2312	-5.86624	-4.34117	-2.56271	-2.46825	-5.09267	-4.57083	-4.88396	-3.35357	-1.35481	-1.68419	-3.61784	1.55026
46.7337	-5.92724	-4.46258	-2.64626	-2.5684	-5.19978	-4.67344	-4.97959	-3.4011	-1.45557	-1.84005	-3.7154	1.54024
47.2362	-5.99832	-4.59235	-2.742	-2.66068	-5.31803	-4.76525	-5.07885	-3.4371	-1.56462	-1.99798	-3.81552	1.53199
47.7387	-6.06069	-4.71675	-2.83506	-2.7679	-5.42774	-4.86697	-5.18495	-3.4834	-1.6698	-2.15699	-3.91703	1.52221
48.2412	-6.13022	-4.84082	-2.93013	-2.87029	-5.54513	-4.96019	-5.28532	-3.52121	-1.7913	-2.30789	-4.01825	1.51271
48.7437	-6.19896	-4.96984	-3.03268	-2.98178	-5.66136	-5.05747	-5.39857	-3.56346	-1.90815	-2.46741	-4.12397	1.50349
49.2462	-6.26461	-5.09008	-3.12713	-3.09683	-5.77426	-5.15353	-5.50541	-3.60544	-2.03361	-2.61377	-4.22647	1.49333
49.7487	-6.33903	-5.22078	-3.23362	-3.21198	-5.89544	-5.245	-5.62058	-3.64314	-2.16636	-2.76886	-4.33448	1.48418
50.2513	-6.40462	-5.34256	-3.33055	-3.33916	-6.00702	-5.34281	-5.73786	-3.68884	-2.29453	-2.91407	-4.4402	1.47452
50.7538	-6.47938	-5.47081	-3.43363	-3.45994	-6.12733	-5.43003	-5.853	-3.72422	-2.43756	-3.06047	-4.54764	1.46546
51.2563	-6.55071	-5.59857	-3.53476	-3.59598	-6.24334	-5.52669	-5.97884	-3.77077	-2.57474	-3.20578	-4.65802	1.45698
51.7588	-6.62221	-5.72345	-3.63049	-3.72546	-6.35909	-5.61319	-6.09668	-3.80748	-2.71909	-3.34247	-4.76396	1.44897
52.2613	-6.7007	-5.85728	-3.73307	-3.86611	-6.48114	-5.70597	-6.2247	-3.85153	-2.86912	-3.48578	-4.87754	1.44194
52.7638	-6.77148	-5.98256	-3.82317	-4.00615	-6.59492	-5.79515	-6.34891	-3.89249	-3.01357	-3.61532	-4.98437	1.43601
53.2663	-6.8529	-6.11887	-3.92145	-4.14831	-6.71885	-5.88335	-6.47391	-3.93252	-3.17155	-3.75247	-5.09742	1.43081
53.7688	-6.92907	-6.25006	-4.01064	-4.29778	-6.83664	-5.97653	-6.6043	-3.97832	-3.32319	-3.8789	-5.20854	1.42727
54.2714	-7.00892	-6.38551	-4.1004	-4.44079	-6.95743	-6.06209	-6.72637	-4.01576	-3.48146	-4.00651	-5.31852	1.42456
54.7739	-7.09359	-6.52526	-4.19142	-4.59564	-7.08169	-6.15802	-6.85783	-4.06438	-3.64495	-4.13218	-5.4345	1.42321
55.2764	-7.17265	-6.6602	-4.27349	-4.7408	-7.19899	-6.24465	-6.9808	-4.10279	-3.80275	-4.24991	-5.5427	1.42344
55.7789	-7.26282	-6.8062	-4.36448	-4.89578	-7.32555	-6.3407	-7.10733	-4.15105	-3.97317	-4.37377	-5.66009	1.42416
56.2814	-7.34643	-6.94433	-4.44407	-5.04455	-7.44347	-6.43189	-7.23341	-4.19404	-4.13653	-4.48453	-5.77033	1.42724
56.7839	-7.43661	-7.09136	-4.53069	-5.19543	-7.56576	-6.52606	-7.35291	-4.23976	-4.30519	-4.60303	-5.88468	1.4302
57.2864	-7.52862	-7.23586	-4.61288	-5.34745	-7.68722	-6.62323	-7.47918	-4.28887	-4.4772	-4.71095	-5.99915	1.43549
57.7889	-7.61712	-7.37999	-4.69271	-5.49259	-7.80267	-6.71565	-7.59431	-4.3324	-4.64187	-4.82075	-6.10901	1.44094
58.2915	-7.71543	-7.52982	-4.77813	-5.64491	-7.92491	-6.81743	-7.71465	-4.3863	-4.81661	-4.92825	-6.22564	1.44759
58.794	-7.80601	-7.67106	-4.85323	-5.78523	-8.03657	-6.91031	-7.82891	-4.43041	-4.98229	-5.02867	-6.33327	1.45559
59.2965	-7.90473	-7.82094	-4.93783	-5.93325	-8.15316	-7.01344	-7.93928	-4.4859	-5.15082	-5.13477	-6.44741	1.46291
59.799	-8.00185	-7.96194	-5.013	-6.07071	-8.26488	-7.10956	-8.05233	-4.53417	-5.32033	-5.22825	-6.5557	1.47297
60.3015	-8.09758	-8.10601	-5.09203	-6.2103	-8.37196	-7.21079	-8.15394	-4.58833	-5.48058	-5.32932	-6.66408	1.48091
60.804	-8.20078	-8.24815	-5.17051	-6.34589	-8.4829	-7.31157	-8.26117	-4.64298	-5.64846	-5.41956	-6.7732	1.49171
61.3065	-8.2959	-8.38387	-5.24303	-6.47524	-8.58251	-7.40947	-8.35831	-4.695	-5.80563	-5.51192	-6.87609	1.50089
61.809	-8.39986	-8.52461	-5.32365	-6.60777	-8.68732	-7.51379	-8.45497	-4.75545	-5.96367	-5.60115	-6.98322	1.51077
62.3116	-8.49917	-8.65373	-5.39347	-6.72796	-8.78419	-7.60923	-8.54999	-4.80707	-6.12089	-5.68368	-7.08294	1.52169
62.8141	-8.59929	-8.78791	-5.47187	-6.85441	-8.87852	-7.71376	-8.63569	-4.87028	-6.26749	-5.771	-7.18502	1.52988
63.3166	-8.70393	-8.91377	-5.54416	-6.96828	-8.97407	-7.80889	-8.72638	-4.92456	-6.41983	-5.84583	-7.28297	1.54177
63.8191	-8.80098	-9.03756	-5.61711	-7.08543	-9.05904	-7.90973	-8.80533	-4.98679	-6.56032	-5.92785	-7.37901	1.54922
64.3216	-8.90665	-9.16128	-5.6938	-7.19561	-9.14946	-8.00607	-8.88735	-5.04604	-6.7001	-5.99878	-7.47451	1.56006
64.8241	-9.00522	-9.27516	-5.76233	-7.302	-9.23008	-8.10065	-8.96416	-5.10505	-6.83774	-6.07214	-7.56545	1.56857
65.3266	-9.10659	-9.39433	-5.84051	-7.40923	-9.31063	-8.19766	-9.03584	-5.1692	-6.96368	-6.14192	-7.65696	1.5767
65.8291	-9.20921	-9.50235	-5.90892	-7.50606	-9.38993	-8.28585	-9.11113	-5.22543	-7.09389	-6.2058	-7.74386	1.58697
66.3317	-9.30536	-9.6132	-5.98344	-7.6089	-9.46038	-8.38079	-9.17561	-5.29179	-7.21142	-6.27432	-7.83052	1.59278
66.8342	-9.40894	-9.71911	-6.05505	-7.69943	-9.536	-8.46446	-9.2459	-5.34769	-7.32705	-6.33121	-7.91348	1.60342
67.3367	-9.50346	-9.82008	-6.12294	-7.79531	-9.60077	-8.55369	-9.30827	-5.41226	-7.43965	-6.39582	-7.99523	1.60909
67.8392	-9.6019	-9.92404	-6.19644	-7.88283	-9.66761	-8.63503	-9.37003	-5.47026	-7.53992	-6.4499	-8.0738	1.61779
68.3417	-9.69757	-10.0173	-6.2588	-7.96982	-9.73045	-8.71588	-9.43235	-5.5298	-7.64355	-6.50755	-8.15031	1.62525
68.8442	-9.78739	-10.1159	-6.32856	-8.05577	-9.78622	-8.79562	-9.48575	-5.59034	-7.73424	-6.56185	-8.22416	1.63103
69.3467	-9.8814	-10.2053	-6.38837	-8.13392	-9.84545	-8.86762	-9.54486	-5.64385	-7.82244	-6.61154	-8.29448	1.64002
69.8492	-9.96381	-10.2948	-6.44838	-8.2171	-9.89261	-8.94424	-9.59327	-5.70454	-7.90733	-6.66594	-8.3632	1.6441
70.3518	-10.0489	-10.3824	-6.50634	-8.28846	-9.94228	-9.0091	-9.64358	-5.75331	-7.97965	-6.70951	-8.42636	1.65247
70.8543	-10.1259	-10.462	-6.55438	-8.36588	-9.98414	-9.07946	-9.68924	-5.80984	-8.05487	-6.76095	-8.48867	1.65688
71.3568	-10.1961	-10.5458	-6.60686	-8.43308	-10.0197	-9.13954	-9.7275	-5.85592	-8.11702	-6.80175	-8.54432	1.66259
71.8593	-10.2652	-10.618	-6.64508	-8.5016	-10.0551	-9.20042	-9.76794	-5.90409	-8.17609	-6.84631	-8.59799	1.66806
72.3618	-10.3196	-10.6932	-6.68613	-8.56589	-10.077	-9.2567	-9.79509	-5.94831	-8.23146	-6.88653	-8.646	1.67086
72.8643	-10.3738	-10.7607	-6.7177	-8.62386	-10.1002	-9.30623	-9.82402	-5.98591	-8.27375	-6.92201	-8.68881	1.67607
73.3668	-10.4141	-10.8237	-6.74331	-8.68388	-10.1113	-9.35706	-9.84225	-6.02649	-8.31817	-6.96067	-8.7281	1.67718
73.8693	-10.4465	-10.8858	-6.76816	-8.73157	-10.1163	-9.39515	-9.85409	-6.05383	-8.34899	-6.98757	-8.7588	1.68013
74.3719	-10.4722	-10.936	-6.7787	-8.78358	-10.1168	-9.43655	-9.86248	-6.08673	-8.3758	-7.02059	-8.78695	1.68058
74.8744	-10.4811	-10.9884	-6.79236	-8.82229	-10.1023	-9.4641	-9.85603	-6.10556	-8.39815	-7.04102	-8.80513	1.6804
75.3769	-10.4869	-11.0277	-6.791	-8.86175	-10.087	-9.4913	-9.84937	-6.12613	-8.40647	-7.0634	-8.81909	1.67994
75.8794	-10.4749	-11.0646	-6.78766	-8.89205	-10.0556	-9.50855	-9.82691	-6.13767	-8.41585	-7.07862	-8.82424	1.67722
76.3819	-10.4544	-11.0937	-6.77629	-8.91551	-10.0178	-9.51793	-9.79902	-6.14274	-8.41065	-7.08703	-8.8215	1.67483
76.8844	-10.4228	-11.1119	-6.75305	-8.93583	-9.97088	-9.52314	-9.76177	-6.14603	-8.40005	-7.0954	-8.81208	1.67044
77.3869	-10.3736	-11.1278	-6.72936	-8.94191	-9.90799	-9.51329	-9.70982	-6.13506	-8.3838	-7.08944	-8.79121	1.66557
77.8894	-10.3189	-11.1271	-6.68783	-8.94825	-9.84156	-9.50256	-9.65453	-6.12669	-8.35194	-7.08643	-8.76458	1.65951
78.392	-10.2434	-11.1239	-6.64626	-8.93721	-9.75576	-9.4738	-9.57996	-6.10119	-8.31947	-7.06763	-8.72486	1.65249
78.8945	-10.1591	-11.1055	-6.5897	-8.92434	-9.66298	-9.44211	-9.50031	-6.07656	-8.27068	-7.04783	-8.67791	1.64415
79.397	-10.0596	-11.0772	-6.5252	-8.89646	-9.5564	-9.39474	-9.40539	-6.03822	-8.21431	-7.01728	-8.61848	1.6353
79.8995	-9.94214	-11.0395	-6.45399	-8.85981	-9.4332	-9.3376	-9.29665	-5.99352	-8.15024	-6.97706	-8.54837	1.62454
80.402	-9.81629	-10.9832	-6.36528	-8.81375	-9.30316	-9.27023	-9.18004	-5.94217	-8.06808	-6.93325	-8.46755	1.61344
80.9045	-9.66695	-10.9208	-6.27507	-8.75078	-9.15071	-9.18511	-9.04202	-5.87593	-7.98289	-6.87206	-8.37223	1.60076
81.407	-9.50823	-10.8366	-6.16444	-8.68283	-8.99034	-9.09402	-8.89809	-5.80879	-7.87894	-6.81063	-8.26729	1.58665
81.9095	-9.32975	-10.7424	-6.04876	-8.59308	-8.81129	-8.98046	-8.7334	-5.7219	-7.76468	-6.73008	-8.14558	1.57237
82.4121	-9.13291	-10.63	-5.9185	-8.49794	-8.61501	-8.86048	-8.55606	-5.63443	-7.64052	-6.64561	-8.01315	1.55516
82.9146	-8.92399	-10.4988	-5.77332	-8.38176	-8.40787	-8.71888	-8.36532	-5.52877	-7.49552	-6.54692	-7.86411	1.53862
83.4171	-8.68902	-10.3551	-5.62195	-8.25432	-8.1755	-8.56509	-8.15242	-5.41665	-7.34521	-6.43562	-7.70109	1.51916
83.9196	-8.44347	-10.1854	-5.44797	-8.11105	-7.93371	-8.39489	-7.93147	-5.29292	-7.17372	-6.3174	-7.5232	1.49932
84.4221	-8.17364	-10.0042	-5.27002	-7.94821	-7.66836	-8.20432	-7.68529	-5.15394	-6.9893	-6.17859	-7.32758	1.47839
84.9246	-7.88542	-9.79721	-5.07061	-7.77521	-7.38554	-8.0029	-7.42766	-5.01033	-6.79299	-6.03654	-7.11844	1.45521
85.4271	-7.5815	-9.57233	-4.86032	-7.57662	-7.08788	-7.77522	-7.15084	-4.84498	-6.57318	-5.87198	-6.88948	1.4327
85.9296	-7.25021	-9.32809	-4.6371	-7.3697	-6.76347	-7.53833	-6.85294	-4.67753	-6.34625	-5.70085	-6.64645	1.40748
86.4322	-6.90798	-9.05721	-4.39278	-7.13701	-6.42907	-7.27493	-6.54422	-4.48812	-6.09619	-5.51235	-6.38399	1.38287
86.9347	-6.53855	-8.77244	-4.14304	-6.89219	-6.06795	-6.99831	-6.20809	-4.29264	-5.83133	-5.30872	-6.10533	1.35711
87.4372	-6.15292	-8.45744	-3.86798	-6.62719	-5.69141	-6.7006	-5.86244	-4.08129	-5.55374	-5.09579	-5.80908	1.33083
87.9397	-5.7498	-8.127	-3.58642	-6.34264	-5.29793	-6.38205	-5.49322	-3.85558	-5.25105	-4.85979	-5.49455	1.30512
88.4422	-5.32116	-7.77119	-3.28543	-6.04564	-4.87942	-6.04989	-5.10691	-3.62246	-4.94111	-4.61918	-5.16424	1.2789
88.9447	-4.88376	-7.39215	-2.96889	-5.72272	-4.45283	-5.69044	-4.70769	-3.36754	-4.60758	-4.35391	-4.81475	1.25337
89.4472	-4.41931	-6.99673	-2.64381	-5.39224	-3.99953	-5.32211	-4.28306	-3.11054	-4.25916	-4.08153	-4.4508	1.22903
89.9497	-3.94438	-6.57152	-2.29482	-5.03496	-3.53643	-4.92568	-3.8526	-2.83005	-3.89907	-3.79067	-4.06802	1.20483
90.4523	-3.45264	-6.13492	-1.94335	-4.66909	-3.05691	-4.51926	-3.39768	-2.54618	-3.51403	-3.48464	-3.67187	1.183
90.9548	-2.94138	-5.67044	-1.56905	-4.28235	-2.55837	-4.09091	-2.93382	-2.24439	-3.12376	-3.16989	-3.25844	1.16254
91.4573	-2.42611	-5.19133	-1.18832	-3.88092	-2.0564	-3.64654	-2.4571	-1.93213	-2.71137	-2.83247	-2.83227	1.14324
91.9598	-1.88776	-4.69483	-0.795873	-3.46855	-1.53171	-3.19046	-1.96283	-1.6118	-2.28638	-2.49291	-2.39231	1.12821
92.4623	-1.34852	-4.17633	-0.387641	-3.0349	-1.00681	-2.71198	-1.46862	-1.27296	-1.85339	-2.12997	-1.93911	1.11241
92.9648	-0.79624	-3.65196	0.0195972	-2.59894	-0.469292	-2.2307	-0.954454	-0.934606	-1.39833	-1.76389	-1.47788	1.1021
93.4673	-0.23565	-3.10333	0.446724	-2.14008	0.0759086	-1.72583	-0.443898	-0.574752	-0.943518	-1.38237	-1.00268	1.09163
93.9698	0.32101	-2.55294	0.868442	-1.6818	0.616604	-1.22135	0.0761785	-0.217871	-0.471404	-0.990594	-0.525373	1.08381
94.4724	0.891371	-1.98694	1.30207	-1.207	1.1705	-0.700237	0.599181	0.155176	0.00703915	-0.595776	-0.0364612	1.07909
94.9749	1.44858	-1.4146	1.73608	-0.72941	1.71052	-0.176377	1.11442	0.529517	0.485797	-0.183966	0.452056	1.07244
95.4774	2.01086	-0.842577	2.1657	-0.247972	2.25516	0.350746	1.6385	0.908002	0.979651	0.221401	0.943947	1.07091
95.9799	2.56437	-0.258716	2.60338	0.242042	2.79027	0.886136	2.1439	1.29482	1.46329	0.643155	1.43727	1.06564
96.4824	3.10329	0.311926	3.02341	0.722454	3.31018	1.41071	2.65213	1.67278	1.95536	1.05706	1.92193	1.06316
96.9849	3.64104	0.890938	3.45004	1.21361	3.82812	1.94529	3.1441	2.06257	2.44299	1.47715	2.40959	1.05903
97.4874	4.14962	1.45499	3.8578	1.68737	4.31588	2.4608	3.6213	2.43602	2.91938	1.89547	2.87986	1.05283
97.9899	4.65127	2.00855	4.2556	2.16463	4.79582	2.97839	4.09118	2.81548	3.39958	2.30008	3.34606	1.04808
98.4925	5.1193	2.55116	4.64116	2.61789	5.24113	3.46957	4.52378	3.1739	3.84883	2.71301	3.78997	1.03762
98.995	5.60575	3.12936	5.0423	3.10105	5.70044	3.99154	4.96591	3.55714	4.32472	3.15229	4.25705	1.02279
99.4975	6.03686	3.59777	5.36824	3.56549	6.10554	4.49236	5.40715	3.92539	4.78877	3.47564	4.67632	1.01958
100	6.11675	3.64217	5.39644	3.71436	6.18007	4.65307	5.62931	4.04242	4.93494	3.48237	4.77919	1.02992

## Sheet: M2_LeftLeg_NW
StancePhase	NDevL_Meas1	NDevL_Meas2	NDevL_Meas3	NDevL_Meas4	NDevL_Meas5	NDevL_Meas6	NDevL_Meas7	NDevL_Meas8	NDevL_Meas9	NDevL_Meas10	NDevL_Mean	NDevL_SD
0	-4.14363	-4.40242	-3.77466	-3.93616	-3.72302	-4.33477	-4.01201	-3.74726	-3.79102	-5.84764	-4.17126	0.637215
0.502513	-4.05746	-4.34855	-3.7072	-3.88517	-3.65962	-4.27612	-3.96198	-3.67919	-3.72205	-5.77652	-4.10739	0.635797
1.00503	-3.95351	-4.28867	-3.63753	-3.78894	-3.58117	-4.16914	-3.85664	-3.55954	-3.6197	-5.70658	-4.01614	0.644157
1.50754	-3.85674	-4.22105	-3.56643	-3.71903	-3.50842	-4.08852	-3.78272	-3.46886	-3.53478	-5.62612	-3.93727	0.644331
2.01005	-3.77333	-4.16675	-3.51388	-3.63503	-3.45017	-3.99322	-3.69434	-3.36426	-3.45755	-5.55993	-3.86085	0.6483
2.51256	-3.67141	-4.08886	-3.4428	-3.55486	-3.37421	-3.90072	-3.61576	-3.26309	-3.36547	-5.47027	-3.77475	0.647521
3.01508	-3.59209	-4.02794	-3.39491	-3.47738	-3.32182	-3.81012	-3.54127	-3.16466	-3.29727	-5.39735	-3.70248	0.647377
3.51759	-3.50186	-3.95179	-3.33756	-3.38844	-3.25915	-3.70723	-3.45743	-3.05453	-3.21649	-5.30844	-3.61829	0.645933
4.0201	-3.41881	-3.87733	-3.28835	-3.31772	-3.20455	-3.62163	-3.39617	-2.96275	-3.14627	-5.22372	-3.54573	0.64152
4.52261	-3.34802	-3.80806	-3.25076	-3.22643	-3.16283	-3.51476	-3.31755	-2.8502	-3.08783	-5.14047	-3.47069	0.639168
5.02513	-3.26457	-3.72171	-3.20248	-3.15769	-3.10909	-3.42949	-3.25999	-2.76037	-3.01801	-5.04433	-3.39677	0.630999
5.52764	-3.20709	-3.65464	-3.18037	-3.07265	-3.08196	-3.32732	-3.19863	-2.65421	-2.97498	-4.96492	-3.33168	0.627481
6.03015	-3.13642	-3.56609	-3.14298	-3.00092	-3.04203	-3.23762	-3.13893	-2.56144	-2.92159	-4.86371	-3.26117	0.617058
6.53266	-3.08098	-3.49176	-3.12675	-2.92834	-3.01792	-3.14656	-3.09726	-2.468	-2.88102	-4.7815	-3.20201	0.611345
7.03518	-3.03243	-3.41039	-3.10946	-2.85242	-3.00092	-3.0515	-3.04049	-2.37118	-2.85376	-4.6836	-3.14062	0.601951
7.53769	-2.97647	-3.32392	-3.09344	-2.79303	-2.97688	-2.97244	-3.00955	-2.29118	-2.81624	-4.5925	-3.08457	0.592469
8.0402	-2.94529	-3.25062	-3.09619	-2.71709	-2.97774	-2.87633	-2.96686	-2.19448	-2.80617	-4.50279	-3.03336	0.587429
8.54271	-2.89796	-3.15676	-3.0836	-2.66633	-2.96248	-2.80478	-2.93563	-2.12322	-2.78558	-4.40221	-2.98186	0.574901
9.04523	-2.8702	-3.08347	-3.09648	-2.59794	-2.96682	-2.71513	-2.9125	-2.03416	-2.77743	-4.3189	-2.9373	0.574192
9.54774	-2.84091	-2.99264	-3.09549	-2.54944	-2.96932	-2.64468	-2.87874	-1.96505	-2.7813	-4.21466	-2.89322	0.563691
10.0503	-2.80804	-2.9102	-3.10664	-2.49535	-2.96813	-2.56811	-2.86844	-1.89024	-2.77338	-4.13104	-2.85195	0.563602
10.5528	-2.79396	-2.82927	-3.12131	-2.44544	-2.98517	-2.49496	-2.83996	-1.81937	-2.79081	-4.03163	-2.81519	0.56126
11.0553	-2.76075	-2.73644	-3.12626	-2.40779	-2.98258	-2.43348	-2.82925	-1.76073	-2.7953	-3.94144	-2.7774	0.558993
11.5578	-2.74804	-2.66288	-3.15103	-2.35826	-2.9997	-2.3594	-2.81452	-1.68971	-2.80969	-3.8525	-2.74457	0.566073
12.0603	-2.72503	-2.56823	-3.15511	-2.33363	-3.00543	-2.30961	-2.79601	-1.6436	-2.83325	-3.75508	-2.7125	0.563681
12.5628	-2.70264	-2.49308	-3.17826	-2.29099	-3.01063	-2.24125	-2.79393	-1.57894	-2.84244	-3.67586	-2.6808	0.575451
13.0653	-2.69214	-2.4077	-3.18995	-2.27283	-3.02593	-2.19683	-2.77225	-1.53874	-2.87432	-3.57732	-2.6548	0.57743
13.5678	-2.66278	-2.32458	-3.20288	-2.24442	-3.0207	-2.14188	-2.77193	-1.48807	-2.89092	-3.50179	-2.625	0.588228
14.0704	-2.65471	-2.25259	-3.22449	-2.22726	-3.03439	-2.09783	-2.7577	-1.44862	-2.91528	-3.41117	-2.60241	0.596411
14.5729	-2.63065	-2.16448	-3.22845	-2.21672	-3.02962	-2.06042	-2.74864	-1.41606	-2.94686	-3.33297	-2.57749	0.604106
15.0754	-2.61338	-2.09995	-3.25302	-2.19974	-3.02882	-2.01642	-2.74663	-1.37703	-2.9624	-3.25632	-2.55537	0.616499
15.5779	-2.60188	-2.01728	-3.25716	-2.20468	-3.03047	-1.99464	-2.72893	-1.36062	-2.99895	-3.17395	-2.53685	0.621901
16.0804	-2.57532	-1.95047	-3.27429	-2.19206	-3.01388	-1.95546	-2.73252	-1.32671	-3.01873	-3.11039	-2.51498	0.635321
16.5829	-2.5702	-1.88215	-3.28673	-2.20537	-3.01486	-1.94269	-2.71632	-1.31957	-3.0447	-3.02878	-2.50114	0.639845
17.0854	-2.54593	-1.80909	-3.29197	-2.2034	-2.99325	-1.91513	-2.71402	-1.2974	-3.07628	-2.97158	-2.4818	0.65177
17.5879	-2.53468	-1.75464	-3.31202	-2.21731	-2.98081	-1.90404	-2.70871	-1.2918	-3.09031	-2.89893	-2.46933	0.656921
18.0905	-2.52273	-1.68125	-3.31078	-2.2299	-2.96403	-1.89242	-2.69585	-1.28543	-3.12365	-2.84059	-2.45466	0.665297
18.593	-2.50101	-1.63154	-3.3295	-2.24028	-2.93401	-1.87924	-2.70025	-1.27726	-3.13875	-2.78263	-2.44145	0.672661
19.0955	-2.49844	-1.56837	-3.33201	-2.26583	-2.91947	-1.88224	-2.68379	-1.28518	-3.15858	-2.72048	-2.43144	0.676386
19.598	-2.47512	-1.51418	-3.34047	-2.27411	-2.88106	-1.86861	-2.68728	-1.27609	-3.18285	-2.67635	-2.41761	0.686074
20.1005	-2.46941	-1.46673	-3.35226	-2.3059	-2.8568	-1.8795	-2.6785	-1.29166	-3.18867	-2.61452	-2.41039	0.686698
20.603	-2.45636	-1.40737	-3.34992	-2.31751	-2.82228	-1.87083	-2.67189	-1.2874	-3.2132	-2.57737	-2.39741	0.696058
21.1055	-2.43969	-1.37097	-3.36677	-2.34723	-2.78114	-1.88109	-2.67447	-1.30233	-3.21935	-2.52377	-2.39068	0.697491
21.608	-2.43804	-1.31492	-3.36199	-2.3675	-2.75224	-1.88252	-2.65927	-1.30847	-3.23024	-2.48561	-2.38008	0.703049
22.1106	-2.41613	-1.2789	-3.37394	-2.38985	-2.70073	-1.88655	-2.66515	-1.31746	-3.24588	-2.44612	-2.37207	0.708039
22.6131	-2.41479	-1.23583	-3.37634	-2.42001	-2.66732	-1.89905	-2.65156	-1.33528	-3.24346	-2.40353	-2.36472	0.709261
23.1156	-2.40017	-1.19335	-3.377	-2.4354	-2.6189	-1.89703	-2.6488	-1.33878	-3.26015	-2.37762	-2.35472	0.716522
23.6181	-2.38839	-1.16504	-3.38863	-2.47125	-2.57143	-1.91613	-2.64459	-1.364	-3.25887	-2.3341	-2.35024	0.716599
24.1206	-2.38583	-1.11931	-3.38126	-2.4851	-2.53192	-1.91334	-2.62909	-1.36754	-3.26265	-2.31502	-2.33911	0.722456
24.6231	-2.3653	-1.09788	-3.3948	-2.51933	-2.47332	-1.93143	-2.63081	-1.39271	-3.27153	-2.27832	-2.33554	0.724665
25.1256	-2.36604	-1.05908	-3.38935	-2.53831	-2.43513	-1.9344	-2.6098	-1.4032	-3.26264	-2.25787	-2.32558	0.727382
25.6281	-2.34871	-1.03411	-3.39497	-2.56479	-2.37849	-1.94509	-2.60561	-1.42222	-3.27318	-2.23423	-2.32014	0.73161
26.1307	-2.34025	-1.00984	-3.39892	-2.5924	-2.33028	-1.95712	-2.58944	-1.44335	-3.26606	-2.20849	-2.31361	0.732966
26.6332	-2.3343	-0.977917	-3.3935	-2.60991	-2.28479	-1.95896	-2.57063	-1.45505	-3.26428	-2.19792	-2.30473	0.736706
27.1357	-2.31449	-0.965957	-3.40495	-2.64411	-2.22551	-1.97775	-2.56127	-1.48476	-3.26792	-2.16998	-2.30167	0.73901
27.6382	-2.31468	-0.933704	-3.39498	-2.65692	-2.18685	-1.97484	-2.53062	-1.49349	-3.25403	-2.16613	-2.29062	0.741075
28.1407	-2.29393	-0.923912	-3.40443	-2.69129	-2.12796	-1.99369	-2.51895	-1.52516	-3.25979	-2.14368	-2.28828	0.744052
28.6432	-2.28739	-0.901678	-3.39996	-2.70633	-2.08419	-1.99287	-2.48719	-1.53791	-3.24808	-2.13828	-2.27839	0.745918
29.1457	-2.27652	-0.885198	-3.39909	-2.73403	-2.03745	-2.00468	-2.4619	-1.56445	-3.24185	-2.12797	-2.27331	0.747704
29.6482	-2.25732	-0.877249	-3.40438	-2.75641	-1.98357	-2.01099	-2.43611	-1.58638	-3.24115	-2.11672	-2.26703	0.750846
30.1508	-2.25493	-0.854503	-3.39372	-2.77435	-1.94831	-2.01249	-2.39494	-1.60458	-3.22295	-2.11922	-2.258	0.75119
30.6533	-2.23069	-0.854812	-3.40317	-2.80407	-1.8928	-2.02574	-2.37075	-1.63563	-3.22444	-2.10484	-2.2547	0.754542
31.1558	-2.22452	-0.834874	-3.39149	-2.81478	-1.85738	-2.01938	-2.32257	-1.64803	-3.20845	-2.11427	-2.24357	0.755485
31.6583	-2.20744	-0.832463	-3.39472	-2.84657	-1.81316	-2.03411	-2.28846	-1.68277	-3.19789	-2.10443	-2.2402	0.756961
32.1608	-2.18818	-0.824399	-3.39076	-2.85645	-1.76883	-2.02631	-2.24386	-1.69588	-3.19283	-2.11254	-2.23	0.759952
32.6633	-2.18069	-0.813267	-3.38211	-2.88302	-1.73879	-2.0351	-2.19297	-1.72684	-3.17017	-2.11425	-2.22372	0.759684
33.1658	-2.15238	-0.817448	-3.38626	-2.89816	-1.69007	-2.03212	-2.15331	-1.74687	-3.16713	-2.11634	-2.21601	0.763315
33.6683	-2.14402	-0.801853	-3.36981	-2.91461	-1.66394	-2.03019	-2.09084	-1.76904	-3.1465	-2.13079	-2.20616	0.763849
34.1709	-2.11903	-0.809291	-3.37354	-2.93681	-1.62349	-2.03409	-2.04726	-1.79787	-3.13117	-2.12902	-2.20016	0.765779
34.6734	-2.09808	-0.799452	-3.35912	-2.94354	-1.5895	-2.02221	-1.98581	-1.81178	-3.12123	-2.15063	-2.18814	0.768762
35.1759	-2.08255	-0.799765	-3.35267	-2.9689	-1.56343	-2.02945	-1.92932	-1.84562	-3.09354	-2.15236	-2.18176	0.769185
35.6784	-2.04912	-0.801975	-3.34645	-2.97111	-1.52154	-2.01342	-1.8769	-1.85681	-3.08536	-2.17271	-2.16954	0.773076
36.1809	-2.03548	-0.792563	-3.3276	-2.99227	-1.50192	-2.01709	-1.80897	-1.8885	-3.05948	-2.185	-2.16089	0.7747
36.6834	-2.00098	-0.802831	-3.32612	-2.99636	-1.46337	-2.00405	-1.76201	-1.90393	-3.03878	-2.19872	-2.14972	0.776947
37.1859	-1.97624	-0.790711	-3.30208	-3.00687	-1.4368	-1.99821	-1.69447	-1.92724	-3.02345	-2.22301	-2.13791	0.781378
37.6884	-1.94993	-0.797813	-3.29533	-3.01617	-1.41072	-1.99216	-1.64288	-1.95064	-2.99031	-2.23144	-2.12774	0.782208
38.191	-1.91034	-0.79237	-3.27603	-3.01425	-1.37315	-1.97563	-1.58704	-1.96404	-2.97676	-2.26221	-2.11318	0.787644
38.6935	-1.88858	-0.787478	-3.25687	-3.02661	-1.35541	-1.97491	-1.52588	-1.99338	-2.94557	-2.27209	-2.10268	0.790215
39.196	-1.84406	-0.790937	-3.24594	-3.01603	-1.31619	-1.95202	-1.48181	-2.00072	-2.9197	-2.30051	-2.08679	0.793731
39.6985	-1.81465	-0.775015	-3.21697	-3.02492	-1.29354	-1.95038	-1.41731	-2.0293	-2.89941	-2.31863	-2.07401	0.80028
40.201	-1.77767	-0.779629	-3.20864	-3.01233	-1.2641	-1.92825	-1.37445	-2.03723	-2.86144	-2.33845	-2.05822	0.801838
40.7035	-1.73427	-0.76187	-3.1802	-3.01068	-1.22881	-1.91875	-1.31815	-2.05764	-2.8433	-2.3662	-2.04199	0.810701
41.206	-1.70596	-0.756521	-3.16515	-3.00117	-1.20902	-1.90276	-1.2666	-2.07109	-2.80763	-2.37768	-2.02636	0.813675
41.7085	-1.65583	-0.745296	-3.14623	-2.98566	-1.16728	-1.88214	-1.22362	-2.07965	-2.77739	-2.40941	-2.00725	0.820972
42.2111	-1.62511	-0.725415	-3.12073	-2.97934	-1.14505	-1.87244	-1.16451	-2.09844	-2.75284	-2.41842	-1.99023	0.828392
42.7136	-1.58122	-0.720214	-3.11107	-2.95232	-1.10935	-1.84303	-1.12816	-2.09716	-2.71058	-2.44482	-1.96979	0.832379
43.2161	-1.53782	-0.691932	-3.08081	-2.94414	-1.07401	-1.83432	-1.07246	-2.11585	-2.68822	-2.45785	-1.94974	0.843332
43.7186	-1.50417	-0.68397	-3.07136	-2.91201	-1.04835	-1.80249	-1.03116	-2.11093	-2.64831	-2.47193	-1.92847	0.846221
44.2211	-1.45053	-0.658833	-3.04637	-2.89481	-1.00254	-1.78725	-0.988398	-2.122	-2.61387	-2.49065	-1.90553	0.85654
44.7236	-1.4174	-0.639832	-3.02781	-2.86389	-0.977527	-1.75924	-0.937794	-2.11976	-2.58521	-2.49218	-1.88206	0.861771
45.2261	-1.36567	-0.624856	-3.01313	-2.83285	-0.934045	-1.73237	-0.906299	-2.11832	-2.5389	-2.5116	-1.8578	0.868043
45.7286	-1.32044	-0.595581	-2.98442	-2.80534	-0.897632	-1.71024	-0.85391	-2.12116	-2.51272	-2.50661	-1.8308	0.876386
46.2312	-1.2781	-0.587542	-2.97522	-2.76101	-0.86482	-1.67208	-0.822591	-2.10801	-2.46917	-2.51811	-1.80566	0.878848
46.7337	-1.21933	-0.557849	-2.94426	-2.73358	-0.816385	-1.65226	-0.780101	-2.11297	-2.43136	-2.51399	-1.77621	0.887644
47.2362	-1.18018	-0.546939	-2.92999	-2.68156	-0.788896	-1.60839	-0.739931	-2.09422	-2.39972	-2.51117	-1.7481	0.889207
47.7387	-1.11893	-0.527273	-2.90605	-2.64748	-0.740508	-1.58391	-0.711038	-2.095	-2.35076	-2.51101	-1.7192	0.895104
48.2412	-1.06988	-0.506823	-2.88003	-2.59497	-0.706078	-1.54162	-0.664348	-2.07842	-2.32249	-2.49412	-1.68588	0.898084
48.7437	-1.01688	-0.499095	-2.86501	-2.54846	-0.669425	-1.50657	-0.6408	-2.06961	-2.27733	-2.49434	-1.65875	0.900077
49.2462	-0.952956	-0.472232	-2.83062	-2.49977	-0.62378	-1.47034	-0.59878	-2.06008	-2.23856	-2.47008	-1.62172	0.904222
49.7487	-0.906302	-0.468276	-2.81732	-2.43975	-0.59752	-1.42375	-0.568815	-2.04104	-2.20667	-2.46311	-1.59326	0.904036
50.2513	-0.836654	-0.445012	-2.78501	-2.39378	-0.550015	-1.39264	-0.539888	-2.03789	-2.1581	-2.43993	-1.55789	0.907458
50.7538	-0.784375	-0.433905	-2.76404	-2.32485	-0.521839	-1.33937	-0.500424	-2.01352	-2.13105	-2.41994	-1.52333	0.907461
51.2563	-0.722276	-0.421409	-2.74196	-2.27604	-0.485147	-1.30793	-0.481484	-2.01136	-2.08774	-2.40223	-1.49376	0.909069
51.7588	-0.656584	-0.399043	-2.71089	-2.20594	-0.446169	-1.256	-0.44124	-1.98948	-2.05147	-2.36977	-1.45266	0.910247
52.2613	-0.604718	-0.394334	-2.69782	-2.14827	-0.421839	-1.218	-0.420669	-1.98206	-2.02252	-2.35512	-1.42654	0.91096
52.7638	-0.531568	-0.366563	-2.66396	-2.08358	-0.376785	-1.17375	-0.39093	-1.96894	-1.97701	-2.31722	-1.38503	0.912816
53.2663	-0.479499	-0.358616	-2.65084	-2.01496	-0.353259	-1.12638	-0.360424	-1.95356	-1.95295	-2.29862	-1.35491	0.914404
53.7688	-0.41246	-0.33524	-2.62479	-1.95754	-0.314787	-1.09077	-0.343177	-1.95041	-1.91205	-2.26415	-1.32054	0.916446
54.2714	-0.349297	-0.314705	-2.60343	-1.88176	-0.280331	-1.0368	-0.306222	-1.93009	-1.87744	-2.23559	-1.28157	0.919601
54.7739	-0.294697	-0.299878	-2.58952	-1.82813	-0.254184	-1.00525	-0.291906	-1.9327	-1.84914	-2.20936	-1.25548	0.922467
55.2764	-0.222359	-0.26727	-2.56043	-1.75313	-0.2101	-0.951757	-0.259953	-1.91462	-1.80323	-2.17072	-1.21136	0.926359
55.7789	-0.172683	-0.255142	-2.55287	-1.69734	-0.18826	-0.917401	-0.237082	-1.91643	-1.77784	-2.15047	-1.18655	0.931259
56.2814	-0.104449	-0.219953	-2.5249	-1.63089	-0.14727	-0.871613	-0.217421	-1.90784	-1.7349	-2.10809	-1.14673	0.934922
56.7839	-0.047628	-0.199796	-2.51312	-1.56899	-0.11711	-0.829886	-0.184288	-1.90442	-1.69779	-2.08659	-1.11496	0.942092
57.2864	0.00635734	-0.17155	-2.49518	-1.51453	-0.0888534	-0.794846	-0.172352	-1.90838	-1.66694	-2.04909	-1.08554	0.945989
57.7889	0.0722997	-0.137741	-2.47355	-1.44772	-0.0478574	-0.746564	-0.138762	-1.90049	-1.61853	-2.01971	-1.04586	0.953934
58.2915	0.115881	-0.11726	-2.46621	-1.40272	-0.0280953	-0.719365	-0.12286	-1.91412	-1.59108	-1.99212	-1.02379	0.959903
58.794	0.179633	-0.07469	-2.43912	-1.33717	0.0129009	-0.670417	-0.10007	-1.90735	-1.54647	-1.95405	-0.983681	0.966461
59.2965	0.225384	-0.0535082	-2.43391	-1.29516	0.0371167	-0.644228	-0.0736678	-1.92375	-1.50829	-1.93444	-0.960445	0.975825
59.799	0.274414	-0.0132667	-2.41162	-1.23849	0.0660104	-0.602067	-0.0629533	-1.9251	-1.47697	-1.89352	-0.928355	0.980388
60.3015	0.328363	0.0182862	-2.39886	-1.19348	0.101111	-0.570602	-0.0317513	-1.93771	-1.42861	-1.87469	-0.898795	0.991951
60.804	0.362522	0.0489355	-2.38793	-1.15025	0.118048	-0.539679	-0.0233946	-1.95111	-1.40191	-1.83951	-0.876428	0.996637
61.3065	0.416449	0.0924222	-2.36573	-1.10076	0.156115	-0.501264	0.000223975	-1.95774	-1.35856	-1.81445	-0.84333	1.0069
61.809	0.447494	0.116436	-2.36297	-1.06982	0.172892	-0.48026	0.0165422	-1.98133	-1.32224	-1.79038	-0.825363	1.01489
62.3116	0.48769	0.163439	-2.33895	-1.01998	0.20024	-0.438925	0.0260282	-1.98516	-1.29338	-1.75763	-0.795663	1.02096
62.8141	0.525238	0.190848	-2.33433	-0.995222	0.226266	-0.421584	0.0502358	-2.01208	-1.24797	-1.74313	-0.776173	1.03297
63.3166	0.547747	0.230319	-2.31855	-0.952258	0.238642	-0.384529	0.0513926	-2.01928	-1.22484	-1.70806	-0.753942	1.03569
63.8191	0.58783	0.26844	-2.3045	-0.926567	0.269615	-0.363571	0.0728343	-2.04157	-1.18554	-1.69598	-0.731901	1.04829
64.3216	0.602737	0.296456	-2.30013	-0.896258	0.276616	-0.336588	0.0776007	-2.05693	-1.15383	-1.66707	-0.71574	1.05195
64.8241	0.632161	0.342551	-2.27854	-0.86593	0.29899	-0.30825	0.0859079	-2.07013	-1.13008	-1.64998	-0.69433	1.0601
65.3266	0.652004	0.365437	-2.27882	-0.848918	0.312655	-0.291998	0.0998877	-2.09367	-1.09022	-1.63276	-0.68064	1.06826
65.8291	0.663578	0.408705	-2.25921	-0.815959	0.318851	-0.258343	0.0956806	-2.09927	-1.07314	-1.60838	-0.662748	1.07019
66.3317	0.689189	0.436696	-2.25364	-0.807249	0.339603	-0.24785	0.112338	-2.12588	-1.04022	-1.60148	-0.64985	1.0816
66.8342	0.690349	0.467861	-2.24421	-0.778009	0.336583	-0.215406	0.106637	-2.12997	-1.01532	-1.57439	-0.635588	1.08089
67.3367	0.710373	0.50523	-2.22815	-0.769956	0.352708	-0.203129	0.114149	-2.1523	-0.998702	-1.57052	-0.624029	1.09027
67.8392	0.715269	0.524845	-2.228	-0.750929	0.354087	-0.178704	0.117099	-2.1615	-0.966275	-1.5488	-0.612291	1.09248
68.3417	0.719886	0.565648	-2.20679	-0.737832	0.355375	-0.159226	0.110801	-2.17436	-0.956994	-1.53996	-0.602346	1.09562
68.8442	0.733927	0.583376	-2.20656	-0.73135	0.366093	-0.14559	0.121404	-2.1915	-0.932109	-1.5293	-0.593161	1.10275
69.3467	0.726982	0.616754	-2.19039	-0.712879	0.355934	-0.119074	0.108909	-2.19517	-0.915552	-1.5126	-0.583709	1.10078
69.8492	0.741532	0.642238	-2.18076	-0.715508	0.367013	-0.113303	0.116368	-2.21756	-0.907479	-1.51217	-0.577963	1.10948
70.3518	0.73705	0.662334	-2.17513	-0.696815	0.358967	-0.0855503	0.109977	-2.21765	-0.883735	-1.49188	-0.568243	1.10768
70.8543	0.740242	0.696085	-2.15554	-0.701425	0.35828	-0.0810492	0.105153	-2.23892	-0.883222	-1.49494	-0.565533	1.11287
71.3568	0.74717	0.707348	-2.15627	-0.689811	0.360958	-0.0600373	0.10935	-2.24304	-0.866993	-1.4795	-0.557083	1.11546
71.8593	0.738279	0.740102	-2.1357	-0.689988	0.347556	-0.0508798	0.0944194	-2.25743	-0.85898	-1.47838	-0.5551	1.11557
72.3618	0.750845	0.752979	-2.13325	-0.690247	0.355074	-0.0419326	0.101353	-2.27069	-0.859182	-1.47441	-0.550945	1.12194
72.8643	0.7416	0.774018	-2.12244	-0.684333	0.340505	-0.0268553	0.0876117	-2.27695	-0.843488	-1.46626	-0.54766	1.12017
73.3668	0.746227	0.794915	-2.11143	-0.695776	0.339335	-0.0296116	0.085202	-2.29907	-0.850838	-1.47396	-0.549501	1.1263
73.8693	0.747395	0.80157	-2.11377	-0.688021	0.33432	-0.0132231	0.0812025	-2.3017	-0.842397	-1.46306	-0.545768	1.12696
74.3719	0.738062	0.826358	-2.09892	-0.705074	0.318573	-0.0223322	0.0653438	-2.32762	-0.842318	-1.47641	-0.552435	1.12998
74.8744	0.74656	0.825882	-2.10827	-0.703177	0.320251	-0.0127267	0.0675385	-2.33443	-0.850807	-1.47147	-0.552064	1.13416
75.3769	0.730904	0.843031	-2.10118	-0.719185	0.297765	-0.0217661	0.0456551	-2.35798	-0.844015	-1.48297	-0.560974	1.13495
75.8794	0.732249	0.845123	-2.10885	-0.729795	0.292063	-0.0260078	0.0411816	-2.37567	-0.861164	-1.49119	-0.568206	1.1401
76.3819	0.721449	0.845557	-2.11856	-0.741606	0.274224	-0.0321624	0.0234583	-2.394	-0.863596	-1.49772	-0.578296	1.14147
76.8844	0.704765	0.852446	-2.12276	-0.766551	0.250562	-0.052519	0.00221755	-2.42455	-0.875753	-1.52005	-0.59522	1.14483
77.3869	0.698835	0.836963	-2.14882	-0.776934	0.237548	-0.0590814	-0.0103549	-2.44052	-0.89793	-1.52559	-0.608589	1.14775
77.8894	0.667193	0.840278	-2.15777	-0.812527	0.199058	-0.0923478	-0.0468295	-2.4805	-0.906461	-1.55652	-0.634642	1.14927
78.392	0.652604	0.81771	-2.19209	-0.828914	0.177504	-0.107393	-0.0652495	-2.50144	-0.940665	-1.56978	-0.655772	1.15182
78.8945	0.616974	0.805086	-2.21778	-0.868817	0.135061	-0.147662	-0.10735	-2.5448	-0.961871	-1.6019	-0.689306	1.15324
79.397	0.57954	0.782922	-2.25345	-0.899188	0.0907954	-0.179727	-0.145332	-2.57849	-0.994692	-1.63067	-0.722829	1.15323
79.8995	0.543528	0.748218	-2.30179	-0.938996	0.0477729	-0.222916	-0.187528	-2.62092	-1.03927	-1.66072	-0.763261	1.15489
80.402	0.481924	0.724386	-2.34067	-0.987468	-0.0208624	-0.276504	-0.249579	-2.67128	-1.07212	-1.70687	-0.811904	1.15261
80.9045	0.434896	0.67205	-2.40725	-1.0281	-0.0754185	-0.323853	-0.298396	-2.71357	-1.13251	-1.73873	-0.861087	1.15213
81.407	0.35941	0.635513	-2.45947	-1.09298	-0.158703	-0.397583	-0.37745	-2.77884	-1.1818	-1.79758	-0.924948	1.14973
81.9095	0.286027	0.575108	-2.53489	-1.14071	-0.240489	-0.455819	-0.44693	-2.82695	-1.2448	-1.84019	-0.986965	1.14462
82.4121	0.20425	0.514746	-2.61065	-1.21619	-0.331352	-0.544223	-0.533823	-2.9014	-1.32143	-1.90465	-1.06447	1.14277
82.9146	0.0996764	0.450756	-2.6903	-1.27931	-0.44559	-0.622171	-0.63305	-2.96328	-1.38848	-1.96627	-1.1438	1.13364
83.4171	0.00572081	0.364312	-2.79137	-1.35974	-0.550197	-0.719957	-0.727864	-3.04135	-1.48496	-2.03268	-1.23381	1.1298
83.9196	-0.120804	0.290696	-2.88046	-1.4439	-0.688038	-0.823783	-0.85339	-3.12241	-1.57219	-2.11565	-1.33299	1.12001
84.4221	-0.24116	0.185517	-2.99934	-1.52787	-0.820733	-0.929909	-0.966938	-3.20265	-1.67502	-2.18714	-1.43653	1.11088
84.9246	-0.378311	0.0900463	-3.10875	-1.63316	-0.971184	-1.06001	-1.10786	-3.30283	-1.79289	-2.28691	-1.55518	1.10272
85.4271	-0.532449	-0.0249955	-3.23625	-1.72502	-1.1395	-1.17899	-1.25171	-3.3892	-1.90292	-2.3717	-1.67527	1.0881
85.9296	-0.680553	-0.150614	-3.3729	-1.84652	-1.30298	-1.33036	-1.40187	-3.50339	-2.04355	-2.48064	-1.81134	1.08006
86.4322	-0.86125	-0.274379	-3.50694	-1.95412	-1.4998	-1.46987	-1.57713	-3.60311	-2.17616	-2.58654	-1.95093	1.06346
86.9347	-1.03214	-0.427814	-3.6677	-2.08552	-1.68786	-1.63565	-1.74179	-3.72474	-2.32551	-2.69983	-2.10286	1.05191
87.4372	-1.226	-0.56864	-3.81523	-2.21571	-1.89962	-1.80192	-1.93817	-3.84397	-2.49043	-2.82883	-2.26285	1.03706
87.9397	-1.42921	-0.739748	-3.98975	-2.35357	-2.12127	-1.97779	-2.12833	-3.96928	-2.64839	-2.94803	-2.43054	1.02054
88.4422	-1.63147	-0.908102	-4.15988	-2.50808	-2.34264	-2.17171	-2.33439	-4.10937	-2.83694	-3.09497	-2.60975	1.00779
88.9447	-1.8627	-1.08856	-4.33952	-2.65404	-2.59297	-2.35838	-2.55464	-4.23971	-3.01747	-3.22677	-2.79348	0.988762
89.4472	-2.08147	-1.28743	-4.53423	-2.82846	-2.83114	-2.57468	-2.76838	-4.39622	-3.21438	-3.38295	-2.98993	0.975476
89.9497	-2.3263	-1.47815	-4.7189	-2.98802	-3.09502	-2.77691	-3.01081	-4.53692	-3.42553	-3.53408	-3.18906	0.957691
90.4523	-2.57148	-1.69984	-4.92991	-3.17432	-3.35878	-3.00683	-3.23968	-4.7021	-3.62865	-3.69317	-3.40048	0.941878
90.9548	-2.81983	-1.90909	-5.12624	-3.35291	-3.62514	-3.22945	-3.48987	-4.85848	-3.85987	-3.86498	-3.61358	0.926646
91.4573	-3.08932	-2.14118	-5.34069	-3.54382	-3.91132	-3.46515	-3.7403	-5.02538	-4.08065	-4.02677	-3.83646	0.909375
91.9598	-3.3437	-2.37526	-5.55341	-3.74248	-4.18142	-3.70875	-3.98911	-5.19855	-4.31459	-4.21335	-4.06206	0.895063
92.4623	-3.62241	-2.61009	-5.76287	-3.9349	-4.47389	-3.94659	-4.25639	-5.36427	-4.55863	-4.38269	-4.29127	0.878816
92.9648	-3.89079	-2.86532	-5.98722	-4.14833	-4.75416	-4.20548	-4.50514	-5.54915	-4.79076	-4.57393	-4.52703	0.863686
93.4673	-4.16341	-3.10425	-6.19168	-4.34359	-5.03632	-4.44635	-4.77394	-5.71506	-5.04541	-4.75574	-4.75758	0.849119
93.9698	-4.44485	-3.36741	-6.41387	-4.56171	-5.32427	-4.71008	-5.02789	-5.90191	-5.28435	-4.94307	-4.99794	0.833477
94.4724	-4.70743	-3.61593	-6.61711	-4.7626	-5.59057	-4.95638	-5.28278	-6.07077	-5.53004	-5.13701	-5.22706	0.818807
94.9749	-4.98708	-3.87261	-6.82226	-4.97471	-5.86997	-5.21379	-5.5399	-6.24911	-5.77855	-5.31746	-5.46254	0.803758
95.4774	-5.24446	-4.1308	-7.02308	-5.18133	-6.12361	-5.4651	-5.77508	-6.42088	-6.00803	-5.51599	-5.68884	0.78718
95.9799	-5.50339	-4.37388	-7.20348	-5.38012	-6.37452	-5.70829	-6.0218	-6.58351	-6.25109	-5.69184	-5.90919	0.772107
96.4824	-5.75577	-4.63131	-7.39122	-5.58697	-6.61461	-5.95857	-6.24014	-6.75273	-6.47022	-5.88313	-6.12847	0.753695
96.9849	-5.98458	-4.86184	-7.54758	-5.77012	-6.82713	-6.18454	-6.45882	-6.89741	-6.68673	-6.05741	-6.32762	0.736292
97.4874	-6.21933	-5.10176	-7.70655	-5.96676	-7.04094	-6.42277	-6.66204	-7.05398	-6.89678	-6.23117	-6.53021	0.71696
97.9899	-6.42017	-5.32086	-7.84131	-6.13497	-7.21734	-6.63134	-6.84277	-7.18183	-7.07902	-6.40103	-6.70706	0.695989
98.4925	-6.61618	-5.52778	-7.95931	-6.30712	-7.38515	-6.84183	-7.02194	-7.313	-7.26346	-6.5524	-6.87882	0.675757
98.995	-6.80571	-5.75261	-8.07839	-6.4714	-7.53846	-7.04545	-7.16972	-7.43196	-7.42523	-6.72937	-7.04483	0.647854
99.4975	-6.95656	-5.91032	-8.14932	-6.62275	-7.65348	-7.23372	-7.32722	-7.538	-7.57852	-6.83522	-7.18051	0.629524
100	-6.99842	-5.93912	-8.16799	-6.67913	-7.68779	-7.30217	-7.39701	-7.57919	-7.63341	-6.84797	-7.22322	0.630355

[truncated: 2 more sheets: M2_RightLeg_NH, M2_RightLeg_NW]
