# Supplementary material for: A minimal markerset for three-dimensional foot function assessment: measuring navicular drop and drift under dynamic conditions
Source: J Foot Ankle Res. 2018 Apr 18;11:15. doi: 10.1186/s13047-018-0257-2 (PMC5907216; doi:10.1186/s13047-018-0257-2)
Supplement: Supplementary file 2 — Dataset. The dataset used for this article. A ZIP-archive with one text file (comma separated values;.csv) per participant, containing the stance-normalized navicular height and width time series from all analyzed steps. (ZIP 8335 kb) [file 13047_2018_257_MOESM2_ESM.zip › 13047_2018_257_MOESM3_ESM/ZAFA08R2.xlsx]

## Sheet: M1a_LeftLeg_NH
StancePhase	NEleL_Meas1	NEleL_Meas2	NEleL_Meas3	NEleL_Meas4	NEleL_Meas5	NEleL_Meas6	NEleL_Meas7	NEleL_Meas8	NEleL_Meas9	NEleL_Meas10	NEleL_Mean	NEleL_SD
0	6.27384	6.65432	6.02918	7.45333	6.52627	7.24597	6.32243	6.92216	5.62964	7.84335	6.69005	0.680957
0.502513	6.12445	6.60869	5.89593	7.36519	6.38786	7.11422	6.17742	6.80073	5.4843	7.77156	6.57304	0.702837
1.00503	5.94116	6.55548	5.7651	7.1859	6.25132	6.95367	6.00756	6.66073	5.30762	7.62552	6.42541	0.706701
1.50754	5.78586	6.51437	5.6628	7.02301	6.13975	6.81966	5.86528	6.54562	5.16386	7.48594	6.30062	0.705641
2.01005	5.63201	6.47304	5.55675	6.86962	6.02902	6.68045	5.71918	6.42567	5.01985	7.34999	6.17556	0.70795
2.51256	5.50058	6.42201	5.46043	6.73325	5.9177	6.55522	5.59245	6.32216	4.89478	7.22571	6.06243	0.709158
3.01508	5.37244	6.38409	5.38352	6.59751	5.82383	6.44511	5.47486	6.23271	4.79006	7.09603	5.96002	0.706064
3.51759	5.25142	6.34134	5.30479	6.46715	5.73686	6.33329	5.35694	6.14154	4.68995	6.96581	5.85891	0.702557
4.0201	5.15195	6.29309	5.2382	6.35683	5.64703	6.23002	5.25895	6.06476	4.60416	6.85015	5.76951	0.697894
4.52261	5.05174	6.25853	5.18867	6.25126	5.57252	6.14471	5.16973	6.00395	4.54147	6.73354	5.69161	0.690798
5.02513	4.9605	6.21572	5.13573	6.14697	5.50875	6.06024	5.08031	5.94058	4.48537	6.61268	5.61468	0.681075
5.52764	4.88703	6.17372	5.09617	6.06161	5.44151	5.97825	5.01087	5.88729	4.43683	6.50583	5.54791	0.670702
6.03015	4.80943	6.145	5.07041	5.98573	5.38694	5.91434	4.95009	5.85036	4.41024	6.40355	5.49261	0.660508
6.53266	4.74296	6.10724	5.04003	5.90881	5.34684	5.85623	4.88956	5.81041	4.39348	6.29562	5.43912	0.646378
7.03518	4.6903	6.07731	5.02411	5.84819	5.30392	5.79658	4.8493	5.7764	4.37871	6.2001	5.39449	0.632363
7.53769	4.63213	6.0587	5.01854	5.80195	5.26996	5.7525	4.81755	5.75909	4.38168	6.11524	5.36073	0.621207
8.0402	4.58763	6.03186	5.00766	5.75438	5.2525	5.7196	4.78614	5.7396	4.39786	6.02561	5.33028	0.6057
8.54271	4.55297	6.01823	5.01189	5.71883	5.23306	5.68338	4.7747	5.72253	4.41262	5.94527	5.30735	0.590812
9.04523	4.51293	6.01164	5.02274	5.70096	5.21764	5.65735	4.77091	5.72221	4.43836	5.88005	5.29348	0.580679
9.54774	4.48863	5.99822	5.02804	5.68283	5.21876	5.6461	4.76676	5.72128	4.47937	5.81217	5.28422	0.566452
10.0503	4.46997	6.00067	5.04877	5.67125	5.2192	5.63204	4.78168	5.71947	4.5183	5.74898	5.28103	0.552899
10.5528	4.44705	6.00433	5.07239	5.67838	5.21875	5.62138	4.80281	5.73368	4.56055	5.7027	5.2842	0.544692
11.0553	4.44082	6.00341	5.0908	5.68761	5.23349	5.62643	4.8225	5.74903	4.61791	5.65668	5.29287	0.533288
11.5578	4.43569	6.01856	5.12439	5.69787	5.24951	5.63162	4.86006	5.76036	4.67494	5.61025	5.30633	0.522499
12.0603	4.4279	6.02907	5.15696	5.72541	5.26024	5.63406	4.90211	5.78599	4.72814	5.57976	5.32296	0.516531
12.5628	4.43618	6.03844	5.18466	5.75803	5.28314	5.65018	4.94126	5.81444	4.79315	5.55304	5.34525	0.508952
13.0653	4.44086	6.06196	5.2263	5.78685	5.30913	5.67056	4.99666	5.83592	4.86057	5.52186	5.37107	0.502172
13.5678	4.4447	6.0763	5.26266	5.8289	5.32589	5.68377	5.05426	5.8689	4.91864	5.50357	5.39676	0.498948
14.0704	4.46249	6.09375	5.29448	5.87874	5.35032	5.70554	5.10697	5.90602	4.98246	5.49282	5.42736	0.495955
14.5729	4.47239	6.12171	5.33818	5.92132	5.37932	5.73517	5.17391	5.93344	5.05135	5.47523	5.4602	0.494002
15.0754	4.4836	6.13801	5.37254	5.97125	5.39653	5.75585	5.24047	5.96881	5.10854	5.46566	5.49012	0.493872
15.5779	4.50563	6.16172	5.4031	6.03097	5.41638	5.77822	5.3001	6.00943	5.16435	5.46641	5.52363	0.495541
16.0804	4.51663	6.19103	5.44319	6.08219	5.44234	5.81061	5.37208	6.03847	5.22711	5.45968	5.55833	0.498319
16.5829	4.5315	6.20848	5.47067	6.13425	5.45601	5.83552	5.44137	6.07166	5.27961	5.455	5.58841	0.50114
17.0854	4.55345	6.23685	5.49579	6.19708	5.46767	5.8555	5.50219	6.11125	5.32428	5.46193	5.6206	0.506928
17.5879	4.56277	6.26533	5.52802	6.25257	5.48689	5.88549	5.57397	6.13844	5.37606	5.46273	5.65323	0.513712
18.0905	4.57852	6.28415	5.54542	6.30285	5.49528	5.91205	5.64123	6.16602	5.42183	5.4598	5.68072	0.519096
18.593	4.59716	6.31601	5.56236	6.36341	5.4976	5.92865	5.69897	6.20103	5.45518	5.4682	5.70886	0.528303
19.0955	4.60297	6.34284	5.58389	6.41968	5.50827	5.95252	5.76662	6.22384	5.49338	5.47362	5.73676	0.538302
19.598	4.61728	6.36411	5.58929	6.46601	5.51096	5.97787	5.82827	6.24346	5.53095	5.47084	5.7599	0.545925
20.1005	4.63007	6.39863	5.59635	6.52043	5.50423	5.99072	5.87963	6.27123	5.55427	5.47743	5.7823	0.557889
20.603	4.63119	6.42396	5.60538	6.57466	5.50563	6.00575	5.94015	6.28794	5.57811	5.48517	5.80379	0.570412
21.1055	4.64211	6.44888	5.59798	6.61615	5.50277	6.02642	5.99346	6.29818	5.60621	5.48209	5.82142	0.580032
21.608	4.64727	6.48521	5.59439	6.66195	5.48816	6.03516	6.03609	6.31694	5.62141	5.48486	5.83714	0.594086
22.1106	4.64313	6.50977	5.59014	6.71155	5.48036	6.03996	6.08746	6.32656	5.6319	5.49283	5.85137	0.608545
22.6131	4.64908	6.53926	5.56999	6.74774	5.47235	6.05258	6.13079	6.32695	5.64957	5.48955	5.86278	0.620042
23.1156	4.64552	6.57646	5.55561	6.78325	5.45144	6.05665	6.16342	6.33577	5.6585	5.48756	5.87142	0.635551
23.6181	4.63581	6.60125	5.53789	6.82546	5.435	6.05123	6.20465	6.33801	5.65796	5.49392	5.87812	0.651493
24.1206	4.63528	6.63546	5.50552	6.85571	5.42218	6.05308	6.23726	6.32886	5.66473	5.49074	5.88288	0.664893
24.6231	4.62223	6.67235	5.48043	6.87995	5.39656	6.05157	6.25938	6.3275	5.66849	5.48402	5.88425	0.681343
25.1256	4.60653	6.69811	5.44937	6.91211	5.37233	6.03703	6.29009	6.32253	5.65982	5.48711	5.8835	0.698477
25.6281	4.59795	6.73619	5.40551	6.93556	5.35487	6.02659	6.31176	6.30466	5.65574	5.48406	5.88129	0.713918
26.1307	4.57481	6.77132	5.36991	6.94833	5.32601	6.01826	6.32325	6.29344	5.65441	5.47315	5.87529	0.730989
26.6332	4.55257	6.79834	5.32588	6.96826	5.29509	5.99635	6.3434	6.28171	5.64032	5.47147	5.86734	0.74917
27.1357	4.53442	6.83839	5.27138	6.98395	5.27307	5.97362	6.35414	6.25636	5.62605	5.46803	5.85794	0.76675
27.6382	4.50092	6.87012	5.22559	6.98583	5.24219	5.95729	6.35511	6.23603	5.61876	5.45374	5.84456	0.784288
28.1407	4.47152	6.8979	5.16925	6.99229	5.20585	5.93001	6.36479	6.21829	5.60119	5.4462	5.82973	0.803421
28.6432	4.44259	6.93708	5.1052	6.99929	5.17934	5.89672	6.36475	6.187	5.57806	5.44146	5.81315	0.822996
29.1457	4.39887	6.96379	5.04983	6.99143	5.14735	5.87189	6.35536	6.15877	5.56355	5.42481	5.79256	0.840913
29.6482	4.36188	6.99134	4.98231	6.98418	5.107	5.84138	6.35474	6.13602	5.54348	5.41104	5.77134	0.860869
30.1508	4.32155	7.02681	4.91024	6.98162	5.07607	5.8011	6.34413	6.1006	5.51342	5.40403	5.74796	0.88199
30.6533	4.26835	7.04778	4.84637	6.96544	5.04352	5.76878	6.32463	6.06606	5.49068	5.38626	5.72079	0.900243
31.1558	4.22374	7.07441	4.76945	6.94523	5.00056	5.73749	6.31395	6.03954	5.46803	5.36696	5.69394	0.920873
31.6583	4.17233	7.10422	4.69131	6.93243	4.96537	5.69528	6.29304	6.00201	5.4332	5.35709	5.66463	0.942859
32.1608	4.11128	7.11998	4.62054	6.90923	4.93245	5.65828	6.26372	5.96315	5.40179	5.33967	5.63201	0.961382
32.6633	4.05988	7.14532	4.53645	6.87758	4.8882	5.62858	6.24326	5.93436	5.37558	5.31663	5.60058	0.98246
33.1658	3.99904	7.16854	4.45448	6.85408	4.84904	5.58976	6.21232	5.89695	5.33784	5.30388	5.56659	1.00448
33.6683	3.93286	7.18043	4.37864	6.8248	4.81565	5.55179	6.17343	5.85611	5.2982	5.28819	5.53001	1.02308
34.1709	3.87653	7.20409	4.28986	6.78372	4.77121	5.52516	6.14338	5.82666	5.26689	5.26378	5.49513	1.04426
34.6734	3.80925	7.22052	4.20629	6.74945	4.72845	5.49355	6.10258	5.79134	5.22742	5.24846	5.45773	1.06545
35.1759	3.74149	7.22998	4.12729	6.71457	4.69409	5.45813	6.05425	5.75046	5.18079	5.23517	5.41862	1.0838
35.6784	3.68291	7.25124	4.03618	6.66623	4.65009	5.43489	6.01469	5.72131	5.14281	5.21145	5.38118	1.10462
36.1809	3.61302	7.26102	3.9529	6.62157	4.60404	5.41223	5.96411	5.68912	5.10177	5.19353	5.34133	1.12426
36.6834	3.54751	7.26905	3.87218	6.58103	4.56782	5.38232	5.90645	5.64937	5.04985	5.18178	5.30074	1.14199
37.1859	3.48965	7.28655	3.78051	6.52749	4.52428	5.36219	5.8575	5.62074	5.00401	5.15942	5.26123	1.16194
37.6884	3.42125	7.2898	3.6986	6.47341	4.47494	5.34824	5.79734	5.59191	4.96059	5.13797	5.2194	1.17957
38.191	3.36162	7.29634	3.6169	6.42704	4.43541	5.32584	5.73062	5.55383	4.90515	5.12512	5.17779	1.19633
38.6935	3.30737	7.30794	3.52567	6.37029	4.3914	5.3083	5.67262	5.52545	4.85119	5.10298	5.13632	1.2149
39.196	3.24433	7.30425	3.44545	6.30876	4.33823	5.30097	5.60333	5.49957	4.804	5.07632	5.09252	1.23027
39.6985	3.19341	7.30767	3.36294	6.25693	4.29337	5.28651	5.5281	5.46322	4.74665	5.0589	5.04977	1.24573
40.201	3.14501	7.3101	3.27264	6.19921	4.24708	5.27076	5.46166	5.43436	4.68545	5.03534	5.00616	1.26233
40.7035	3.0901	7.29791	3.19396	6.13326	4.18906	5.26643	5.38399	5.41029	4.63317	5.00299	4.96012	1.27529
41.206	3.04916	7.29462	3.11064	6.07696	4.13654	5.25824	5.30112	5.37493	4.57505	4.97905	4.91563	1.28901
41.7085	3.00725	7.2835	3.02164	6.01999	4.08538	5.24285	5.22721	5.34413	4.50857	4.95352	4.8694	1.30292
42.2111	2.9612	7.2599	2.94436	5.95254	4.02088	5.23669	5.14226	5.3199	4.45035	4.91666	4.82047	1.31322
42.7136	2.92908	7.24448	2.86037	5.89235	3.95804	5.23074	5.05296	5.28407	4.39187	4.88569	4.77296	1.32458
43.2161	2.89196	7.21461	2.77305	5.83624	3.89875	5.21336	4.97285	5.24944	4.32254	4.85771	4.72305	1.33501
43.7186	2.85278	7.17544	2.69701	5.76876	3.82573	5.20005	4.88197	5.22257	4.25819	4.81768	4.67002	1.34226
44.2211	2.8255	7.14137	2.61258	5.70412	3.7501	5.19042	4.78759	5.18431	4.19882	4.77952	4.61743	1.35047
44.7236	2.78903	7.08785	2.52747	5.6468	3.67966	5.16751	4.70261	5.14354	4.12871	4.74787	4.5621	1.35666
45.2261	2.75226	7.02934	2.45288	5.57865	3.59674	5.14125	4.60709	5.11078	4.05848	4.70519	4.50327	1.36035
45.7286	2.72375	6.97175	2.36901	5.50772	3.50751	5.11968	4.50879	5.06702	3.99644	4.65934	4.4431	1.36457
46.2312	2.68241	6.89313	2.28748	5.44519	3.42478	5.08494	4.41994	5.01662	3.92609	4.62147	4.38021	1.36591
46.7337	2.64225	6.81478	2.21566	5.37373	3.33266	5.03861	4.32057	4.97343	3.84991	4.57472	4.31363	1.36549
47.2362	2.60558	6.73315	2.13452	5.29382	3.23173	4.99498	4.2189	4.91975	3.78218	4.51955	4.24342	1.36494
47.7387	2.5533	6.63258	2.05887	5.22136	3.13828	4.94044	4.12643	4.8553	3.71024	4.47161	4.17084	1.36105
48.2412	2.50326	6.53746	1.99175	5.14325	3.03993	4.86804	4.02321	4.79648	3.62792	4.41814	4.09494	1.35615
48.7437	2.45132	6.43551	1.91547	5.0526	2.93149	4.79461	3.91785	4.72814	3.55147	4.35222	4.01307	1.35059
49.2462	2.38258	6.31991	1.84686	4.96701	2.83033	4.71459	3.82119	4.64558	3.47546	4.29093	3.92944	1.34192
49.7487	2.31715	6.21361	1.78439	4.87995	2.72845	4.61452	3.71329	4.56681	3.38676	4.22771	3.84326	1.33315
50.2513	2.24504	6.09764	1.71246	4.77836	2.61505	4.5092	3.60333	4.48025	3.29905	4.14928	3.74896	1.32361
50.7538	2.15725	5.97445	1.64957	4.67792	2.50649	4.40248	3.50153	4.37713	3.21556	4.07068	3.65331	1.31149
51.2563	2.07405	5.86163	1.59013	4.57939	2.40033	4.27805	3.38827	4.27603	3.12006	3.99266	3.55606	1.29993
51.7588	1.98074	5.73674	1.52187	4.46544	2.28224	4.14449	3.27332	4.16963	3.02021	3.89826	3.44929	1.28744
52.2613	1.87516	5.61107	1.46411	4.34634	2.16626	4.01371	3.16639	4.04586	2.92712	3.79792	3.34139	1.27259
52.7638	1.77561	5.49427	1.40737	4.2296	2.05584	3.87085	3.04808	3.92277	2.82613	3.69954	3.23301	1.25827
53.2663	1.66426	5.36436	1.34274	4.09703	1.93469	3.71619	2.92866	3.7977	2.71676	3.58554	3.11479	1.24298
53.7688	1.54566	5.23941	1.28908	3.95238	1.81254	3.56644	2.81709	3.65599	2.61458	3.45963	2.99528	1.22559
54.2714	1.43404	5.1197	1.23321	3.80946	1.69805	3.41231	2.69414	3.5139	2.51013	3.33514	2.87601	1.20846
54.7739	1.3101	4.98722	1.16994	3.65375	1.57482	3.24593	2.57046	3.37346	2.39484	3.19725	2.74778	1.19098
55.2764	1.18417	4.86377	1.11689	3.48307	1.44736	3.08397	2.45437	3.21846	2.28429	3.0429	2.61793	1.17226
55.7789	1.06497	4.74058	1.05801	3.31512	1.32847	2.92495	2.3269	3.06272	2.17678	2.88903	2.48875	1.15362
56.2814	0.933555	4.6066	0.992244	3.14151	1.20362	2.75501	2.19918	2.91285	2.05822	2.7269	2.35297	1.13595
56.7839	0.804747	4.48394	0.935338	2.95368	1.07172	2.58631	2.07887	2.75211	1.94001	2.54775	2.21545	1.11845
57.2864	0.681026	4.35645	0.869262	2.76889	0.9482	2.42541	1.94734	2.59046	1.82858	2.3686	2.07842	1.10074
57.7889	0.545673	4.22185	0.797354	2.58538	0.822091	2.25668	1.81601	2.43798	1.70839	2.18766	1.93791	1.08533
58.2915	0.416561	4.09892	0.732808	2.38961	0.687002	2.08478	1.69189	2.27771	1.58376	1.99138	1.79544	1.07126
58.794	0.289993	3.96698	0.656657	2.19519	0.559137	1.92255	1.55662	2.11503	1.46742	1.79319	1.65228	1.05646
59.2965	0.153166	3.83269	0.576513	2.00727	0.432319	1.75714	1.422	1.96292	1.34682	1.5981	1.50889	1.04479
59.799	0.0252542	3.70851	0.50237	1.81018	0.295743	1.5849	1.29444	1.80566	1.21818	1.39048	1.36357	1.03507
60.3015	-0.103039	3.57274	0.415297	1.6117	0.164523	1.42136	1.15592	1.64433	1.09696	1.17809	1.21579	1.02427
60.804	-0.239439	3.43972	0.326675	1.42282	0.0378956	1.25997	1.01861	1.49417	0.976948	0.971852	1.07092	1.01704
61.3065	-0.365321	3.31371	0.242713	1.22887	-0.0979797	1.09004	0.888272	1.34177	0.847539	0.757277	0.92469	1.01169
61.809	-0.494489	3.17557	0.145338	1.03069	-0.230832	0.925502	0.747212	1.18394	0.722648	0.535448	0.774102	1.00547
62.3116	-0.628904	3.04479	0.04887	0.842988	-0.35607	0.767758	0.607848	1.03716	0.604042	0.321062	0.628955	1.00293
62.8141	-0.752216	2.91695	-0.0446216	0.654976	-0.488892	0.602288	0.475266	0.891123	0.477443	0.103491	0.483581	1.00152
63.3166	-0.881204	2.77853	-0.151544	0.46073	-0.621215	0.437704	0.332133	0.738715	0.351504	-0.12277	0.332259	1.00001
63.8191	-1.01195	2.65086	-0.255381	0.275903	-0.743707	0.282812	0.191152	0.596654	0.235355	-0.34207	0.187963	1.00206
64.3216	-1.13185	2.52174	-0.358164	0.0954757	-0.871028	0.123415	0.056824	0.458301	0.115094	-0.559345	0.0450468	1.00392
64.8241	-1.25887	2.38535	-0.473723	-0.0918553	-1.00002	-0.039332	-0.0877422	0.313173	-0.00813735	-0.785362	-0.104652	1.00677
65.3266	-1.38373	2.26137	-0.584091	-0.27245	-1.11777	-0.19178	-0.229577	0.17713	-0.120538	-1.00641	-0.246785	1.01284
65.8291	-1.49865	2.13205	-0.695107	-0.444735	-1.23667	-0.343803	-0.364774	0.0474867	-0.231798	-1.22099	-0.385699	1.0172
66.3317	-1.62103	2.0001	-0.81727	-0.622969	-1.35879	-0.501676	-0.509815	-0.0889323	-0.348405	-1.44281	-0.531159	1.0237
66.8342	-1.73726	1.88047	-0.932041	-0.79789	-1.46929	-0.650736	-0.65152	-0.218141	-0.455743	-1.66243	-0.669458	1.03299
67.3367	-1.84499	1.75296	-1.04863	-0.961756	-1.57696	-0.793917	-0.78655	-0.338822	-0.556609	-1.87235	-0.802762	1.03941
67.8392	-1.95937	1.6282	-1.17377	-1.12893	-1.68877	-0.943001	-0.93093	-0.465931	-0.663003	-2.08642	-0.941191	1.04889
68.3417	-2.06387	1.51405	-1.28932	-1.29611	-1.78973	-1.08644	-1.07123	-0.588061	-0.763405	-2.30097	-1.07351	1.06061
68.8442	-2.16158	1.39114	-1.40733	-1.45103	-1.88402	-1.2197	-1.20459	-0.699897	-0.852945	-2.50412	-1.19941	1.06897
69.3467	-2.26403	1.27596	-1.5306	-1.60542	-1.98247	-1.35672	-1.34647	-0.816963	-0.945562	-2.70724	-1.32795	1.08084
69.8492	-2.35341	1.1682	-1.6423	-1.76235	-2.07165	-1.49219	-1.48312	-0.930886	-1.0359	-2.91286	-1.45165	1.09422
70.3518	-2.43777	1.05241	-1.75663	-1.90743	-2.15058	-1.61553	-1.61207	-1.03271	-1.11291	-3.10707	-1.56803	1.10453
70.8543	-2.52397	0.948328	-1.87243	-2.04755	-2.23253	-1.73873	-1.74813	-1.13757	-1.18848	-3.29668	-1.68377	1.11829
71.3568	-2.5945	0.84791	-1.97494	-2.19115	-2.30708	-1.86371	-1.87728	-1.24077	-1.26478	-3.48958	-1.79559	1.1327
71.8593	-2.66139	0.742302	-2.07974	-2.32435	-2.36832	-1.97646	-1.99735	-1.33057	-1.3276	-3.67247	-1.89959	1.14514
72.3618	-2.72629	0.651476	-2.18192	-2.44778	-2.43024	-2.08332	-2.12248	-1.42089	-1.38342	-3.84637	-1.99912	1.16061
72.8643	-2.77357	0.561291	-2.26928	-2.57334	-2.48662	-2.1923	-2.23832	-1.511	-1.44098	-4.02272	-2.09468	1.17586
73.3668	-2.81811	0.47083	-2.35789	-2.69007	-2.52728	-2.28977	-2.34294	-1.58696	-1.48693	-4.19114	-2.18203	1.19079
73.8693	-2.85642	0.397076	-2.43925	-2.79229	-2.56513	-2.37472	-2.44976	-1.66042	-1.5205	-4.34672	-2.26081	1.20804
74.3719	-2.87621	0.322196	-2.50402	-2.89285	-2.59872	-2.45889	-2.54416	-1.7342	-1.55451	-4.50185	-2.33432	1.22417
74.8744	-2.89381	0.253093	-2.56791	-2.98565	-2.61485	-2.53284	-2.62445	-1.79283	-1.58025	-4.65057	-2.39901	1.24159
75.3769	-2.90091	0.201174	-2.61941	-3.05986	-2.62384	-2.58853	-2.70354	-1.84475	-1.59004	-4.78283	-2.45125	1.26026
75.8794	-2.88936	0.147862	-2.65248	-3.12664	-2.62921	-2.63774	-2.7669	-1.89598	-1.59712	-4.90917	-2.49567	1.27669
76.3819	-2.87524	0.106708	-2.6821	-3.18569	-2.61632	-2.67743	-2.81334	-1.93062	-1.59982	-5.02874	-2.53026	1.29538
76.8844	-2.84602	0.0820124	-2.69469	-3.22309	-2.5915	-2.69454	-2.85574	-1.95341	-1.58573	-5.12831	-2.5491	1.31397
77.3869	-2.79832	0.057428	-2.68783	-3.24603	-2.56249	-2.69721	-2.88001	-1.97338	-1.56467	-5.21452	-2.5567	1.32904
77.8894	-2.74666	0.0509205	-2.67539	-3.25985	-2.51487	-2.68929	-2.88553	-1.97537	-1.54244	-5.29171	-2.55302	1.34654
78.392	-2.67554	0.0591775	-2.64219	-3.25029	-2.45008	-2.65642	-2.88526	-1.96033	-1.50523	-5.34623	-2.53124	1.36263
78.8945	-2.58656	0.0704698	-2.58922	-3.21908	-2.37926	-2.60066	-2.86515	-1.93975	-1.45628	-5.37967	-2.49452	1.3741
79.397	-2.49135	0.104429	-2.52849	-3.17601	-2.28991	-2.53151	-2.8248	-1.90014	-1.40646	-5.40049	-2.44447	1.38761
79.8995	-2.3724	0.150814	-2.44344	-3.10913	-2.17821	-2.43739	-2.77696	-1.83844	-1.34346	-5.39714	-2.37458	1.39892
80.402	-2.23595	0.204374	-2.33815	-3.01414	-2.0569	-2.31346	-2.70734	-1.76765	-1.26195	-5.36564	-2.28568	1.40514
80.9045	-2.08953	0.283653	-2.22219	-2.90298	-1.91661	-2.17183	-2.61558	-1.6768	-1.17393	-5.31648	-2.18023	1.41281
81.407	-1.91521	0.373177	-2.07818	-2.76826	-1.74839	-2.00685	-2.51417	-1.55897	-1.07206	-5.24234	-2.05313	1.41827
81.9095	-1.72356	0.475019	-1.91332	-2.60034	-1.56494	-1.80782	-2.38849	-1.42796	-0.944267	-5.13441	-1.90301	1.4189
82.4121	-1.5177	0.603855	-1.73464	-2.41082	-1.36163	-1.58554	-2.23826	-1.27627	-0.80099	-5.00306	-1.7325	1.42018
82.9146	-1.28094	0.741145	-1.52476	-2.19854	-1.12577	-1.34209	-2.07607	-1.0937	-0.642867	-4.84688	-1.53905	1.41979
83.4171	-1.02767	0.895894	-1.29392	-1.95044	-0.86888	-1.06398	-1.88732	-0.894113	-0.455066	-4.65406	-1.31995	1.4154
83.9196	-0.75632	1.07661	-1.04641	-1.67533	-0.592293	-0.757518	-1.67216	-0.674351	-0.243567	-4.43258	-1.07739	1.41058
84.4221	-0.452852	1.2642	-0.765383	-1.3788	-0.281382	-0.432368	-1.44375	-0.421835	-0.0168588	-4.18726	-0.811628	1.40494
84.9246	-0.134543	1.4734	-0.463958	-1.04694	0.0548785	-0.0763402	-1.1875	-0.149886	0.238602	-3.90547	-0.519776	1.39641
85.4271	0.204796	1.70507	-0.143587	-0.683839	0.409029	0.310998	-0.904048	0.139568	0.52355	-3.5908	-0.202926	1.38622
85.9296	0.57517	1.94242	0.211241	-0.301153	0.795815	0.714917	-0.607164	0.460636	0.824133	-3.25343	0.136259	1.37609
86.4322	0.957403	2.20415	0.584405	0.112723	1.21015	1.14242	-0.282218	0.801503	1.14853	-2.88257	0.49965	1.36433
86.9347	1.36227	2.48321	0.977159	0.559521	1.63897	1.60099	0.069507	1.15534	1.50438	-2.47634	0.8875	1.34981
87.4372	1.79465	2.768	1.40289	1.02351	2.09516	2.07478	0.433188	1.53727	1.87641	-2.04841	1.29575	1.33628
87.9397	2.23512	3.07861	1.84261	1.51143	2.57851	2.56284	0.823371	1.93822	2.26472	-1.59237	1.72431	1.32233
88.4422	2.69862	3.40057	2.30067	2.03101	3.07165	3.07778	1.23781	2.34692	2.68205	-1.10089	2.17462	1.30504
88.9447	3.1839	3.72929	2.78772	2.56541	3.58387	3.60708	1.66038	2.77863	3.11628	-0.58876	2.64238	1.28955
89.4472	3.67287	4.08294	3.28246	3.11442	4.12025	4.14091	2.10576	3.22783	3.55862	-0.0561855	3.12499	1.27465
89.9497	4.18369	4.44107	3.79279	3.69051	4.66098	4.69325	2.57061	3.67919	4.02309	0.508189	3.62434	1.25665
90.4523	4.70817	4.80722	4.32594	4.27887	5.2101	5.25852	3.03759	4.14686	4.50416	1.09114	4.13686	1.24103
90.9548	5.23148	5.19436	4.85911	4.87133	5.77779	5.81947	3.52182	4.62935	4.98543	1.68494	4.65751	1.22672
91.4573	5.77345	5.57876	5.40405	5.48275	6.34408	6.38687	4.01893	5.10778	5.4776	2.30282	5.18771	1.21033
91.9598	6.31882	5.97194	5.9637	6.10337	6.90679	6.96389	4.51067	5.5941	5.98354	2.93593	5.72527	1.19642
92.4623	6.85787	6.3789	6.51478	6.7177	7.4804	7.52962	5.01316	6.09124	6.48301	3.56944	6.26361	1.18411
92.9648	7.41016	6.77603	7.0728	7.33996	8.04727	8.08763	5.52108	6.57784	6.97959	4.21554	6.80279	1.17138
93.4673	7.95402	7.18151	7.63566	7.96774	8.59862	8.64938	6.01579	7.06273	7.48403	4.87169	7.34212	1.16074
93.9698	8.48674	7.59061	8.18108	8.58014	9.15172	9.1955	6.51461	7.55339	7.97737	5.51764	7.87488	1.15188
94.4724	9.02544	7.98391	8.72818	9.18738	9.69344	9.72015	7.01121	8.02715	8.45382	6.16154	8.39922	1.14451
94.9749	9.5439	8.38366	9.26934	9.79515	10.2086	10.24	7.48665	8.48886	8.9292	6.80811	8.91534	1.13861
95.4774	10.0478	8.7753	9.78502	10.3802	10.7152	10.7422	7.95953	8.95043	9.39084	7.43485	9.41813	1.1346
95.9799	10.5494	9.14753	10.2972	10.9459	11.2064	11.2118	8.42237	9.38935	9.82407	8.04364	9.90377	1.13348
96.4824	11.0207	9.52296	10.7925	11.5056	11.6619	11.6659	8.85641	9.80616	10.2453	8.64635	10.3724	1.13297
96.9849	11.4757	9.87896	11.2558	12.0377	12.0983	12.1019	9.28179	10.2169	10.6519	9.22227	10.8221	1.13414
97.4874	11.9198	10.2152	11.7109	12.5374	12.5165	12.4986	9.69017	10.6011	11.0232	9.76594	11.2479	1.13824
97.9899	12.3264	10.5497	12.1393	13.0235	12.8933	12.8686	10.0639	10.9547	11.3716	10.2946	11.6486	1.14205
98.4925	12.7141	10.8521	12.5271	13.4802	13.239	13.22	10.423	11.2964	11.7048	10.7935	12.025	1.1469
98.995	13.0844	11.1661	12.9199	13.8893	13.5728	13.528	10.7612	11.609	11.9991	11.2438	12.3774	1.15136
99.4975	13.4486	11.423	13.286	14.3039	13.8803	13.8277	11.095	11.9165	12.2896	11.7018	12.7172	1.16063
100	13.6478	11.4301	13.3763	14.6549	13.9688	14.0208	11.2764	12.0947	12.4782	12.0911	12.9039	1.18048

## Sheet: M1a_LeftLeg_NW
StancePhase	NDevL_Meas1	NDevL_Meas2	NDevL_Meas3	NDevL_Meas4	NDevL_Meas5	NDevL_Meas6	NDevL_Meas7	NDevL_Meas8	NDevL_Meas9	NDevL_Meas10	NDevL_Mean	NDevL_SD
0	-4.79825	-3.4975	-4.47035	-4.27255	-4.51345	-3.5831	-4.54633	-3.91972	-4.46216	-4.00983	-4.20732	0.436072
0.502513	-4.74755	-3.4941	-4.42769	-4.22761	-4.45917	-3.52542	-4.51837	-3.85878	-4.42887	-3.96982	-4.16574	0.432609
1.00503	-4.65782	-3.51253	-4.38959	-4.12005	-4.4148	-3.43173	-4.46567	-3.76426	-4.36852	-3.872	-4.0997	0.429051
1.50754	-4.58457	-3.51872	-4.33882	-4.03989	-4.3591	-3.3469	-4.41982	-3.67657	-4.31412	-3.79802	-4.03965	0.428154
2.01005	-4.52347	-3.52794	-4.30411	-3.9613	-4.31037	-3.27919	-4.39114	-3.6055	-4.27707	-3.72337	-3.99035	0.430465
2.51256	-4.44535	-3.55523	-4.27129	-3.86969	-4.27624	-3.20644	-4.34932	-3.52547	-4.23487	-3.63359	-3.93675	0.433255
3.01508	-4.38019	-3.56631	-4.2249	-3.79263	-4.2294	-3.12669	-4.30962	-3.44012	-4.1855	-3.55633	-3.88117	0.43981
3.51759	-4.32321	-3.58741	-4.19749	-3.72488	-4.18485	-3.0659	-4.28752	-3.37438	-4.15413	-3.48643	-3.83862	0.446871
4.0201	-4.25042	-3.61973	-4.16794	-3.64404	-4.15794	-3.00938	-4.25195	-3.30426	-4.12595	-3.40155	-3.79332	0.454954
4.52261	-4.19482	-3.63475	-4.12736	-3.57248	-4.1214	-2.94184	-4.21893	-3.22591	-4.08578	-3.3242	-3.74475	0.467197
5.02513	-4.14146	-3.66547	-4.10674	-3.51657	-4.08152	-2.88904	-4.2031	-3.16719	-4.0586	-3.26096	-3.70907	0.477947
5.52764	-4.07473	-3.69941	-4.07996	-3.44951	-4.06059	-2.84934	-4.17342	-3.10858	-4.04238	-3.1851	-3.6723	0.488737
6.03015	-4.02786	-3.71868	-4.04524	-3.38491	-4.03456	-2.79847	-4.1468	-3.03915	-4.01322	-3.11044	-3.63193	0.504062
6.53266	-3.97731	-3.75781	-4.03061	-3.33976	-4.00022	-2.75495	-4.13704	-2.98812	-3.98904	-3.05432	-3.60292	0.517102
7.03518	-3.91745	-3.79284	-4.00614	-3.28794	-3.98408	-2.73072	-4.11307	-2.94184	-3.98126	-2.99078	-3.57461	0.528093
7.53769	-3.87844	-3.81937	-3.9773	-3.23172	-3.96807	-2.69924	-4.09266	-2.883	-3.9638	-2.9223	-3.54359	0.544373
8.0402	-3.83033	-3.86769	-3.96766	-3.19546	-3.93973	-2.6665	-4.08862	-2.84041	-3.94251	-2.87368	-3.52126	0.558665
8.54271	-3.77806	-3.90604	-3.94504	-3.15869	-3.92668	-2.65476	-4.06997	-2.80711	-3.93904	-2.82463	-3.501	0.568336
9.04523	-3.74569	-3.94398	-3.92187	-3.11184	-3.91902	-2.64248	-4.05529	-2.76049	-3.93242	-2.76572	-3.47988	0.584463
9.54774	-3.6999	-4.00211	-3.91629	-3.08213	-3.89663	-2.62154	-4.05653	-2.72706	-3.91484	-2.72458	-3.46416	0.599694
10.0503	-3.6558	-4.0458	-3.89548	-3.05874	-3.88514	-2.61844	-4.04287	-2.70707	-3.91227	-2.69057	-3.45122	0.607687
10.5528	-3.62903	-4.09665	-3.87829	-3.02208	-3.88415	-2.62279	-4.03376	-2.67394	-3.91472	-2.64408	-3.43995	0.623343
11.0553	-3.58614	-4.16196	-3.87649	-2.99717	-3.86826	-2.61466	-4.04029	-2.65024	-3.90284	-2.61038	-3.43084	0.639402
11.5578	-3.55095	-4.21012	-3.85809	-2.98491	-3.85801	-2.61752	-4.03178	-2.64339	-3.89966	-2.59048	-3.42449	0.645831
12.0603	-3.529	-4.27122	-3.84737	-2.95939	-3.86242	-2.63493	-4.02848	-2.62446	-3.90879	-2.55829	-3.42243	0.66063
12.5628	-3.48996	-4.3385	-3.84893	-2.93855	-3.85361	-2.64053	-4.04046	-2.6106	-3.9046	-2.53194	-3.41977	0.676879
13.0653	-3.46393	-4.38884	-3.83309	-2.93478	-3.84447	-2.64807	-4.03712	-2.61592	-3.90064	-2.52404	-3.41909	0.681815
13.5678	-3.44572	-4.45604	-3.82827	-2.92057	-3.85223	-2.6739	-4.03936	-2.61092	-3.91304	-2.50699	-3.4247	0.695087
14.0704	-3.41111	-4.5207	-3.83174	-2.90335	-3.84984	-2.69237	-4.05613	-2.60624	-3.917	-2.48835	-3.42768	0.71052
14.5729	-3.39354	-4.57195	-3.81762	-2.9046	-3.84104	-2.70368	-4.05701	-2.62177	-3.91282	-2.48987	-3.43139	0.714259
15.0754	-3.37761	-4.64163	-3.81721	-2.9005	-3.84934	-2.73234	-4.06351	-2.62935	-3.92475	-2.48755	-3.44238	0.725526
15.5779	-3.34767	-4.70081	-3.82068	-2.88655	-3.85182	-2.76064	-4.08362	-2.63249	-3.93575	-2.47682	-3.44969	0.739323
16.0804	-3.33726	-4.75234	-3.80736	-2.88933	-3.84271	-2.77523	-4.08719	-2.65571	-3.93285	-2.48443	-3.45644	0.742543
16.5829	-3.3223	-4.82068	-3.80993	-2.89324	-3.84912	-2.80211	-4.09646	-2.67396	-3.94164	-2.49453	-3.4704	0.751612
17.0854	-3.29728	-4.87205	-3.81202	-2.88269	-3.85494	-2.8364	-4.1185	-2.68345	-3.95756	-2.49132	-3.48062	0.763088
17.5879	-3.29249	-4.9223	-3.7991	-2.88428	-3.84555	-2.85498	-4.12349	-2.71182	-3.95792	-2.50155	-3.48935	0.766336
18.0905	-3.27754	-4.98455	-3.80365	-2.89354	-3.8484	-2.87805	-4.13435	-2.7387	-3.96244	-2.5206	-3.50418	0.772906
18.593	-3.25756	-5.02577	-3.8035	-2.88674	-3.85602	-2.9148	-4.15717	-2.75324	-3.98016	-2.52456	-3.51595	0.781251
19.0955	-3.25661	-5.07213	-3.7909	-2.88541	-3.84665	-2.93866	-4.16246	-2.78443	-3.98493	-2.53514	-3.52573	0.78449
19.598	-3.24096	-5.12353	-3.79657	-2.89704	-3.84476	-2.95831	-4.17372	-2.81787	-3.98506	-2.55986	-3.53977	0.788056
20.1005	-3.22592	-5.15305	-3.79357	-2.89427	-3.85244	-2.99432	-4.19606	-2.83633	-4.00064	-2.57114	-3.55177	0.792483
20.603	-3.22697	-5.19291	-3.78132	-2.88945	-3.84333	-3.02403	-4.20031	-2.86839	-4.00931	-2.58148	-3.56175	0.795204
21.1055	-3.21035	-5.22983	-3.78729	-2.90066	-3.83608	-3.04223	-4.21059	-2.90647	-4.00565	-2.60892	-3.57381	0.795328
21.608	-3.20009	-5.24725	-3.78109	-2.90208	-3.8421	-3.07514	-4.23101	-2.92811	-4.01523	-2.62737	-3.58495	0.79534
22.1106	-3.20152	-5.27814	-3.76932	-2.89458	-3.83358	-3.11032	-4.23285	-2.95965	-4.02567	-2.63769	-3.59433	0.796731
22.6131	-3.18419	-5.29826	-3.77489	-2.90331	-3.8211	-3.13018	-4.24075	-3.00082	-4.01938	-2.66498	-3.60379	0.793177
23.1156	-3.17843	-5.30407	-3.76536	-2.90891	-3.82403	-3.15926	-4.25792	-3.02527	-4.02022	-2.68957	-3.6133	0.788658
23.6181	-3.1789	-5.32404	-3.75422	-2.90052	-3.81637	-3.19877	-4.25604	-3.05545	-4.02928	-2.70054	-3.62141	0.787834
24.1206	-3.16145	-5.32696	-3.7587	-2.90555	-3.79939	-3.22357	-4.26032	-3.09833	-4.02166	-2.72526	-3.62812	0.780766
24.6231	-3.15973	-5.32283	-3.74591	-2.91474	-3.79809	-3.24971	-4.27302	-3.12532	-4.01287	-2.75424	-3.63564	0.772164
25.1256	-3.15825	-5.33105	-3.73557	-2.90757	-3.79137	-3.2916	-4.26625	-3.15354	-4.01711	-2.76684	-3.64192	0.768479
25.6281	-3.14151	-5.31843	-3.7384	-2.90849	-3.77103	-3.32359	-4.26578	-3.19671	-4.0091	-2.78749	-3.64605	0.758539
26.1307	-3.14319	-5.3069	-3.72262	-2.92008	-3.76474	-3.34875	-4.27294	-3.2258	-3.99163	-2.81858	-3.65152	0.746853
26.6332	-3.13921	-5.30365	-3.71326	-2.91608	-3.7588	-3.39066	-4.26033	-3.25152	-3.98802	-2.83368	-3.65552	0.740031
27.1357	-3.12422	-5.2789	-3.71398	-2.91331	-3.73647	-3.43026	-4.25422	-3.29348	-3.97967	-2.84961	-3.65741	0.728261
27.6382	-3.12868	-5.26305	-3.69568	-2.92574	-3.72482	-3.45679	-4.2551	-3.32397	-3.95587	-2.88013	-3.66098	0.714979
28.1407	-3.12223	-5.24987	-3.68746	-2.92635	-3.71918	-3.49637	-4.23603	-3.34669	-3.94255	-2.89808	-3.66248	0.705252
28.6432	-3.11023	-5.21783	-3.68579	-2.92117	-3.69624	-3.54172	-4.22384	-3.38581	-3.933	-2.90944	-3.66251	0.692967
29.1457	-3.11689	-5.20087	-3.66559	-2.93289	-3.67926	-3.5713	-4.21811	-3.41674	-3.90599	-2.93671	-3.66443	0.679898
29.6482	-3.10855	-5.18016	-3.65867	-2.9389	-3.67313	-3.60643	-4.19244	-3.43587	-3.88286	-2.95708	-3.66341	0.667949
30.1508	-3.10074	-5.14595	-3.65444	-2.93329	-3.65073	-3.65354	-4.17416	-3.47045	-3.87072	-2.96456	-3.66186	0.656367
30.6533	-3.10905	-5.13006	-3.63304	-2.94317	-3.62873	-3.68622	-4.16198	-3.50049	-3.84376	-2.98602	-3.66225	0.645173
31.1558	-3.09979	-5.10411	-3.62742	-2.95465	-3.62102	-3.71506	-4.13	-3.51537	-3.81275	-3.00732	-3.65875	0.631888
31.6583	-3.09715	-5.07181	-3.62038	-2.95101	-3.59985	-3.75828	-4.10605	-3.54366	-3.79666	-3.01162	-3.65565	0.621727
32.1608	-3.10655	-5.05769	-3.59823	-2.95862	-3.57332	-3.79199	-4.08793	-3.5712	-3.7723	-3.02501	-3.65428	0.613464
32.6633	-3.09759	-5.02849	-3.59345	-2.97493	-3.56269	-3.81313	-4.05027	-3.58101	-3.73686	-3.04467	-3.64831	0.599764
33.1658	-3.10074	-5.00088	-3.58301	-2.97562	-3.54288	-3.84669	-4.02137	-3.6012	-3.71593	-3.04611	-3.64344	0.591128
33.6683	-3.11066	-4.98803	-3.56004	-2.9813	-3.51243	-3.87798	-3.99811	-3.62435	-3.69546	-3.04967	-3.6398	0.586006
34.1709	-3.10318	-4.95734	-3.55495	-3.00126	-3.49745	-3.89128	-3.95564	-3.62828	-3.65978	-3.06436	-3.63135	0.57281
34.6734	-3.11201	-4.93576	-3.54004	-3.0082	-3.4785	-3.91132	-3.92271	-3.6389	-3.63401	-3.06276	-3.62442	0.565426
35.1759	-3.12153	-4.92288	-3.5156	-3.01307	-3.44471	-3.93665	-3.89527	-3.6561	-3.61719	-3.0556	-3.61786	0.562912
35.6784	-3.11616	-4.89215	-3.50856	-3.03524	-3.42395	-3.94325	-3.84898	-3.6539	-3.58519	-3.06203	-3.60694	0.551153
36.1809	-3.12946	-4.87636	-3.48792	-3.04962	-3.40475	-3.94859	-3.81304	-3.65441	-3.55564	-3.057	-3.59768	0.544747
36.6834	-3.13708	-4.86156	-3.46117	-3.05546	-3.36807	-3.9648	-3.78243	-3.66476	-3.54102	-3.03958	-3.58759	0.543853
37.1859	-3.13354	-4.83162	-3.45053	-3.0785	-3.34026	-3.96623	-3.73336	-3.6568	-3.51543	-3.03542	-3.57417	0.534437
37.6884	-3.14899	-4.81974	-3.4232	-3.10056	-3.31916	-3.95822	-3.69543	-3.64743	-3.48412	-3.02656	-3.56234	0.528993
38.191	-3.15279	-4.80071	-3.39352	-3.10929	-3.27984	-3.96302	-3.66265	-3.65053	-3.46958	-3.00057	-3.54825	0.528671
38.6935	-3.15009	-4.7715	-3.37797	-3.13179	-3.24399	-3.96051	-3.6118	-3.63755	-3.45134	-2.98465	-3.53212	0.522418
39.196	-3.16473	-4.76022	-3.3435	-3.16018	-3.21907	-3.94242	-3.57287	-3.61908	-3.42078	-2.97137	-3.51742	0.518263
39.6985	-3.16281	-4.73453	-3.31064	-3.17276	-3.1772	-3.93489	-3.53889	-3.61492	-3.40409	-2.93921	-3.49899	0.517732
40.201	-3.15963	-4.70499	-3.28928	-3.19287	-3.13284	-3.92903	-3.48726	-3.59792	-3.39198	-2.9118	-3.47976	0.515187
40.7035	-3.17039	-4.69	-3.24767	-3.22444	-3.10226	-3.90525	-3.44832	-3.57172	-3.36425	-2.89377	-3.46181	0.512721
41.206	-3.16128	-4.65544	-3.2115	-3.24072	-3.05796	-3.88636	-3.41413	-3.56083	-3.34354	-2.85865	-3.43904	0.511493
41.7085	-3.15617	-4.62371	-3.18359	-3.25696	-3.00542	-3.87719	-3.36271	-3.54119	-3.33425	-2.822	-3.41632	0.512585
42.2111	-3.16024	-4.60053	-3.13497	-3.2882	-2.96784	-3.85231	-3.3247	-3.50925	-3.31019	-2.79971	-3.39479	0.511923
42.7136	-3.14297	-4.55555	-3.09539	-3.3077	-2.92138	-3.82471	-3.29115	-3.4926	-3.28407	-2.76549	-3.3681	0.50973
43.2161	-3.13455	-4.51938	-3.0605	-3.31967	-2.86188	-3.81151	-3.24072	-3.47183	-3.27274	-2.72384	-3.34166	0.513591
43.7186	-3.12956	-4.4841	-3.0056	-3.34723	-2.81676	-3.78839	-3.20432	-3.43638	-3.25132	-2.69896	-3.31626	0.514331
44.2211	-3.10377	-4.42814	-2.96313	-3.36862	-2.76875	-3.75478	-3.172	-3.41522	-3.219	-2.66964	-3.28631	0.511006
44.7236	-3.09065	-4.3854	-2.92178	-3.3761	-2.70454	-3.73525	-3.12309	-3.39477	-3.20039	-2.6284	-3.25604	0.516041
45.2261	-3.07469	-4.33586	-2.86231	-3.39637	-2.65262	-3.71328	-3.08873	-3.35806	-3.17883	-2.60302	-3.22638	0.517344
45.7286	-3.04015	-4.27047	-2.81834	-3.41669	-2.60441	-3.67479	-3.05796	-3.33355	-3.14016	-2.58135	-3.19379	0.512961
46.2312	-3.02049	-4.22136	-2.77205	-3.41883	-2.53907	-3.64486	-3.01079	-3.31425	-3.1099	-2.54519	-3.15968	0.51754
46.7337	-2.99151	-4.15968	-2.71058	-3.42792	-2.48279	-3.61944	-2.97852	-3.27774	-3.08427	-2.52057	-3.1253	0.518606
47.2362	-2.94747	-4.0904	-2.66709	-3.44268	-2.43679	-3.57496	-2.94915	-3.25006	-3.0397	-2.50678	-3.09051	0.513631
47.7387	-2.91859	-4.03831	-2.61794	-3.438	-2.37509	-3.53025	-2.90337	-3.23122	-2.99542	-2.4784	-3.05266	0.516543
48.2412	-2.87446	-3.96984	-2.55722	-3.43283	-2.31843	-3.49522	-2.87261	-3.19478	-2.96157	-2.45485	-3.01318	0.516463
48.7437	-2.82007	-3.90302	-2.51586	-3.43787	-2.27765	-3.44362	-2.84384	-3.16283	-2.91172	-2.44706	-2.97635	0.511141
49.2462	-2.7799	-3.85085	-2.46538	-3.42617	-2.22439	-3.38279	-2.79849	-3.14256	-2.85346	-2.42712	-2.93511	0.511689
49.7487	-2.72048	-3.78056	-2.40705	-3.40695	-2.17117	-3.33361	-2.76808	-3.10541	-2.80832	-2.40399	-2.89056	0.509897
50.2513	-2.6573	-3.72042	-2.36797	-3.4006	-2.13683	-3.27404	-2.73868	-3.06829	-2.7547	-2.39793	-2.85168	0.504663
50.7538	-2.60656	-3.66941	-2.31621	-3.38293	-2.09396	-3.19743	-2.69256	-3.04538	-2.68665	-2.38373	-2.80748	0.503424
51.2563	-2.53456	-3.60109	-2.26024	-3.35102	-2.04545	-3.12967	-2.66143	-3.00773	-2.63117	-2.35812	-2.75805	0.500411
51.7588	-2.46552	-3.54946	-2.22211	-3.33045	-2.01636	-3.05951	-2.63053	-2.96587	-2.57739	-2.34698	-2.71642	0.495703
52.2613	-2.40552	-3.49973	-2.16813	-3.30411	-1.98375	-2.96856	-2.58298	-2.93983	-2.50698	-2.33272	-2.66923	0.493641
52.7638	-2.32397	-3.43638	-2.11381	-3.2575	-1.94063	-2.88099	-2.5506	-2.90198	-2.44449	-2.30055	-2.61509	0.490278
53.2663	-2.25181	-3.39366	-2.07521	-3.21676	-1.91519	-2.79987	-2.51772	-2.85583	-2.39263	-2.27699	-2.56957	0.486041
53.7688	-2.18468	-3.34533	-2.01863	-3.17576	-1.89147	-2.70021	-2.46823	-2.82617	-2.32576	-2.25539	-2.51916	0.483817
54.2714	-2.09826	-3.28945	-1.96584	-3.11189	-1.8532	-2.59754	-2.43398	-2.78866	-2.2592	-2.21224	-2.46102	0.481375
54.7739	-2.02732	-3.25469	-1.92613	-3.04756	-1.82836	-2.50826	-2.39834	-2.73959	-2.20877	-2.16979	-2.41088	0.477898
55.2764	-1.95709	-3.20776	-1.86725	-2.98956	-1.80989	-2.40746	-2.34605	-2.70708	-2.14869	-2.134	-2.35748	0.476256
55.7789	-1.87175	-3.16068	-1.81623	-2.91167	-1.7742	-2.29728	-2.30894	-2.67164	-2.08077	-2.07759	-2.29707	0.476613
56.2814	-1.80621	-3.13188	-1.77502	-2.82816	-1.7458	-2.20285	-2.26952	-2.62265	-2.02957	-2.01463	-2.24263	0.475356
56.7839	-1.73639	-3.0865	-1.71441	-2.75688	-1.72745	-2.10639	-2.21333	-2.58971	-1.97638	-1.96277	-2.18702	0.475564
57.2864	-1.65657	-3.04865	-1.66539	-2.67237	-1.69114	-1.99608	-2.1722	-2.55912	-1.90893	-1.89598	-2.12664	0.480516
57.7889	-1.59834	-3.02341	-1.62241	-2.57735	-1.65506	-1.89908	-2.12777	-2.51352	-1.85378	-1.81703	-2.06878	0.4832
58.2915	-1.53077	-2.98014	-1.56072	-2.49707	-1.63167	-1.80998	-2.06643	-2.48169	-1.80465	-1.75143	-2.01145	0.486228
58.794	-1.45899	-2.95107	-1.51368	-2.41167	-1.59183	-1.7062	-2.02002	-2.45633	-1.73858	-1.67907	-1.95274	0.495959
59.2965	-1.40821	-2.92705	-1.46846	-2.31176	-1.54527	-1.60939	-1.96938	-2.41448	-1.67676	-1.5906	-1.89214	0.503013
59.799	-1.34376	-2.88676	-1.40589	-2.22534	-1.5126	-1.52815	-1.90179	-2.38247	-1.62717	-1.51446	-1.83284	0.50905
60.3015	-1.28127	-2.86517	-1.36014	-2.14217	-1.46699	-1.43541	-1.84908	-2.3602	-1.56249	-1.4403	-1.77632	0.522227
60.804	-1.23706	-2.84037	-1.31166	-2.04254	-1.40846	-1.34126	-1.79128	-2.32076	-1.49261	-1.34831	-1.71343	0.532829
61.3065	-1.17613	-2.80386	-1.24795	-1.95197	-1.36332	-1.26619	-1.71658	-2.28647	-1.43757	-1.26436	-1.65144	0.541767
61.809	-1.12314	-2.78759	-1.20245	-1.87196	-1.31024	-1.18626	-1.65682	-2.26457	-1.37331	-1.19001	-1.59664	0.556693
62.3116	-1.08381	-2.76044	-1.14997	-1.77622	-1.23951	-1.0972	-1.59131	-2.22587	-1.2955	-1.09876	-1.53186	0.569476
62.8141	-1.02629	-2.72816	-1.08539	-1.68294	-1.18003	-1.02585	-1.50918	-2.1873	-1.23068	-1.00909	-1.46649	0.581197
63.3166	-0.981822	-2.71441	-1.03988	-1.60527	-1.11859	-0.958163	-1.44233	-2.16301	-1.16475	-0.934377	-1.41226	0.596602
63.8191	-0.94492	-2.68401	-0.983758	-1.5154	-1.03679	-0.87663	-1.36932	-2.12335	-1.08026	-0.846564	-1.3461	0.610268
64.3216	-0.890082	-2.65606	-0.919478	-1.42076	-0.962721	-0.807102	-1.28028	-2.07883	-1.0028	-0.753249	-1.27714	0.62468
64.8241	-0.852056	-2.64204	-0.87433	-1.34389	-0.892803	-0.749441	-1.20712	-2.04963	-0.932246	-0.677249	-1.22208	0.640026
65.3266	-0.814714	-2.60852	-0.815425	-1.26082	-0.802128	-0.6777	-1.12772	-2.00761	-0.842834	-0.594391	-1.15519	0.653773
65.8291	-0.761486	-2.5848	-0.752657	-1.16676	-0.714554	-0.609502	-1.03323	-1.95616	-0.752062	-0.499881	-1.08311	0.670763
66.3317	-0.727307	-2.56822	-0.708017	-1.08938	-0.636756	-0.558751	-0.955657	-1.92034	-0.673963	-0.421758	-1.02602	0.686089
66.8342	-0.68708	-2.53254	-0.64696	-1.01319	-0.540282	-0.498245	-0.8722	-1.8753	-0.581678	-0.344415	-0.959189	0.699613
67.3367	-0.634873	-2.51242	-0.586404	-0.921952	-0.442	-0.432475	-0.775056	-1.81714	-0.479652	-0.251521	-0.885349	0.718732
67.8392	-0.602456	-2.49143	-0.541993	-0.843297	-0.358179	-0.385708	-0.696233	-1.77425	-0.392263	-0.171082	-0.825689	0.734119
68.3417	-0.558229	-2.4549	-0.479286	-0.773271	-0.260205	-0.33719	-0.612168	-1.72664	-0.299054	-0.0991893	-0.760013	0.747314
68.8442	-0.507545	-2.43721	-0.421549	-0.68731	-0.155874	-0.277078	-0.516043	-1.66325	-0.190046	-0.0110746	-0.686698	0.767548
69.3467	-0.475954	-2.41103	-0.377401	-0.607809	-0.0691689	-0.233446	-0.439724	-1.61391	-0.0932443	0.0705369	-0.625114	0.782785
69.8492	-0.428426	-2.37574	-0.314234	-0.543295	0.0253109	-0.197907	-0.358744	-1.5647	-0.000499587	0.136919	-0.562131	0.795628
70.3518	-0.381139	-2.35994	-0.260636	-0.465527	0.129864	-0.149004	-0.267227	-1.49809	0.109811	0.216537	-0.492536	0.815614
70.8543	-0.350862	-2.32976	-0.217783	-0.387375	0.215541	-0.110834	-0.196776	-1.44359	0.213713	0.296255	-0.431147	0.830285
71.3568	-0.302489	-2.29878	-0.15653	-0.328315	0.301397	-0.089687	-0.122026	-1.39452	0.304485	0.356206	-0.373026	0.842927
71.8593	-0.261483	-2.28495	-0.109494	-0.261757	0.399547	-0.0582511	-0.0380863	-1.32813	0.409339	0.423115	-0.311015	0.861365
72.3618	-0.234122	-2.25335	-0.0703096	-0.188531	0.479334	-0.0297952	0.0237534	-1.27197	0.514974	0.495965	-0.253406	0.875028
72.8643	-0.188737	-2.2296	-0.0146806	-0.135468	0.551071	-0.023501	0.0897399	-1.22706	0.601371	0.54741	-0.202946	0.887738
73.3668	-0.157738	-2.21804	0.022387	-0.0827886	0.635313	-0.0137803	0.163761	-1.16671	0.693579	0.597315	-0.152671	0.903607
73.8693	-0.136371	-2.18859	0.054767	-0.0191376	0.703287	0.00052235	0.214907	-1.11452	0.792564	0.657073	-0.10355	0.915758
74.3719	-0.0996627	-2.17479	0.100794	0.0262264	0.75526	-0.0076	0.270244	-1.07883	0.87015	0.697028	-0.0641182	0.928546
74.8744	-0.0839053	-2.16671	0.124899	0.0623712	0.817773	-0.0215646	0.332558	-1.03046	0.941914	0.726487	-0.0296643	0.940982
75.3769	-0.0736032	-2.14417	0.147766	0.110694	0.867191	-0.0262159	0.37126	-0.987414	1.02268	0.767282	0.00554671	0.950836
75.8794	-0.052878	-2.14318	0.180608	0.145007	0.893441	-0.0489824	0.41398	-0.964902	1.08357	0.793181	0.0299845	0.96304
76.3819	-0.0581114	-2.14107	0.188743	0.161896	0.925933	-0.0868134	0.462136	-0.933186	1.126	0.80118	0.0446715	0.971167
76.8844	-0.064386	-2.13093	0.198307	0.188794	0.948987	-0.114714	0.485184	-0.903717	1.17442	0.819413	0.0601357	0.977545
77.3869	-0.066644	-2.14524	0.212563	0.207519	0.943497	-0.152983	0.511027	-0.897878	1.20698	0.829881	0.0648719	0.987651
77.8894	-0.0977919	-2.15238	0.199286	0.202689	0.938403	-0.213042	0.539598	-0.887431	1.21016	0.817535	0.0557021	0.990489
78.392	-0.126165	-2.16007	0.188942	0.202481	0.927812	-0.267156	0.540515	-0.87668	1.21123	0.811217	0.0452124	0.991976
78.8945	-0.158174	-2.19193	0.176786	0.200025	0.885624	-0.323149	0.542336	-0.891895	1.20146	0.804309	0.024539	0.997975
79.397	-0.219825	-2.21277	0.135019	0.170704	0.836879	-0.40393	0.543831	-0.907944	1.1564	0.772355	-0.0129282	0.994864
79.8995	-0.275666	-2.24371	0.0972579	0.138109	0.786226	-0.486792	0.515343	-0.921525	1.09946	0.739472	-0.0551828	0.990727
80.402	-0.342759	-2.29553	0.0511633	0.10799	0.703879	-0.565058	0.486314	-0.96192	1.03817	0.711715	-0.106604	0.991545
80.9045	-0.437295	-2.33531	-0.0249019	0.0511875	0.608441	-0.666749	0.454522	-1.00853	0.944423	0.659935	-0.175428	0.983549
81.407	-0.523813	-2.394	-0.0959287	-0.0176761	0.514695	-0.780304	0.391337	-1.05067	0.831347	0.599004	-0.252601	0.975126
81.9095	-0.628375	-2.46767	-0.181289	-0.0813836	0.392643	-0.88641	0.327165	-1.11888	0.719976	0.546368	-0.337786	0.971738
82.4121	-0.756064	-2.53135	-0.295492	-0.168289	0.252091	-1.01043	0.258824	-1.19848	0.585179	0.473471	-0.439054	0.961584
82.9146	-0.87531	-2.62067	-0.40409	-0.275602	0.115794	-1.15505	0.158782	-1.27215	0.425217	0.382946	-0.552014	0.951299
83.4171	-1.01857	-2.71784	-0.53245	-0.378044	-0.043451	-1.29388	0.0580252	-1.36988	0.268086	0.300164	-0.672784	0.945287
83.9196	-1.17939	-2.81012	-0.687047	-0.497987	-0.226056	-1.44291	-0.0477912	-1.48383	0.0979945	0.202429	-0.807471	0.935436
84.4221	-1.33323	-2.93182	-0.835682	-0.644898	-0.404166	-1.61837	-0.185213	-1.5913	-0.100913	0.0798225	-0.956577	0.925113
84.9246	-1.51542	-3.05444	-1.00815	-0.790191	-0.599152	-1.79413	-0.322758	-1.72005	-0.30109	-0.0389874	-1.11444	0.917725
85.4271	-1.7088	-3.17954	-1.20256	-0.946185	-0.821283	-1.97256	-0.465816	-1.86966	-0.504531	-0.166472	-1.28374	0.909907
85.9296	-1.89835	-3.33427	-1.39079	-1.13279	-1.04074	-2.17866	-0.639646	-2.01347	-0.736319	-0.322974	-1.4688	0.900879
86.4322	-2.11864	-3.48412	-1.60558	-1.32352	-1.27059	-2.39345	-0.812277	-2.17526	-0.976535	-0.481779	-1.66417	0.893359
86.9347	-2.3436	-3.64432	-1.83721	-1.5185	-1.52951	-2.60506	-0.990076	-2.3616	-1.21284	-0.642813	-1.86855	0.888641
87.4372	-2.56889	-3.8299	-2.06324	-1.74409	-1.78903	-2.84004	-1.19705	-2.54324	-1.47227	-0.832776	-2.08805	0.881606
87.9397	-2.82439	-4.0062	-2.31755	-1.98045	-2.05243	-3.09131	-1.40107	-2.73811	-1.74735	-1.03166	-2.31905	0.874736
88.4422	-3.0778	-4.1992	-2.58317	-2.21543	-2.34416	-3.33599	-1.60956	-2.9589	-2.01471	-1.22697	-2.55659	0.873039
88.9447	-3.33551	-4.40956	-2.84409	-2.47655	-2.63999	-3.59477	-1.84532	-3.17528	-2.29557	-1.44667	-2.80633	0.867889
89.4472	-3.61967	-4.60845	-3.13324	-2.75394	-2.93304	-3.87387	-2.07615	-3.39824	-2.59624	-1.68114	-3.0674	0.861948
89.9497	-3.89522	-4.82794	-3.42716	-3.02556	-3.25036	-4.14574	-2.31042	-3.64565	-2.88876	-1.90803	-3.33248	0.862361
90.4523	-4.17823	-5.05449	-3.7168	-3.31489	-3.57447	-4.41959	-2.56962	-3.8882	-3.18281	-2.15136	-3.60504	0.858572
90.9548	-4.48102	-5.26964	-4.03215	-3.62344	-3.88923	-4.71275	-2.82145	-4.12962	-3.49634	-2.41321	-3.88688	0.853481
91.4573	-4.76948	-5.50569	-4.34477	-3.92346	-4.22092	-5.00041	-3.07499	-4.39196	-3.80438	-2.66551	-4.17016	0.854561
91.9598	-5.06724	-5.73734	-4.65277	-4.23	-4.56034	-5.27794	-3.35011	-4.64885	-4.10264	-2.92369	-4.45509	0.851451
92.4623	-5.37589	-5.95893	-4.98193	-4.55502	-4.88414	-5.56832	-3.61432	-4.89666	-4.4151	-3.20067	-4.7451	0.846978
92.9648	-5.6654	-6.19738	-5.30064	-4.87008	-5.21468	-5.85566	-3.87709	-5.16006	-4.72607	-3.46788	-5.03349	0.847199
93.4673	-5.964	-6.42004	-5.61389	-5.179	-5.55183	-6.12268	-4.15662	-5.417	-5.01846	-3.72953	-5.3173	0.844093
93.9698	-6.26251	-6.63439	-5.94198	-5.50145	-5.86789	-6.39104	-4.42043	-5.65684	-5.31498	-4.00658	-5.59981	0.839837
94.4724	-6.53759	-6.85765	-6.25163	-5.81348	-6.17878	-6.65739	-4.67847	-5.90526	-5.61258	-4.27527	-5.87681	0.837671
94.9749	-6.81891	-7.05546	-6.55392	-6.1073	-6.49295	-6.89672	-4.94765	-6.1459	-5.88601	-4.52794	-6.14328	0.833564
95.4774	-7.08815	-7.24663	-6.86283	-6.4061	-6.78174	-7.12318	-5.19584	-6.36202	-6.15005	-4.78927	-6.40058	0.828766
95.9799	-7.33076	-7.43649	-7.1453	-6.6945	-7.05295	-7.34628	-5.43356	-6.57874	-6.41435	-5.04436	-6.64773	0.822923
96.4824	-7.57537	-7.59456	-7.41773	-6.95471	-7.32246	-7.54033	-5.67662	-6.78633	-6.65255	-5.2753	-6.87959	0.816793
96.9849	-7.79717	-7.74767	-7.68796	-7.20874	-7.56421	-7.70814	-5.89347	-6.96327	-6.86752	-5.50549	-7.09436	0.810965
97.4874	-7.99148	-7.88915	-7.92491	-7.45245	-7.77742	-7.86898	-6.09525	-7.13271	-7.07846	-5.7314	-7.29422	0.801342
97.9899	-8.18377	-7.99686	-8.14964	-7.66198	-7.98353	-8.00386	-6.29725	-7.29246	-7.26543	-5.92854	-7.47633	0.792952
98.4925	-8.34462	-8.10089	-8.36212	-7.8543	-8.16137	-8.10376	-6.46806	-7.41772	-7.41895	-6.11475	-7.63465	0.78606
98.995	-8.48044	-8.18949	-8.54396	-8.03546	-8.30605	-8.19181	-6.62085	-7.52865	-7.56153	-6.2962	-7.77544	0.775277
99.4975	-8.62126	-8.23861	-8.71623	-8.191	-8.44582	-8.26416	-6.78433	-7.63891	-7.69637	-6.45935	-7.90561	0.763458
100	-8.68288	-8.24994	-8.76904	-8.30936	-8.49194	-8.29042	-6.85845	-7.68589	-7.76333	-6.58915	-7.96904	0.743938

## Sheet: M1a_RightLeg_NH
StancePhase	NEleR_Meas1	NEleR_Meas2	NEleR_Meas3	NEleR_Meas4	NEleR_Meas5	NEleR_Meas6	NEleR_Meas7	NEleR_Meas8	NEleR_Meas9	NEleR_Meas10	NEleR_Mean	NEleR_SD
0	7.44316	7.28197	7.73237	9.77009	8.84778	6.62757	7.64102	7.78027	8.08842	9.54395	8.07566	1.00798
0.502513	7.38608	7.27142	7.64209	9.68667	8.74556	6.54946	7.57688	7.69512	7.99071	9.42289	7.99669	0.990913
1.00503	7.32983	7.25666	7.5491	9.59524	8.62452	6.46103	7.45032	7.59752	7.89312	9.30254	7.90599	0.977072
1.50754	7.28451	7.25738	7.47773	9.51914	8.52102	6.3883	7.3309	7.51655	7.80091	9.19195	7.82884	0.963895
2.01005	7.2292	7.25328	7.40328	9.43438	8.40493	6.30551	7.21897	7.42515	7.72172	9.09162	7.7488	0.953301
2.51256	7.19026	7.23804	7.32184	9.3352	8.29822	6.23343	7.12426	7.34462	7.636	8.9829	7.67048	0.936767
3.01508	7.1545	7.23329	7.25552	9.24296	8.20194	6.17347	7.02581	7.27611	7.54523	8.86729	7.59761	0.91844
3.51759	7.10873	7.2254	7.19094	9.15003	8.09451	6.10538	6.92854	7.19842	7.46791	8.76132	7.52312	0.903645
4.0201	7.07793	7.20085	7.11529	9.03868	7.98845	6.0414	6.8501	7.12346	7.39132	8.65456	7.4482	0.883894
4.52261	7.04779	7.18189	7.0509	8.92678	7.89552	5.99338	6.77171	7.06263	7.30348	8.53203	7.37661	0.859106
5.02513	7.00574	7.16271	6.99192	8.82076	7.79413	5.94112	6.68868	6.99446	7.22346	8.40779	7.30308	0.836913
5.52764	6.97689	7.12489	6.92022	8.69935	7.68633	5.88661	6.62252	6.92047	7.1526	8.29016	7.228	0.81225
6.03015	6.94653	7.0888	6.85593	8.57056	7.59183	5.84882	6.56176	6.85986	7.07151	8.1614	7.1557	0.781514
6.53266	6.90315	7.05714	6.80139	8.45234	7.49528	5.81307	6.49336	6.79745	6.99025	8.02009	7.08235	0.751741
7.03518	6.87217	7.0084	6.73512	8.32782	7.38781	5.77025	6.43853	6.7243	6.92339	7.88521	7.0073	0.722077
7.53769	6.83857	6.95821	6.67237	8.19193	7.29127	5.74085	6.39506	6.662	6.85387	7.7524	6.93565	0.687379
8.0402	6.79212	6.91695	6.623	8.06682	7.20041	5.7196	6.3438	6.60566	6.77793	7.60624	6.86525	0.65246
8.54271	6.75857	6.86228	6.56452	7.94606	7.09775	5.68886	6.30131	6.53821	6.71601	7.45895	6.79325	0.619663
9.04523	6.72277	6.80325	6.50534	7.81359	7.001	5.66495	6.27484	6.47739	6.66196	7.32354	6.72486	0.583616
9.54774	6.67569	6.75684	6.46163	7.68756	6.91626	5.65355	6.24279	6.42972	6.60033	7.18555	6.66099	0.54674
10.0503	6.64305	6.70269	6.41256	7.57457	6.82245	5.63354	6.21404	6.37477	6.54733	7.0402	6.59652	0.513915
10.5528	6.60916	6.64238	6.35892	7.45431	6.72853	5.61268	6.20394	6.32162	6.51071	6.90655	6.53488	0.48017
11.0553	6.5656	6.59725	6.32138	7.33441	6.6504	5.60609	6.19264	6.28639	6.47115	6.7853	6.48106	0.445015
11.5578	6.53753	6.551	6.28337	7.23192	6.56957	5.59521	6.17948	6.25105	6.43221	6.66038	6.42917	0.415665
12.0603	6.50835	6.4971	6.23808	7.13016	6.48402	5.57702	6.18454	6.21334	6.41122	6.53988	6.37837	0.388895
12.5628	6.46992	6.45833	6.20806	7.02356	6.4148	5.57163	6.19309	6.19393	6.39439	6.4392	6.33669	0.360115
13.0653	6.44684	6.42414	6.18275	6.93304	6.35085	5.56785	6.19453	6.18172	6.37081	6.34652	6.29991	0.337043
13.5678	6.42172	6.38066	6.14831	6.85193	6.27943	5.55229	6.20962	6.16335	6.35863	6.25213	6.26181	0.320839
14.0704	6.387	6.34968	6.12632	6.76386	6.2205	5.54415	6.23147	6.1581	6.35666	6.17199	6.23097	0.303641
14.5729	6.36706	6.32786	6.1134	6.68556	6.17326	5.54259	6.24187	6.16504	6.34515	6.10994	6.20717	0.289073
15.0754	6.34398	6.29609	6.09039	6.62286	6.11788	5.52765	6.25856	6.16383	6.33408	6.04824	6.18036	0.283133
15.5779	6.31102	6.2728	6.07544	6.555	6.06775	5.5124	6.28427	6.16737	6.33554	5.98888	6.15705	0.279306
16.0804	6.29238	6.26235	6.07287	6.48828	6.03267	5.50675	6.29686	6.18545	6.33082	5.94791	6.14163	0.274159
16.5829	6.26962	6.24269	6.06056	6.43873	5.99156	5.48985	6.30785	6.19671	6.31651	5.91637	6.12305	0.274327
17.0854	6.2368	6.22662	6.05119	6.38932	5.94783	5.46511	6.32905	6.20404	6.31163	5.88051	6.10421	0.279514
17.5879	6.21786	6.22566	6.05618	6.33361	5.91927	5.45043	6.33857	6.22519	6.30748	5.85333	6.09276	0.282202
18.0905	6.19387	6.2174	6.0531	6.29165	5.88961	5.42985	6.3393	6.24358	6.28851	5.8427	6.07896	0.284815
18.593	6.15969	6.20759	6.04751	6.25663	5.8514	5.39617	6.34977	6.25111	6.27086	5.83167	6.06224	0.292833
19.0955	6.13906	6.21353	6.05655	6.21187	5.82532	5.37032	6.35234	6.26837	6.25996	5.8177	6.0515	0.300089
19.598	6.11258	6.2152	6.06006	6.17362	5.80428	5.34563	6.34058	6.28816	6.23578	5.8178	6.03937	0.303967
20.1005	6.07595	6.21065	6.0559	6.14775	5.77181	5.30624	6.33621	6.2935	6.20353	5.82734	6.02289	0.311562
20.603	6.05263	6.22097	6.06496	6.11369	5.74552	5.27017	6.3291	6.30208	6.18007	5.83034	6.01095	0.320715
21.1055	6.02277	6.23093	6.07186	6.07769	5.72929	5.24169	6.30477	6.31802	6.15081	5.83676	5.99846	0.326046
21.608	5.98295	6.23112	6.06707	6.05597	5.70221	5.20058	6.28396	6.32013	6.10741	5.85834	5.98097	0.333365
22.1106	5.95635	6.24388	6.07277	6.03197	5.67388	5.15695	6.26599	6.3182	6.06959	5.88018	5.96698	0.344008
22.6131	5.92273	6.26052	6.08017	5.99949	5.65805	5.1248	6.23094	6.32647	6.0352	5.89552	5.95339	0.351746
23.1156	5.87958	6.26522	6.0734	5.9788	5.63514	5.08521	6.1946	6.3253	5.98631	5.92117	5.93447	0.360213
23.6181	5.84975	6.27883	6.07327	5.96353	5.60405	5.03765	6.16567	6.31368	5.9355	5.95694	5.91789	0.373325
24.1206	5.8126	6.30021	6.07857	5.93728	5.58441	5.00188	6.12246	6.31186	5.89399	5.98528	5.90285	0.384944
24.6231	5.76644	6.30894	6.06898	5.91635	5.56341	4.96553	6.07271	6.30703	5.84316	6.01211	5.88247	0.39562
25.1256	5.73371	6.3219	6.06147	5.90674	5.52947	4.9176	6.03275	6.28752	5.78233	6.05189	5.86254	0.411616
25.6281	5.69344	6.34565	6.06251	5.88798	5.50265	4.87812	5.98311	6.2739	5.73046	6.09233	5.84502	0.428456
26.1307	5.6448	6.35762	6.04967	5.86612	5.48032	4.84468	5.92202	6.26373	5.67759	6.12252	5.82291	0.44225
26.6332	5.60989	6.3688	6.03397	5.8572	5.44365	4.79896	5.87034	6.23796	5.61022	6.15782	5.79888	0.460381
27.1357	5.56747	6.39274	6.02874	5.84454	5.40747	4.75576	5.81454	6.21185	5.54567	6.20229	5.77711	0.482509
27.6382	5.51764	6.40742	6.01197	5.82162	5.38001	4.72325	5.74392	6.194	5.48752	6.23785	5.75252	0.50056
28.1407	5.48209	6.41659	5.98741	5.80839	5.34035	4.68099	5.68007	6.16329	5.41634	6.26603	5.72416	0.519949
28.6432	5.43931	6.43915	5.97362	5.79822	5.29398	4.63446	5.61812	6.12547	5.33923	6.30321	5.69648	0.54576
29.1457	5.39015	6.45619	5.95161	5.77448	5.2576	4.60016	5.5406	6.09778	5.27148	6.34058	5.66806	0.568573
29.6482	5.35581	6.46367	5.91745	5.75327	5.214	4.56123	5.46577	6.06288	5.19739	6.36402	5.63555	0.589099
30.1508	5.31444	6.48355	5.89273	5.74048	5.15783	4.51242	5.39812	6.01547	5.11043	6.38681	5.60123	0.616266
30.6533	5.26763	6.5022	5.86369	5.71561	5.10965	4.47395	5.31667	5.97666	5.02993	6.41733	5.56733	0.642932
31.1558	5.23605	6.50824	5.81918	5.68473	5.06069	4.43724	5.23283	5.9377	4.95164	6.43853	5.53068	0.664979
31.6583	5.19759	6.52407	5.78134	5.66392	4.99632	4.38782	5.15957	5.88378	4.85883	6.44795	5.49012	0.691915
32.1608	5.15453	6.54295	5.74322	5.63655	4.93529	4.34401	5.07645	5.83408	4.76529	6.46326	5.44956	0.720598
32.6633	5.12701	6.54745	5.68782	5.59632	4.87964	4.30781	4.98611	5.79088	4.6803	6.48011	5.40835	0.744177
33.1658	5.09255	6.55779	5.63521	5.56333	4.8096	4.25964	4.90746	5.73412	4.5854	6.48242	5.36275	0.770394
33.6683	5.05406	6.575	5.58607	5.53112	4.73687	4.21083	4.8244	5.67585	4.48221	6.4807	5.31571	0.799485
34.1709	5.03107	6.57772	5.51958	5.4835	4.67365	4.17346	4.73018	5.62868	4.38889	6.48725	5.2694	0.824028
34.6734	5.00079	6.58166	5.45145	5.43698	4.60052	4.12832	4.64585	5.57283	4.29449	6.48711	5.22	0.849485
35.1759	4.96679	6.59547	5.3899	5.39777	4.51908	4.0768	4.56252	5.50974	4.18791	6.47391	5.16799	0.878216
35.6784	4.94804	6.59632	5.31277	5.346	4.44829	4.03762	4.46552	5.45858	4.08717	6.4653	5.11656	0.903052
36.1809	4.92147	6.5934	5.22964	5.28844	4.37448	3.99732	4.37423	5.40518	3.99429	6.46146	5.06399	0.927351
36.6834	4.89121	6.60185	5.15524	5.24154	4.28874	3.94696	4.28881	5.34003	3.89134	6.44515	5.00909	0.955286
37.1859	4.87557	6.59996	5.06871	5.18937	4.21137	3.90666	4.18975	5.28362	3.78753	6.42323	4.95358	0.980041
37.6884	4.85101	6.58927	4.97248	5.12651	4.13798	3.87235	4.09131	5.23139	3.69689	6.41091	4.89801	1.00241
38.191	4.82225	6.58965	4.88604	5.07338	4.05156	3.82731	4.00271	5.16575	3.60391	6.39627	4.84188	1.02861
38.6935	4.80696	6.58307	4.79223	5.02406	3.96798	3.78744	3.9035	5.10287	3.50478	6.36923	4.78421	1.05305
39.196	4.78133	6.56323	4.68607	4.9631	3.8932	3.75915	3.80043	5.04904	3.4186	6.34611	4.72603	1.07288
39.6985	4.75078	6.55223	4.58939	4.90711	3.80699	3.72262	3.71012	4.98359	3.34014	6.33133	4.66943	1.09558
40.201	4.73237	6.53767	4.49061	4.86222	3.71663	3.68511	3.61528	4.91404	3.25488	6.30725	4.61161	1.11859
40.7035	4.70193	6.50593	4.37802	4.8088	3.63703	3.66159	3.51403	4.8558	3.17767	6.27608	4.55169	1.13517
41.206	4.66539	6.47872	4.27336	4.75308	3.55068	3.63464	3.4271	4.79086	3.11637	6.25446	4.49447	1.15162
41.7085	4.63897	6.45066	4.17214	4.71068	3.4548	3.60072	3.34338	4.71592	3.05355	6.2336	4.43744	1.17001
42.2111	4.59801	6.40253	4.05764	4.66522	3.36923	3.57902	3.25249	4.65095	2.99274	6.19973	4.37676	1.18167
42.7136	4.54903	6.35313	3.94909	4.61055	3.28419	3.55911	3.17475	4.58536	2.95088	6.16618	4.31823	1.18906
43.2161	4.50764	6.30478	3.84949	4.56618	3.1877	3.52749	3.10667	4.50595	2.9164	6.14097	4.26133	1.19838
43.7186	4.44921	6.23487	3.73899	4.5257	3.0989	3.50189	3.03085	4.43162	2.87965	6.10676	4.19984	1.20281
44.2211	4.38159	6.15717	3.6319	4.47331	3.01813	3.48158	2.96282	4.36203	2.85782	6.06077	4.13871	1.19987
44.7236	4.32028	6.08145	3.53814	4.425	2.92744	3.44668	2.90711	4.27772	2.85064	6.01982	4.07943	1.19697
45.2261	4.24117	5.98456	3.43705	4.3865	2.83981	3.40862	2.8426	4.19127	2.83988	5.97855	4.015	1.19225
45.7286	4.15353	5.8741	3.33634	4.33797	2.76536	3.37677	2.77749	4.11251	2.83367	5.92017	3.94879	1.18
46.2312	4.07244	5.76647	3.2513	4.28514	2.68508	3.33078	2.72379	4.02118	2.84251	5.8544	3.88331	1.16504
46.7337	3.97412	5.64114	3.16251	4.24288	2.60187	3.27305	2.66138	3.92024	2.84805	5.79243	3.81177	1.15091
47.2362	3.86881	5.49904	3.06956	4.19415	2.53207	3.22071	2.59021	3.8272	2.84461	5.71867	3.7365	1.13244
47.7387	3.77092	5.36143	2.99084	4.13165	2.46017	3.15867	2.52798	3.7269	2.84802	5.62653	3.66031	1.1096
48.2412	3.65688	5.21267	2.91017	4.07347	2.37774	3.07966	2.45968	3.61239	2.84926	5.53319	3.57651	1.08855
48.7437	3.53755	5.04677	2.81957	4.01199	2.30287	3.0037	2.37727	3.50398	2.83225	5.43832	3.48743	1.06773
49.2462	3.4264	4.88687	2.7391	3.93031	2.22847	2.92494	2.30059	3.39559	2.81098	5.32499	3.39682	1.0429
49.7487	3.29982	4.72351	2.65869	3.84375	2.13849	2.82832	2.22235	3.27191	2.79077	5.2004	3.2978	1.01859
50.2513	3.16921	4.54425	2.56484	3.75764	2.04899	2.73114	2.12788	3.15007	2.75299	5.07936	3.19264	0.99723
50.7538	3.04721	4.37129	2.47742	3.65247	1.96398	2.63812	2.03553	3.03436	2.7021	4.95004	3.08725	0.973677
51.2563	2.91053	4.20236	2.39368	3.53514	1.86457	2.53061	1.94722	2.90554	2.65412	4.80318	2.9747	0.948634
51.7588	2.7713	4.02032	2.29601	3.42164	1.76007	2.41848	1.84473	2.77328	2.59596	4.65515	2.85569	0.926336
52.2613	2.64147	3.84395	2.20147	3.2967	1.66398	2.31565	1.74134	2.65122	2.51972	4.5102	2.73857	0.903914
52.7638	2.49804	3.67821	2.11471	3.15588	1.5593	2.20502	1.64725	2.52186	2.444	4.35188	2.61762	0.879435
53.2663	2.35367	3.5032	2.01602	3.01935	1.44577	2.08643	1.54353	2.38483	2.36776	4.18379	2.49043	0.855963
53.7688	2.21946	3.33196	1.91739	2.88157	1.34199	1.97888	1.43551	2.25906	2.27505	4.02272	2.36636	0.833355
54.2714	2.07268	3.17577	1.82979	2.72866	1.23699	1.87139	1.33949	2.13321	2.17816	3.86082	2.2427	0.81006
54.7739	1.92645	3.01426	1.73315	2.57742	1.12054	1.7538	1.23946	1.997	2.08858	3.68651	2.11372	0.786983
55.2764	1.79104	2.85335	1.63257	2.43391	1.01095	1.64484	1.13205	1.86921	1.9903	3.51386	1.98721	0.764504
55.7789	1.64399	2.70933	1.54376	2.28024	0.906232	1.54257	1.03652	1.74785	1.88337	3.3509	1.86448	0.743033
56.2814	1.49882	2.56391	1.44869	2.1236	0.789617	1.42998	0.942779	1.61591	1.78606	3.18225	1.73816	0.722762
56.7839	1.36498	2.41566	1.34542	1.9792	0.674503	1.32053	0.839504	1.48711	1.69038	3.00703	1.61243	0.702475
57.2864	1.2203	2.28398	1.25284	1.8321	0.568599	1.22193	0.745301	1.36923	1.58464	2.842	1.49209	0.683393
57.7889	1.07868	2.15497	1.15733	1.6777	0.453468	1.11528	0.657846	1.24346	1.485	2.68278	1.37065	0.667138
58.2915	0.948802	2.02022	1.05035	1.53462	0.333979	1.00527	0.56022	1.11477	1.39556	2.51527	1.24791	0.651489
58.794	0.808806	1.89995	0.951768	1.39671	0.225198	0.907081	0.466886	0.998519	1.29913	2.34979	1.13038	0.636024
59.2965	0.672914	1.7863	0.853892	1.24971	0.112081	0.805354	0.383694	0.879411	1.20202	2.19714	1.01425	0.623748
59.799	0.549002	1.66505	0.742672	1.10866	-0.010261	0.694989	0.291478	0.752577	1.11841	2.04369	0.895626	0.614181
60.3015	0.415441	1.55494	0.63655	0.978393	-0.123647	0.594444	0.198005	0.636559	1.03442	1.88438	0.780949	0.604434
60.804	0.286647	1.45491	0.534554	0.840668	-0.235571	0.49613	0.116205	0.523734	0.94364	1.73522	0.669613	0.59614
61.3065	0.16969	1.34669	0.418811	0.701354	-0.359035	0.386717	0.0284601	0.400821	0.863132	1.59574	0.555238	0.592366
61.809	0.0431834	1.24515	0.304229	0.574324	-0.477698	0.282732	-0.0654458	0.284339	0.789224	1.45065	0.443069	0.589924
62.3116	-0.0781419	1.15595	0.19661	0.444506	-0.589495	0.186289	-0.148005	0.176311	0.706074	1.30627	0.335637	0.586149
62.8141	-0.187894	1.05884	0.0765118	0.306797	-0.711785	0.0795898	-0.231975	0.0589576	0.62508	1.17543	0.224956	0.586231
63.3166	-0.307085	0.963096	-0.0462309	0.178853	-0.834553	-0.0273386	-0.325456	-0.0576326	0.554492	1.04688	0.114502	0.590175
63.8191	-0.420612	0.880343	-0.159724	0.0545592	-0.946942	-0.123471	-0.409792	-0.162394	0.477082	0.911673	0.0100724	0.591081
64.3216	-0.522724	0.790907	-0.28259	-0.0800189	-1.06582	-0.226151	-0.490564	-0.272492	0.393021	0.783932	-0.0972498	0.592686
64.8241	-0.634052	0.697674	-0.411114	-0.210248	-1.19013	-0.334577	-0.582126	-0.386875	0.318354	0.666871	-0.206623	0.599818
65.3266	-0.739111	0.617041	-0.528856	-0.331208	-1.30336	-0.431959	-0.66817	-0.488652	0.243163	0.544933	-0.308618	0.604668
65.8291	-0.83269	0.532472	-0.651546	-0.460246	-1.41718	-0.530296	-0.746075	-0.589675	0.15653	0.420466	-0.411824	0.606676
66.3317	-0.934888	0.440416	-0.782029	-0.591217	-1.53952	-0.637886	-0.833549	-0.698131	0.0743489	0.307913	-0.519454	0.61376
66.8342	-1.02971	0.360154	-0.901393	-0.710206	-1.65271	-0.736737	-0.919581	-0.796083	-0.00108843	0.199519	-0.618783	0.621056
67.3367	-1.11239	0.280263	-1.0207	-0.831282	-1.75993	-0.830132	-0.993861	-0.88681	-0.0862009	0.0839077	-0.715714	0.623743
67.8392	-1.20249	0.191258	-1.14879	-0.958864	-1.87554	-0.932959	-1.07397	-0.985172	-0.173102	-0.0267375	-0.818636	0.629176
68.3417	-1.28358	0.112943	-1.26635	-1.07542	-1.98549	-1.03098	-1.15617	-1.07704	-0.248561	-0.125266	-0.91359	0.637122
68.8442	-1.35141	0.0402351	-1.37834	-1.18641	-2.08367	-1.11796	-1.22453	-1.1562	-0.326256	-0.225903	-1.00104	0.641152
69.3467	-1.42501	-0.0411718	-1.49825	-1.30492	-2.18672	-1.21108	-1.29316	-1.23984	-0.410037	-0.329748	-1.09399	0.645195
69.8492	-1.48765	-0.113381	-1.60852	-1.4166	-2.28803	-1.30364	-1.36623	-1.3214	-0.482388	-0.421396	-1.18092	0.652495
70.3518	-1.53553	-0.174683	-1.70751	-1.51645	-2.37403	-1.38163	-1.42519	-1.38697	-0.547396	-0.504513	-1.25539	0.658068
70.8543	-1.58726	-0.242516	-1.81164	-1.62115	-2.45894	-1.45953	-1.47794	-1.45114	-0.618445	-0.591984	-1.33205	0.662011
71.3568	-1.62579	-0.303054	-1.90721	-1.72479	-2.54521	-1.53972	-1.53544	-1.5166	-0.682369	-0.674289	-1.40545	0.668444
71.8593	-1.6478	-0.348115	-1.9863	-1.81384	-2.61562	-1.60428	-1.57999	-1.56572	-0.731534	-0.741056	-1.46343	0.675198
72.3618	-1.67152	-0.396191	-2.06631	-1.90177	-2.67783	-1.66092	-1.61164	-1.6064	-0.781721	-0.804543	-1.51789	0.680138
72.8643	-1.67967	-0.439126	-2.13908	-1.99289	-2.74221	-1.72028	-1.64588	-1.64967	-0.830249	-0.869529	-1.57086	0.686395
73.3668	-1.66939	-0.463252	-2.19155	-2.07001	-2.79241	-1.76559	-1.66908	-1.67899	-0.861353	-0.921099	-1.60827	0.693938
73.8693	-1.65871	-0.485809	-2.2401	-2.13801	-2.82709	-1.79563	-1.67344	-1.69321	-0.884892	-0.959122	-1.6356	0.700126
74.3719	-1.63026	-0.505135	-2.28298	-2.20925	-2.86123	-1.82606	-1.67584	-1.70813	-0.909604	-0.997655	-1.66062	0.707049
74.8744	-1.58174	-0.503628	-2.30347	-2.26929	-2.88374	-1.84582	-1.66936	-1.71261	-0.91929	-1.03078	-1.67197	0.715438
75.3769	-1.53117	-0.495063	-2.31472	-2.31242	-2.88471	-1.84497	-1.63988	-1.69638	-0.912598	-1.04582	-1.66777	0.722577
75.8794	-1.46115	-0.484306	-2.3212	-2.354	-2.87939	-1.83955	-1.60238	-1.6752	-0.904746	-1.05247	-1.65744	0.730507
76.3819	-1.36989	-0.451905	-2.30438	-2.3877	-2.86508	-1.82709	-1.55794	-1.64621	-0.886829	-1.0589	-1.63559	0.740295
76.8844	-1.27544	-0.406504	-2.27243	-2.39941	-2.82604	-1.79172	-1.48884	-1.59305	-0.846582	-1.05148	-1.59515	0.74845
77.3869	-1.16012	-0.35903	-2.23547	-2.40137	-2.77321	-1.74514	-1.40511	-1.52708	-0.797569	-1.02623	-1.54303	0.757258
77.8894	-1.02263	-0.290705	-2.17548	-2.39757	-2.71271	-1.69412	-1.31554	-1.45495	-0.742442	-0.997407	-1.48036	0.768781
78.392	-0.88103	-0.204086	-2.09461	-2.37099	-2.62723	-1.62131	-1.20216	-1.35923	-0.664105	-0.963027	-1.39878	0.778403
78.8945	-0.717477	-0.114959	-2.00742	-2.32584	-2.52003	-1.53063	-1.06789	-1.2438	-0.567375	-0.908869	-1.30043	0.787745
79.397	-0.531159	-0.00756906	-1.89855	-2.27472	-2.40424	-1.43614	-0.927481	-1.12303	-0.465013	-0.841582	-1.19095	0.800432
79.8995	-0.340413	0.121991	-1.7638	-2.20419	-2.266	-1.32391	-0.766216	-0.98317	-0.343713	-0.7724	-1.06418	0.81181
80.402	-0.127134	0.255021	-1.62035	-2.10858	-2.09978	-1.18873	-0.579124	-0.819038	-0.196834	-0.690042	-0.917459	0.82184
80.9045	0.108928	0.40244	-1.45745	-2.00384	-1.9219	-1.0478	-0.383996	-0.648135	-0.0406208	-0.587032	-0.757942	0.834932
81.407	0.349094	0.574482	-1.2649	-1.88516	-1.72589	-0.894506	-0.172316	-0.464068	0.12763	-0.477222	-0.583286	0.847964
81.9095	0.611757	0.752082	-1.06028	-1.73871	-1.49868	-0.715651	0.068061	-0.253576	0.32295	-0.362872	-0.387491	0.859507
82.4121	0.896538	0.940109	-0.838839	-1.5771	-1.25483	-0.52641	0.319889	-0.0321122	0.534179	-0.229066	-0.176764	0.872983
82.9146	1.1843	1.15411	-0.585505	-1.40585	-0.997274	-0.329404	0.583615	0.197273	0.751939	-0.0788533	0.0474341	0.887285
83.4171	1.49382	1.37703	-0.316133	-1.20818	-0.708993	-0.106965	0.876334	0.452222	0.992204	0.0742203	0.292557	0.901112
83.9196	1.82406	1.60685	-0.0328929	-0.988106	-0.398405	0.132336	1.18478	0.723855	1.25496	0.238716	0.554616	0.915693
84.4221	2.15536	1.86253	0.282351	-0.759538	-0.0774036	0.377182	1.50079	1.0002	1.52321	0.425687	0.829035	0.930984
84.9246	2.50699	2.13115	0.617517	-0.509404	0.270065	0.644637	1.84302	1.29821	1.80533	0.623036	1.12306	0.947104
85.4271	2.87713	2.40367	0.963475	-0.231286	0.644505	0.935343	2.20496	1.61842	2.11274	0.824684	1.43536	0.963198
85.9296	3.24558	2.70012	1.33923	0.0577983	1.02814	1.23207	2.57096	1.94296	2.42919	1.0456	1.75917	0.979171
86.4322	3.63223	3.01327	1.73815	0.361768	1.43117	1.54602	2.95748	2.28303	2.75075	1.28675	2.10006	0.996773
86.9347	4.03435	3.32767	2.14486	0.69535	1.86329	1.88706	3.36627	2.64867	3.0947	1.5328	2.4595	1.01371
87.4372	4.43118	3.66172	2.57667	1.04518	2.30564	2.23668	3.77682	3.02093	3.45388	1.78841	2.82971	1.02953
87.9397	4.8432	4.01486	3.03338	1.40396	2.75887	2.59644	4.19971	3.40133	3.81297	2.06708	3.21318	1.04743
88.4422	5.26659	4.36676	3.49467	1.789	3.23927	2.98279	4.64497	3.80667	4.18574	2.35846	3.61349	1.06378
88.9447	5.67991	4.73173	3.97368	2.19591	3.73202	3.3811	5.09083	4.22203	4.57767	2.65169	4.02366	1.07771
89.4472	6.1043	5.11623	4.47688	2.60809	4.22686	3.78222	5.53928	4.63789	4.9687	2.95988	4.44203	1.09445
89.9497	6.53474	5.4973	4.98117	3.0381	4.74177	4.20462	6.00684	5.07302	5.36113	3.28731	4.8726	1.10915
90.4523	6.94932	5.88319	5.49342	3.49238	5.27015	4.64212	6.47444	5.52091	5.77041	3.61677	5.31131	1.11954
90.9548	7.37017	6.28693	6.02636	3.95063	5.79258	5.07673	6.93418	5.96292	6.18142	3.94768	5.75296	1.13355
91.4573	7.79118	6.68561	6.55664	4.41477	6.32332	5.52358	7.406	6.41428	6.58263	4.29493	6.19929	1.14653
91.9598	8.1904	7.0801	7.08345	4.89977	6.86632	5.98701	7.87728	6.87921	6.9916	4.65037	6.65055	1.15322
92.4623	8.59118	7.48878	7.6246	5.38911	7.39769	6.44472	8.33105	7.33462	7.40574	4.99863	7.10061	1.16308
92.9648	8.98637	7.8916	8.15944	5.87209	7.92319	6.90352	8.7869	7.78736	7.80419	5.35037	7.5465	1.1744
93.4673	9.35428	8.28146	8.67922	6.36642	8.45662	7.37742	9.24154	8.25157	8.19718	5.71371	7.99194	1.17895
93.9698	9.71959	8.68001	9.2052	6.86579	8.97571	7.8455	9.67156	8.70569	8.59612	6.07111	8.43363	1.18425
94.4724	10.0741	9.07251	9.72232	7.3497	9.47492	8.30332	10.0923	9.14518	8.98028	6.41743	8.86321	1.19314
94.9749	10.3967	9.44428	10.2145	7.83126	9.9743	8.77073	10.5109	9.59028	9.34619	6.76904	9.28481	1.19758
95.4774	10.7134	9.81789	10.704	8.31707	10.4591	9.23393	10.9014	10.0268	9.71357	7.12169	9.70088	1.19967
95.9799	11.0151	10.1861	11.1837	8.78351	10.913	9.67741	11.2714	10.439	10.0716	7.45731	10.0998	1.20479
96.4824	11.2816	10.5281	11.6315	9.23295	11.3565	10.1214	11.6376	10.8476	10.4037	7.78452	10.4825	1.20965
96.9849	11.5404	10.8647	12.0683	9.68255	11.7869	10.5634	11.9759	11.2501	10.7278	8.11623	10.8576	1.21104
97.4874	11.7814	11.1973	12.4959	10.1138	12.1803	10.9805	12.2844	11.6232	11.0487	8.43717	11.2143	1.21177
97.9899	11.9859	11.5013	12.8884	10.5164	12.5522	11.3875	12.5861	11.9823	11.3439	8.73944	11.5483	1.21496
98.4925	12.1815	11.7901	13.2588	10.9087	12.9121	11.7935	12.8637	12.3368	11.617	9.03863	11.8701	1.21719
98.995	12.3585	12.0839	13.6305	11.2907	13.2322	12.1703	13.1022	12.6588	11.9027	9.34651	12.1776	1.21237
99.4975	12.5135	12.3658	13.9881	11.6709	13.5525	12.5693	13.3454	12.9916	12.1644	9.65513	12.4817	1.21067
100	12.6014	12.447	14.0921	11.8144	13.7629	12.8345	13.5504	13.2128	12.1943	9.72747	12.6237	1.24559

## Sheet: M1a_RightLeg_NW
StancePhase	NDevR_Meas1	NDevR_Meas2	NDevR_Meas3	NDevR_Meas4	NDevR_Meas5	NDevR_Meas6	NDevR_Meas7	NDevR_Meas8	NDevR_Meas9	NDevR_Meas10	NDevR_Mean	NDevR_SD
0	-5.55863	-6.94084	-6.3493	-7.60547	-6.8654	-6.71836	-6.09838	-7.03606	-6.2721	-7.49189	-6.69364	0.633856
0.502513	-5.505	-6.8134	-6.24563	-7.51503	-6.78693	-6.64807	-6.05198	-6.9557	-6.17709	-7.37576	-6.60746	0.619286
1.00503	-5.41896	-6.69178	-6.14684	-7.42414	-6.66494	-6.53774	-5.94162	-6.83053	-6.10177	-7.27573	-6.5034	0.614101
1.50754	-5.3401	-6.56092	-6.03635	-7.32219	-6.55039	-6.43477	-5.85468	-6.71186	-6.02333	-7.16913	-6.40037	0.604048
2.01005	-5.27399	-6.43236	-5.92731	-7.22036	-6.44651	-6.34316	-5.76658	-6.60268	-5.9302	-7.04868	-6.29918	0.591882
2.51256	-5.19347	-6.31461	-5.8277	-7.12729	-6.33451	-6.24344	-5.6637	-6.4842	-5.84384	-6.93413	-6.19669	0.584879
3.01508	-5.11212	-6.18353	-5.7131	-7.02117	-6.21229	-6.13313	-5.57017	-6.35428	-5.76266	-6.82353	-6.0886	0.575055
3.51759	-5.04408	-6.05212	-5.59659	-6.90833	-6.10217	-6.03415	-5.48089	-6.23519	-5.66606	-6.69865	-5.98182	0.561449
4.0201	-4.96096	-5.93448	-5.49221	-6.80681	-5.99125	-5.93322	-5.37535	-6.1143	-5.56655	-6.56815	-5.87433	0.553095
4.52261	-4.87689	-5.80644	-5.37554	-6.6993	-5.86561	-5.81633	-5.27293	-5.97796	-5.47746	-6.44696	-5.76154	0.543948
5.02513	-4.80533	-5.67316	-5.25177	-6.57869	-5.74726	-5.70534	-5.17906	-5.84838	-5.37871	-6.32082	-5.64885	0.53044
5.52764	-4.7179	-5.55489	-5.14129	-6.46737	-5.63479	-5.59882	-5.06951	-5.72459	-5.26833	-6.18025	-5.53577	0.521375
6.03015	-4.62974	-5.43043	-5.02274	-6.35947	-5.50674	-5.47535	-4.95601	-5.58542	-5.16811	-6.04365	-5.41776	0.513227
6.53266	-4.55396	-5.29645	-4.89285	-6.23721	-5.3789	-5.35078	-4.8538	-5.44687	-5.06857	-5.91443	-5.29938	0.501252
7.03518	-4.46254	-5.17718	-4.77601	-6.1188	-5.26222	-5.2361	-4.73963	-5.32014	-4.95396	-5.7738	-5.18204	0.492885
7.53769	-4.37195	-5.05708	-4.65656	-6.01227	-5.13371	-5.10841	-4.61528	-5.18246	-4.84354	-5.62654	-5.06078	0.486639
8.0402	-4.29514	-4.9248	-4.52309	-5.8959	-4.99849	-4.97293	-4.50297	-5.03911	-4.74345	-5.49109	-4.9387	0.47741
8.54271	-4.20434	-4.80586	-4.40125	-5.77671	-4.87691	-4.85019	-4.38504	-4.9107	-4.63221	-5.35721	-4.82004	0.470852
9.04523	-4.1171	-4.69243	-4.28317	-5.67383	-4.75088	-4.72234	-4.25298	-4.77945	-4.5172	-5.21187	-4.70013	0.46745
9.54774	-4.04564	-4.56641	-4.15061	-5.56988	-4.61326	-4.5825	-4.13205	-4.63845	-4.41775	-5.07222	-4.57888	0.46233
10.0503	-3.96187	-4.45162	-4.02753	-5.45785	-4.48834	-4.45525	-4.01378	-4.51225	-4.31762	-4.94708	-4.46332	0.458381
10.5528	-3.88388	-4.34898	-3.91486	-5.36088	-4.36819	-4.33298	-3.8809	-4.39303	-4.20855	-4.8182	-4.35104	0.458287
11.0553	-3.82252	-4.23555	-3.78952	-5.27294	-4.23531	-4.19839	-3.7568	-4.26316	-4.11354	-4.68602	-4.23738	0.458843
11.5578	-3.74917	-4.1304	-3.67082	-5.17584	-4.11123	-4.07328	-3.64376	-4.14401	-4.02977	-4.57115	-4.12994	0.458805
12.0603	-3.68224	-4.04278	-3.56841	-5.08828	-4.00062	-3.96256	-3.51866	-4.03986	-3.93725	-4.46749	-4.03081	0.462011
12.5628	-3.63126	-3.94713	-3.45698	-5.01818	-3.88029	-3.84322	-3.39827	-3.92715	-3.85116	-4.3584	-3.9312	0.469029
13.0653	-3.56738	-3.8551	-3.34869	-4.94289	-3.76284	-3.72815	-3.29512	-3.81823	-3.78381	-4.25768	-3.83599	0.47441
13.5678	-3.50964	-3.78302	-3.26075	-4.86933	-3.66419	-3.63363	-3.18451	-3.72879	-3.71346	-4.17769	-3.7525	0.480329
14.0704	-3.46664	-3.70574	-3.16834	-4.81633	-3.56167	-3.53727	-3.07329	-3.63606	-3.64011	-4.10034	-3.67058	0.492275
14.5729	-3.40971	-3.62618	-3.07483	-4.76534	-3.45517	-3.43934	-2.98211	-3.54002	-3.58551	-4.02023	-3.58984	0.503174
15.0754	-3.35875	-3.56628	-3.00288	-4.70884	-3.36759	-3.36314	-2.8895	-3.46361	-3.53729	-3.95739	-3.52153	0.510885
15.5779	-3.32153	-3.50464	-2.93115	-4.6697	-3.28319	-3.2932	-2.79114	-3.39121	-3.48032	-3.90935	-3.45754	0.524687
16.0804	-3.26964	-3.43539	-2.85381	-4.64067	-3.18924	-3.21705	-2.71217	-3.31027	-3.43514	-3.85652	-3.39199	0.539947
16.5829	-3.22371	-3.38378	-2.79653	-4.60266	-3.10953	-3.15883	-2.63863	-3.24471	-3.40493	-3.80823	-3.33715	0.549285
17.0854	-3.19065	-3.33483	-2.7442	-4.57395	-3.03995	-3.11443	-2.5558	-3.19041	-3.3668	-3.77992	-3.28909	0.56239
17.5879	-3.14225	-3.27443	-2.68257	-4.56142	-2.95867	-3.06213	-2.48858	-3.12569	-3.32973	-3.75559	-3.23811	0.580225
18.0905	-3.09989	-3.22809	-2.63756	-4.54157	-2.8839	-3.02022	-2.43317	-3.06876	-3.3108	-3.7249	-3.19489	0.591794
18.593	-3.06962	-3.18891	-2.60225	-4.52109	-2.82439	-2.99719	-2.36707	-3.02823	-3.29061	-3.70659	-3.15959	0.603114
19.0955	-3.02353	-3.13611	-2.55569	-4.5183	-2.75521	-2.96785	-2.31021	-2.97917	-3.26195	-3.70259	-3.12106	0.621344
19.598	-2.98377	-3.09245	-2.52102	-4.51408	-2.68381	-2.93955	-2.26975	-2.92898	-3.24724	-3.69197	-3.08726	0.635646
20.1005	-2.95558	-3.05998	-2.50032	-4.50086	-2.62946	-2.93098	-2.21966	-2.89661	-3.24008	-3.67905	-3.06126	0.645559
20.603	-2.91141	-3.01371	-2.46825	-4.50126	-2.571	-2.92055	-2.17113	-2.86078	-3.2205	-3.6815	-3.03201	0.661996
21.1055	-2.87413	-2.97095	-2.44234	-4.50766	-2.50296	-2.90264	-2.14096	-2.81595	-3.20491	-3.68674	-3.00492	0.678431
21.608	-2.84813	-2.9425	-2.43333	-4.50093	-2.44972	-2.90111	-2.1045	-2.78618	-3.20294	-3.68034	-2.98497	0.688177
22.1106	-2.80618	-2.90207	-2.41442	-4.49928	-2.39978	-2.90386	-2.06197	-2.7597	-3.19163	-3.67891	-2.96178	0.701434
22.6131	-2.77178	-2.85942	-2.39539	-4.50932	-2.33612	-2.8938	-2.03668	-2.71948	-3.17307	-3.68947	-2.93845	0.718145
23.1156	-2.74844	-2.83288	-2.39444	-4.50756	-2.28149	-2.89319	-2.00998	-2.68795	-3.168	-3.6918	-2.92157	0.728862
23.6181	-2.70926	-2.79792	-2.38645	-4.50072	-2.23724	-2.90267	-1.97104	-2.66615	-3.16187	-3.68569	-2.9019	0.73904
24.1206	-2.6784	-2.7556	-2.37236	-4.50705	-2.17942	-2.89829	-1.94526	-2.63022	-3.14126	-3.69083	-2.87987	0.753811
24.6231	-2.65848	-2.7296	-2.37566	-4.50762	-2.12273	-2.89446	-1.92363	-2.59471	-3.12753	-3.69967	-2.86341	0.765599
25.1256	-2.62299	-2.70008	-2.37588	-4.49512	-2.08101	-2.90427	-1.88633	-2.57319	-3.12161	-3.69512	-2.84556	0.774064
25.6281	-2.59669	-2.65918	-2.36496	-4.49239	-2.03001	-2.9035	-1.8561	-2.54157	-3.10112	-3.69107	-2.82366	0.785636
26.1307	-2.58126	-2.63312	-2.36894	-4.49226	-1.9722	-2.8946	-1.83532	-2.50235	-3.0772	-3.69948	-2.80567	0.797514
26.6332	-2.5505	-2.609	-2.37444	-4.47604	-1.93011	-2.89939	-1.79894	-2.47776	-3.06567	-3.7022	-2.7884	0.805859
27.1357	-2.52968	-2.57085	-2.36535	-4.46228	-1.88594	-2.90005	-1.76262	-2.45008	-3.04631	-3.69437	-2.76675	0.814543
27.6382	-2.51942	-2.54428	-2.36725	-4.45816	-1.82915	-2.88634	-1.73958	-2.40895	-3.01433	-3.69636	-2.74638	0.825225
28.1407	-2.49387	-2.52486	-2.37539	-4.44069	-1.78473	-2.88265	-1.70416	-2.37903	-2.99247	-3.70582	-2.72837	0.834234
28.6432	-2.47875	-2.49045	-2.36754	-4.41698	-1.74628	-2.88245	-1.66177	-2.35389	-2.97272	-3.70365	-2.70745	0.841501
29.1457	-2.47362	-2.46302	-2.3657	-4.40579	-1.69313	-2.86563	-1.63392	-2.31312	-2.9367	-3.69971	-2.68503	0.850456
29.6482	-2.45304	-2.44729	-2.37432	-4.38864	-1.64575	-2.85222	-1.59924	-2.27693	-2.90263	-3.70964	-2.66497	0.859965
30.1508	-2.44316	-2.41753	-2.36761	-4.35843	-1.61101	-2.84877	-1.55192	-2.25201	-2.87875	-3.71788	-2.64471	0.867366
30.6533	-2.44252	-2.38958	-2.3614	-4.33839	-1.56379	-2.83083	-1.5178	-2.21357	-2.84226	-3.71465	-2.62148	0.875088
31.1558	-2.42616	-2.37671	-2.36876	-4.32163	-1.51431	-2.80847	-1.48399	-2.17168	-2.79769	-3.71916	-2.59886	0.884451
31.6583	-2.42065	-2.3527	-2.36339	-4.28959	-1.48084	-2.79944	-1.43456	-2.14436	-2.76547	-3.73381	-2.57848	0.892589
32.1608	-2.42358	-2.32531	-2.35305	-4.26106	-1.44082	-2.78175	-1.39474	-2.10932	-2.72979	-3.73828	-2.55577	0.899987
32.6633	-2.41051	-2.3149	-2.35787	-4.24352	-1.39132	-2.75267	-1.36258	-2.06365	-2.6792	-3.73746	-2.53137	0.908789
33.1658	-2.4084	-2.2978	-2.35411	-4.21402	-1.35702	-2.73623	-1.31507	-2.03165	-2.63617	-3.74942	-2.50999	0.917282
33.6683	-2.41383	-2.27282	-2.34051	-4.17976	-1.32427	-2.71915	-1.27207	-1.9998	-2.6	-3.762	-2.48842	0.924708
34.1709	-2.40288	-2.265	-2.34185	-4.15975	-1.27783	-2.68672	-1.24319	-1.95296	-2.54907	-3.76115	-2.46404	0.932845
34.6734	-2.40281	-2.25607	-2.33972	-4.13543	-1.24205	-2.66271	-1.20273	-1.91497	-2.49677	-3.76365	-2.44169	0.940813
35.1759	-2.4092	-2.23597	-2.32396	-4.09959	-1.21614	-2.64635	-1.16145	-1.88486	-2.45807	-3.77667	-2.42123	0.947339
35.6784	-2.39864	-2.23145	-2.321	-4.07555	-1.17686	-2.61506	-1.13861	-1.83943	-2.41209	-3.7802	-2.39889	0.954222
36.1809	-2.39861	-2.2318	-2.31992	-4.05628	-1.14143	-2.5856	-1.11056	-1.79547	-2.35651	-3.77406	-2.37703	0.960855
36.6834	-2.40366	-2.21927	-2.30283	-4.02292	-1.12217	-2.56989	-1.07666	-1.76497	-2.31468	-3.77792	-2.3575	0.964945
37.1859	-2.3908	-2.21924	-2.2947	-3.99422	-1.09407	-2.54367	-1.06202	-1.72324	-2.27713	-3.7842	-2.33833	0.969123
37.6884	-2.38763	-2.22983	-2.29341	-3.97747	-1.06223	-2.512	-1.04944	-1.67533	-2.22705	-3.77578	-2.31902	0.973956
38.191	-2.38758	-2.22769	-2.2754	-3.94938	-1.04846	-2.49625	-1.02701	-1.64298	-2.18475	-3.76634	-2.30058	0.974935
38.6935	-2.36821	-2.23374	-2.26114	-3.91706	-1.03276	-2.4773	-1.0211	-1.60689	-2.15715	-3.76764	-2.2843	0.97472
39.196	-2.35729	-2.25504	-2.25745	-3.8995	-1.00661	-2.44713	-1.02451	-1.55895	-2.12139	-3.76133	-2.26892	0.97717
39.6985	-2.34741	-2.26519	-2.23779	-3.87799	-0.995244	-2.43065	-1.01647	-1.5247	-2.08456	-3.74219	-2.25222	0.975754
40.201	-2.31681	-2.27802	-2.21568	-3.8453	-0.989442	-2.41923	-1.01976	-1.49573	-2.0665	-3.73016	-2.23766	0.970367
40.7035	-2.29358	-2.30851	-2.20609	-3.82486	-0.969501	-2.39395	-1.0385	-1.453	-2.04955	-3.72258	-2.22601	0.969175
41.206	-2.26966	-2.33035	-2.1828	-3.80957	-0.957277	-2.3763	-1.04688	-1.41862	-2.02399	-3.70011	-2.21155	0.966581
41.7085	-2.22405	-2.34872	-2.15082	-3.78043	-0.956895	-2.37049	-1.05963	-1.3972	-2.01294	-3.6723	-2.19735	0.957124
42.2111	-2.18534	-2.38489	-2.13164	-3.75627	-0.942893	-2.35182	-1.09122	-1.36375	-2.01305	-3.65468	-2.18756	0.951176
42.7136	-2.14506	-2.4157	-2.10247	-3.74436	-0.927497	-2.33226	-1.11538	-1.33061	-2.00276	-3.63177	-2.17479	0.948427
43.2161	-2.08325	-2.43713	-2.05921	-3.72128	-0.926812	-2.32757	-1.13575	-1.31416	-1.99701	-3.59385	-2.1596	0.938457
43.7186	-2.02933	-2.47408	-2.0273	-3.69412	-0.916438	-2.31406	-1.17409	-1.29054	-2.00823	-3.56035	-2.14885	0.929026
44.2211	-1.9746	-2.50931	-1.99023	-3.68184	-0.895305	-2.29084	-1.20863	-1.25905	-2.01356	-3.53441	-2.13578	0.927313
44.7236	-1.90003	-2.53008	-1.9354	-3.6655	-0.886764	-2.28101	-1.23138	-1.24352	-2.01223	-3.49649	-2.11824	0.921965
45.2261	-1.83563	-2.56215	-1.88945	-3.63773	-0.87414	-2.26883	-1.26749	-1.22802	-2.02635	-3.45224	-2.1042	0.913534
45.7286	-1.77194	-2.59629	-1.84432	-3.6219	-0.843472	-2.24107	-1.30395	-1.19899	-2.04334	-3.42092	-2.08862	0.914484
46.2312	-1.69044	-2.61257	-1.78051	-3.6107	-0.819177	-2.22186	-1.32266	-1.18102	-2.04724	-3.39143	-2.06776	0.917671
46.7337	-1.62135	-2.63441	-1.72264	-3.58478	-0.797656	-2.2075	-1.34719	-1.17017	-2.05877	-3.35012	-2.04946	0.915276
47.2362	-1.55406	-2.66139	-1.67188	-3.56253	-0.75645	-2.17557	-1.37537	-1.14339	-2.08148	-3.31424	-2.02964	0.919646
47.7387	-1.47043	-2.6687	-1.60363	-3.55039	-0.714457	-2.14385	-1.38225	-1.11875	-2.09161	-3.29119	-2.00353	0.930675
48.2412	-1.40071	-2.67472	-1.53701	-3.52381	-0.681783	-2.12135	-1.38519	-1.10537	-2.09743	-3.26042	-1.97878	0.935424
48.7437	-1.33307	-2.68829	-1.48169	-3.48879	-0.632964	-2.08276	-1.39346	-1.07744	-2.11616	-3.2212	-1.95158	0.941612
49.2462	-1.24989	-2.68315	-1.41057	-3.46315	-0.575245	-2.03495	-1.38047	-1.04203	-2.12785	-3.19296	-1.91603	0.955641
49.7487	-1.1815	-2.6708	-1.33488	-3.42726	-0.529108	-1.99778	-1.35459	-1.01939	-2.12436	-3.16786	-1.88075	0.964837
50.2513	-1.11507	-2.6684	-1.27207	-3.37331	-0.47334	-1.95069	-1.33519	-0.988447	-2.12829	-3.12837	-1.84332	0.971153
50.7538	-1.03368	-2.65109	-1.19638	-3.32459	-0.40185	-1.88783	-1.29958	-0.943219	-2.13378	-3.08827	-1.79603	0.984224
51.2563	-0.96788	-2.6218	-1.11041	-3.2743	-0.34048	-1.83434	-1.2456	-0.909146	-2.12034	-3.05971	-1.7484	0.995105
51.7588	-0.903904	-2.6035	-1.03802	-3.20362	-0.278772	-1.77987	-1.19898	-0.875372	-2.10434	-3.02431	-1.70107	1.00132
52.2613	-0.825532	-2.57545	-0.958225	-3.13177	-0.199165	-1.70717	-1.14481	-0.824182	-2.09649	-2.97689	-1.64397	1.0119
52.7638	-0.763404	-2.53156	-0.864698	-3.06677	-0.125621	-1.63933	-1.07028	-0.778859	-2.07409	-2.9379	-1.58525	1.02212
53.2663	-0.702716	-2.49795	-0.784752	-2.98549	-0.061159	-1.5791	-1.00184	-0.741744	-2.03894	-2.90493	-1.52986	1.02766
53.7688	-0.627915	-2.46061	-0.704283	-2.8952	0.0188501	-1.50254	-0.934844	-0.688223	-2.013	-2.85834	-1.46661	1.03524
54.2714	-0.569654	-2.40512	-0.608244	-2.81558	0.0995374	-1.4242	-0.847962	-0.632855	-1.98269	-2.80777	-1.39945	1.04319
54.7739	-0.512123	-2.35761	-0.52369	-2.72794	0.165569	-1.35922	-0.763225	-0.590592	-1.93414	-2.76901	-1.3372	1.04722
55.2764	-0.440501	-2.31241	-0.444791	-2.62477	0.241909	-1.28368	-0.687326	-0.53685	-1.88926	-2.72616	-1.27038	1.05188
55.7789	-0.385438	-2.24845	-0.349427	-2.53006	0.326917	-1.19948	-0.594612	-0.473437	-1.85025	-2.66901	-1.19733	1.05735
56.2814	-0.330146	-2.18875	-0.261265	-2.43717	0.396742	-1.1302	-0.49856	-0.423927	-1.79435	-2.61693	-1.12846	1.05959
56.7839	-0.26056	-2.13672	-0.183862	-2.32677	0.469307	-1.05877	-0.416186	-0.370768	-1.73237	-2.57263	-1.05893	1.0614
57.2864	-0.207283	-2.06711	-0.0908677	-2.21821	0.556471	-0.973974	-0.322518	-0.302531	-1.68139	-2.51551	-0.982293	1.06481
57.7889	-0.152581	-1.9971	3.32724e-05	-2.11974	0.632298	-0.90139	-0.219912	-0.244944	-1.62131	-2.45054	-0.907519	1.06581
58.2915	-0.0831694	-1.93889	0.0761183	-2.00765	0.702525	-0.83572	-0.132654	-0.192469	-1.54651	-2.39659	-0.8355	1.06479
58.794	-0.0295917	-1.8661	0.164838	-1.88922	0.789246	-0.755638	-0.041365	-0.123532	-1.48056	-2.34183	-0.757375	1.06617
59.2965	0.0267189	-1.78798	0.25664	-1.78471	0.871631	-0.681587	0.0632025	-0.0587621	-1.4163	-2.27206	-0.678321	1.06705
59.799	0.0981388	-1.72416	0.331065	-1.67526	0.941479	-0.621589	0.153989	-0.00620116	-1.33446	-2.20483	-0.604182	1.06388
60.3015	0.154043	-1.65026	0.41343	-1.55326	1.02503	-0.550083	0.240976	0.0599008	-1.25336	-2.1482	-0.526179	1.06263
60.804	0.213657	-1.56651	0.503545	-1.44352	1.11245	-0.476654	0.343348	0.129759	-1.1826	-2.08199	-0.444851	1.06409
61.3065	0.288382	-1.49774	0.575602	-1.33948	1.18385	-0.420583	0.436412	0.183781	-1.09899	-2.00616	-0.369493	1.06049
61.809	0.347516	-1.42465	0.649828	-1.22144	1.26235	-0.359263	0.518729	0.244621	-1.00653	-1.94153	-0.293037	1.0562
62.3116	0.411023	-1.33845	0.735571	-1.10927	1.35197	-0.28875	0.615809	0.316091	-0.927055	-1.88102	-0.211407	1.05793
62.8141	0.489406	-1.2664	0.804772	-1.01136	1.42657	-0.234363	0.710015	0.372444	-0.845292	-1.80722	-0.136144	1.0563
63.3166	0.551995	-1.19665	0.870206	-0.903261	1.49956	-0.182826	0.788549	0.426932	-0.748879	-1.73467	-0.0629039	1.0502
63.8191	0.619514	-1.11234	0.949768	-0.792254	1.5878	-0.117733	0.878344	0.496068	-0.661151	-1.67631	0.0171708	1.05132
64.3216	0.701527	-1.03985	1.01647	-0.698731	1.66607	-0.0634966	0.972151	0.555167	-0.582569	-1.61359	0.0913137	1.05344
64.8241	0.767346	-0.976081	1.074	-0.602966	1.73426	-0.0199819	1.04806	0.604365	-0.490471	-1.54127	0.159726	1.04835
65.3266	0.838382	-0.897868	1.14667	-0.496857	1.8174	0.0371884	1.12923	0.6683	-0.397976	-1.48058	0.23639	1.04821
65.8291	0.923239	-0.827451	1.21164	-0.405269	1.89829	0.0913622	1.22026	0.730149	-0.321227	-1.42926	0.309174	1.05375
66.3317	0.991271	-0.770823	1.26291	-0.320905	1.9632	0.129496	1.29419	0.776643	-0.238586	-1.36718	0.372022	1.05229
66.8342	1.06466	-0.701216	1.32828	-0.223277	2.03847	0.177226	1.36598	0.833618	-0.146361	-1.30433	0.443304	1.05116
67.3367	1.15106	-0.634068	1.39176	-0.132308	2.11976	0.23034	1.45131	0.896794	-0.0685736	-1.25713	0.514894	1.0579
67.8392	1.21992	-0.583909	1.43832	-0.0560596	2.18348	0.266132	1.52329	0.943121	0.0043792	-1.20929	0.572939	1.06088
68.3417	1.29416	-0.523591	1.49611	0.0305945	2.24985	0.304304	1.58574	0.992442	0.0911608	-1.15026	0.637052	1.06015
68.8442	1.38046	-0.459979	1.558	0.120291	2.3287	0.354264	1.66244	1.05429	0.171697	-1.10001	0.707015	1.0658
69.3467	1.44835	-0.414578	1.60173	0.192425	2.39291	0.389881	1.73162	1.10219	0.2385	-1.06118	0.762184	1.07172
69.8492	1.52148	-0.363144	1.65242	0.267007	2.45082	0.419408	1.78504	1.14438	0.31584	-1.01233	0.818093	1.07284
70.3518	1.60556	-0.303161	1.71269	0.351977	2.52362	0.463364	1.85011	1.20157	0.397525	-0.958376	0.884487	1.07653
70.8543	1.67027	-0.26067	1.75556	0.421784	2.58817	0.499536	1.91435	1.25112	0.462412	-0.918468	0.938406	1.08255
71.3568	1.74005	-0.217279	1.80011	0.483554	2.6384	0.52249	1.95897	1.28718	0.528111	-0.880082	0.98615	1.08558
71.8593	1.81957	-0.161402	1.85831	0.557643	2.70103	0.558221	2.00984	1.33577	0.605403	-0.828409	1.0456	1.08792
72.3618	1.8788	-0.120634	1.90153	0.623372	2.76329	0.594611	2.06618	1.38431	0.669878	-0.781326	1.098	1.09172
72.8643	1.94289	-0.0846754	1.94027	0.672289	2.80634	0.613872	2.10213	1.41434	0.723544	-0.746879	1.13841	1.09503
73.3668	2.01551	-0.0341884	1.99433	0.729636	2.85503	0.640114	2.13704	1.44995	0.788823	-0.70418	1.18721	1.09681
73.8693	2.06682	0.00497288	2.03662	0.78765	2.91067	0.674602	2.18199	1.49223	0.850131	-0.65315	1.23525	1.09776
74.3719	2.12264	0.0338474	2.06776	0.825484	2.9468	0.692042	2.20888	1.51525	0.892614	-0.614969	1.26903	1.09909
74.8744	2.18545	0.0773723	2.11316	0.863674	2.97945	0.707953	2.22679	1.53471	0.939096	-0.582054	1.30456	1.09988
75.3769	2.22558	0.11459	2.1506	0.910347	3.02353	0.736693	2.25654	1.56527	0.990576	-0.536354	1.34374	1.09845
75.8794	2.26943	0.137202	2.17091	0.940014	3.05211	0.752514	2.27295	1.58092	1.02259	-0.492598	1.3706	1.09624
76.3819	2.31833	0.172841	2.20223	0.960534	3.06764	0.758012	2.27294	1.58455	1.04699	-0.463713	1.39204	1.09406
76.8844	2.34301	0.207915	2.22989	0.992768	3.09443	0.776665	2.28308	1.60025	1.08092	-0.430516	1.41784	1.09005
77.3869	2.37059	0.225615	2.23588	1.01613	3.1124	0.789372	2.28585	1.60876	1.10238	-0.38773	1.43593	1.08384
77.8894	2.40139	0.252861	2.24767	1.02265	3.10971	0.784977	2.26656	1.59887	1.1061	-0.357081	1.44337	1.07633
78.392	2.40667	0.284879	2.25977	1.0379	3.11336	0.789477	2.25254	1.59694	1.11667	-0.336267	1.45219	1.06817
78.8945	2.41432	0.298118	2.24735	1.05391	3.11563	0.795614	2.23722	1.59547	1.12519	-0.304979	1.45778	1.05818
79.397	2.42359	0.315433	2.23394	1.04973	3.0935	0.781427	2.19708	1.57202	1.11157	-0.273751	1.45045	1.04439
79.8995	2.40639	0.341313	2.22388	1.0458	3.06896	0.768108	2.1551	1.54796	1.09541	-0.259539	1.43934	1.02989
80.402	2.39131	0.348105	2.1884	1.04972	3.04866	0.762165	2.11692	1.52975	1.08512	-0.246038	1.42741	1.016
80.9045	2.37653	0.351883	2.14442	1.03543	3.00454	0.736817	2.0547	1.49019	1.05558	-0.223102	1.4027	0.996848
81.407	2.33471	0.365931	2.10563	1.0105	2.94753	0.702516	1.98278	1.44002	1.01151	-0.211693	1.36894	0.974907
81.9095	2.29506	0.361827	2.04277	0.995312	2.89675	0.677652	1.91797	1.39797	0.97437	-0.215064	1.33446	0.956432
82.4121	2.25471	0.347106	1.96423	0.968683	2.82688	0.637934	1.8333	1.33956	0.926353	-0.212098	1.28866	0.93398
82.9146	2.18715	0.342452	1.89144	0.92245	2.73475	0.580089	1.73182	1.2618	0.854985	-0.208685	1.22982	0.905901
83.4171	2.12217	0.322174	1.79797	0.881885	2.6466	0.529202	1.63816	1.19033	0.78413	-0.224984	1.16876	0.882435
83.9196	2.05587	0.284594	1.6827	0.83849	2.54662	0.470091	1.53112	1.10988	0.71201	-0.248746	1.09826	0.858395
84.4221	1.96269	0.255533	1.57219	0.771236	2.41838	0.386724	1.40181	1.0045	0.615029	-0.265604	1.01225	0.827217
84.9246	1.87291	0.215157	1.44584	0.700588	2.28795	0.30405	1.27792	0.899529	0.507417	-0.294305	0.921705	0.799543
85.4271	1.7816	0.152839	1.29321	0.633815	2.15319	0.220197	1.1479	0.793039	0.404026	-0.343015	0.823679	0.774544
85.9296	1.66423	0.0964887	1.14288	0.545056	1.98903	0.110923	0.992817	0.660631	0.281764	-0.390605	0.709322	0.743378
86.4322	1.55154	0.034404	0.982406	0.442419	1.81435	-0.00573937	0.838317	0.520705	0.138569	-0.437377	0.58796	0.714039
86.9347	1.43773	-0.0516925	0.793403	0.346259	1.64123	-0.117913	0.684653	0.385277	-0.00117719	-0.504578	0.461319	0.688823
87.4372	1.29946	-0.134936	0.603285	0.235804	1.44304	-0.251324	0.506651	0.228519	-0.148353	-0.583872	0.319827	0.660034
87.9397	1.16788	-0.217458	0.409167	0.104014	1.2267	-0.399689	0.323491	0.0570642	-0.319799	-0.656875	0.169449	0.633204
88.4422	1.0364	-0.322845	0.187168	-0.0232934	1.01523	-0.54074	0.147322	-0.106549	-0.493517	-0.738135	0.0161046	0.610637
88.9447	0.882925	-0.428311	-0.0393431	-0.153918	0.787958	-0.694556	-0.0480601	-0.282513	-0.662956	-0.83934	-0.147811	0.586816
89.4472	0.738884	-0.526203	-0.263274	-0.307015	0.538502	-0.86791	-0.253075	-0.477538	-0.851139	-0.940052	-0.320882	0.567669
89.9497	0.596938	-0.6426	-0.510862	-0.460797	0.29462	-1.03407	-0.445966	-0.664819	-1.04893	-1.03439	-0.495088	0.55364
90.4523	0.436228	-0.761423	-0.765194	-0.607094	0.0472944	-1.20176	-0.64894	-0.853403	-1.23556	-1.14256	-0.673241	0.5395
90.9548	0.288411	-0.866251	-1.01019	-0.769501	-0.220761	-1.38844	-0.863533	-1.06104	-1.42829	-1.2601	-0.857969	0.53343
91.4573	0.145509	-0.98259	-1.27137	-0.938057	-0.484348	-1.57011	-1.0626	-1.26378	-1.63443	-1.36553	-1.04273	0.534607
91.9598	-0.0120864	-1.10284	-1.54013	-1.09165	-0.738345	-1.74185	-1.2602	-1.45696	-1.82889	-1.46793	-1.22409	0.536021
92.4623	-0.152622	-1.20383	-1.7935	-1.24898	-1.00554	-1.92665	-1.46834	-1.66388	-2.01426	-1.58158	-1.40592	0.546634
92.9648	-0.284699	-1.30751	-2.05329	-1.41492	-1.26971	-2.10958	-1.65956	-1.86952	-2.20965	-1.68829	-1.58667	0.565484
93.4673	-0.426885	-1.41566	-2.31985	-1.56315	-1.5131	-2.27351	-1.83713	-2.05682	-2.39757	-1.77681	-1.75805	0.58437
93.9698	-0.547681	-1.50141	-2.56608	-1.69999	-1.75727	-2.44026	-2.02074	-2.24776	-2.5645	-1.86561	-1.92113	0.61077
94.4724	-0.656525	-1.5808	-2.80758	-1.84247	-1.99884	-2.60759	-2.18767	-2.43997	-2.7311	-1.95549	-2.0808	0.643499
94.9749	-0.771437	-1.66497	-3.05339	-1.96867	-2.21254	-2.75096	-2.32994	-2.6088	-2.89546	-2.0246	-2.22808	0.675206
95.4774	-0.861463	-1.72661	-3.27575	-2.06999	-2.41255	-2.88478	-2.47111	-2.76879	-3.03457	-2.07738	-2.3583	0.711962
95.9799	-0.93706	-1.77414	-3.48257	-2.16857	-2.60875	-3.01978	-2.59764	-2.93051	-3.15974	-2.13157	-2.48103	0.751975
96.4824	-1.01601	-1.82657	-3.69046	-2.25515	-2.77542	-3.13092	-2.69233	-3.06876	-3.28468	-2.17438	-2.59147	0.789187
96.9849	-1.06807	-1.85956	-3.87443	-2.30984	-2.91549	-3.22135	-2.77817	-3.18669	-3.38821	-2.19176	-2.67936	0.829319
97.4874	-1.10486	-1.87299	-4.03408	-2.3513	-3.04875	-3.31147	-2.85341	-3.3045	-3.4665	-2.2015	-2.75494	0.870511
97.9899	-1.14421	-1.89158	-4.19158	-2.3863	-3.15628	-3.38297	-2.89516	-3.40354	-3.54157	-2.21209	-2.82053	0.907129
98.4925	-1.15672	-1.89731	-4.32689	-2.39175	-3.22905	-3.42706	-2.92137	-3.47477	-3.60457	-2.20508	-2.86346	0.944081
98.995	-1.15492	-1.8806	-4.43454	-2.37427	-3.29096	-3.4681	-2.943	-3.54189	-3.63932	-2.1816	-2.89092	0.981326
99.4975	-1.15333	-1.86805	-4.54226	-2.34905	-3.33498	-3.49996	-2.93199	-3.60094	-3.66394	-2.16368	-2.91082	1.01557
100	-1.13984	-1.86853	-4.57892	-2.33732	-3.34296	-3.50326	-2.90521	-3.62126	-3.67668	-2.16543	-2.91394	1.02841

## Sheet: M1b_LeftLeg_NH
StancePhase	NEleL_Meas1	NEleL_Meas2	NEleL_Meas3	NEleL_Meas4	NEleL_Meas5	NEleL_Meas6	NEleL_Meas7	NEleL_Meas8	NEleL_Meas9	NEleL_Meas10	NEleL_Mean	NEleL_SD
0	9.57669	8.76851	8.35442	9.00277	9.08682	9.66065	7.41095	9.44781	7.86433	9.29534	8.84683	0.753872
0.502513	9.54797	8.64686	8.21274	8.89757	8.96473	9.60261	7.26333	9.33329	7.72312	9.15649	8.73487	0.781644
1.00503	9.50526	8.4974	8.07017	8.79161	8.82036	9.49807	7.09111	9.1967	7.58858	9.01317	8.60724	0.804743
1.50754	9.47104	8.36422	7.95295	8.70816	8.69334	9.40271	6.95019	9.08574	7.47368	8.89768	8.49997	0.824128
2.01005	9.41917	8.22588	7.82792	8.61621	8.55583	9.31802	6.80726	8.97154	7.36316	8.78421	8.38892	0.842944
2.51256	9.35849	8.1034	7.7088	8.52837	8.431	9.25008	6.68317	8.87319	7.24999	8.67299	8.28595	0.86042
3.01508	9.30011	7.97708	7.60542	8.45442	8.30826	9.17943	6.57547	8.79203	7.15604	8.57914	8.19274	0.873808
3.51759	9.21935	7.85104	7.49682	8.37225	8.17797	9.11618	6.46916	8.71113	7.06407	8.49848	8.09765	0.885475
4.0201	9.13896	7.74035	7.39795	8.29651	8.06124	9.06976	6.37947	8.64034	6.9738	8.417	8.01154	0.895975
4.52261	9.05316	7.62272	7.31439	8.23257	7.94678	9.01907	6.3078	8.58874	6.90324	8.3438	7.93323	0.90084
5.02513	8.94882	7.50878	7.22672	8.1599	7.82591	8.97102	6.23665	8.53851	6.83129	8.28761	7.85352	0.905031
5.52764	8.85184	7.40799	7.15294	8.0966	7.71976	8.93772	6.17808	8.49032	6.76648	8.23437	7.78361	0.90853
6.03015	8.74251	7.29885	7.09409	8.04359	7.61701	8.89881	6.13798	8.45924	6.7202	8.18059	7.71929	0.905574
6.53266	8.62509	7.19777	7.03283	7.98277	7.50988	8.85869	6.09796	8.43224	6.67082	8.14126	7.65493	0.903582
7.03518	8.51654	7.10796	6.98878	7.93446	7.41929	8.83224	6.06636	8.40109	6.63391	8.1131	7.60137	0.901175
7.53769	8.3928	7.01078	6.95808	7.89475	7.33356	8.8006	6.05313	8.38265	6.6123	8.08238	7.5521	0.893044
8.0402	8.27316	6.92651	6.92563	7.8483	7.24526	8.76543	6.04013	8.3723	6.5869	8.05806	7.50417	0.887019
8.54271	8.15829	6.8517	6.9117	7.81639	7.17478	8.74374	6.03131	8.35503	6.57773	8.04963	7.46703	0.880809
9.04523	8.03109	6.77199	6.90771	7.79038	7.10984	8.71833	6.03996	8.34454	6.57863	8.04351	7.4336	0.871074
9.54774	7.91686	6.70912	6.90151	7.75829	7.04323	8.68779	6.04926	8.34566	6.57599	8.03547	7.40232	0.86336
10.0503	7.80047	6.65311	6.91355	7.74157	6.99488	8.67056	6.05854	8.3406	6.59121	8.04019	7.38047	0.855985
10.5528	7.6796	6.59455	6.93114	7.72736	6.95194	8.65128	6.08355	8.33571	6.61007	8.05473	7.36199	0.847689
11.0553	7.57436	6.55437	6.94603	7.70778	6.90744	8.62527	6.10994	8.34357	6.62658	8.06478	7.34601	0.840355
11.5578	7.46137	6.51687	6.97821	7.70356	6.88083	8.61182	6.13251	8.34826	6.66016	8.07842	7.3372	0.834378
12.0603	7.35402	6.4784	7.01153	7.69828	6.85861	8.59765	6.16857	8.3468	6.69069	8.10531	7.33099	0.828962
12.5628	7.25857	6.45742	7.04206	7.68847	6.83395	8.57494	6.2071	8.35595	6.72091	8.13174	7.32711	0.823342
13.0653	7.1543	6.43416	7.0883	7.69316	6.82589	8.56336	6.23864	8.36614	6.76521	8.15243	7.32816	0.820501
13.5678	7.06415	6.41144	7.13111	7.693	6.82037	8.55213	6.28078	8.36593	6.80075	8.18166	7.33013	0.817756
14.0704	6.97818	6.4038	7.171	7.68912	6.81089	8.5306	6.32648	8.3716	6.83884	8.21667	7.33372	0.814185
14.5729	6.8877	6.38949	7.22409	7.69799	6.8164	8.51853	6.3625	8.38261	6.8864	8.24238	7.34081	0.814816
15.0754	6.81489	6.37778	7.26915	7.69831	6.82246	8.50806	6.4056	8.38222	6.92168	8.26625	7.34664	0.813704
15.5779	6.73845	6.37796	7.31143	7.696	6.82321	8.48615	6.45325	8.38166	6.96276	8.29827	7.35292	0.811445
16.0804	6.6655	6.36836	7.36402	7.70434	6.8377	8.47222	6.48933	8.38958	7.00781	8.32485	7.36237	0.814256
16.5829	6.60758	6.36377	7.40482	7.70124	6.85115	8.46144	6.52882	8.38852	7.03966	8.34033	7.36873	0.813824
17.0854	6.54176	6.36713	7.44384	7.69725	6.85846	8.43863	6.57391	8.3815	7.08014	8.3594	7.3742	0.811553
17.5879	6.4876	6.35889	7.49054	7.70178	6.87865	8.42221	6.60668	8.38389	7.11869	8.38005	7.3829	0.814213
18.0905	6.4409	6.35781	7.52308	7.69304	6.8966	8.41049	6.63936	8.38234	7.14557	8.38733	7.38765	0.813987
18.593	6.3874	6.36021	7.5557	7.68564	6.90786	8.38648	6.67874	8.37082	7.18259	8.3889	7.39043	0.81067
19.0955	6.35017	6.35053	7.59356	7.68457	6.93137	8.36725	6.70614	8.3671	7.2121	8.39556	7.39584	0.811046
19.598	6.31124	6.34981	7.61604	7.66937	6.95164	8.35427	6.73018	8.36564	7.23339	8.39429	7.39759	0.810802
20.1005	6.27136	6.34805	7.64081	7.65793	6.96487	8.32918	6.7618	8.35288	7.2646	8.37952	7.3971	0.806271
20.603	6.24659	6.3353	7.66831	7.65054	6.98994	8.30715	6.78268	8.34403	7.28381	8.36645	7.39748	0.803431
21.1055	6.21331	6.33274	7.68014	7.62904	7.01097	8.29264	6.79728	8.34274	7.2995	8.3538	7.39522	0.802635
21.608	6.18679	6.32503	7.69646	7.61366	7.02491	8.26624	6.81999	8.3317	7.32297	8.32699	7.39147	0.797291
22.1106	6.16874	6.30885	7.71294	7.59992	7.05049	8.24081	6.83401	8.31928	7.33169	8.29381	7.38605	0.791669
22.6131	6.14052	6.3034	7.71429	7.57284	7.07147	8.2237	6.8393	8.31734	7.34187	8.26567	7.37904	0.789384
23.1156	6.12484	6.28954	7.72214	7.55398	7.08547	8.19498	6.8528	8.30967	7.35605	8.23012	7.37196	0.783699
23.6181	6.10819	6.2708	7.72754	7.53439	7.11104	8.16502	6.86023	8.29553	7.35483	8.18168	7.36093	0.776679
24.1206	6.08527	6.26244	7.71912	7.50305	7.13155	8.14399	6.85701	8.29171	7.35947	8.1357	7.34893	0.772255
24.6231	6.07577	6.24329	7.71884	7.48186	7.14529	8.11202	6.86153	8.28764	7.36331	8.09154	7.33811	0.766734
25.1256	6.05698	6.22331	7.71363	7.45791	7.17058	8.07683	6.8629	8.27373	7.35332	8.03488	7.32241	0.759948
25.6281	6.03927	6.21226	7.69657	7.42466	7.19046	8.05113	6.85227	8.26705	7.35226	7.97343	7.30594	0.753742
26.1307	6.03019	6.18908	7.68886	7.40328	7.20387	8.0156	6.8483	8.2656	7.34542	7.91898	7.29092	0.749114
26.6332	6.00815	6.16917	7.67397	7.37753	7.22891	7.97503	6.84422	8.25363	7.32833	7.85966	7.27186	0.743677
27.1357	5.99435	6.1559	7.64974	7.34558	7.24826	7.94428	6.8274	8.24372	7.32145	7.78996	7.25206	0.736912
27.6382	5.98062	6.13043	7.63556	7.32671	7.2615	7.90499	6.81568	8.24299	7.30448	7.72515	7.23281	0.734006
28.1407	5.95634	6.1121	7.61223	7.30206	7.28649	7.85891	6.80677	8.23389	7.28226	7.66517	7.21162	0.730112
28.6432	5.94371	6.09762	7.58243	7.2744	7.30553	7.82267	6.78515	8.22101	7.26957	7.59597	7.18981	0.724131
29.1457	5.92253	6.07223	7.56273	7.26015	7.31886	7.77935	6.76668	8.21856	7.24391	7.52492	7.16699	0.723465
29.6482	5.89793	6.05725	7.53222	7.2387	7.34399	7.72767	6.75373	8.21205	7.21861	7.46401	7.14462	0.720732
30.1508	5.88284	6.04313	7.49822	7.2172	7.3629	7.6857	6.72882	8.19675	7.20033	7.40193	7.12178	0.716478
30.6533	5.85426	6.02055	7.47368	7.20848	7.37645	7.63839	6.70489	8.18994	7.16814	7.33295	7.09677	0.717841
31.1558	5.83067	6.01073	7.437	7.1911	7.40182	7.58153	6.6888	8.18416	7.14159	7.27205	7.07394	0.715818
31.6583	5.8097	5.99878	7.39973	7.17628	7.42064	7.53417	6.66225	8.16658	7.11816	7.21966	7.05059	0.713675
32.1608	5.77616	5.98169	7.37065	7.1727	7.4344	7.48355	6.63441	8.15264	7.08196	7.16181	7.025	0.715957
32.6633	5.75325	5.97855	7.32848	7.15915	7.45993	7.42266	6.61619	8.14389	7.05547	7.10521	7.00228	0.714223
33.1658	5.72447	5.97063	7.28846	7.15047	7.47855	7.37109	6.58957	8.12287	7.02749	7.06183	6.97854	0.71402
33.6683	5.68934	5.96153	7.25466	7.15085	7.49235	7.31868	6.55938	8.09886	6.98976	7.02064	6.9536	0.715578
34.1709	5.66509	5.96642	7.20718	7.14037	7.51781	7.25584	6.53984	8.08195	6.96397	6.97512	6.93136	0.713649
34.6734	5.62873	5.96456	7.16404	7.13685	7.53593	7.20224	6.51429	8.05503	6.93216	6.93943	6.90733	0.714739
35.1759	5.5946	5.96578	7.12448	7.13983	7.54941	7.15051	6.48292	8.01885	6.89499	6.91405	6.88354	0.714339
35.6784	5.56605	5.97986	7.07083	7.13167	7.57432	7.08877	6.46233	7.98948	6.86985	6.88447	6.86176	0.712141
36.1809	5.52411	5.98602	7.02312	7.13231	7.59131	7.03616	6.43828	7.95498	6.83498	6.85619	6.83775	0.713952
36.6834	5.49116	5.99928	6.97589	7.13665	7.60364	6.98822	6.40632	7.90736	6.79979	6.84091	6.81492	0.711838
37.1859	5.45511	6.02304	6.91487	7.13013	7.62693	6.93088	6.3844	7.86393	6.77454	6.82756	6.79314	0.710333
37.6884	5.4095	6.03833	6.86141	7.13388	7.64144	6.88219	6.36156	7.82093	6.7373	6.80874	6.76953	0.712813
38.191	5.37436	6.06386	6.80588	7.13835	7.65104	6.84058	6.32901	7.76355	6.70465	6.79815	6.74694	0.710711
38.6935	5.32767	6.09631	6.73824	7.13276	7.67085	6.79012	6.30489	7.7055	6.67813	6.79665	6.72411	0.711673
39.196	5.27844	6.1203	6.67985	7.13836	7.68079	6.74731	6.28221	7.65217	6.63922	6.78951	6.70082	0.715427
39.6985	5.23528	6.15655	6.61722	7.14159	7.68531	6.71345	6.24837	7.58623	6.609	6.7816	6.67746	0.715919
40.201	5.17657	6.19531	6.54457	7.13592	7.69897	6.67112	6.22062	7.51423	6.58006	6.78481	6.65222	0.721114
40.7035	5.12293	6.22633	6.48202	7.14171	7.70138	6.63483	6.19634	7.44924	6.54038	6.78834	6.62835	0.727103
41.206	5.06775	6.27034	6.41277	7.14197	7.6975	6.60872	6.16	7.37626	6.51197	6.78416	6.60315	0.732391
41.7085	5.00011	6.31193	6.33553	7.13478	7.70133	6.57431	6.12692	7.29287	6.47969	6.78562	6.57431	0.742246
42.2111	4.94238	6.34682	6.26829	7.13853	7.69211	6.54379	6.09906	7.21611	6.4398	6.79377	6.54807	0.750888
42.7136	4.87583	6.39359	6.19185	7.13362	7.6754	6.52403	6.05892	7.13727	6.41155	6.79338	6.51954	0.761472
43.2161	4.80472	6.43233	6.10952	7.12273	7.66463	6.49588	6.01891	7.04566	6.37448	6.78833	6.48572	0.774686
43.7186	4.74263	6.46509	6.03634	7.12137	7.63881	6.46892	5.9853	6.95747	6.33374	6.79029	6.454	0.785526
44.2211	4.66727	6.50625	5.95176	7.10817	7.60428	6.45253	5.93967	6.87257	6.30272	6.78816	6.41934	0.800052
44.7236	4.59579	6.53314	5.8635	7.0902	7.57404	6.42738	5.89065	6.77507	6.25911	6.77292	6.37818	0.814486
45.2261	4.52685	6.55392	5.78294	7.07922	7.52716	6.40027	5.84836	6.67594	6.21609	6.75738	6.33681	0.826439
45.7286	4.44472	6.57728	5.68915	7.05297	7.471	6.38286	5.79457	6.58368	6.17889	6.74264	6.29178	0.842155
46.2312	4.37144	6.57995	5.59373	7.0226	7.41823	6.35619	5.73362	6.48186	6.1269	6.71309	6.23976	0.855729
46.7337	4.29158	6.57578	5.50378	6.99544	7.34826	6.32431	5.67892	6.37359	6.07879	6.67229	6.18427	0.867411
47.2362	4.20335	6.56679	5.39884	6.94956	7.26961	6.30121	5.61358	6.27367	6.03055	6.63225	6.12394	0.881045
47.7387	4.12382	6.53187	5.29375	6.89973	7.19461	6.26916	5.53759	6.16959	5.96635	6.58225	6.05687	0.892012
48.2412	4.03091	6.48942	5.19111	6.84861	7.10303	6.2297	5.46681	6.05553	5.90725	6.51338	5.98358	0.901701
48.7437	3.93768	6.43475	5.0723	6.77589	7.00414	6.19866	5.38682	5.94807	5.84075	6.43886	5.90379	0.910228
49.2462	3.84845	6.35161	4.95519	6.69946	6.90948	6.15959	5.29332	5.84184	5.75889	6.3607	5.81785	0.91695
49.7487	3.74497	6.26172	4.83827	6.61734	6.79889	6.11077	5.20377	5.7241	5.68217	6.26423	5.72462	0.922404
50.2513	3.64892	6.15476	4.70621	6.51221	6.68222	6.06896	5.10725	5.6092	5.59225	6.15404	5.6236	0.923816
50.7538	3.55017	6.02238	4.57898	6.40452	6.57046	6.01912	4.99577	5.50077	5.4909	6.04327	5.51763	0.925135
51.2563	3.44262	5.88753	4.45107	6.28808	6.44382	5.95649	4.88732	5.38311	5.39451	5.92255	5.40571	0.92456
51.7588	3.34638	5.73579	4.31092	6.15013	6.31303	5.89884	4.77493	5.26424	5.28209	5.78399	5.28604	0.919058
52.2613	3.24183	5.56687	4.17911	6.01277	6.1885	5.83338	4.64709	5.15526	5.1644	5.64115	5.16304	0.915308
52.7638	3.13749	5.40107	4.0462	5.86627	6.05087	5.75313	4.52084	5.04136	5.05073	5.49647	5.03644	0.908514
53.2663	3.04276	5.22061	3.90432	5.70293	5.91126	5.67677	4.39342	4.92186	4.92088	5.33573	4.90305	0.898241
53.7688	2.93769	5.03159	3.77328	5.54462	5.77917	5.59425	4.25064	4.81196	4.79221	5.16316	4.76786	0.890919
54.2714	2.84105	4.84927	3.64011	5.37818	5.63527	5.49636	4.10789	4.70186	4.6653	4.99161	4.63069	0.87933
54.7739	2.74754	4.6542	3.50089	5.20044	5.49081	5.40161	3.96694	4.58264	4.52383	4.81228	4.48812	0.867051
55.2764	2.64572	4.45811	3.37387	5.03144	5.35437	5.30217	3.81211	4.46939	4.38853	4.61785	4.34536	0.857997
55.7789	2.55606	4.27007	3.24333	4.85519	5.20673	5.18593	3.65637	4.35996	4.25143	4.42211	4.20072	0.843971
56.2814	2.46131	4.07106	3.10924	4.67286	5.05944	5.07032	3.50586	4.23977	4.10273	4.22833	4.05209	0.831598
56.7839	2.36383	3.87697	2.98735	4.50171	4.92041	4.94985	3.34443	4.11979	3.96323	4.02363	3.90512	0.821566
57.2864	2.27669	3.69021	2.85986	4.32376	4.77084	4.81062	3.18167	4.00608	3.81816	3.81243	3.75503	0.806892
57.7889	2.17881	3.49408	2.7306	4.1441	4.62277	4.66999	3.02724	3.88279	3.66597	3.60739	3.60237	0.79486
58.2915	2.08515	3.30722	2.61239	3.9765	4.48347	4.52616	2.86508	3.754	3.52429	3.40035	3.45346	0.783906
58.794	1.9955	3.12565	2.48647	3.80188	4.33448	4.36489	2.70052	3.63232	3.37423	3.18394	3.29999	0.770191
59.2965	1.89462	2.93675	2.36056	3.62894	4.18797	4.20289	2.54593	3.50507	3.22241	2.97082	3.1456	0.759251
59.799	1.80298	2.76017	2.24412	3.46755	4.0504	4.04139	2.3863	3.36848	3.08031	2.76405	2.99657	0.748524
60.3015	1.70732	2.5863	2.11841	3.29849	3.90345	3.86506	2.2226	3.23808	2.92803	2.55102	2.84188	0.737171
60.804	1.60503	2.40768	1.99463	3.13364	3.7594	3.68867	2.06919	3.10767	2.77894	2.33528	2.68801	0.728144
61.3065	1.51259	2.2431	1.87855	2.97871	3.62399	3.51593	1.91305	2.96679	2.63677	2.12877	2.53982	0.719173
61.809	1.40986	2.07844	1.75245	2.81533	3.47917	3.33066	1.75094	2.8295	2.48396	1.92375	2.38541	0.710542
62.3116	1.30779	1.91186	1.63052	2.65803	3.3375	3.1455	1.59829	2.69765	2.33843	1.71267	2.23382	0.703637
62.8141	1.21134	1.75957	1.5147	2.50833	3.2041	2.96661	1.44496	2.55708	2.19589	1.50714	2.08697	0.69777
63.3166	1.10284	1.60435	1.38922	2.34968	3.06135	2.77747	1.28394	2.4166	2.04401	1.31019	1.93396	0.69187
63.8191	1.00156	1.44995	1.27049	2.19862	2.92209	2.58841	1.13092	2.28533	1.90229	1.10951	1.78592	0.687062
64.3216	0.898908	1.30857	1.15663	2.05266	2.79089	2.4078	0.979278	2.14943	1.7594	0.907789	1.64113	0.685038
64.8241	0.787819	1.16162	1.0345	1.89789	2.65054	2.21919	0.818915	2.01008	1.61015	0.716342	1.49071	0.682082
65.3266	0.687005	1.01804	0.921822	1.75215	2.51418	2.03039	0.664842	1.88095	1.47247	0.527954	1.34698	0.679467
65.8291	0.578714	0.885089	0.813054	1.60917	2.38584	1.85173	0.514307	1.75222	1.33005	0.335005	1.20552	0.68095
66.3317	0.469653	0.744749	0.698175	1.45834	2.24877	1.6673	0.354854	1.61739	1.18551	0.148413	1.05932	0.681023
66.8342	0.369624	0.610323	0.595259	1.31788	2.1164	1.48234	0.199978	1.49087	1.05232	-0.0284131	0.920658	0.680807
67.3367	0.260259	0.483713	0.495436	1.1782	1.99224	1.30898	0.0509496	1.36962	0.912029	-0.206995	0.784443	0.68454
67.8392	0.158819	0.349323	0.392073	1.03237	1.86003	1.13234	-0.10604	1.24156	0.774423	-0.384885	0.645001	0.687102
68.3417	0.0621752	0.223613	0.302687	0.898166	1.73347	0.955225	-0.259657	1.11796	0.64653	-0.55082	0.512935	0.689379
68.8442	-0.0400841	0.103164	0.215495	0.763157	1.61561	0.791297	-0.404699	1.00329	0.51085	-0.710995	0.384708	0.693965
69.3467	-0.128066	-0.0236669	0.1273	0.624306	1.49074	0.627119	-0.555333	0.883356	0.382614	-0.872634	0.255573	0.697768
69.8492	-0.215765	-0.138992	0.0541758	0.49799	1.3728	0.463078	-0.703009	0.76323	0.261548	-1.02518	0.132988	0.701989
70.3518	-0.30097	-0.251109	-0.0180645	0.369603	1.26441	0.313947	-0.839035	0.653476	0.133984	-1.1646	0.016165	0.706361
70.8543	-0.369917	-0.366793	-0.0891011	0.239923	1.15031	0.167995	-0.977052	0.541864	0.0180647	-1.30153	-0.0986236	0.709743
71.3568	-0.440644	-0.468434	-0.144736	0.123243	1.04452	0.023176	-1.11181	0.426154	-0.0934284	-1.43384	-0.20758	0.714357
71.8593	-0.499548	-0.568139	-0.200637	0.00356146	0.949085	-0.105076	-1.23183	0.32012	-0.208167	-1.55033	-0.309097	0.717693
72.3618	-0.544664	-0.667082	-0.252702	-0.114532	0.849019	-0.226594	-1.34943	0.21698	-0.308021	-1.65633	-0.405336	0.71912
72.8643	-0.589812	-0.749412	-0.289052	-0.219255	0.758358	-0.345828	-1.46293	0.108125	-0.405713	-1.75901	-0.495453	0.722008
73.3668	-0.615932	-0.829646	-0.326044	-0.327035	0.678674	-0.447138	-1.55888	0.00691327	-0.501872	-1.84844	-0.57694	0.723543
73.8693	-0.633061	-0.903519	-0.356171	-0.429636	0.595356	-0.538308	-1.64753	-0.0858855	-0.581229	-1.92013	-0.650012	0.722196
74.3719	-0.644413	-0.958499	-0.370505	-0.518136	0.522673	-0.6261	-1.73095	-0.18225	-0.659826	-1.98415	-0.715215	0.721972
74.8744	-0.633491	-1.01029	-0.385558	-0.608506	0.461934	-0.69511	-1.79483	-0.272564	-0.73143	-2.03883	-0.770867	0.721314
75.3769	-0.617393	-1.05001	-0.390907	-0.689299	0.3991	-0.750935	-1.84693	-0.34866	-0.785944	-2.07289	-0.815388	0.717525
75.8794	-0.587148	-1.06951	-0.380849	-0.7547	0.34874	-0.802436	-1.89295	-0.422369	-0.84022	-2.09055	-0.849199	0.71456
76.3819	-0.535687	-1.08435	-0.371205	-0.819487	0.311891	-0.834705	-1.91835	-0.490372	-0.882279	-2.09879	-0.872334	0.711833
76.8844	-0.479372	-1.08186	-0.348696	-0.869665	0.274871	-0.850888	-1.92754	-0.539457	-0.908472	-2.08787	-0.881896	0.70642
77.3869	-0.400729	-1.05871	-0.310724	-0.90268	0.252248	-0.861513	-1.92881	-0.577823	-0.933686	-2.05225	-0.877468	0.702128
77.8894	-0.304871	-1.02885	-0.271385	-0.931627	0.244639	-0.852417	-1.90812	-0.609049	-0.941888	-2.00121	-0.860478	0.697549
78.392	-0.200057	-0.976823	-0.215149	-0.940775	0.238539	-0.824157	-1.86612	-0.618513	-0.936161	-1.93359	-0.827281	0.691046
78.8945	-0.0675686	-0.904197	-0.14276	-0.930895	0.24862	-0.788681	-1.81337	-0.608255	-0.927111	-1.83782	-0.777204	0.687011
79.397	0.0777304	-0.822233	-0.0664011	-0.913128	0.275207	-0.733021	-1.7375	-0.58734	-0.897074	-1.71718	-0.712095	0.681497
79.8995	0.239664	-0.713969	0.0308512	-0.870793	0.305034	-0.655195	-1.6355	-0.543681	-0.855172	-1.57922	-0.627798	0.675208
80.402	0.430396	-0.585767	0.144953	-0.807939	0.352944	-0.568366	-1.5195	-0.472313	-0.805871	-1.41481	-0.524628	0.673341
80.9045	0.631787	-0.44533	0.266258	-0.733545	0.419093	-0.461113	-1.37955	-0.384817	-0.73206	-1.21762	-0.40369	0.669562
81.407	0.858488	-0.275521	0.412588	-0.630554	0.490539	-0.328876	-1.20892	-0.274946	-0.647088	-0.997031	-0.260132	0.666893
81.9095	1.1108	-0.0870832	0.576776	-0.5061	0.582594	-0.185623	-1.02039	-0.131923	-0.548346	-0.753265	-0.0962558	0.66984
82.4121	1.37511	0.11646	0.751884	-0.366743	0.695435	-0.0217112	-0.807148	0.0338463	-0.421944	-0.474764	0.0880422	0.672224
82.9146	1.67108	0.351112	0.955695	-0.19563	0.816478	0.169941	-0.559226	0.220986	-0.283673	-0.16466	0.29821	0.678461
83.4171	1.9866	0.602445	1.17783	-0.00289607	0.961356	0.3748	-0.289329	0.443014	-0.124705	0.16744	0.529656	0.689582
83.9196	2.31881	0.871622	1.41398	0.207319	1.13007	0.600109	0.00533071	0.693885	0.0634155	0.528982	0.783352	0.702776
84.4221	2.68424	1.17224	1.68107	0.451016	1.30991	0.855062	0.337259	0.964677	0.264432	0.926236	1.06461	0.722177
84.9246	3.06295	1.48711	1.96555	0.715096	1.51645	1.12453	0.694561	1.26752	0.492139	1.34776	1.36737	0.744077
85.4271	3.46494	1.82224	2.26582	0.997965	1.7491	1.41284	1.07548	1.60276	0.748239	1.79028	1.69297	0.77034
85.9296	3.89597	2.18745	2.59735	1.31429	1.99438	1.73109	1.4941	1.95629	1.01821	2.2649	2.0454	0.802809
86.4322	4.33632	2.5639	2.94357	1.64823	2.26754	2.06393	1.93993	2.33516	1.31916	2.76763	2.41854	0.835538
86.9347	4.80516	2.96221	3.30585	2.0011	2.56715	2.41261	2.40593	2.74658	1.64555	3.28562	2.81378	0.873704
87.4372	5.29344	3.38719	3.69755	2.38573	2.87874	2.78995	2.90651	3.17537	1.98674	3.82507	3.23263	0.915198
87.9397	5.79023	3.81972	4.09944	2.78389	3.21748	3.18078	3.43319	3.62087	2.3609	4.39258	3.66991	0.956025
88.4422	6.31569	4.2745	4.51619	3.20011	3.58118	3.58302	3.97378	4.09526	2.75526	4.97422	4.12692	1.00225
88.9447	6.84817	4.75029	4.95834	3.64469	3.95441	4.01108	4.54237	4.5865	3.16461	5.56414	4.60246	1.04748
89.4472	7.39139	5.2293	5.40452	4.09735	4.35264	4.45032	5.13362	5.08526	3.60529	6.17392	5.09236	1.0921
89.9497	7.95671	5.72934	5.863	4.56599	4.77293	4.89529	5.73098	5.60502	4.05827	6.79861	5.59761	1.14118
90.4523	8.51813	6.24233	6.34083	5.05753	5.19905	5.36165	6.34731	6.14044	4.52515	7.4221	6.11545	1.18592
90.9548	9.09335	6.75364	6.8154	5.55027	5.64699	5.83574	6.9811	6.67504	5.01793	8.05021	6.64197	1.23019
91.4573	9.67744	7.28279	7.29887	6.05558	6.11299	6.30864	7.61197	7.21925	5.51382	8.69029	7.17716	1.27668
91.9598	10.2512	7.81476	7.79401	6.57626	6.57994	6.79691	8.25037	7.77618	6.02213	9.32592	7.71877	1.31773
92.4623	10.8383	8.34011	8.27813	7.0902	7.0644	7.28835	8.89899	8.32579	6.54793	9.9496	8.26218	1.3579
92.9648	11.417	8.87818	8.76719	7.61241	7.56154	7.77062	9.53462	8.87145	7.06796	10.5745	8.80554	1.39653
93.4673	11.9841	9.40781	9.25899	8.14094	8.05333	8.261	10.1646	9.42414	7.59847	11.1949	9.34882	1.43061
93.9698	12.5572	9.92654	9.73218	8.65466	8.55709	8.74924	10.7962	9.96517	8.13549	11.7924	9.88663	1.4632
94.4724	13.1057	10.4513	10.2061	9.17192	9.06682	9.21993	11.4052	10.4887	8.65927	12.3737	10.4149	1.49
94.9749	13.645	10.9567	10.6732	9.68546	9.56391	9.69086	11.9952	11.0107	9.19066	12.9474	10.9359	1.51382
95.4774	14.1761	11.4483	11.115	10.1767	10.0668	10.1544	12.5785	11.5189	9.716	13.4952	11.4446	1.53568
95.9799	14.6731	11.9385	11.5535	10.6666	10.5683	10.5926	13.1309	11.9983	10.2229	14.0094	11.9354	1.54886
96.4824	15.1633	12.4	11.9758	11.1426	11.0496	11.0236	13.6522	12.4654	10.733	14.5056	12.4111	1.55986
96.9849	15.6277	12.8467	12.3678	11.5902	11.5304	11.443	14.1589	12.9175	11.2243	14.9783	12.8685	1.56856
97.4874	16.0585	13.2843	12.753	12.032	12.0024	11.8307	14.6292	13.3337	11.6945	15.4082	13.3026	1.56876
97.9899	16.4796	13.6868	13.1135	12.4506	12.4472	12.2049	15.0584	13.726	12.1611	15.8049	13.7133	1.56629
98.4925	16.8559	14.0728	13.4373	12.8323	12.8833	12.5647	15.466	14.102	12.5919	16.1785	14.0985	1.56132
98.995	17.2378	14.4444	13.7655	13.2223	13.3048	12.8846	15.8335	14.4373	13.0442	16.5104	14.4685	1.5507
99.4975	17.5572	14.8149	14.0688	13.5897	13.738	13.2134	16.1877	14.7712	13.4123	16.8266	14.818	1.5349
100	17.5818	15.0182	14.1426	13.6808	13.974	13.4821	16.3901	14.9871	13.4255	16.9828	14.9665	1.52133

## Sheet: M1b_LeftLeg_NW
StancePhase	NDevL_Meas1	NDevL_Meas2	NDevL_Meas3	NDevL_Meas4	NDevL_Meas5	NDevL_Meas6	NDevL_Meas7	NDevL_Meas8	NDevL_Meas9	NDevL_Meas10	NDevL_Mean	NDevL_SD
0	-4.80578	-2.99408	-3.65526	-3.09763	-4.08551	-3.91788	-3.87085	-3.10816	-3.9812	-3.86389	-3.73802	0.553068
0.502513	-4.84486	-2.96237	-3.59659	-3.03429	-4.06053	-3.87309	-3.844	-3.0546	-3.9302	-3.77996	-3.69805	0.573997
1.00503	-4.88918	-2.89955	-3.54252	-2.97571	-4.01091	-3.76897	-3.79457	-2.96735	-3.90316	-3.68968	-3.64416	0.601998
1.50754	-4.90546	-2.85345	-3.47689	-2.90604	-3.9665	-3.6951	-3.74926	-2.88998	-3.86384	-3.59417	-3.59007	0.623318
2.01005	-4.92864	-2.82265	-3.42737	-2.85306	-3.9382	-3.62309	-3.72213	-2.83137	-3.82577	-3.50629	-3.54786	0.642086
2.51256	-4.94516	-2.77729	-3.38	-2.80291	-3.8956	-3.54052	-3.68682	-2.7693	-3.80492	-3.4329	-3.50354	0.661266
3.01508	-4.93863	-2.74826	-3.31918	-2.73992	-3.85394	-3.47795	-3.64685	-2.70193	-3.76764	-3.3515	-3.45458	0.675155
3.51759	-4.94298	-2.73057	-3.27785	-2.69751	-3.82872	-3.42034	-3.62648	-2.65534	-3.74	-3.26725	-3.4187	0.687758
4.0201	-4.92769	-2.69994	-3.23492	-2.65445	-3.78885	-3.35201	-3.60153	-2.61476	-3.72382	-3.20083	-3.37988	0.695878
4.52261	-4.90058	-2.69031	-3.1815	-2.60184	-3.75037	-3.30257	-3.56819	-2.56489	-3.69089	-3.13826	-3.33894	0.700316
5.02513	-4.88213	-2.68618	-3.14916	-2.57167	-3.72799	-3.26092	-3.55369	-2.53152	-3.67409	-3.06507	-3.31024	0.704497
5.52764	-4.83761	-2.67187	-3.11172	-2.53754	-3.69071	-3.20752	-3.53837	-2.51281	-3.66141	-3.00171	-3.27713	0.7014
6.03015	-4.79553	-2.68123	-3.06749	-2.49782	-3.65551	-3.17125	-3.51148	-2.48446	-3.63473	-2.95383	-3.24533	0.696964
6.53266	-4.75351	-2.68978	-3.04498	-2.48143	-3.63634	-3.14536	-3.50157	-2.465	-3.62829	-2.89857	-3.22448	0.691771
7.03518	-4.68825	-2.692	-3.01402	-2.45796	-3.60221	-3.10701	-3.49475	-2.46625	-3.61809	-2.8404	-3.19809	0.6797
7.53769	-4.63623	-2.71812	-2.98013	-2.43309	-3.57098	-3.08369	-3.47396	-2.46163	-3.59909	-2.80031	-3.17572	0.667997
8.0402	-4.57312	-2.73713	-2.96719	-2.43109	-3.55568	-3.07312	-3.46724	-2.45729	-3.60114	-2.76462	-3.16276	0.653825
8.54271	-4.49791	-2.75413	-2.94258	-2.41899	-3.52534	-3.04975	-3.46736	-2.47539	-3.59227	-2.71821	-3.14419	0.635909
9.04523	-4.43861	-2.79274	-2.91877	-2.40959	-3.49863	-3.03897	-3.45203	-2.49435	-3.58143	-2.68128	-3.13064	0.618859
9.54774	-4.35998	-2.81863	-2.91401	-2.42128	-3.48769	-3.04313	-3.44709	-2.50619	-3.58919	-2.66001	-3.12472	0.597715
10.0503	-4.28428	-2.8471	-2.89492	-2.42034	-3.46163	-3.03456	-3.45247	-2.53727	-3.58093	-2.63136	-3.11448	0.576892
10.5528	-4.21833	-2.89295	-2.88051	-2.42601	-3.43995	-3.03589	-3.44208	-2.57692	-3.57804	-2.59915	-3.10898	0.556261
11.0553	-4.13231	-2.92215	-2.88255	-2.44997	-3.43384	-3.05392	-3.43798	-2.60515	-3.58837	-2.58469	-3.10909	0.531562
11.5578	-4.06207	-2.95857	-2.86863	-2.45939	-3.41246	-3.05941	-3.44725	-2.64513	-3.58034	-2.57474	-3.1068	0.510165
12.0603	-3.99005	-3.00693	-2.86332	-2.479	-3.39599	-3.07151	-3.44165	-2.69986	-3.58418	-2.55362	-3.10861	0.487624
12.5628	-3.90592	-3.03673	-2.87127	-2.5131	-3.39455	-3.10116	-3.438	-2.74284	-3.59373	-2.54124	-3.11385	0.463431
13.0653	-3.84289	-3.07809	-2.86248	-2.53134	-3.37732	-3.11814	-3.45008	-2.78762	-3.58566	-2.54426	-3.11779	0.443606
13.5678	-3.76706	-3.1252	-2.86573	-2.56261	-3.36516	-3.13759	-3.44914	-2.84996	-3.5941	-2.5395	-3.1256	0.421263
14.0704	-3.69276	-3.1541	-2.87818	-2.60366	-3.36715	-3.17427	-3.44568	-2.90423	-3.6	-2.53001	-3.135	0.400995
14.5729	-3.63531	-3.19813	-2.87364	-2.62817	-3.35268	-3.19784	-3.45919	-2.95065	-3.5921	-2.53717	-3.14249	0.385239
15.0754	-3.56015	-3.24159	-2.88367	-2.66779	-3.34337	-3.21917	-3.46227	-3.01329	-3.60287	-2.54812	-3.15423	0.366003
15.5779	-3.49999	-3.26925	-2.89818	-2.7121	-3.34742	-3.25673	-3.45841	-3.0744	-3.60347	-2.54665	-3.16666	0.351185
16.0804	-3.44511	-3.31439	-2.89617	-2.74014	-3.33454	-3.28114	-3.47171	-3.1208	-3.59657	-2.55231	-3.17529	0.341952
16.5829	-3.3764	-3.35285	-2.91058	-2.78487	-3.32713	-3.2991	-3.47782	-3.17802	-3.60753	-2.57242	-3.18867	0.328783
17.0854	-3.33002	-3.37953	-2.92469	-2.82927	-3.33247	-3.33271	-3.47312	-3.24086	-3.60243	-2.58397	-3.20291	0.318879
17.5879	-3.27561	-3.42427	-2.92381	-2.8587	-3.32056	-3.35442	-3.48477	-3.28637	-3.59732	-2.58947	-3.21153	0.317105
18.0905	-3.21853	-3.45687	-2.94065	-2.90577	-3.3145	-3.36654	-3.49305	-3.33422	-3.6063	-2.61061	-3.2247	0.311138
18.593	-3.18172	-3.48275	-2.95272	-2.94768	-3.32055	-3.39407	-3.48738	-3.393	-3.59589	-2.63522	-3.2391	0.305057
19.0955	-3.12813	-3.52548	-2.95221	-2.9767	-3.30902	-3.41165	-3.49627	-3.43627	-3.59285	-2.64675	-3.24753	0.309204
19.598	-3.0853	-3.55175	-2.97002	-3.02351	-3.30361	-3.41699	-3.50582	-3.47237	-3.59772	-2.6644	-3.25915	0.308493
20.1005	-3.05224	-3.57692	-2.97886	-3.06063	-3.30966	-3.43726	-3.49913	-3.52118	-3.58292	-2.69613	-3.27149	0.305972
20.603	-3.00237	-3.616	-2.97817	-3.08758	-3.29778	-3.45001	-3.50426	-3.56018	-3.58158	-2.71912	-3.2797	0.312988
21.1055	-2.9727	-3.63573	-2.99549	-3.13169	-3.29235	-3.44849	-3.514	-3.5841	-3.58052	-2.73519	-3.28903	0.313761
21.608	-2.93871	-3.65985	-3.0001	-3.16222	-3.29775	-3.46149	-3.50625	-3.61847	-3.56265	-2.76621	-3.29737	0.314966
22.1106	-2.89652	-3.69325	-2.99867	-3.18599	-3.28499	-3.47001	-3.50685	-3.65089	-3.56196	-2.80063	-3.30498	0.32215
22.6131	-2.87557	-3.70598	-3.01413	-3.22574	-3.27906	-3.46296	-3.51575	-3.66394	-3.55376	-2.82148	-3.31184	0.321483
23.1156	-2.83899	-3.72776	-3.0138	-3.24888	-3.28339	-3.46991	-3.50702	-3.68156	-3.53417	-2.84751	-3.3153	0.325724
23.6181	-2.80744	-3.75306	-3.01126	-3.26908	-3.26942	-3.47562	-3.50267	-3.70483	-3.53255	-2.88724	-3.32132	0.331471
24.1206	-2.78913	-3.7582	-3.02377	-3.3033	-3.26274	-3.46482	-3.5098	-3.70905	-3.51669	-2.91797	-3.32555	0.32889
24.6231	-2.75179	-3.77614	-3.0182	-3.31856	-3.26582	-3.46701	-3.50026	-3.70983	-3.49662	-2.94076	-3.3245	0.334304
25.1256	-2.7311	-3.79157	-3.01443	-3.3346	-3.25055	-3.47102	-3.49084	-3.72141	-3.49222	-2.97746	-3.32752	0.337827
25.6281	-2.71019	-3.78938	-3.02316	-3.36181	-3.24309	-3.45775	-3.49534	-3.7187	-3.46908	-3.01705	-3.32855	0.334981
26.1307	-2.6762	-3.80257	-3.01245	-3.36836	-3.24499	-3.45595	-3.48518	-3.70462	-3.44951	-3.04202	-3.32419	0.339521
26.6332	-2.66341	-3.80752	-3.00746	-3.37917	-3.2286	-3.45883	-3.47086	-3.70256	-3.44064	-3.07049	-3.32295	0.340494
27.1357	-2.63753	-3.79906	-3.01186	-3.39763	-3.22064	-3.444	-3.47202	-3.6941	-3.41147	-3.11148	-3.31998	0.339346
27.6382	-2.61104	-3.80703	-2.99639	-3.3947	-3.22173	-3.43883	-3.46145	-3.66868	-3.39296	-3.14241	-3.31352	0.341878
28.1407	-2.60102	-3.80172	-2.9903	-3.39938	-3.20466	-3.44111	-3.44268	-3.65231	-3.37829	-3.16358	-3.30751	0.340546
28.6432	-2.57147	-3.7884	-2.99003	-3.40807	-3.19671	-3.42576	-3.43995	-3.63845	-3.34499	-3.19687	-3.30007	0.341617
29.1457	-2.55453	-3.79082	-2.97037	-3.39586	-3.1975	-3.41801	-3.42911	-3.60601	-3.32759	-3.23196	-3.29217	0.342217
29.6482	-2.54216	-3.77606	-2.96324	-3.39452	-3.18031	-3.4203	-3.4065	-3.5764	-3.30642	-3.25098	-3.28169	0.339759
30.1508	-2.51322	-3.75932	-2.95801	-3.39361	-3.17292	-3.40539	-3.39941	-3.55685	-3.27123	-3.27153	-3.27015	0.341816
30.6533	-2.50477	-3.75595	-2.9347	-3.37356	-3.17397	-3.39576	-3.38826	-3.52169	-3.25447	-3.30329	-3.26064	0.341193
31.1558	-2.48733	-3.73303	-2.92642	-3.36739	-3.15724	-3.39839	-3.3624	-3.48175	-3.22682	-3.324	-3.24648	0.339333
31.6583	-2.46434	-3.71425	-2.91592	-3.35826	-3.15098	-3.38454	-3.35046	-3.45613	-3.19194	-3.33327	-3.23201	0.340536
32.1608	-2.46075	-3.70512	-2.88947	-3.33282	-3.15282	-3.37337	-3.33865	-3.42185	-3.17489	-3.35314	-3.22029	0.339345
32.6633	-2.43915	-3.67589	-2.87978	-3.32378	-3.1371	-3.37622	-3.31001	-3.37616	-3.14146	-3.37413	-3.20337	0.339116
33.1658	-2.42606	-3.65649	-2.8639	-3.30861	-3.13247	-3.36356	-3.2927	-3.34482	-3.1087	-3.37816	-3.18755	0.338547
33.6683	-2.42283	-3.642	-2.83506	-3.28076	-3.13556	-3.35073	-3.27966	-3.31397	-3.09011	-3.38251	-3.17332	0.337232
34.1709	-2.40132	-3.60877	-2.82412	-3.27099	-3.12126	-3.35312	-3.24868	-3.26798	-3.05222	-3.39787	-3.15463	0.338027
34.6734	-2.39897	-3.59011	-2.80356	-3.25205	-3.11862	-3.34111	-3.22572	-3.23202	-3.02273	-3.4027	-3.13876	0.336144
35.1759	-2.3929	-3.57112	-2.77398	-3.22454	-3.12326	-3.32585	-3.21093	-3.20513	-3.00134	-3.39624	-3.12253	0.335172
35.6784	-2.37726	-3.53661	-2.76291	-3.21573	-3.11062	-3.3264	-3.17824	-3.16306	-2.96084	-3.40115	-3.10328	0.335231
36.1809	-2.38326	-3.52007	-2.73947	-3.19496	-3.11011	-3.31384	-3.14979	-3.12329	-2.93508	-3.40909	-3.0879	0.333217
36.6834	-2.37433	-3.49807	-2.71145	-3.16997	-3.1163	-3.29488	-3.13292	-3.09824	-2.91	-3.40183	-3.0708	0.333154
37.1859	-2.36975	-3.46542	-2.70141	-3.16326	-3.10525	-3.29193	-3.09935	-3.06191	-2.86919	-3.39636	-3.05238	0.331062
37.6884	-2.38021	-3.45251	-2.67627	-3.14221	-3.10662	-3.27757	-3.06598	-3.01947	-2.84712	-3.40415	-3.03721	0.329973
38.191	-2.3724	-3.42963	-2.65046	-3.1214	-3.11396	-3.25397	-3.0469	-2.99342	-2.81827	-3.40372	-3.02041	0.331151
38.6935	-2.38193	-3.40211	-2.64036	-3.1174	-3.1039	-3.24632	-3.01343	-2.96332	-2.77981	-3.3934	-3.0042	0.32709
39.196	-2.394	-3.39414	-2.61254	-3.09726	-3.10636	-3.2294	-2.97613	-2.92046	-2.76116	-3.39571	-2.98871	0.327507
39.6985	-2.39379	-3.37247	-2.58761	-3.08165	-3.11383	-3.20076	-2.95502	-2.89106	-2.72947	-3.40266	-2.97283	0.329653
40.201	-2.41665	-3.3524	-2.57537	-3.08041	-3.10357	-3.18782	-2.92276	-2.86582	-2.69602	-3.39524	-2.95961	0.325498
40.7035	-2.42878	-3.34935	-2.5438	-3.06184	-3.10569	-3.16815	-2.88293	-2.82442	-2.68029	-3.38965	-2.94349	0.327681
41.206	-2.44044	-3.3298	-2.51879	-3.05172	-3.11165	-3.13477	-2.86017	-2.78952	-2.64746	-3.39759	-2.92819	0.330218
41.7085	-2.47012	-3.31747	-2.50306	-3.05267	-3.09936	-3.11659	-2.83022	-2.76562	-2.62103	-3.39746	-2.91736	0.3286
42.2111	-2.48066	-3.31743	-2.46743	-3.03576	-3.09907	-3.09456	-2.78936	-2.7265	-2.6072	-3.3866	-2.90046	0.332995
42.7136	-2.50259	-3.29918	-2.44177	-3.03065	-3.10125	-3.05725	-2.76531	-2.68493	-2.5749	-3.38735	-2.88452	0.335783
43.2161	-2.52933	-3.2924	-2.4214	-3.03255	-3.08449	-3.03441	-2.73838	-2.65799	-2.55598	-3.39219	-2.87391	0.338064
43.7186	-2.5376	-3.29128	-2.38128	-3.01675	-3.07919	-3.01075	-2.69773	-2.62081	-2.54231	-3.38152	-2.85592	0.344922
44.2211	-2.56418	-3.27129	-2.35371	-3.01527	-3.07497	-2.97071	-2.67237	-2.57259	-2.5118	-3.37081	-2.83777	0.348109
44.7236	-2.58046	-3.2651	-2.32676	-3.01615	-3.05117	-2.94406	-2.64838	-2.53819	-2.49947	-3.37212	-2.82419	0.353139
45.2261	-2.5873	-3.25659	-2.28074	-3	-3.0385	-2.91971	-2.60842	-2.50099	-2.48424	-3.36382	-2.80403	0.361801
45.7286	-2.61044	-3.22958	-2.24882	-2.9996	-3.02581	-2.87829	-2.58091	-2.44678	-2.4566	-3.34221	-2.7819	0.365549
46.2312	-2.61206	-3.2165	-2.21244	-2.99635	-2.99332	-2.8489	-2.55856	-2.4013	-2.44883	-3.32937	-2.76176	0.370963
46.7337	-2.61635	-3.19269	-2.15823	-2.97713	-2.9721	-2.82495	-2.51862	-2.3609	-2.43015	-3.31819	-2.73693	0.379902
47.2362	-2.62626	-3.15196	-2.11875	-2.97391	-2.95039	-2.78388	-2.48714	-2.30197	-2.40506	-3.28855	-2.70879	0.384224
47.7387	-2.61206	-3.12362	-2.06987	-2.96246	-2.9093	-2.7535	-2.46403	-2.24403	-2.39758	-3.25521	-2.67917	0.388554
48.2412	-2.61022	-3.07719	-2.0054	-2.9366	-2.88026	-2.73197	-2.42257	-2.19773	-2.37232	-3.2309	-2.64652	0.396116
48.7437	-2.59975	-3.01729	-1.95613	-2.9261	-2.85064	-2.69386	-2.38485	-2.13692	-2.34711	-3.19453	-2.61072	0.40051
49.2462	-2.57241	-2.96776	-1.89391	-2.90249	-2.80227	-2.6647	-2.35802	-2.06977	-2.33408	-3.14201	-2.57074	0.403704
49.7487	-2.56038	-2.89549	-1.82035	-2.86699	-2.76669	-2.64689	-2.3132	-2.01862	-2.29945	-3.09611	-2.52842	0.40872
50.2513	-2.52814	-2.81576	-1.76326	-2.84603	-2.73039	-2.61247	-2.26725	-1.96215	-2.27178	-3.0514	-2.48486	0.411775
50.7538	-2.49264	-2.74512	-1.69143	-2.80834	-2.67603	-2.58388	-2.23436	-1.89448	-2.24968	-2.98811	-2.43641	0.414287
51.2563	-2.46704	-2.65101	-1.6139	-2.76251	-2.63537	-2.56788	-2.18533	-1.84288	-2.20645	-2.92123	-2.38536	0.416855
51.7588	-2.41731	-2.55816	-1.55368	-2.73042	-2.59416	-2.53492	-2.13062	-1.7961	-2.17671	-2.86505	-2.33571	0.417494
52.2613	-2.37797	-2.4739	-1.47764	-2.67945	-2.53591	-2.50406	-2.09037	-1.73538	-2.14547	-2.79914	-2.28193	0.419837
52.7638	-2.33708	-2.36864	-1.40178	-2.62527	-2.49257	-2.4866	-2.03667	-1.68521	-2.09724	-2.71877	-2.22498	0.421386
53.2663	-2.27773	-2.27373	-1.34297	-2.58426	-2.44892	-2.4524	-1.9728	-1.64793	-2.06691	-2.64699	-2.17146	0.419667
53.7688	-2.23641	-2.18543	-1.26755	-2.52372	-2.38909	-2.4168	-1.92362	-1.59738	-2.028	-2.579	-2.1147	0.421448
54.2714	-2.18137	-2.07966	-1.19769	-2.46546	-2.34493	-2.39541	-1.8645	-1.54882	-1.97871	-2.49444	-2.0551	0.423137
54.7739	-2.12071	-1.99107	-1.1431	-2.41898	-2.30006	-2.35795	-1.79147	-1.51782	-1.94824	-2.40784	-1.99972	0.420005
55.2764	-2.07621	-1.90502	-1.07134	-2.35278	-2.23922	-2.31536	-1.73274	-1.4782	-1.90285	-2.33447	-1.94082	0.420101
55.7789	-2.01082	-1.80553	-1.00972	-2.29358	-2.19415	-2.28676	-1.66859	-1.43173	-1.85477	-2.25442	-1.88101	0.42186
56.2814	-1.95431	-1.72729	-0.960246	-2.24349	-2.14744	-2.24245	-1.58803	-1.403	-1.8227	-2.1625	-1.82515	0.418408
56.7839	-1.90375	-1.64625	-0.893299	-2.17375	-2.08466	-2.1889	-1.52081	-1.37313	-1.77128	-2.08241	-1.76382	0.415816
57.2864	-1.83398	-1.55651	-0.839973	-2.11485	-2.03759	-2.14901	-1.45325	-1.32991	-1.72494	-2.01021	-1.70502	0.416376
57.7889	-1.783	-1.48945	-0.794489	-2.06143	-1.98805	-2.09537	-1.36776	-1.30006	-1.68895	-1.92492	-1.64935	0.413184
58.2915	-1.72449	-1.41409	-0.73168	-1.98907	-1.92257	-2.03052	-1.29352	-1.27721	-1.63226	-1.8405	-1.58559	0.408213
58.794	-1.65692	-1.33534	-0.685092	-1.93072	-1.87303	-1.98109	-1.22365	-1.23835	-1.58762	-1.77256	-1.52844	0.406974
59.2965	-1.60921	-1.27813	-0.641645	-1.87392	-1.82051	-1.92225	-1.13499	-1.20484	-1.54595	-1.70073	-1.47322	0.404742
59.799	-1.54361	-1.20767	-0.581977	-1.79983	-1.75251	-1.85191	-1.0544	-1.18449	-1.48561	-1.61858	-1.40806	0.399371
60.3015	-1.48318	-1.13929	-0.540543	-1.74237	-1.70101	-1.79891	-0.982381	-1.14991	-1.44226	-1.54946	-1.35293	0.397133
60.804	-1.43437	-1.08903	-0.497576	-1.68249	-1.64632	-1.7409	-0.891792	-1.11107	-1.39386	-1.48954	-1.2977	0.396386
61.3065	-1.36541	-1.02182	-0.440445	-1.60792	-1.57686	-1.67089	-0.805514	-1.08788	-1.33176	-1.41687	-1.23254	0.392737
61.809	-1.31351	-0.962012	-0.402789	-1.55182	-1.52456	-1.61896	-0.731587	-1.05613	-1.28868	-1.34454	-1.17946	0.390777
62.3116	-1.25959	-0.915234	-0.359013	-1.48941	-1.46883	-1.56585	-0.640571	-1.01159	-1.23316	-1.28838	-1.12316	0.391593
62.8141	-1.19259	-0.849722	-0.303802	-1.41555	-1.39889	-1.49975	-0.549912	-0.980697	-1.17098	-1.22791	-1.05898	0.390904
63.3166	-1.14686	-0.796588	-0.26829	-1.36106	-1.34651	-1.45132	-0.474697	-0.94918	-1.12653	-1.15583	-1.00769	0.390255
63.8191	-1.08647	-0.750562	-0.222253	-1.29653	-1.29015	-1.40491	-0.385001	-0.899768	-1.06403	-1.0955	-0.949519	0.392523
64.3216	-1.02628	-0.686376	-0.167961	-1.22427	-1.2199	-1.34432	-0.291668	-0.858086	-1.00283	-1.04378	-0.886549	0.394918
64.8241	-0.981923	-0.638908	-0.132535	-1.17122	-1.16733	-1.30014	-0.215941	-0.823942	-0.954903	-0.978393	-0.836524	0.396037
65.3266	-0.917074	-0.592461	-0.0826047	-1.1048	-1.11002	-1.26087	-0.129325	-0.771878	-0.886016	-0.912015	-0.776706	0.399718
65.8291	-0.865826	-0.530744	-0.0279598	-1.03472	-1.03896	-1.20635	-0.0353487	-0.719616	-0.826013	-0.861202	-0.714673	0.404552
66.3317	-0.817777	-0.488974	0.00954735	-0.982761	-0.985545	-1.16637	0.0398473	-0.681148	-0.772432	-0.805794	-0.66514	0.407276
66.8342	-0.752915	-0.442454	0.0647736	-0.914761	-0.926572	-1.13392	0.12154	-0.629881	-0.698266	-0.737809	-0.605026	0.412422
67.3367	-0.708921	-0.385453	0.12078	-0.847433	-0.854018	-1.08533	0.21385	-0.570596	-0.639024	-0.680757	-0.543691	0.418764
67.8392	-0.65399	-0.349967	0.161942	-0.796324	-0.799143	-1.04888	0.287437	-0.527604	-0.578177	-0.632252	-0.493695	0.422555
68.3417	-0.593712	-0.304522	0.222838	-0.727363	-0.738023	-1.02216	0.362828	-0.480649	-0.500456	-0.569713	-0.435093	0.42922
68.8442	-0.552023	-0.254501	0.280025	-0.663562	-0.663635	-0.978633	0.451648	-0.420241	-0.441286	-0.505381	-0.374759	0.436228
69.3467	-0.49029	-0.225412	0.324669	-0.613514	-0.607067	-0.944324	0.523204	-0.374414	-0.372746	-0.456563	-0.323646	0.440597
69.8492	-0.437297	-0.182166	0.389258	-0.54496	-0.543645	-0.921666	0.591914	-0.335114	-0.293934	-0.403521	-0.268113	0.448575
70.3518	-0.392246	-0.140884	0.444766	-0.486229	-0.467382	-0.881919	0.676176	-0.28128	-0.234433	-0.337715	-0.210115	0.455586
70.8543	-0.327536	-0.118195	0.489628	-0.438592	-0.409241	-0.848339	0.745768	-0.236962	-0.159447	-0.28296	-0.158588	0.460292
71.3568	-0.282202	-0.0789065	0.552902	-0.373227	-0.344034	-0.828217	0.807886	-0.208658	-0.0827275	-0.237911	-0.10751	0.468952
71.8593	-0.231213	-0.0483476	0.601564	-0.322497	-0.267017	-0.791414	0.886422	-0.169569	-0.0231045	-0.179967	-0.0545142	0.475747
72.3618	-0.17095	-0.0324686	0.641861	-0.280182	-0.209236	-0.757905	0.953349	-0.133112	0.0554062	-0.121234	-0.00544708	0.48109
72.8643	-0.133081	0.000610192	0.698101	-0.222253	-0.145059	-0.739769	1.00799	-0.118707	0.126482	-0.0801575	0.0394157	0.489872
73.3668	-0.0797438	0.0188623	0.734891	-0.183464	-0.0709763	-0.706265	1.07816	-0.10128	0.185196	-0.0378044	0.083758	0.496941
73.8693	-0.0332751	0.0275719	0.765891	-0.150174	-0.0179612	-0.673647	1.13969	-0.0798393	0.26271	0.0146076	0.125558	0.503541
74.3719	-0.00333309	0.0519626	0.80919	-0.104278	0.0403099	-0.658546	1.18383	-0.0813299	0.324253	0.0526959	0.161475	0.511959
74.8744	0.0432795	0.056279	0.828516	-0.0811053	0.106276	-0.630405	1.2404	-0.0893194	0.379596	0.0767531	0.193027	0.519692
75.3769	0.0681491	0.0563482	0.844217	-0.0601425	0.149322	-0.601379	1.29041	-0.0887191	0.449668	0.109544	0.221742	0.527429
75.8794	0.0880452	0.0680962	0.867213	-0.0301793	0.196554	-0.592258	1.31755	-0.106747	0.496701	0.139321	0.244429	0.534452
76.3819	0.115739	0.0554806	0.862297	-0.0253698	0.249281	-0.573346	1.35208	-0.140392	0.543556	0.14707	0.258639	0.542372
76.8844	0.114147	0.0433867	0.855917	-0.019404	0.277169	-0.55232	1.3818	-0.164817	0.597294	0.151601	0.268478	0.550277
77.3869	0.118642	0.0368836	0.851472	-0.00865466	0.30786	-0.553493	1.38433	-0.200175	0.623469	0.162447	0.272278	0.554962
77.8894	0.115156	0.00337318	0.816992	-0.0244587	0.341356	-0.548657	1.38876	-0.257797	0.654517	0.155354	0.264459	0.562449
78.392	0.0849864	-0.0255394	0.783692	-0.0360947	0.347618	-0.540765	1.39048	-0.310045	0.682286	0.130201	0.250681	0.569622
78.8945	0.0653953	-0.0561674	0.74707	-0.0477972	0.35494	-0.557033	1.3622	-0.364556	0.681504	0.110083	0.229564	0.571757
79.397	0.0216049	-0.114352	0.679748	-0.0865488	0.362115	-0.571446	1.32977	-0.443881	0.688663	0.0837718	0.194944	0.578054
79.8995	-0.0381175	-0.165005	0.6159	-0.11881	0.339663	-0.582202	1.29631	-0.525199	0.681564	0.0319463	0.153605	0.583317
80.402	-0.0923773	-0.225248	0.543347	-0.156508	0.3166	-0.618765	1.23135	-0.601625	0.648592	-0.0267416	0.101862	0.582894
80.9045	-0.180669	-0.311539	0.440965	-0.220885	0.290621	-0.657895	1.15608	-0.70071	0.624338	-0.082141	0.0358165	0.587031
81.407	-0.271962	-0.388901	0.344279	-0.27723	0.233163	-0.692997	1.08133	-0.810739	0.576515	-0.158165	-0.0364705	0.589337
81.9095	-0.371064	-0.483519	0.234181	-0.344499	0.174243	-0.754872	0.975472	-0.912346	0.509439	-0.255153	-0.122812	0.58717
82.4121	-0.503918	-0.600809	0.0967995	-0.437011	0.110679	-0.823393	0.853848	-1.03053	0.449642	-0.349806	-0.223449	0.58895
82.9146	-0.631597	-0.709497	-0.0331165	-0.520672	0.0151488	-0.887232	0.734196	-1.16783	0.360096	-0.452791	-0.329329	0.588301
83.4171	-0.782869	-0.842067	-0.180718	-0.620495	-0.0815257	-0.977689	0.585588	-1.29795	0.259781	-0.583575	-0.452152	0.586267
83.9196	-0.958106	-0.992297	-0.352169	-0.743241	-0.183539	-1.07834	0.416523	-1.4367	0.162356	-0.724066	-0.588958	0.586427
84.4221	-1.12888	-1.13577	-0.515384	-0.857276	-0.317109	-1.17361	0.250499	-1.6002	0.0321826	-0.864041	-0.730959	0.584122
84.9246	-1.33415	-1.30775	-0.700187	-0.992364	-0.451035	-1.29473	0.0592311	-1.76264	-0.100556	-1.02731	-0.89115	0.584941
85.4271	-1.54883	-1.49112	-0.90477	-1.14735	-0.590785	-1.42943	-0.155898	-1.92646	-0.237273	-1.21475	-1.06467	0.585183
85.9296	-1.76827	-1.67069	-1.10126	-1.29453	-0.761746	-1.55822	-0.367156	-2.11674	-0.406049	-1.40317	-1.24478	0.583969
86.4322	-2.02318	-1.88076	-1.32238	-1.46665	-0.932662	-1.71133	-0.598599	-2.31487	-0.570574	-1.60251	-1.44235	0.590249
86.9347	-2.27542	-2.09512	-1.55844	-1.65449	-1.1103	-1.88061	-0.856236	-2.50918	-0.746718	-1.83159	-1.65181	0.592477
87.4372	-2.54578	-2.30916	-1.78704	-1.83558	-1.31905	-2.04308	-1.11013	-2.7263	-0.95008	-2.07199	-1.86982	0.595244
87.9397	-2.84252	-2.5525	-2.0419	-2.04364	-1.52744	-2.22706	-1.37887	-2.95953	-1.14452	-2.31249	-2.10305	0.607676
88.4422	-3.13229	-2.79271	-2.30602	-2.26197	-1.74327	-2.4286	-1.6752	-3.18637	-1.35744	-2.57519	-2.34591	0.613058
88.9447	-3.45056	-3.03588	-2.56345	-2.47437	-1.98956	-2.62172	-1.96839	-3.42771	-1.58979	-2.85994	-2.59814	0.621445
89.4472	-3.7793	-3.30399	-2.84697	-2.71377	-2.2345	-2.83208	-2.27017	-3.69021	-1.81196	-3.14287	-2.86258	0.638689
89.9497	-4.10489	-3.56194	-3.13327	-2.95708	-2.48663	-3.05983	-2.59847	-3.94677	-2.05802	-3.43202	-3.13389	0.647694
90.4523	-4.45979	-3.82554	-3.41331	-3.1951	-2.76725	-3.2767	-2.92349	-4.2068	-2.31437	-3.7443	-3.41266	0.66127
90.9548	-4.80861	-4.10713	-3.71705	-3.45822	-3.04418	-3.50508	-3.24938	-4.48786	-2.56231	-4.06069	-3.70005	0.680672
91.4573	-5.16239	-4.37253	-4.01616	-3.71837	-3.32655	-3.74929	-3.59811	-4.76535	-2.83622	-4.3687	-3.99137	0.69304
91.9598	-5.53513	-4.64519	-4.30862	-3.97352	-3.63399	-3.97957	-3.94269	-5.03464	-3.11006	-4.68795	-4.28514	0.709399
92.4623	-5.8905	-4.92681	-4.62009	-4.24992	-3.93436	-4.21467	-4.27985	-5.31871	-3.37862	-5.01711	-4.58306	0.727906
92.9648	-6.25715	-5.18738	-4.91892	-4.51604	-4.23747	-4.4629	-4.63421	-5.60165	-3.67049	-5.33194	-4.88181	0.742379
93.4673	-6.62429	-5.45516	-5.20988	-4.77674	-4.56141	-4.69383	-4.98311	-5.86607	-3.95198	-5.63833	-5.17608	0.758039
93.9698	-6.97039	-5.72147	-5.51316	-5.05297	-4.87411	-4.92213	-5.31617	-6.13342	-4.23165	-5.95137	-5.46868	0.772761
94.4724	-7.32683	-5.96307	-5.7955	-5.31159	-5.18572	-5.15987	-5.65876	-6.4001	-4.52765	-6.25243	-5.75815	0.786667
94.9749	-7.66359	-6.21004	-6.06777	-5.56386	-5.51252	-5.37678	-5.99364	-6.6408	-4.80434	-6.52846	-6.03618	0.798537
95.4774	-7.98195	-6.44458	-6.34408	-5.82479	-5.82239	-5.58329	-6.30408	-6.86938	-5.08181	-6.79745	-6.30538	0.807931
95.9799	-8.30128	-6.65219	-6.59139	-6.06134	-6.12568	-5.7951	-6.61468	-7.09507	-5.36504	-7.0591	-6.56609	0.818527
96.4824	-8.58621	-6.86207	-6.82603	-6.29039	-6.43711	-5.98317	-6.91476	-7.2921	-5.62227	-7.29102	-6.81051	0.825703
96.9849	-8.85825	-7.04987	-7.05623	-6.52071	-6.72514	-6.15386	-7.18284	-7.46321	-5.8813	-7.49894	-7.03903	0.830873
97.4874	-9.11666	-7.21103	-7.25117	-6.72109	-7.00059	-6.32653	-7.44152	-7.62754	-6.13396	-7.6992	-7.25293	0.837133
97.9899	-9.33537	-7.37194	-7.43226	-6.9133	-7.27752	-6.47454	-7.6875	-7.766	-6.35689	-7.87656	-7.44919	0.840861
98.4925	-9.54367	-7.50375	-7.60119	-7.09829	-7.52398	-6.60043	-7.89568	-7.86946	-6.57878	-8.01912	-7.62343	0.844382
98.995	-9.73705	-7.61307	-7.73726	-7.25683	-7.75331	-6.72589	-8.08542	-7.96079	-6.80174	-8.14554	-7.78169	0.84734
99.4975	-9.87662	-7.72928	-7.86364	-7.41114	-8.00158	-6.83622	-8.2777	-8.0361	-6.96225	-8.26827	-7.92628	0.849031
100	-9.90177	-7.77835	-7.90425	-7.45951	-8.12145	-6.90967	-8.37056	-8.06408	-6.97986	-8.31833	-7.98078	0.846594

## Sheet: M1b_RightLeg_NH
StancePhase	NEleR_Meas1	NEleR_Meas2	NEleR_Meas3	NEleR_Meas4	NEleR_Meas5	NEleR_Meas6	NEleR_Meas7	NEleR_Meas8	NEleR_Meas9	NEleR_Meas10	NEleR_Mean	NEleR_SD
0	9.99144	10.7228	9.51727	10.4664	11.8907	9.63884	11.3323	9.68597	11.5406	10.9338	10.572	0.851488
0.502513	9.83632	10.6942	9.36592	10.3939	11.8039	9.5354	11.2273	9.59145	11.4337	10.87	10.4752	0.866863
1.00503	9.64481	10.6462	9.2161	10.3187	11.7104	9.43259	11.1068	9.48365	11.3199	10.7997	10.3679	0.883611
1.50754	9.47479	10.5887	9.09505	10.2641	11.634	9.35505	11.0019	9.38992	11.2244	10.7355	10.2763	0.897491
2.01005	9.29958	10.5375	8.97526	10.2069	11.5512	9.27774	10.8823	9.28165	11.1229	10.653	10.1788	0.910566
2.51256	9.14493	10.4921	8.85496	10.143	11.4568	9.19733	10.7726	9.18241	11.0108	10.5755	10.083	0.920191
3.01508	8.98771	10.4293	8.75572	10.0944	11.3719	9.13519	10.6691	9.08882	10.9093	10.4995	9.99409	0.927966
3.51759	8.83349	10.3716	8.66489	10.048	11.2892	9.0783	10.5517	8.98163	10.8115	10.4046	9.90349	0.934866
4.0201	8.70073	10.3165	8.57047	9.99103	11.1915	9.014	10.4405	8.88079	10.7007	10.3109	9.81173	0.937125
4.52261	8.56314	10.2425	8.4937	9.94573	11.0963	8.96359	10.3378	8.78907	10.5947	10.2211	9.72476	0.9367
5.02513	8.43373	10.1744	8.42865	9.90639	11.0098	8.92113	10.2212	8.68556	10.4998	10.1128	9.63934	0.935926
5.52764	8.32398	10.1068	8.35766	9.85497	10.9112	8.86864	10.1078	8.58724	10.3959	10.0034	9.55177	0.931202
6.03015	8.20815	10.0212	8.29951	9.81149	10.8081	8.82535	10.0062	8.50292	10.291	9.902	9.46759	0.92329
6.53266	8.10565	9.94383	8.25599	9.77848	10.7178	8.79343	9.89342	8.41103	10.2025	9.78614	9.38882	0.915357
7.03518	8.02013	9.86656	8.20611	9.73467	10.6236	8.75187	9.78206	8.32383	10.1142	9.66901	9.30921	0.905574
7.53769	7.92873	9.77361	8.16398	9.69529	10.5202	8.71532	9.68591	8.2549	10.0213	9.56499	9.23242	0.892446
8.0402	7.85503	9.69154	8.13881	9.67042	10.4289	8.69349	9.58254	8.18272	9.945	9.45228	9.16407	0.878872
8.54271	7.7944	9.60915	8.10867	9.63786	10.3434	8.66445	9.47878	8.11369	9.87921	9.33843	9.0968	0.866141
9.04523	7.72857	9.51334	8.08115	9.6061	10.2475	8.63628	9.3925	8.06508	9.80799	9.24187	9.03204	0.850459
9.54774	7.68297	9.43049	8.07155	9.59159	10.1588	8.62481	9.30288	8.01673	9.74828	9.14244	8.97705	0.833263
10.0503	7.64518	9.34654	8.05954	9.57391	10.0836	8.60969	9.21065	7.96896	9.70617	9.04159	8.92458	0.819679
10.5528	7.60319	9.2513	8.04531	9.55392	10.0017	8.59129	9.13658	7.94181	9.66121	8.9604	8.87467	0.804359
11.0553	7.5821	9.1707	8.04851	9.55236	9.9202	8.58949	9.06285	7.91794	9.61961	8.88143	8.83452	0.786287
11.5578	7.56298	9.08818	8.05293	9.55283	9.85599	8.58772	8.98422	7.89182	9.59737	8.7997	8.79737	0.774076
12.0603	7.54131	8.99661	8.0514	9.54813	9.79256	8.57846	8.92313	7.88514	9.57746	8.73744	8.76316	0.761884
12.5628	7.53965	8.921	8.06534	9.56054	9.72416	8.58317	8.86583	7.88458	9.55304	8.68084	8.73781	0.745896
13.0653	7.53424	8.8425	8.08433	9.57938	9.67137	8.59102	8.80147	7.87912	9.5438	8.61893	8.71462	0.736935
13.5678	7.52843	8.75699	8.09423	9.59017	9.62771	8.58757	8.75262	7.8905	9.54273	8.57388	8.69448	0.729712
14.0704	7.53994	8.68811	8.11544	9.61406	9.5768	8.59353	8.71039	7.91001	9.53264	8.53667	8.68176	0.718336
14.5729	7.54228	8.61506	8.14442	9.64749	9.53521	8.60534	8.65911	7.92157	9.52936	8.49145	8.66913	0.714134
15.0754	7.54643	8.53671	8.16182	9.67057	9.50896	8.60367	8.62019	7.94554	9.5386	8.45935	8.65918	0.712804
15.5779	7.56361	8.47512	8.18475	9.70106	9.47761	8.60624	8.59035	7.97845	9.53934	8.43699	8.65535	0.707847
16.0804	7.56727	8.4078	8.21724	9.74323	9.44739	8.61729	8.5503	8.00039	9.53733	8.405	8.64932	0.709429
16.5829	7.57521	8.33667	8.23722	9.77442	9.43448	8.61489	8.51906	8.02932	9.54862	8.38225	8.64521	0.713837
17.0854	7.59105	8.28184	8.2567	9.80709	9.42215	8.61159	8.49909	8.06745	9.55623	8.37124	8.64644	0.715628
17.5879	7.59087	8.21956	8.28683	9.85293	9.40387	8.61884	8.46862	8.09255	9.55335	8.35029	8.64377	0.722986
18.0905	7.5975	8.15476	8.30547	9.88916	9.39965	8.61464	8.44292	8.11918	9.5601	8.33472	8.64181	0.731976
18.593	7.60644	8.10542	8.31793	9.92125	9.40284	8.60486	8.42991	8.15521	9.56984	8.33259	8.64463	0.739411
19.0955	7.59864	8.04694	8.34116	9.96682	9.39661	8.6068	8.40658	8.17747	9.56567	8.32114	8.64278	0.751765
19.598	7.59962	7.98727	8.35552	10.0056	9.39704	8.60098	8.38352	8.19618	9.56395	8.31103	8.64007	0.764013
20.1005	7.59708	7.94205	8.35908	10.0353	9.41009	8.58581	8.3736	8.22433	9.57086	8.31525	8.64134	0.77547
20.603	7.57874	7.88625	8.37267	10.0775	9.415	8.58235	8.35416	8.23926	9.56576	8.31134	8.6383	0.791863
21.1055	7.57028	7.83074	8.38148	10.1168	9.41762	8.57581	8.33055	8.2462	9.55496	8.30457	8.6329	0.806616
21.608	7.5528	7.78864	8.37642	10.1435	9.4341	8.55727	8.31991	8.26248	9.55506	8.31208	8.63023	0.820791
22.1106	7.52207	7.73489	8.37956	10.1806	9.4476	8.54899	8.30146	8.2674	9.54951	8.31306	8.62452	0.84037
22.6131	7.50131	7.68315	8.38242	10.2194	9.45139	8.54257	8.27511	8.26088	9.53209	8.30714	8.61554	0.857537
23.1156	7.4669	7.64378	8.3696	10.2437	9.46554	8.5228	8.26121	8.26349	9.52343	8.31447	8.60749	0.873688
23.6181	7.4231	7.59215	8.36167	10.275	9.48348	8.51048	8.24215	8.25776	9.51723	8.31728	8.59803	0.895565
24.1206	7.38831	7.54438	8.3575	10.3124	9.48829	8.50459	8.21234	8.23822	9.49708	8.3096	8.58527	0.915301
24.6231	7.33663	7.50792	8.33722	10.3352	9.49613	8.48543	8.19395	8.22735	9.47966	8.3134	8.57129	0.933116
25.1256	7.28039	7.45882	8.31763	10.3608	9.51305	8.46989	8.17356	8.21194	9.47125	8.3151	8.55724	0.956188
25.6281	7.23134	7.41539	8.30511	10.396	9.51819	8.46443	8.14039	8.18147	9.45137	8.30356	8.54072	0.978352
26.1307	7.16401	7.38203	8.27774	10.418	9.51745	8.44719	8.11702	8.15895	9.42635	8.30125	8.521	0.99762
26.6332	7.09744	7.33585	8.24656	10.4381	9.52706	8.42915	8.09505	8.1363	9.41263	8.29971	8.50179	1.02047
27.1357	7.03553	7.29704	8.22465	10.4702	9.53005	8.42347	8.05924	8.09865	9.39352	8.28338	8.48158	1.04422
27.6382	6.95563	7.26693	8.19058	10.4919	9.51967	8.40872	8.0312	8.06797	9.36273	8.27386	8.45691	1.06459
28.1407	6.88131	7.22403	8.14827	10.5068	9.51614	8.38868	8.00807	8.04158	9.34061	8.2683	8.43238	1.08581
28.6432	6.80825	7.19008	8.11597	10.5343	9.51283	8.3817	7.9711	8.00089	9.32067	8.24768	8.40835	1.10983
29.1457	6.71878	7.16337	8.07524	10.5549	9.49299	8.36931	7.93952	7.96518	9.28641	8.2313	8.3797	1.13096
29.6482	6.63866	7.12413	8.02253	10.5643	9.47321	8.34779	7.91612	7.9372	9.25432	8.22204	8.35003	1.1497
30.1508	6.55595	7.09538	7.97915	10.5847	9.45984	8.33851	7.87973	7.8957	9.23049	8.19858	8.3218	1.17254
30.6533	6.45979	7.07237	7.93185	10.6018	9.43249	8.32822	7.84599	7.85623	9.19444	8.17663	8.28999	1.19388
31.1558	6.37567	7.03736	7.87017	10.6038	9.39792	8.30609	7.82311	7.8269	9.15251	8.16454	8.2558	1.20976
31.6583	6.28544	7.01423	7.81601	10.613	9.37294	8.29396	7.78888	7.78538	9.12098	8.13991	8.22307	1.22989
32.1608	6.18611	6.99528	7.76288	10.6223	9.34129	8.28529	7.75438	7.74271	9.08323	8.11381	8.18873	1.25032
32.6633	6.10042	6.96504	7.6947	10.6138	9.29726	8.26341	7.73271	7.71196	9.03313	8.09955	8.1512	1.26315
33.1658	6.00595	6.9478	7.63144	10.608	9.26172	8.24801	7.70202	7.67125	8.99094	8.07507	8.11421	1.27924
33.6683	5.9077	6.93299	7.57407	10.6059	9.2286	8.23999	7.66805	7.62648	8.95015	8.04625	8.07801	1.29739
34.1709	5.82342	6.90751	7.50282	10.5858	9.18194	8.21879	7.64792	7.59483	8.89444	8.03046	8.0388	1.3074
34.6734	5.72859	6.89573	7.43336	10.5643	9.13868	8.19961	7.62136	7.55619	8.8403	8.0074	7.99855	1.31901
35.1759	5.6355	6.88435	7.37392	10.5501	9.10516	8.19062	7.58842	7.51097	8.79375	7.97724	7.961	1.33383
35.6784	5.55527	6.86292	7.30334	10.5203	9.0613	8.16975	7.56903	7.47933	8.73465	7.96033	7.92162	1.34159
36.1809	5.46368	6.85555	7.23111	10.4847	9.0137	8.14591	7.54575	7.44417	8.66968	7.9393	7.87935	1.349
36.6834	5.379	6.84643	7.17169	10.4587	8.97868	8.13359	7.51287	7.4003	8.61517	7.90875	7.84052	1.35961
37.1859	5.30481	6.82787	7.10498	10.4206	8.93978	8.11185	7.49186	7.36951	8.55494	7.8907	7.80169	1.3653
37.6884	5.21956	6.82335	7.03333	10.3723	8.89093	8.08235	7.46915	7.3387	8.48334	7.87182	7.75849	1.36887
38.191	5.14578	6.81479	6.97571	10.3343	8.85231	8.06422	7.43364	7.29738	8.4207	7.84135	7.71802	1.37442
38.6935	5.07939	6.79741	6.9157	10.2884	8.81748	8.04012	7.407	7.26767	8.36083	7.82148	7.67955	1.37767
39.196	5.00365	6.79364	6.8485	10.2288	8.7702	8.00425	7.38041	7.24129	8.28811	7.8037	7.63626	1.37753
39.6985	4.9431	6.78336	6.79555	10.1783	8.7268	7.97803	7.33829	7.20325	8.21935	7.77254	7.59386	1.37728
40.201	4.88638	6.76466	6.74605	10.1243	8.69319	7.94969	7.30153	7.17456	8.16091	7.74907	7.55504	1.37707
40.7035	4.82276	6.75851	6.68861	10.0537	8.64911	7.9065	7.26695	7.15222	8.09356	7.73009	7.5122	1.37284
41.206	4.77603	6.74298	6.64437	9.98871	8.60072	7.86953	7.21584	7.11758	8.02437	7.69644	7.46766	1.36614
41.7085	4.7284	6.71914	6.60916	9.92386	8.56397	7.83383	7.16707	7.08904	7.96959	7.6667	7.42708	1.36131
42.2111	4.67576	6.70628	6.56617	9.84019	8.52233	7.78127	7.12313	7.06885	7.91341	7.64316	7.38406	1.35253
42.7136	4.63906	6.68111	6.53348	9.75694	8.46969	7.73019	7.06307	7.03556	7.85007	7.60416	7.33633	1.33952
43.2161	4.5958	6.64785	6.5138	9.6765	8.42603	7.68309	7.00221	7.00359	7.79907	7.56467	7.29126	1.32972
43.7186	4.54928	6.62384	6.48676	9.57664	8.38498	7.61869	6.94834	6.98006	7.75375	7.53232	7.24546	1.31669
44.2211	4.51596	6.58494	6.46519	9.47178	8.33054	7.55051	6.8794	6.94198	7.69786	7.48432	7.19225	1.29879
44.7236	4.47123	6.53867	6.45838	9.3721	8.27912	7.48813	6.80618	6.89899	7.64664	7.43113	7.13906	1.28498
45.2261	4.42598	6.50031	6.44487	9.25508	8.23684	7.40955	6.7411	6.863	7.60501	7.3852	7.08669	1.26892
45.7286	4.39071	6.44556	6.43069	9.12908	8.18403	7.32181	6.66226	6.81146	7.55215	7.32409	7.02518	1.24862
46.2312	4.34121	6.38515	6.43036	9.01101	8.12737	7.24032	6.57513	6.74948	7.49281	7.25327	6.96061	1.23285
46.7337	4.2946	6.33191	6.42357	8.88097	8.08298	7.14487	6.496	6.69354	7.44127	7.18944	6.89791	1.21582
47.2362	4.25415	6.26155	6.40854	8.7405	8.03474	7.03532	6.4047	6.62335	7.3801	7.11214	6.82551	1.19652
47.7387	4.1982	6.18744	6.4034	8.61111	7.97651	6.93123	6.30181	6.53931	7.30226	7.02178	6.7473	1.18196
48.2412	4.14828	6.11952	6.39176	8.47757	7.92745	6.81673	6.20715	6.46124	7.22688	6.93829	6.67149	1.16664
48.7437	4.10016	6.0338	6.36522	8.33401	7.88043	6.68502	6.1041	6.37228	7.14743	6.84444	6.58669	1.15152
49.2462	4.03683	5.94612	6.34437	8.20331	7.81857	6.55784	5.98846	6.26801	7.0487	6.73553	6.49477	1.14082
49.7487	3.98206	5.86352	6.31953	8.07594	7.757	6.42576	5.88188	6.17034	6.94735	6.63347	6.40569	1.12874
50.2513	3.92446	5.76296	6.27711	7.93883	7.70085	6.27637	5.77174	6.06667	6.84936	6.52538	6.30937	1.11883
50.7538	3.85335	5.66256	6.23742	7.81333	7.62974	6.13096	5.64881	5.94775	6.73563	6.40185	6.20614	1.11273
51.2563	3.79232	5.56646	6.19807	7.69657	7.54979	5.98725	5.53486	5.83569	6.61277	6.28526	6.1059	1.10401
51.7588	3.72406	5.45298	6.14104	7.57022	7.47666	5.82827	5.42183	5.72247	6.4961	6.16749	6.00011	1.09849
52.2613	3.64524	5.34223	6.08356	7.45188	7.39422	5.67186	5.29594	5.59441	6.36975	6.03468	5.88838	1.09633
52.7638	3.57697	5.23545	6.03052	7.34591	7.2969	5.52265	5.17763	5.47251	6.22842	5.90799	5.77949	1.09071
53.2663	3.49778	5.11283	5.96173	7.23117	7.20452	5.36101	5.06367	5.35384	6.09134	5.78442	5.66623	1.0883
53.7688	3.41198	4.99601	5.88943	7.11969	7.11087	5.19946	4.93669	5.22133	5.95216	5.64664	5.54843	1.08891
54.2714	3.33612	4.88335	5.82518	7.02245	7.00081	5.04902	4.81478	5.09357	5.79613	5.51347	5.43349	1.0863
54.7739	3.24683	4.75692	5.74883	6.91804	6.89074	4.88993	4.69997	4.97281	5.63928	5.38713	5.31505	1.08608
55.2764	3.15555	4.63914	5.66599	6.81148	6.78646	4.72814	4.57276	4.83964	5.48703	5.248	5.19342	1.08809
55.7789	3.07271	4.52527	5.59337	6.71894	6.66892	4.57958	4.44801	4.70919	5.32092	5.11126	5.07481	1.08819
56.2814	2.97537	4.39922	5.51311	6.62128	6.54483	4.42661	4.33288	4.58875	5.14781	4.98407	4.95339	1.08943
56.7839	2.88085	4.28377	5.42377	6.51613	6.42965	4.26795	4.20703	4.45793	4.98264	4.84561	4.82953	1.09128
57.2864	2.79244	4.17125	5.3452	6.42304	6.30774	4.12251	4.08125	4.32753	4.81028	4.70656	4.70878	1.09315
57.7889	2.68989	4.04776	5.26404	6.3275	6.17406	3.97681	3.96732	4.20931	4.62626	4.57854	4.58615	1.09529
58.2915	2.59447	3.9362	5.17201	6.22034	6.04794	3.82285	3.84538	4.08314	4.44934	4.44092	4.46126	1.09585
58.794	2.50216	3.82632	5.08981	6.12226	5.92325	3.68045	3.7215	3.95497	4.2735	4.29951	4.33937	1.09842
59.2965	2.39727	3.70667	5.01009	6.02515	5.78541	3.54203	3.61122	3.84025	4.08502	4.16965	4.21728	1.10123
59.799	2.30297	3.6	4.91882	5.91428	5.65041	3.39422	3.49632	3.72043	3.89955	4.03238	4.09294	1.10031
60.3015	2.20846	3.49373	4.83516	5.80905	5.52382	3.25558	3.37775	3.59625	3.72234	3.88841	3.97106	1.1027
60.804	2.10419	3.37898	4.75848	5.7086	5.38729	3.12533	3.2737	3.48573	3.53604	3.75592	3.85143	1.10605
61.3065	2.01294	3.27808	4.67066	5.59436	5.24752	2.98641	3.16854	3.37286	3.34768	3.61877	3.72978	1.10405
61.809	1.91836	3.17633	4.5869	5.48214	5.11945	2.85384	3.05801	3.25308	3.17171	3.47275	3.60926	1.10565
62.3116	1.81779	3.06757	4.5133	5.37826	4.98796	2.73334	2.96155	3.14576	2.99412	3.33768	3.49373	1.10908
62.8141	1.73134	2.97332	4.42991	5.26251	4.84817	2.60598	2.867	3.0385	2.81109	3.20123	3.3769	1.10652
63.3166	1.63868	2.87705	4.34655	5.14531	4.71861	2.48128	2.76516	2.92201	2.64075	3.05457	3.259	1.107
63.8191	1.54402	2.77531	4.27555	5.0393	4.59317	2.37065	2.67571	2.81606	2.47758	2.91788	3.14852	1.10998
64.3216	1.4629	2.68848	4.19773	4.92502	4.45762	2.25565	2.59086	2.7127	2.30866	2.78329	3.03829	1.10749
64.8241	1.37309	2.59841	4.11649	4.80631	4.32731	2.13961	2.49748	2.59877	2.14873	2.63798	2.92442	1.10713
65.3266	1.28538	2.50427	4.04874	4.70047	4.20761	2.03838	2.41441	2.49322	2.00255	2.50121	2.81962	1.10947
65.8291	1.20955	2.42498	3.97826	4.59099	4.08088	1.93641	2.33879	2.39302	1.8533	2.36998	2.71762	1.10776
66.3317	1.12386	2.34101	3.90169	4.47472	3.95382	1.8306	2.25441	2.28204	1.7069	2.22837	2.60974	1.10731
66.8342	1.04471	2.25407	3.83857	4.37152	3.84113	1.73929	2.17805	2.17726	1.57662	2.09354	2.51148	1.10927
67.3367	0.975353	2.18137	3.77763	4.26979	3.72857	1.65147	2.11182	2.08078	1.44851	1.96742	2.41927	1.10908
67.8392	0.896694	2.10229	3.70928	4.15998	3.61174	1.55796	2.03751	1.97457	1.31806	1.83208	2.32002	1.10951
68.3417	0.829119	2.02119	3.65341	4.06223	3.50888	1.47723	1.96888	1.87268	1.20209	1.70152	2.22972	1.11171
68.8442	0.769231	1.95343	3.60494	3.97111	3.41453	1.40409	1.91292	1.78207	1.09508	1.58243	2.14898	1.11357
69.3467	0.702456	1.87779	3.54925	3.87186	3.31521	1.32451	1.85073	1.68399	0.984218	1.45605	2.06161	1.11557
69.8492	0.651142	1.80131	3.50415	3.78243	3.2259	1.25521	1.79232	1.58871	0.88341	1.33256	1.98172	1.11839
70.3518	0.605658	1.73736	3.47127	3.70417	3.15207	1.19755	1.74921	1.50763	0.797535	1.2231	1.91455	1.12225
70.8543	0.557102	1.6645	3.43267	3.619	3.07671	1.13473	1.70309	1.42255	0.710421	1.10946	1.84302	1.12583
71.3568	0.527539	1.59234	3.40184	3.54075	3.00599	1.07979	1.65958	1.33943	0.627677	0.997648	1.77726	1.12922
71.8593	0.502081	1.53214	3.38689	3.47744	2.95411	1.04049	1.63389	1.27331	0.562379	0.902436	1.72652	1.13458
72.3618	0.478253	1.46271	3.36873	3.41004	2.90717	0.999174	1.60937	1.20769	0.501225	0.807354	1.67517	1.13942
72.8643	0.475957	1.39619	3.35517	3.3468	2.8603	0.963574	1.58694	1.14371	0.439539	0.713721	1.62819	1.14324
73.3668	0.47663	1.34173	3.35998	3.30151	2.831	0.946706	1.58453	1.09896	0.39369	0.638894	1.59736	1.14957
73.8693	0.484441	1.27879	3.36547	3.25663	2.81402	0.932103	1.58829	1.05949	0.358704	0.569076	1.5707	1.15548
74.3719	0.515344	1.22192	3.37302	3.21406	2.79576	0.921227	1.5944	1.02161	0.322044	0.500945	1.54803	1.15986
74.8744	0.548769	1.17804	3.40044	3.19176	2.79057	0.930772	1.62227	1.00429	0.297515	0.453396	1.54178	1.16697
75.3769	0.594956	1.1277	3.43359	3.1758	2.80411	0.947525	1.66165	0.997125	0.29072	0.416285	1.54495	1.17409
75.8794	0.664503	1.08747	3.46716	3.16149	2.81957	0.966704	1.70405	0.991933	0.286439	0.382023	1.55313	1.17937
76.3819	0.736607	1.06196	3.52088	3.1686	2.8426	1.00688	1.76904	1.00797	0.290631	0.369881	1.57751	1.18709
76.8844	0.826675	1.0328	3.58589	3.18832	2.88754	1.05989	1.8506	1.03914	0.317173	0.374045	1.61621	1.19532
77.3869	0.93905	1.018	3.65087	3.20975	2.94086	1.11544	1.93613	1.07333	0.354	0.383153	1.66206	1.20142
77.8894	1.05447	1.01964	3.73504	3.25185	2.99734	1.1917	2.04409	1.1288	0.396856	0.41545	1.72352	1.20914
78.392	1.19218	1.02043	3.83594	3.31181	3.07445	1.28651	2.17318	1.20406	0.462483	0.46964	1.80307	1.21787
78.8945	1.34983	1.03945	3.93753	3.37361	3.16746	1.38507	2.30744	1.28377	0.546825	0.531037	1.8922	1.22421
79.397	1.51137	1.07623	4.05618	3.45312	3.26237	1.50263	2.46292	1.38384	0.637264	0.615384	1.99613	1.2311
79.8995	1.69842	1.11463	4.19622	3.55414	3.3732	1.64324	2.64312	1.50751	0.747041	0.725839	2.12034	1.23968
80.402	1.90209	1.17458	4.33881	3.65794	3.50602	1.78931	2.82957	1.63711	0.882039	0.845223	2.25627	1.24582
80.9045	2.11113	1.25308	4.49541	3.77591	3.64358	1.95146	3.0348	1.78523	1.02647	0.985786	2.40628	1.25156
81.407	2.34776	1.33526	4.67672	3.91849	3.79077	2.13977	3.26698	1.95978	1.18499	1.15517	2.57757	1.25979
81.9095	2.59707	1.44159	4.8634	4.06689	3.96221	2.33624	3.50643	2.14204	1.37141	1.33505	2.76223	1.26577
82.4121	2.85372	1.56663	5.06045	4.22658	4.14408	2.54548	3.76129	2.34048	1.5731	1.53363	2.96054	1.27046
82.9146	3.13852	1.69682	5.28385	4.41334	4.33001	2.78249	4.04411	2.56737	1.78402	1.76284	3.18034	1.27839
83.4171	3.43156	1.85318	5.51617	4.61035	4.53771	3.03099	4.33527	2.80424	2.0206	2.00463	3.41447	1.28429
83.9196	3.73409	2.02785	5.75529	4.81588	4.76255	3.28874	4.63782	3.05474	2.27861	2.26247	3.6618	1.2881
84.4221	4.06358	2.20883	6.02064	5.04892	4.98932	3.57393	4.96804	3.33472	2.54365	2.55188	3.93035	1.29551
84.9246	4.39661	2.4175	6.29898	5.29649	5.23192	3.87416	5.30776	3.62711	2.82844	2.85625	4.21352	1.30108
85.4271	4.74127	2.64356	6.58094	5.54963	5.49684	4.18045	5.65462	3.93021	3.13938	3.17385	4.50908	1.30381
85.9296	5.10984	2.87666	6.88691	5.82823	5.76541	4.51202	6.02777	4.26257	3.45908	3.5229	4.82514	1.30986
86.4322	5.47723	3.13842	7.20938	6.12497	6.04147	4.86214	6.41172	4.60976	3.79111	3.88934	5.15555	1.31411
86.9347	5.85805	3.4162	7.53233	6.42449	6.34009	5.21577	6.79842	4.96471	4.15008	4.26607	5.49662	1.31484
87.4372	6.25778	3.70154	7.87444	6.74511	6.64602	5.59069	7.2085	5.3475	4.52216	4.67273	5.85665	1.3178
87.9397	6.65192	4.01613	8.23497	7.08621	6.95095	5.98676	7.6301	5.74734	4.89943	5.09882	6.23026	1.31886
88.4422	7.0606	4.34485	8.59295	7.42756	7.27276	6.38426	8.04947	6.15174	5.29894	5.53191	6.6115	1.31605
88.9447	7.48139	4.68113	8.96296	7.78343	7.60581	6.79701	8.48727	6.58081	5.7159	5.99171	7.00874	1.31388
89.4472	7.89274	5.04635	9.35152	8.16019	7.93221	7.23165	8.93612	7.0281	6.13311	6.47203	7.4184	1.30984
89.9497	8.31862	5.42284	9.73501	8.53499	8.26556	7.66587	9.37711	7.47607	6.56311	6.95538	7.83146	1.30233
90.4523	8.74825	5.80615	10.1219	8.91613	8.61227	8.10744	9.82957	7.94342	7.01234	7.45996	8.25574	1.29377
90.9548	9.1655	6.2172	10.5254	9.31664	8.95114	8.56927	10.2914	8.42865	7.46027	7.98435	8.69098	1.28357
91.4573	9.59608	6.63578	10.9221	9.7139	9.28548	9.02898	10.7395	8.90997	7.90906	8.50663	9.12475	1.27119
91.9598	10.0214	7.05978	11.3128	10.109	9.6314	9.48682	11.1907	9.40329	8.37411	9.04201	9.56313	1.25638
92.4623	10.4327	7.50927	11.7163	10.5204	9.97208	9.96075	11.6487	9.91249	8.83899	9.59423	10.0106	1.24038
92.9648	10.855	7.96142	12.1119	10.9283	10.2983	10.431	12.0875	10.4127	9.29357	10.1381	10.4518	1.22422
93.4673	11.263	8.41662	12.4923	11.326	10.6297	10.8896	12.5201	10.9159	9.75641	10.6848	10.8895	1.20495
93.9698	11.6571	8.89365	12.8798	11.7351	10.9604	11.3579	12.9563	11.4315	10.2217	11.2435	11.3337	1.18495
94.4724	12.0585	9.36716	13.2591	12.1411	11.2711	11.821	13.3687	11.9329	10.6697	11.7875	11.7677	1.16699
94.9749	12.4377	9.84043	13.6153	12.5294	11.5774	12.2638	13.7658	12.4272	11.1145	12.3233	12.1895	1.14615
95.4774	12.8047	10.3306	13.9715	12.9222	11.8863	12.708	14.1629	12.929	11.5635	12.8653	12.6144	1.12503
95.9799	13.1742	10.8103	14.3203	13.3124	12.1754	13.1465	14.5333	13.4121	11.9937	13.3871	13.0265	1.10774
96.4824	13.5154	11.2858	14.6404	13.679	12.4494	13.5579	14.8801	13.8779	12.4085	13.8897	13.4184	1.08867
96.9849	13.8471	11.7725	14.9533	14.0425	12.726	13.9623	15.2236	14.3462	12.8258	14.3925	13.8092	1.07011
97.4874	14.1755	12.2409	15.2598	14.4042	12.9875	14.3612	15.5395	14.7928	13.2277	14.871	14.186	1.05614
97.9899	14.4719	12.7014	15.5349	14.7394	13.2255	14.7296	15.8249	15.2136	13.6047	15.3207	14.5367	1.04175
98.4925	14.7604	13.166	15.7926	15.0609	13.4603	15.0799	16.1034	15.6306	13.976	15.7632	14.8793	1.02906
98.995	15.0412	13.5987	16.0513	15.3904	13.6891	15.4346	16.3545	16.0233	14.3415	16.1777	15.2102	1.02149
99.4975	15.3175	14.0647	16.2916	15.7124	13.91	15.7788	16.5948	16.4267	14.7104	16.6004	15.5407	1.01358
100	15.4729	14.4466	16.3597	15.8061	13.9931	15.8791	16.7372	16.6633	14.8501	16.847	15.7055	1.00309

## Sheet: M1b_RightLeg_NW
StancePhase	NDevR_Meas1	NDevR_Meas2	NDevR_Meas3	NDevR_Meas4	NDevR_Meas5	NDevR_Meas6	NDevR_Meas7	NDevR_Meas8	NDevR_Meas9	NDevR_Meas10	NDevR_Mean	NDevR_SD
0	-5.24137	-5.90176	-4.76573	-6.20514	-6.22721	-5.90801	-5.6715	-5.50117	-5.95933	-6.08323	-5.74645	0.463464
0.502513	-5.136	-5.83704	-4.63071	-6.06893	-6.12068	-5.76009	-5.5885	-5.41235	-5.8291	-5.97278	-5.63562	0.464489
1.00503	-4.9721	-5.69023	-4.50222	-5.93891	-6.01264	-5.61683	-5.4651	-5.282	-5.69735	-5.81336	-5.49907	0.46731
1.50754	-4.82852	-5.56969	-4.36528	-5.80062	-5.8941	-5.46422	-5.34715	-5.15877	-5.55671	-5.66171	-5.36468	0.468608
2.01005	-4.6931	-5.44185	-4.23105	-5.66434	-5.77546	-5.31227	-5.23892	-5.04601	-5.41578	-5.51858	-5.23373	0.468518
2.51256	-4.5407	-5.30225	-4.10838	-5.53854	-5.66603	-5.17004	-5.11861	-4.92192	-5.28426	-5.36322	-5.1014	0.470214
3.01508	-4.39852	-5.1773	-3.97309	-5.3995	-5.54444	-5.01401	-4.98895	-4.78916	-5.14057	-5.19849	-4.9624	0.470647
3.51759	-4.26325	-5.04334	-3.83854	-5.25992	-5.4172	-4.85733	-4.87146	-4.66925	-4.99118	-5.04624	-4.82577	0.469067
4.0201	-4.11346	-4.90168	-3.71931	-5.1337	-5.30253	-4.71453	-4.74552	-4.54132	-4.85461	-4.88635	-4.6913	0.469389
4.52261	-3.97895	-4.77592	-3.59127	-4.99714	-5.18329	-4.56219	-4.60743	-4.40157	-4.7138	-4.71529	-4.55268	0.468668
5.02513	-3.84717	-4.64064	-3.45996	-4.85531	-5.05242	-4.40569	-4.48157	-4.27432	-4.56167	-4.55781	-4.41366	0.46569
5.52764	-3.70384	-4.50071	-3.34627	-4.72819	-4.93225	-4.26568	-4.35146	-4.14289	-4.42094	-4.39791	-4.27901	0.463883
6.03015	-3.57922	-4.37778	-3.22903	-4.59508	-4.81698	-4.12154	-4.2074	-3.99735	-4.28606	-4.22597	-4.14364	0.461895
6.53266	-3.45263	-4.24502	-3.10513	-4.45278	-4.68887	-3.97013	-4.07516	-3.86338	-4.1392	-4.06804	-4.00603	0.458116
7.03518	-3.31863	-4.11084	-2.99921	-4.32524	-4.56602	-3.83583	-3.94356	-3.7295	-3.99887	-3.91322	-3.87409	0.454191
7.53769	-3.20491	-3.99451	-2.8954	-4.19739	-4.45643	-3.70337	-3.79742	-3.58025	-3.87347	-3.74629	-3.74494	0.451504
8.0402	-3.08466	-3.86812	-2.78214	-4.05821	-4.33831	-3.56147	-3.66225	-3.441	-3.7412	-3.59294	-3.61303	0.4485
8.54271	-2.962	-3.74363	-2.685	-3.93305	-4.21856	-3.43558	-3.53291	-3.30646	-3.60922	-3.44821	-3.48746	0.4438
9.04523	-2.85931	-3.63758	-2.59565	-3.81449	-4.11618	-3.31795	-3.38954	-3.15657	-3.49717	-3.29218	-3.36766	0.441863
9.54774	-2.74644	-3.52153	-2.49561	-3.68483	-4.01382	-3.19044	-3.2558	-3.01493	-3.3877	-3.14865	-3.24597	0.441814
10.0503	-2.63694	-3.41086	-2.40864	-3.56766	-3.90447	-3.0767	-3.13304	-2.88285	-3.27384	-3.0191	-3.13141	0.438506
10.5528	-2.54577	-3.31902	-2.33509	-3.46392	-3.81125	-2.97745	-2.99795	-2.73687	-3.17913	-2.88007	-3.02465	0.4389
11.0553	-2.44244	-3.2174	-2.25149	-3.35096	-3.72806	-2.86966	-2.87075	-2.59722	-3.09729	-2.75183	-2.91771	0.443585
11.5578	-2.34874	-3.12444	-2.17678	-3.24752	-3.63665	-2.77217	-2.75919	-2.47177	-3.00959	-2.64201	-2.81889	0.443853
12.0603	-2.27041	-3.04986	-2.1197	-3.16262	-3.55558	-2.69395	-2.63776	-2.33501	-2.93456	-2.5247	-2.72841	0.447779
12.5628	-2.17947	-2.96514	-2.05434	-3.07103	-3.49256	-2.60946	-2.52177	-2.20242	-2.87957	-2.41495	-2.63907	0.457999
13.0653	-2.10365	-2.89119	-1.99235	-2.98421	-3.42487	-2.53025	-2.42475	-2.08795	-2.82123	-2.32584	-2.55863	0.463463
13.5678	-2.03851	-2.83361	-1.94991	-2.9183	-3.35934	-2.47248	-2.32037	-1.96547	-2.76619	-2.23055	-2.48547	0.471452
14.0704	-1.96142	-2.76447	-1.90179	-2.84867	-3.31461	-2.4111	-2.21786	-1.84451	-2.73305	-2.13804	-2.41355	0.486574
14.5729	-1.90319	-2.70691	-1.85114	-2.77841	-3.27205	-2.34902	-2.13564	-1.7441	-2.70278	-2.06649	-2.35097	0.497493
15.0754	-1.84965	-2.66257	-1.81994	-2.72936	-3.22412	-2.30788	-2.04823	-1.63902	-2.66771	-1.99023	-2.29387	0.509271
15.5779	-1.78595	-2.60504	-1.78683	-2.68061	-3.19347	-2.26618	-1.95824	-1.5321	-2.65074	-1.91186	-2.2371	0.527629
16.0804	-1.74296	-2.55959	-1.74615	-2.62659	-3.17275	-2.21799	-1.88808	-1.44633	-2.64436	-1.85377	-2.18986	0.543071
16.5829	-1.69837	-2.52426	-1.7232	-2.59224	-3.14294	-2.18807	-1.81508	-1.35909	-2.62932	-1.79313	-2.14657	0.558157
17.0854	-1.64672	-2.47474	-1.70294	-2.5627	-3.12221	-2.16121	-1.73523	-1.26638	-2.62398	-1.72583	-2.10219	0.578196
17.5879	-1.61605	-2.43812	-1.6715	-2.52414	-3.11738	-2.12332	-1.6739	-1.19397	-2.63503	-1.67697	-2.06704	0.596698
18.0905	-1.57813	-2.40884	-1.65443	-2.50159	-3.10509	-2.09944	-1.6128	-1.12347	-2.63877	-1.62786	-2.03504	0.614608
18.593	-1.53754	-2.36498	-1.64477	-2.48802	-3.0921	-2.08238	-1.54156	-1.04441	-2.64193	-1.56785	-2.00055	0.635351
19.0955	-1.51663	-2.3349	-1.62189	-2.46301	-3.09668	-2.05147	-1.48687	-0.983822	-2.66275	-1.52325	-1.97413	0.655258
19.598	-1.48404	-2.30941	-1.60851	-2.44884	-3.09994	-2.02903	-1.4359	-0.928752	-2.68193	-1.48089	-1.95072	0.675228
20.1005	-1.45385	-2.26931	-1.60638	-2.44719	-3.09451	-2.01677	-1.37242	-0.862758	-2.69196	-1.42443	-1.92396	0.696291
20.603	-1.44047	-2.24376	-1.59051	-2.43343	-3.10309	-1.98989	-1.32273	-0.812381	-2.7155	-1.37997	-1.90317	0.716218
21.1055	-1.41247	-2.22016	-1.57803	-2.42446	-3.11835	-1.96539	-1.28021	-0.77087	-2.74479	-1.34085	-1.88556	0.737176
21.608	-1.39204	-2.18233	-1.57936	-2.43048	-3.12155	-1.95372	-1.22373	-0.716774	-2.76075	-1.28605	-1.86468	0.758635
22.1106	-1.38415	-2.15982	-1.5682	-2.42557	-3.13113	-1.92887	-1.17744	-0.674473	-2.78164	-1.23977	-1.84711	0.777864
22.6131	-1.3604	-2.13675	-1.55426	-2.41924	-3.15397	-1.90044	-1.14137	-0.643915	-2.81398	-1.20228	-1.83266	0.798534
23.1156	-1.34885	-2.10025	-1.55549	-2.42905	-3.16703	-1.88635	-1.09071	-0.59999	-2.83427	-1.14905	-1.8161	0.820527
23.6181	-1.34449	-2.07971	-1.54739	-2.43079	-3.17735	-1.86236	-1.04595	-0.563405	-2.84933	-1.10082	-1.80016	0.839054
24.1206	-1.32467	-2.05624	-1.53104	-2.42546	-3.20333	-1.8295	-1.01382	-0.540863	-2.87729	-1.06468	-1.78669	0.858185
24.6231	-1.32052	-2.02045	-1.52969	-2.43584	-3.22631	-1.81097	-0.96739	-0.505149	-2.89916	-1.01411	-1.77296	0.880574
25.1256	-1.31744	-2.00114	-1.52344	-2.44226	-3.23926	-1.78715	-0.922238	-0.471966	-2.90766	-0.964949	-1.75775	0.89904
25.6281	-1.30077	-1.97668	-1.50448	-2.43708	-3.26502	-1.75028	-0.891406	-0.454323	-2.92548	-0.930642	-1.74362	0.915879
26.1307	-1.30154	-1.94132	-1.49854	-2.44558	-3.29639	-1.72612	-0.847592	-0.424501	-2.94528	-0.884217	-1.73111	0.938241
26.6332	-1.29706	-1.92276	-1.49267	-2.45493	-3.31492	-1.70198	-0.80041	-0.392102	-2.94838	-0.835557	-1.71608	0.957766
27.1357	-1.2821	-1.89697	-1.47108	-2.4497	-3.33916	-1.66222	-0.768425	-0.375582	-2.95317	-0.803543	-1.70019	0.97252
27.6382	-1.28465	-1.86192	-1.45901	-2.45467	-3.37601	-1.63206	-0.725632	-0.348538	-2.96654	-0.762403	-1.68714	0.994282
28.1407	-1.27631	-1.8438	-1.45201	-2.46535	-3.40259	-1.60728	-0.675056	-0.314002	-2.96544	-0.715372	-1.67172	1.01594
28.6432	-1.26186	-1.81652	-1.42823	-2.46036	-3.42598	-1.56617	-0.639664	-0.294997	-2.95679	-0.685619	-1.65362	1.02955
29.1457	-1.26359	-1.78179	-1.40941	-2.46111	-3.46435	-1.5304	-0.596454	-0.268333	-2.95899	-0.650212	-1.63846	1.04983
29.6482	-1.25014	-1.76382	-1.40013	-2.47207	-3.49894	-1.50472	-0.541703	-0.230395	-2.95343	-0.605529	-1.62209	1.07375
30.1508	-1.23577	-1.73487	-1.37506	-2.46855	-3.52257	-1.46384	-0.501418	-0.207401	-2.9329	-0.577617	-1.602	1.08723
30.6533	-1.23483	-1.70036	-1.34982	-2.46609	-3.5576	-1.42334	-0.457099	-0.180734	-2.92027	-0.547902	-1.5838	1.10491
31.1558	-1.21597	-1.68216	-1.33753	-2.47763	-3.59643	-1.39641	-0.398487	-0.140192	-2.90851	-0.506169	-1.56595	1.13001
31.6583	-1.20148	-1.65134	-1.31235	-2.47802	-3.62037	-1.35728	-0.353013	-0.113338	-2.87906	-0.479808	-1.54461	1.14413
32.1608	-1.19638	-1.61696	-1.28197	-2.47501	-3.64741	-1.31358	-0.30786	-0.0871221	-2.85044	-0.455836	-1.52326	1.15836
32.6633	-1.17236	-1.59822	-1.26649	-2.48822	-3.68395	-1.28549	-0.246825	-0.0452531	-2.82988	-0.418062	-1.50348	1.18272
33.1658	-1.15766	-1.56539	-1.2427	-2.49471	-3.70699	-1.24983	-0.19701	-0.014837	-2.7945	-0.393462	-1.48171	1.19772
33.6683	-1.14751	-1.53103	-1.20944	-2.49322	-3.72329	-1.20537	-0.152053	0.0107703	-2.75134	-0.375374	-1.45778	1.20822
34.1709	-1.11952	-1.51129	-1.19151	-2.5075	-3.75076	-1.17693	-0.0907524	0.0529113	-2.71919	-0.34252	-1.43571	1.22962
34.6734	-1.10522	-1.47615	-1.17106	-2.51942	-3.77093	-1.14666	-0.0381259	0.0865916	-2.6797	-0.319648	-1.41403	1.24504
35.1759	-1.09056	-1.44153	-1.13821	-2.51899	-3.77682	-1.10463	0.00530147	0.11151	-2.62578	-0.306761	-1.38865	1.25214
35.6784	-1.06124	-1.42044	-1.11947	-2.53146	-3.79096	-1.07736	0.0644307	0.152628	-2.58078	-0.278806	-1.36435	1.2688
36.1809	-1.04902	-1.38316	-1.10445	-2.54607	-3.80638	-1.0545	0.117909	0.18854	-2.5382	-0.256776	-1.34321	1.28375
36.6834	-1.03178	-1.34884	-1.07558	-2.54553	-3.80496	-1.01845	0.158323	0.21193	-2.47966	-0.24748	-1.3182	1.28836
37.1859	-1.00466	-1.32722	-1.05795	-2.55389	-3.80508	-0.994352	0.212696	0.249838	-2.42422	-0.223782	-1.29286	1.29955
37.6884	-0.996297	-1.28935	-1.04978	-2.56897	-3.81386	-0.980492	0.264702	0.28585	-2.37979	-0.201723	-1.27297	1.31296
38.191	-0.978379	-1.25736	-1.02797	-2.56813	-3.80903	-0.953691	0.300517	0.306167	-2.32362	-0.194634	-1.25061	1.31611
38.6935	-0.955722	-1.2374	-1.01324	-2.57112	-3.79786	-0.934635	0.347845	0.338309	-2.26301	-0.175075	-1.22619	1.32208
39.196	-0.950755	-1.20154	-1.01282	-2.58445	-3.79898	-0.930509	0.396713	0.371981	-2.2173	-0.153163	-1.20808	1.333
39.6985	-0.931621	-1.17425	-1.00085	-2.58269	-3.79461	-0.915213	0.428071	0.387808	-2.16802	-0.147907	-1.18993	1.3355
40.201	-0.912295	-1.15766	-0.99122	-2.57902	-3.77809	-0.902505	0.468584	0.412067	-2.1079	-0.133178	-1.16812	1.3375
40.7035	-0.906689	-1.12512	-0.999258	-2.58794	-3.77236	-0.907522	0.515166	0.441236	-2.06043	-0.112385	-1.15153	1.34562
41.206	-0.882565	-1.10301	-0.999173	-2.58442	-3.77073	-0.904207	0.544344	0.451551	-2.01862	-0.108845	-1.13757	1.34806
41.7085	-0.861653	-1.08946	-0.99628	-2.57354	-3.75501	-0.897672	0.579716	0.466444	-1.96329	-0.0992217	-1.119	1.34773
42.2111	-0.848195	-1.05974	-1.01198	-2.57612	-3.74356	-0.909179	0.625096	0.489501	-1.91306	-0.0799051	-1.10272	1.35321
42.7136	-0.813093	-1.04185	-1.02342	-2.5704	-3.74348	-0.915768	0.653965	0.494203	-1.87504	-0.0770271	-1.09119	1.35564
43.2161	-0.784038	-1.03004	-1.02649	-2.55272	-3.73213	-0.91328	0.685491	0.499798	-1.82528	-0.0715718	-1.07503	1.35435
43.7186	-0.755751	-1.00193	-1.04601	-2.54765	-3.71637	-0.926549	0.730342	0.516836	-1.77024	-0.0531561	-1.05705	1.35782
44.2211	-0.705265	-0.986623	-1.06478	-2.53938	-3.71429	-0.938337	0.760798	0.517742	-1.72833	-0.049101	-1.04476	1.36018
44.7236	-0.663798	-0.974484	-1.07001	-2.51607	-3.70725	-0.935626	0.790394	0.516367	-1.67986	-0.0458519	-1.02862	1.35891
45.2261	-0.617087	-0.945732	-1.08732	-2.50331	-3.68774	-0.943814	0.83588	0.529611	-1.61673	-0.0268569	-1.00631	1.36143
45.7286	-0.550408	-0.929994	-1.10761	-2.4931	-3.67781	-0.953457	0.869873	0.530633	-1.56187	-0.0188818	-0.989262	1.3637
46.2312	-0.495533	-0.913961	-1.11115	-2.46658	-3.66982	-0.944408	0.899281	0.527067	-1.50797	-0.0147783	-0.969786	1.3628
46.7337	-0.430479	-0.880833	-1.1215	-2.44697	-3.64483	-0.939885	0.946052	0.541057	-1.4358	0.0070513	-0.940614	1.36531
47.2362	-0.350211	-0.860429	-1.13863	-2.43465	-3.62043	-0.939666	0.985115	0.548066	-1.36436	0.0220058	-0.915318	1.36757
47.7387	-0.284117	-0.836147	-1.13794	-2.40585	-3.6031	-0.918952	1.01656	0.548708	-1.30153	0.0304021	-0.889196	1.36676
48.2412	-0.204467	-0.794526	-1.13779	-2.37875	-3.56982	-0.895996	1.06607	0.56868	-1.22415	0.0576452	-0.85131	1.36979
48.7437	-0.116401	-0.765265	-1.14686	-2.36246	-3.52708	-0.879634	1.11219	0.586991	-1.13978	0.0829789	-0.815531	1.3722
49.2462	-0.0438221	-0.728887	-1.1387	-2.33145	-3.49289	-0.843392	1.14759	0.59697	-1.06861	0.0999015	-0.780329	1.37085
49.7487	0.0446047	-0.675631	-1.12463	-2.29684	-3.44874	-0.798525	1.19971	0.626113	-0.992474	0.135854	-0.733056	1.37402
50.2513	0.134208	-0.634911	-1.12169	-2.27538	-3.38715	-0.762317	1.25189	0.658184	-0.904273	0.174977	-0.686645	1.37617
50.7538	0.209311	-0.584953	-1.10512	-2.24255	-3.33048	-0.710077	1.28989	0.679496	-0.828408	0.203894	-0.6419	1.37298
51.2563	0.301841	-0.519976	-1.07796	-2.20092	-3.27185	-0.6448	1.34153	0.717585	-0.758172	0.250072	-0.586266	1.3745
51.7588	0.388866	-0.468779	-1.06327	-2.17273	-3.19272	-0.589994	1.39632	0.762049	-0.674207	0.303414	-0.531106	1.37518
52.2613	0.464477	-0.407298	-1.04046	-2.13741	-3.11138	-0.525297	1.43443	0.793222	-0.595934	0.344566	-0.478108	1.36886
52.7638	0.557924	-0.333576	-1.00354	-2.08862	-3.03545	-0.444681	1.48262	0.837234	-0.531321	0.399499	-0.415991	1.36684
53.2663	0.64009	-0.275011	-0.978666	-2.05156	-2.94259	-0.374812	1.53754	0.890499	-0.456408	0.464755	-0.354616	1.36525
53.7688	0.715434	-0.205322	-0.951863	-2.01219	-2.83997	-0.302064	1.57506	0.928941	-0.378397	0.516395	-0.295398	1.35592
54.2714	0.807511	-0.126323	-0.908779	-1.95619	-2.74711	-0.212041	1.6191	0.975929	-0.317053	0.577389	-0.228757	1.34976
54.7739	0.883779	-0.0634848	-0.87547	-1.90892	-2.6466	-0.131441	1.67351	1.03515	-0.252997	0.651274	-0.16352	1.3462
55.2764	0.958701	0.0113437	-0.8461	-1.86483	-2.53167	-0.0550343	1.71121	1.07975	-0.178424	0.71111	-0.100394	1.33566
55.7789	1.04773	0.0925476	-0.799564	-1.80332	-2.4263	0.0383374	1.75166	1.12878	-0.117537	0.775439	-0.0312236	1.32639
56.2814	1.1181	0.156966	-0.758693	-1.747	-2.32469	0.125187	1.80569	1.19287	-0.063063	0.854627	0.0359988	1.32191
56.7839	1.19289	0.234134	-0.726601	-1.6993	-2.20844	0.201669	1.84496	1.24389	0.00489474	0.920408	0.10085	1.31267
57.2864	1.27783	0.314615	-0.677983	-1.63568	-2.0967	0.293259	1.88322	1.29515	0.0669112	0.98565	0.170628	1.30204
57.7889	1.34311	0.377925	-0.629797	-1.57304	-1.99769	0.382528	1.93764	1.36348	0.115311	1.06691	0.238638	1.29746
58.2915	1.41822	0.454578	-0.593839	-1.52336	-1.8884	0.456974	1.98038	1.42115	0.174603	1.13635	0.303666	1.29131
58.794	1.49847	0.531484	-0.543641	-1.46089	-1.77585	0.543469	2.01852	1.47484	0.237661	1.20032	0.372439	1.2809
59.2965	1.56001	0.591333	-0.488271	-1.39471	-1.67957	0.632839	2.07446	1.54657	0.284784	1.2806	0.440804	1.27635
59.799	1.63588	0.665244	-0.446865	-1.3439	-1.5809	0.705401	2.12253	1.61075	0.335838	1.35157	0.505556	1.27386
60.3015	1.71143	0.736735	-0.394964	-1.28453	-1.47211	0.786264	2.16265	1.66691	0.398886	1.41268	0.572396	1.26479
60.804	1.77123	0.79207	-0.332693	-1.21673	-1.37687	0.87565	2.22096	1.74074	0.449775	1.48963	0.641378	1.26002
61.3065	1.84864	0.86247	-0.284404	-1.16449	-1.28825	0.948864	2.2756	1.81029	0.496219	1.56072	0.706566	1.26066
61.809	1.92046	0.928306	-0.230699	-1.1086	-1.18674	1.02604	2.31915	1.86777	0.558586	1.61848	0.771275	1.25358
62.3116	1.98118	0.979655	-0.162738	-1.04019	-1.09125	1.11657	2.37986	1.94097	0.617611	1.69096	0.841263	1.24835
62.8141	2.06112	1.04728	-0.107196	-0.985376	-1.00949	1.19333	2.44098	2.01307	0.66593	1.76175	0.908139	1.25084
63.3166	2.13058	1.10869	-0.0518886	-0.931994	-0.917504	1.26876	2.48821	2.06965	0.72849	1.81688	0.970989	1.24587
63.8191	2.19442	1.15789	0.0201392	-0.863217	-0.822169	1.36036	2.55024	2.13908	0.798283	1.88495	1.042	1.24009
64.3216	2.27679	1.22462	0.0831684	-0.804235	-0.742949	1.44178	2.61663	2.21094	0.855498	1.95587	1.11181	1.24271
64.8241	2.34434	1.28382	0.14061	-0.751507	-0.660474	1.51648	2.66726	2.26514	0.919973	2.00998	1.17356	1.23934
65.3266	2.41194	1.33344	0.215469	-0.68226	-0.566709	1.60821	2.72948	2.32887	0.999623	2.07455	1.24526	1.2331
65.8291	2.4953	1.40158	0.285931	-0.617841	-0.485419	1.69471	2.7999	2.39879	1.06967	2.1465	1.31891	1.23433
66.3317	2.56075	1.4609	0.346146	-0.563876	-0.409234	1.76999	2.85373	2.45033	1.13722	2.20156	1.38075	1.23167
66.8342	2.63188	1.51315	0.422507	-0.494331	-0.318165	1.86118	2.91515	2.50772	1.22227	2.26394	1.45253	1.2253
67.3367	2.71437	1.58428	0.499768	-0.424154	-0.231283	1.95266	2.98797	2.57495	1.3047	2.33773	1.5301	1.22417
67.8392	2.77753	1.64493	0.563424	-0.367511	-0.156261	2.02939	3.04418	2.62443	1.37622	2.39552	1.59318	1.22114
68.3417	2.85143	1.70062	0.640076	-0.298202	-0.0688177	2.11856	3.10323	2.67584	1.46144	2.45685	1.6641	1.21491
68.8442	2.93108	1.77475	0.722844	-0.223021	0.0239656	2.21301	3.17597	2.7402	1.55281	2.53269	1.74443	1.21116
69.3467	2.99185	1.83644	0.79016	-0.163184	0.102181	2.29039	3.23296	2.78854	1.62968	2.5942	1.80932	1.20684
69.8492	3.06735	1.89501	0.865631	-0.0955452	0.185191	2.37493	3.28777	2.83467	1.7118	2.65501	1.87818	1.20098
70.3518	3.14226	1.97092	0.951554	-0.017926	0.280804	2.46907	3.35768	2.89595	1.80701	2.73244	1.95898	1.19515
70.8543	3.20036	2.03229	1.02171	0.0438928	0.364464	2.54597	3.41372	2.9439	1.88992	2.79811	2.02543	1.18933
71.3568	3.27545	2.09209	1.09376	0.107332	0.443087	2.62404	3.46262	2.98555	1.96747	2.85891	2.09103	1.18409
71.8593	3.34322	2.16762	1.17893	0.183462	0.536412	2.7151	3.52702	3.04357	2.05979	2.93745	2.16926	1.1774
72.3618	3.39754	2.22651	1.24942	0.245085	0.624451	2.79087	3.58012	3.09163	2.14616	3.00754	2.23593	1.17063
72.8643	3.46911	2.28541	1.31492	0.30192	0.698724	2.86153	3.62135	3.12938	2.21777	3.06869	2.29688	1.16622
73.3668	3.52702	2.35822	1.39447	0.372813	0.783369	2.94684	3.67726	3.18324	2.29937	3.14729	2.36899	1.15992
73.8693	3.57596	2.41272	1.46212	0.432504	0.870672	3.0202	3.72499	3.23062	2.38297	3.22089	2.43337	1.15305
74.3719	3.64042	2.4691	1.51846	0.481933	0.939937	3.08224	3.75661	3.2637	2.44734	3.2816	2.48813	1.14915
74.8744	3.6858	2.53763	1.58813	0.545603	1.0106	3.15828	3.80096	3.31105	2.51255	3.35799	2.55086	1.14363
75.3769	3.72715	2.58687	1.65001	0.603189	1.09034	3.22667	3.84043	3.35528	2.58655	3.43285	2.60994	1.13696
75.8794	3.7802	2.64023	1.69533	0.646563	1.15401	3.27842	3.86017	3.3817	2.64362	3.49138	2.65716	1.13249
76.3819	3.81002	2.70414	1.75139	0.702835	1.20869	3.34168	3.88941	3.4193	2.69118	3.56259	2.70812	1.12704
76.8844	3.84066	2.74832	1.80436	0.758836	1.27447	3.40244	3.91694	3.45709	2.74991	3.63567	2.75887	1.12035
77.3869	3.8774	2.79883	1.83706	0.798028	1.33106	3.44319	3.92183	3.47439	2.79896	3.6898	2.79705	1.11417
77.8894	3.88854	2.85798	1.87616	0.846678	1.37023	3.49159	3.93195	3.49882	2.82989	3.75254	2.83444	1.10784
78.392	3.90472	2.897	1.91678	0.900121	1.41679	3.54281	3.94322	3.52642	2.86805	3.82007	2.8736	1.10102
78.8945	3.92019	2.94416	1.9352	0.935057	1.46304	3.5726	3.93002	3.53173	2.90532	3.86663	2.90039	1.09272
79.397	3.90972	2.99756	1.95434	0.973736	1.48844	3.60455	3.91709	3.53918	2.92036	3.91642	2.92214	1.08497
79.8995	3.9076	3.03045	1.97881	1.02068	1.51313	3.64348	3.90771	3.55208	2.93353	3.97279	2.94603	1.07808
80.402	3.89762	3.07289	1.98115	1.04882	1.54492	3.6611	3.87312	3.54179	2.95246	4.00654	2.95804	1.06793
80.9045	3.86369	3.1188	1.97777	1.07414	1.55862	3.67425	3.83337	3.52812	2.95093	4.03703	2.96167	1.05844
81.407	3.84023	3.14392	1.98227	1.11014	1.56184	3.69698	3.79891	3.52154	2.93646	4.07467	2.96669	1.05126
81.9095	3.80214	3.1796	1.96662	1.12936	1.5748	3.70038	3.73959	3.49211	2.92951	4.08881	2.96029	1.03968
82.4121	3.74404	3.21562	1.93886	1.13952	1.57708	3.69248	3.66965	3.45386	2.90873	4.09297	2.94328	1.02832
82.9146	3.69682	3.23057	1.92002	1.16127	1.56076	3.69475	3.606	3.42379	2.86577	4.10418	2.92639	1.02035
83.4171	3.62904	3.25667	1.88477	1.16961	1.55094	3.6808	3.51905	3.37247	2.82601	4.09232	2.89817	1.00812
83.9196	3.54649	3.27969	1.83187	1.16268	1.53976	3.64874	3.41638	3.30723	2.78092	4.06422	2.8578	0.995347
84.4221	3.47349	3.28148	1.78726	1.16573	1.50698	3.62497	3.32037	3.25035	2.70943	4.04237	2.81624	0.986408
84.9246	3.37555	3.29447	1.73125	1.15909	1.47307	3.58884	3.20387	3.17461	2.6323	3.99896	2.7632	0.974628
85.4271	3.26913	3.30059	1.65338	1.13175	1.44574	3.52907	3.06753	3.08006	2.55698	3.93366	2.69679	0.961582
85.9296	3.16964	3.28519	1.58147	1.11085	1.40001	3.47416	2.93787	2.99287	2.4576	3.87305	2.62827	0.95187
86.4322	3.04322	3.28045	1.50379	1.08461	1.34398	3.41179	2.79195	2.88976	2.34245	3.79344	2.54854	0.941577
86.9347	2.91537	3.26484	1.40213	1.03441	1.29797	3.32275	2.62361	2.76377	2.23198	3.6876	2.45444	0.92969
87.4372	2.79116	3.22776	1.30322	0.986303	1.24186	3.23435	2.46192	2.64352	2.10524	3.58474	2.35801	0.919728
87.9397	2.64101	3.20071	1.20478	0.937975	1.16859	3.14394	2.28958	2.51127	1.95515	3.46693	2.25199	0.91146
88.4422	2.49673	3.15912	1.08334	0.865533	1.10365	3.02661	2.09423	2.35376	1.80754	3.32067	2.13112	0.901743
88.9447	2.3528	3.09666	0.961563	0.791025	1.03967	2.9053	1.90575	2.20044	1.6544	3.17609	2.00837	0.891932
89.4472	2.18686	3.04353	0.846937	0.721782	0.957653	2.78728	1.71349	2.04025	1.47644	3.02203	1.87962	0.885125
89.9497	2.03366	2.97262	0.713485	0.631398	0.878989	2.64495	1.49981	1.85468	1.29552	2.83963	1.73647	0.877247
90.4523	1.87795	2.88214	0.577223	0.53526	0.812143	2.49434	1.29355	1.67227	1.11964	2.65803	1.59225	0.867318
90.9548	1.70663	2.8006	0.454326	0.449408	0.733763	2.35174	1.09132	1.4893	0.925048	2.47347	1.44756	0.860353
91.4573	1.5539	2.69904	0.319341	0.348063	0.653259	2.19011	0.871408	1.2833	0.721778	2.26302	1.29032	0.852773
91.9598	1.39654	2.58034	0.179738	0.238361	0.591589	2.01687	0.659866	1.08022	0.530779	2.05316	1.13275	0.842197
92.4623	1.23175	2.47086	0.0582707	0.143176	0.530025	1.85527	0.460649	0.883806	0.333136	1.84774	0.981468	0.833656
92.9648	1.08979	2.34047	-0.0671231	0.0404005	0.462634	1.68201	0.24949	0.669155	0.124041	1.62146	0.821233	0.824963
93.4673	0.942011	2.19668	-0.198333	-0.0719459	0.414962	1.49523	0.0481607	0.458064	-0.0702365	1.39676	0.661135	0.813921
93.9698	0.795816	2.06324	-0.308826	-0.167141	0.380312	1.32251	-0.132388	0.261414	-0.256244	1.18484	0.514352	0.80395
94.4724	0.674769	1.90944	-0.414722	-0.26135	0.340237	1.14708	-0.317418	0.0534534	-0.450884	0.959646	0.364025	0.794132
94.9749	0.547533	1.74719	-0.52691	-0.365663	0.315388	0.958377	-0.490912	-0.149535	-0.632211	0.737949	0.214121	0.78393
95.4774	0.430519	1.59722	-0.61826	-0.452907	0.313881	0.785039	-0.636026	-0.330583	-0.791907	0.537054	0.0834029	0.774484
95.9799	0.338408	1.42885	-0.697111	-0.531596	0.312167	0.61862	-0.777789	-0.514979	-0.951946	0.331299	-0.0444072	0.765306
96.4824	0.239892	1.25796	-0.781953	-0.620542	0.318105	0.441078	-0.907325	-0.693367	-1.10266	0.130434	-0.171838	0.758203
96.9849	0.158542	1.10189	-0.848334	-0.69531	0.351265	0.278528	-1.00344	-0.844282	-1.22419	-0.0436213	-0.276895	0.752546
97.4874	0.0990303	0.930488	-0.895935	-0.755801	0.391815	0.131542	-1.08971	-0.991362	-1.33486	-0.214746	-0.372953	0.747414
97.9899	0.0329368	0.762905	-0.948611	-0.826252	0.431253	-0.0233091	-1.16514	-1.13292	-1.4407	-0.380894	-0.469073	0.746372
98.4925	-0.0110067	0.613035	-0.98747	-0.887267	0.491832	-0.164226	-1.20589	-1.2442	-1.51795	-0.516679	-0.542983	0.747751
98.995	-0.0383334	0.453306	-1.00364	-0.931917	0.566396	-0.286233	-1.23268	-1.34573	-1.57463	-0.642851	-0.603631	0.750181
99.4975	-0.0725058	0.2884	-1.02351	-0.988368	0.64055	-0.419138	-1.24983	-1.45189	-1.63195	-0.77692	-0.668516	0.757675
100	-0.078382	0.17069	-1.03378	-1.0103	0.669759	-0.464341	-1.24364	-1.49778	-1.652	-0.838681	-0.697845	0.755826

## Sheet: M2_LeftLeg_NH
StancePhase	NEleL_Meas1	NEleL_Meas2	NEleL_Meas3	NEleL_Meas4	NEleL_Meas5	NEleL_Meas6	NEleL_Meas7	NEleL_Meas8	NEleL_Meas9	NEleL_Mean	NEleL_SD
0	3.74738	3.82106	3.42575	3.42898	4.43439	2.98804	3.18591	3.91685	3.48574	3.60379	0.430944
0.502513	3.64157	3.73482	3.32918	3.36259	4.28091	2.86783	3.10681	3.79851	3.42515	3.50526	0.415597
1.00503	3.51849	3.57093	3.21479	3.23481	4.13453	2.75988	3.01665	3.6853	3.36937	3.38942	0.400377
1.50754	3.41682	3.42779	3.12325	3.12034	4.01618	2.67232	2.94751	3.59864	3.33426	3.29524	0.389679
2.01005	3.31369	3.29758	3.03679	3.01913	3.9017	2.5935	2.88382	3.51249	3.30206	3.20675	0.379086
2.51256	3.22629	3.18362	2.97076	2.92895	3.79535	2.5188	2.84028	3.43701	3.27445	3.13061	0.369667
3.01508	3.14717	3.07345	2.91144	2.83777	3.70979	2.4638	2.80265	3.379	3.26357	3.0654	0.365049
3.51759	3.06922	2.97483	2.86153	2.75875	3.63207	2.41584	2.77276	3.32217	3.25621	3.00704	0.361279
4.0201	3.0071	2.89447	2.83181	2.69008	3.56199	2.37394	2.76088	3.27616	3.25109	2.96083	0.35812
4.52261	2.9523	2.81798	2.80615	2.61926	3.51227	2.35051	2.75022	3.244	3.2605	2.92369	0.360482
5.02513	2.89764	2.75067	2.79137	2.56026	3.47025	2.32952	2.74699	3.20968	3.27142	2.89198	0.363464
5.52764	2.85759	2.70095	2.79424	2.50969	3.43447	2.31607	2.75756	3.18503	3.28144	2.87078	0.365876
6.03015	2.8234	2.65483	2.79857	2.45672	3.41807	2.31801	2.76525	3.16996	3.30335	2.85646	0.373586
6.53266	2.7884	2.61542	2.8152	2.41617	3.40908	2.31887	2.78055	3.15035	3.32465	2.84652	0.381302
7.03518	2.76722	2.59283	2.84639	2.38327	3.4049	2.32942	2.80548	3.1405	3.3419	2.84577	0.386964
7.53769	2.75102	2.57376	2.87741	2.34879	3.41894	2.35175	2.82494	3.13752	3.36828	2.85027	0.397166
8.0402	2.73362	2.55888	2.92194	2.32779	3.4397	2.37148	2.85268	3.1301	3.39183	2.85867	0.406857
8.54271	2.72966	2.55948	2.97726	2.31384	3.46317	2.40325	2.88587	3.13397	3.40832	2.87498	0.41324
9.04523	2.73004	2.56305	3.03107	2.29902	3.50285	2.44275	2.91249	3.14314	3.43165	2.89512	0.423526
9.54774	2.72891	2.5677	3.09853	2.29825	3.54763	2.47973	2.94824	3.14881	3.4509	2.91874	0.433275
10.0503	2.74075	2.58557	3.17193	2.30338	3.59212	2.53001	2.98571	3.1667	3.46154	2.94863	0.439115
10.5528	2.75605	2.60525	3.24256	2.30777	3.64997	2.58319	3.01711	3.18743	3.47826	2.98084	0.448665
11.0553	2.76912	2.62239	3.32584	2.32604	3.71055	2.63443	3.05844	3.20479	3.49114	3.01586	0.458138
11.5578	2.79428	2.64987	3.40973	2.34835	3.76733	2.69816	3.09816	3.23387	3.49505	3.05498	0.46362
12.0603	2.82152	2.67783	3.49025	2.36947	3.83424	2.75927	3.13323	3.26246	3.50492	3.0948	0.472778
12.5628	2.84535	2.69993	3.58173	2.40356	3.9013	2.81935	3.17816	3.28752	3.5116	3.1365	0.482382
13.0653	2.87997	2.72963	3.66888	2.43925	3.96109	2.88913	3.21816	3.32311	3.50912	3.17982	0.488048
13.5678	2.91494	2.75901	3.75299	2.47288	4.02794	2.95128	3.25517	3.35486	3.51265	3.22241	0.49722
14.0704	2.94505	2.77983	3.84567	2.51808	4.09275	3.01386	3.30076	3.38338	3.51385	3.26592	0.507231
14.5729	2.9845	2.80565	3.92964	2.56217	4.14741	3.08217	3.33826	3.4211	3.50615	3.30856	0.513358
15.0754	3.02243	2.83052	4.01132	2.6033	4.20676	3.13958	3.37458	3.45227	3.50494	3.34952	0.522668
15.5779	3.05409	2.84439	4.09832	2.65453	4.26269	3.19951	3.41721	3.48122	3.50285	3.39054	0.533013
16.0804	3.09377	2.86059	4.173	2.70213	4.30658	3.26072	3.44933	3.51805	3.49268	3.42854	0.539468
16.5829	3.13029	2.87538	4.24653	2.7463	4.35368	3.31004	3.48226	3.54634	3.48985	3.46452	0.548668
17.0854	3.15949	2.87733	4.32165	2.79934	4.39692	3.36392	3.51863	3.57376	3.48785	3.49988	0.558862
17.5879	3.19574	2.87952	4.38231	2.84667	4.42715	3.41446	3.54316	3.60749	3.47859	3.53057	0.565164
18.0905	3.22759	2.88075	4.44349	2.89056	4.45985	3.45411	3.57054	3.63111	3.4772	3.55947	0.573752
18.593	3.25148	2.86881	4.50265	2.94228	4.48888	3.49946	3.59816	3.65535	3.47784	3.58721	0.583118
19.0955	3.28186	2.8563	4.54711	2.98658	4.50448	3.53715	3.61392	3.68408	3.47141	3.60921	0.588714
19.598	3.30698	2.84466	4.594	3.02774	4.52216	3.56656	3.63441	3.70178	3.47274	3.63011	0.596133
20.1005	3.32394	2.8212	4.63565	3.07574	4.53672	3.60157	3.65209	3.72173	3.47675	3.64949	0.603973
20.603	3.34717	2.79761	4.66391	3.1149	4.53778	3.62559	3.65934	3.74428	3.47351	3.66268	0.608281
21.1055	3.36465	2.77774	4.69622	3.1515	4.54079	3.6451	3.67299	3.75554	3.47759	3.67579	0.613828
21.608	3.37412	2.74846	4.72037	3.19405	4.54151	3.66884	3.68136	3.77068	3.48479	3.68713	0.619279
22.1106	3.38992	2.71981	4.73359	3.22671	4.52901	3.67976	3.682	3.78642	3.48442	3.6924	0.621555
22.6131	3.39977	2.69764	4.75171	3.25767	4.51862	3.69033	3.69016	3.7912	3.49079	3.69865	0.624401
23.1156	3.402	2.66834	4.75925	3.2938	4.50708	3.70264	3.69103	3.80129	3.50058	3.70289	0.626655
23.6181	3.4108	2.63991	4.75907	3.31936	4.483	3.70204	3.68742	3.80996	3.50243	3.70155	0.626327
24.1206	3.41361	2.62001	4.76375	3.34429	4.46148	3.70488	3.69135	3.80859	3.51036	3.70203	0.625913
24.6231	3.4093	2.59492	4.75609	3.37366	4.44022	3.70623	3.68631	3.81371	3.52199	3.70027	0.624527
25.1256	3.41187	2.57052	4.74426	3.3921	4.40728	3.69634	3.68005	3.81547	3.52536	3.69369	0.621304
25.6281	3.40847	2.55614	4.73631	3.41113	4.37731	3.69268	3.68022	3.80859	3.53418	3.68945	0.61728
26.1307	3.39851	2.53838	4.71508	3.43388	4.34888	3.68414	3.67028	3.80907	3.54704	3.68281	0.611993
26.6332	3.39573	2.52088	4.69321	3.44561	4.30941	3.66749	3.66218	3.80441	3.55143	3.67226	0.605599
27.1357	3.38703	2.51449	4.67342	3.45919	4.273	3.65836	3.65853	3.79293	3.56069	3.66418	0.597619
27.6382	3.37232	2.50649	4.64033	3.47575	4.23907	3.6414	3.64442	3.78929	3.57432	3.65371	0.588214
28.1407	3.36505	2.49823	4.60974	3.48142	4.19454	3.62039	3.63487	3.77901	3.57923	3.64028	0.578329
28.6432	3.35189	2.5018	4.5788	3.49016	4.15296	3.60658	3.62724	3.76409	3.58819	3.62908	0.566096
29.1457	3.33325	2.50537	4.53547	3.50109	4.11464	3.58293	3.60979	3.75712	3.60155	3.61569	0.552491
29.6482	3.3223	2.50786	4.49705	3.5014	4.06608	3.55964	3.59922	3.74232	3.60557	3.60016	0.538918
30.1508	3.30547	2.52215	4.45549	3.50594	4.02022	3.54173	3.58794	3.72523	3.61238	3.58628	0.522432
30.6533	3.28367	2.53755	4.40324	3.5118	3.9783	3.51342	3.56858	3.71575	3.62319	3.57061	0.504925
31.1558	3.26977	2.55048	4.35741	3.50746	3.92641	3.48956	3.55779	3.69757	3.62378	3.55336	0.487826
31.6583	3.25	2.57435	4.30559	3.50838	3.87684	3.46826	3.54378	3.67943	3.62581	3.53694	0.467581
32.1608	3.22577	2.59982	4.24549	3.50968	3.83174	3.43757	3.52415	3.66806	3.63147	3.51931	0.446947
32.6633	3.20961	2.62097	4.19234	3.50131	3.77688	3.41458	3.5138	3.6474	3.6263	3.50035	0.426934
33.1658	3.18759	2.6514	4.13071	3.49908	3.72391	3.39086	3.49787	3.62895	3.6215	3.48132	0.404014
33.6683	3.16162	2.68338	4.06376	3.49625	3.67587	3.36028	3.47911	3.61593	3.62024	3.46183	0.381588
34.1709	3.14391	2.70882	4.00337	3.48436	3.61835	3.33934	3.46925	3.59329	3.60782	3.44094	0.35988
34.6734	3.12037	2.74125	3.93269	3.47932	3.56232	3.31454	3.45181	3.57472	3.59489	3.4191	0.336111
35.1759	3.09336	2.77488	3.85995	3.4726	3.51174	3.28651	3.4344	3.55979	3.58549	3.39764	0.313859
35.6784	3.07474	2.79978	3.79253	3.45748	3.45203	3.26853	3.42441	3.53514	3.56468	3.37437	0.292298
36.1809	3.05024	2.82922	3.71387	3.44969	3.39341	3.24429	3.4053	3.51601	3.54239	3.34938	0.270206
36.6834	3.02261	2.85956	3.63636	3.43902	3.34068	3.22106	3.38873	3.49837	3.52341	3.32553	0.250637
37.1859	3.00331	2.87926	3.56224	3.42059	3.27905	3.20674	3.377	3.47122	3.49258	3.29911	0.231793
37.6884	2.97786	2.90101	3.4769	3.40967	3.2179	3.1849	3.35507	3.45059	3.45905	3.27033	0.214872
38.191	2.94941	2.92338	3.39562	3.39455	3.16274	3.16818	3.33751	3.42906	3.42852	3.24322	0.201439
38.6935	2.92897	2.93354	3.31536	3.37223	3.09866	3.15787	3.32131	3.39855	3.38581	3.21248	0.189319
39.196	2.90191	2.9433	3.22489	3.35723	3.03415	3.14004	3.29446	3.37511	3.33956	3.17896	0.182441
39.6985	2.87175	2.95347	3.1408	3.33649	2.9755	3.1306	3.27311	3.3483	3.2964	3.14738	0.17944
40.201	2.84911	2.95025	3.0552	3.30884	2.9078	3.124	3.24929	3.31336	3.2413	3.11102	0.178603
40.7035	2.81918	2.94425	2.96124	3.28775	2.83883	3.11096	3.21534	3.28557	3.18219	3.0717	0.18481
41.206	2.78591	2.93847	2.87517	3.25889	2.77575	3.10805	3.18742	3.25198	3.12639	3.03423	0.193081
41.7085	2.75946	2.91849	2.78511	3.22287	2.70388	3.1037	3.15348	3.21131	3.05892	2.9908	0.203012
42.2111	2.7249	2.89347	2.68923	3.19182	2.63025	3.09473	3.11096	3.17729	2.9868	2.94438	0.218567
42.7136	2.68653	2.86861	2.60184	3.15037	2.56276	3.09558	3.07442	3.13505	2.91796	2.89924	0.23348
43.2161	2.65407	2.82931	2.50839	3.10107	2.48683	3.09047	3.0289	3.08682	2.83741	2.84703	0.249108
43.7186	2.61241	2.78317	2.41213	3.05469	2.40858	3.08275	2.97725	3.04411	2.75127	2.79182	0.268495
44.2211	2.56626	2.73747	2.32408	2.99526	2.33645	3.0823	2.93086	2.99087	2.66809	2.73685	0.285658
44.7236	2.52486	2.67778	2.22846	2.92738	2.25592	3.07158	2.87335	2.9328	2.57308	2.67391	0.303054
45.2261	2.47298	2.60993	2.13314	2.86022	2.17201	3.05992	2.81244	2.87857	2.47157	2.60786	0.323124
45.7286	2.41576	2.54295	2.04486	2.77754	2.09357	3.05094	2.7551	2.81178	2.37266	2.54057	0.340134
46.2312	2.36193	2.46281	1.94815	2.68593	2.00609	3.02814	2.6851	2.74121	2.26175	2.46457	0.357132
46.7337	2.29617	2.37314	1.85466	2.59301	1.91352	3.00531	2.61413	2.67225	2.14329	2.38505	0.376343
47.2362	2.22413	2.28433	1.76634	2.48294	1.82507	2.97908	2.54409	2.58899	2.02687	2.30243	0.39189
47.7387	2.15416	2.18291	1.6696	2.3648	1.72627	2.93684	2.46044	2.503	1.89836	2.21071	0.407401
48.2412	2.07124	2.07047	1.57871	2.24495	1.62002	2.89473	2.37751	2.41636	1.76169	2.11507	0.425138
48.7437	1.98192	1.9588	1.49066	2.10885	1.5159	2.84307	2.29191	2.31491	1.6273	2.01481	0.43871
49.2462	1.89442	1.83577	1.39491	1.96794	1.39975	2.77569	2.19225	2.21271	1.48189	1.90615	0.452584
49.7487	1.79424	1.70141	1.3066	1.82704	1.27387	2.70845	2.09429	2.10864	1.32901	1.79373	0.468955
50.2513	1.68872	1.56874	1.21801	1.67287	1.14864	2.62708	1.98999	1.99097	1.17971	1.67608	0.480649
50.7538	1.58572	1.42723	1.12235	1.51809	1.0107	2.53298	1.87264	1.87494	1.02136	1.55178	0.493262
51.2563	1.47107	1.275	1.03427	1.36537	0.862113	2.43875	1.75777	1.75591	0.856736	1.42411	0.508494
51.7588	1.35262	1.12558	0.94222	1.20211	0.713927	2.32817	1.63349	1.6246	0.697155	1.2911	0.518494
52.2613	1.23769	0.969997	0.843939	1.04129	0.553608	2.2098	1.49785	1.4964	0.530493	1.15345	0.530227
52.7638	1.1124	0.804531	0.752138	0.883213	0.382809	2.09083	1.36421	1.3635	0.358586	1.01247	0.544466
53.2663	0.984849	0.64301	0.652495	0.71599	0.213145	1.95604	1.21792	1.21962	0.192836	0.866213	0.553218
53.7688	0.861703	0.478321	0.547306	0.552813	0.0330177	1.81934	1.06221	1.07974	0.0215915	0.717339	0.56469
54.2714	0.729152	0.305085	0.446248	0.391815	-0.156184	1.68129	0.90737	0.93346	-0.154216	0.564892	0.578259
54.7739	0.595332	0.136936	0.333963	0.222093	-0.342358	1.53003	0.738195	0.777807	-0.323037	0.407662	0.586388
55.2764	0.466136	-0.0314757	0.217674	0.0569851	-0.536152	1.38183	0.563019	0.626582	-0.495903	0.249856	0.59786
55.7789	0.327809	-0.207271	0.103448	-0.107257	-0.736675	1.23065	0.38816	0.467479	-0.672704	0.088182	0.610488
56.2814	0.188615	-0.377495	-0.0231206	-0.280195	-0.931689	1.06962	0.199507	0.300977	-0.841812	-0.077288	0.617913
56.7839	0.053849	-0.54574	-0.150796	-0.448349	-1.13109	0.914673	0.00911802	0.139112	-1.01365	-0.24143	0.628769
57.2864	-0.0899947	-0.720602	-0.277835	-0.617061	-1.33474	0.754533	-0.181369	-0.031539	-1.18893	-0.409727	0.639603
57.7889	-0.234437	-0.889975	-0.416432	-0.794284	-1.53048	0.588452	-0.383787	-0.207209	-1.35602	-0.580464	0.645808
58.2915	-0.374722	-1.05556	-0.552816	-0.966527	-1.72756	0.429508	-0.583987	-0.378206	-1.5247	-0.748285	0.655052
58.794	-0.524064	-1.22703	-0.689684	-1.14048	-1.9267	0.263405	-0.784978	-0.558334	-1.69647	-0.920482	0.663186
59.2965	-0.673762	-1.39335	-0.835931	-1.3223	-2.11596	0.095441	-0.995241	-0.74084	-1.8597	-1.09351	0.667538
59.799	-0.819563	-1.55435	-0.97693	-1.49864	-2.30394	-0.0660667	-1.20003	-0.91872	-2.02348	-1.26241	0.674157
60.3015	-0.974319	-1.72058	-1.1195	-1.67728	-2.49222	-0.235873	-1.40631	-1.10535	-2.19008	-1.43572	0.678905
60.804	-1.1291	-1.88232	-1.26872	-1.86246	-2.66907	-0.40364	-1.61844	-1.29143	-2.3479	-1.60812	0.680863
61.3065	-1.28011	-2.03759	-1.41076	-2.04117	-2.84246	-0.566882	-1.8225	-1.4728	-2.50534	-1.77551	0.684047
61.809	-1.43978	-2.19739	-1.5558	-2.22199	-3.01488	-0.7383	-2.02837	-1.6617	-2.66533	-1.94706	0.685014
62.3116	-1.59894	-2.35331	-1.70485	-2.4072	-3.17495	-0.90438	-2.23608	-1.84687	-2.81635	-2.11588	0.684128
62.8141	-1.7542	-2.50153	-1.84612	-2.58432	-3.33016	-1.06858	-2.43379	-2.02714	-2.96602	-2.2791	0.683281
63.3166	-1.91748	-2.65306	-1.99193	-2.76256	-3.48397	-1.23954	-2.63311	-2.21315	-3.1179	-2.44586	0.680274
63.8191	-2.07938	-2.80087	-2.1391	-2.94237	-3.6253	-1.40287	-2.82998	-2.39262	-3.2605	-2.60811	0.676107
64.3216	-2.23686	-2.93937	-2.27871	-3.11225	-3.76096	-1.56707	-3.01566	-2.56731	-3.40066	-2.76432	0.670759
64.8241	-2.40128	-3.07924	-2.42377	-3.28199	-3.89509	-1.73537	-3.20219	-2.74603	-3.54248	-2.92305	0.663621
65.3266	-2.56293	-3.21489	-2.56723	-3.4507	-4.01674	-1.89473	-3.38216	-2.9161	-3.67455	-3.07556	0.655718
65.8291	-2.71905	-3.33917	-2.70376	-3.60806	-4.13194	-2.05691	-3.55046	-3.08195	-3.80293	-3.22158	0.64563
66.3317	-2.88032	-3.46221	-2.84572	-3.76439	-4.2455	-2.21929	-3.71851	-3.25016	-3.9323	-3.36871	0.634558
66.8342	-3.03677	-3.5801	-2.98306	-3.91757	-4.34666	-2.37209	-3.87643	-3.40818	-4.05144	-3.50803	0.62302
67.3367	-3.18584	-3.68448	-3.1144	-4.05853	-4.44075	-2.52816	-4.02297	-3.56263	-4.16564	-3.64038	0.608892
67.8392	-3.33756	-3.78479	-3.25026	-4.19789	-4.53319	-2.67962	-4.1679	-3.71762	-4.28	-3.77209	0.595079
68.3417	-3.48184	-3.87902	-3.37866	-4.33234	-4.61347	-2.82137	-4.29988	-3.8611	-4.38337	-3.89456	0.581086
68.8442	-3.61643	-3.95795	-3.50203	-4.4539	-4.68618	-2.96513	-4.42134	-4.00137	-4.48003	-4.00937	0.564785
69.3467	-3.75095	-4.03024	-3.62809	-4.57317	-4.75738	-3.09949	-4.53968	-4.13981	-4.57538	-4.12158	0.55036
69.8492	-3.8756	-4.09582	-3.74407	-4.68555	-4.81675	-3.22457	-4.64316	-4.26532	-4.65836	-4.22324	0.535892
70.3518	-3.98865	-4.14489	-3.85573	-4.78407	-4.8681	-3.34945	-4.73748	-4.38728	-4.73239	-4.31645	0.519917
70.8543	-4.09969	-4.18517	-3.96733	-4.8791	-4.91793	-3.46119	-4.82716	-4.50438	-4.80339	-4.40504	0.507264
71.3568	-4.19928	-4.21859	-4.06654	-4.96483	-4.95601	-3.5649	-4.90094	-4.60687	-4.86073	-4.48208	0.494385
71.8593	-4.28611	-4.23501	-4.16174	-5.03535	-4.98525	-3.66568	-4.96707	-4.70469	-4.90723	-4.54979	0.48116
72.3618	-4.3696	-4.24099	-4.25356	-5.1007	-5.01251	-3.75087	-5.0267	-4.79409	-4.94955	-4.61095	0.472325
72.8643	-4.44033	-4.2402	-4.33119	-5.15417	-5.02761	-3.82928	-5.06968	-4.86693	-4.97761	-4.65967	0.462812
73.3668	-4.49713	-4.22223	-4.40478	-5.19097	-5.03252	-3.90112	-5.10579	-4.93333	-4.99358	-4.69794	0.454378
73.8693	-4.54906	-4.19211	-4.4714	-5.22094	-5.03442	-3.95561	-5.13248	-4.98751	-5.00481	-4.72759	0.450844
74.3719	-4.58668	-4.15506	-4.52257	-5.2366	-5.02324	-4.00356	-5.1414	-5.02335	-5.00147	-4.74377	0.44606
74.8744	-4.60886	-4.10061	-4.56916	-5.23421	-5	-4.04028	-5.14282	-5.05097	-4.98481	-4.74797	0.443702
75.3769	-4.62445	-4.0322	-4.60502	-5.22324	-4.97207	-4.05832	-5.13095	-5.06303	-4.96242	-4.7413	0.445992
75.8794	-4.62393	-3.95651	-4.62454	-5.19546	-4.9294	-4.06886	-5.10003	-5.05545	-4.92455	-4.71986	0.446367
76.3819	-4.60625	-3.86337	-4.63834	-5.14815	-4.87188	-4.06333	-5.0603	-5.03791	-4.8714	-4.68455	0.449931
76.8844	-4.58005	-3.75442	-4.63759	-5.09053	-4.80711	-4.03871	-5.00349	-5.00139	-4.81094	-4.63603	0.457181
77.3869	-4.53584	-3.6376	-4.61984	-5.01383	-4.72527	-4.00515	-4.92694	-4.94367	-4.7337	-4.57132	0.461924
77.8894	-4.47264	-3.50308	-4.59449	-4.91649	-4.62535	-3.95152	-4.84013	-4.87339	-4.63898	-4.49068	0.469998
78.392	-4.39919	-3.35046	-4.55069	-4.80754	-4.51545	-3.87941	-4.73286	-4.78027	-4.53511	-4.39455	0.480632
78.8945	-4.30594	-3.18861	-4.48924	-4.67764	-4.38608	-3.79637	-4.60566	-4.66406	-4.41276	-4.28071	0.488624
79.397	-4.19192	-3.00829	-4.41764	-4.52629	-4.23521	-3.68993	-4.46643	-4.53259	-4.27008	-4.14871	0.49979
79.8995	-4.06585	-2.80703	-4.32406	-4.36232	-4.07132	-3.56596	-4.30362	-4.37492	-4.1156	-3.99897	0.512762
80.402	-3.91794	-2.59454	-4.2126	-4.17577	-3.88534	-3.42827	-4.12089	-4.19309	-3.94024	-3.82985	0.523581
80.9045	-3.74716	-2.36274	-4.08854	-3.96721	-3.67436	-3.26473	-3.92386	-3.99409	-3.7411	-3.64042	0.537275
81.407	-3.56236	-2.10734	-3.93999	-3.74512	-3.44766	-3.08481	-3.70035	-3.76648	-3.52727	-3.43126	0.552446
81.9095	-3.35364	-1.83902	-3.7741	-3.49871	-3.197	-2.88799	-3.45702	-3.51455	-3.2903	-3.20137	0.566259
82.4121	-3.12015	-1.55131	-3.5934	-3.22958	-2.91877	-2.6642	-3.19662	-3.2441	-3.02645	-2.9494	0.582368
82.9146	-2.87133	-1.23818	-3.38657	-2.94579	-2.62325	-2.42546	-2.90723	-2.9433	-2.74574	-2.67632	0.599846
83.4171	-2.59739	-0.911087	-3.16327	-2.63587	-2.30306	-2.16693	-2.59818	-2.61871	-2.44058	-2.38167	0.616796
83.9196	-2.29784	-0.565573	-2.92278	-2.30286	-1.9538	-1.88218	-2.26911	-2.27469	-2.10653	-2.06393	0.635215
84.4221	-1.98292	-0.19392	-2.65522	-1.9548	-1.58688	-1.58455	-1.90955	-1.89934	-1.75483	-1.72467	0.655076
84.9246	-1.64268	0.191753	-2.3723	-1.57993	-1.19593	-1.26515	-1.53152	-1.50176	-1.37906	-1.36407	0.675149
85.4271	-1.27691	0.593683	-2.07007	-1.1832	-0.775904	-0.922515	-1.13177	-1.08476	-0.974318	-0.98064	0.695806
85.9296	-0.896669	1.0212	-1.74117	-0.772752	-0.339682	-0.56936	-0.702569	-0.63701	-0.553414	-0.576825	0.718186
86.4322	-0.491755	1.46184	-1.39885	-0.336412	0.117815	-0.193538	-0.258299	-0.170484	-0.111329	-0.153446	0.741313
86.9347	-0.0625139	1.91531	-1.03602	0.118835	0.60215	0.20067	0.207422	0.313875	0.357364	0.290787	0.764106
87.4372	0.378802	2.39231	-0.648814	0.585159	1.09874	0.603127	0.698633	0.826347	0.838242	0.752505	0.788844
87.9397	0.842494	2.88021	-0.251112	1.07526	1.61143	1.02757	1.19966	1.35218	1.33524	1.23032	0.814276
88.4422	1.32738	3.37574	0.167208	1.5799	2.14651	1.46359	1.72022	1.89282	1.85463	1.72533	0.838287
88.9447	1.81983	3.8907	0.605748	2.09173	2.68791	1.90539	2.25965	2.45679	2.38067	2.23316	0.864107
89.4472	2.33047	4.41246	1.05114	2.62383	3.23854	2.36602	2.80245	3.02667	2.91648	2.75201	0.889865
89.9497	2.85718	4.93462	1.51592	3.1644	3.80563	2.82966	3.36131	3.60671	3.46936	3.28275	0.913107
90.4523	3.38499	5.47	1.99458	3.70701	4.3717	3.29647	3.93	4.20275	4.02233	3.81998	0.937727
90.9548	3.92506	6.00656	2.47552	4.26496	4.93881	3.77636	4.49499	4.79526	4.57774	4.36169	0.961208
91.4573	4.47409	6.53498	2.97273	4.82378	5.51525	4.24997	5.07106	5.39183	5.14399	4.90863	0.981441
91.9598	5.01589	7.06907	3.4753	5.37853	6.08238	4.7242	5.6461	5.99491	5.703	5.45438	1.00252
92.4623	5.56236	7.59795	3.975	5.94251	6.64174	5.20315	6.21071	6.58417	6.25653	5.99712	1.02146
92.9648	6.10902	8.10959	4.48594	6.49869	7.20291	5.66682	6.78036	7.17107	6.81419	6.53762	1.03702
93.4673	6.63885	8.61875	4.99207	7.0443	7.74644	6.12819	7.33757	7.75406	7.35699	7.06858	1.05294
93.9698	7.16503	9.11637	5.49007	7.59248	8.27356	6.5837	7.87888	8.31366	7.88612	7.58887	1.06623
94.4724	7.68212	9.58819	5.99258	8.12399	8.79528	7.01639	8.41825	8.86515	8.41243	8.09937	1.07663
94.9749	8.17304	10.0498	6.47965	8.63902	9.29161	7.44348	8.93406	9.4025	8.91616	8.59215	1.087
95.4774	8.65276	10.4946	6.9543	9.15017	9.76355	7.85334	9.42986	9.90877	9.3981	9.06727	1.09476
95.9799	9.1151	10.9063	7.42588	9.63648	10.2235	8.23581	9.91591	10.4023	9.87049	9.52575	1.10036
96.4824	9.54358	11.3011	7.8726	10.1015	10.6512	8.60921	10.3687	10.8722	10.3132	9.95924	1.1054
96.9849	9.9551	11.675	8.30411	10.5567	11.0473	8.95524	10.7992	11.3056	10.7267	10.3694	1.1082
97.4874	10.3428	12.0101	8.7246	10.9799	11.4257	9.27335	11.2122	11.7224	11.125	10.7573	1.10935
97.9899	10.6916	12.3227	9.11305	11.3782	11.7662	9.57868	11.5854	12.1076	11.4879	11.1146	1.10933
98.4925	11.0186	12.6118	9.48254	11.761	12.0669	9.847	11.9342	12.4496	11.8129	11.4427	1.10784
98.995	11.3188	12.8557	9.8352	12.102	12.3548	10.1135	12.2603	12.7858	12.129	11.7506	1.10225
99.4975	11.6049	13.089	10.1857	12.445	12.609	10.3254	12.5731	13.0904	12.4154	12.0375	1.10023
100	11.7583	13.2708	10.3759	12.7147	12.6712	10.3314	12.7423	13.1652	12.4864	12.1685	1.11501

## Sheet: M2_LeftLeg_NW
StancePhase	NDevL_Meas1	NDevL_Meas2	NDevL_Meas3	NDevL_Meas4	NDevL_Meas5	NDevL_Meas6	NDevL_Meas7	NDevL_Meas8	NDevL_Meas9	NDevL_Mean	NDevL_SD
0	-1.84635	-0.517931	-1.20744	-1.64625	-0.694961	-1.72876	-0.386132	-2.16054	-0.187072	-1.15283	0.725245
0.502513	-1.8237	-0.471686	-1.15561	-1.61549	-0.605155	-1.66727	-0.327615	-2.12983	-0.123422	-1.1022	0.738648
1.00503	-1.77716	-0.363979	-1.06351	-1.53855	-0.524259	-1.62856	-0.228123	-2.1031	-0.0701456	-1.03304	0.757579
1.50754	-1.73492	-0.284775	-0.986336	-1.48607	-0.432004	-1.5767	-0.148359	-2.06264	-0.00578749	-0.968622	0.772772
2.01005	-1.70819	-0.205797	-0.920066	-1.42705	-0.349215	-1.52448	-0.0829327	-2.03712	0.0467474	-0.912011	0.787582
2.51256	-1.66744	-0.114791	-0.836031	-1.35802	-0.277368	-1.48764	-0.00275422	-2.01247	0.0865268	-0.852222	0.802163
3.01508	-1.62765	-0.0423547	-0.76423	-1.30714	-0.190646	-1.43339	0.0615781	-1.97365	0.139535	-0.793104	0.81333
3.51759	-1.604	0.0261077	-0.700326	-1.24721	-0.115271	-1.38704	0.114629	-1.95198	0.179336	-0.742862	0.825045
4.0201	-1.56624	0.105989	-0.620811	-1.17988	-0.0530525	-1.35051	0.180378	-1.92688	0.204469	-0.689614	0.834837
4.52261	-1.52998	0.167434	-0.558775	-1.1307	0.0228995	-1.29619	0.225263	-1.88964	0.242048	-0.638626	0.840363
5.02513	-1.50951	0.221067	-0.499762	-1.0708	0.0873631	-1.25614	0.264251	-1.8701	0.266757	-0.596319	0.84759
5.52764	-1.47451	0.286102	-0.42846	-1.00582	0.136795	-1.21884	0.312931	-1.84288	0.275479	-0.551023	0.850952
6.03015	-1.44145	0.3334	-0.378147	-0.95907	0.199056	-1.16656	0.337676	-1.80623	0.296298	-0.509447	0.85005
6.53266	-1.42384	0.369314	-0.325629	-0.900416	0.250015	-1.13294	0.362374	-1.7872	0.305101	-0.475914	0.851955
7.03518	-1.39141	0.416406	-0.26545	-0.839454	0.284411	-1.09489	0.392569	-1.75701	0.297158	-0.439742	0.848042
7.53769	-1.36151	0.446984	-0.227769	-0.796764	0.330968	-1.04756	0.39801	-1.72101	0.301416	-0.408582	0.84082
8.0402	-1.34682	0.463007	-0.182887	-0.74132	0.366786	-1.02062	0.409111	-1.70228	0.295094	-0.384437	0.837375
8.54271	-1.31713	0.489852	-0.135804	-0.686476	0.384942	-0.983151	0.420749	-1.66995	0.271805	-0.358351	0.826373
9.04523	-1.29065	0.501964	-0.110459	-0.649648	0.414924	-0.944025	0.409016	-1.63619	0.261099	-0.338219	0.813817
9.54774	-1.27918	0.496801	-0.0736081	-0.599392	0.435212	-0.923961	0.407616	-1.61884	0.241503	-0.323762	0.805656
10.0503	-1.25264	0.501884	-0.0402785	-0.552612	0.437293	-0.889206	0.401177	-1.58617	0.204871	-0.308409	0.788409
10.5528	-1.23002	0.494377	-0.0258299	-0.523215	0.451298	-0.860915	0.374441	-1.55642	0.181236	-0.29945	0.771774
11.0553	-1.22225	0.467268	0.00312057	-0.479795	0.457196	-0.847233	0.36109	-1.54105	0.150625	-0.294558	0.759629
11.5578	-1.19931	0.449532	0.0229295	-0.442486	0.444886	-0.817137	0.337177	-1.50897	0.103379	-0.289999	0.737126
12.0603	-1.18094	0.421612	0.0283011	-0.421327	0.444954	-0.800529	0.297826	-1.48363	0.0700854	-0.291517	0.717588
12.5628	-1.17711	0.372217	0.0494115	-0.385433	0.43891	-0.791577	0.273497	-1.4696	0.0325126	-0.295241	0.702267
13.0653	-1.15788	0.331114	0.0563611	-0.357809	0.41504	-0.767207	0.234276	-1.43806	-0.0204419	-0.300512	0.675735
13.5678	-1.14371	0.282579	0.0545298	-0.344456	0.40419	-0.761141	0.186237	-1.41662	-0.0579668	-0.310706	0.654623
14.0704	-1.14356	0.21148	0.0679694	-0.315594	0.389453	-0.754615	0.153627	-1.40286	-0.0966979	-0.321199	0.6374
14.5729	-1.12767	0.147796	0.0636059	-0.29677	0.357475	-0.736416	0.103636	-1.37173	-0.149526	-0.3344	0.60869
15.0754	-1.11718	0.080139	0.057033	-0.28992	0.339166	-0.738562	0.0525059	-1.35375	-0.185784	-0.350706	0.58793
15.5779	-1.12011	-0.00995432	0.0638086	-0.266921	0.319216	-0.732519	0.0157636	-1.33967	-0.220593	-0.365665	0.57105
16.0804	-1.10693	-0.0930252	0.0509788	-0.255483	0.282602	-0.720783	-0.0392402	-1.30938	-0.268628	-0.384431	0.543057
16.5829	-1.09946	-0.175884	0.0427147	-0.253486	0.260118	-0.728345	-0.0881366	-1.29479	-0.299409	-0.404075	0.525402
17.0854	-1.10477	-0.279937	0.0445177	-0.234947	0.238084	-0.721562	-0.125716	-1.28014	-0.326435	-0.421212	0.512073
17.5879	-1.09359	-0.377065	0.0267427	-0.229292	0.19983	-0.716162	-0.18146	-1.2512	-0.366108	-0.443145	0.488531
18.0905	-1.08838	-0.469425	0.0196604	-0.230403	0.175897	-0.725932	-0.225222	-1.2397	-0.388328	-0.463537	0.477088
18.593	-1.09524	-0.580842	0.0181818	-0.214874	0.154275	-0.717664	-0.262373	-1.2241	-0.405011	-0.48085	0.47072
19.0955	-1.08516	-0.685186	-0.00117306	-0.213399	0.116693	-0.717688	-0.316149	-1.19677	-0.434343	-0.503687	0.455365
19.598	-1.08125	-0.779868	-0.005013	-0.216017	0.0933119	-0.726345	-0.353343	-1.18771	-0.446714	-0.52255	0.452466
20.1005	-1.08862	-0.890443	-0.00846328	-0.2023	0.0738475	-0.716332	-0.389148	-1.17068	-0.45238	-0.538281	0.455033
20.603	-1.07862	-0.9934	-0.0265342	-0.203752	0.0385054	-0.720236	-0.438206	-1.14501	-0.471152	-0.559823	0.449604
21.1055	-1.07494	-1.08161	-0.0259439	-0.206742	0.0169889	-0.724912	-0.46744	-1.13752	-0.473885	-0.575111	0.45481
21.608	-1.08178	-1.18197	-0.0303282	-0.19413	0.000812795	-0.713416	-0.500301	-1.11848	-0.469049	-0.587627	0.464816
22.1106	-1.07085	-1.27458	-0.0447813	-0.197711	-0.0312142	-0.719208	-0.541494	-1.09422	-0.477921	-0.605775	0.467287
22.6131	-1.06645	-1.34828	-0.0393611	-0.200384	-0.0498996	-0.7178	-0.561324	-1.08705	-0.471885	-0.615827	0.477084
23.1156	-1.07185	-1.43097	-0.0438973	-0.188546	-0.0618418	-0.705345	-0.589242	-1.06523	-0.457583	-0.623835	0.490426
23.6181	-1.05916	-1.50688	-0.0530837	-0.19377	-0.0894832	-0.710663	-0.619717	-1.04178	-0.457676	-0.636912	0.496717
24.1206	-1.05324	-1.56111	-0.043203	-0.195744	-0.104228	-0.701931	-0.629316	-1.03346	-0.444164	-0.640711	0.507063
24.6231	-1.05647	-1.62173	-0.0473617	-0.184612	-0.110772	-0.689009	-0.650666	-1.00803	-0.421828	-0.643387	0.519782
25.1256	-1.04136	-1.67733	-0.0503547	-0.191224	-0.132789	-0.691355	-0.668576	-0.984597	-0.414594	-0.650242	0.526255
25.6281	-1.03337	-1.70952	-0.0369707	-0.192373	-0.142496	-0.67502	-0.668068	-0.973581	-0.395146	-0.647393	0.534191
26.1307	-1.03394	-1.74577	-0.0403599	-0.182095	-0.142757	-0.661942	-0.681787	-0.943808	-0.36636	-0.644312	0.543558
26.6332	-1.01605	-1.77918	-0.0368728	-0.190024	-0.158471	-0.659038	-0.686327	-0.919569	-0.353313	-0.644316	0.547716
27.1357	-1.00571	-1.78828	-0.0212711	-0.190413	-0.162783	-0.635777	-0.676559	-0.904446	-0.329473	-0.634968	0.551415
27.6382	-1.00346	-1.79921	-0.0235117	-0.181278	-0.156701	-0.622597	-0.682	-0.869831	-0.295815	-0.626045	0.555825
28.1407	-0.982748	-1.80971	-0.0137823	-0.190559	-0.166222	-0.612729	-0.673255	-0.844062	-0.278505	-0.619063	0.556162
28.6432	-0.97011	-1.79574	0.00266959	-0.190365	-0.165487	-0.584053	-0.655513	-0.823721	-0.251944	-0.603807	0.554639
29.1457	-0.965177	-1.78154	0.00201018	-0.182719	-0.153638	-0.570549	-0.652298	-0.78414	-0.215251	-0.589255	0.55336
29.6482	-0.941888	-1.7696	0.0173263	-0.193416	-0.157673	-0.552846	-0.631002	-0.756377	-0.195627	-0.575679	0.549175
30.1508	-0.927268	-1.73405	0.0333836	-0.19285	-0.152817	-0.520882	-0.606626	-0.730167	-0.168496	-0.55553	0.542187
30.6533	-0.920016	-1.69664	0.034807	-0.18701	-0.136337	-0.50663	-0.594404	-0.685974	-0.13108	-0.53592	0.535329
31.1558	-0.894546	-1.66464	0.0547319	-0.199119	-0.136107	-0.481261	-0.561671	-0.656119	-0.1114	-0.516681	0.526754
31.6583	-0.878321	-1.61088	0.0694014	-0.19831	-0.128485	-0.448455	-0.53185	-0.623968	-0.0858396	-0.492968	0.514851
32.1608	-0.869053	-1.55412	0.0734099	-0.19443	-0.108847	-0.432933	-0.510442	-0.576074	-0.0496173	-0.469123	0.503388
32.6633	-0.841621	-1.50614	0.0966982	-0.207743	-0.105791	-0.401096	-0.467902	-0.544501	-0.0313419	-0.445493	0.491373
33.1658	-0.82388	-1.43913	0.109285	-0.206606	-0.0968492	-0.369813	-0.433868	-0.507005	-0.00843093	-0.419589	0.475858
33.6683	-0.812547	-1.36834	0.116276	-0.20455	-0.0754785	-0.352463	-0.403533	-0.456892	0.025865	-0.392407	0.461557
34.1709	-0.782999	-1.30975	0.141483	-0.218547	-0.0708319	-0.316174	-0.353345	-0.424424	0.042422	-0.365797	0.447748
34.6734	-0.763475	-1.23551	0.151621	-0.216669	-0.0616564	-0.288288	-0.31632	-0.382752	0.0626305	-0.338935	0.430524
35.1759	-0.749723	-1.15684	0.161839	-0.215899	-0.0395013	-0.268592	-0.277771	-0.33227	0.0951349	-0.309291	0.415711
35.6784	-0.717676	-1.09341	0.187475	-0.229635	-0.0339552	-0.230366	-0.222484	-0.299944	0.110362	-0.28107	0.402079
36.1809	-0.695958	-1.01788	0.195185	-0.226154	-0.0251049	-0.20697	-0.183715	-0.255541	0.12837	-0.254197	0.385218
36.6834	-0.6794	-0.937143	0.20868	-0.225587	-0.00267346	-0.184581	-0.138303	-0.20655	0.159639	-0.22288	0.372245
37.1859	-0.644538	-0.874024	0.233286	-0.237525	0.0033706	-0.147069	-0.0809484	-0.175289	0.17424	-0.194277	0.360516
37.6884	-0.620391	-0.802412	0.238851	-0.230938	0.0114656	-0.128337	-0.0419443	-0.129561	0.190774	-0.168055	0.345777
38.191	-0.600886	-0.724593	0.255332	-0.228775	0.0336378	-0.103182	0.00813147	-0.0836113	0.221451	-0.135833	0.336425
38.6935	-0.56317	-0.665976	0.277501	-0.236708	0.0396267	-0.0687761	0.0640516	-0.0539643	0.236	-0.107935	0.327468
39.196	-0.536617	-0.602231	0.281364	-0.224932	0.0462994	-0.0539658	0.101469	-0.00797611	0.25138	-0.082801	0.315694
39.6985	-0.51421	-0.530923	0.300213	-0.218884	0.0673808	-0.0262973	0.153267	0.0340444	0.281469	-0.0504377	0.31035
40.201	-0.473692	-0.47936	0.318757	-0.220307	0.0724542	0.00324686	0.204147	0.0622458	0.295809	-0.0240776	0.303605
40.7035	-0.444727	-0.425622	0.321538	-0.201088	0.0768619	0.0156664	0.238227	0.108141	0.30979	-0.000134747	0.294391
41.206	-0.419318	-0.362591	0.341922	-0.188765	0.0961174	0.0453294	0.28867	0.146328	0.339034	0.0318586	0.291909
41.7085	-0.375792	-0.318797	0.356039	-0.181114	0.0999544	0.0692321	0.331564	0.174118	0.353134	0.056482	0.285798
42.2111	-0.344045	-0.275262	0.358497	-0.15211	0.102232	0.0813962	0.36114	0.220324	0.365914	0.0797873	0.278037
42.7136	-0.315085	-0.220332	0.379452	-0.130958	0.120158	0.112453	0.407566	0.255651	0.394706	0.111512	0.276448
43.2161	-0.267843	-0.183085	0.38878	-0.111555	0.123634	0.131197	0.440653	0.284691	0.4093	0.135086	0.269228
43.7186	-0.232427	-0.148097	0.391687	-0.0703989	0.124773	0.145757	0.465446	0.33213	0.421884	0.158973	0.261875
44.2211	-0.198888	-0.0995523	0.412143	-0.0379904	0.142278	0.178035	0.506117	0.366165	0.451387	0.191077	0.25935
44.7236	-0.146796	-0.0664736	0.416713	-0.00446829	0.14623	0.193845	0.529224	0.398426	0.46784	0.214949	0.250116
45.2261	-0.106466	-0.0374683	0.420705	0.0508441	0.146919	0.214135	0.550162	0.448259	0.481565	0.240962	0.243082
45.7286	-0.0669997	0.00699587	0.43954	0.0966229	0.164486	0.248492	0.584661	0.482872	0.512834	0.274389	0.238815
46.2312	-0.00860685	0.0385684	0.439752	0.146327	0.169329	0.2654	0.599312	0.520402	0.531811	0.300255	0.228283
46.7337	0.0382223	0.0641317	0.44525	0.217368	0.169878	0.295167	0.618279	0.573922	0.546722	0.329882	0.223107
47.2362	0.0852883	0.106332	0.461377	0.277796	0.187603	0.333478	0.647212	0.611204	0.579094	0.365487	0.218116
47.7387	0.151612	0.138078	0.457929	0.344083	0.193283	0.356568	0.655976	0.655921	0.599401	0.394761	0.209742
48.2412	0.20636	0.161587	0.465104	0.429815	0.193382	0.398963	0.675053	0.714057	0.61401	0.428704	0.210603
48.7437	0.261952	0.202271	0.477673	0.502518	0.210647	0.443	0.699458	0.7552	0.645864	0.466509	0.20883
49.2462	0.336482	0.235234	0.471702	0.581462	0.216436	0.476275	0.705347	0.807197	0.666116	0.499583	0.208979
49.7487	0.398661	0.258291	0.480695	0.676315	0.215518	0.531859	0.72668	0.868567	0.679453	0.537338	0.220505
50.2513	0.461619	0.299117	0.489313	0.754813	0.232104	0.581524	0.748493	0.912211	0.710272	0.576607	0.225928
50.7538	0.542635	0.335633	0.482151	0.839281	0.23851	0.62636	0.755774	0.969273	0.730611	0.613358	0.237638
51.2563	0.610124	0.361001	0.49272	0.935649	0.237813	0.692715	0.782621	1.03114	0.743416	0.654133	0.258503
51.7588	0.678068	0.404177	0.497117	1.01286	0.255358	0.746368	0.805511	1.07576	0.774284	0.694389	0.27029
52.2613	0.762987	0.446178	0.490145	1.09642	0.264229	0.801822	0.819393	1.13621	0.796077	0.734829	0.289977
52.7638	0.833081	0.475494	0.502166	1.18851	0.265432	0.874339	0.854814	1.19712	0.80978	0.777859	0.314985
53.2663	0.903279	0.521652	0.503167	1.2599	0.28523	0.929199	0.881622	1.24244	0.842004	0.818721	0.329861
53.7688	0.9894	0.56927	0.498644	1.33873	0.29753	0.992139	0.904842	1.30544	0.866489	0.862499	0.352718
54.2714	1.05957	0.602487	0.512718	1.42323	0.301341	1.06481	0.948498	1.36457	0.88222	0.906604	0.377721
54.7739	1.12977	0.650711	0.512066	1.48634	0.323848	1.11783	0.978691	1.41055	0.916714	0.947392	0.392993
55.2764	1.21513	0.702588	0.512113	1.55831	0.340003	1.18425	1.01035	1.4752	0.944688	0.993627	0.415729
55.7789	1.28371	0.73834	0.528299	1.63327	0.346992	1.25176	1.05891	1.53175	0.963152	1.03735	0.438367
56.2814	1.35248	0.786655	0.527168	1.68679	0.372978	1.30134	1.09025	1.57812	1.00047	1.07736	0.45242
56.7839	1.4357	0.84063	0.532695	1.75065	0.394202	1.36786	1.1281	1.64311	1.03246	1.12505	0.472985
57.2864	1.50134	0.877189	0.55032	1.81497	0.4061	1.4269	1.17787	1.69599	1.05421	1.16721	0.491823
57.7889	1.56727	0.923701	0.549983	1.85838	0.437656	1.47293	1.20868	1.74214	1.09481	1.20617	0.503436
58.2915	1.64688	0.977965	0.562091	1.91374	0.466414	1.53674	1.25084	1.80603	1.13133	1.25467	0.520164
58.794	1.70811	1.01421	0.581644	1.96731	0.485902	1.58568	1.29913	1.85457	1.15691	1.29483	0.534054
59.2965	1.76973	1.05777	0.584924	2.00121	0.525679	1.6287	1.329	1.90047	1.20131	1.3332	0.542123
59.799	1.84428	1.11115	0.60563	2.04882	0.564572	1.68732	1.37436	1.96269	1.24291	1.38242	0.553678
60.3015	1.89974	1.14639	0.628665	2.0928	0.594112	1.72607	1.41982	2.00742	1.27292	1.42088	0.561953
60.804	1.95583	1.18604	0.638708	2.1191	0.644276	1.76695	1.4496	2.05409	1.3216	1.45958	0.565869
61.3065	2.02421	1.23726	0.669326	2.16108	0.695187	1.81861	1.49787	2.1152	1.36868	1.50971	0.571728
61.809	2.07292	1.27062	0.696678	2.19808	0.736286	1.8486	1.54057	2.15787	1.40341	1.54723	0.57467
62.3116	2.12263	1.30548	0.715247	2.22012	0.797732	1.88835	1.57222	2.20728	1.45642	1.58728	0.574752
62.8141	2.18408	1.35358	0.755281	2.25995	0.860906	1.93205	1.62385	2.26873	1.50885	1.63859	0.57556
63.3166	2.22542	1.38488	0.786523	2.29393	0.913108	1.95566	1.66501	2.31164	1.54805	1.67602	0.574496
63.8191	2.26824	1.41511	0.813969	2.31614	0.98467	1.99478	1.70101	2.36551	1.60489	1.71826	0.571869
64.3216	2.32236	1.4604	0.861744	2.35793	1.05842	2.0301	1.75663	2.42798	1.66204	1.77085	0.569025
64.8241	2.35617	1.49088	0.896192	2.39282	1.11978	2.05001	1.7979	2.47208	1.70495	1.80898	0.565508
65.3266	2.39221	1.51828	0.932457	2.41871	1.19928	2.08845	1.84035	2.53022	1.76464	1.85384	0.561204
65.8291	2.43942	1.56267	0.986172	2.46496	1.28133	2.11587	1.90002	2.59248	1.82531	1.90758	0.555986
66.3317	2.46655	1.59503	1.02351	2.50248	1.34949	2.13509	1.94262	2.63688	1.87057	1.94691	0.551068
66.8342	2.49711	1.62256	1.06827	2.53303	1.43434	2.17287	1.99237	2.69731	1.93142	1.99436	0.54571
67.3367	2.53915	1.66862	1.12597	2.58358	1.5219	2.19427	2.05492	2.75674	1.99372	2.04876	0.539168
67.8392	2.56185	1.70553	1.16585	2.62294	1.59393	2.21614	2.09894	2.79938	2.03935	2.08932	0.533433
68.3417	2.58952	1.73556	1.21807	2.65682	1.68093	2.25353	2.15502	2.85906	2.09936	2.13865	0.527406
68.8442	2.62921	1.7847	1.27744	2.70955	1.77056	2.27186	2.21777	2.91252	2.16146	2.19278	0.520344
69.3467	2.65028	1.82719	1.31925	2.74847	1.84281	2.29904	2.26186	2.95107	2.206	2.234	0.51396
69.8492	2.67747	1.8603	1.37719	2.78345	1.92799	2.3358	2.32126	3.00689	2.26392	2.28381	0.507431
70.3518	2.71651	1.91199	1.43578	2.83586	2.01544	2.35329	2.37995	3.05164	2.3247	2.33613	0.500258
70.8543	2.73664	1.95907	1.47887	2.87224	2.08351	2.38575	2.42107	3.08423	2.36704	2.37649	0.492991
71.3568	2.76291	1.99379	1.54034	2.9065	2.16225	2.41932	2.47874	3.13361	2.42136	2.42431	0.485889
71.8593	2.79977	2.04542	1.59582	2.95675	2.24282	2.43562	2.52778	3.16769	2.47879	2.47227	0.478677
72.3618	2.81655	2.09394	1.6393	2.98914	2.30204	2.4698	2.56175	3.19314	2.51623	2.5091	0.470241
72.8643	2.83891	2.1269	1.70149	3.02131	2.36967	2.49575	2.6117	3.23418	2.56344	2.55148	0.462617
73.3668	2.87025	2.17435	1.75139	3.06755	2.43874	2.50891	2.6459	3.25648	2.61322	2.59187	0.455509
73.8693	2.88025	2.22003	1.79377	3.09405	2.48472	2.53976	2.66926	3.27401	2.64088	2.62186	0.445866
74.3719	2.89528	2.24722	1.8531	3.12178	2.53697	2.55435	2.7067	3.30483	2.67569	2.6551	0.437948
74.8744	2.91767	2.28594	1.89479	3.16104	2.59045	2.56294	2.72312	3.31383	2.71235	2.68468	0.430971
75.3769	2.91749	2.32413	1.93402	3.17864	2.61949	2.58615	2.73426	3.32143	2.72503	2.70452	0.420063
75.8794	2.92178	2.34105	1.9866	3.19874	2.65302	2.58773	2.75612	3.33866	2.74254	2.72514	0.41196
76.3819	2.93177	2.36596	2.01776	3.22745	2.68805	2.59077	2.75349	3.3315	2.76158	2.74093	0.404877
76.8844	2.91802	2.39124	2.05172	3.23271	2.69792	2.60233	2.75114	3.32624	2.75524	2.7474	0.392761
77.3869	2.90817	2.39275	2.09398	3.24139	2.71087	2.58955	2.75437	3.32653	2.75161	2.75214	0.384727
77.8894	2.90228	2.39843	2.1131	3.25517	2.72584	2.58449	2.73131	3.30146	2.74932	2.75127	0.377501
78.392	2.87136	2.40543	2.13999	3.24368	2.71517	2.57942	2.71327	3.28184	2.72059	2.74119	0.364687
78.8945	2.84365	2.38699	2.16919	3.23617	2.70633	2.55056	2.69434	3.2636	2.69286	2.72708	0.357307
79.397	2.81815	2.36915	2.17567	3.22995	2.70029	2.53372	2.64929	3.22018	2.66695	2.70704	0.350113
79.8995	2.76664	2.35401	2.1938	3.19702	2.66868	2.50775	2.61293	3.18501	2.61455	2.67782	0.337463
80.402	2.71811	2.31283	2.20751	3.16856	2.63808	2.46194	2.56878	3.14634	2.5624	2.64273	0.331414
80.9045	2.67057	2.26901	2.20053	3.13765	2.61138	2.42979	2.50092	3.08314	2.51344	2.60183	0.324611
81.407	2.59663	2.22932	2.20717	3.07925	2.5594	2.38018	2.44419	3.02993	2.43884	2.55166	0.313334
81.9095	2.52577	2.16363	2.20232	3.02613	2.50749	2.31717	2.37335	2.96796	2.36432	2.49424	0.309406
82.4121	2.45482	2.09203	2.18016	2.96729	2.46035	2.26622	2.28349	2.88308	2.29478	2.43136	0.303873
82.9146	2.35703	2.02583	2.17169	2.8813	2.38815	2.19135	2.20604	2.80929	2.20089	2.35906	0.295592
83.4171	2.26215	1.9343	2.14537	2.80177	2.31506	2.11051	2.10969	2.72195	2.10719	2.27867	0.294603
83.9196	2.16581	1.83386	2.10669	2.71375	2.24766	2.0367	2.00095	2.61456	2.02042	2.19338	0.291579
84.4221	2.04209	1.74009	2.08022	2.59949	2.15574	1.93508	1.90443	2.51882	1.91086	2.09854	0.287769
84.9246	1.92128	1.62252	2.03123	2.49261	2.06217	1.83447	1.78577	2.40553	1.80155	1.99524	0.29007
85.4271	1.79812	1.49367	1.97583	2.37435	1.97536	1.73346	1.66168	2.27597	1.70098	1.88771	0.2907
85.9296	1.64798	1.3732	1.92962	2.23097	1.8647	1.60452	1.54742	2.15787	1.57899	1.77059	0.292219
86.4322	1.50172	1.23184	1.85814	2.09573	1.75154	1.48265	1.40894	2.01893	1.45703	1.64517	0.297573
86.9347	1.35327	1.07814	1.78645	1.94675	1.64594	1.35262	1.2715	1.86816	1.34529	1.51646	0.302779
87.4372	1.17931	0.935294	1.71971	1.77495	1.51706	1.19899	1.1398	1.72814	1.21345	1.37852	0.309758
87.9397	1.01107	0.77597	1.62732	1.61285	1.3848	1.05698	0.983774	1.56538	1.08159	1.2333	0.317695
88.4422	0.841711	0.604445	1.5409	1.4361	1.26111	0.900296	0.834846	1.39622	0.961906	1.08639	0.328051
88.9447	0.649247	0.446737	1.45484	1.24042	1.11544	0.727992	0.687034	1.23702	0.824469	0.931467	0.339815
89.4472	0.465238	0.277996	1.34562	1.05692	0.966553	0.569585	0.517409	1.05485	0.68826	0.771382	0.349825
89.9497	0.282158	0.098124	1.24809	0.859368	0.828421	0.392546	0.360388	0.872326	0.567584	0.612112	0.365157
90.4523	0.0794083	-0.0646629	1.14657	0.648259	0.671045	0.210497	0.200228	0.698898	0.433157	0.447044	0.380376
90.9548	-0.111335	-0.232052	1.02682	0.452784	0.511898	0.0426569	0.0233739	0.503908	0.302656	0.280078	0.392037
91.4573	-0.298301	-0.408361	0.923433	0.245392	0.366857	-0.143901	-0.136134	0.315081	0.192341	0.117378	0.411519
91.9598	-0.500914	-0.563934	0.812489	0.0310896	0.206585	-0.323553	-0.301846	0.134859	0.0735582	-0.047963	0.428866
92.4623	-0.687612	-0.71686	0.690375	-0.163402	0.0471423	-0.490185	-0.476608	-0.0634254	-0.0376049	-0.210909	0.442263
92.9648	-0.867303	-0.875708	0.587988	-0.366503	-0.09388	-0.671628	-0.630001	-0.248302	-0.123235	-0.365397	0.46518
93.4673	-1.05828	-1.01029	0.475672	-0.569166	-0.2452	-0.834762	-0.790772	-0.42414	-0.211616	-0.518729	0.484264
93.9698	-1.22909	-1.13488	0.360514	-0.747628	-0.392599	-0.98697	-0.951271	-0.612429	-0.288934	-0.66481	0.500188
94.4724	-1.38922	-1.2623	0.266844	-0.930876	-0.517138	-1.14649	-1.08781	-0.779816	-0.336177	-0.798108	0.52614
94.9749	-1.55597	-1.36295	0.162361	-1.10646	-0.647163	-1.27818	-1.23171	-0.937203	-0.381769	-0.92656	0.547315
95.4774	-1.69828	-1.44735	0.0640385	-1.25401	-0.770723	-1.40124	-1.36622	-1.10046	-0.414732	-1.04322	0.566558
95.9799	-1.82642	-1.53277	-0.0125741	-1.4029	-0.867858	-1.52196	-1.47639	-1.23634	-0.415253	-1.14361	0.595104
96.4824	-1.95725	-1.59126	-0.0994237	-1.53791	-0.966731	-1.60899	-1.59311	-1.36183	-0.412077	-1.23651	0.618789
96.9849	-2.06042	-1.62954	-0.171851	-1.64231	-1.05791	-1.69025	-1.69197	-1.48709	-0.397114	-1.31427	0.641254
97.4874	-2.14721	-1.66885	-0.224658	-1.74576	-1.12047	-1.75978	-1.76771	-1.58057	-0.349647	-1.37385	0.671199
97.9899	-2.23435	-1.68325	-0.286888	-1.83072	-1.18235	-1.79476	-1.84776	-1.66463	-0.298481	-1.4248	0.69664
98.4925	-2.29219	-1.67529	-0.328715	-1.8843	-1.23649	-1.82786	-1.90261	-1.74332	-0.239834	-1.45896	0.720154
98.995	-2.33302	-1.67027	-0.355893	-1.9364	-1.26112	-1.83868	-1.93711	-1.78905	-0.145325	-1.4741	0.749819
99.4975	-2.37419	-1.63788	-0.39344	-1.96638	-1.28392	-1.824	-1.97339	-1.8282	-0.0449166	-1.4807	0.776418
100	-2.38304	-1.59178	-0.401369	-1.96771	-1.29693	-1.83221	-1.97937	-1.84598	-0.0247137	-1.48035	0.781667

[truncated: 2 more sheets: M2_RightLeg_NH, M2_RightLeg_NW]
