# Supplementary material for: A minimal markerset for three-dimensional foot function assessment: measuring navicular drop and drift under dynamic conditions
Source: J Foot Ankle Res. 2018 Apr 18;11:15. doi: 10.1186/s13047-018-0257-2 (PMC5907216; doi:10.1186/s13047-018-0257-2)
Supplement: Supplementary file 2 — Dataset. The dataset used for this article. A ZIP-archive with one text file (comma separated values;.csv) per participant, containing the stance-normalized navicular height and width time series from all analyzed steps. (ZIP 8335 kb) [file 13047_2018_257_MOESM2_ESM.zip › 13047_2018_257_MOESM3_ESM/ZAFA09R2.xlsx]

## Sheet: M1a_LeftLeg_NH
StancePhase	NEleL_Meas1	NEleL_Meas2	NEleL_Meas3	NEleL_Meas4	NEleL_Meas5	NEleL_Meas6	NEleL_Meas7	NEleL_Meas8	NEleL_Meas9	NEleL_Meas10	NEleL_Mean	NEleL_SD
0	2.59155	2.52132	3.73213	3.79359	3.83459	4.29212	1.96447	-0.226949	4.65198	4.74468	3.18995	1.52117
0.502513	2.3796	2.38953	3.6047	3.66385	3.75612	4.21946	1.93485	-0.302688	4.59209	4.70369	3.09412	1.52803
1.00503	2.16315	2.24633	3.47479	3.52455	3.60205	4.09952	1.90124	-0.381769	4.52883	4.66253	2.98212	1.53051
1.50754	1.9725	2.12021	3.36352	3.40436	3.45334	3.98939	1.87344	-0.44702	4.46818	4.62	2.88179	1.5312
2.01005	1.77333	1.98913	3.25027	3.28067	3.31275	3.87231	1.85391	-0.513885	4.41413	4.5866	2.78192	1.53584
2.51256	1.58055	1.85425	3.13481	3.15429	3.17883	3.76268	1.83065	-0.583085	4.35878	4.55727	2.6829	1.54398
3.01508	1.40304	1.7294	3.03396	3.03916	3.03795	3.65992	1.80514	-0.639377	4.29635	4.52146	2.5887	1.5485
3.51759	1.2242	1.61209	2.9391	2.93228	2.90785	3.55241	1.78886	-0.689999	4.2344	4.48445	2.49857	1.55269
4.0201	1.05794	1.49227	2.84254	2.82255	2.78728	3.44578	1.77566	-0.74161	4.17855	4.45448	2.41154	1.5594
4.52261	0.90885	1.37927	2.76083	2.71904	2.66236	3.35087	1.75592	-0.779188	4.12087	4.42346	2.33023	1.56346
5.02513	0.761161	1.2814	2.69016	2.63	2.55107	3.25966	1.73906	-0.805652	4.05462	4.3825	2.2544	1.56365
5.52764	0.629981	1.18786	2.61816	2.54379	2.44956	3.16467	1.73076	-0.831847	3.98673	4.33948	2.18191	1.56184
6.03015	0.515446	1.09643	2.5588	2.45778	2.34505	3.07656	1.71901	-0.845212	3.92385	4.30113	2.11488	1.55845
6.53266	0.402928	1.01956	2.51329	2.3848	2.25534	2.99954	1.70185	-0.844317	3.85903	4.25773	2.05498	1.55241
7.03518	0.308437	0.95432	2.46603	2.32163	2.17408	2.92122	1.69111	-0.843008	3.78471	4.20284	1.99814	1.54093
7.53769	0.228107	0.88938	2.42702	2.25616	2.08978	2.8404	1.68321	-0.832386	3.7069	4.14596	1.94345	1.52552
8.0402	0.149419	0.832152	2.4026	2.19589	2.02023	2.76873	1.66662	-0.80644	3.63314	4.09127	1.89536	1.50918
8.54271	0.0890156	0.790248	2.37628	2.14863	1.95702	2.70258	1.64835	-0.779801	3.55771	4.02778	1.85178	1.48863
9.04523	0.0394228	0.752449	2.35321	2.10244	1.89046	2.63029	1.63666	-0.747975	3.47291	3.95191	1.80818	1.4621
9.54774	-0.00920081	0.715326	2.34424	2.0537	1.83839	2.55799	1.62103	-0.700934	3.38449	3.87455	1.76796	1.43283
10.0503	-0.0401182	0.690784	2.3341	2.01498	1.79066	2.49443	1.59698	-0.65228	3.30136	3.79763	1.73285	1.40177
10.5528	-0.0639927	0.676264	2.32263	1.98366	1.7397	2.42994	1.57671	-0.6025	3.21965	3.71025	1.69923	1.36745
11.0553	-0.0873709	0.660116	2.32407	1.94776	1.70329	2.35821	1.56034	-0.538715	3.1319	3.61252	1.66721	1.32869
11.5578	-0.0938983	0.64915	2.32635	1.91473	1.66971	2.29047	1.53614	-0.471803	3.04325	3.51628	1.63804	1.28749
12.0603	-0.0968509	0.65136	2.32412	1.89309	1.63356	2.22929	1.50917	-0.407224	2.96325	3.42133	1.61211	1.24713
12.5628	-0.0990745	0.655838	2.33313	1.87163	1.61208	2.16269	1.49018	-0.330867	2.88919	3.31771	1.59025	1.20454
13.0653	-0.0853487	0.65869	2.34577	1.84663	1.59197	2.09198	1.4711	-0.249638	2.81307	3.20889	1.56931	1.15826
13.5678	-0.0710949	0.671867	2.35178	1.83074	1.56981	2.02887	1.44517	-0.173505	2.73848	3.10644	1.54986	1.1139
14.0704	-0.0554918	0.693361	2.36632	1.82187	1.56205	1.96865	1.42369	-0.0888644	2.67472	3.00763	1.53739	1.07067
14.5729	-0.0253132	0.711217	2.38695	1.80779	1.55393	1.90136	1.40972	0.00220513	2.61964	2.90352	1.5271	1.02534
15.0754	0.00235142	0.731656	2.39972	1.79524	1.54416	1.83504	1.39117	0.0863354	2.56418	2.80005	1.51499	0.981769
15.5779	0.0318949	0.76289	2.41746	1.79281	1.54823	1.77734	1.36964	0.174879	2.50999	2.70735	1.50925	0.940167
16.0804	0.0739502	0.793976	2.44337	1.78927	1.55024	1.71816	1.35666	0.270825	2.466	2.62006	1.50825	0.899027
16.5829	0.11056	0.820306	2.46157	1.7802	1.55108	1.65336	1.34627	0.358842	2.43083	2.5302	1.50432	0.861215
17.0854	0.149724	0.85376	2.48113	1.7781	1.56513	1.5947	1.32902	0.446625	2.39499	2.445	1.50382	0.825076
17.5879	0.199047	0.892696	2.5105	1.78131	1.5755	1.54309	1.31419	0.542013	2.35869	2.37197	1.5089	0.790096
18.0905	0.240624	0.924833	2.5337	1.77742	1.58528	1.48706	1.30748	0.629629	2.33081	2.30305	1.51199	0.759976
18.593	0.285757	0.956088	2.55476	1.77286	1.60743	1.42974	1.29717	0.712629	2.31104	2.23133	1.51588	0.732187
19.0955	0.338549	0.995098	2.58628	1.77653	1.62432	1.38204	1.28165	0.802892	2.2898	2.1651	1.52422	0.70582
19.598	0.381915	1.03103	2.61394	1.77741	1.64117	1.33775	1.27295	0.886794	2.26599	2.10942	1.53184	0.683917
20.1005	0.429872	1.05885	2.63621	1.77068	1.66936	1.28817	1.26791	0.962375	2.2483	2.05459	1.53863	0.664419
20.603	0.482695	1.09054	2.66831	1.76878	1.69077	1.24228	1.25548	1.04408	2.23756	1.99587	1.54764	0.647853
21.1055	0.524922	1.12487	2.69936	1.7705	1.71275	1.20599	1.24273	1.12154	2.2242	1.94271	1.55696	0.635285
21.608	0.572674	1.14935	2.72243	1.76334	1.74492	1.16844	1.23789	1.18774	2.20592	1.89789	1.56506	0.623343
22.1106	0.622347	1.16979	2.75366	1.75351	1.76897	1.12699	1.23064	1.258	2.19127	1.85096	1.57262	0.615192
22.6131	0.660942	1.19529	2.7869	1.75038	1.79428	1.09315	1.21646	1.32651	2.18228	1.79995	1.58062	0.611808
23.1156	0.705939	1.21522	2.81065	1.74329	1.82854	1.0658	1.20721	1.38199	2.1698	1.7551	1.58835	0.607398
23.6181	0.74997	1.22435	2.84002	1.72723	1.85351	1.03363	1.20275	1.43887	2.15063	1.71678	1.59377	0.605782
24.1206	0.783165	1.23488	2.87433	1.71479	1.88045	1.00113	1.19104	1.49666	2.13324	1.6744	1.59841	0.609435
24.6231	0.823471	1.246	2.89881	1.70528	1.91499	0.978097	1.17642	1.54107	2.12103	1.62859	1.60338	0.611678
25.1256	0.860053	1.24519	2.9257	1.68625	1.93922	0.956959	1.16892	1.58392	2.10548	1.58951	1.60612	0.615381
25.6281	0.886688	1.23816	2.95992	1.66374	1.96612	0.930362	1.16001	1.63009	2.0825	1.55492	1.60725	0.624007
26.1307	0.920889	1.23439	2.98513	1.64743	1.99915	0.908278	1.14234	1.66392	2.06016	1.51467	1.60763	0.631178
26.6332	0.948867	1.22354	3.00924	1.62698	2.02103	0.895131	1.12665	1.69314	2.04283	1.47197	1.60594	0.638693
27.1357	0.968402	1.20028	3.04216	1.59718	2.04631	0.879798	1.11569	1.72749	2.02252	1.43633	1.60362	0.650846
27.6382	0.995672	1.17703	3.06792	1.57058	2.07618	0.861493	1.09717	1.75169	1.99411	1.40315	1.5995	0.661801
28.1407	1.0146	1.15343	3.08913	1.54685	2.0943	0.851688	1.0726	1.76849	1.96501	1.36333	1.59194	0.671805
28.6432	1.02708	1.1172	3.11955	1.51358	2.11659	0.847649	1.05349	1.7913	1.94057	1.32237	1.58494	0.686116
29.1457	1.04709	1.07411	3.14544	1.47648	2.14192	0.83873	1.034	1.80706	1.91345	1.28837	1.57666	0.700181
29.6482	1.05703	1.03407	3.16378	1.44544	2.1552	0.830859	1.00501	1.81311	1.87766	1.25443	1.56366	0.712348
30.1508	1.06278	0.987279	3.19055	1.4104	2.17345	0.832637	0.976129	1.82504	1.83992	1.21287	1.55111	0.72808
30.6533	1.07539	0.928638	3.21589	1.36595	2.19326	0.835176	0.953332	1.83348	1.80644	1.17098	1.53785	0.744571
31.1558	1.07662	0.870829	3.23144	1.32454	2.20105	0.832286	0.925389	1.83071	1.77067	1.13495	1.51985	0.75889
31.6583	1.07601	0.814261	3.25354	1.28627	2.21465	0.834382	0.891208	1.83263	1.7258	1.09614	1.50249	0.776006
32.1608	1.08113	0.747301	3.27736	1.23887	2.22842	0.843985	0.863051	1.8347	1.67774	1.04892	1.48415	0.794456
32.6633	1.07398	0.676065	3.29018	1.18788	2.23053	0.849459	0.83805	1.82503	1.6334	1.00217	1.46067	0.810582
33.1658	1.06732	0.611053	3.30673	1.14346	2.23933	0.851545	0.805625	1.81802	1.5871	0.95998	1.43902	0.828737
33.6683	1.06484	0.543379	3.3278	1.0961	2.24702	0.861337	0.773099	1.81451	1.53136	0.912661	1.41721	0.84847
34.1709	1.04968	0.468328	3.33776	1.04036	2.24372	0.874377	0.74871	1.79987	1.47122	0.85713	1.38912	0.865756
34.6734	1.03716	0.398609	3.348	0.988763	2.24798	0.880761	0.722413	1.78529	1.41422	0.803252	1.36265	0.884237
35.1759	1.02693	0.33514	3.36484	0.941991	2.24997	0.887896	0.689988	1.77692	1.35566	0.75272	1.33821	0.904134
35.6784	1.00408	0.266504	3.3716	0.888117	2.24189	0.903267	0.663189	1.75909	1.28755	0.695401	1.30807	0.921518
36.1809	0.985746	0.198085	3.37499	0.832468	2.24216	0.917038	0.641885	1.7385	1.21399	0.630853	1.27757	0.939679
36.6834	0.967526	0.13996	3.38613	0.785352	2.23906	0.924729	0.614336	1.72581	1.14304	0.569222	1.24952	0.959186
37.1859	0.93723	0.0831485	3.38927	0.737585	2.22699	0.93752	0.584894	1.70618	1.07106	0.509697	1.21836	0.97588
37.6884	0.912906	0.0219154	3.3856	0.68325	2.22392	0.956325	0.563379	1.68101	0.989751	0.442344	1.18604	0.993027
38.191	0.88636	-0.0321981	3.38973	0.634158	2.21642	0.969551	0.541378	1.66425	0.902237	0.36935	1.15412	1.01242
38.6935	0.848703	-0.0786204	3.38855	0.590898	2.20116	0.979738	0.511713	1.6436	0.816988	0.300477	1.12032	1.02917
39.196	0.818015	-0.129474	3.37753	0.54098	2.19534	0.997471	0.48484	1.61505	0.731433	0.232499	1.08637	1.04516
39.6985	0.782731	-0.180598	3.37291	0.488579	2.18405	1.0166	0.463254	1.59414	0.637039	0.156319	1.0515	1.06425
40.201	0.737701	-0.222374	3.36575	0.443509	2.16624	1.02808	0.434683	1.57255	0.535897	0.0764856	1.01385	1.08239
40.7035	0.700149	-0.263919	3.34627	0.396381	2.15804	1.04043	0.400232	1.54129	0.436678	0.00161908	0.975718	1.0985
41.206	0.655755	-0.311795	3.33054	0.340511	2.14328	1.05949	0.370646	1.51565	0.337917	-0.0738269	0.936817	1.11703
41.7085	0.603373	-0.355035	3.31485	0.287206	2.12318	1.07421	0.339605	1.49221	0.231049	-0.157755	0.895289	1.13664
42.2111	0.558535	-0.392867	3.28541	0.237236	2.11251	1.08142	0.297541	1.45809	0.117234	-0.243767	0.851134	1.15432
42.7136	0.504917	-0.4375	3.25619	0.178066	2.09408	1.09221	0.25323	1.42659	0.00537109	-0.325003	0.804815	1.17315
43.2161	0.445398	-0.485126	3.22914	0.113547	2.07131	1.10516	0.211868	1.39963	-0.104699	-0.40895	0.757727	1.19379
43.7186	0.393038	-0.525784	3.18797	0.0537092	2.05743	1.10821	0.161806	1.36203	-0.221202	-0.501766	0.707544	1.21262
44.2211	0.330334	-0.567961	3.14289	-0.0103604	2.03446	1.10496	0.10145	1.32353	-0.343743	-0.595517	0.652005	1.23168
44.7236	0.263993	-0.618	3.10118	-0.0852744	2.00801	1.10457	0.0422985	1.29107	-0.463326	-0.685394	0.595914	1.25301
45.2261	0.203964	-0.664568	3.04604	-0.159608	1.98948	1.09858	-0.0190635	1.24885	-0.578906	-0.780219	0.538455	1.27177
45.7286	0.132435	-0.705974	2.98287	-0.231977	1.96039	1.07854	-0.0934202	1.20173	-0.698404	-0.884021	0.474217	1.28871
46.2312	0.0595304	-0.753724	2.92343	-0.31442	1.92835	1.05368	-0.173864	1.16068	-0.822385	-0.987919	0.407335	1.30878
46.7337	-0.00839447	-0.803804	2.85228	-0.40301	1.90267	1.02769	-0.252775	1.1109	-0.942076	-1.08946	0.339402	1.32669
47.2362	-0.0885978	-0.845818	2.76914	-0.48739	1.86454	0.988433	-0.340339	1.05179	-1.05538	-1.1982	0.265816	1.33946
47.7387	-0.168106	-0.887689	2.6887	-0.575821	1.82335	0.93448	-0.440551	0.996968	-1.16984	-1.3157	0.188579	1.35428
48.2412	-0.244421	-0.936039	2.59853	-0.674749	1.78611	0.877062	-0.541778	0.934501	-1.28687	-1.43245	0.10799	1.36875
48.7437	-0.333368	-0.98015	2.49307	-0.772855	1.73396	0.812978	-0.644145	0.858639	-1.39782	-1.54802	0.0222281	1.37637
49.2462	-0.419756	-1.01848	2.38857	-0.868304	1.67802	0.731546	-0.758448	0.784433	-1.49939	-1.67137	-0.0653197	1.38296
49.7487	-0.504972	-1.06316	2.27747	-0.972627	1.62302	0.639689	-0.879441	0.704428	-1.59858	-1.80071	-0.157489	1.38969
50.2513	-0.602605	-1.1115	2.15004	-1.08186	1.5507	0.547056	-0.997214	0.608743	-1.69802	-1.92606	-0.256072	1.39036
50.7538	-0.696009	-1.15384	2.02251	-1.18537	1.47416	0.445984	-1.11943	0.512182	-1.79017	-2.04893	-0.353891	1.38842
51.2563	-0.790279	-1.19853	1.89315	-1.29065	1.39603	0.332671	-1.25186	0.412648	-1.87149	-2.17758	-0.454589	1.38587
51.7588	-0.896022	-1.25306	1.74934	-1.40387	1.29926	0.219718	-1.38353	0.297416	-1.94911	-2.30833	-0.562819	1.37852
52.2613	-0.995913	-1.30723	1.60525	-1.51396	1.19873	0.110929	-1.51155	0.179589	-2.02714	-2.43248	-0.669378	1.36957
52.7638	-1.09837	-1.35933	1.4648	-1.61879	1.09497	-0.00356587	-1.64634	0.0627718	-2.0991	-2.554	-0.775696	1.35998
53.2663	-1.21058	-1.4214	1.31366	-1.72964	0.972668	-0.121316	-1.78512	-0.0669182	-2.16098	-2.68038	-0.889001	1.34603
53.7688	-1.31561	-1.4908	1.16202	-1.84318	0.848428	-0.230793	-1.91684	-0.199731	-2.21965	-2.80633	-1.00125	1.3319
54.2714	-1.42488	-1.55746	1.0185	-1.94921	0.720973	-0.336107	-2.04653	-0.327214	-2.28043	-2.92484	-1.11072	1.3182
54.7739	-1.54217	-1.629	0.868477	-2.05504	0.577283	-0.446109	-2.1815	-0.463221	-2.33769	-3.04194	-1.22509	1.30063
55.2764	-1.65192	-1.71246	0.716868	-2.16732	0.435161	-0.553151	-2.31246	-0.602786	-2.38666	-3.16387	-1.33986	1.28377
55.7789	-1.76802	-1.79725	0.575832	-2.27578	0.291344	-0.650312	-2.43414	-0.734031	-2.4335	-3.28394	-1.45098	1.26891
56.2814	-1.89066	-1.8809	0.432186	-2.37832	0.134751	-0.747056	-2.55637	-0.869465	-2.48414	-3.39686	-1.56368	1.25084
56.7839	-2.00617	-1.97467	0.285362	-2.48624	-0.0166818	-0.847155	-2.67949	-1.0096	-2.53348	-3.50991	-1.6778	1.2334
57.2864	-2.13	-2.07557	0.149733	-2.59696	-0.168432	-0.939964	-2.79254	-1.14066	-2.57589	-3.62738	-1.78977	1.21944
57.7889	-2.2586	-2.17308	0.0152521	-2.70065	-0.329859	-1.02503	-2.89819	-1.2723	-2.61667	-3.74129	-1.90004	1.20359
58.2915	-2.38078	-2.27401	-0.123775	-2.80435	-0.483167	-1.11317	-3.00528	-1.41003	-2.6624	-3.84809	-2.01051	1.18726
58.794	-2.5127	-2.38495	-0.252393	-2.91495	-0.635734	-1.20167	-3.10695	-1.5395	-2.709	-3.95555	-2.12134	1.17464
59.2965	-2.64734	-2.49532	-0.37633	-3.02259	-0.794961	-1.28086	-3.19601	-1.66626	-2.75054	-4.06546	-2.22957	1.16237
59.799	-2.77648	-2.60216	-0.505527	-3.12485	-0.94347	-1.35673	-3.28102	-1.79981	-2.79173	-4.16887	-2.33507	1.14908
60.3015	-2.91612	-2.71612	-0.626184	-3.23268	-1.09034	-1.43737	-3.36506	-1.92689	-2.83974	-4.26391	-2.44144	1.13791
60.804	-3.05621	-2.83425	-0.739135	-3.34381	-1.24112	-1.51463	-3.43766	-2.04826	-2.89104	-4.3583	-2.54644	1.12829
61.3065	-3.19182	-2.94603	-0.857302	-3.44849	-1.37915	-1.58339	-3.49886	-2.1762	-2.93876	-4.45155	-2.64715	1.11849
61.809	-3.33794	-3.05761	-0.969676	-3.55332	-1.51505	-1.65376	-3.55838	-2.29991	-2.98616	-4.53473	-2.74665	1.10951
62.3116	-3.48212	-3.17537	-1.07225	-3.66524	-1.65257	-1.72816	-3.61218	-2.41544	-3.04019	-4.60821	-2.84517	1.10151
62.8141	-3.62284	-3.28911	-1.17935	-3.77484	-1.776	-1.79624	-3.65188	-2.53622	-3.0977	-4.6798	-2.9404	1.09391
63.3166	-3.77337	-3.39563	-1.28399	-3.87952	-1.8973	-1.85926	-3.68471	-2.65517	-3.15112	-4.74758	-3.03277	1.0875
63.8191	-3.91948	-3.50519	-1.37787	-3.98994	-2.01849	-1.92747	-3.71691	-2.76414	-3.20256	-4.80363	-3.12257	1.08213
64.3216	-4.06295	-3.61542	-1.47495	-4.10419	-2.12495	-1.99665	-3.73993	-2.87615	-3.25908	-4.85079	-3.21051	1.07695
64.8241	-4.2147	-3.71621	-1.57289	-4.21257	-2.2298	-2.05801	-3.75212	-2.98856	-3.31843	-4.89687	-3.29602	1.07316
65.3266	-4.3595	-3.81343	-1.66008	-4.32112	-2.33338	-2.11847	-3.7646	-3.09016	-3.373	-4.93865	-3.37724	1.07183
65.8291	-4.50229	-3.91381	-1.74835	-4.43657	-2.42234	-2.18451	-3.77731	-3.19205	-3.42418	-4.96945	-3.45709	1.07142
66.3317	-4.65125	-4.00785	-1.84015	-4.54957	-2.51082	-2.24706	-3.78193	-3.29627	-3.47955	-4.99417	-3.53586	1.07131
66.8342	-4.79112	-4.09215	-1.92198	-4.65698	-2.59758	-2.30226	-3.78472	-3.38991	-3.53835	-5.01977	-3.60948	1.07393
67.3367	-4.92968	-4.17665	-2.0022	-4.76871	-2.67067	-2.36008	-3.79504	-3.48088	-3.59339	-5.04142	-3.68187	1.07927
67.8392	-5.07222	-4.25934	-2.08769	-4.88281	-2.74507	-2.42096	-3.80655	-3.5755	-3.64568	-5.0536	-3.75494	1.08393
68.3417	-5.20417	-4.33011	-2.16466	-4.98947	-2.81794	-2.4745	-3.81572	-3.66067	-3.70348	-5.06271	-3.82234	1.08943
68.8442	-5.33568	-4.3942	-2.23708	-5.09407	-2.87873	-2.52321	-3.83367	-3.74013	-3.76761	-5.07442	-3.88788	1.0985
69.3467	-5.46906	-4.45842	-2.31532	-5.20321	-2.94292	-2.57643	-3.86278	-3.82356	-3.83151	-5.08273	-3.95659	1.10704
69.8492	-5.591	-4.51389	-2.38699	-5.30813	-3.00584	-2.62874	-3.89359	-3.89915	-3.89575	-5.08402	-4.02071	1.11456
70.3518	-5.71344	-4.55714	-2.4513	-5.40565	-3.05828	-2.67279	-3.92933	-3.96612	-3.96875	-5.08635	-4.08091	1.125
70.8543	-5.83562	-4.59826	-2.52091	-5.50566	-3.11584	-2.71682	-3.97959	-4.0363	-4.05193	-5.09433	-4.14553	1.13532
71.3568	-5.94595	-4.63649	-2.58631	-5.60705	-3.17195	-2.76658	-4.03829	-4.10062	-4.13779	-5.10151	-4.20925	1.14436
71.8593	-6.0574	-4.66254	-2.64217	-5.70068	-3.21883	-2.81319	-4.09849	-4.15395	-4.22454	-5.10635	-4.26781	1.15553
72.3618	-6.16612	-4.68206	-2.70194	-5.79193	-3.27192	-2.85499	-4.16871	-4.20879	-4.31852	-5.11767	-4.32826	1.16617
72.8643	-6.26259	-4.70321	-2.76015	-5.88803	-3.32284	-2.90265	-4.25196	-4.25977	-4.41997	-5.1374	-4.39086	1.17624
73.3668	-6.36013	-4.71861	-2.80763	-5.98112	-3.36542	-2.95564	-4.33747	-4.29802	-4.52017	-5.15735	-4.45016	1.1885
73.8693	-6.45204	-4.72534	-2.85706	-6.06817	-3.41471	-3.00455	-4.42472	-4.33518	-4.61557	-5.17682	-4.50742	1.19896
74.3719	-6.53121	-4.73438	-2.90755	-6.15908	-3.4608	-3.05379	-4.52235	-4.37017	-4.71166	-5.20353	-4.56545	1.20899
74.8744	-6.61064	-4.746	-2.94713	-6.25325	-3.49922	-3.11228	-4.62481	-4.39156	-4.80966	-5.23612	-4.62307	1.22209
75.3769	-6.68112	-4.75079	-2.98603	-6.34147	-3.54445	-3.17359	-4.72232	-4.40878	-4.90177	-5.26553	-4.67759	1.23223
75.8794	-6.73806	-4.75371	-3.02777	-6.42837	-3.58514	-3.2314	-4.82019	-4.4253	-4.98396	-5.29239	-4.72863	1.24066
76.3819	-6.7935	-4.76235	-3.05892	-6.52046	-3.61843	-3.29421	-4.92184	-4.42864	-5.06143	-5.32336	-4.77831	1.25258
76.8844	-6.83625	-4.76817	-3.08595	-6.60923	-3.65785	-3.3649	-5.01636	-4.42501	-5.13598	-5.35453	-4.82542	1.26157
77.3869	-6.86441	-4.76653	-3.11637	-6.69033	-3.69058	-3.4325	-5.09999	-4.42197	-5.19983	-5.3772	-4.86597	1.26729
77.8894	-6.88879	-4.76679	-3.13689	-6.77207	-3.71533	-3.49502	-5.18054	-4.4073	-5.2476	-5.39374	-4.90041	1.27583
78.392	-6.89695	-4.76801	-3.14945	-6.85278	-3.74434	-3.5605	-5.2548	-4.38306	-5.28326	-5.40995	-4.93031	1.28252
78.8945	-6.88985	-4.75948	-3.16448	-6.92226	-3.76368	-3.62437	-5.31238	-4.35969	-5.30905	-5.42028	-4.95255	1.28546
79.397	-6.87697	-4.74467	-3.17014	-6.98347	-3.77367	-3.67586	-5.3566	-4.32661	-5.31793	-5.41699	-4.96429	1.28974
79.8995	-6.84523	-4.7303	-3.16341	-7.04175	-3.78539	-3.71848	-5.39305	-4.28119	-5.30406	-5.40375	-4.96666	1.29325
80.402	-6.79837	-4.70727	-3.15608	-7.08809	-3.78424	-3.75777	-5.413	-4.23524	-5.27123	-5.38475	-4.9596	1.29366
80.9045	-6.74418	-4.66988	-3.13922	-7.11706	-3.7723	-3.78472	-5.41072	-4.1807	-5.22304	-5.35259	-4.93944	1.29345
81.407	-6.66917	-4.62664	-3.10531	-7.13575	-3.75954	-3.79305	-5.39363	-4.11037	-5.1538	-5.30055	-4.90478	1.2928
81.9095	-6.5795	-4.57662	-3.0664	-7.14246	-3.73097	-3.79033	-5.36157	-4.03599	-5.05745	-5.23332	-4.85746	1.29062
82.4121	-6.4807	-4.5088	-3.01795	-7.12686	-3.69032	-3.77754	-5.30424	-3.9535	-4.93747	-5.15363	-4.7951	1.28629
82.9146	-6.35918	-4.42603	-2.94929	-7.0911	-3.64645	-3.74417	-5.22278	-3.85251	-4.79889	-5.05314	-4.71435	1.28053
83.4171	-6.22331	-4.33554	-2.87159	-7.04082	-3.58423	-3.69001	-5.12491	-3.74374	-4.63766	-4.92682	-4.61786	1.2747
83.9196	-6.0763	-4.22916	-2.7857	-6.96803	-3.50915	-3.62364	-5.00508	-3.62812	-4.44785	-4.78063	-4.50537	1.26642
84.4221	-5.90514	-4.10124	-2.67921	-6.86716	-3.4291	-3.5412	-4.85648	-3.49343	-4.23304	-4.61651	-4.37225	1.25522
84.9246	-5.72044	-3.9611	-2.56116	-6.74562	-3.32899	-3.43418	-4.68673	-3.34817	-4.00005	-4.42637	-4.22128	1.24406
85.4271	-5.52321	-3.80972	-2.43766	-6.60349	-3.21607	-3.30857	-4.50027	-3.19824	-3.74674	-4.20788	-4.05519	1.23099
85.9296	-5.3016	-3.637	-2.29597	-6.43147	-3.09721	-3.17128	-4.28848	-3.03105	-3.4675	-3.96902	-3.86906	1.21466
86.4322	-5.06845	-3.44653	-2.14162	-6.23219	-2.95754	-3.01495	-4.05119	-2.85164	-3.16616	-3.7114	-3.66417	1.19784
86.9347	-4.82246	-3.24778	-1.98517	-6.01376	-2.80623	-2.83593	-3.79899	-2.67023	-2.85159	-3.42725	-3.44594	1.17959
87.4372	-4.55352	-3.0344	-1.81503	-5.77067	-2.64937	-2.64447	-3.53051	-2.4754	-2.52393	-3.11687	-3.21142	1.15925
87.9397	-4.27646	-2.80132	-1.6324	-5.49835	-2.47267	-2.44314	-3.23822	-2.26804	-2.17797	-2.78982	-2.95984	1.13849
88.4422	-3.9876	-2.55961	-1.45119	-5.20668	-2.28744	-2.22316	-2.9298	-2.06178	-1.81761	-2.44703	-2.69719	1.11658
88.9447	-3.67918	-2.31254	-1.26244	-4.89935	-2.0989	-1.9875	-2.61425	-1.84804	-1.45333	-2.08145	-2.4237	1.09484
89.4472	-3.36777	-2.05064	-1.06263	-4.56853	-1.8933	-1.74777	-2.28508	-1.62343	-1.08687	-1.69657	-2.13826	1.07404
89.9497	-3.04722	-1.77837	-0.867296	-4.2185	-1.68394	-1.50151	-1.94075	-1.40347	-0.712887	-1.30356	-1.84575	1.05209
90.4523	-2.71267	-1.50761	-0.671154	-3.86107	-1.47468	-1.24231	-1.59458	-1.18348	-0.334841	-0.90245	-1.54848	1.03277
90.9548	-2.38175	-1.23307	-0.466211	-3.4929	-1.25222	-0.979849	-1.24976	-0.955815	0.0356377	-0.487147	-1.24631	1.01764
91.4573	-2.0454	-0.949765	-0.267823	-3.11021	-1.03169	-0.723097	-0.898421	-0.735925	0.395399	-0.0644658	-0.94314	1.00179
91.9598	-1.70206	-0.670478	-0.0754596	-2.72579	-0.815214	-0.464858	-0.547762	-0.523764	0.750118	0.353696	-0.642158	0.988902
92.4623	-1.36925	-0.400001	0.122322	-2.34607	-0.590147	-0.203898	-0.210777	-0.30827	1.09715	0.769286	-0.343966	0.982941
92.9648	-1.03499	-0.128472	0.311925	-1.96318	-0.373305	0.0462794	0.11747	-0.103149	1.42438	1.18755	-0.0515487	0.978526
93.4673	-0.701431	0.13921	0.488778	-1.58243	-0.164756	0.283035	0.441022	0.0866101	1.72805	1.59886	0.231695	0.97578
93.9698	-0.384904	0.389813	0.66659	-1.2178	0.0472252	0.515367	0.746005	0.274282	2.01483	1.99214	0.504355	0.978179
94.4724	-0.0708312	0.629096	0.835296	-0.865388	0.244407	0.737492	1.02683	0.449636	2.28375	2.37199	0.764228	0.9837
94.9749	0.23466	0.862975	0.985628	-0.520077	0.429135	0.936782	1.29349	0.603184	2.52331	2.74243	1.00915	0.991327
95.4774	0.517758	1.07813	1.132	-0.195303	0.612056	1.11835	1.54187	0.749118	2.73009	3.09165	1.23757	1.00054
95.9799	0.795141	1.27019	1.26916	0.103448	0.774109	1.28896	1.75825	0.882144	2.91253	3.4112	1.44651	1.01064
96.4824	1.05689	1.4508	1.38411	0.386967	0.920621	1.43745	1.94798	0.989332	3.07225	3.70905	1.63554	1.02308
96.9849	1.29313	1.6159	1.4905	0.651389	1.06108	1.55769	2.11965	1.08431	3.19955	3.98812	1.80613	1.03662
97.4874	1.52191	1.75305	1.58884	0.884194	1.17643	1.66093	2.2623	1.16766	3.29223	4.2363	1.95438	1.04926
97.9899	1.73025	1.8705	1.66414	1.09319	1.27528	1.74842	2.37082	1.22469	3.36077	4.45008	2.07882	1.06167
98.4925	1.91141	1.97644	1.72762	1.28651	1.36581	1.80826	2.45874	1.2673	3.40986	4.64005	2.1852	1.07458
98.995	2.09322	2.0594	1.78691	1.45303	1.42945	1.84417	2.52827	1.30215	3.43207	4.81292	2.27416	1.08957
99.4975	2.25649	2.1235	1.82788	1.60648	1.48081	1.86791	2.56916	1.3147	3.42351	4.95775	2.34282	1.1028
100	2.29478	2.15592	1.83679	1.68276	1.52006	1.87703	2.57441	1.31472	3.41748	4.97784	2.36518	1.0968

## Sheet: M1a_LeftLeg_NW
StancePhase	NDevL_Meas1	NDevL_Meas2	NDevL_Meas3	NDevL_Meas4	NDevL_Meas5	NDevL_Meas6	NDevL_Meas7	NDevL_Meas8	NDevL_Meas9	NDevL_Meas10	NDevL_Mean	NDevL_SD
0	-4.50482	-2.79472	-4.82402	-4.36753	-4.22283	-4.43957	-3.24618	-3.57376	-3.91309	-4.87089	-4.07574	0.685003
0.502513	-4.37518	-2.68751	-4.69832	-4.25465	-4.15683	-4.33888	-3.13476	-3.50519	-3.80225	-4.75333	-3.97069	0.67879
1.00503	-4.24323	-2.56602	-4.57474	-4.12598	-4.00623	-4.14055	-3.04309	-3.44001	-3.70584	-4.65069	-3.84964	0.666212
1.50754	-4.10027	-2.43505	-4.43757	-3.9871	-3.88144	-3.96229	-2.94795	-3.35938	-3.60737	-4.54844	-3.72669	0.657551
2.01005	-3.96595	-2.30523	-4.29939	-3.84732	-3.74777	-3.78829	-2.84235	-3.27984	-3.49802	-4.43204	-3.60062	0.649544
2.51256	-3.83004	-2.18425	-4.16936	-3.71398	-3.6008	-3.60247	-2.74802	-3.20924	-3.39168	-4.30941	-3.47592	0.638201
3.01508	-3.67848	-2.05192	-4.02349	-3.56723	-3.46835	-3.40712	-2.6634	-3.12288	-3.29807	-4.19607	-3.3477	0.628263
3.51759	-3.54183	-1.91366	-3.87571	-3.41198	-3.32588	-3.22219	-2.56959	-3.03492	-3.20645	-4.08419	-3.21864	0.622933
4.0201	-3.40199	-1.78997	-3.74136	-3.26779	-3.17498	-3.04223	-2.47644	-2.96029	-3.10802	-3.96073	-3.09238	0.615045
4.52261	-3.25067	-1.66896	-3.59641	-3.12291	-3.0407	-2.85152	-2.40021	-2.87424	-3.0145	-3.8367	-2.96568	0.604896
5.02513	-3.1172	-1.53766	-3.4467	-2.96448	-2.89653	-2.66316	-2.32559	-2.78273	-2.93656	-3.72536	-2.8396	0.601116
5.52764	-2.97826	-1.41597	-3.31366	-2.81158	-2.74767	-2.49145	-2.24249	-2.70701	-2.86399	-3.61552	-2.71876	0.599248
6.03015	-2.83176	-1.31004	-3.17593	-2.67027	-2.6169	-2.32092	-2.17017	-2.62514	-2.786	-3.49684	-2.6004	0.592247
6.53266	-2.70436	-1.19862	-3.03034	-2.51996	-2.47594	-2.14412	-2.11121	-2.53406	-2.71243	-3.38341	-2.48144	0.588658
7.03518	-2.56879	-1.08595	-2.902	-2.36466	-2.33352	-1.98066	-2.04471	-2.45884	-2.65454	-3.28519	-2.36789	0.592214
7.53769	-2.42965	-0.992338	-2.77506	-2.22429	-2.20977	-1.83327	-1.97517	-2.38315	-2.60276	-3.1879	-2.26133	0.592704
8.0402	-2.30985	-0.905266	-2.63782	-2.08696	-2.07526	-1.68257	-1.92088	-2.29535	-2.54456	-3.0843	-2.15428	0.590949
8.54271	-2.17962	-0.810461	-2.51649	-1.93877	-1.94242	-1.53307	-1.86959	-2.22164	-2.48799	-2.99045	-2.04905	0.596314
9.04523	-2.05021	-0.727299	-2.4028	-1.79872	-1.82854	-1.40391	-1.80675	-2.15339	-2.4451	-2.91223	-1.95289	0.603576
9.54774	-1.93949	-0.662056	-2.27787	-1.6735	-1.70361	-1.28544	-1.74941	-2.07172	-2.40756	-2.83341	-1.86041	0.606426
10.0503	-1.8166	-0.592905	-2.16585	-1.54213	-1.58363	-1.16241	-1.70521	-2.00083	-2.36166	-2.75084	-1.76821	0.611901
10.5528	-1.69902	-0.523409	-2.06723	-1.40827	-1.48262	-1.05021	-1.65385	-1.94086	-2.31377	-2.68192	-1.68211	0.621077
11.0553	-1.59871	-0.474034	-1.95813	-1.29266	-1.37046	-0.96017	-1.59512	-1.8679	-2.277	-2.62833	-1.60225	0.627174
11.5578	-1.4854	-0.432231	-1.85792	-1.18386	-1.26649	-0.874096	-1.54947	-1.80137	-2.24498	-2.57312	-1.52689	0.633095
12.0603	-1.3821	-0.382845	-1.77588	-1.06741	-1.18105	-0.787235	-1.50955	-1.75036	-2.20358	-2.51737	-1.45574	0.641889
12.5628	-1.29421	-0.344732	-1.6858	-0.962478	-1.08437	-0.720106	-1.4578	-1.68879	-2.15793	-2.47834	-1.38745	0.648263
13.0653	-1.19341	-0.324143	-1.59972	-0.876292	-0.99866	-0.671507	-1.40829	-1.62893	-2.12223	-2.45274	-1.32759	0.652858
13.5678	-1.10703	-0.298584	-1.53452	-0.787283	-0.930283	-0.621499	-1.37333	-1.58774	-2.09207	-2.42337	-1.27557	0.660517
14.0704	-1.03327	-0.270584	-1.46461	-0.698292	-0.850284	-0.577528	-1.33409	-1.53984	-2.05284	-2.39491	-1.22162	0.667254
14.5729	-0.947097	-0.26031	-1.39325	-0.630025	-0.783433	-0.556706	-1.28512	-1.4888	-2.00796	-2.38268	-1.17354	0.669305
15.0754	-0.878665	-0.255185	-1.34309	-0.570622	-0.731997	-0.545325	-1.24705	-1.4573	-1.9723	-2.37841	-1.138	0.672906
15.5779	-0.818965	-0.239395	-1.29236	-0.504493	-0.668472	-0.529517	-1.21728	-1.42369	-1.94347	-2.36607	-1.10037	0.679527
16.0804	-0.747676	-0.231386	-1.23522	-0.450232	-0.619805	-0.526075	-1.17589	-1.38227	-1.90659	-2.35415	-1.06293	0.681034
16.5829	-0.696345	-0.237989	-1.19769	-0.415096	-0.584176	-0.542139	-1.13269	-1.35892	-1.86337	-2.35604	-1.03844	0.679257
17.0854	-0.649346	-0.236984	-1.16443	-0.37704	-0.536061	-0.557213	-1.10379	-1.3383	-1.8291	-2.36027	-1.01525	0.682497
17.5879	-0.59222	-0.23057	-1.12119	-0.338196	-0.50414	-0.569126	-1.07317	-1.30625	-1.80334	-2.35396	-0.989217	0.684679
18.0905	-0.556435	-0.23942	-1.09422	-0.319344	-0.482529	-0.597491	-1.03056	-1.28891	-1.77105	-2.34948	-0.972944	0.680677
18.593	-0.52053	-0.251828	-1.07641	-0.308766	-0.448137	-0.636748	-0.99571	-1.27918	-1.73199	-2.35766	-0.960695	0.679163
19.0955	-0.476636	-0.251855	-1.04658	-0.290258	-0.430863	-0.667518	-0.971223	-1.2561	-1.70142	-2.36437	-0.945683	0.68023
19.598	-0.454504	-0.257861	-1.02809	-0.281989	-0.420873	-0.6999	-0.936068	-1.243	-1.6807	-2.36021	-0.93632	0.677104
20.1005	-0.427832	-0.277541	-1.02286	-0.291455	-0.397924	-0.748565	-0.895171	-1.24183	-1.65476	-2.36013	-0.931807	0.673238
20.603	-0.395707	-0.289033	-1.0053	-0.296428	-0.392642	-0.797424	-0.867384	-1.22721	-1.62142	-2.3713	-0.926385	0.671421
21.1055	-0.38465	-0.294102	-0.993123	-0.298352	-0.39147	-0.835561	-0.84038	-1.21682	-1.59574	-2.37748	-0.922768	0.669316
21.608	-0.364869	-0.313784	-0.997115	-0.317995	-0.37738	-0.881221	-0.79962	-1.22141	-1.58092	-2.37316	-0.922748	0.666143
22.1106	-0.342492	-0.337106	-0.990297	-0.344016	-0.381244	-0.938475	-0.762653	-1.21416	-1.56218	-2.37481	-0.924743	0.661691
22.6131	-0.339568	-0.347823	-0.982673	-0.359819	-0.386051	-0.986826	-0.737264	-1.20504	-1.5354	-2.38539	-0.926586	0.659283
23.1156	-0.324344	-0.363985	-0.992617	-0.38317	-0.378266	-1.02767	-0.702825	-1.2124	-1.5151	-2.38756	-0.928794	0.65847
23.6181	-0.309698	-0.393927	-0.994905	-0.422022	-0.388503	-1.08012	-0.659189	-1.21118	-1.50615	-2.38001	-0.934571	0.652929
24.1206	-0.312145	-0.415949	-0.990619	-0.454285	-0.3966	-1.13591	-0.627046	-1.20252	-1.4941	-2.3798	-0.940898	0.64875
24.6231	-0.299515	-0.43116	-1.00353	-0.480774	-0.392727	-1.17769	-0.598857	-1.21017	-1.47285	-2.38569	-0.945297	0.650053
25.1256	-0.290782	-0.460701	-1.01312	-0.522258	-0.40676	-1.21821	-0.556891	-1.2138	-1.45608	-2.38048	-0.951907	0.645879
25.6281	-0.296119	-0.49415	-1.0114	-0.567932	-0.415752	-1.26989	-0.515619	-1.20549	-1.45031	-2.36727	-0.959393	0.63987
26.1307	-0.284496	-0.514821	-1.02472	-0.60087	-0.413732	-1.31521	-0.487772	-1.21158	-1.44185	-2.36267	-0.965772	0.640993
26.6332	-0.280046	-0.54025	-1.03967	-0.638348	-0.429386	-1.34631	-0.454583	-1.2188	-1.42288	-2.36131	-0.973159	0.639247
27.1357	-0.286128	-0.579236	-1.04014	-0.688841	-0.437377	-1.38225	-0.4109	-1.2111	-1.40626	-2.3471	-0.978933	0.63374
27.6382	-0.274344	-0.610146	-1.05194	-0.730551	-0.435668	-1.42412	-0.378051	-1.21426	-1.4002	-2.32731	-0.984659	0.632851
28.1407	-0.272806	-0.633289	-1.0703	-0.763671	-0.451324	-1.45185	-0.353737	-1.22361	-1.3921	-2.31704	-0.992972	0.631119
28.6432	-0.277888	-0.669697	-1.07288	-0.809031	-0.457009	-1.46996	-0.317945	-1.21689	-1.3726	-2.30716	-0.997107	0.627844
29.1457	-0.265161	-0.709357	-1.08187	-0.856546	-0.454637	-1.4966	-0.280903	-1.21624	-1.35352	-2.28378	-0.999862	0.626516
29.6482	-0.26533	-0.735012	-1.10172	-0.889033	-0.469228	-1.5212	-0.259133	-1.22617	-1.34471	-2.25801	-1.00695	0.622445
30.1508	-0.267938	-0.763456	-1.10645	-0.923275	-0.471871	-1.52871	-0.236436	-1.22081	-1.33482	-2.24267	-1.00964	0.619564
30.6533	-0.253676	-0.803756	-1.11203	-0.968377	-0.468384	-1.53426	-0.202538	-1.21605	-1.31315	-2.22548	-1.00977	0.619916
31.1558	-0.254352	-0.834251	-1.13153	-1.00291	-0.481355	-1.54828	-0.177637	-1.22503	-1.29028	-2.19562	-1.01413	0.615457
31.6583	-0.253184	-0.854269	-1.13847	-1.02642	-0.48074	-1.55262	-0.164527	-1.22131	-1.27757	-2.16728	-1.01364	0.610882
32.1608	-0.236902	-0.884542	-1.14068	-1.05981	-0.476162	-1.54282	-0.142032	-1.21269	-1.26518	-2.15006	-1.01109	0.611114
32.6633	-0.236895	-0.915433	-1.15832	-1.09379	-0.48743	-1.53883	-0.115412	-1.21933	-1.24119	-2.12905	-1.01357	0.609014
33.1658	-0.23087	-0.929087	-1.16748	-1.11086	-0.48383	-1.5393	-0.104017	-1.2174	-1.21484	-2.09699	-1.00947	0.604877
33.6683	-0.212226	-0.941487	-1.16696	-1.12725	-0.478645	-1.5251	-0.095481	-1.20562	-1.19881	-2.07014	-1.00217	0.601917
34.1709	-0.210444	-0.962112	-1.1816	-1.15271	-0.488603	-1.50392	-0.0752728	-1.20884	-1.18489	-2.05412	-1.00225	0.600058
34.6734	-0.198785	-0.969537	-1.19292	-1.16607	-0.482783	-1.49286	-0.0614348	-1.20861	-1.1601	-2.03225	-0.996534	0.599404
35.1759	-0.177635	-0.962337	-1.19077	-1.1661	-0.477929	-1.47919	-0.0619424	-1.19475	-1.13213	-2.00132	-0.98441	0.594363
35.6784	-0.173159	-0.961413	-1.20177	-1.17373	-0.487408	-1.45006	-0.0559576	-1.19383	-1.11473	-1.97863	-0.97907	0.588468
36.1809	-0.155447	-0.958235	-1.21496	-1.18043	-0.480573	-1.42247	-0.0435337	-1.19497	-1.10136	-1.96542	-0.97174	0.589654
36.6834	-0.131855	-0.934954	-1.2125	-1.16839	-0.477365	-1.40419	-0.0456902	-1.18028	-1.07809	-1.94433	-0.957765	0.586056
37.1859	-0.123992	-0.907455	-1.21955	-1.15344	-0.487568	-1.376	-0.0546569	-1.1749	-1.05085	-1.91636	-0.946479	0.576348
37.6884	-0.100193	-0.886593	-1.23402	-1.14629	-0.481278	-1.3363	-0.0524934	-1.17682	-1.03411	-1.89879	-0.93469	0.575057
38.191	-0.0744474	-0.851884	-1.23246	-1.12651	-0.481323	-1.30504	-0.0538511	-1.16256	-1.02299	-1.88833	-0.919939	0.573284
38.6935	-0.0627627	-0.801688	-1.23566	-1.09251	-0.493721	-1.2778	-0.0712719	-1.15285	-1.00276	-1.868	-0.905902	0.564321
39.196	-0.0332125	-0.75776	-1.25062	-1.06599	-0.489771	-1.23618	-0.085461	-1.15481	-0.977418	-1.84302	-0.889424	0.560347
39.6985	-0.00575857	-0.712935	-1.25112	-1.03984	-0.494812	-1.19058	-0.0911461	-1.14212	-0.961939	-1.82943	-0.871967	0.557653
40.201	0.00997346	-0.649286	-1.25108	-0.99629	-0.510959	-1.15638	-0.109543	-1.12869	-0.953193	-1.81968	-0.856513	0.552508
40.7035	0.0446562	-0.582652	-1.26577	-0.951165	-0.511162	-1.1186	-0.137809	-1.1299	-0.935901	-1.79829	-0.83866	0.551045
41.206	0.0732912	-0.525126	-1.26919	-0.916334	-0.522842	-1.06671	-0.155574	-1.11975	-0.912077	-1.77435	-0.818866	0.547286
41.7085	0.0931229	-0.456656	-1.26671	-0.871679	-0.544144	-1.01925	-0.173	-1.10358	-0.896907	-1.76177	-0.800058	0.544849
42.2111	0.132105	-0.375054	-1.27998	-0.814906	-0.550095	-0.981167	-0.206208	-1.10322	-0.889046	-1.74926	-0.781684	0.550301
42.7136	0.161375	-0.302707	-1.28624	-0.767911	-0.569737	-0.932575	-0.238574	-1.09596	-0.872908	-1.72385	-0.762909	0.5505
43.2161	0.185186	-0.233542	-1.28168	-0.724069	-0.597232	-0.87498	-0.259806	-1.07794	-0.84853	-1.69799	-0.741059	0.549651
43.7186	0.227399	-0.149423	-1.29173	-0.664897	-0.610059	-0.828132	-0.289964	-1.07481	-0.831188	-1.68265	-0.719545	0.560426
44.2211	0.256625	-0.0662699	-1.29959	-0.605639	-0.638332	-0.784699	-0.331386	-1.06985	-0.821495	-1.66358	-0.702421	0.568818
44.7236	0.283939	0.00257686	-1.2927	-0.558771	-0.672253	-0.72756	-0.362705	-1.05045	-0.803903	-1.6312	-0.681302	0.572085
45.2261	0.327958	0.0767749	-1.29733	-0.504266	-0.692076	-0.669789	-0.389056	-1.043	-0.776513	-1.6006	-0.656788	0.583928
45.7286	0.356277	0.158886	-1.30471	-0.439154	-0.728409	-0.624726	-0.429169	-1.03868	-0.754469	-1.57913	-0.638329	0.598094
46.2312	0.386329	0.225782	-1.29508	-0.385711	-0.767614	-0.575234	-0.470043	-1.01749	-0.740379	-1.55043	-0.618987	0.607648
46.7337	0.430591	0.282761	-1.29235	-0.338119	-0.79296	-0.51333	-0.496806	-1.00333	-0.719042	-1.50889	-0.595148	0.618907
47.2362	0.457217	0.34856	-1.29667	-0.277525	-0.834934	-0.458573	-0.526741	-0.996253	-0.686698	-1.47138	-0.574299	0.632859
47.7387	0.48921	0.407676	-1.28326	-0.218915	-0.876205	-0.412672	-0.566759	-0.971205	-0.65815	-1.44133	-0.553161	0.645791
48.2412	0.532261	0.446583	-1.27088	-0.175477	-0.90325	-0.355333	-0.595509	-0.94683	-0.637919	-1.40161	-0.530797	0.656245
48.7437	0.556614	0.485776	-1.26876	-0.12716	-0.945866	-0.291111	-0.612559	-0.932236	-0.611352	-1.35136	-0.509802	0.666364
49.2462	0.589722	0.529351	-1.25043	-0.0701717	-0.983443	-0.239022	-0.63803	-0.900555	-0.572906	-1.30874	-0.484423	0.677678
49.7487	0.63017	0.555131	-1.22756	-0.0268191	-1.006	-0.189059	-0.663762	-0.8632	-0.536902	-1.27366	-0.460166	0.686321
50.2513	0.65175	0.56938	-1.21769	0.00837748	-1.04246	-0.126287	-0.671856	-0.837511	-0.509847	-1.22949	-0.440562	0.692653
50.7538	0.685079	0.592464	-1.1959	0.0549799	-1.06972	-0.0669691	-0.676546	-0.798092	-0.477908	-1.18013	-0.413274	0.700011
51.2563	0.721668	0.610327	-1.16547	0.0986475	-1.08174	-0.0230248	-0.690064	-0.7478	-0.433842	-1.14336	-0.385465	0.705304
51.7588	0.740107	0.609931	-1.15006	0.12593	-1.10646	0.0236314	-0.693576	-0.71021	-0.391274	-1.11435	-0.366632	0.708613
52.2613	0.772618	0.612112	-1.12903	0.157112	-1.11879	0.077547	-0.682082	-0.664586	-0.358688	-1.07697	-0.341075	0.711869
52.7638	0.803961	0.621758	-1.09646	0.196971	-1.11674	0.118082	-0.676765	-0.604992	-0.3234	-1.03892	-0.311651	0.71272
53.2663	0.818553	0.616738	-1.07899	0.223447	-1.12696	0.146793	-0.675321	-0.558595	-0.276573	-1.01598	-0.292689	0.713074
53.7688	0.848734	0.602629	-1.0623	0.241824	-1.12289	0.183945	-0.658041	-0.511668	-0.230787	-0.998757	-0.270731	0.713196
54.2714	0.873316	0.599894	-1.0317	0.272347	-1.1067	0.222083	-0.635189	-0.449902	-0.196043	-0.972751	-0.242465	0.710079
54.7739	0.883497	0.594835	-1.01338	0.301415	-1.10357	0.244002	-0.623162	-0.400493	-0.160664	-0.949085	-0.22266	0.707822
55.2764	0.910264	0.57388	-1.00096	0.315331	-1.08563	0.263491	-0.605964	-0.358081	-0.114152	-0.940525	-0.204234	0.705786
55.7789	0.927578	0.557552	-0.972786	0.334385	-1.05894	0.294456	-0.573468	-0.301374	-0.0677594	-0.933898	-0.179426	0.700156
56.2814	0.933872	0.551367	-0.951723	0.36418	-1.04639	0.319819	-0.545651	-0.254142	-0.0328961	-0.91757	-0.157914	0.696636
56.7839	0.957178	0.53332	-0.94054	0.382777	-1.01876	0.332029	-0.52522	-0.219865	0.000869088	-0.905564	-0.140377	0.693385
57.2864	0.967799	0.508363	-0.913501	0.394924	-0.985723	0.351433	-0.491085	-0.172679	0.0455268	-0.907016	-0.120196	0.685722
57.7889	0.97139	0.497135	-0.887701	0.421223	-0.96739	0.379996	-0.44823	-0.130107	0.0913174	-0.905906	-0.0978273	0.682118
58.2915	0.991602	0.486469	-0.874852	0.448607	-0.933684	0.39741	-0.415588	-0.104276	0.125505	-0.89414	-0.0772947	0.679487
58.794	0.996497	0.462238	-0.848176	0.462763	-0.897849	0.408615	-0.380684	-0.0679808	0.156825	-0.887582	-0.0595334	0.669976
59.2965	0.998665	0.444486	-0.816932	0.483528	-0.876854	0.432845	-0.328739	-0.0305762	0.19825	-0.890952	-0.038628	0.664955
59.799	1.01623	0.439314	-0.800354	0.517012	-0.840107	0.459528	-0.277197	-0.0115573	0.241432	-0.886251	-0.0141948	0.664097
60.3015	1.01658	0.424772	-0.773769	0.541053	-0.804089	0.473062	-0.233699	0.014381	0.272479	-0.869292	0.00614798	0.654899
60.804	1.01865	0.405072	-0.73747	0.559452	-0.782174	0.489178	-0.177253	0.0471804	0.298687	-0.85672	0.0264606	0.646315
61.3065	1.03418	0.401072	-0.715958	0.592912	-0.743709	0.518791	-0.107376	0.0622696	0.334406	-0.848744	0.0527847	0.644336
61.809	1.03149	0.400263	-0.689603	0.628704	-0.70818	0.542913	-0.0446505	0.0800735	0.373448	-0.826869	0.0787588	0.637776
62.3116	1.03493	0.388036	-0.649671	0.651689	-0.685224	0.556673	0.018634	0.109872	0.4015	-0.79144	0.1035	0.627227
62.8141	1.04934	0.384012	-0.623033	0.681174	-0.644736	0.580701	0.100578	0.124908	0.424449	-0.759392	0.1318	0.620258
63.3166	1.0455	0.394979	-0.597425	0.723813	-0.608987	0.613536	0.186843	0.138293	0.457678	-0.727066	0.162717	0.615048
63.8191	1.0521	0.399031	-0.556045	0.757243	-0.583817	0.63517	0.264495	0.167552	0.497034	-0.677024	0.195574	0.606811
64.3216	1.06686	0.399476	-0.524893	0.784434	-0.540223	0.653598	0.352296	0.186876	0.527673	-0.614414	0.229169	0.596048
64.8241	1.06454	0.417229	-0.500437	0.826413	-0.502997	0.686701	0.455429	0.200455	0.553614	-0.555715	0.264523	0.589582
65.3266	1.0767	0.440236	-0.459671	0.871051	-0.474182	0.721332	0.551939	0.231967	0.590714	-0.493658	0.305643	0.585491
65.8291	1.09403	0.453074	-0.424537	0.902723	-0.426422	0.7442	0.64327	0.259572	0.636624	-0.412724	0.346981	0.575986
66.3317	1.09631	0.474758	-0.400637	0.940634	-0.386736	0.773128	0.749088	0.277987	0.675845	-0.32238	0.387799	0.569122
66.8342	1.11631	0.51273	-0.361481	0.992387	-0.353428	0.816368	0.858453	0.314203	0.710054	-0.237378	0.436821	0.568034
67.3367	1.13805	0.545082	-0.322369	1.03584	-0.301264	0.854018	0.953398	0.352909	0.754968	-0.146788	0.486384	0.562593
67.8392	1.14713	0.574336	-0.297459	1.07349	-0.259139	0.884519	1.04921	0.379898	0.809729	-0.0375918	0.532412	0.558149
68.3417	1.17601	0.621772	-0.259922	1.12684	-0.221627	0.92872	1.15566	0.422245	0.858031	0.077103	0.588483	0.558912
68.8442	1.20275	0.676029	-0.216588	1.18443	-0.165958	0.982024	1.2511	0.472984	0.898824	0.185142	0.647073	0.556717
69.3467	1.21948	0.721009	-0.18853	1.22999	-0.122412	1.02518	1.33142	0.510622	0.947162	0.300239	0.697416	0.555595
69.8492	1.25681	0.775155	-0.151805	1.28218	-0.0817859	1.06873	1.41773	0.559056	1.00353	0.431647	0.756124	0.557273
70.3518	1.28784	0.84641	-0.104014	1.34905	-0.0240966	1.12829	1.50429	0.620486	1.0511	0.562767	0.822211	0.556615
70.8543	1.31161	0.912385	-0.0708037	1.40797	0.0194844	1.18768	1.57056	0.668592	1.08661	0.684223	0.877831	0.55855
71.3568	1.35539	0.974085	-0.034148	1.46008	0.0617983	1.23511	1.62883	0.721203	1.12532	0.811381	0.933905	0.560195
71.8593	1.38858	1.0524	0.0171618	1.52666	0.119665	1.28898	1.69406	0.789456	1.17033	0.948984	0.999629	0.559092
72.3618	1.41723	1.13569	0.0557325	1.59615	0.161432	1.35357	1.74744	0.845322	1.20606	1.07807	1.05967	0.56404
72.8643	1.46401	1.206	0.0913349	1.65086	0.20333	1.40703	1.78033	0.898414	1.22835	1.19361	1.11233	0.566674
73.3668	1.49604	1.28032	0.142568	1.70849	0.258646	1.44978	1.81421	0.967534	1.25271	1.31291	1.16832	0.563337
73.8693	1.52615	1.36626	0.183429	1.77721	0.29565	1.50129	1.84906	1.02623	1.28447	1.43681	1.22465	0.569388
74.3719	1.5713	1.44006	0.214224	1.83365	0.33366	1.55257	1.86298	1.07467	1.30846	1.54604	1.27376	0.575032
74.8744	1.5979	1.50096	0.258844	1.8777	0.382129	1.58428	1.86409	1.13706	1.31811	1.64078	1.31618	0.570453
75.3769	1.62508	1.56974	0.295862	1.93072	0.409731	1.60872	1.87123	1.19157	1.32753	1.73907	1.35693	0.574613
75.8794	1.66327	1.63483	0.316203	1.9814	0.438707	1.63866	1.86938	1.22867	1.34326	1.83724	1.39516	0.583284
76.3819	1.67987	1.67755	0.346365	2.01143	0.474616	1.65508	1.84569	1.27497	1.3505	1.9166	1.42327	0.581086
76.8844	1.69945	1.71513	0.372106	2.03851	0.487284	1.64909	1.82035	1.31568	1.34072	1.98217	1.44205	0.582799
77.3869	1.72524	1.75633	0.375986	2.07174	0.50177	1.64106	1.79875	1.33253	1.32736	2.05094	1.45817	0.592194
77.8894	1.72713	1.77778	0.383957	2.08803	0.519711	1.63255	1.75862	1.35151	1.31899	2.11448	1.46728	0.59509
78.392	1.73376	1.77887	0.390647	2.08718	0.512736	1.60248	1.7026	1.36678	1.30211	2.1554	1.46326	0.596941
78.8945	1.74079	1.78135	0.372358	2.0913	0.508272	1.55611	1.65129	1.35363	1.26676	2.18291	1.45048	0.604204
79.397	1.72193	1.77448	0.351711	2.08989	0.503888	1.51311	1.59343	1.33455	1.22515	2.21175	1.43199	0.610602
79.8995	1.70845	1.73979	0.333075	2.06465	0.473397	1.46222	1.51172	1.31357	1.18714	2.22935	1.40234	0.615194
80.402	1.68858	1.69497	0.289507	2.03345	0.44596	1.38736	1.42292	1.26272	1.14008	2.22138	1.35869	0.620003
80.9045	1.64138	1.64974	0.23769	2.00615	0.414984	1.30458	1.33702	1.19884	1.07212	2.20125	1.30638	0.625803
81.407	1.59947	1.58132	0.191076	1.95998	0.356903	1.22444	1.23266	1.13555	0.993902	2.18064	1.24559	0.632496
81.9095	1.54444	1.4894	0.122319	1.8945	0.302166	1.12702	1.10724	1.0449	0.916546	2.14383	1.16923	0.636998
82.4121	1.46228	1.3963	0.0398246	1.83201	0.240222	1.00746	0.98239	0.935714	0.828759	2.08044	1.08054	0.641051
82.9146	1.38543	1.29213	-0.0358895	1.76254	0.15074	0.886518	0.851961	0.829103	0.717503	2.00696	0.984699	0.646795
83.4171	1.28999	1.1588	-0.129808	1.66761	0.0649665	0.76184	0.696184	0.699848	0.592068	1.93107	0.873256	0.651284
83.9196	1.16963	1.01415	-0.243028	1.56482	-0.0313603	0.612936	0.528152	0.547519	0.464906	1.83498	0.746269	0.65606
84.4221	1.05474	0.868474	-0.350514	1.46447	-0.154895	0.44821	0.36213	0.398099	0.326529	1.71307	0.613032	0.66097
84.9246	0.917185	0.699863	-0.472033	1.34427	-0.274077	0.285094	0.179354	0.231949	0.163281	1.58356	0.465845	0.663952
85.4271	0.758551	0.508362	-0.617773	1.20363	-0.406436	0.109583	-0.0273623	0.0396876	-0.0166531	1.44943	0.300102	0.670343
85.9296	0.605639	0.316728	-0.760817	1.06497	-0.564433	-0.0911488	-0.236417	-0.150633	-0.199494	1.29196	0.127636	0.677549
86.4322	0.427756	0.116289	-0.913176	0.91904	-0.716809	-0.298774	-0.448214	-0.350639	-0.392642	1.11064	-0.054653	0.67985
86.9347	0.2344	-0.109846	-1.09245	0.747696	-0.883989	-0.505637	-0.682909	-0.577064	-0.610038	0.924404	-0.255543	0.685534
87.4372	0.0474927	-0.343367	-1.27264	0.568346	-1.07423	-0.73112	-0.93087	-0.802783	-0.844624	0.731871	-0.465193	0.695003
87.9397	-0.164363	-0.572839	-1.45649	0.391807	-1.25727	-0.974835	-1.17367	-1.0301	-1.08122	0.515332	-0.680366	0.699629
88.4422	-0.384513	-0.818195	-1.66662	0.19671	-1.45598	-1.21534	-1.42519	-1.28099	-1.32448	0.279756	-0.909484	0.704236
88.9447	-0.597086	-1.07825	-1.88066	-0.0172649	-1.67413	-1.45693	-1.69526	-1.53238	-1.58748	0.0436986	-1.14758	0.711533
89.4472	-0.832655	-1.32955	-2.09164	-0.227272	-1.88275	-1.71625	-1.96284	-1.77716	-1.86347	-0.198134	-1.38817	0.717285
89.9497	-1.06874	-1.57872	-2.32408	-0.441002	-2.10625	-1.98033	-2.22202	-2.03973	-2.13555	-0.460912	-1.63573	0.722884
90.4523	-1.29615	-1.84081	-2.56135	-0.675105	-2.34359	-2.23303	-2.49136	-2.30328	-2.40523	-0.734458	-1.88843	0.725588
90.9548	-1.54303	-2.09724	-2.78752	-0.911556	-2.56735	-2.48807	-2.76501	-2.55204	-2.68449	-1.00164	-2.13979	0.725954
91.4573	-1.78224	-2.33551	-3.02603	-1.13819	-2.80271	-2.75258	-3.02191	-2.80964	-2.96739	-1.27074	-2.39069	0.730846
91.9598	-2.01124	-2.57345	-3.26789	-1.37414	-3.04408	-3.00579	-3.27041	-3.06717	-3.23622	-1.55306	-2.64034	0.731079
92.4623	-2.25419	-2.80963	-3.4906	-1.61872	-3.26624	-3.24176	-3.52259	-3.30229	-3.48983	-1.83391	-2.88298	0.72247
92.9648	-2.48072	-3.02081	-3.71403	-1.84848	-3.49483	-3.47694	-3.75985	-3.53509	-3.73941	-2.09848	-3.11686	0.719942
93.4673	-2.69473	-3.21196	-3.93788	-2.06905	-3.72046	-3.70598	-3.97097	-3.76529	-3.98047	-2.35714	-3.34139	0.717977
93.9698	-2.91549	-3.39733	-4.13577	-2.29549	-3.92066	-3.90789	-4.17213	-3.96659	-4.19532	-2.61709	-3.55238	0.703609
94.4724	-3.11129	-3.55947	-4.32162	-2.50985	-4.12132	-4.08789	-4.36221	-4.15297	-4.38081	-2.8611	-3.74685	0.690103
94.9749	-3.29207	-3.68555	-4.50336	-2.69906	-4.30985	-4.25864	-4.5197	-4.33241	-4.54809	-3.07808	-3.92268	0.681494
95.4774	-3.47195	-3.79262	-4.65403	-2.88052	-4.46685	-4.40506	-4.64798	-4.47797	-4.69549	-3.28049	-4.0773	0.664566
95.9799	-3.6196	-3.88141	-4.78023	-3.05404	-4.61826	-4.51352	-4.76226	-4.59632	-4.80708	-3.47221	-4.21049	0.64393
96.4824	-3.75067	-3.93109	-4.89744	-3.19715	-4.74908	-4.59811	-4.84983	-4.70308	-4.87947	-3.63552	-4.31914	0.627165
96.9849	-3.87435	-3.94745	-4.9819	-3.31483	-4.84336	-4.66418	-4.89748	-4.77472	-4.92562	-3.76433	-4.39882	0.608451
97.4874	-3.96146	-3.94814	-5.03272	-3.42307	-4.92755	-4.69348	-4.92128	-4.81053	-4.94883	-3.87357	-4.45406	0.587371
97.9899	-4.03296	-3.92087	-5.07124	-3.50705	-4.98543	-4.68481	-4.92874	-4.83232	-4.93682	-3.96552	-4.48657	0.568087
98.4925	-4.09366	-3.8562	-5.081	-3.55527	-5.00539	-4.65696	-4.90369	-4.82437	-4.88771	-4.02446	-4.48887	0.551073
98.995	-4.11655	-3.77501	-5.05053	-3.58681	-5.016	-4.60937	-4.84441	-4.77478	-4.81681	-4.04968	-4.464	0.5346
99.4975	-4.12786	-3.6673	-5.00189	-3.60311	-4.99188	-4.51576	-4.76866	-4.70553	-4.71898	-4.05919	-4.41602	0.518174
100	-4.13749	-3.60264	-4.98965	-3.59999	-4.94658	-4.41124	-4.75437	-4.68694	-4.6812	-4.06795	-4.38781	0.514999

## Sheet: M1a_RightLeg_NH
StancePhase	NEleR_Meas1	NEleR_Meas2	NEleR_Meas3	NEleR_Meas4	NEleR_Meas5	NEleR_Meas6	NEleR_Meas7	NEleR_Meas8	NEleR_Meas9	NEleR_Meas10	NEleR_Mean	NEleR_SD
0	4.35654	3.19994	0.0719587	4.45893	3.06643	1.10001	1.76441	1.17346	2.87636	5.11039	2.71784	1.65772
0.502513	4.30666	3.1617	-0.0444772	4.42317	3.0067	1.11545	1.80814	1.05322	2.818	5.12533	2.67739	1.67661
1.00503	4.24083	3.11112	-0.160102	4.37701	2.92846	1.14444	1.84257	0.932438	2.75389	5.1614	2.6332	1.69587
1.50754	4.17142	3.04905	-0.282526	4.33328	2.85307	1.18397	1.87942	0.818728	2.68608	5.18117	2.58737	1.71315
2.01005	4.08303	2.98795	-0.39962	4.28137	2.76266	1.22236	1.92513	0.713677	2.62174	5.18631	2.53846	1.72447
2.51256	3.99381	2.92211	-0.515374	4.21303	2.67444	1.26018	1.96938	0.604795	2.55708	5.18712	2.48666	1.73524
3.01508	3.90598	2.83995	-0.63882	4.13738	2.5899	1.31043	2.00435	0.49571	2.48252	5.18726	2.43146	1.74758
3.51759	3.80339	2.7489	-0.761584	4.06319	2.49258	1.36804	2.0373	0.401628	2.39837	5.17544	2.37272	1.75585
4.0201	3.6944	2.65968	-0.872684	3.9815	2.38957	1.41989	2.07358	0.316669	2.31342	5.14522	2.31213	1.75843
4.52261	3.59345	2.56382	-0.978493	3.88377	2.29398	1.47281	2.10275	0.231606	2.22938	5.10579	2.24989	1.7592
5.02513	3.48769	2.4523	-1.08571	3.77935	2.1926	1.53661	2.11521	0.159443	2.1376	5.06347	2.18386	1.75828
5.52764	3.37189	2.33559	-1.18371	3.67725	2.07975	1.60037	2.11763	0.108196	2.03374	5.00897	2.11497	1.752
6.03015	3.26391	2.22238	-1.26375	3.56896	1.97259	1.65543	2.11731	0.0653217	1.92559	4.9346	2.04623	1.7395
6.53266	3.16234	2.10245	-1.33419	3.44654	1.8698	1.71353	2.10605	0.0299447	1.82075	4.84897	1.97662	1.72258
7.03518	3.05196	1.96979	-1.40015	3.31952	1.75681	1.77911	2.07522	0.0165271	1.71519	4.76148	1.90455	1.70206
7.53769	2.94303	1.83651	-1.45089	3.19678	1.6439	1.83798	2.03257	0.0214197	1.60165	4.66573	1.83287	1.67701
8.0402	2.84661	1.70816	-1.48146	3.06988	1.54202	1.88806	1.98797	0.0313786	1.48371	4.55272	1.7629	1.64607
8.54271	2.74772	1.573	-1.50266	2.931	1.43683	1.94292	1.93576	0.0540293	1.37143	4.42886	1.69189	1.61015
9.04523	2.64326	1.42799	-1.51801	2.78964	1.3256	2.00008	1.8677	0.0983228	1.26626	4.30496	1.62058	1.57202
9.54774	2.54994	1.28621	-1.51632	2.65469	1.22474	2.04546	1.79117	0.151168	1.16034	4.17712	1.55245	1.53159
10.0503	2.46267	1.15029	-1.49542	2.51802	1.12955	2.08413	1.71706	0.205677	1.05138	4.03542	1.48588	1.48647
10.5528	2.36724	1.00847	-1.46685	2.37235	1.02667	2.12823	1.64106	0.274367	0.947827	3.88416	1.41835	1.43837
11.0553	2.27553	0.861566	-1.43158	2.22747	0.927959	2.16922	1.55433	0.355884	0.855828	3.73566	1.35319	1.39112
11.5578	2.19558	0.723321	-1.37825	2.09257	0.841385	2.19728	1.46269	0.434019	0.769909	3.58949	1.2928	1.34371
12.0603	2.11145	0.593601	-1.30779	1.96013	0.751699	2.22416	1.37715	0.511692	0.682971	3.43602	1.23411	1.29425
12.5628	2.02323	0.461231	-1.23229	1.82328	0.658985	2.25782	1.29426	0.599453	0.598722	3.27722	1.17619	1.24633
13.0653	1.94735	0.329908	-1.15053	1.69158	0.578827	2.28591	1.20433	0.685593	0.525695	3.12547	1.12241	1.20249
13.5678	1.87655	0.212111	-1.05188	1.57372	0.503869	2.30495	1.11147	0.759374	0.463009	2.98279	1.0736	1.16015
14.0704	1.79938	0.104114	-0.940514	1.46176	0.422633	2.32923	1.0268	0.832851	0.401864	2.83922	1.02773	1.11963
14.5729	1.73002	-0.00501625	-0.828543	1.34813	0.348375	2.35941	0.948004	0.909281	0.340232	2.69302	0.984291	1.08476
15.0754	1.67412	-0.10963	-0.712313	1.24142	0.286079	2.38126	0.864916	0.973379	0.286026	2.55497	0.944022	1.05456
15.5779	1.61576	-0.1992	-0.582156	1.14961	0.219974	2.39766	0.780075	1.02679	0.243468	2.4288	0.908077	1.02649
16.0804	1.55793	-0.280488	-0.445064	1.06437	0.15258	2.4219	0.704535	1.08414	0.205624	2.30456	0.877008	1.00328
16.5829	1.51546	-0.363145	-0.312003	0.977746	0.0978979	2.44744	0.6371	1.13881	0.165659	2.17723	0.84822	0.986418
17.0854	1.47826	-0.439373	-0.17654	0.897831	0.0458542	2.46235	0.567124	1.17963	0.127855	2.05587	0.819886	0.972672
17.5879	1.43644	-0.50075	-0.0302966	0.832322	-0.0132878	2.47593	0.495339	1.21855	0.0998605	1.94631	0.79604	0.962039
18.0905	1.40468	-0.55647	0.117402	0.772783	-0.0655139	2.49758	0.432434	1.26331	0.0792495	1.83993	0.778539	0.957388
18.593	1.38511	-0.614449	0.257627	0.711006	-0.108988	2.51542	0.378213	1.29998	0.0570398	1.72952	0.761047	0.957005
19.0955	1.36137	-0.665413	0.399422	0.65477	-0.15961	2.52275	0.32165	1.32671	0.0322538	1.62234	0.741625	0.958628
19.598	1.3386	-0.70365	0.549303	0.611574	-0.212355	2.53284	0.261689	1.35867	0.012987	1.52618	0.727583	0.964548
20.1005	1.32966	-0.740365	0.696101	0.57287	-0.2549	2.54864	0.208566	1.39227	0.00218573	1.43436	0.718939	0.975248
20.603	1.32197	-0.781236	0.833566	0.530253	-0.299451	2.55567	0.163148	1.41381	-0.00789749	1.33784	0.706766	0.987432
21.1055	1.30771	-0.815754	0.972767	0.491294	-0.353329	2.55412	0.114281	1.43198	-0.0232329	1.24155	0.692139	1.00148
21.608	1.3021	-0.840923	1.1177	0.463415	-0.401782	2.55793	0.0592867	1.4571	-0.0385545	1.1545	0.683078	1.02014
22.1106	1.30412	-0.86895	1.25587	0.438045	-0.44591	2.56292	0.00792891	1.47634	-0.0468695	1.07219	0.675568	1.04136
22.6131	1.2977	-0.902532	1.38407	0.406713	-0.500949	2.55571	-0.0377839	1.48396	-0.051906	0.984257	0.661924	1.06227
23.1156	1.29055	-0.930236	1.51446	0.376941	-0.55924	2.54341	-0.0888209	1.49476	-0.0624962	0.893046	0.647238	1.08539
23.6181	1.29361	-0.95178	1.64785	0.356169	-0.610383	2.53717	-0.149217	1.50876	-0.0783416	0.80826	0.636209	1.11264
24.1206	1.2925	-0.979461	1.77082	0.335867	-0.668152	2.52661	-0.20957	1.5111	-0.0911496	0.727901	0.621647	1.14065
24.6231	1.28228	-1.01272	1.88319	0.3076	-0.736964	2.50278	-0.26651	1.50739	-0.0992207	0.641173	0.600901	1.16768
25.1256	1.27883	-1.03995	1.99732	0.278947	-0.801718	2.4779	-0.330342	1.51046	-0.11084	0.547902	0.580851	1.19703
25.6281	1.27832	-1.06371	2.11067	0.257424	-0.866323	2.45745	-0.40603	1.51001	-0.130737	0.458091	0.560517	1.22957
26.1307	1.26612	-1.09578	2.21002	0.234581	-0.944587	2.42756	-0.484435	1.49724	-0.152491	0.372542	0.533077	1.26162
26.6332	1.25281	-1.13256	2.29864	0.20208	-1.02632	2.38606	-0.560743	1.48604	-0.169707	0.280922	0.501722	1.29257
27.1357	1.24737	-1.1631	2.38844	0.167596	-1.10334	2.34731	-0.644283	1.48038	-0.187106	0.180884	0.471415	1.32584
27.6382	1.23448	-1.19265	2.47372	0.138715	-1.19023	2.30992	-0.740667	1.46548	-0.212799	0.0823657	0.436835	1.36126
28.1407	1.2127	-1.23164	2.54244	0.107073	-1.28806	2.26018	-0.840933	1.44374	-0.244797	-0.0108767	0.394982	1.39531
28.6432	1.19806	-1.27363	2.60125	0.0644705	-1.38182	2.20336	-0.938676	1.42994	-0.27452	-0.107787	0.352064	1.42851
29.1457	1.18417	-1.30914	2.66094	0.0186882	-1.47782	2.15237	-1.04183	1.41723	-0.301377	-0.212413	0.309082	1.46395
29.6482	1.15849	-1.34589	2.71327	-0.0226669	-1.58752	2.09931	-1.15632	1.39458	-0.333782	-0.315287	0.260417	1.50029
30.1508	1.13402	-1.39249	2.74869	-0.0679444	-1.69844	2.03387	-1.27345	1.37415	-0.374931	-0.409893	0.207359	1.53459
30.6533	1.1173	-1.44016	2.77725	-0.125337	-1.8047	1.96684	-1.38531	1.36351	-0.417358	-0.503296	0.154874	1.56853
31.1558	1.0926	-1.48136	2.80804	-0.187188	-1.92074	1.90588	-1.49833	1.34875	-0.455414	-0.601274	0.101096	1.60419
31.6583	1.0618	-1.52558	2.83103	-0.246123	-2.04411	1.83807	-1.61866	1.32836	-0.494578	-0.696025	0.0434183	1.63917
32.1608	1.0403	-1.57869	2.8399	-0.31068	-2.16046	1.75865	-1.73817	1.31752	-0.541858	-0.779442	-0.0152923	1.67174
32.6633	1.01926	-1.62992	2.84721	-0.38913	-2.27794	1.68128	-1.84799	1.31261	-0.593551	-0.857057	-0.0735222	1.70425
33.1658	0.988508	-1.674	2.85951	-0.473815	-2.40521	1.60694	-1.95338	1.30019	-0.641006	-0.936702	-0.132898	1.73736
33.6683	0.962768	-1.72144	2.86533	-0.55723	-2.52828	1.5216	-2.06133	1.28906	-0.684642	-1.01316	-0.192732	1.76864
34.1709	0.945784	-1.77519	2.86135	-0.647423	-2.64384	1.42788	-2.16507	1.28936	-0.732587	-1.07742	-0.251716	1.79799
34.6734	0.921903	-1.82342	2.86103	-0.751654	-2.76573	1.33924	-2.25541	1.28829	-0.786328	-1.13316	-0.310523	1.82735
35.1759	0.895993	-1.86372	2.86734	-0.861005	-2.88871	1.25004	-2.33683	1.28013	-0.837649	-1.18956	-0.368397	1.85609
35.6784	0.881976	-1.90734	2.86758	-0.966834	-3.00002	1.14874	-2.41747	1.2794	-0.881976	-1.24406	-0.424	1.88273
36.1809	0.868646	-1.9546	2.86126	-1.07596	-3.10956	1.04446	-2.49244	1.28587	-0.925643	-1.28715	-0.478513	1.90815
36.6834	0.847995	-1.99378	2.86182	-1.19459	-3.22357	0.947073	-2.55275	1.28461	-0.974854	-1.32027	-0.531833	1.93309
37.1859	0.835292	-2.02571	2.86857	-1.31359	-3.3277	0.845889	-2.60236	1.28093	-1.02496	-1.35331	-0.581695	1.95664
37.6884	0.830809	-2.06192	2.86848	-1.4245	-3.42148	0.734752	-2.65066	1.28732	-1.0681	-1.3864	-0.629169	1.97858
38.191	0.818689	-2.10034	2.86399	-1.5342	-3.5181	0.626911	-2.69473	1.29337	-1.10628	-1.41013	-0.676082	1.99955
38.6935	0.805724	-2.13011	2.86782	-1.64908	-3.61037	0.526332	-2.72581	1.29009	-1.14784	-1.42371	-0.719696	2.01939
39.196	0.803278	-2.1553	2.87579	-1.76046	-3.6876	0.420127	-2.74728	1.29078	-1.19336	-1.43717	-0.759119	2.03785
39.6985	0.79743	-2.18708	2.87547	-1.86032	-3.76109	0.308923	-2.7695	1.29881	-1.23473	-1.45343	-0.798553	2.05499
40.201	0.781929	-2.22089	2.87233	-1.95576	-3.83475	0.206734	-2.79137	1.29869	-1.26895	-1.46386	-0.83759	2.07051
40.7035	0.771832	-2.24698	2.8778	-2.05349	-3.89422	0.110849	-2.80414	1.29155	-1.30341	-1.4655	-0.871569	2.08438
41.206	0.76377	-2.27184	2.88459	-2.14548	-3.94151	0.00942263	-2.81015	1.29082	-1.34377	-1.4678	-0.903195	2.09682
41.7085	0.74221	-2.3049	2.88168	-2.2243	-3.98891	-0.0905567	-2.82013	1.28826	-1.38498	-1.47609	-0.937771	2.10687
42.2111	0.716263	-2.33888	2.87708	-2.29745	-4.02775	-0.177818	-2.83419	1.27113	-1.42053	-1.48262	-0.971477	2.11399
42.7136	0.695078	-2.36563	2.8799	-2.37224	-4.04992	-0.261042	-2.84332	1.24991	-1.45442	-1.48204	-1.00037	2.11927
43.2161	0.663337	-2.3939	2.87984	-2.44134	-4.06855	-0.348564	-2.84851	1.23076	-1.49573	-1.48211	-1.03048	2.12244
43.7186	0.618181	-2.43133	2.86763	-2.49787	-4.08644	-0.429419	-2.8605	1.19823	-1.54491	-1.4896	-1.0656	2.12154
44.2211	0.575107	-2.46911	2.85312	-2.54978	-4.09071	-0.498238	-2.88062	1.14949	-1.59504	-1.49777	-1.10035	2.11739
44.7236	0.528034	-2.50178	2.84249	-2.60496	-4.08689	-0.568057	-2.89989	1.09886	-1.64584	-1.49899	-1.1337	2.11209
45.2261	0.463278	-2.54017	2.82308	-2.65681	-4.08735	-0.642363	-2.91815	1.04186	-1.70689	-1.4988	-1.17223	2.10381
45.7286	0.392376	-2.58976	2.78828	-2.69902	-4.08258	-0.709115	-2.94603	0.964696	-1.78439	-1.50518	-1.21707	2.09064
46.2312	0.32176	-2.64038	2.74953	-2.74	-4.06699	-0.770059	-2.98588	0.876757	-1.87376	-1.51319	-1.26422	2.07574
46.7337	0.23525	-2.68902	2.71005	-2.78803	-4.05481	-0.83929	-3.0284	0.788731	-1.9703	-1.51393	-1.31498	2.06089
47.2362	0.133367	-2.74703	2.65629	-2.83666	-4.04637	-0.914022	-3.07164	0.688682	-2.07963	-1.51105	-1.37281	2.04251
47.7387	0.0312579	-2.81628	2.58584	-2.87948	-4.02889	-0.983056	-3.12522	0.572823	-2.20967	-1.51405	-1.43667	2.02041
48.2412	-0.0792751	-2.88512	2.51253	-2.92467	-4.00991	-1.05363	-3.19169	0.45728	-2.35744	-1.5208	-1.50527	1.99984
48.7437	-0.208331	-2.95266	2.43814	-2.98008	-3.99982	-1.13573	-3.26121	0.342899	-2.51311	-1.52201	-1.57919	1.98108
49.2462	-0.340875	-3.02971	2.35113	-3.03861	-3.98698	-1.21916	-3.32986	0.216612	-2.67445	-1.51915	-1.65711	1.95999
49.7487	-0.4718	-3.11457	2.25463	-3.09313	-3.96774	-1.2952	-3.40601	0.0854044	-2.8473	-1.52219	-1.73779	1.93872
50.2513	-0.615244	-3.1953	2.16334	-3.15093	-3.9564	-1.37399	-3.49257	-0.0378522	-3.0322	-1.5314	-1.82225	1.92269
50.7538	-0.765835	-3.27359	2.07597	-3.21881	-3.95035	-1.45919	-3.57983	-0.162819	-3.22018	-1.53739	-1.9092	1.90998
51.2563	-0.909131	-3.3596	1.98136	-3.2889	-3.93756	-1.53742	-3.6627	-0.297044	-3.40475	-1.53938	-1.99551	1.89646
51.7588	-1.05494	-3.44903	1.88487	-3.35359	-3.9278	-1.60622	-3.74901	-0.4269	-3.58983	-1.54746	-2.08199	1.88525
52.2613	-1.21061	-3.5312	1.79916	-3.4198	-3.92975	-1.67773	-3.84299	-0.549062	-3.78033	-1.56443	-2.17067	1.88015
52.7638	-1.36107	-3.61078	1.71905	-3.4942	-3.931	-1.75009	-3.93604	-0.677619	-3.97139	-1.58133	-2.25945	1.87805
53.2663	-1.50507	-3.69715	1.63383	-3.56919	-3.931	-1.81084	-4.02267	-0.810059	-4.15437	-1.59481	-2.34613	1.87591
53.7688	-1.65686	-3.78414	1.55071	-3.63764	-3.94441	-1.86457	-4.11056	-0.932806	-4.32928	-1.61393	-2.43235	1.8764
54.2714	-1.80937	-3.86308	1.47982	-3.70687	-3.96616	-1.92271	-4.20548	-1.05285	-4.50287	-1.64344	-2.5193	1.88142
54.7739	-1.95082	-3.9414	1.41274	-3.78389	-3.98547	-1.97836	-4.30008	-1.18036	-4.67571	-1.67508	-2.60584	1.88856
55.2764	-2.09293	-4.02717	1.34013	-3.86144	-4.01366	-2.0225	-4.38822	-1.30377	-4.84002	-1.70313	-2.69127	1.89615
55.7789	-2.24065	-4.11248	1.27111	-3.93257	-4.05616	-2.06507	-4.47687	-1.41629	-4.99174	-1.73508	-2.77558	1.90521
56.2814	-2.37918	-4.19083	1.21326	-4.00457	-4.0988	-2.1134	-4.57256	-1.53078	-5.13652	-1.7774	-2.85908	1.91631
56.7839	-2.51035	-4.27153	1.1559	-4.08442	-4.14274	-2.15663	-4.66865	-1.64792	-5.2797	-1.82315	-2.94292	1.92882
57.2864	-2.64752	-4.36054	1.09216	-4.16497	-4.20064	-2.19103	-4.75804	-1.75348	-5.41727	-1.86476	-3.02661	1.94204
57.7889	-2.78191	-4.44856	1.03298	-4.23942	-4.26385	-2.22938	-4.84661	-1.85094	-5.54288	-1.90787	-3.10784	1.95537
58.2915	-2.90432	-4.53156	0.983401	-4.31505	-4.32274	-2.27319	-4.94143	-1.95224	-5.65897	-1.96045	-3.18765	1.96907
58.794	-3.0277	-4.62009	0.931573	-4.3988	-4.38922	-2.3104	-5.03679	-2.04894	-5.77336	-2.01764	-3.26913	1.98411
59.2965	-3.15455	-4.71752	0.873726	-4.48356	-4.46529	-2.34357	-5.12496	-2.13196	-5.88702	-2.07074	-3.35054	1.99992
59.799	-3.27057	-4.81357	0.822018	-4.5626	-4.53644	-2.38522	-5.21087	-2.21305	-5.9935	-2.12343	-3.42872	2.01519
60.3015	-3.38015	-4.90671	0.778576	-4.64313	-4.60613	-2.43075	-5.3023	-2.297	-6.0909	-2.18483	-3.50633	2.03061
60.804	-3.49515	-5.00775	0.730878	-4.73198	-4.68528	-2.46982	-5.39464	-2.37055	-6.18613	-2.25235	-3.58628	2.04723
61.3065	-3.60515	-5.11702	0.67816	-4.82199	-4.7632	-2.51054	-5.47973	-2.4341	-6.28433	-2.31647	-3.66544	2.06398
61.809	-3.7033	-5.22381	0.632679	-4.90632	-4.83254	-2.56184	-5.56146	-2.50091	-6.38119	-2.37842	-3.74171	2.08028
62.3116	-3.80307	-5.32902	0.593164	-4.99186	-4.90575	-2.61376	-5.64802	-2.56586	-6.47118	-2.44746	-3.81828	2.09729
62.8141	-3.90436	-5.4429	0.546796	-5.085	-4.98219	-2.65998	-5.73585	-2.6178	-6.55772	-2.5231	-3.89621	2.11453
63.3166	-3.99352	-5.56281	0.495477	-5.17828	-5.04807	-2.71185	-5.81633	-2.66612	-6.64811	-2.59551	-3.97251	2.13056
63.8191	-4.07711	-5.67833	0.45069	-5.26464	-5.10916	-2.77238	-5.89221	-2.71856	-6.74198	-2.66341	-4.04671	2.14667
64.3216	-4.16516	-5.79271	0.407992	-5.35064	-5.17471	-2.82893	-5.97192	-2.76294	-6.8325	-2.73582	-4.12073	2.16388
64.8241	-4.2459	-5.91509	0.355554	-5.44239	-5.23295	-2.88099	-6.053	-2.79605	-6.91837	-2.81453	-4.19437	2.17972
65.3266	-4.31483	-6.04023	0.298756	-5.53241	-5.27914	-2.94044	-6.1266	-2.83116	-7.00624	-2.89015	-4.26624	2.19335
65.8291	-4.38549	-6.15884	0.248565	-5.61363	-5.32619	-3.0039	-6.19438	-2.86642	-7.09947	-2.95906	-4.33588	2.20798
66.3317	-4.45517	-6.2763	0.19852	-5.69245	-5.37149	-3.05937	-6.26499	-2.88922	-7.19217	-3.0294	-4.4032	2.22403
66.8342	-4.51113	-6.40009	0.139237	-5.7748	-5.40269	-3.11212	-6.33713	-2.90611	-7.27864	-3.10507	-4.46885	2.23785
67.3367	-4.56157	-6.52279	0.0793348	-5.85326	-5.42781	-3.17163	-6.40177	-2.92735	-7.3621	-3.17764	-4.53266	2.24949
67.8392	-4.61417	-6.63667	0.0282368	-5.92081	-5.45463	-3.22911	-6.45921	-2.94272	-7.44816	-3.24141	-4.59187	2.26283
68.3417	-4.65577	-6.74868	-0.0225795	-5.98372	-5.47072	-3.27613	-6.5178	-2.94585	-7.53427	-3.30321	-4.64587	2.2775
68.8442	-4.68387	-6.86413	-0.0802276	-6.04795	-5.47384	-3.32231	-6.5769	-2.94934	-7.61287	-3.3688	-4.69802	2.28969
69.3467	-4.71127	-6.97391	-0.134207	-6.10634	-5.47688	-3.37234	-6.62707	-2.95476	-7.68302	-3.4313	-4.74711	2.29992
69.8492	-4.73264	-7.07219	-0.177681	-6.152	-5.47515	-3.41405	-6.66705	-2.94869	-7.75092	-3.48328	-4.78737	2.31159
70.3518	-4.73631	-7.16696	-0.220962	-6.19117	-5.45753	-3.4442	-6.70465	-2.93424	-7.81858	-3.52981	-4.82044	2.32403
70.8543	-4.73184	-7.26114	-0.268569	-6.22978	-5.43369	-3.47399	-6.74008	-2.92314	-7.87962	-3.57806	-4.85199	2.3342
71.3568	-4.72473	-7.34456	-0.308532	-6.26054	-5.40948	-3.50208	-6.76387	-2.90726	-7.9292	-3.62304	-4.87733	2.34283
71.8593	-4.70128	-7.41359	-0.336516	-6.27615	-5.37176	-3.51594	-6.77338	-2.87707	-7.97115	-3.65605	-4.88929	2.35219
72.3618	-4.66123	-7.47677	-0.363419	-6.28222	-5.32044	-3.51836	-6.77604	-2.84326	-8.01034	-3.68	-4.89321	2.36139
72.8643	-4.61692	-7.53475	-0.390441	-6.28409	-5.26782	-3.51973	-6.77301	-2.81032	-8.04316	-3.70289	-4.89431	2.36881
73.3668	-4.56112	-7.57704	-0.404717	-6.27411	-5.20675	-3.51345	-6.755	-2.76481	-8.06206	-3.72172	-4.88408	2.37529
73.8693	-4.48364	-7.6023	-0.40475	-6.24468	-5.12705	-3.48958	-6.71812	-2.70616	-8.06652	-3.72692	-4.85697	2.38129
74.3719	-4.39548	-7.6192	-0.401818	-6.20111	-5.03923	-3.45605	-6.66926	-2.64708	-8.06199	-3.71894	-4.82102	2.38551
74.8744	-4.30036	-7.6261	-0.39457	-6.14888	-4.94656	-3.41982	-6.61076	-2.58259	-8.0487	-3.70606	-4.77844	2.38821
75.3769	-4.1845	-7.61259	-0.370667	-6.08074	-4.83504	-3.37026	-6.53393	-2.50098	-8.0192	-3.68757	-4.71955	2.39031
75.8794	-4.05013	-7.57952	-0.331958	-5.9894	-4.70646	-3.30206	-6.43404	-2.41084	-7.9687	-3.65379	-4.64269	2.38988
76.3819	-3.90948	-7.5352	-0.289839	-5.88062	-4.57236	-3.22632	-6.31789	-2.31995	-7.90093	-3.60289	-4.55555	2.38555
76.8844	-3.75389	-7.47599	-0.240553	-5.76083	-4.42374	-3.1448	-6.1896	-2.21591	-7.81988	-3.54315	-4.45683	2.37997
77.3869	-3.57506	-7.39237	-0.172714	-5.62368	-4.252	-3.0452	-6.04183	-2.09451	-7.72123	-3.47648	-4.33951	2.37387
77.8894	-3.38579	-7.28774	-0.0911388	-5.46231	-4.06917	-2.92799	-5.86948	-1.96869	-7.598	-3.39397	-4.20543	2.36338
78.392	-3.18844	-7.1704	-0.00644358	-5.28294	-3.87695	-2.80483	-5.67962	-1.83676	-7.45094	-3.29174	-4.05891	2.34816
78.8945	-2.96943	-7.03546	0.0876399	-5.09253	-3.66153	-2.67188	-5.47826	-1.68526	-7.28645	-3.17765	-3.89708	2.33265
79.397	-2.73382	-6.8748	0.201141	-4.88486	-3.42741	-2.51795	-5.25925	-1.51983	-7.10529	-3.05622	-3.71783	2.31658
79.8995	-2.49388	-6.69412	0.326628	-4.65284	-3.18619	-2.3494	-5.01664	-1.35107	-6.90089	-2.91987	-3.52383	2.29551
80.402	-2.23942	-6.50089	0.454958	-4.40279	-2.92773	-2.17586	-4.75695	-1.16857	-6.6701	-2.76294	-3.31503	2.27054
80.9045	-1.96406	-6.28835	0.594755	-4.14224	-2.64569	-1.98851	-4.48735	-0.96486	-6.4184	-2.59235	-3.08971	2.24567
81.407	-1.68232	-6.04957	0.754238	-3.86515	-2.35426	-1.77981	-4.20238	-0.752695	-6.15061	-2.415	-2.84976	2.2192
81.9095	-1.39442	-5.79204	0.923753	-3.56427	-2.05387	-1.5605	-3.89493	-0.534579	-5.86262	-2.22523	-2.59587	2.18825
82.4121	-1.08642	-5.52187	1.09616	-3.24611	-1.73104	-1.33552	-3.57061	-0.296463	-5.54803	-2.01596	-2.32559	2.1548
82.9146	-0.765979	-5.23077	1.28195	-2.91858	-1.39333	-1.09267	-3.23761	-0.0409774	-5.20893	-1.79287	-2.03998	2.12029
83.4171	-0.444521	-4.91372	1.48676	-2.57541	-1.05224	-0.829811	-2.8913	0.218447	-4.8527	-1.56506	-1.74196	2.0828
83.9196	-0.10969	-4.58034	1.69876	-2.20873	-0.695966	-0.559763	-2.5235	0.489037	-4.47991	-1.32935	-1.42995	2.0426
84.4221	0.242765	-4.2355	1.91275	-1.82505	-0.320427	-0.281623	-2.13895	0.781056	-4.08367	-1.07754	-1.10262	2.00097
84.9246	0.596684	-3.87	2.14011	-1.43261	0.0582787	0.0171576	-1.74699	1.08236	-3.66168	-0.813385	-0.763008	1.95619
85.4271	0.954122	-3.48135	2.38315	-1.025	0.441841	0.332061	-1.34416	1.38578	-3.22097	-0.547219	-0.412174	1.90811
85.9296	1.32863	-3.08098	2.62823	-0.594092	0.843511	0.650641	-0.921519	1.70485	-2.76689	-0.27813	-0.0485746	1.85946
86.4322	1.70913	-2.67195	2.87257	-0.146956	1.25232	0.97949	-0.483044	2.04009	-2.29478	0.00301108	0.325987	1.80924
86.9347	2.08482	-2.24428	3.12811	0.307119	1.65734	1.32831	-0.0394419	2.37551	-1.79862	0.294921	0.709378	1.75462
87.4372	2.46972	-1.79843	3.3937	0.774059	2.07221	1.68632	0.411067	2.71431	-1.28253	0.586557	1.1027	1.69817
87.9397	2.86481	-1.34732	3.65465	1.26177	2.4979	2.04442	0.877698	3.06901	-0.75576	0.876163	1.50433	1.64276
88.4422	3.252	-0.891942	3.91097	1.76207	2.91632	2.41374	1.35693	3.42874	-0.219234	1.17301	1.91026	1.58581
88.9447	3.63587	-0.42225	4.17421	2.26417	3.33168	2.79833	1.83632	3.7815	0.333638	1.47819	2.32117	1.5264
89.4472	4.02883	0.0577389	4.43912	2.77338	3.75623	3.18302	2.31554	4.13925	0.902731	1.78032	2.73762	1.46846
89.9497	4.41588	0.534034	4.69046	3.29718	4.17501	3.56427	2.80384	4.5056	1.47744	2.07449	3.15382	1.4132
90.4523	4.78755	1.00807	4.93111	3.82588	4.57834	3.95492	3.29829	4.86241	2.05029	2.36899	3.56659	1.35912
90.9548	5.15932	1.48925	5.1717	4.3469	4.98146	4.35137	3.78498	5.20794	2.62525	2.66689	3.9785	1.30791
91.4573	5.52801	1.96968	5.40344	4.86472	5.38124	4.73703	4.26169	5.556	3.20622	2.9568	4.38648	1.26226
91.9598	5.87415	2.4352	5.61249	5.38621	5.75815	5.11514	4.73789	5.8974	3.78482	3.23077	4.78322	1.22319
92.4623	6.2054	2.89012	5.80556	5.90005	6.1197	5.49684	5.21151	6.21561	4.34854	3.49585	5.16892	1.19202
92.9648	6.53214	3.34261	5.99198	6.39225	6.47644	5.87065	5.66748	6.52041	4.89606	3.75754	5.54476	1.16899
93.4673	6.83572	3.7813	6.16002	6.86746	6.80994	6.22265	6.10177	6.81898	5.43368	4.0059	5.90374	1.15424
93.9698	7.10975	4.19379	6.29846	7.33301	7.11396	6.56251	6.52416	7.0929	5.95846	4.23097	6.2418	1.15147
94.4724	7.37142	4.58822	6.41761	7.77719	7.40604	6.89622	6.93399	7.33671	6.45694	4.43855	6.56229	1.161
94.9749	7.61373	4.97152	6.52483	8.18636	7.67969	7.20666	7.31601	7.56634	6.92235	4.63643	6.86239	1.1763
95.4774	7.81865	5.33036	6.60673	8.56698	7.91723	7.48684	7.6654	7.77672	7.36117	4.81679	7.13469	1.19758
95.9799	7.99885	5.6564	6.6565	8.92782	8.13173	7.75104	7.99318	7.94988	7.77745	4.96813	7.3811	1.2316
96.4824	8.16302	5.96189	6.688	9.25778	8.3324	7.99816	8.30106	8.09482	8.16151	5.09466	7.60533	1.27381
96.9849	8.29149	6.25181	6.70637	9.54444	8.49996	8.21027	8.5748	8.22382	8.50263	5.20656	7.80122	1.31383
97.4874	8.38395	6.51184	6.69798	9.7963	8.63428	8.39023	8.80944	8.32147	8.8045	5.29938	7.96494	1.35505
97.9899	8.45945	6.73826	6.66109	10.0236	8.75474	8.55311	9.01732	8.38073	9.07676	5.36169	8.10267	1.40479
98.4925	8.50848	6.94438	6.6127	10.2161	8.85218	8.69038	9.2025	8.42043	9.31671	5.39654	8.21604	1.45599
98.995	8.51851	7.13741	6.55061	10.3622	8.91304	8.78778	9.35236	8.43982	9.51262	5.41667	8.2991	1.49952
99.4975	8.50007	7.30226	6.46222	10.481	8.95586	8.86065	9.4707	8.42062	9.67678	5.41954	8.35497	1.54423
100	8.48125	7.32452	6.43918	10.5497	8.9858	8.90668	9.50949	8.40876	9.73261	5.3948	8.37328	1.57268

## Sheet: M1a_RightLeg_NW
StancePhase	NDevR_Meas1	NDevR_Meas2	NDevR_Meas3	NDevR_Meas4	NDevR_Meas5	NDevR_Meas6	NDevR_Meas7	NDevR_Meas8	NDevR_Meas9	NDevR_Meas10	NDevR_Mean	NDevR_SD
0	-3.96863	-3.78106	-2.20399	-5.02402	-3.57919	-3.78699	-3.13706	-2.02232	-4.70627	-4.77604	-3.69856	1.02165
0.502513	-3.93405	-3.67553	-2.14152	-4.94248	-3.53697	-3.78013	-3.0051	-1.94926	-4.53934	-4.70135	-3.62057	1.01396
1.00503	-3.86138	-3.58579	-2.08963	-4.84637	-3.45462	-3.76536	-2.886	-1.88838	-4.38699	-4.52973	-3.52942	0.990232
1.50754	-3.78816	-3.49795	-2.03822	-4.73893	-3.37643	-3.74516	-2.76178	-1.81756	-4.23168	-4.36915	-3.4365	0.969318
2.01005	-3.72012	-3.39715	-1.97141	-4.62469	-3.30674	-3.73564	-2.62273	-1.72978	-4.06278	-4.20688	-3.33779	0.955103
2.51256	-3.63857	-3.29129	-1.89657	-4.5164	-3.22703	-3.73527	-2.4825	-1.64552	-3.88605	-4.03286	-3.23521	0.942979
3.01508	-3.54151	-3.19594	-1.82897	-4.40458	-3.13554	-3.72597	-2.35067	-1.56243	-3.714	-3.84324	-3.13029	0.92859
3.51759	-3.45012	-3.10305	-1.75988	-4.27913	-3.05388	-3.71341	-2.21647	-1.46112	-3.54723	-3.65156	-3.02359	0.918915
4.0201	-3.35664	-2.99929	-1.67566	-4.15092	-2.97431	-3.71319	-2.07111	-1.35126	-3.37507	-3.46631	-2.91338	0.917681
4.52261	-3.24423	-2.89558	-1.58766	-4.03133	-2.87992	-3.7145	-1.92652	-1.24931	-3.19529	-3.2774	-2.80017	0.918144
5.02513	-3.12954	-2.80478	-1.50947	-3.91037	-2.78769	-3.70322	-1.794	-1.14039	-3.01965	-3.07726	-2.68764	0.918221
5.52764	-3.02158	-2.71496	-1.42959	-3.77737	-2.70671	-3.6924	-1.66384	-1.01488	-2.85565	-2.87711	-2.57541	0.923569
6.03015	-2.8994	-2.6151	-1.3376	-3.64295	-2.61586	-3.69177	-1.52555	-0.89297	-2.69531	-2.68762	-2.46041	0.934152
6.53266	-2.76447	-2.51869	-1.24825	-3.51827	-2.51691	-3.68483	-1.38947	-0.778576	-2.52997	-2.5001	-2.34495	0.944882
7.03518	-2.63712	-2.43494	-1.17198	-3.39301	-2.43047	-3.66513	-1.26767	-0.65185	-2.3662	-2.30377	-2.23221	0.955691
7.53769	-2.50569	-2.34889	-1.09441	-3.25626	-2.34475	-3.65011	-1.15113	-0.51838	-2.21579	-2.1069	-2.11923	0.968907
8.0402	-2.3555	-2.25287	-1.00864	-3.11873	-2.24518	-3.64137	-1.02754	-0.398339	-2.0766	-1.92217	-2.00469	0.98328
8.54271	-2.20563	-2.16256	-0.931701	-2.99175	-2.1511	-3.62081	-0.905449	-0.281111	-1.93664	-1.74361	-1.89304	0.997295
9.04523	-2.06168	-2.08352	-0.870105	-2.865	-2.06783	-3.59134	-0.797869	-0.153176	-1.7947	-1.55838	-1.78436	1.01109
9.54774	-1.9023	-1.99926	-0.807555	-2.72754	-1.97376	-3.57064	-0.697087	-0.0332664	-1.66263	-1.37157	-1.67456	1.02435
10.0503	-1.73338	-1.90639	-0.741092	-2.59026	-1.8748	-3.55205	-0.589614	0.0691867	-1.54532	-1.19725	-1.5661	1.03692
10.5528	-1.57476	-1.82218	-0.688709	-2.46472	-1.79029	-3.5204	-0.48242	0.173922	-1.43228	-1.03247	-1.46343	1.04943
11.0553	-1.41221	-1.74826	-0.652019	-2.34046	-1.70521	-3.48719	-0.389532	0.280538	-1.31505	-0.86318	-1.36326	1.06155
11.5578	-1.23473	-1.6676	-0.613468	-2.20642	-1.60825	-3.46578	-0.304869	0.367258	-1.20123	-0.691161	-1.26263	1.07261
12.0603	-1.06437	-1.58121	-0.57411	-2.07363	-1.52075	-3.44211	-0.213962	0.440901	-1.10129	-0.531648	-1.16622	1.08313
12.5628	-0.903707	-1.50648	-0.551547	-1.95374	-1.4441	-3.40695	-0.121923	0.519165	-1.01047	-0.385831	-1.07656	1.09366
13.0653	-0.731853	-1.44048	-0.542336	-1.83617	-1.35683	-3.37703	-0.0433101	0.587169	-0.916472	-0.23976	-0.989707	1.10405
13.5678	-0.559303	-1.3663	-0.52895	-1.70973	-1.26891	-3.35752	0.0265165	0.631852	-0.819927	-0.0918223	-0.904409	1.11389
14.0704	-0.404404	-1.2891	-0.5165	-1.58548	-1.19737	-3.33039	0.102955	0.672686	-0.733159	0.0428952	-0.823787	1.12286
14.5729	-0.249667	-1.22519	-0.521117	-1.47496	-1.12406	-3.29494	0.182902	0.715555	-0.659232	0.159845	-0.749086	1.13161
15.0754	-0.0873721	-1.16733	-0.534825	-1.36722	-1.04113	-3.26935	0.251361	0.739614	-0.586644	0.272765	-0.679013	1.14097
15.5779	0.0593422	-1.10006	-0.541713	-1.25078	-0.97077	-3.2497	0.311115	0.7484	-0.508681	0.387239	-0.61156	1.14988
16.0804	0.192993	-1.03252	-0.55098	-1.13665	-0.909791	-3.21871	0.377903	0.763448	-0.434737	0.489683	-0.545936	1.15762
16.5829	0.334575	-0.978921	-0.576592	-1.03635	-0.837514	-3.18455	0.450374	0.775552	-0.374407	0.572525	-0.485531	1.16592
17.0854	0.470275	-0.928126	-0.606831	-0.938781	-0.76745	-3.16234	0.51302	0.76941	-0.321137	0.648263	-0.432369	1.17524
17.5879	0.585375	-0.867095	-0.628478	-0.832353	-0.7136	-3.13996	0.566464	0.762749	-0.263085	0.725884	-0.38041	1.18334
18.0905	0.700751	-0.808442	-0.654123	-0.728168	-0.65549	-3.10511	0.626424	0.766887	-0.202864	0.793866	-0.326627	1.19067
18.593	0.820486	-0.76347	-0.694527	-0.637762	-0.589387	-3.07276	0.69329	0.762384	-0.152816	0.841761	-0.279281	1.19946
19.0955	0.92144	-0.718009	-0.734876	-0.549867	-0.53779	-3.05116	0.751269	0.747391	-0.113779	0.879917	-0.240547	1.20818
19.598	1.01111	-0.662465	-0.765393	-0.452768	-0.493325	-3.02291	0.798819	0.743849	-0.0732238	0.920265	-0.199604	1.21466
20.1005	1.10907	-0.612238	-0.801176	-0.357605	-0.437215	-2.9837	0.851427	0.746895	-0.0259509	0.95425	-0.155624	1.22112
20.603	1.19825	-0.575016	-0.849205	-0.275929	-0.386268	-2.95163	0.911272	0.737621	0.0175869	0.969403	-0.120391	1.22903
21.1055	1.2679	-0.534428	-0.892728	-0.196378	-0.350923	-2.92603	0.962561	0.728884	0.0493865	0.973397	-0.0918357	1.23544
21.608	1.34096	-0.484859	-0.926162	-0.107221	-0.309112	-2.88856	1.00166	0.735494	0.0778701	0.980368	-0.0579562	1.23916
22.1106	1.41717	-0.443395	-0.96629	-0.0197533	-0.26133	-2.84402	1.04363	0.739608	0.114122	0.985152	-0.0235098	1.24321
22.6131	1.47416	-0.41342	-1.01607	0.054329	-0.22935	-2.80914	1.09249	0.733507	0.153603	0.973744	0.00138621	1.2484
23.1156	1.52379	-0.377244	-1.05802	0.126384	-0.201708	-2.77446	1.13277	0.738248	0.184202	0.950291	0.0244257	1.25154
23.6181	1.58298	-0.333487	-1.09119	0.208133	-0.162194	-2.72516	1.15887	0.753932	0.207057	0.92996	0.052889	1.25144
24.1206	1.63175	-0.299721	-1.1332	0.28816	-0.130215	-2.674	1.18535	0.759669	0.23502	0.9111	0.0773915	1.25142
24.6231	1.66351	-0.274743	-1.18299	0.354712	-0.112159	-2.63227	1.21817	0.763315	0.271343	0.878966	0.0947859	1.2531
25.1256	1.70194	-0.240731	-1.22347	0.419243	-0.085232	-2.58409	1.24265	0.782906	0.304569	0.834009	0.115179	1.25276
25.6281	1.7422	-0.20076	-1.25828	0.493528	-0.0542099	-2.52189	1.25158	0.803848	0.328244	0.791696	0.137594	1.24825
26.1307	1.76342	-0.171948	-1.30461	0.566069	-0.0393124	-2.46331	1.25894	0.813497	0.352183	0.754258	0.152919	1.24441
26.6332	1.78125	-0.14876	-1.35726	0.625039	-0.025458	-2.41141	1.27265	0.831117	0.386254	0.707443	0.166087	1.24399
27.1357	1.80917	-0.114451	-1.40048	0.681909	0.000320542	-2.34762	1.27916	0.862099	0.424014	0.648315	0.184243	1.24114
27.6382	1.82515	-0.076362	-1.44221	0.748417	0.0167506	-2.27343	1.26982	0.885151	0.453798	0.591942	0.199903	1.23372
28.1407	1.82706	-0.0500119	-1.49805	0.812895	0.0217682	-2.20695	1.25797	0.902919	0.478568	0.544529	0.209069	1.2294
28.6432	1.83833	-0.0258479	-1.5589	0.863351	0.038034	-2.14208	1.25352	0.935853	0.511033	0.493442	0.220673	1.22974
29.1457	1.84975	0.0106429	-1.611	0.911166	0.0567267	-2.06213	1.24445	0.973832	0.552244	0.43276	0.235844	1.22637
29.6482	1.84284	0.0481444	-1.66571	0.967906	0.0600329	-1.97745	1.22099	1.00038	0.589748	0.376352	0.246323	1.22011
30.1508	1.83634	0.0735022	-1.73552	1.02156	0.0661636	-1.90249	1.19559	1.03196	0.618426	0.33402	0.253955	1.22022
30.6533	1.83969	0.0996033	-1.80749	1.05972	0.08445	-1.82392	1.18	1.07904	0.648882	0.295426	0.265541	1.22375
31.1558	1.82971	0.137894	-1.8705	1.09344	0.0926873	-1.73153	1.16386	1.12123	0.689217	0.251693	0.277769	1.22232
31.6583	1.80872	0.173965	-1.9383	1.13388	0.0933052	-1.64265	1.13633	1.15555	0.730918	0.214044	0.286577	1.22187
32.1608	1.79897	0.19818	-2.01938	1.16855	0.108054	-1.56475	1.10856	1.20329	0.762727	0.194628	0.295883	1.22928
32.6633	1.78725	0.226279	-2.09793	1.18473	0.124485	-1.4802	1.09362	1.25907	0.789128	0.185437	0.307187	1.2361
33.1658	1.7582	0.266114	-2.16624	1.19349	0.127846	-1.38751	1.08258	1.30305	0.822258	0.174672	0.317446	1.23781
33.6683	1.73298	0.301221	-2.23978	1.20618	0.138708	-1.30624	1.06317	1.34738	0.860849	0.169922	0.327439	1.2443
34.1709	1.71679	0.326141	-2.32305	1.21063	0.162352	-1.23426	1.04461	1.40657	0.891762	0.184851	0.338639	1.25689
34.6734	1.68632	0.358394	-2.399	1.19499	0.176282	-1.15369	1.04073	1.46206	0.91156	0.214332	0.349198	1.26472
35.1759	1.64842	0.401582	-2.46434	1.17153	0.186997	-1.07226	1.04398	1.50521	0.931705	0.244522	0.359735	1.26921
35.6784	1.62343	0.437986	-2.53568	1.15264	0.214287	-1.00695	1.04056	1.55682	0.958568	0.279035	0.37207	1.28081
36.1809	1.59485	0.466375	-2.61357	1.12717	0.242232	-0.946538	1.03737	1.61666	0.981976	0.332279	0.38388	1.29562
36.6834	1.55111	0.50467	-2.6808	1.08411	0.259224	-0.877507	1.04863	1.66295	0.991697	0.402369	0.394645	1.30438
37.1859	1.51502	0.551739	-2.73848	1.03608	0.287108	-0.815017	1.06804	1.70303	0.994094	0.474253	0.407586	1.31284
37.6884	1.48744	0.589475	-2.80317	0.995418	0.326659	-0.769116	1.08039	1.75492	1.00082	0.547248	0.421007	1.32843
38.191	1.44594	0.620785	-2.87136	0.950868	0.355443	-0.722242	1.0902	1.80334	1.00864	0.635468	0.431708	1.34458
38.6935	1.40168	0.662768	-2.92661	0.891409	0.383452	-0.668825	1.11193	1.83477	1.00451	0.740225	0.44353	1.35608
39.196	1.37245	0.709503	-2.97419	0.82953	0.427619	-0.627824	1.14074	1.86837	0.987322	0.845944	0.457947	1.36964
39.6985	1.33933	0.743581	-3.02951	0.777426	0.46874	-0.599909	1.16041	1.90928	0.96963	0.94733	0.46863	1.38812
40.201	1.29503	0.772039	-3.08506	0.723841	0.498399	-0.565756	1.17326	1.93522	0.956423	1.057	0.476039	1.40517
40.7035	1.26313	0.810362	-3.12598	0.65781	0.53886	-0.529378	1.19424	1.94846	0.936845	1.17915	0.48735	1.41982
41.206	1.24017	0.848546	-3.16117	0.591709	0.586188	-0.508923	1.22062	1.96961	0.902846	1.29853	0.498813	1.43706
41.7085	1.20515	0.871551	-3.20384	0.537591	0.618685	-0.495654	1.23617	1.98792	0.863248	1.40574	0.502656	1.45559
42.2111	1.17254	0.890774	-3.24292	0.484221	0.649862	-0.473488	1.24186	1.98627	0.82952	1.5117	0.505035	1.47106
42.7136	1.15646	0.919579	-3.26592	0.420674	0.693671	-0.455075	1.25355	1.98151	0.797341	1.62416	0.512595	1.48543
43.2161	1.13554	0.944944	-3.28469	0.359234	0.728835	-0.453059	1.27115	1.98431	0.755134	1.7302	0.517159	1.5011
43.7186	1.10606	0.955588	-3.30928	0.311899	0.751577	-0.451126	1.27898	1.97403	0.705095	1.81795	0.514078	1.51457
44.2211	1.09089	0.966737	-3.32554	0.267556	0.785008	-0.440053	1.27669	1.9485	0.6612	1.8967	0.512769	1.52378
44.7236	1.08195	0.988813	-3.32394	0.215431	0.821616	-0.437485	1.28066	1.93021	0.627599	1.97763	0.516248	1.53172
45.2261	1.06007	1.00663	-3.31838	0.167931	0.842481	-0.446931	1.29322	1.9141	0.593841	2.05109	0.516407	1.53896
45.7286	1.04278	1.01327	-3.31513	0.137295	0.865086	-0.448379	1.29927	1.88078	0.554797	2.10324	0.5133	1.54181
46.2312	1.04067	1.02639	-3.29799	0.112785	0.900193	-0.441684	1.29664	1.84326	0.5215	2.14091	0.514267	1.53915
46.7337	1.03137	1.05234	-3.2611	0.0838138	0.92539	-0.445116	1.30128	1.81635	0.504511	2.17795	0.518679	1.53361
47.2362	1.01579	1.0741	-3.22004	0.0625291	0.941356	-0.452669	1.31716	1.7814	0.497749	2.20883	0.52262	1.52581
47.7387	1.01614	1.08858	-3.17787	0.0607353	0.970385	-0.44633	1.32911	1.7305	0.489679	2.21912	0.528006	1.51285
48.2412	1.02059	1.11396	-3.1184	0.0671494	1.00082	-0.435746	1.3325	1.68523	0.483037	2.21334	0.536249	1.49351
48.7437	1.01266	1.15151	-3.04102	0.0702743	1.01624	-0.436169	1.34233	1.64555	0.490073	2.20756	0.5459	1.47084
49.2462	1.01198	1.18301	-2.9634	0.0812028	1.03646	-0.434062	1.36406	1.59028	0.511421	2.20073	0.558168	1.44735
49.7487	1.0247	1.20939	-2.88595	0.110827	1.06786	-0.417595	1.38268	1.5278	0.534395	2.17844	0.573255	1.42046
50.2513	1.02729	1.24857	-2.79307	0.146894	1.08696	-0.403294	1.39107	1.47656	0.553722	2.14193	0.587663	1.38794
50.7538	1.02431	1.29702	-2.68851	0.176739	1.09828	-0.398777	1.40283	1.42175	0.579703	2.1079	0.602126	1.35397
51.2563	1.03607	1.33666	-2.58956	0.210568	1.12217	-0.385582	1.42489	1.35115	0.619986	2.07952	0.620588	1.3221
51.7588	1.04703	1.37246	-2.49211	0.258874	1.14296	-0.360736	1.44285	1.28489	0.665548	2.04298	0.640475	1.28847
52.2613	1.04398	1.42089	-2.38098	0.309168	1.14719	-0.343645	1.44789	1.22854	0.704475	1.99581	0.657332	1.25042
52.7638	1.04864	1.47377	-2.26375	0.348849	1.15649	-0.332612	1.45305	1.16109	0.740564	1.95363	0.673973	1.21327
53.2663	1.06319	1.5145	-2.15624	0.38869	1.17297	-0.308661	1.46736	1.08611	0.785495	1.92277	0.693618	1.17999
53.7688	1.06475	1.55245	-2.05035	0.439924	1.17359	-0.278038	1.47797	1.02453	0.837843	1.89006	0.713272	1.14585
54.2714	1.06251	1.60238	-1.93268	0.490731	1.16769	-0.257665	1.47485	0.966329	0.884563	1.84884	0.730755	1.10916
54.7739	1.07482	1.65259	-1.81462	0.529232	1.17385	-0.236474	1.47018	0.895767	0.922533	1.81259	0.748047	1.07485
55.2764	1.08337	1.68947	-1.70979	0.566907	1.17395	-0.199719	1.47477	0.830156	0.963707	1.79064	0.766346	1.04441
55.7789	1.07892	1.72629	-1.60663	0.615474	1.15912	-0.161706	1.47726	0.780204	1.01507	1.77158	0.785558	1.01449
56.2814	1.08434	1.77483	-1.49449	0.663353	1.15274	-0.133369	1.46639	0.726208	1.06711	1.74535	0.805246	0.98457
56.7839	1.09745	1.82018	-1.38789	0.698753	1.15298	-0.0975806	1.45322	0.666405	1.11013	1.72262	0.823627	0.957019
57.2864	1.09641	1.85223	-1.29706	0.733213	1.13845	-0.0477623	1.4502	0.622543	1.15083	1.7152	0.841424	0.932627
57.7889	1.09425	1.88698	-1.2073	0.778468	1.12268	-0.00297516	1.44768	0.589554	1.20117	1.71414	0.862464	0.910923
58.2915	1.10632	1.93232	-1.11119	0.822895	1.12137	0.0345152	1.4333	0.548591	1.25822	1.70654	0.885288	0.890798
58.794	1.11196	1.97099	-1.02519	0.854707	1.1142	0.0837768	1.41666	0.512321	1.30903	1.69948	0.904793	0.871518
59.2965	1.10606	1.99706	-0.955173	0.885533	1.09652	0.141549	1.41137	0.495116	1.35236	1.70638	0.923677	0.854819
59.799	1.11179	2.02843	-0.884277	0.927172	1.09178	0.188598	1.4094	0.478924	1.4006	1.72125	0.947367	0.842276
60.3015	1.12267	2.06866	-0.809042	0.967988	1.09377	0.23193	1.3972	0.455821	1.45871	1.72914	0.971685	0.831157
60.804	1.11868	2.09939	-0.74704	0.996195	1.08279	0.287911	1.38253	0.446388	1.51559	1.73328	0.991572	0.819517
61.3065	1.11622	2.11943	-0.699684	1.02351	1.07547	0.344205	1.37988	0.45037	1.56261	1.74816	1.01202	0.810562
61.809	1.1271	2.14742	-0.649401	1.06185	1.08375	0.386347	1.38294	0.446738	1.60797	1.77145	1.03662	0.805865
62.3116	1.12903	2.18239	-0.597312	1.09967	1.08555	0.429326	1.37724	0.443007	1.6627	1.78752	1.05991	0.801736
62.8141	1.12124	2.206	-0.561285	1.12532	1.08025	0.482993	1.36859	0.456754	1.72177	1.79591	1.07975	0.797077
63.3166	1.12634	2.2218	-0.538435	1.15071	1.09049	0.52914	1.37217	0.473156	1.77231	1.81148	1.10092	0.795637
63.8191	1.13374	2.24792	-0.511809	1.18783	1.10578	0.561894	1.38339	0.479303	1.81498	1.83583	1.12389	0.797678
64.3216	1.12592	2.27883	-0.487045	1.22514	1.1087	0.600452	1.38689	0.493951	1.86256	1.85361	1.1449	0.799525
64.8241	1.12196	2.2973	-0.480839	1.25093	1.11822	0.645371	1.38628	0.522058	1.91799	1.86063	1.16399	0.801772
65.3266	1.12964	2.31127	-0.485576	1.27699	1.14201	0.676801	1.39688	0.542018	1.96908	1.87117	1.18303	0.807936
65.8291	1.1257	2.33715	-0.485423	1.31522	1.1567	0.698741	1.41567	0.555913	2.00882	1.89066	1.20192	0.816376
66.3317	1.11368	2.36505	-0.489596	1.35394	1.1654	0.729662	1.42646	0.583443	2.04712	1.90506	1.22002	0.823797
66.8342	1.11478	2.37986	-0.512014	1.38121	1.18895	0.760546	1.43042	0.61383	2.0941	1.90677	1.23585	0.832612
67.3367	1.11463	2.39338	-0.540826	1.40867	1.21266	0.774858	1.44295	0.629881	2.14309	1.90851	1.24878	0.845777
67.8392	1.09894	2.41918	-0.562729	1.448	1.22161	0.785492	1.46289	0.647244	2.18201	1.91913	1.26218	0.859917
68.3417	1.08896	2.44364	-0.590376	1.48715	1.23648	0.805471	1.47384	0.67561	2.21385	1.9266	1.27612	0.872526
68.8442	1.08819	2.45467	-0.634694	1.51379	1.26034	0.818355	1.47518	0.693984	2.25158	1.92017	1.28416	0.887316
69.3467	1.0734	2.46721	-0.681085	1.53917	1.2693	0.815073	1.48254	0.698907	2.29606	1.91006	1.28706	0.906089
69.8492	1.0523	2.49115	-0.720067	1.57465	1.27037	0.814285	1.49695	0.711151	2.33409	1.90778	1.29327	0.924778
70.3518	1.04378	2.50997	-0.76712	1.6078	1.28207	0.820383	1.50227	0.724906	2.36001	1.90397	1.2988	0.94209
70.8543	1.03007	2.51545	-0.829489	1.626	1.28606	0.813746	1.49598	0.720278	2.38443	1.88528	1.29278	0.961499
71.3568	1.00032	2.52468	-0.890455	1.64052	1.27081	0.795104	1.49356	0.709507	2.41547	1.85869	1.28182	0.983119
71.8593	0.976806	2.54316	-0.944442	1.66284	1.2583	0.78401	1.49798	0.707006	2.44413	1.83765	1.27674	1.00391
72.3618	0.958311	2.55239	-1.00816	1.68066	1.24702	0.77482	1.49335	0.694398	2.4587	1.81606	1.26676	1.02406
72.8643	0.922125	2.54835	-1.08427	1.68169	1.21383	0.749228	1.47515	0.663598	2.46385	1.77899	1.24125	1.04496
73.3668	0.87966	2.54908	-1.15504	1.67749	1.17016	0.717112	1.45837	0.635403	2.47216	1.73005	1.21344	1.06531
73.8693	0.846698	2.55518	-1.21946	1.67969	1.13203	0.693752	1.44784	0.609366	2.48233	1.68404	1.19115	1.08496
74.3719	0.802622	2.54725	-1.29498	1.67605	1.07883	0.664748	1.42825	0.564029	2.48082	1.63874	1.15864	1.10545
74.8744	0.740534	2.5258	-1.38044	1.65427	1.00394	0.61767	1.39314	0.506955	2.46425	1.57877	1.11049	1.125
75.3769	0.683015	2.50877	-1.45887	1.62588	0.930507	0.569173	1.35671	0.45567	2.44451	1.50423	1.06196	1.14169
75.8794	0.624182	2.49196	-1.53423	1.60225	0.85288	0.526534	1.32546	0.39489	2.42806	1.43037	1.01423	1.15915
76.3819	0.542909	2.45653	-1.62388	1.57076	0.750242	0.470302	1.28468	0.311817	2.40426	1.35884	0.952647	1.1793
76.8844	0.454134	2.4077	-1.72281	1.51882	0.63814	0.397163	1.22594	0.225604	2.36245	1.2745	0.878166	1.19679
77.3869	0.369987	2.36211	-1.81566	1.45768	0.529133	0.326427	1.16222	0.140996	2.3089	1.17362	0.801541	1.21009
77.8894	0.268002	2.31076	-1.91081	1.39843	0.401108	0.255569	1.10137	0.0364852	2.25501	1.07046	0.718638	1.22589
78.392	0.145803	2.2363	-2.02404	1.32833	0.252338	0.164983	1.02938	-0.085003	2.19662	0.970063	0.621479	1.24477
78.8945	0.0254576	2.14795	-2.14652	1.23506	0.105407	0.0611306	0.935979	-0.203528	2.11951	0.858253	0.51387	1.2591
79.397	-0.103211	2.05983	-2.2652	1.13023	-0.0495869	-0.0391496	0.832973	-0.329866	2.02169	0.727652	0.398536	1.26917
79.8995	-0.258491	1.95892	-2.39204	1.02513	-0.230544	-0.147705	0.729817	-0.480097	1.91513	0.590838	0.271095	1.28222
80.402	-0.422207	1.83111	-2.53989	0.907284	-0.419078	-0.279467	0.613935	-0.637664	1.80385	0.456056	0.131393	1.29666
80.9045	-0.586055	1.68985	-2.69643	0.764824	-0.607011	-0.419919	0.47405	-0.793005	1.67582	0.311182	-0.0186692	1.30617
81.407	-0.77263	1.54643	-2.85148	0.609645	-0.81708	-0.55885	0.321183	-0.966295	1.52234	0.146004	-0.182074	1.31298
81.9095	-0.978744	1.38546	-3.01947	0.453092	-1.04627	-0.714098	0.166587	-1.15938	1.35204	-0.0291209	-0.358991	1.32147
82.4121	-1.18303	1.19763	-3.20916	0.282996	-1.27354	-0.891808	-0.000405042	-1.35133	1.17594	-0.203194	-0.54559	1.3293
82.9146	-1.3984	0.999744	-3.40534	0.0880876	-1.51216	-1.07292	-0.19172	-1.54786	0.988746	-0.385552	-0.743737	1.33435
83.4171	-1.63828	0.799385	-3.60125	-0.119312	-1.77571	-1.25616	-0.397376	-1.76705	0.778105	-0.588591	-0.956624	1.33825
83.9196	-1.8815	0.579588	-3.81261	-0.327714	-2.04321	-1.46052	-0.604764	-1.99575	0.545844	-0.804759	-1.18054	1.34101
84.4221	-2.12342	0.335878	-4.04355	-0.548845	-2.31029	-1.68197	-0.822749	-2.22017	0.305278	-1.02088	-1.41307	1.3422
84.9246	-2.38509	0.0866223	-4.27715	-0.793346	-2.59799	-1.90209	-1.06394	-2.45758	0.0593129	-1.24267	-1.65739	1.34317
85.4271	-2.65821	-0.165035	-4.51034	-1.04874	-2.89788	-2.12885	-1.31974	-2.71392	-0.203523	-1.48337	-1.91296	1.3425
85.9296	-2.92349	-0.436408	-4.75865	-1.30364	-3.19067	-2.37763	-1.57642	-2.96838	-0.488514	-1.73813	-2.17619	1.33803
86.4322	-3.19593	-0.726892	-5.02092	-1.56945	-3.49123	-2.63569	-1.84078	-3.22117	-0.784522	-1.99221	-2.44788	1.33243
86.9347	-3.48402	-1.01774	-5.27921	-1.85624	-3.80769	-2.88994	-2.12552	-3.49068	-1.08123	-2.24737	-2.72796	1.32685
87.4372	-3.76528	-1.30998	-5.53362	-2.15133	-4.1175	-3.15501	-2.42309	-3.76731	-1.38449	-2.51694	-3.01246	1.31729
87.9397	-4.0386	-1.61964	-5.79786	-2.44319	-4.41955	-3.43859	-2.71863	-4.03357	-1.70402	-2.79906	-3.30127	1.30339
88.4422	-4.3223	-1.94075	-6.06561	-2.74244	-4.7319	-3.72229	-3.01653	-4.30204	-2.03452	-3.07826	-3.59566	1.28848
88.9447	-4.60344	-2.25497	-6.3193	-3.05793	-5.0415	-4.00077	-3.32915	-4.58117	-2.36206	-3.35213	-3.89024	1.27063
89.4472	-4.86493	-2.56664	-6.56216	-3.37619	-5.33143	-4.29058	-3.64991	-4.85064	-2.68455	-3.63282	-4.18099	1.2471
89.9497	-5.122	-2.88893	-6.80574	-3.68501	-5.6168	-4.58932	-3.96284	-5.10429	-3.01171	-3.92112	-4.47078	1.22082
90.4523	-5.37767	-3.21103	-7.03992	-3.99354	-5.90048	-4.8772	-4.26949	-5.3584	-3.3449	-4.20172	-4.75744	1.19227
90.9548	-5.60891	-3.51606	-7.24891	-4.30907	-6.15978	-5.15695	-4.58109	-5.60654	-3.67082	-4.46826	-5.03264	1.15757
91.4573	-5.81729	-3.81098	-7.43882	-4.61737	-6.39657	-5.44215	-4.89156	-5.82842	-3.97947	-4.73102	-5.29537	1.1186
91.9598	-6.01805	-4.10536	-7.61868	-4.90571	-6.62614	-5.72106	-5.18379	-6.03118	-4.27577	-4.99324	-5.5479	1.07946
92.4623	-6.19589	-4.38468	-7.77577	-5.18217	-6.83358	-5.97717	-5.45657	-6.22588	-4.56567	-5.2405	-5.78379	1.037
92.9648	-6.33748	-4.63472	-7.89735	-5.45338	-7.0061	-6.21972	-5.72039	-6.39579	-4.84063	-5.46282	-5.99684	0.989083
93.4673	-6.45956	-4.86487	-7.99264	-5.70563	-7.16043	-6.45624	-5.97109	-6.53119	-5.0866	-5.6678	-6.1896	0.941623
93.9698	-6.56363	-5.08184	-8.0692	-5.92679	-7.29798	-6.66951	-6.19242	-6.64825	-5.30213	-5.86086	-6.36126	0.896857
94.4724	-6.63003	-5.27008	-8.11399	-6.12512	-7.39933	-6.8502	-6.38215	-6.74806	-5.49573	-6.02986	-6.50445	0.850579
94.9749	-6.66567	-5.41999	-8.11883	-6.30803	-7.47139	-7.01195	-6.55176	-6.81257	-5.66725	-6.16275	-6.61902	0.80436
95.4774	-6.68697	-5.5443	-8.09672	-6.46346	-7.5302	-7.15575	-6.70073	-6.84673	-5.80472	-6.2653	-6.70949	0.76381
95.9799	-6.68019	-5.64853	-8.05474	-6.58061	-7.56221	-7.26369	-6.81499	-6.86731	-5.90159	-6.3465	-6.77204	0.727892
96.4824	-6.63746	-5.71803	-7.98058	-6.66864	-7.55996	-7.33564	-6.89218	-6.86468	-5.96564	-6.39913	-6.80219	0.694586
96.9849	-6.57892	-5.74858	-7.8712	-6.73652	-7.54345	-7.38694	-6.94529	-6.82757	-6.00475	-6.41158	-6.80548	0.667327
97.4874	-6.50573	-5.75594	-7.7431	-6.7741	-7.51378	-7.41263	-6.97781	-6.77238	-6.01336	-6.38885	-6.78577	0.647198
97.9899	-6.40054	-5.74399	-7.60214	-6.77181	-7.45401	-7.39799	-6.97805	-6.70735	-5.98195	-6.34388	-6.73817	0.631013
98.4925	-6.27461	-5.6999	-7.43854	-6.73993	-7.37527	-7.35181	-6.9438	-6.61779	-5.9142	-6.27505	-6.66309	0.620007
98.995	-6.14693	-5.61855	-7.24474	-6.69105	-7.29511	-7.29001	-6.88877	-6.49991	-5.82279	-6.17329	-6.56712	0.616487
99.4975	-5.98029	-5.51767	-7.03982	-6.59968	-7.18294	-7.18314	-6.80748	-6.36856	-5.69099	-6.03502	-6.44056	0.616144
100	-5.83592	-5.50621	-7.00968	-6.52653	-7.08094	-7.09213	-6.77561	-6.34017	-5.63843	-5.87718	-6.36828	0.61783

## Sheet: M1b_LeftLeg_NH
StancePhase	NEleL_Meas1	NEleL_Meas2	NEleL_Meas3	NEleL_Meas4	NEleL_Meas5	NEleL_Meas6	NEleL_Meas7	NEleL_Meas8	NEleL_Meas9	NEleL_Meas10	NEleL_Mean	NEleL_SD
0	2.14352	4.24859	2.54173	4.73436	2.77059	3.79371	2.29923	3.38777	2.04191	4.55529	3.25167	1.02946
0.502513	2.07614	4.15044	2.4856	4.66727	2.663	3.67702	2.15312	3.31018	1.96724	4.49962	3.16496	1.03549
1.00503	2.00124	4.04116	2.38143	4.56077	2.47956	3.5498	1.97791	3.22905	1.88269	4.44211	3.05457	1.04715
1.50754	1.93772	3.94365	2.28214	4.46971	2.31161	3.43843	1.82783	3.16492	1.81009	4.39995	2.9586	1.06041
2.01005	1.86792	3.83764	2.18883	4.37691	2.13661	3.32137	1.67215	3.0989	1.73068	4.35548	2.85865	1.07536
2.51256	1.81178	3.72293	2.10714	4.29636	1.9705	3.19927	1.53052	3.02991	1.66433	4.30671	2.76395	1.08558
3.01508	1.76106	3.61416	2.02146	4.22669	1.81397	3.08676	1.40145	2.9714	1.60271	4.26725	2.67669	1.09838
3.51759	1.70802	3.5084	1.94168	4.15485	1.6574	2.98119	1.27277	2.91988	1.53805	4.2331	2.59153	1.11372
4.0201	1.67132	3.39431	1.87682	4.08546	1.50788	2.8716	1.1596	2.86315	1.4889	4.19098	2.511	1.12151
4.52261	1.64206	3.28188	1.81033	4.02901	1.37689	2.76785	1.06426	2.8098	1.44638	4.14922	2.43777	1.12757
5.02513	1.61263	3.18022	1.74941	3.9766	1.25776	2.67883	0.97262	2.76802	1.40319	4.11601	2.37153	1.13642
5.52764	1.60101	3.07765	1.70495	3.91973	1.14435	2.5931	0.896407	2.72549	1.37756	4.07809	2.31183	1.13796
6.03015	1.59737	2.97204	1.66044	3.86915	1.04748	2.5084	0.841241	2.67898	1.36004	4.03178	2.25669	1.13354
6.53266	1.59364	2.87722	1.61977	3.82917	0.971522	2.43817	0.791294	2.64152	1.34318	3.99056	2.2096	1.13048
7.03518	1.60702	2.79014	1.59522	3.78673	0.905098	2.37936	0.754027	2.60975	1.3444	3.95084	2.17226	1.12254
7.53769	1.62677	2.6986	1.57065	3.74031	0.847276	2.3198	0.738116	2.57097	1.35332	3.89927	2.13651	1.10699
8.0402	1.64473	2.61081	1.5469	3.70207	0.809105	2.2673	0.727484	2.53287	1.36219	3.84393	2.10474	1.08994
8.54271	1.67793	2.5351	1.53773	3.66828	0.787157	2.22994	0.725382	2.50369	1.38804	3.79342	2.08467	1.07022
9.04523	1.7151	2.45935	1.52818	3.62654	0.770015	2.19565	0.743241	2.47119	1.41984	3.73496	2.06641	1.04433
9.54774	1.74842	2.38025	1.51639	3.58318	0.762785	2.16073	0.765953	2.43177	1.45	3.66495	2.04644	1.01473
10.0503	1.79503	2.31102	1.51753	3.54751	0.773267	2.13802	0.79243	2.39874	1.49545	3.59747	2.03665	0.983221
10.5528	1.84327	2.2491	1.51837	3.50939	0.791645	2.12488	0.836311	2.36971	1.54462	3.53009	2.03174	0.948794
11.0553	1.88586	2.18237	1.51469	3.46208	0.810715	2.10894	0.884691	2.33251	1.5902	3.45056	2.02226	0.910882
11.5578	1.94008	2.11882	1.52283	3.41744	0.840196	2.09758	0.932585	2.29515	1.64917	3.36794	2.01818	0.870935
12.0603	1.99383	2.06731	1.53175	3.37835	0.882024	2.09939	0.995098	2.2667	1.70958	3.29223	2.02163	0.830924
12.5628	2.04028	2.01649	1.53498	3.33223	0.923622	2.10266	1.06238	2.2357	1.76465	3.21231	2.02253	0.789994
13.0653	2.09673	1.96291	1.5494	3.28055	0.96479	2.10315	1.12554	2.1985	1.83155	3.12566	2.02388	0.747569
13.5678	2.15054	1.91987	1.5662	3.23598	1.01612	2.1136	1.1999	2.16848	1.89788	3.04691	2.03155	0.706388
14.0704	2.19543	1.8854	1.5764	3.19384	1.07247	2.13178	1.27907	2.1437	1.95734	2.97459	2.041	0.66741
14.5729	2.24883	1.84731	1.59675	3.14383	1.1228	2.1449	1.35074	2.11184	2.02707	2.89677	2.04909	0.629069
15.0754	2.29771	1.81274	1.62072	3.09474	1.17397	2.15976	1.42956	2.08027	2.09412	2.8216	2.05852	0.592107
15.5779	2.33651	1.79042	1.63701	3.05504	1.23332	2.18525	1.51327	2.05808	2.15261	2.75852	2.072	0.558892
16.0804	2.38277	1.76887	1.66193	3.01435	1.2903	2.20976	1.58709	2.03391	2.21981	2.69609	2.08649	0.529204
16.5829	2.42309	1.74357	1.69147	2.96842	1.33977	2.22847	1.66417	2.0036	2.28232	2.63036	2.09752	0.50118
17.0854	2.45257	1.72715	1.71239	2.92981	1.39302	2.25417	1.74654	1.98033	2.335	2.57476	2.11057	0.47662
17.5879	2.48878	1.71775	1.7402	2.89958	1.45097	2.28509	1.81778	1.96262	2.39531	2.52763	2.12857	0.457284
18.0905	2.51783	1.70269	1.77353	2.86543	1.50139	2.30815	1.88854	1.93813	2.44947	2.47641	2.14216	0.440141
18.593	2.53552	1.68847	1.79753	2.83047	1.5467	2.32975	1.96497	1.91387	2.49315	2.4282	2.15286	0.425605
19.0955	2.55933	1.68412	1.82648	2.80621	1.59796	2.35913	2.02994	1.89923	2.54381	2.39237	2.16986	0.415739
19.598	2.57497	1.67841	1.86173	2.78599	1.64889	2.38475	2.09089	1.88312	2.58732	2.35759	2.18537	0.407341
20.1005	2.57898	1.66646	1.88716	2.76026	1.69003	2.40135	2.15783	1.86085	2.62002	2.31914	2.19421	0.401072
20.603	2.58874	1.66093	1.91552	2.73836	1.7304	2.42181	2.21406	1.84528	2.65936	2.28999	2.20645	0.39818
21.1055	2.58962	1.66049	1.95083	2.72652	1.77643	2.44484	2.26339	1.83514	2.69079	2.26877	2.22068	0.394405
21.608	2.57892	1.65234	1.97615	2.71294	1.81691	2.45721	2.31906	1.81768	2.7114	2.24258	2.22852	0.392315
22.1106	2.5739	1.64267	2.0024	2.69448	1.8488	2.46524	2.36586	1.79922	2.73855	2.21782	2.23489	0.393556
22.6131	2.5596	1.64086	2.03619	2.68324	1.88426	2.47868	2.40362	1.78919	2.75729	2.20399	2.24369	0.391773
23.1156	2.53411	1.63591	2.06018	2.67788	1.92243	2.48633	2.44797	1.77659	2.76548	2.18999	2.24969	0.390544
23.6181	2.51449	1.62252	2.08315	2.66595	1.95139	2.48282	2.48605	1.75616	2.78031	2.17057	2.25134	0.393704
24.1206	2.48552	1.61336	2.11419	2.65191	1.97566	2.48133	2.51363	1.74062	2.78652	2.15856	2.25213	0.393653
24.6231	2.44612	1.60753	2.13594	2.64603	2.00571	2.48114	2.54767	1.72902	2.7827	2.15308	2.25349	0.392605
25.1256	2.41317	1.59218	2.15481	2.63987	2.03358	2.4692	2.57844	1.70846	2.78586	2.1411	2.25167	0.396569
25.6281	2.37133	1.5733	2.18209	2.62501	2.05114	2.45185	2.59776	1.68486	2.78043	2.12858	2.24464	0.399208
26.1307	2.32039	1.56063	2.20083	2.61182	2.06871	2.43935	2.62288	1.66794	2.76573	2.12536	2.23836	0.400032
26.6332	2.27703	1.54353	2.2149	2.60473	2.09096	2.42096	2.64778	1.64691	2.75848	2.12054	2.23258	0.404921
27.1357	2.2258	1.51657	2.23754	2.59134	2.10578	2.39134	2.66083	1.61627	2.74284	2.10847	2.21968	0.410971
27.6382	2.16733	1.49249	2.25264	2.57044	2.11202	2.36385	2.67841	1.58873	2.71881	2.10191	2.20466	0.415975
28.1407	2.118	1.47093	2.26143	2.55423	2.12181	2.33836	2.69859	1.56387	2.70277	2.10046	2.19305	0.42272
28.6432	2.0623	1.4392	2.27875	2.53951	2.1322	2.30207	2.70693	1.5289	2.67862	2.09107	2.17596	0.431635
29.1457	2.00147	1.40315	2.28975	2.51461	2.13169	2.26124	2.71793	1.48967	2.64701	2.0795	2.1536	0.441645
29.6482	1.95138	1.3729	2.29295	2.48592	2.12663	2.22637	2.73381	1.45628	2.62394	2.07594	2.13461	0.451269
30.1508	1.89621	1.33827	2.30446	2.46272	2.12634	2.18707	2.73825	1.41845	2.59305	2.06995	2.11348	0.461575
30.6533	1.83752	1.29378	2.31101	2.43538	2.12141	2.13767	2.74295	1.37062	2.5556	2.0556	2.08615	0.475016
31.1558	1.79057	1.25225	2.30849	2.39738	2.10541	2.09119	2.75424	1.32558	2.52722	2.04572	2.0598	0.488022
31.6583	1.7392	1.21388	2.31387	2.36019	2.08977	2.04764	2.75495	1.28342	2.49133	2.0404	2.03346	0.498871
32.1608	1.68537	1.16626	2.31583	2.32652	2.07734	1.99399	2.75328	1.23157	2.44982	2.02661	2.00266	0.512878
32.6633	1.64378	1.11515	2.30769	2.28392	2.05591	1.93586	2.75927	1.17571	2.41795	2.00978	1.9705	0.528561
33.1658	1.59807	1.07105	2.30687	2.23347	2.02661	1.88368	2.75596	1.12623	2.37897	2.00041	1.93813	0.54034
33.6683	1.5506	1.02431	2.30424	2.18715	2.00148	1.82721	2.74755	1.07338	2.3354	1.9883	1.90396	0.552694
34.1709	1.51563	0.969406	2.29076	2.14004	1.97581	1.7605	2.74714	1.01158	2.30205	1.96722	1.86801	0.568832
34.6734	1.47659	0.919013	2.28383	2.08175	1.93933	1.69639	2.73906	0.953584	2.26205	1.94984	1.83014	0.582091
35.1759	1.43628	0.873718	2.27679	2.0205	1.90023	1.63531	2.72323	0.900028	2.21846	1.93659	1.79211	0.592439
35.6784	1.40848	0.821149	2.2584	1.96417	1.86646	1.56453	2.71506	0.838657	2.18567	1.91431	1.75369	0.606469
36.1809	1.37636	0.766524	2.24568	1.90228	1.82764	1.48954	2.70113	0.774943	2.14664	1.88799	1.71187	0.620645
36.6834	1.34293	0.720234	2.23455	1.83052	1.77935	1.42114	2.67716	0.719498	2.10491	1.86823	1.66985	0.630138
37.1859	1.32121	0.672811	2.2119	1.76104	1.7336	1.34978	2.65986	0.663074	2.07438	1.84507	1.62927	0.640822
37.6884	1.29377	0.618205	2.19395	1.69477	1.69125	1.26973	2.63896	0.599916	2.03782	1.81195	1.58503	0.654118
38.191	1.2635	0.568609	2.17929	1.61989	1.64029	1.19388	2.60621	0.54241	1.99925	1.78147	1.53948	0.663844
38.6935	1.24261	0.524812	2.1533	1.53984	1.5838	1.1233	2.5786	0.491447	1.9721	1.75455	1.49644	0.671869
39.196	1.21299	0.474321	2.13093	1.46599	1.53296	1.04565	2.54959	0.434668	1.93901	1.71824	1.45044	0.682602
39.6985	1.17783	0.421727	2.11354	1.39202	1.48133	0.966069	2.50747	0.376744	1.90451	1.67742	1.40187	0.69246
40.201	1.14887	0.37735	2.0853	1.30919	1.41989	0.895271	2.46848	0.328002	1.88156	1.64312	1.3557	0.699533
40.7035	1.10786	0.331906	2.05956	1.22695	1.35795	0.824012	2.43017	0.27921	1.8527	1.60595	1.30763	0.707429
41.206	1.0589	0.278846	2.04033	1.15137	1.30159	0.746002	2.37819	0.223887	1.8229	1.55932	1.25613	0.716467
41.7085	1.0137	0.22992	2.01094	1.07131	1.23961	0.673423	2.32704	0.173734	1.80466	1.51572	1.206	0.723968
42.2111	0.954407	0.186121	1.9828	0.984295	1.16938	0.607406	2.27854	0.129676	1.78033	1.4764	1.15494	0.730403
42.7136	0.886447	0.134842	1.96244	0.90219	1.1028	0.535443	2.21663	0.0790386	1.75526	1.42835	1.10034	0.738256
43.2161	0.821618	0.080113	1.93277	0.823754	1.0386	0.461961	2.15312	0.0256527	1.74132	1.37582	1.04547	0.746791
43.7186	0.74266	0.0322472	1.90297	0.737618	0.965166	0.397623	2.09391	-0.0203961	1.72053	1.32966	0.9902	0.753937
44.2211	0.656216	-0.0178054	1.88194	0.648686	0.887197	0.333577	2.02213	-0.0683317	1.69839	1.28051	0.932251	0.761491
44.7236	0.573845	-0.076959	1.85255	0.56691	0.814542	0.263308	1.94616	-0.12525	1.68601	1.22125	0.872237	0.771053
45.2261	0.478629	-0.133807	1.82154	0.484544	0.739155	0.198767	1.87554	-0.179801	1.66492	1.1639	0.811338	0.780279
45.7286	0.37782	-0.187149	1.79991	0.394383	0.653446	0.141603	1.79368	-0.230622	1.64075	1.10984	0.749366	0.788727
46.2312	0.282311	-0.2497	1.7709	0.306667	0.567492	0.079598	1.70531	-0.290035	1.62394	1.04602	0.68425	0.798758
46.7337	0.175216	-0.318069	1.73857	0.225666	0.485379	0.0167766	1.62331	-0.353984	1.59568	0.976278	0.616482	0.8097
47.2362	0.0642357	-0.38224	1.71568	0.14019	0.395529	-0.0362132	1.5328	-0.411637	1.56206	0.911554	0.549196	0.819547
47.7387	-0.040319	-0.451381	1.68615	0.0498265	0.297329	-0.0879436	1.43485	-0.471171	1.53295	0.842869	0.479316	0.829378
48.2412	-0.155089	-0.533083	1.65117	-0.0338803	0.202427	-0.145498	1.34464	-0.539125	1.48933	0.762992	0.404388	0.840737
48.7437	-0.271861	-0.616397	1.6249	-0.113901	0.107872	-0.197571	1.24949	-0.603926	1.43779	0.683869	0.330027	0.851763
49.2462	-0.380982	-0.699822	1.59233	-0.200727	0.00333904	-0.242399	1.14607	-0.663681	1.38764	0.60754	0.254931	0.86076
49.7487	-0.49901	-0.79561	1.55187	-0.288194	-0.104451	-0.292368	1.05051	-0.730571	1.31988	0.521661	0.173372	0.870548
50.2513	-0.617533	-0.899829	1.51879	-0.367872	-0.206651	-0.344113	0.952936	-0.801245	1.24219	0.430521	0.0907196	0.881311
50.7538	-0.727558	-1.00147	1.47951	-0.448548	-0.311868	-0.386889	0.846136	-0.865268	1.16403	0.345649	0.0093728	0.888668
51.2563	-0.845424	-1.10824	1.42972	-0.535699	-0.425323	-0.428741	0.746452	-0.930882	1.06752	0.259018	-0.0771606	0.895023
51.7588	-0.962153	-1.22648	1.3854	-0.618549	-0.535984	-0.476723	0.647551	-1.00532	0.962454	0.163707	-0.16661	0.90382
52.2613	-1.0691	-1.34451	1.33482	-0.694569	-0.641236	-0.519467	0.538972	-1.07773	0.858767	0.0714475	-0.25426	0.909454
52.7638	-1.18211	-1.45986	1.27122	-0.774755	-0.751896	-0.554516	0.436348	-1.14619	0.740017	-0.015499	-0.343724	0.912154
53.2663	-1.29177	-1.58391	1.21119	-0.857761	-0.866136	-0.593873	0.337379	-1.22293	0.61719	-0.109483	-0.43601	0.917987
53.7688	-1.39006	-1.71281	1.14525	-0.932762	-0.972737	-0.634469	0.229313	-1.30505	0.499666	-0.207188	-0.528084	0.922314
54.2714	-1.4928	-1.83577	1.06461	-1.00431	-1.07595	-0.665504	0.126279	-1.38201	0.371246	-0.297711	-0.619194	0.922525
54.7739	-1.59086	-1.96018	0.986096	-1.08182	-1.18464	-0.694754	0.0300803	-1.46151	0.242729	-0.389122	-0.710398	0.925113
55.2764	-1.6772	-2.09257	0.902855	-1.15802	-1.29107	-0.729855	-0.0736681	-1.55049	0.122223	-0.488884	-0.803668	0.928087
55.7789	-1.76806	-2.22199	0.804487	-1.22606	-1.38812	-0.760116	-0.17351	-1.63782	-0.00688082	-0.585891	-0.896397	0.9273
56.2814	-1.85455	-2.34602	0.707706	-1.29556	-1.48508	-0.783072	-0.263952	-1.72071	-0.134222	-0.677714	-0.985318	0.92739
56.7839	-1.93042	-2.47587	0.608311	-1.37051	-1.58546	-0.811064	-0.360257	-1.81053	-0.252787	-0.776519	-1.07651	0.928694
57.2864	-2.01201	-2.60841	0.49428	-1.44018	-1.67841	-0.841792	-0.454366	-1.90409	-0.379307	-0.879376	-1.17037	0.927824
57.7889	-2.09025	-2.73321	0.38144	-1.50397	-1.76331	-0.864485	-0.537541	-1.99058	-0.503385	-0.975326	-1.25806	0.926908
58.2915	-2.15945	-2.85725	0.268086	-1.57269	-1.8508	-0.886591	-0.624986	-2.07698	-0.618733	-1.07179	-1.34512	0.926547
58.794	-2.23583	-2.98715	0.140797	-1.64346	-1.93804	-0.915913	-0.712501	-2.17024	-0.741938	-1.17604	-1.43803	0.925532
59.2965	-2.31004	-3.11248	0.014251	-1.70626	-2.01535	-0.941752	-0.788692	-2.25972	-0.862426	-1.27703	-1.52595	0.925058
59.799	-2.37684	-3.23053	-0.110654	-1.76685	-2.08871	-0.961003	-0.867709	-2.34251	-0.974531	-1.37171	-1.6091	0.92408
60.3015	-2.45228	-3.35211	-0.248249	-1.83308	-2.16626	-0.985636	-0.949303	-2.42987	-1.09462	-1.47161	-1.6983	0.922754
60.804	-2.52659	-3.47453	-0.385277	-1.89638	-2.24002	-1.01344	-1.02006	-2.51928	-1.21191	-1.57386	-1.78613	0.923504
61.3065	-2.59491	-3.58756	-0.518274	-1.95102	-2.30498	-1.03334	-1.0921	-2.60021	-1.32133	-1.66736	-1.86711	0.923688
61.809	-2.673	-3.6976	-0.662085	-2.00665	-2.37135	-1.05228	-1.16897	-2.67939	-1.43902	-1.7588	-1.95091	0.922669
62.3116	-2.75058	-3.81127	-0.805163	-2.0651	-2.44172	-1.07824	-1.23608	-2.76415	-1.55397	-1.85531	-2.03616	0.924662
62.8141	-2.8232	-3.91855	-0.941622	-2.11522	-2.50591	-1.1008	-1.30274	-2.84457	-1.66169	-1.94623	-2.11605	0.927276
63.3166	-2.90621	-4.01626	-1.08645	-2.15755	-2.56534	-1.11656	-1.37603	-2.91778	-1.77801	-2.02819	-2.19484	0.927848
63.8191	-2.98886	-4.11468	-1.23007	-2.20181	-2.63054	-1.13751	-1.44107	-2.99515	-1.89169	-2.1125	-2.27439	0.930886
64.3216	-3.0671	-4.2114	-1.36445	-2.24323	-2.69763	-1.162	-1.50385	-3.07501	-1.99872	-2.19706	-2.35204	0.935848
64.8241	-3.15586	-4.29621	-1.50443	-2.27244	-2.7581	-1.17902	-1.57445	-3.1472	-2.11461	-2.27126	-2.42736	0.938952
65.3266	-3.24397	-4.37493	-1.64282	-2.29602	-2.81927	-1.19539	-1.6387	-3.21826	-2.2278	-2.34175	-2.49989	0.943164
65.8291	-3.32776	-4.45442	-1.76978	-2.32055	-2.88804	-1.21963	-1.6989	-3.29583	-2.33479	-2.41639	-2.57261	0.949675
66.3317	-3.42175	-4.52547	-1.89981	-2.33716	-2.95569	-1.24183	-1.76754	-3.37041	-2.45066	-2.48544	-2.64557	0.955356
66.8342	-3.5144	-4.58502	-2.02819	-2.34229	-3.01871	-1.25857	-1.83203	-3.43879	-2.56358	-2.54554	-2.71271	0.961202
67.3367	-3.60251	-4.6437	-2.14352	-2.3469	-3.08748	-1.28215	-1.89093	-3.51208	-2.67048	-2.608	-2.77878	0.968884
67.8392	-3.7002	-4.70054	-2.25949	-2.35296	-3.1627	-1.31176	-1.95829	-3.58888	-2.786	-2.67132	-2.84921	0.976625
68.3417	-3.79567	-4.74628	-2.37382	-2.35126	-3.23411	-1.33678	-2.02384	-3.65904	-2.89798	-2.72493	-2.91437	0.984132
68.8442	-3.88622	-4.78716	-2.47384	-2.34549	-3.30432	-1.36426	-2.08252	-3.72872	-3.00373	-2.77502	-2.97513	0.992755
69.3467	-3.98558	-4.83124	-2.57209	-2.34665	-3.38253	-1.40343	-2.14899	-3.80582	-3.11736	-2.82976	-3.04235	1.00158
69.8492	-4.08174	-4.87045	-2.66884	-2.35007	-3.46281	-1.44497	-2.21591	-3.88141	-3.22641	-2.8801	-3.10827	1.00958
70.3518	-4.17246	-4.90194	-2.75057	-2.34827	-3.5372	-1.48536	-2.27494	-3.95228	-3.32855	-2.92283	-3.16744	1.01805
70.8543	-4.27111	-4.93671	-2.82853	-2.34985	-3.61322	-1.53694	-2.34044	-4.02957	-3.43743	-2.96978	-3.23136	1.02672
71.3568	-4.36548	-4.97454	-2.90568	-2.36093	-3.69544	-1.59892	-2.40834	-4.11233	-3.54042	-3.02066	-3.29827	1.03373
71.8593	-4.45376	-5.0061	-2.96812	-2.37236	-3.77388	-1.6602	-2.46756	-4.19032	-3.63563	-3.0654	-3.35933	1.04052
72.3618	-4.54884	-5.03714	-3.02566	-2.38248	-3.84599	-1.72699	-2.53113	-4.26906	-3.73633	-3.1102	-3.42138	1.04754
72.8643	-4.63823	-5.07552	-3.08372	-2.40289	-3.92123	-1.80782	-2.59842	-4.35595	-3.82977	-3.16351	-3.4877	1.05207
73.3668	-4.72032	-5.11263	-3.12812	-2.43364	-3.99791	-1.89271	-2.65626	-4.44165	-3.91449	-3.21622	-3.55139	1.0552
73.8693	-4.80738	-5.14432	-3.16677	-2.46496	-4.06578	-1.97732	-2.7156	-4.52198	-4.00334	-3.26434	-3.61318	1.05801
74.3719	-4.88656	-5.1803	-3.20708	-2.50128	-4.12827	-2.0731	-2.7793	-4.60699	-4.08345	-3.31887	-3.67652	1.05759
74.8744	-4.9565	-5.2191	-3.23482	-2.55129	-4.19293	-2.17883	-2.83305	-4.69522	-4.15374	-3.37893	-3.73944	1.05487
75.3769	-5.02889	-5.24985	-3.2557	-2.607	-4.25244	-2.28295	-2.88511	-4.77589	-4.22672	-3.43351	-3.7998	1.05112
75.8794	-5.09077	-5.2764	-3.279	-2.66044	-4.29992	-2.3907	-2.9416	-4.85332	-4.28954	-3.48735	-3.8569	1.04367
76.3819	-5.14101	-5.30517	-3.29088	-2.71929	-4.34313	-2.50966	-2.98789	-4.93402	-4.34152	-3.54767	-3.91202	1.03429
76.8844	-5.19089	-5.3266	-3.29489	-2.78561	-4.385	-2.62914	-3.0289	-5.00818	-4.39497	-3.60423	-3.96484	1.024
77.3869	-5.22738	-5.33539	-3.30204	-2.84755	-4.41543	-2.74358	-3.07338	-5.07057	-4.43699	-3.65144	-4.01037	1.00953
77.8894	-5.24964	-5.34022	-3.29927	-2.90306	-4.43322	-2.86269	-3.10717	-5.12997	-4.46727	-3.69857	-4.04911	0.994001
78.392	-5.26875	-5.33976	-3.28781	-2.96099	-4.44738	-2.98402	-3.1315	-5.18463	-4.49779	-3.74376	-4.08464	0.978846
78.8945	-5.27188	-5.32318	-3.27997	-3.01738	-4.45489	-3.09509	-3.15724	-5.22353	-4.51548	-3.77526	-4.11139	0.959031
79.397	-5.25867	-5.29393	-3.26361	-3.06167	-4.44623	-3.19944	-3.17176	-5.25009	-4.52019	-3.79667	-4.12623	0.938236
79.8995	-5.24043	-5.25896	-3.23751	-3.09833	-4.42578	-3.30342	-3.17265	-5.27086	-4.52357	-3.81498	-4.13465	0.919614
80.402	-5.20464	-5.20963	-3.21495	-3.13396	-4.40031	-3.39624	-3.17232	-5.27669	-4.51249	-3.82057	-4.13418	0.896616
80.9045	-5.15146	-5.14056	-3.1851	-3.15968	-4.36196	-3.4717	-3.1605	-5.26205	-4.48715	-3.80764	-4.11878	0.871639
81.407	-5.09237	-5.06069	-3.14452	-3.16927	-4.30494	-3.53867	-3.13142	-5.23546	-4.45921	-3.78542	-4.0922	0.849759
81.9095	-5.01486	-4.96976	-3.10734	-3.17102	-4.23743	-3.59543	-3.09823	-5.19601	-4.41554	-3.75305	-4.05587	0.824658
82.4121	-4.91939	-4.85716	-3.06461	-3.16611	-4.16124	-3.6303	-3.05393	-5.13297	-4.35667	-3.69923	-4.00416	0.796462
82.9146	-4.81753	-4.72604	-3.0108	-3.14343	-4.06621	-3.64678	-2.98985	-5.0494	-4.29413	-3.62737	-3.93716	0.770597
83.4171	-4.69675	-4.58435	-2.96061	-3.10276	-3.95234	-3.65239	-2.91929	-4.95281	-4.21455	-3.54551	-3.85814	0.742558
83.9196	-4.55791	-4.42447	-2.90688	-3.05298	-3.8289	-3.63845	-2.8391	-4.83538	-4.11862	-3.44544	-3.76481	0.711587
84.4221	-4.41295	-4.24098	-2.84179	-2.98965	-3.69253	-3.59957	-2.7384	-4.69167	-4.01768	-3.32165	-3.65469	0.681815
84.9246	-4.24934	-4.04386	-2.7798	-2.90352	-3.53467	-3.54574	-2.62986	-4.5311	-3.89821	-3.18437	-3.53005	0.650174
85.4271	-4.06836	-3.83489	-2.71546	-2.8006	-3.36151	-3.47776	-2.5146	-4.35492	-3.76124	-3.03489	-3.39242	0.617366
85.9296	-3.88225	-3.60424	-2.63871	-2.68773	-3.18041	-3.38544	-2.38022	-4.15329	-3.6185	-2.86287	-3.23937	0.586443
86.4322	-3.67824	-3.35586	-2.56337	-2.5569	-2.98382	-3.273	-2.23791	-3.93	-3.45672	-2.67236	-3.07082	0.553763
86.9347	-3.45806	-3.10013	-2.486	-2.40439	-2.76783	-3.15028	-2.09292	-3.69507	-3.27777	-2.47364	-2.89061	0.522359
87.4372	-3.23436	-2.83105	-2.39476	-2.24097	-2.54302	-3.01068	-1.93188	-3.44266	-3.09418	-2.26018	-2.69837	0.496442
87.9397	-2.99423	-2.54355	-2.30279	-2.06934	-2.31221	-2.84945	-1.76354	-3.16792	-2.89296	-2.0269	-2.49229	0.470701
88.4422	-2.74009	-2.2495	-2.20929	-1.88044	-2.06633	-2.67823	-1.59681	-2.88235	-2.67688	-1.78583	-2.27657	0.448785
88.9447	-2.48521	-1.95295	-2.10137	-1.67745	-1.8084	-2.50028	-1.4182	-2.58983	-2.45927	-1.54078	-2.05337	0.436993
89.4472	-2.21648	-1.64444	-1.99164	-1.47217	-1.55041	-2.30627	-1.23337	-2.2811	-2.2272	-1.28221	-1.82053	0.429391
89.9497	-1.93708	-1.32889	-1.88232	-1.26144	-1.28964	-2.10127	-1.05462	-1.96088	-1.98434	-1.01535	-1.58158	0.427248
90.4523	-1.66084	-1.01925	-1.7599	-1.0382	-1.01913	-1.8974	-0.869372	-1.64173	-1.74477	-0.753146	-1.34037	0.435589
90.9548	-1.37431	-0.710396	-1.63615	-0.812023	-0.748612	-1.68928	-0.679924	-1.31876	-1.49539	-0.490292	-1.09551	0.449734
91.4573	-1.08154	-0.397251	-1.51632	-0.59147	-0.487058	-1.47215	-0.501391	-0.986985	-1.24079	-0.221862	-0.849682	0.468541
91.9598	-0.796896	-0.0934689	-1.38641	-0.368604	-0.226627	-1.25903	-0.322878	-0.659692	-0.995576	0.038324	-0.607086	0.492709
92.4623	-0.506441	0.195717	-1.25691	-0.141914	0.0342656	-1.05442	-0.142907	-0.342197	-0.746141	0.285071	-0.367588	0.519833
92.9648	-0.215084	0.480645	-1.13557	0.0751526	0.281966	-0.848479	0.0216703	-0.024562	-0.497866	0.5285	-0.133363	0.549977
93.4673	0.0625193	0.756178	-1.00781	0.28047	0.514091	-0.646408	0.179458	0.288131	-0.26535	0.763065	0.0924344	0.580675
93.9698	0.340994	1.00852	-0.882131	0.48357	0.740161	-0.461399	0.335802	0.581959	-0.0340485	0.974787	0.308822	0.610575
94.4724	0.614569	1.24405	-0.768321	0.678746	0.954308	-0.287668	0.473165	0.862597	0.190085	1.16992	0.513145	0.641998
94.9749	0.86862	1.46929	-0.651509	0.853453	1.14363	-0.119664	0.597349	1.13619	0.392905	1.3547	0.704496	0.671859
95.4774	1.11872	1.67069	-0.538001	1.01304	1.31345	0.029234	0.717483	1.38901	0.590011	1.51546	0.88191	0.698861
95.9799	1.35847	1.84436	-0.439584	1.16422	1.47062	0.155003	0.816625	1.61646	0.774913	1.64851	1.04096	0.726056
96.4824	1.57394	2.00315	-0.341561	1.2954	1.60344	0.269357	0.897601	1.83082	0.934222	1.76666	1.1833	0.751117
96.9849	1.78206	2.14338	-0.24784	1.40014	1.70548	0.368286	0.973084	2.02819	1.0847	1.86608	1.31036	0.773511
97.4874	1.97616	2.25293	-0.171725	1.48954	1.78821	0.440055	1.02806	2.19594	1.21953	1.9348	1.41535	0.795688
97.9899	2.14365	2.3414	-0.0986849	1.56455	1.8528	0.493322	1.0624	2.34293	1.32664	1.9822	1.50112	0.815452
98.4925	2.30218	2.41811	-0.0297552	1.6128	1.88695	0.536374	1.09191	2.47797	1.42387	2.01729	1.57377	0.833968
98.995	2.4459	2.47204	0.0204483	1.63799	1.89523	0.558253	1.10458	2.58951	1.50464	2.02881	1.62574	0.853472
99.4975	2.57581	2.50509	0.0700506	1.65091	1.88672	0.55599	1.09479	2.68569	1.56255	2.0122	1.65998	0.872811
100	2.64794	2.52244	0.112093	1.65061	1.86528	0.555453	1.09231	2.73437	1.59551	2.00428	1.67803	0.880283

## Sheet: M1b_LeftLeg_NW
StancePhase	NDevL_Meas1	NDevL_Meas2	NDevL_Meas3	NDevL_Meas4	NDevL_Meas5	NDevL_Meas6	NDevL_Meas7	NDevL_Meas8	NDevL_Meas9	NDevL_Meas10	NDevL_Mean	NDevL_SD
0	-3.1974	-2.91321	-3.89691	-4.07171	-4.24605	-3.85077	-4.005	-3.72699	-4.02985	-3.67632	-3.76142	0.41297
0.502513	-3.08062	-2.7893	-3.83286	-3.99853	-4.15628	-3.69331	-3.86389	-3.58602	-3.93988	-3.56795	-3.65086	0.424094
1.00503	-2.91051	-2.65077	-3.68787	-3.85074	-3.97658	-3.51686	-3.66283	-3.42987	-3.80375	-3.44613	-3.49359	0.419074
1.50754	-2.75244	-2.50538	-3.56618	-3.71989	-3.81208	-3.33431	-3.47094	-3.26937	-3.67454	-3.31651	-3.34216	0.420943
2.01005	-2.60404	-2.36164	-3.43896	-3.59547	-3.64939	-3.15108	-3.28578	-3.11121	-3.55361	-3.18897	-3.19401	0.423726
2.51256	-2.43952	-2.22745	-3.29475	-3.46086	-3.47258	-2.97581	-3.08661	-2.96348	-3.41517	-3.07111	-3.04073	0.422142
3.01508	-2.27315	-2.08291	-3.16163	-3.31804	-3.284	-2.78912	-2.87662	-2.80639	-3.27316	-2.94344	-2.88084	0.422993
3.51759	-2.12071	-1.93323	-3.02705	-3.18608	-3.10342	-2.59613	-2.67921	-2.64485	-3.14281	-2.81114	-2.72446	0.427683
4.0201	-1.95421	-1.79843	-2.87707	-3.05897	-2.92573	-2.41684	-2.47405	-2.49849	-2.99662	-2.69384	-2.56943	0.430705
4.52261	-1.78861	-1.66674	-2.73892	-2.92094	-2.73571	-2.23998	-2.25774	-2.35563	-2.84924	-2.57987	-2.41334	0.433415
5.02513	-1.63908	-1.52527	-2.60376	-2.78468	-2.54638	-2.05285	-2.05673	-2.20339	-2.71541	-2.45659	-2.25841	0.438976
5.52764	-1.47719	-1.39345	-2.45402	-2.66372	-2.37191	-1.87481	-1.85479	-2.06081	-2.56738	-2.34309	-2.10612	0.446429
6.03015	-1.31869	-1.2773	-2.31628	-2.54265	-2.19722	-1.71234	-1.64193	-1.93375	-2.42068	-2.24526	-1.96061	0.454221
6.53266	-1.17778	-1.15585	-2.18543	-2.41414	-2.01504	-1.54499	-1.44565	-1.80135	-2.28924	-2.14249	-1.8172	0.461682
7.03518	-1.02549	-1.03318	-2.04064	-2.29715	-1.84475	-1.37693	-1.2548	-1.66734	-2.14483	-2.03879	-1.67239	0.471623
7.53769	-0.878403	-0.92918	-1.90713	-2.19389	-1.68921	-1.22833	-1.05336	-1.55114	-2.00365	-1.95355	-1.53878	0.484824
8.0402	-0.749837	-0.831547	-1.7839	-2.08522	-1.52948	-1.08743	-0.868423	-1.44035	-1.87869	-1.87446	-1.41293	0.495985
8.54271	-0.610613	-0.726204	-1.64752	-1.97543	-1.37007	-0.940325	-0.695001	-1.32075	-1.74144	-1.78759	-1.28149	0.506775
9.04523	-0.478265	-0.63219	-1.52143	-1.88278	-1.22989	-0.806178	-0.512077	-1.21085	-1.60904	-1.71144	-1.15941	0.522235
9.54774	-0.365257	-0.555757	-1.40891	-1.79755	-1.09951	-0.691662	-0.344635	-1.11664	-1.49376	-1.65189	-1.05256	0.536735
10.0503	-0.24216	-0.475447	-1.28449	-1.70482	-0.963814	-0.575624	-0.1942	-1.01677	-1.36696	-1.58774	-0.941202	0.548099
10.5528	-0.127375	-0.394729	-1.16918	-1.61936	-0.837815	-0.461647	-0.035969	-0.914496	-1.24671	-1.52231	-0.83296	0.562485
11.0553	-0.0323483	-0.333795	-1.07051	-1.55187	-0.732501	-0.370263	0.108762	-0.829824	-1.14441	-1.47514	-0.74319	0.577663
11.5578	0.0725444	-0.280404	-0.961627	-1.48455	-0.629718	-0.289541	0.231836	-0.750905	-1.03123	-1.43405	-0.655764	0.589741
12.0603	0.168083	-0.219679	-0.860611	-1.41281	-0.524434	-0.204645	0.360412	-0.663248	-0.926096	-1.38434	-0.566737	0.602038
12.5628	0.243926	-0.170259	-0.779086	-1.35649	-0.436556	-0.134358	0.478402	-0.58568	-0.839397	-1.3441	-0.49236	0.614913
13.0653	0.329833	-0.138434	-0.689313	-1.31445	-0.364706	-0.0852044	0.571698	-0.525127	-0.742142	-1.31929	-0.427713	0.626779
13.5678	0.405811	-0.102095	-0.605779	-1.26754	-0.289055	-0.0351036	0.668338	-0.460207	-0.653976	-1.28822	-0.362783	0.637971
14.0704	0.462597	-0.0637414	-0.543708	-1.22304	-0.216778	0.0134128	0.758615	-0.393732	-0.584106	-1.25332	-0.30438	0.647449
14.5729	0.529901	-0.0433264	-0.475021	-1.19757	-0.164853	0.0402362	0.823218	-0.345972	-0.503348	-1.23403	-0.257077	0.656928
15.0754	0.586882	-0.0285293	-0.410145	-1.17787	-0.120014	0.0577373	0.889125	-0.305017	-0.43197	-1.2183	-0.21581	0.667272
15.5779	0.625257	-0.00376086	-0.367578	-1.15041	-0.0686921	0.0816398	0.953461	-0.255398	-0.378001	-1.19088	-0.175436	0.674002
16.0804	0.674551	0.012758	-0.319698	-1.13132	-0.0276736	0.0937112	0.992605	-0.21528	-0.31228	-1.16949	-0.140212	0.678811
16.5829	0.713105	0.0142185	-0.27269	-1.12751	-0.00445858	0.0872458	1.03062	-0.191541	-0.255795	-1.16076	-0.116756	0.686158
17.0854	0.733674	0.0225519	-0.248018	-1.11921	0.0209367	0.0844098	1.0716	-0.162271	-0.215578	-1.14328	-0.0955186	0.691013
17.5879	0.765592	0.0356559	-0.21931	-1.1044	0.0505751	0.0831741	1.08904	-0.129414	-0.162677	-1.11911	-0.0710872	0.690875
18.0905	0.786475	0.0331946	-0.188388	-1.10235	0.0647348	0.0632827	1.10264	-0.113203	-0.118843	-1.10821	-0.0580678	0.692474
18.593	0.790147	0.026853	-0.179208	-1.10816	0.0685366	0.0366516	1.1233	-0.10196	-0.0901417	-1.09938	-0.0533351	0.69536
19.0955	0.805664	0.0325691	-0.167295	-1.10331	0.0810957	0.0193047	1.12333	-0.0796549	-0.0478741	-1.07715	-0.0413317	0.692503
19.598	0.809941	0.0324436	-0.150029	-1.09784	0.0923068	-0.00666897	1.11681	-0.0640688	-0.0144895	-1.05918	-0.0340771	0.687607
20.1005	0.797853	0.0191182	-0.15325	-1.10647	0.0872414	-0.0484621	1.12081	-0.0625566	0.00493968	-1.05295	-0.039373	0.687024
20.603	0.798117	0.0144133	-0.154996	-1.11394	0.0816428	-0.0841259	1.10807	-0.0532582	0.0388138	-1.0373	-0.0402567	0.683761
21.1055	0.787013	0.0168259	-0.148278	-1.10974	0.0863978	-0.115203	1.08613	-0.0375381	0.0640149	-1.01375	-0.0384128	0.674294
21.608	0.760502	0.00578468	-0.160238	-1.11185	0.0832098	-0.162101	1.07707	-0.0358729	0.0764103	-1.00264	-0.0469718	0.668657
22.1106	0.746933	-0.007754	-0.172043	-1.12466	0.0677378	-0.213585	1.05576	-0.0372366	0.10401	-0.993387	-0.0574218	0.665275
22.6131	0.722032	-0.00761895	-0.172554	-1.12838	0.0603918	-0.253448	1.02273	-0.0253066	0.123017	-0.970149	-0.0629287	0.654526
23.1156	0.682853	-0.0115113	-0.189612	-1.12447	0.0598533	-0.299262	1.00371	-0.0176233	0.130199	-0.95028	-0.071615	0.644324
23.6181	0.657329	-0.0276441	-0.208035	-1.13194	0.0468542	-0.358829	0.977263	-0.0222933	0.153142	-0.941961	-0.0856117	0.639562
24.1206	0.620698	-0.0345747	-0.212839	-1.14317	0.0294232	-0.410545	0.936893	-0.0177375	0.167422	-0.924152	-0.0988582	0.629855
24.6231	0.57113	-0.0333369	-0.231915	-1.14133	0.0249459	-0.455407	0.91036	-0.00481708	0.170735	-0.897774	-0.108741	0.618009
25.1256	0.536137	-0.044863	-0.254118	-1.13916	0.0205693	-0.513915	0.881249	-0.00436323	0.190247	-0.883448	-0.121167	0.611259
25.6281	0.490579	-0.0589861	-0.260988	-1.14939	0.00350659	-0.575536	0.836417	-0.00615095	0.200955	-0.871297	-0.139089	0.602802
26.1307	0.433767	-0.0592541	-0.279786	-1.15525	-0.00887475	-0.623833	0.803941	0.00640052	0.20149	-0.845091	-0.152649	0.592725
26.6332	0.39278	-0.0630889	-0.303666	-1.14923	-0.00873548	-0.675906	0.77345	0.0159788	0.218558	-0.821962	-0.162182	0.585658
27.1357	0.342179	-0.0794549	-0.31113	-1.15047	-0.0154311	-0.740125	0.726067	0.0136634	0.226598	-0.810898	-0.1799	0.577777
27.6382	0.282412	-0.0871591	-0.328113	-1.16058	-0.0303471	-0.795194	0.688489	0.0207603	0.225157	-0.79107	-0.197564	0.571141
28.1407	0.240078	-0.0866325	-0.352197	-1.15999	-0.0333581	-0.841439	0.657078	0.0369984	0.240449	-0.762807	-0.206182	0.566823
28.6432	0.189462	-0.09902	-0.359342	-1.15338	-0.0290758	-0.899336	0.608488	0.0412919	0.246375	-0.747012	-0.220155	0.559838
29.1457	0.131955	-0.114789	-0.373496	-1.15897	-0.0359587	-0.959042	0.566425	0.0432222	0.243387	-0.734363	-0.239163	0.556138
29.6482	0.0934575	-0.117056	-0.396701	-1.16658	-0.0434806	-1.00387	0.534228	0.0598198	0.257166	-0.708102	-0.249112	0.556409
30.1508	0.0477818	-0.122779	-0.402952	-1.1613	-0.0363816	-1.05046	0.485607	0.0741947	0.261091	-0.684917	-0.259011	0.551851
30.6533	-0.00300675	-0.141445	-0.413615	-1.15814	-0.0299186	-1.10787	0.439853	0.0767905	0.256507	-0.674317	-0.275516	0.549892
31.1558	-0.0337894	-0.151922	-0.435127	-1.16742	-0.0346052	-1.15534	0.407069	0.0887779	0.268545	-0.655442	-0.286925	0.554224
31.6583	-0.0712477	-0.153852	-0.440158	-1.17101	-0.0319564	-1.1927	0.359698	0.110591	0.270092	-0.627849	-0.294839	0.55345
32.1608	-0.112609	-0.168363	-0.446967	-1.16435	-0.0173208	-1.24071	0.311395	0.120971	0.26341	-0.61254	-0.306709	0.55294
32.6633	-0.133453	-0.186382	-0.466221	-1.16709	-0.0107602	-1.29049	0.27832	0.128877	0.273065	-0.600709	-0.317484	0.559664
33.1658	-0.160877	-0.190493	-0.46993	-1.1777	-0.0108007	-1.32521	0.23332	0.151819	0.271493	-0.575095	-0.325348	0.562702
33.6683	-0.191357	-0.197056	-0.472793	-1.17707	0.00201261	-1.36111	0.183534	0.173382	0.261878	-0.551958	-0.333053	0.564193
34.1709	-0.201124	-0.216015	-0.489434	-1.17269	0.0199621	-1.40794	0.150104	0.18343	0.268197	-0.541402	-0.340691	0.57204
34.6734	-0.217658	-0.226365	-0.491885	-1.18126	0.0258315	-1.44525	0.107962	0.203067	0.262464	-0.522681	-0.348578	0.577857
35.1759	-0.236669	-0.227027	-0.49092	-1.18994	0.0325654	-1.47214	0.0573104	0.23353	0.248797	-0.494677	-0.353916	0.581627
35.6784	-0.235043	-0.239196	-0.504745	-1.18584	0.0531937	-1.50927	0.0229359	0.253498	0.250556	-0.478573	-0.357248	0.59015
36.1809	-0.240684	-0.254474	-0.506099	-1.18559	0.0705538	-1.54826	-0.0165763	0.271408	0.239364	-0.466173	-0.363653	0.597463
36.6834	-0.248673	-0.255114	-0.501566	-1.19652	0.0768514	-1.57174	-0.0679246	0.305347	0.220265	-0.439766	-0.367884	0.60303
37.1859	-0.236751	-0.257038	-0.512484	-1.19931	0.0915819	-1.5951	-0.104224	0.339467	0.21596	-0.415161	-0.367305	0.61208
37.6884	-0.233505	-0.27083	-0.512966	-1.19217	0.116339	-1.62831	-0.141887	0.363058	0.19771	-0.403	-0.370556	0.619814
38.191	-0.233631	-0.275738	-0.505245	-1.1944	0.131008	-1.65089	-0.194025	0.397088	0.171519	-0.382541	-0.373686	0.626255
38.6935	-0.21579	-0.269988	-0.513261	-1.20107	0.140171	-1.66098	-0.233319	0.443523	0.159444	-0.351796	-0.370307	0.63535
39.196	-0.209246	-0.274845	-0.513134	-1.19378	0.162412	-1.67899	-0.270141	0.480792	0.132501	-0.33185	-0.369628	0.642797
39.6985	-0.208	-0.282556	-0.502682	-1.1825	0.187212	-1.69717	-0.323128	0.516504	0.0977425	-0.314823	-0.37094	0.649224
40.201	-0.19131	-0.274976	-0.50785	-1.18193	0.199153	-1.6978	-0.366183	0.569058	0.0766192	-0.28228	-0.36575	0.65786
40.7035	-0.188712	-0.267502	-0.507342	-1.177	0.213472	-1.69576	-0.402952	0.622873	0.0400283	-0.249271	-0.361216	0.665029
41.206	-0.192963	-0.271324	-0.494612	-1.15731	0.240736	-1.70181	-0.456304	0.666305	-0.00384335	-0.226776	-0.35979	0.67149
41.7085	-0.183578	-0.265953	-0.496959	-1.14088	0.2623	-1.69599	-0.502917	0.71997	-0.0341251	-0.19408	-0.353221	0.679922
42.2111	-0.18991	-0.248944	-0.496192	-1.13232	0.273355	-1.67586	-0.539437	0.786404	-0.07991	-0.148398	-0.345122	0.687699
42.7136	-0.203141	-0.241735	-0.481555	-1.1121	0.294005	-1.66216	-0.591434	0.843569	-0.131873	-0.110974	-0.33974	0.695578
43.2161	-0.202967	-0.237387	-0.481028	-1.08179	0.32272	-1.64812	-0.639698	0.89809	-0.16977	-0.0748038	-0.331475	0.704831
43.7186	-0.218389	-0.217519	-0.479972	-1.06069	0.339802	-1.6158	-0.67398	0.968557	-0.222644	-0.021285	-0.320192	0.714444
44.2211	-0.239106	-0.197201	-0.463693	-1.04163	0.35287	-1.57974	-0.720741	1.03941	-0.280113	0.0346765	-0.309527	0.725534
44.7236	-0.24522	-0.188472	-0.460174	-1.00809	0.379155	-1.55161	-0.765895	1.09775	-0.322609	0.0809275	-0.298424	0.736858
45.2261	-0.265523	-0.171278	-0.458719	-0.973109	0.405518	-1.5119	-0.792881	1.16366	-0.379072	0.137495	-0.284581	0.748553
45.7286	-0.288638	-0.142644	-0.441072	-0.949943	0.418682	-1.45758	-0.827342	1.24005	-0.438021	0.207477	-0.267903	0.763022
46.2312	-0.295358	-0.124314	-0.434542	-0.922227	0.435806	-1.40978	-0.861371	1.30429	-0.480333	0.268923	-0.25189	0.776824
46.7337	-0.314482	-0.110182	-0.43262	-0.882651	0.464663	-1.3627	-0.873509	1.36226	-0.534429	0.327651	-0.2356	0.789291
47.2362	-0.333824	-0.0815136	-0.413889	-0.850766	0.485509	-1.29815	-0.887448	1.43309	-0.587274	0.4023	-0.213196	0.804682
47.7387	-0.335054	-0.0529202	-0.40424	-0.828629	0.496609	-1.23035	-0.902611	1.50152	-0.619958	0.477798	-0.189783	0.819703
48.2412	-0.347165	-0.0370046	-0.401443	-0.796806	0.518088	-1.17191	-0.894536	1.5539	-0.660224	0.540427	-0.169668	0.830971
48.7437	-0.357438	-0.0137702	-0.381412	-0.760028	0.545142	-1.10365	-0.883915	1.61004	-0.694107	0.609182	-0.142995	0.8425
49.2462	-0.348491	0.0205846	-0.367986	-0.736781	0.558785	-1.0219	-0.87772	1.67325	-0.703642	0.687017	-0.111688	0.854348
49.7487	-0.349548	0.0442761	-0.363348	-0.716806	0.569333	-0.948243	-0.849891	1.72012	-0.716912	0.750739	-0.0860277	0.861393
50.2513	-0.347308	0.0626846	-0.341414	-0.684967	0.592075	-0.877806	-0.816528	1.75537	-0.720249	0.804909	-0.0573228	0.863663
50.7538	-0.32533	0.0947159	-0.323435	-0.656351	0.611399	-0.792014	-0.791203	1.79823	-0.69737	0.868565	-0.0212794	0.865842
51.2563	-0.313166	0.125906	-0.315963	-0.641539	0.616475	-0.704858	-0.747469	1.83351	-0.677578	0.927067	0.0102387	0.865396
51.7588	-0.297192	0.142615	-0.291555	-0.622335	0.626001	-0.629801	-0.695468	1.84713	-0.648035	0.966661	0.0398024	0.856583
52.2613	-0.262095	0.164294	-0.26837	-0.594118	0.644719	-0.547698	-0.654359	1.85953	-0.594209	1.00739	0.0755086	0.845463
52.7638	-0.237984	0.195206	-0.257301	-0.576784	0.652296	-0.454046	-0.59904	1.8754	-0.546697	1.05391	0.110496	0.835914
53.2663	-0.210858	0.213352	-0.23035	-0.568836	0.650297	-0.370549	-0.533143	1.87236	-0.492702	1.08399	0.141356	0.818857
53.7688	-0.16626	0.223727	-0.202246	-0.5508	0.658616	-0.292738	-0.480386	1.85619	-0.418562	1.10281	0.173035	0.796495
54.2714	-0.134412	0.246098	-0.188004	-0.530085	0.669637	-0.201269	-0.418598	1.8479	-0.355156	1.13064	0.206675	0.778259
54.7739	-0.100233	0.267039	-0.159746	-0.523454	0.666279	-0.109582	-0.344504	1.83416	-0.288562	1.1539	0.23953	0.757236
55.2764	-0.0497291	0.273101	-0.128401	-0.517717	0.662181	-0.0317325	-0.284618	1.802	-0.2054	1.159	0.267869	0.730085
55.7789	-0.0128715	0.284165	-0.112776	-0.499637	0.671019	0.0513787	-0.220901	1.77281	-0.13629	1.16633	0.296323	0.706215
56.2814	0.0264701	0.305646	-0.0857669	-0.485907	0.67593	0.144966	-0.143258	1.75273	-0.0659531	1.18151	0.330637	0.684363
56.7839	0.0816391	0.315958	-0.0541386	-0.483912	0.66963	0.227042	-0.0793764	1.7203	0.0186192	1.18268	0.359844	0.659418
57.2864	0.122701	0.31976	-0.0397998	-0.474045	0.6723	0.301502	-0.0166612	1.68114	0.0870074	1.17478	0.382868	0.635504
57.7889	0.166564	0.337235	-0.0168362	-0.454476	0.685866	0.388311	0.06109	1.65638	0.155667	1.17847	0.415827	0.614702
58.2915	0.225719	0.355533	0.0124963	-0.444834	0.690329	0.474564	0.126636	1.63316	0.23707	1.18078	0.449145	0.595681
58.794	0.270126	0.360664	0.0238128	-0.440297	0.690598	0.545807	0.186186	1.59768	0.300975	1.1677	0.470325	0.577504
59.2965	0.317396	0.37216	0.0411669	-0.422245	0.705567	0.621396	0.261004	1.57026	0.364971	1.15934	0.499102	0.560088
59.799	0.379149	0.396069	0.0668509	-0.400832	0.7247	0.707581	0.325979	1.55713	0.440879	1.16197	0.535948	0.547184
60.3015	0.425298	0.410789	0.0745908	-0.391002	0.732501	0.782547	0.380526	1.53641	0.498628	1.1539	0.560419	0.537669
60.804	0.474249	0.420246	0.086005	-0.377375	0.744332	0.849943	0.449715	1.51235	0.556818	1.13951	0.58558	0.526699
61.3065	0.536797	0.444875	0.107915	-0.349184	0.770791	0.930447	0.512219	1.50575	0.626518	1.13981	0.622594	0.519038
61.809	0.582919	0.472381	0.112847	-0.32445	0.792999	1.01178	0.560682	1.50396	0.677803	1.14256	0.653348	0.51704
62.3116	0.631865	0.48823	0.119464	-0.307469	0.806	1.07899	0.622428	1.49217	0.730206	1.13344	0.679532	0.513648
62.8141	0.693621	0.511668	0.138971	-0.277907	0.829955	1.15131	0.68127	1.48976	0.793977	1.13223	0.714486	0.510421
63.3166	0.738285	0.549546	0.143378	-0.236737	0.863227	1.2357	0.72348	1.50328	0.839358	1.14592	0.750543	0.512461
63.8191	0.785963	0.580414	0.147886	-0.202839	0.885828	1.31016	0.776915	1.51048	0.886755	1.1529	0.783446	0.514417
64.3216	0.845818	0.607595	0.16773	-0.168185	0.905334	1.37757	0.831552	1.5144	0.945549	1.15662	0.818398	0.513949
64.8241	0.888136	0.651922	0.174961	-0.115261	0.939081	1.4589	0.868082	1.53579	0.986156	1.17802	0.856579	0.516735
65.3266	0.933889	0.701747	0.180704	-0.0565511	0.973771	1.54217	0.913094	1.56243	1.02977	1.2052	0.898622	0.520641
65.8291	0.991421	0.741862	0.203685	-0.00498102	0.995935	1.61152	0.963345	1.5787	1.08485	1.22286	0.93892	0.520746
66.3317	1.03127	0.790937	0.216523	0.0562984	1.02286	1.68572	0.995072	1.60352	1.12197	1.24995	0.977412	0.522423
66.8342	1.07526	0.856259	0.225971	0.134882	1.06243	1.77213	1.03188	1.64415	1.16307	1.29391	1.02599	0.526637
67.3367	1.13088	0.915881	0.253863	0.210825	1.09474	1.84825	1.0775	1.67834	1.21567	1.33286	1.07588	0.526848
67.8392	1.16893	0.971675	0.274178	0.281408	1.1181	1.91582	1.10518	1.70827	1.25057	1.36919	1.11633	0.527222
68.3417	1.21201	1.04418	0.289224	0.365741	1.15305	1.99575	1.13404	1.75489	1.29046	1.42389	1.16632	0.531723
68.8442	1.26669	1.12165	0.32347	0.458512	1.19508	2.07597	1.1746	1.80637	1.34196	1.48543	1.22497	0.533309
69.3467	1.30399	1.18744	0.352919	0.540028	1.22538	2.13941	1.19875	1.84605	1.37617	1.53738	1.27075	0.533271
69.8492	1.34712	1.25927	0.375337	0.619948	1.25477	2.20412	1.21989	1.89195	1.41645	1.59762	1.31865	0.537104
70.3518	1.40164	1.34464	0.417162	0.713483	1.29915	2.2778	1.25468	1.95156	1.4685	1.67361	1.38022	0.539755
70.8543	1.43868	1.42088	0.456916	0.804982	1.34311	2.33738	1.27539	2.00191	1.50358	1.74237	1.43252	0.539804
71.3568	1.48196	1.48856	0.487696	0.883047	1.37587	2.38382	1.28882	2.04378	1.5456	1.8043	1.47835	0.54085
71.8593	1.53594	1.56827	0.537149	0.965787	1.41635	2.43847	1.31676	2.09814	1.59914	1.8799	1.53559	0.541497
72.3618	1.57188	1.64839	0.586783	1.05753	1.46944	2.48979	1.33364	2.15337	1.63556	1.95733	1.59037	0.541396
72.8643	1.61413	1.71125	0.625225	1.13686	1.51445	2.52036	1.33932	2.19203	1.67921	2.01869	1.63515	0.539476
73.3668	1.66619	1.77432	0.680794	1.20394	1.55257	2.54839	1.35939	2.23193	1.7336	2.0813	1.68324	0.534968
73.8693	1.69966	1.84589	0.73858	1.27789	1.60366	2.58242	1.37206	2.28138	1.77019	2.15313	1.73249	0.533019
74.3719	1.73955	1.90323	0.78311	1.35033	1.65963	2.59949	1.37018	2.31743	1.81383	2.21089	1.77477	0.529634
74.8744	1.78836	1.94668	0.842673	1.40293	1.70235	2.60015	1.38142	2.34033	1.86687	2.25437	1.81261	0.518765
75.3769	1.81797	1.99769	0.906246	1.4488	1.74464	2.60612	1.38905	2.37152	1.90089	2.30467	1.84876	0.511105
75.8794	1.8539	2.04548	0.954457	1.50159	1.79959	2.60637	1.37923	2.39998	1.94115	2.35061	1.88323	0.506429
76.3819	1.89758	2.07228	1.01469	1.54378	1.84896	2.58321	1.38001	2.40795	1.98877	2.37412	1.91113	0.490983
76.8844	1.92116	2.09575	1.07994	1.56743	1.88379	2.55492	1.38078	2.41333	2.01544	2.39294	1.93055	0.475059
77.3869	1.95069	2.12487	1.12729	1.59281	1.92341	2.53081	1.36203	2.42527	2.04683	2.41622	1.95002	0.468021
77.8894	1.98645	2.13684	1.18258	1.62158	1.96871	2.48845	1.35055	2.42109	2.0829	2.4212	1.96603	0.452362
78.392	2.00081	2.13128	1.24314	1.63284	1.99788	2.42846	1.3426	2.40075	2.09559	2.40779	1.96812	0.430309
78.8945	2.02017	2.12958	1.28323	1.63103	2.01469	2.37323	1.31421	2.38602	2.11122	2.3978	1.96612	0.419664
79.397	2.04348	2.12099	1.32672	1.63495	2.03759	2.31272	1.28919	2.36635	2.12866	2.38065	1.96413	0.406932
79.8995	2.0432	2.08692	1.37543	1.63314	2.0547	2.22959	1.27081	2.32354	2.12037	2.33802	1.94757	0.384051
80.402	2.04596	2.04447	1.40149	1.60914	2.04897	2.14221	1.23205	2.27511	2.11322	2.28739	1.92	0.370365
80.9045	2.04942	2.00282	1.42615	1.57824	2.03542	2.06059	1.19221	2.23064	2.10492	2.23824	1.89187	0.360727
81.407	2.0264	1.9391	1.45557	1.55075	2.02419	1.96283	1.16127	2.16759	2.0684	2.16785	1.85239	0.34175
81.9095	2.00415	1.85264	1.46027	1.50686	1.99505	1.84914	1.11082	2.08555	2.03112	2.07579	1.79714	0.328659
82.4121	1.97929	1.76524	1.45818	1.44151	1.9425	1.74161	1.05431	2.00649	1.98977	1.98405	1.7363	0.321528
82.9146	1.92542	1.66693	1.4596	1.37516	1.88693	1.63047	1.00772	1.9205	1.91821	1.88266	1.66736	0.307894
83.4171	1.87048	1.53966	1.4342	1.30569	1.82588	1.49786	0.942866	1.80938	1.84482	1.7535	1.58243	0.299711
83.9196	1.81006	1.40094	1.3965	1.21278	1.73837	1.36106	0.866532	1.69055	1.76554	1.61405	1.48564	0.297085
84.4221	1.71868	1.26092	1.36104	1.10459	1.63219	1.22995	0.79965	1.57413	1.65558	1.47445	1.38112	0.288781
84.9246	1.62498	1.09787	1.29795	0.998595	1.52463	1.08266	0.716038	1.43825	1.54422	1.31281	1.2638	0.287101
85.4271	1.5237	0.911755	1.21848	0.881029	1.40142	0.918701	0.615516	1.2826	1.4266	1.12911	1.13089	0.291872
85.9296	1.39073	0.725056	1.14142	0.738906	1.24918	0.759983	0.522746	1.12944	1.27916	0.945869	0.988248	0.290619
86.4322	1.25565	0.529173	1.03834	0.590139	1.08607	0.597515	0.415326	0.969823	1.13155	0.754425	0.836801	0.294378
86.9347	1.11258	0.307367	0.917215	0.442186	0.919751	0.413881	0.286522	0.786223	0.977879	0.537901	0.670151	0.305718
87.4372	0.93904	0.0778089	0.800545	0.275179	0.730378	0.226373	0.163593	0.596111	0.795699	0.314418	0.491915	0.313307
87.9397	0.765273	-0.148145	0.662022	0.088546	0.517824	0.0458123	0.0296988	0.410472	0.615002	0.0953096	0.308181	0.321605
88.4422	0.584762	-0.390212	0.505759	-0.0968792	0.303487	-0.148178	-0.127474	0.208851	0.429105	-0.139304	0.112992	0.334861
88.9447	0.376634	-0.64726	0.356987	-0.285731	0.082865	-0.355418	-0.279505	-0.00836189	0.217077	-0.388444	-0.0931159	0.34842
89.4472	0.17168	-0.896112	0.191748	-0.495211	-0.161119	-0.553307	-0.436523	-0.21821	0.00940064	-0.628946	-0.30166	0.360623
89.9497	-0.0371123	-1.14338	0.00999279	-0.712576	-0.415331	-0.74891	-0.615545	-0.427742	-0.201095	-0.86749	-0.515919	0.371639
90.4523	-0.268852	-1.40402	-0.161061	-0.921416	-0.663164	-0.958022	-0.788866	-0.652794	-0.433629	-1.11914	-0.737096	0.384698
90.9548	-0.492424	-1.65959	-0.34247	-1.13541	-0.918308	-1.16276	-0.959456	-0.875369	-0.657326	-1.36532	-0.956843	0.398047
91.4573	-0.715324	-1.89758	-0.53838	-1.36183	-1.18765	-1.35078	-1.14795	-1.0832	-0.879718	-1.59337	-1.17558	0.404977
91.9598	-0.955167	-2.13546	-0.720195	-1.57979	-1.44975	-1.54015	-1.32901	-1.2947	-1.11834	-1.82085	-1.39434	0.411987
92.4623	-1.18091	-2.37145	-0.905441	-1.78323	-1.6982	-1.72986	-1.49831	-1.50897	-1.34213	-2.04625	-1.60647	0.421254
92.9648	-1.40063	-2.58224	-1.10196	-1.98895	-1.94935	-1.89681	-1.67866	-1.70299	-1.55887	-2.24646	-1.81069	0.422492
93.4673	-1.63075	-2.77251	-1.28031	-2.19185	-2.19733	-2.04603	-1.84876	-1.88222	-1.78451	-2.42649	-2.00608	0.420798
93.9698	-1.84064	-2.95617	-1.45396	-2.37076	-2.42052	-2.19223	-1.99756	-2.06175	-1.98798	-2.60076	-2.18823	0.421591
94.4724	-2.039	-3.11604	-1.63418	-2.53094	-2.62389	-2.3182	-2.14883	-2.22468	-2.17732	-2.75211	-2.35652	0.415259
94.9749	-2.2414	-3.23972	-1.79164	-2.68527	-2.81979	-2.41102	-2.28679	-2.35876	-2.36729	-2.86784	-2.50695	0.405268
95.4774	-2.41772	-3.34453	-1.93569	-2.81846	-2.99247	-2.48781	-2.39465	-2.48205	-2.52734	-2.96499	-2.63657	0.39783
95.9799	-2.57726	-3.43195	-2.08121	-2.91661	-3.12791	-2.54916	-2.49583	-2.59593	-2.66612	-3.04431	-2.74863	0.385151
96.4824	-2.73494	-3.48217	-2.20011	-2.99399	-3.24005	-2.57361	-2.58141	-2.67969	-2.79814	-3.08495	-2.8369	0.371458
96.9849	-2.8614	-3.5017	-2.29783	-3.05605	-3.33381	-2.56635	-2.63042	-2.73952	-2.89407	-3.09262	-2.89738	0.362936
97.4874	-2.96686	-3.50881	-2.39281	-3.08431	-3.39032	-2.5446	-2.66497	-2.79315	-2.96378	-3.08497	-2.93946	0.353148
97.9899	-3.06644	-3.49183	-2.45909	-3.07762	-3.40799	-2.49542	-2.68398	-2.82757	-3.02242	-3.04986	-2.95822	0.346589
98.4925	-3.1322	-3.4416	-2.4983	-3.05517	-3.40517	-2.40889	-2.66468	-2.83247	-3.04276	-2.97799	-2.94592	0.348711
98.995	-3.17576	-3.37895	-2.53282	-3.01609	-3.38038	-2.30571	-2.62691	-2.82799	-3.03566	-2.89034	-2.91706	0.354813
99.4975	-3.21263	-3.29744	-2.53535	-2.93531	-3.30781	-2.17258	-2.56572	-2.81456	-3.00949	-2.77636	-2.86272	0.367845
100	-3.21857	-3.24686	-2.5144	-2.8446	-3.21965	-2.09499	-2.51383	-2.79838	-2.9804	-2.70875	-2.81404	0.373032

## Sheet: M1b_RightLeg_NH
StancePhase	NEleR_Meas1	NEleR_Meas2	NEleR_Meas3	NEleR_Meas4	NEleR_Meas5	NEleR_Meas6	NEleR_Meas7	NEleR_Meas8	NEleR_Meas9	NEleR_Meas10	NEleR_Mean	NEleR_SD
0	4.4215	4.63605	3.08301	3.14814	2.95992	5.26618	4.29883	4.19416	4.22112	4.66697	4.08959	0.772746
0.502513	4.40618	4.66519	3.04507	3.13775	2.7637	5.23711	4.25618	4.12378	4.11542	4.63014	4.03805	0.802674
1.00503	4.3852	4.67547	3.00751	3.12536	2.56351	5.19735	4.20761	4.04111	4.00238	4.58796	3.97935	0.832535
1.50754	4.369	4.67424	2.98159	3.12004	2.37574	5.15216	4.16581	3.95669	3.89072	4.55564	3.92416	0.860263
2.01005	4.34254	4.67354	2.97015	3.11338	2.19015	5.08573	4.11263	3.87274	3.78211	4.51623	3.86592	0.884125
2.51256	4.3026	4.66729	2.95903	3.09726	1.99767	5.00036	4.0502	3.77458	3.66275	4.47627	3.7988	0.908878
3.01508	4.26494	4.64366	2.94979	3.07967	1.80446	4.91113	3.9923	3.66463	3.53561	4.44437	3.72906	0.935508
3.51759	4.22528	4.60978	2.95586	3.06851	1.62277	4.81382	3.93408	3.55746	3.41552	4.41116	3.66143	0.957921
4.0201	4.16878	4.57655	2.96949	3.05542	1.44667	4.69696	3.86339	3.44565	3.29539	4.36497	3.58833	0.976458
4.52261	4.10525	4.53594	2.97847	3.03218	1.26799	4.57059	3.78903	3.31829	3.1647	4.31231	3.50748	0.997031
5.02513	4.04425	4.47929	2.99334	3.00706	1.0974	4.44684	3.72216	3.18805	3.03616	4.26114	3.42757	1.01722
5.52764	3.97117	4.41736	3.0206	2.98827	0.944602	4.31633	3.65295	3.06251	2.91735	4.20182	3.3493	1.03126
6.03015	3.8827	4.35939	3.04558	2.96775	0.801264	4.1733	3.57466	2.92822	2.79484	4.12546	3.26532	1.04251
6.53266	3.79507	4.29561	3.06566	2.93747	0.663259	4.03233	3.50037	2.78493	2.66803	4.04168	3.17844	1.05507
7.03518	3.70504	4.22017	3.09504	2.90554	0.543122	3.89909	3.43483	2.64847	2.55204	3.95895	3.09623	1.06399
7.53769	3.59869	4.14545	3.12947	2.87988	0.445798	3.76101	3.36454	2.51561	2.44301	3.86814	3.01516	1.06635
8.0402	3.48624	4.07754	3.15466	2.85207	0.360484	3.61837	3.2883	2.37438	2.32801	3.76307	2.93031	1.06732
8.54271	3.37788	4.00507	3.1784	2.81379	0.286107	3.48601	3.21961	2.23493	2.21578	3.6551	2.84727	1.06798
9.04523	3.25977	3.92507	3.21012	2.77293	0.235061	3.36211	3.15567	2.10781	2.11558	3.55172	2.76958	1.06306
9.54774	3.12864	3.85078	3.23632	2.73742	0.207318	3.23445	3.08283	1.98155	2.01446	3.44331	2.69171	1.05307
10.0503	3.00056	3.78494	3.25031	2.6992	0.191309	3.10975	3.00627	1.85234	1.90686	3.32529	2.61268	1.04285
10.5528	2.87287	3.71524	3.26586	2.65075	0.189551	3.00037	2.93726	1.73513	1.80654	3.20979	2.53834	1.03063
11.0553	2.73219	3.64141	3.28222	2.60104	0.21326	2.89843	2.86685	1.63002	1.7129	3.103	2.46813	1.01276
11.5578	2.58868	3.57633	3.28387	2.55891	0.25767	2.79549	2.78527	1.52353	1.61197	2.99502	2.39767	0.992384
12.0603	2.45309	3.51897	3.27592	2.5172	0.311696	2.70328	2.70328	1.42148	1.50983	2.88281	2.32976	0.972656
12.5628	2.31276	3.4567	3.27094	2.46897	0.380942	2.62904	2.62737	1.33565	1.41897	2.7787	2.268	0.950598
13.0653	2.16481	3.39204	3.25854	2.42313	0.473936	2.56091	2.54467	1.25608	1.33016	2.68706	2.20913	0.925253
13.5678	2.02524	3.33722	3.23001	2.38817	0.581381	2.49576	2.45142	1.17464	1.23644	2.59712	2.15174	0.900924
14.0704	1.89209	3.28816	3.19916	2.35654	0.693641	2.44688	2.36088	1.10397	1.1518	2.50659	2.09997	0.878863
14.5729	1.75222	3.23327	3.16976	2.32067	0.818623	2.41434	2.27297	1.04712	1.08032	2.42729	2.05366	0.856539
15.0754	1.61478	3.17823	3.12698	2.28871	0.960916	2.38449	2.1742	0.989917	1.00889	2.36155	2.00887	0.83536
15.5779	1.49001	3.13418	3.07311	2.26853	1.10749	2.35964	2.06787	0.934163	0.940151	2.29789	1.9673	0.819077
16.0804	1.36521	3.09443	3.02266	2.252	1.25155	2.35144	1.96668	0.892881	0.887606	2.23491	1.93194	0.807387
16.5829	1.23626	3.0491	2.96864	2.23093	1.40277	2.3528	1.86442	0.859018	0.844477	2.18427	1.89927	0.798931
17.0854	1.11788	3.00648	2.90026	2.21283	1.56137	2.3515	1.75065	0.821713	0.800078	2.14672	1.86695	0.795661
17.5879	1.00808	2.97571	2.82995	2.20507	1.71264	2.35516	1.635	0.791481	0.764804	2.11058	1.83885	0.799129
18.0905	0.893375	2.94764	2.76546	2.19908	1.85457	2.37156	1.5265	0.774612	0.744647	2.07574	1.81532	0.807861
18.593	0.781977	2.91442	2.69349	2.18621	1.99814	2.38862	1.41467	0.757495	0.725617	2.05369	1.79143	0.820889
19.0955	0.68425	2.88623	2.61341	2.17365	2.13941	2.39917	1.29475	0.738029	0.704974	2.04367	1.76776	0.838741
19.598	0.588218	2.86973	2.54062	2.16858	2.26472	2.41494	1.18011	0.729658	0.695298	2.03386	1.74857	0.860861
20.1005	0.489565	2.85396	2.47173	2.16231	2.37808	2.43805	1.07408	0.728466	0.691706	2.02527	1.73132	0.88562
20.603	0.402867	2.83367	2.39407	2.14618	2.49036	2.45417	0.964582	0.721419	0.679954	2.02909	1.71164	0.912135
21.1055	0.326901	2.82046	2.31678	2.1275	2.59381	2.46271	0.853282	0.716232	0.666499	2.0429	1.69271	0.940127
21.608	0.24838	2.81815	2.24987	2.11363	2.67776	2.47616	0.753457	0.721984	0.659352	2.05483	1.67736	0.968706
22.1106	0.174815	2.81462	2.18106	2.09605	2.75115	2.48995	0.6616	0.726452	0.64526	2.06698	1.66079	0.996863
22.6131	0.116643	2.80754	2.1054	2.06644	2.82226	2.49071	0.566401	0.723995	0.617919	2.09003	1.64073	1.02429
23.1156	0.0622417	2.80923	2.03725	2.03254	2.88009	2.48455	0.474791	0.727851	0.590347	2.12002	1.62189	1.05082
23.6181	0.00648251	2.82044	1.97631	2.00211	2.91831	2.48159	0.396641	0.737612	0.561953	2.14521	1.60467	1.07567
24.1206	-0.0367331	2.82866	1.90839	1.96704	2.94937	2.47164	0.322682	0.739115	0.518732	2.16904	1.58379	1.09858
24.6231	-0.0683514	2.83459	1.83883	1.91949	2.97763	2.44591	0.245202	0.737067	0.466087	2.20176	1.55982	1.12012
25.1256	-0.102086	2.85051	1.77937	1.86754	2.99057	2.41582	0.174967	0.742914	0.416115	2.23806	1.53738	1.14011
25.6281	-0.131493	2.87402	1.71965	1.81917	2.98732	2.38641	0.116464	0.746724	0.359698	2.26671	1.51447	1.15784
26.1307	-0.146212	2.89286	1.65096	1.76647	2.98186	2.34434	0.0571699	0.739904	0.289804	2.29258	1.48698	1.17394
26.6332	-0.157813	2.91063	1.58589	1.70185	2.97386	2.28753	-0.0050611	0.734814	0.220325	2.32543	1.45775	1.18933
27.1357	-0.172333	2.93877	1.52723	1.63344	2.9511	2.22956	-0.0580158	0.734652	0.155638	2.35869	1.42987	1.20332
27.6382	-0.176286	2.9718	1.46011	1.56916	2.91807	2.16904	-0.103409	0.725155	0.0832451	2.38188	1.39988	1.2155
28.1407	-0.170169	2.99843	1.38609	1.50124	2.88803	2.09304	-0.153782	0.70787	0.00642601	2.4013	1.36585	1.22709
28.6432	-0.167932	3.02502	1.31832	1.42239	2.85599	2.0068	-0.20502	0.695922	-0.0608131	2.42608	1.33168	1.23856
29.1457	-0.163682	3.06148	1.24952	1.34121	2.81183	1.92271	-0.246294	0.682339	-0.12433	2.44853	1.29833	1.24914
29.6482	-0.146676	3.09957	1.16885	1.26603	2.76454	1.83359	-0.285012	0.656222	-0.193473	2.45927	1.26229	1.25902
30.1508	-0.128173	3.12965	1.0875	1.18974	2.7246	1.73048	-0.33068	0.628329	-0.25675	2.46611	1.22408	1.26909
30.6533	-0.114794	3.16037	1.0121	1.10571	2.68307	1.62471	-0.374036	0.605275	-0.307115	2.47752	1.18728	1.27928
31.1558	-0.0932347	3.19934	0.929189	1.02275	2.63303	1.5246	-0.408371	0.573701	-0.356726	2.48489	1.15092	1.28939
31.6583	-0.0636066	3.23574	0.837489	0.949074	2.58635	1.41949	-0.445047	0.532025	-0.406345	2.48013	1.11253	1.29959
32.1608	-0.0402971	3.26187	0.751188	0.877306	2.54916	1.30673	-0.488339	0.494275	-0.441936	2.47225	1.07422	1.30944
32.6633	-0.0181788	3.28783	0.666623	0.800129	2.50976	1.20045	-0.526246	0.45698	-0.466364	2.46863	1.03796	1.31903
33.1658	0.0135618	3.31819	0.571479	0.725113	2.46526	1.1024	-0.557913	0.407846	-0.491031	2.45965	1.00146	1.32896
33.6683	0.0435744	3.34015	0.474464	0.65927	2.42871	1.00032	-0.59595	0.355551	-0.507414	2.43841	0.963709	1.33812
34.1709	0.0644511	3.34875	0.385049	0.594263	2.40118	0.89699	-0.638478	0.30981	-0.505921	2.41487	0.927096	1.3452
34.6734	0.0894046	3.35562	0.291581	0.52202	2.36988	0.804884	-0.673787	0.259174	-0.497341	2.39517	0.891661	1.35173
35.1759	0.118817	3.36272	0.189693	0.449849	2.33636	0.718646	-0.707067	0.199116	-0.486187	2.36894	0.855089	1.35857
35.6784	0.138243	3.35713	0.0934418	0.38501	2.31308	0.627436	-0.749009	0.143577	-0.459094	2.33075	0.818056	1.36313
36.1809	0.152807	3.33833	0.00288405	0.319814	2.29596	0.539445	-0.791937	0.0926816	-0.415739	2.29134	0.782559	1.36493
36.6834	0.17406	3.31979	-0.0948624	0.24712	2.27284	0.463645	-0.827167	0.0333998	-0.369087	2.25558	0.747531	1.36721
37.1859	0.191243	3.30147	-0.193903	0.175025	2.24933	0.390019	-0.864451	-0.0284002	-0.314405	2.21256	0.711848	1.36996
37.6884	0.196985	3.27171	-0.282513	0.111328	2.23565	0.312682	-0.909771	-0.0805223	-0.240416	2.15838	0.677352	1.37006
38.191	0.204817	3.23397	-0.369844	0.0488343	2.22315	0.243728	-0.951552	-0.131564	-0.156307	2.10452	0.644975	1.36861
38.6935	0.215772	3.20127	-0.463143	-0.0193045	2.20201	0.186718	-0.986287	-0.188189	-0.070636	2.05453	0.613275	1.36896
39.196	0.215528	3.17019	-0.549713	-0.0849723	2.18141	0.12936	-1.0259	-0.236906	0.0280398	1.99735	0.582439	1.36982
39.6985	0.209146	3.1295	-0.626247	-0.140339	2.16814	0.0715536	-1.07044	-0.273618	0.142807	1.93083	0.554134	1.36845
40.201	0.208658	3.08503	-0.705843	-0.192408	2.15052	0.0257506	-1.10766	-0.310994	0.259338	1.86696	0.527935	1.3667
40.7035	0.203746	3.04794	-0.786216	-0.247843	2.1229	-0.0110912	-1.14037	-0.346625	0.377862	1.80798	0.502828	1.36714
41.206	0.18691	3.0114	-0.854509	-0.29851	2.0972	-0.0509504	-1.18012	-0.367457	0.510512	1.74279	0.479727	1.36821
41.7085	0.17165	2.96522	-0.917091	-0.336578	2.0761	-0.0883318	-1.22138	-0.379891	0.650058	1.67085	0.459061	1.36778
42.2111	0.159306	2.91736	-0.983672	-0.369011	2.04662	-0.113311	-1.25429	-0.394235	0.784287	1.60433	0.439739	1.3673
42.7136	0.135341	2.87663	-1.04353	-0.402708	2.00797	-0.134684	-1.28712	-0.400355	0.922295	1.54412	0.421796	1.369
43.2161	0.104079	2.8335	-1.09021	-0.430159	1.97273	-0.161221	-1.32793	-0.39219	1.07006	1.4792	0.405786	1.37172
43.7186	0.0771622	2.7797	-1.136	-0.444269	1.93867	-0.1832	-1.36667	-0.383068	1.21297	1.41041	0.390571	1.37284
44.2211	0.043836	2.72502	-1.18214	-0.452858	1.89302	-0.195763	-1.398	-0.375534	1.34697	1.34945	0.375401	1.3733
44.7236	-0.00454083	2.67553	-1.21543	-0.46405	1.83963	-0.211639	-1.43346	-0.357124	1.48456	1.29518	0.360866	1.37605
45.2261	-0.0553998	2.6196	-1.23927	-0.471642	1.78961	-0.234611	-1.47561	-0.332162	1.62097	1.23592	0.34574	1.37957
45.7286	-0.107748	2.55141	-1.2656	-0.469573	1.73596	-0.253307	-1.51235	-0.314144	1.7411	1.17284	0.327859	1.37999
46.2312	-0.176672	2.48201	-1.28692	-0.466571	1.66784	-0.269262	-1.5441	-0.296544	1.85138	1.11627	0.307743	1.37915
46.7337	-0.258319	2.41449	-1.2947	-0.471446	1.5935	-0.295967	-1.58261	-0.271332	1.9608	1.06256	0.285697	1.38073
47.2362	-0.340763	2.3362	-1.30055	-0.478058	1.52171	-0.330728	-1.62423	-0.251319	2.05616	0.999236	0.258767	1.3815
47.7387	-0.434025	2.24484	-1.30998	-0.479941	1.44265	-0.362608	-1.65787	-0.243048	2.13092	0.92798	0.225892	1.37785
48.2412	-0.545767	2.15309	-1.31105	-0.485205	1.35011	-0.398456	-1.6898	-0.234353	2.19916	0.858394	0.189613	1.37411
48.7437	-0.662031	2.06215	-1.30483	-0.501673	1.25607	-0.448161	-1.72947	-0.2262	2.2611	0.785606	0.149257	1.37327
49.2462	-0.779978	1.96085	-1.30555	-0.522063	1.16565	-0.502375	-1.76837	-0.232892	2.30235	0.698466	0.101609	1.37065
49.7487	-0.912465	1.85182	-1.30988	-0.538988	1.0673	-0.552984	-1.7993	-0.249761	2.32853	0.601756	0.0486031	1.36518
50.2513	-1.05383	1.74855	-1.30809	-0.559783	0.959373	-0.610104	-1.83272	-0.265115	2.35251	0.506476	-0.00627364	1.36238
50.7538	-1.19066	1.64948	-1.31057	-0.5916	0.85481	-0.677538	-1.87342	-0.28794	2.36443	0.408445	-0.0654561	1.36231
51.2563	-1.33106	1.54377	-1.32628	-0.626807	0.753776	-0.742358	-1.91016	-0.325302	2.35574	0.299278	-0.13094	1.36008
51.7588	-1.4814	1.43596	-1.34398	-0.658005	0.644172	-0.802053	-1.94163	-0.363718	2.33999	0.186322	-0.198435	1.35699
52.2613	-1.62777	1.33733	-1.36088	-0.692661	0.528602	-0.868221	-1.98037	-0.398985	2.32096	0.0801149	-0.266189	1.35683
52.7638	-1.76706	1.24254	-1.39048	-0.738186	0.418893	-0.938771	-2.02591	-0.443757	2.28403	-0.0248314	-0.338354	1.35709
53.2663	-1.91197	1.14125	-1.43101	-0.787339	0.310336	-1.00126	-2.06735	-0.495353	2.23142	-0.13676	-0.414804	1.35488
53.7688	-2.05817	1.04011	-1.46987	-0.833092	0.192107	-1.05974	-2.10953	-0.540387	2.17733	-0.248516	-0.490976	1.35263
54.2714	-2.19357	0.948464	-1.51348	-0.883132	0.070923	-1.1248	-2.16359	-0.585155	2.11471	-0.351717	-0.568135	1.35169
54.7739	-2.32675	0.858334	-1.57176	-0.94489	-0.043771	-1.18941	-2.2231	-0.639723	2.03272	-0.453875	-0.650221	1.34956
55.2764	-2.46548	0.761116	-1.63412	-1.01107	-0.160525	-1.24469	-2.27967	-0.693624	1.94325	-0.563083	-0.734789	1.34568
55.7789	-2.59773	0.665488	-1.69408	-1.07461	-0.287257	-1.30013	-2.34282	-0.740694	1.85347	-0.671783	-0.819014	1.34184
56.2814	-2.72107	0.57859	-1.76376	-1.14306	-0.414156	-1.36269	-2.41948	-0.793972	1.74984	-0.772911	-0.906266	1.33813
56.7839	-2.84879	0.490562	-1.84398	-1.22363	-0.535405	-1.42173	-2.49925	-0.855128	1.63153	-0.874978	-0.99808	1.33354
57.2864	-2.97794	0.395226	-1.92115	-1.30894	-0.662041	-1.47357	-2.57856	-0.910985	1.51356	-0.984984	-1.09094	1.32818
57.7889	-3.09713	0.302881	-1.99825	-1.39192	-0.797924	-1.53036	-2.66907	-0.965264	1.3925	-1.09448	-1.1849	1.3227
58.2915	-3.21479	0.218113	-2.08626	-1.48003	-0.931498	-1.59327	-2.77141	-1.03013	1.25626	-1.1974	-1.28304	1.31755
58.794	-3.33921	0.129835	-2.17664	-1.5803	-1.06121	-1.65052	-2.87362	-1.09772	1.11445	-1.30282	-1.38377	1.3126
59.2965	-3.459	0.0346097	-2.26019	-1.6853	-1.19884	-1.70452	-2.97759	-1.15924	0.977137	-1.41639	-1.48493	1.30715
59.799	-3.57146	-0.0563515	-2.34732	-1.78803	-1.34367	-1.7671	-3.09404	-1.22624	0.83275	-1.52883	-1.58903	1.30175
60.3015	-3.68954	-0.141288	-2.44177	-1.8958	-1.48402	-1.83367	-3.21748	-1.30347	0.677371	-1.6352	-1.69649	1.29773
60.804	-3.81068	-0.231824	-2.53034	-2.01538	-1.62264	-1.89436	-3.33765	-1.37799	0.525543	-1.745	-1.80403	1.29425
61.3065	-3.92338	-0.328487	-2.6129	-2.1392	-1.77028	-1.95707	-3.46142	-1.45021	0.377218	-1.86253	-1.91283	1.28992
61.809	-4.03531	-0.419885	-2.70135	-2.2602	-1.9218	-2.03043	-3.59589	-1.53311	0.219442	-1.97793	-2.02565	1.28628
62.3116	-4.15453	-0.507169	-2.79029	-2.38543	-2.06697	-2.10507	-3.73098	-1.6216	0.058487	-2.08739	-2.13909	1.28453
62.8141	-4.26977	-0.601787	-2.86893	-2.52131	-2.21214	-2.17529	-3.86057	-1.70477	-0.0937619	-2.20061	-2.25089	1.28248
63.3166	-4.37761	-0.70142	-2.94581	-2.66015	-2.36542	-2.2522	-3.99433	-1.79183	-0.246453	-2.32032	-2.36555	1.27927
63.8191	-4.49025	-0.795222	-3.02768	-2.79486	-2.51814	-2.33883	-4.13388	-1.89011	-0.40622	-2.43619	-2.48314	1.2774
64.3216	-4.60513	-0.887095	-3.10289	-2.93222	-2.66313	-2.42328	-4.26701	-1.98751	-0.559567	-2.54559	-2.59734	1.27686
64.8241	-4.71052	-0.987504	-3.16843	-3.07827	-2.80967	-2.50529	-4.39277	-2.08103	-0.702744	-2.65834	-2.70946	1.27479
65.3266	-4.81323	-1.09131	-3.23657	-3.22528	-2.96271	-2.59631	-4.52095	-2.18337	-0.848021	-2.77589	-2.82537	1.27185
65.8291	-4.92112	-1.18873	-3.3054	-3.36622	-3.11171	-2.69305	-4.64754	-2.29218	-0.991992	-2.88791	-2.94058	1.27062
66.3317	-5.02321	-1.28593	-3.36319	-3.50767	-3.25328	-2.78419	-4.76155	-2.39499	-1.12129	-2.99308	-3.04884	1.26958
66.8342	-5.11558	-1.39159	-3.41605	-3.65554	-3.39778	-2.87489	-4.86754	-2.4979	-1.24186	-3.10127	-3.156	1.26654
67.3367	-5.20991	-1.49813	-3.47324	-3.80231	-3.54559	-2.97407	-4.97359	-2.60992	-1.3627	-3.2127	-3.26621	1.26359
67.8392	-5.30389	-1.59746	-3.52502	-3.94113	-3.6851	-3.07324	-5.07185	-2.72038	-1.47287	-3.31711	-3.3708	1.26226
68.3417	-5.38562	-1.69769	-3.56548	-4.07846	-3.81654	-3.16444	-5.15515	-2.82298	-1.56605	-3.4145	-3.46669	1.26006
68.8442	-5.4609	-1.80533	-3.60601	-4.22005	-3.94964	-3.25674	-5.23216	-2.92924	-1.65427	-3.51475	-3.56291	1.25617
69.3467	-5.5371	-1.91093	-3.64758	-4.35841	-4.08045	-3.35421	-5.3071	-3.0396	-1.73841	-3.61692	-3.65907	1.25314
69.8492	-5.60311	-2.00854	-3.67755	-4.4867	-4.19807	-3.44514	-5.36953	-3.14096	-1.80527	-3.71102	-3.74459	1.25102
70.3518	-5.65405	-2.10746	-3.69857	-4.61108	-4.30623	-3.52654	-5.41699	-3.23616	-1.85788	-3.79828	-3.82132	1.24727
70.8543	-5.70057	-2.21154	-3.72098	-4.73706	-4.41274	-3.6088	-5.45954	-3.33549	-1.90715	-3.88816	-3.8982	1.24257
71.3568	-5.74045	-2.31	-3.73699	-4.85725	-4.51012	-3.69034	-5.49626	-3.43062	-1.94483	-3.97835	-3.96952	1.23932
71.8593	-5.76155	-2.39928	-3.73776	-4.96479	-4.58964	-3.75923	-5.5164	-3.51267	-1.96171	-4.05886	-4.02619	1.23643
72.3618	-5.76876	-2.48924	-3.73286	-5.06553	-4.65797	-3.818	-5.52258	-3.59141	-1.968	-4.13165	-4.0746	1.23196
72.8643	-5.76958	-2.5808	-3.72602	-5.16472	-4.72037	-3.87586	-5.52399	-3.67018	-1.9678	-4.20536	-4.12047	1.2279
73.3668	-5.75348	-2.6624	-3.70464	-5.25491	-4.76729	-3.92603	-5.51483	-3.73624	-1.94828	-4.27607	-4.15442	1.22618
73.8693	-5.71505	-2.73263	-3.66795	-5.32917	-4.79329	-3.95897	-5.48631	-3.78916	-1.90909	-4.33385	-4.17155	1.22466
74.3719	-5.66472	-2.80092	-3.62707	-5.3931	-4.8071	-3.98167	-5.44517	-3.84003	-1.86249	-4.38137	-4.18037	1.22219
74.8744	-5.60122	-2.86498	-3.57707	-5.45199	-4.81086	-3.99979	-5.39718	-3.88366	-1.80385	-4.42643	-4.1817	1.2219
75.3769	-5.51249	-2.91303	-3.50711	-5.49882	-4.79378	-4.00279	-5.33266	-3.9095	-1.72218	-4.46393	-4.16563	1.22484
75.8794	-5.40295	-2.94579	-3.4248	-5.5269	-4.75396	-3.98535	-5.24641	-3.92543	-1.62587	-4.48439	-4.13218	1.22774
76.3819	-5.28113	-2.97186	-3.33711	-5.54195	-4.70077	-3.95697	-5.14751	-3.93798	-1.52262	-4.49137	-4.08893	1.23057
76.8844	-5.13761	-2.98642	-3.23293	-5.54953	-4.63284	-3.91848	-5.03705	-3.93581	-1.40092	-4.4921	-4.03237	1.23758
77.3869	-4.96677	-2.97848	-3.10854	-5.54279	-4.53945	-3.85807	-4.90372	-3.91545	-1.25704	-4.48064	-3.9551	1.24823
77.8894	-4.77987	-2.95121	-2.97585	-5.51481	-4.42243	-3.77583	-4.74735	-3.88821	-1.10377	-4.44807	-3.86074	1.25815
78.392	-4.57754	-2.91255	-2.83371	-5.47085	-4.29102	-3.68178	-4.57778	-3.852	-0.940195	-4.39879	-3.75362	1.26911
78.8945	-4.34808	-2.85619	-2.67019	-5.41617	-4.14077	-3.57188	-4.39152	-3.79478	-0.753974	-4.3394	-3.62829	1.28548
79.397	-4.09605	-2.77309	-2.49068	-5.34379	-3.96242	-3.43559	-4.17842	-3.72144	-0.551061	-4.26315	-3.48157	1.30403
79.8995	-3.8318	-2.66939	-2.30532	-5.24661	-3.76156	-3.27822	-3.94371	-3.64072	-0.342531	-4.16184	-3.31817	1.32032
80.402	-3.54678	-2.55294	-2.10508	-5.12994	-3.54636	-3.10804	-3.69605	-3.54311	-0.119188	-4.04089	-3.13884	1.33815
80.9045	-3.23482	-2.41686	-1.88335	-4.9998	-3.30963	-2.91681	-3.428	-3.42215	0.125759	-3.90675	-2.93924	1.3606
81.407	-2.90819	-2.2547	-1.65207	-4.85012	-3.04443	-2.69739	-3.13276	-3.28893	0.37936	-3.75244	-2.72017	1.38249
81.9095	-2.56908	-2.0754	-1.41402	-4.67431	-2.75952	-2.4593	-2.82002	-3.14548	0.638377	-3.57081	-2.48496	1.40134
82.4121	-2.20536	-1.886	-1.15667	-4.47832	-2.46075	-2.20716	-2.4951	-2.97982	0.915982	-3.36856	-2.23217	1.42227
82.9146	-1.82164	-1.67839	-0.882652	-4.26896	-2.13865	-1.93019	-2.14774	-2.79455	1.20932	-3.15205	-1.96055	1.44609
83.4171	-1.43019	-1.4482	-0.604793	-4.04047	-1.78961	-1.62664	-1.7762	-2.60146	1.50474	-2.91387	-1.67267	1.46749
83.9196	-1.02298	-1.2061	-0.316928	-3.78608	-1.42486	-1.30874	-1.39292	-2.39436	1.80891	-2.64775	-1.36918	1.48655
84.4221	-0.593179	-0.957116	-0.00977272	-3.51192	-1.04729	-0.976695	-0.998501	-2.16459	2.13179	-2.36159	-1.04889	1.50757
84.9246	-0.154555	-0.691593	0.305237	-3.22543	-0.646312	-0.619716	-0.58218	-1.92273	2.46132	-2.0617	-0.713765	1.52936
85.4271	0.289143	-0.40728	0.621034	-2.9212	-0.22269	-0.242467	-0.148538	-1.67488	2.79008	-1.74033	-0.365713	1.54848
85.9296	0.750816	-0.115941	0.949892	-2.59256	0.210758	0.142567	0.289649	-1.40931	3.13113	-1.39251	-0.00355059	1.56626
86.4322	1.22555	0.179919	1.2922	-2.24631	0.654777	0.540427	0.737136	-1.12548	3.48475	-1.02785	0.371512	1.58467
86.9347	1.69893	0.490948	1.63288	-1.891	1.11979	0.959651	1.20242	-0.836958	3.83475	-0.65278	0.755864	1.60239
87.4372	2.17884	0.81671	1.97466	-1.52164	1.60019	1.38968	1.67461	-0.540696	4.18376	-0.259184	1.14969	1.61832
87.9397	2.67281	1.14465	2.32917	-1.13166	2.08317	1.82087	2.14345	-0.225645	4.54371	0.156682	1.55372	1.63264
88.4422	3.16521	1.47492	2.68623	-0.728617	2.57353	2.2626	2.61806	0.0990833	4.90337	0.583548	1.96379	1.64539
88.9447	3.65067	1.81822	3.03452	-0.322155	3.07988	2.71813	3.10155	0.423318	5.25037	1.01509	2.37696	1.65716
89.4472	4.14282	2.17071	3.38506	0.0923071	3.59159	3.17218	3.57812	0.757406	5.59619	1.45971	2.79461	1.66769
89.9497	4.63586	2.5191	3.74119	0.5212	4.09725	3.62	4.0427	1.10457	5.94411	1.91934	3.21453	1.6748
90.4523	5.11277	2.86579	4.08585	0.955958	4.60501	4.07288	4.50662	1.44914	6.27598	2.38062	3.63106	1.6791
90.9548	5.58124	3.22046	4.41733	1.38574	5.11946	4.52675	4.96563	1.78938	6.59022	2.8373	4.04335	1.68354
91.4573	6.04915	3.57544	4.74854	1.81483	5.62521	4.96467	5.4024	2.1372	6.90073	3.29806	4.45162	1.68623
91.9598	6.49861	3.9176	5.0709	2.24952	6.11398	5.38867	5.819	2.4847	7.19865	3.76282	4.85044	1.68385
92.4623	6.92313	4.25203	5.3689	2.68022	6.59657	5.80892	6.22582	2.81728	7.46827	4.21633	5.23575	1.67983
92.9648	7.33772	4.58694	5.65156	3.09514	7.07251	6.21392	6.61127	3.14309	7.71996	4.65324	5.60853	1.6772
93.4673	7.73624	4.9114	5.92543	3.4987	7.52415	6.58965	6.96147	3.46828	7.96115	5.08306	5.96595	1.67138
93.9698	8.10077	5.21395	6.17311	3.89748	7.94918	6.94532	7.28625	3.77655	8.17422	5.50412	6.30209	1.6611
94.4724	8.44103	5.50292	6.38943	4.28135	8.36019	7.2869	7.59198	4.06248	8.35466	5.90052	6.61715	1.65233
94.9749	8.76704	5.7848	6.58938	4.63841	8.75139	7.59808	7.86258	4.33966	8.51874	6.26925	6.91193	1.645
95.4774	9.06134	6.04652	6.76839	4.97422	9.10589	7.87251	8.09228	4.60362	8.6619	6.62133	7.1808	1.63387
95.9799	9.31953	6.28007	6.91004	5.29635	9.42839	8.12457	8.29607	4.83813	8.7674	6.95398	7.42145	1.62186
96.4824	9.55984	6.4971	7.02339	5.59512	9.73089	8.35364	8.47362	5.05064	8.8449	7.25182	7.6381	1.61372
96.9849	9.77766	6.70201	7.12043	5.85975	10.0026	8.54289	8.60853	5.25217	8.90673	7.51521	7.8288	1.60517
97.4874	9.95646	6.88089	7.18745	6.09782	10.2306	8.69566	8.705	5.42929	8.93836	7.75684	7.98783	1.5938
97.9899	10.1087	7.03048	7.21881	6.31859	10.4264	8.82696	8.77868	5.5756	8.93374	7.97318	8.11911	1.58499
98.4925	10.2461	7.16432	7.23292	6.51348	10.5991	8.92905	8.82234	5.70685	8.91215	8.15042	8.22767	1.57871
98.995	10.3521	7.2871	7.22907	6.67196	10.735	8.98949	8.82532	5.82682	8.87118	8.29178	8.30799	1.56907
99.4975	10.4303	7.38492	7.19036	6.81705	10.8346	9.01836	8.79157	5.92312	8.79183	8.41729	8.35994	1.55839
100	10.4699	7.39553	7.17414	6.90397	10.8716	9.03425	8.76669	5.94162	8.76502	8.50732	8.38301	1.55868

## Sheet: M1b_RightLeg_NW
StancePhase	NDevR_Meas1	NDevR_Meas2	NDevR_Meas3	NDevR_Meas4	NDevR_Meas5	NDevR_Meas6	NDevR_Meas7	NDevR_Meas8	NDevR_Meas9	NDevR_Meas10	NDevR_Mean	NDevR_SD
0	-3.38958	-4.04164	-3.90186	-3.8929	-3.55178	-4.99474	-4.06242	-4.00312	-3.47182	-5.03108	-4.03409	0.569622
0.502513	-3.37616	-3.94539	-3.81163	-3.84105	-3.4573	-4.9514	-3.99695	-3.82526	-3.39755	-4.93366	-3.95364	0.567284
1.00503	-3.35788	-3.86447	-3.73519	-3.78071	-3.37118	-4.88311	-3.90379	-3.66681	-3.33566	-4.76975	-3.86686	0.54783
1.50754	-3.32466	-3.78593	-3.65083	-3.71057	-3.27762	-4.80029	-3.80152	-3.50125	-3.26464	-4.61102	-3.77283	0.532926
2.01005	-3.29404	-3.69486	-3.55215	-3.63774	-3.17606	-4.71543	-3.70047	-3.32005	-3.17789	-4.45477	-3.67235	0.524424
2.51256	-3.27054	-3.59931	-3.4603	-3.57476	-3.08533	-4.62783	-3.60073	-3.14533	-3.09591	-4.2958	-3.57558	0.515215
3.01508	-3.23322	-3.51505	-3.37374	-3.51139	-2.99985	-4.5198	-3.4844	-2.97623	-3.0165	-4.12163	-3.47518	0.5018
3.51759	-3.18662	-3.43412	-3.27382	-3.43691	-2.9037	-4.39695	-3.35726	-2.79436	-2.92043	-3.94207	-3.36462	0.492627
4.0201	-3.14925	-3.34335	-3.17019	-3.36224	-2.80604	-4.2754	-3.23585	-2.60976	-2.81712	-3.77063	-3.25398	0.489305
4.52261	-3.10799	-3.25395	-3.07883	-3.29844	-2.7213	-4.14563	-3.11018	-2.43958	-2.72247	-3.59807	-3.14764	0.483564
5.02513	-3.04951	-3.17905	-2.98465	-3.23451	-2.63748	-3.9941	-2.96617	-2.26959	-2.62156	-3.41285	-3.03495	0.476736
5.52764	-2.99234	-3.10671	-2.87774	-3.15905	-2.54203	-3.83444	-2.81753	-2.09012	-2.50479	-3.22657	-2.91513	0.476496
6.03015	-2.94155	-3.02592	-2.77726	-3.08252	-2.44885	-3.67781	-2.67541	-1.92122	-2.39195	-3.05174	-2.79942	0.478763
6.53266	-2.87626	-2.95035	-2.68625	-3.01568	-2.36729	-3.50877	-2.52387	-1.7667	-2.28677	-2.87738	-2.68593	0.478503
7.03518	-2.80052	-2.88923	-2.58456	-2.94733	-2.28093	-3.32092	-2.35649	-1.60619	-2.16954	-2.69281	-2.56485	0.482444
7.53769	-2.73363	-2.82749	-2.47706	-2.86602	-2.18274	-3.13241	-2.19203	-1.44447	-2.0455	-2.5107	-2.44121	0.491937
8.0402	-2.66342	-2.75744	-2.38263	-2.7825	-2.08975	-2.94612	-2.03366	-1.3009	-1.93409	-2.34141	-2.32319	0.49911
8.54271	-2.57629	-2.69487	-2.29006	-2.70802	-2.00509	-2.74401	-1.86346	-1.16391	-1.82438	-2.1716	-2.20417	0.50718
9.04523	-2.491	-2.64517	-2.18556	-2.63189	-1.91049	-2.52876	-1.68492	-1.01891	-1.70281	-1.99155	-2.07911	0.523479
9.54774	-2.41386	-2.59163	-2.08683	-2.54312	-1.80579	-2.31911	-1.51792	-0.883543	-1.58761	-1.8151	-1.95645	0.540323
10.0503	-2.32419	-2.53087	-2.0025	-2.45293	-1.70911	-2.1091	-1.35712	-0.76628	-1.48809	-1.65108	-1.83913	0.552664
10.5528	-2.22564	-2.48008	-1.91318	-2.3729	-1.6172	-1.88294	-1.18733	-0.64666	-1.38497	-1.48521	-1.71961	0.571282
11.0553	-2.13841	-2.44071	-1.81925	-2.29231	-1.51273	-1.6525	-1.02156	-0.524381	-1.27873	-1.31	-1.59906	0.59752
11.5578	-2.05112	-2.39566	-1.74189	-2.19995	-1.40269	-1.43296	-0.875593	-0.420554	-1.19075	-1.14116	-1.48523	0.618748
12.0603	-1.94968	-2.3461	-1.67456	-2.10688	-1.30388	-1.21096	-0.735851	-0.327833	-1.11402	-0.986344	-1.37561	0.637257
12.5628	-1.85306	-2.30951	-1.60016	-2.02452	-1.2069	-0.977152	-0.593071	-0.22796	-1.03066	-0.830521	-1.26535	0.665238
13.0653	-1.76861	-2.28299	-1.53332	-1.94184	-1.0975	-0.750119	-0.466073	-0.135162	-0.954583	-0.668282	-1.15985	0.696808
13.5678	-1.67558	-2.24985	-1.48697	-1.84742	-0.988561	-0.537281	-0.361628	-0.0620698	-0.897815	-0.516385	-1.06236	0.721165
14.0704	-1.5772	-2.21549	-1.44256	-1.75238	-0.892674	-0.320572	-0.260867	0.0108377	-0.840528	-0.380288	-0.967171	0.746283
14.5729	-1.49437	-2.19614	-1.39477	-1.66831	-0.795098	-0.0995319	-0.163146	0.0894684	-0.776388	-0.243662	-0.874195	0.780421
15.0754	-1.41615	-2.18445	-1.36438	-1.58432	-0.686566	0.105176	-0.0884367	0.15272	-0.725543	-0.102751	-0.78947	0.814237
15.5779	-1.32772	-2.16501	-1.34856	-1.48921	-0.584256	0.296184	-0.0326823	0.203353	-0.684746	0.0253559	-0.710729	0.8417
16.0804	-1.2479	-2.14694	-1.32686	-1.39451	-0.495042	0.491592	0.023072	0.262201	-0.633285	0.137775	-0.63299	0.871851
16.5829	-1.18449	-2.14413	-1.30874	-1.31234	-0.401378	0.682136	0.0702485	0.319398	-0.580764	0.251767	-0.560829	0.908239
17.0854	-1.11623	-2.14522	-1.30961	-1.23213	-0.300869	0.84997	0.0927471	0.358556	-0.543329	0.369112	-0.4977	0.941966
17.5879	-1.04551	-2.13726	-1.31254	-1.14291	-0.212904	1.00714	0.104289	0.396499	-0.504737	0.47244	-0.437549	0.97075
18.0905	-0.993276	-2.13268	-1.30664	-1.05661	-0.137481	1.1669	0.118826	0.444072	-0.454699	0.561216	-0.379037	1.00197
18.593	-0.948402	-2.14232	-1.31095	-0.985584	-0.0562625	1.31237	0.120778	0.48112	-0.413476	0.653074	-0.328966	1.03633
19.0955	-0.894994	-2.15178	-1.32726	-0.919159	0.0263571	1.43357	0.102207	0.505099	-0.384185	0.747609	-0.286254	1.06699
19.598	-0.851154	-2.15147	-1.33405	-0.846233	0.0922501	1.54943	0.0830046	0.537816	-0.346056	0.827438	-0.243903	1.09362
20.1005	-0.82457	-2.15632	-1.33598	-0.778689	0.149043	1.66485	0.0686064	0.574236	-0.304741	0.894442	-0.204912	1.12162
20.603	-0.793237	-2.17336	-1.35133	-0.728649	0.213449	1.75959	0.0405249	0.594967	-0.280208	0.966319	-0.175193	1.15048
21.1055	-0.758399	-2.18605	-1.36737	-0.685009	0.274813	1.83409	0.000733089	0.612792	-0.260798	1.04046	-0.149473	1.17544
21.608	-0.740618	-2.18872	-1.36948	-0.636301	0.31865	1.90889	-0.0302309	0.64271	-0.232495	1.09972	-0.122787	1.19682
22.1106	-0.728555	-2.1978	-1.37487	-0.594133	0.358628	1.9787	-0.0570863	0.66663	-0.213851	1.1482	-0.101415	1.21825
22.6131	-0.705363	-2.21611	-1.39083	-0.570161	0.406899	2.0248	-0.0970166	0.676617	-0.213216	1.20317	-0.0881214	1.23901
23.1156	-0.688359	-2.22604	-1.39665	-0.552642	0.447708	2.05781	-0.139173	0.693989	-0.209779	1.25973	-0.0753411	1.25589
23.6181	-0.685334	-2.22616	-1.39214	-0.529614	0.472147	2.09445	-0.167537	0.71888	-0.203522	1.30121	-0.0617623	1.26907
24.1206	-0.6741	-2.23339	-1.39753	-0.512261	0.498013	2.12061	-0.19558	0.730074	-0.215264	1.33393	-0.05455	1.28107
24.6231	-0.655125	-2.24626	-1.4051	-0.511734	0.531244	2.12411	-0.234783	0.735524	-0.236724	1.37453	-0.0524313	1.29182
25.1256	-0.649048	-2.24726	-1.39731	-0.515895	0.553409	2.12315	-0.267915	0.753557	-0.249372	1.41601	-0.0480666	1.29905
25.6281	-0.645194	-2.23937	-1.38843	-0.512575	0.562663	2.12642	-0.287101	0.769385	-0.267213	1.44258	-0.0438833	1.30245
26.1307	-0.626508	-2.23913	-1.39083	-0.512795	0.578461	2.11465	-0.311006	0.770225	-0.301813	1.46273	-0.0456018	1.30426
26.6332	-0.610156	-2.24104	-1.38592	-0.52753	0.5997	2.08523	-0.342531	0.775633	-0.332868	1.49217	-0.0487314	1.30529
27.1357	-0.604914	-2.22891	-1.36875	-0.544631	0.607911	2.05928	-0.362148	0.790983	-0.354264	1.52192	-0.0483523	1.30339
27.6382	-0.589148	-2.21005	-1.36036	-0.552023	0.608508	2.03535	-0.371799	0.794586	-0.386227	1.53733	-0.0493816	1.29775
28.1407	-0.563004	-2.19963	-1.35846	-0.560726	0.619775	1.9941	-0.390586	0.78906	-0.42507	1.54883	-0.0545703	1.29102
28.6432	-0.547718	-2.18853	-1.34345	-0.581558	0.633721	1.94334	-0.411941	0.794944	-0.449973	1.57094	-0.0580231	1.28449
29.1457	-0.533708	-2.16288	-1.32546	-0.602095	0.634462	1.90199	-0.418622	0.801702	-0.470609	1.59286	-0.058236	1.27563
29.6482	-0.503859	-2.13387	-1.32059	-0.609933	0.633844	1.8592	-0.421769	0.792518	-0.502607	1.60136	-0.0605704	1.2635
30.1508	-0.475335	-2.11451	-1.31284	-0.615649	0.646329	1.80073	-0.43617	0.783992	-0.529154	1.60874	-0.0643865	1.25129
30.6533	-0.458072	-2.09266	-1.29214	-0.629661	0.658093	1.74303	-0.447387	0.786454	-0.539778	1.62817	-0.0643946	1.24033
31.1558	-0.431005	-2.05773	-1.27829	-0.639463	0.657898	1.69845	-0.444693	0.779157	-0.554183	1.64725	-0.0622603	1.22779
31.6583	-0.393975	-2.02441	-1.27394	-0.632803	0.662187	1.64995	-0.445728	0.759302	-0.574613	1.65433	-0.0619704	1.21296
32.1608	-0.368928	-2.00301	-1.25828	-0.620588	0.679507	1.59209	-0.457371	0.748422	-0.579778	1.66317	-0.0604767	1.19945
32.6633	-0.347385	-1.97933	-1.23641	-0.614011	0.692102	1.54566	-0.460863	0.740999	-0.574676	1.68513	-0.0548784	1.18853
33.1658	-0.312118	-1.94687	-1.22719	-0.60172	0.694952	1.51315	-0.454656	0.717396	-0.57806	1.70614	-0.0488982	1.17714
33.6683	-0.280296	-1.92289	-1.21841	-0.57255	0.706892	1.47496	-0.458563	0.690428	-0.577317	1.716	-0.0441743	1.16471
34.1709	-0.26285	-1.91389	-1.19571	-0.538447	0.729474	1.43463	-0.469821	0.674891	-0.557824	1.72958	-0.0369952	1.15504
34.6734	-0.238904	-1.90373	-1.1766	-0.511603	0.743595	1.4115	-0.469921	0.652471	-0.537123	1.75623	-0.0274084	1.14913
35.1759	-0.207634	-1.88964	-1.16872	-0.481133	0.751287	1.39744	-0.466828	0.615289	-0.522871	1.78046	-0.0192357	1.14333
35.6784	-0.191125	-1.8893	-1.15142	-0.43582	0.771257	1.37505	-0.477485	0.5846	-0.49434	1.79381	-0.0114773	1.13714
36.1809	-0.181168	-1.90368	-1.12445	-0.387375	0.797918	1.35661	-0.489915	0.560296	-0.451381	1.81218	-0.00109732	1.1348
36.6834	-0.15969	-1.91472	-1.10814	-0.347583	0.813538	1.35627	-0.490223	0.521255	-0.414712	1.84284	0.00988379	1.13631
37.1859	-0.143075	-1.92285	-1.09465	-0.305073	0.826981	1.35813	-0.493657	0.475814	-0.376826	1.86921	0.0194006	1.13724
37.6884	-0.142311	-1.94461	-1.06614	-0.248264	0.85424	1.35208	-0.50978	0.442557	-0.319996	1.88476	0.0302538	1.13819
38.191	-0.13611	-1.97582	-1.03667	-0.188739	0.883315	1.35668	-0.520177	0.40722	-0.258769	1.90618	0.0437113	1.14364
38.6935	-0.12257	-1.99886	-1.01844	-0.138378	0.900224	1.37762	-0.518862	0.358128	-0.20612	1.93863	0.057137	1.15184
39.196	-0.123479	-2.01861	-0.992442	-0.0859123	0.919227	1.3951	-0.52439	0.315647	-0.143497	1.96468	0.0706323	1.15849
39.6985	-0.130815	-2.05069	-0.953237	-0.0198244	0.951119	1.40838	-0.536525	0.285655	-0.06597	1.97983	0.0867926	1.16609
40.201	-0.125834	-2.08706	-0.921563	0.0481309	0.978925	1.43732	-0.535085	0.247364	0.00450653	2.00132	0.104803	1.17806
40.7035	-0.124195	-2.11205	-0.894784	0.105869	0.994284	1.47744	-0.523552	0.204034	0.0692485	2.03195	0.122825	1.19061
41.206	-0.137114	-2.13456	-0.852794	0.164559	1.01503	1.50947	-0.51945	0.176184	0.147466	2.05356	0.142235	1.20073
41.7085	-0.143243	-2.16803	-0.805418	0.235619	1.04549	1.54205	-0.513335	0.153521	0.227953	2.06356	0.163817	1.21221
42.2111	-0.139785	-2.20072	-0.768771	0.307023	1.06642	1.59155	-0.488655	0.119685	0.292782	2.07925	0.185878	1.22632
42.7136	-0.148284	-2.21943	-0.726696	0.366352	1.07671	1.64425	-0.457845	0.091149	0.357359	2.10094	0.20845	1.23819
43.2161	-0.161037	-2.23617	-0.668868	0.424631	1.09561	1.68608	-0.43358	0.0780532	0.431685	2.11004	0.232644	1.24672
43.7186	-0.15864	-2.26114	-0.615214	0.493236	1.12052	1.73304	-0.399759	0.0600323	0.494957	2.10631	0.257335	1.25616
44.2211	-0.155832	-2.27951	-0.568655	0.56002	1.13286	1.79383	-0.347451	0.0344499	0.544169	2.10753	0.28214	1.26589
44.7236	-0.163918	-2.2813	-0.508283	0.612556	1.13916	1.84863	-0.295022	0.0225732	0.601173	2.11229	0.308785	1.27092
45.2261	-0.161467	-2.28083	-0.439275	0.662091	1.15743	1.89192	-0.247188	0.0190958	0.66124	2.10298	0.3366	1.27222
45.7286	-0.144706	-2.28463	-0.38106	0.720248	1.17859	1.94315	-0.184976	0.00488128	0.705339	2.08281	0.363964	1.2743
46.2312	-0.135026	-2.27605	-0.321739	0.775076	1.18724	2.00118	-0.109233	-0.00730242	0.746752	2.07033	0.393123	1.27487
46.7337	-0.125634	-2.24925	-0.247004	0.814534	1.19605	2.04527	-0.0398547	-0.00261563	0.801051	2.06288	0.425543	1.26934
47.2362	-0.0971898	-2.22052	-0.17507	0.850494	1.2185	2.08065	0.0278036	0.00131153	0.850582	2.04422	0.458077	1.26107
47.7387	-0.0644039	-2.19305	-0.114615	0.895135	1.2395	2.12608	0.111396	-0.00293886	0.887596	2.02041	0.490512	1.25437
48.2412	-0.0401453	-2.14986	-0.0454759	0.936952	1.24828	2.17128	0.200746	0.00589123	0.933488	2.0096	0.527075	1.24491
48.7437	-0.00440213	-2.09004	0.0319064	0.964352	1.26168	2.20004	0.279682	0.0281094	0.98835	2.00672	0.56664	1.22942
49.2462	0.0463201	-2.03145	0.0956582	0.989543	1.28696	2.22699	0.361442	0.0429908	1.03048	1.99558	0.60445	1.21363
49.7487	0.0892979	-1.97413	0.15247	1.02477	1.30541	2.26499	0.457847	0.0582111	1.0671	1.98316	0.642913	1.20019
50.2513	0.1294	-1.90192	0.219713	1.05838	1.31278	2.29662	0.551365	0.091406	1.11601	1.98569	0.685944	1.18302
50.7538	0.18558	-1.81893	0.282013	1.07839	1.32806	2.31372	0.633021	0.127492	1.16167	1.99508	0.728611	1.16144
51.2563	0.242874	-1.74319	0.325679	1.09653	1.35142	2.33597	0.721009	0.152961	1.19034	1.99517	0.766877	1.14257
51.7588	0.287049	-1.67061	0.369477	1.12464	1.36348	2.36654	0.817953	0.186115	1.22106	1.99416	0.805987	1.12593
52.2613	0.337733	-1.58567	0.418546	1.15077	1.36752	2.38468	0.902972	0.231537	1.25883	2.00663	0.847354	1.10478
52.7638	0.399207	-1.49631	0.45109	1.16293	1.38225	2.39202	0.976701	0.266995	1.28128	2.02218	0.883835	1.08172
53.2663	0.448724	-1.41869	0.469693	1.1731	1.40089	2.40852	1.05804	0.294225	1.29062	2.02566	0.915078	1.06331
53.7688	0.490935	-1.34418	0.495176	1.19335	1.40605	2.42718	1.13982	0.333073	1.3074	2.02757	0.947635	1.04539
54.2714	0.54575	-1.25882	0.517507	1.21188	1.40785	2.42967	1.20339	0.372819	1.3208	2.04181	0.979266	1.02281
54.7739	0.599062	-1.17407	0.520446	1.21684	1.42184	2.42779	1.25946	0.396427	1.31369	2.05678	1.00383	1.00153
55.2764	0.636445	-1.1034	0.521194	1.22026	1.43503	2.43731	1.323	0.420227	1.3029	2.05923	1.02522	0.985291
55.7789	0.677819	-1.03441	0.530724	1.23416	1.43442	2.44314	1.3786	0.454629	1.299	2.06173	1.04798	0.967442
56.2814	0.728513	-0.955823	0.529041	1.24668	1.43553	2.43412	1.41439	0.479151	1.28115	2.07683	1.06696	0.946619
56.7839	0.765983	-0.882073	0.514081	1.24591	1.44856	2.42896	1.44825	0.491011	1.24683	2.09134	1.07988	0.930042
57.2864	0.794664	-0.823054	0.508011	1.24378	1.45616	2.43493	1.48715	0.511774	1.21816	2.09358	1.09252	0.916992
57.7889	0.835244	-0.763338	0.506021	1.25224	1.45151	2.43224	1.51139	0.536177	1.18982	2.09752	1.10488	0.90102
58.2915	0.874422	-0.695178	0.489248	1.25932	1.45333	2.41923	1.51925	0.544695	1.14242	2.11389	1.11206	0.885036
58.794	0.897609	-0.63515	0.471028	1.25302	1.46501	2.41663	1.53143	0.550023	1.08937	2.12796	1.11669	0.874332
59.2965	0.924875	-0.588969	0.466625	1.24522	1.46725	2.42131	1.54522	0.567026	1.04591	2.12979	1.12243	0.864544
59.799	0.96248	-0.539302	0.45838	1.2478	1.46035	2.41358	1.54159	0.577535	0.993894	2.13456	1.12509	0.85234
60.3015	0.988069	-0.482581	0.438958	1.24877	1.46359	2.40156	1.52918	0.573628	0.925931	2.15107	1.12382	0.842819
60.804	1.00562	-0.436547	0.42993	1.23621	1.47303	2.40282	1.52604	0.576583	0.863824	2.16331	1.12408	0.837325
61.3065	1.03624	-0.40242	0.431617	1.22213	1.47013	2.40461	1.52029	0.586469	0.80764	2.16322	1.12399	0.830829
61.809	1.06719	-0.362167	0.423248	1.21852	1.46227	2.39221	1.49831	0.582125	0.73641	2.16703	1.11851	0.823695
62.3116	1.08334	-0.316738	0.412979	1.21356	1.4666	2.38173	1.47683	0.571577	0.658697	2.18157	1.11301	0.820137
62.8141	1.10445	-0.283977	0.419081	1.19549	1.47247	2.38347	1.46681	0.573128	0.59297	2.19001	1.11139	0.818553
63.3166	1.13741	-0.260602	0.426972	1.17647	1.46477	2.37846	1.45036	0.572056	0.524598	2.18652	1.1057	0.815934
63.8191	1.15977	-0.229115	0.424076	1.16862	1.45693	2.36091	1.42269	0.555783	0.44163	2.18833	1.09496	0.814247
64.3216	1.17473	-0.194981	0.429752	1.16026	1.46142	2.3511	1.40451	0.543969	0.364267	2.20022	1.08952	0.815399
64.8241	1.20349	-0.174984	0.449239	1.13981	1.46216	2.34958	1.39708	0.542066	0.298134	2.2047	1.08713	0.817532
65.3266	1.23364	-0.161465	0.460896	1.11952	1.44925	2.33589	1.38102	0.528679	0.222399	2.19809	1.07679	0.819441
65.8291	1.24913	-0.138498	0.467024	1.11151	1.44009	2.31451	1.36132	0.506745	0.140623	2.19804	1.06505	0.822039
66.3317	1.26898	-0.115642	0.487696	1.10413	1.44073	2.3047	1.35723	0.496967	0.0734613	2.20706	1.06253	0.826224
66.8342	1.30032	-0.107474	0.512201	1.08573	1.43215	2.29701	1.35973	0.48914	0.0106484	2.2072	1.05867	0.831538
67.3367	1.32023	-0.102474	0.523448	1.06844	1.41152	2.27436	1.3521	0.466981	-0.063924	2.19698	1.04477	0.836386
67.8392	1.33073	-0.0874496	0.537508	1.06431	1.39816	2.25023	1.34735	0.447399	-0.133727	2.19422	1.03487	0.840431
68.3417	1.35306	-0.0756077	0.564396	1.06162	1.39102	2.23798	1.35837	0.440938	-0.188931	2.19902	1.03419	0.845978
68.8442	1.37514	-0.0785824	0.583192	1.04866	1.37085	2.22043	1.36797	0.42732	-0.250122	2.19313	1.0258	0.853113
69.3467	1.3803	-0.0818669	0.590672	1.03739	1.34218	2.18817	1.3663	0.404055	-0.320145	2.17708	1.00841	0.858277
69.8492	1.38729	-0.0759108	0.60798	1.03966	1.32328	2.16034	1.37159	0.392646	-0.378288	2.16841	0.9997	0.861881
70.3518	1.40395	-0.0767591	0.62939	1.04349	1.3061	2.14108	1.38753	0.387686	-0.430479	2.16467	0.995666	0.868283
70.8543	1.40737	-0.0923595	0.634854	1.03684	1.27383	2.10963	1.39317	0.369678	-0.496219	2.14757	0.978435	0.875784
71.3568	1.39892	-0.106181	0.636534	1.03127	1.23761	2.06629	1.38816	0.351114	-0.563294	2.11974	0.956015	0.879353
71.8593	1.39999	-0.112978	0.648771	1.03838	1.21194	2.03074	1.39148	0.346443	-0.617832	2.09833	0.943525	0.882111
72.3618	1.39883	-0.130624	0.652774	1.04593	1.18263	1.99655	1.39644	0.337225	-0.678298	2.07864	0.92801	0.888899
72.8643	1.37807	-0.162772	0.640016	1.04169	1.13733	1.94431	1.38329	0.315233	-0.752843	2.04291	0.896724	0.894811
73.3668	1.35592	-0.191698	0.631284	1.03708	1.0918	1.88387	1.36119	0.301141	-0.821393	1.99613	0.864532	0.8956
73.8693	1.34055	-0.216518	0.626044	1.04353	1.05443	1.83056	1.34506	0.294392	-0.884954	1.9549	0.838799	0.897676
74.3719	1.30892	-0.255392	0.60245	1.04853	1.00678	1.76903	1.31943	0.273248	-0.965007	1.91232	0.802031	0.904013
74.8744	1.26168	-0.30703	0.567955	1.03945	0.942718	1.68614	1.2709	0.244851	-1.05436	1.85138	0.750367	0.907059
75.3769	1.22026	-0.353448	0.540222	1.02727	0.880621	1.59893	1.21613	0.226402	-1.13619	1.77911	0.69993	0.905569
75.8794	1.17326	-0.39808	0.503671	1.02294	0.821861	1.51461	1.16223	0.202126	-1.22586	1.71097	0.648773	0.907825
76.3819	1.10282	-0.458212	0.444977	1.01344	0.746616	1.41289	1.0889	0.158373	-1.33613	1.63771	0.581139	0.913226
76.8844	1.02662	-0.527997	0.383158	0.98573	0.656116	1.29037	0.99255	0.113672	-1.44844	1.54315	0.501493	0.913428
77.3869	0.953038	-0.590771	0.322745	0.950751	0.568751	1.16687	0.892882	0.0723426	-1.55853	1.43611	0.421419	0.910945
77.8894	0.858948	-0.654441	0.241444	0.919527	0.47863	1.03949	0.787088	0.0120536	-1.68785	1.33064	0.332553	0.913644
78.392	0.744317	-0.734777	0.141635	0.879299	0.367365	0.887966	0.655003	-0.0650037	-1.83385	1.2155	0.225745	0.917403
78.8945	0.630518	-0.822276	0.0431763	0.817606	0.243159	0.719107	0.503474	-0.139039	-1.97743	1.07601	0.109431	0.915386
79.397	0.506607	-0.90308	-0.0652592	0.746023	0.121583	0.550171	0.349898	-0.221193	-2.12965	0.923095	-0.0121809	0.91335
79.8995	0.354834	-0.989429	-0.200544	0.675884	-0.00971722	0.368891	0.182248	-0.328263	-2.30659	0.769454	-0.148323	0.917211
80.402	0.193004	-1.09498	-0.346175	0.5946	-0.165047	0.160328	-0.0142275	-0.443911	-2.4922	0.602283	-0.300632	0.920738
80.9045	0.0303439	-1.20751	-0.492564	0.489814	-0.330439	-0.0601609	-0.224037	-0.558632	-2.67736	0.408768	-0.462178	0.919897
81.407	-0.155188	-1.31698	-0.660455	0.372883	-0.495319	-0.282018	-0.436428	-0.693342	-2.88193	0.201563	-0.634721	0.921791
81.9095	-0.363017	-1.43904	-0.851863	0.254724	-0.676456	-0.523199	-0.669114	-0.85064	-3.10755	-0.00829211	-0.823445	0.929284
82.4121	-0.571141	-1.5839	-1.04546	0.122527	-0.881785	-0.789246	-0.927414	-1.00973	-3.33364	-0.234791	-1.02546	0.935455
82.9146	-0.78913	-1.73665	-1.24711	-0.0358102	-1.09355	-1.06035	-1.19124	-1.17686	-3.56576	-0.488305	-1.23848	0.938933
83.4171	-1.03355	-1.89089	-1.4753	-0.208471	-1.30754	-1.33524	-1.45894	-1.37117	-3.82118	-0.754249	-1.46565	0.94597
83.9196	-1.2863	-2.06378	-1.71646	-0.384165	-1.5422	-1.63287	-1.74897	-1.57974	-4.08641	-1.02298	-1.70639	0.956516
84.4221	-1.5373	-2.26048	-1.95639	-0.575016	-1.79794	-1.94856	-2.05609	-1.78868	-4.34755	-1.30887	-1.95769	0.964735
84.9246	-1.80704	-2.46376	-2.21253	-0.792103	-2.05595	-2.26351	-2.36097	-2.01587	-4.62085	-1.61939	-2.2212	0.970912
85.4271	-2.09434	-2.67077	-2.49059	-1.02294	-2.31872	-2.58569	-2.67087	-2.26757	-4.91119	-1.93862	-2.49713	0.979107
85.9296	-2.37703	-2.89844	-2.76896	-1.25592	-2.60331	-2.92988	-2.99984	-2.52244	-5.1977	-2.25893	-2.78125	0.987953
86.4322	-2.6632	-3.14644	-3.04754	-1.50257	-2.90248	-3.28236	-3.33355	-2.78058	-5.4801	-2.59516	-3.0734	0.993814
86.9347	-2.96805	-3.39669	-3.34458	-1.77306	-3.19871	-3.62947	-3.65776	-3.0608	-5.77547	-2.9523	-3.37569	0.997143
87.4372	-3.27342	-3.65011	-3.64975	-2.05448	-3.49995	-3.98517	-3.98574	-3.35312	-6.07368	-3.31352	-3.68389	0.999952
87.9397	-3.56826	-3.92228	-3.94488	-2.33509	-3.81872	-4.3558	-4.32332	-3.63965	-6.35722	-3.67284	-3.9938	1.00135
88.4422	-3.87087	-4.2075	-4.24254	-2.62573	-4.14097	-4.72201	-4.65079	-3.9335	-6.63759	-4.04451	-4.3076	0.999386
88.9447	-4.17928	-4.48798	-4.551	-2.93565	-4.45269	-5.07792	-4.96173	-4.2437	-6.92213	-4.4302	-4.62423	0.993601
89.4472	-4.471	-4.76797	-4.84953	-3.25148	-4.76546	-5.43897	-5.27111	-4.54992	-7.19071	-4.81194	-4.93681	0.985002
89.9497	-4.75196	-5.06043	-5.13199	-3.56116	-5.08548	-5.80149	-5.57517	-4.84659	-7.43702	-5.18489	-5.24362	0.973918
90.4523	-5.03558	-5.35508	-5.41491	-3.87447	-5.39435	-6.14511	-5.85353	-5.15109	-7.67632	-5.56198	-5.54624	0.959117
90.9548	-5.30381	-5.63565	-5.69159	-4.19939	-5.68315	-6.4718	-6.10808	-5.4572	-7.90224	-5.94158	-5.83945	0.939754
91.4573	-5.54459	-5.90909	-5.94126	-4.52187	-5.96502	-6.79384	-6.35168	-5.74438	-8.09515	-6.30509	-6.1172	0.917108
91.9598	-5.77422	-6.18493	-6.17073	-4.82928	-6.23965	-7.09882	-6.57298	-6.01999	-8.26172	-6.64877	-6.38011	0.892557
92.4623	-5.99119	-6.44925	-6.39037	-5.13007	-6.48772	-7.37012	-6.75625	-6.2945	-8.41263	-6.98421	-6.62663	0.865872
92.9648	-6.17421	-6.68822	-6.58217	-5.43087	-6.70687	-7.61649	-6.91137	-6.54941	-8.53202	-7.30729	-6.84989	0.837254
93.4673	-6.32852	-6.91093	-6.73526	-5.71725	-6.91099	-7.84517	-7.04762	-6.77354	-8.61064	-7.59974	-7.04797	0.808357
93.9698	-6.46869	-7.12372	-6.86466	-5.97631	-7.09517	-8.0397	-7.15035	-6.9815	-8.66436	-7.85951	-7.2224	0.781101
94.4724	-6.58025	-7.31102	-6.97001	-6.21582	-7.24261	-8.19151	-7.21227	-7.17171	-8.69491	-8.09787	-7.3688	0.757171
94.9749	-6.65296	-7.46296	-7.03198	-6.44239	-7.35801	-8.31457	-7.2494	-7.32381	-8.68524	-8.31018	-7.48315	0.737284
95.4774	-6.70492	-7.5913	-7.05452	-6.64295	-7.45504	-8.41092	-7.266	-7.44115	-8.6402	-8.48035	-7.56874	0.72091
95.9799	-6.73933	-7.70063	-7.05367	-6.80604	-7.52534	-8.46407	-7.24651	-7.53846	-8.57659	-8.60941	-7.62601	0.709188
96.4824	-6.73839	-7.77589	-7.01958	-6.94063	-7.5562	-8.4747	-7.19235	-7.6045	-8.48574	-8.71006	-7.6498	0.704757
96.9849	-6.70884	-7.81234	-6.94103	-7.05555	-7.55836	-8.45899	-7.12102	-7.62754	-8.35691	-8.7787	-7.64193	0.705879
97.4874	-6.66862	-7.82473	-6.83477	-7.14068	-7.54355	-8.41335	-7.02919	-7.62345	-8.20641	-8.80198	-7.60867	0.708471
97.9899	-6.60644	-7.81653	-6.70997	-7.18697	-7.50049	-8.32396	-6.90231	-7.60018	-8.04311	-8.7843	-7.54743	0.714055
98.4925	-6.51302	-7.77538	-6.5537	-7.20554	-7.42223	-8.20011	-6.74967	-7.54349	-7.85418	-8.74002	-7.45573	0.725468
98.995	-6.40757	-7.69645	-6.35982	-7.20879	-7.32373	-8.05971	-6.5894	-7.45041	-7.63198	-8.66904	-7.33969	0.73936
99.4975	-6.27628	-7.59733	-6.14147	-7.18022	-7.19577	-7.86323	-6.38135	-7.3364	-7.38772	-8.5434	-7.19032	0.752751
100	-6.2008	-7.58596	-6.09071	-7.14652	-7.13921	-7.71264	-6.22603	-7.31198	-7.33042	-8.41131	-7.11556	0.746948

## Sheet: M2_LeftLeg_NH
StancePhase	NEleL_Meas1	NEleL_Meas2	NEleL_Meas3	NEleL_Meas4	NEleL_Meas5	NEleL_Meas6	NEleL_Meas7	NEleL_Meas8	NEleL_Meas9	NEleL_Mean	NEleL_SD
0	-0.0529531	3.88205	2.81723	2.74912	4.2609	0.193606	1.22843	4.18644	3.51107	2.53066	1.6765
0.502513	-0.240005	3.75266	2.67391	2.79301	4.13961	0.101684	1.0177	4.06903	3.45815	2.41842	1.70111
1.00503	-0.506558	3.61403	2.49026	2.82194	3.97128	0.0152122	0.818842	3.95263	3.34972	2.28082	1.73021
1.50754	-0.739744	3.48388	2.32057	2.8526	3.81605	-0.0612155	0.615484	3.83054	3.23072	2.14988	1.75587
2.01005	-0.979341	3.35487	2.13297	2.89424	3.64554	-0.12019	0.42126	3.71718	3.10508	2.01907	1.78156
2.51256	-1.21151	3.21486	1.95022	2.928	3.48079	-0.177222	0.232021	3.60749	2.9829	1.88973	1.80807
3.01508	-1.42446	3.07041	1.7749	2.95485	3.32421	-0.230146	0.0378757	3.49005	2.84482	1.76028	1.83129
3.51759	-1.62394	2.93553	1.5902	2.99216	3.15897	-0.262486	-0.151835	3.37399	2.69703	1.6344	1.85147
4.0201	-1.81682	2.80274	1.41001	3.02843	2.99412	-0.284401	-0.325166	3.27161	2.55737	1.51532	1.87233
4.52261	-1.9929	2.66123	1.24645	3.05187	2.84454	-0.305937	-0.48928	3.1742	2.4093	1.39994	1.89035
5.02513	-2.14219	2.52205	1.0824	3.07964	2.69642	-0.31111	-0.651625	3.07205	2.2503	1.28866	1.9024
5.52764	-2.27197	2.39532	0.921715	3.11277	2.54404	-0.298924	-0.801053	2.97585	2.10175	1.18661	1.91188
6.03015	-2.38922	2.26951	0.782514	3.13195	2.4057	-0.286788	-0.928664	2.8943	1.95368	1.09255	1.91909
6.53266	-2.4848	2.13777	0.651973	3.14504	2.27942	-0.267521	-1.04412	2.8155	1.79533	1.00318	1.92065
7.03518	-2.55146	2.01376	0.523048	3.16492	2.14893	-0.229469	-1.15304	2.73177	1.64728	0.921748	1.91654
7.53769	-2.59867	1.90258	0.414901	3.17431	2.02476	-0.188398	-1.24356	2.6552	1.50761	0.849859	1.90806
8.0402	-2.63376	1.79059	0.322922	3.16803	1.91827	-0.149457	-1.31025	2.59119	1.35949	0.784112	1.89511
8.54271	-2.64787	1.67622	0.231969	3.16468	1.81354	-0.0962166	-1.36485	2.52621	1.21906	0.72475	1.87721
9.04523	-2.63547	1.57445	0.157213	3.1579	1.70708	-0.0349342	-1.41128	2.45589	1.09301	0.673763	1.85301
9.54774	-2.6074	1.48531	0.103704	3.13224	1.61608	0.0190721	-1.4377	2.39389	0.962133	0.629704	1.82322
10.0503	-2.57064	1.3953	0.0527669	3.10315	1.53487	0.0783957	-1.44236	2.34271	0.835528	0.59219	1.79095
10.5528	-2.51624	1.30825	0.0114816	3.07853	1.44812	0.149272	-1.43848	2.28861	0.727221	0.561862	1.75479
11.0553	-2.44017	1.23812	-0.00679356	3.04046	1.36786	0.213587	-1.42787	2.23112	0.619529	0.537316	1.71211
11.5578	-2.35441	1.17955	-0.0187052	2.99361	1.30225	0.273413	-1.39912	2.18435	0.512944	0.519321	1.66703
12.0603	-2.26531	1.12031	-0.0270697	2.95602	1.23417	0.344173	-1.35427	2.14735	0.42606	0.509048	1.62256
12.5628	-2.16363	1.06829	-0.0140718	2.91594	1.16322	0.4137	-1.30747	2.10629	0.346045	0.503146	1.57468
13.0653	-2.0469	1.03429	0.0103051	2.86479	1.10621	0.471975	-1.25817	2.06381	0.264779	0.501232	1.52334
13.5678	-1.92826	1.00822	0.0339287	2.82164	1.05507	0.535581	-1.19552	2.03313	0.201672	0.507274	1.47416
14.0704	-1.81321	0.980783	0.073765	2.7867	0.997007	0.604147	-1.12472	2.00964	0.151012	0.518348	1.42689
14.5729	-1.69201	0.963298	0.129182	2.74276	0.946312	0.660199	-1.05916	1.98018	0.0975686	0.529814	1.37785
15.0754	-1.56348	0.962407	0.182056	2.70072	0.908462	0.713087	-0.994866	1.95046	0.057622	0.546275	1.32962
15.5779	-1.44118	0.964906	0.243646	2.67292	0.866068	0.774551	-0.921469	1.93237	0.0334908	0.569477	1.28586
16.0804	-1.32862	0.965745	0.322933	2.64256	0.821766	0.828374	-0.846709	1.91811	0.0057812	0.592216	1.24431
16.5829	-1.21464	0.97806	0.400928	2.60737	0.79111	0.871887	-0.782206	1.89621	-0.0153612	0.614818	1.20327
17.0854	-1.09862	1.00329	0.479899	2.58583	0.763303	0.922979	-0.720668	1.87525	-0.019899	0.643486	1.1659
17.5879	-0.993423	1.02665	0.575921	2.5702	0.727822	0.974511	-0.653066	1.86506	-0.0273986	0.674031	1.13329
18.0905	-0.899776	1.048	0.674434	2.54635	0.700401	1.01268	-0.589331	1.85522	-0.0356347	0.701371	1.1026
18.593	-0.805133	1.08067	0.767777	2.52971	0.683545	1.05239	-0.538375	1.83666	-0.0287596	0.730943	1.07443
19.0955	-0.709603	1.1208	0.874466	2.52549	0.660125	1.09908	-0.489844	1.82044	-0.022781	0.76424	1.05143
19.598	-0.625464	1.15424	0.988362	2.51488	0.635959	1.13461	-0.436547	1.81376	-0.0239565	0.795094	1.03126
20.1005	-0.551386	1.18606	1.09371	2.50254	0.625085	1.16352	-0.389868	1.80429	-0.0138056	0.824461	1.01268
20.603	-0.47472	1.22813	1.20614	2.50402	0.614489	1.20121	-0.355339	1.78602	-0.00183574	0.856457	0.999595
21.1055	-0.397282	1.27176	1.32973	2.5053	0.596269	1.2343	-0.320438	1.7717	-0.00172162	0.887736	0.990448
21.608	-0.331401	1.30541	1.44487	2.49793	0.586914	1.2546	-0.280682	1.76546	0.00402915	0.916349	0.980951
22.1106	-0.274274	1.3387	1.55975	2.49993	0.585585	1.27986	-0.248572	1.75373	0.0141603	0.945429	0.976202
22.6131	-0.213576	1.3802	1.68753	2.50901	0.57553	1.30809	-0.226397	1.73379	0.010098	0.973808	0.978421
23.1156	-0.152805	1.41748	1.81006	2.50772	0.565158	1.32237	-0.200741	1.71928	0.00495546	0.999276	0.979472
23.6181	-0.103982	1.44321	1.92541	2.50737	0.566271	1.33391	-0.170401	1.71094	0.00598708	1.0243	0.981159
24.1206	-0.0627096	1.47021	2.05206	2.51844	0.563807	1.35316	-0.148318	1.69483	-0.00668625	1.04831	0.991953
24.6231	-0.0171044	1.50244	2.1782	2.52306	0.552702	1.36285	-0.133403	1.67187	-0.0265601	1.06823	1.00465
25.1256	0.027779	1.52539	2.29186	2.52007	0.549838	1.36206	-0.112168	1.65585	-0.0390014	1.08685	1.01324
25.6281	0.0604982	1.53703	2.4116	2.52738	0.55123	1.36847	-0.0867088	1.6442	-0.0612566	1.10583	1.02805
26.1307	0.0869984	1.5515	2.53535	2.53556	0.541375	1.37305	-0.0695383	1.62363	-0.0947831	1.12035	1.04902
26.6332	0.118497	1.56742	2.64447	2.53144	0.531433	1.36312	-0.0562652	1.59858	-0.120735	1.13088	1.06512
27.1357	0.148456	1.57027	2.75269	2.53134	0.530857	1.35477	-0.034219	1.58193	-0.15098	1.14279	1.08182
27.6382	0.166201	1.56369	2.86854	2.53891	0.52333	1.35164	-0.00870435	1.56782	-0.19512	1.15292	1.10574
28.1407	0.179095	1.56112	2.97169	2.53542	0.507124	1.33558	0.00888048	1.54419	-0.233875	1.15658	1.12747
28.6432	0.197466	1.55615	3.06658	2.52734	0.499068	1.31307	0.0257911	1.5185	-0.271596	1.15915	1.14634
29.1457	0.213392	1.53646	3.16973	2.52949	0.492224	1.2986	0.0529511	1.50187	-0.32409	1.1634	1.17059
29.6482	0.21716	1.51088	3.26445	2.52683	0.473012	1.27757	0.0820582	1.48541	-0.37517	1.16247	1.19474
30.1508	0.217428	1.49014	3.34463	2.51268	0.455005	1.24367	0.103431	1.45907	-0.420813	1.15614	1.21493
30.6533	0.223464	1.46356	3.43054	2.50554	0.444965	1.21502	0.126731	1.43287	-0.479959	1.15142	1.23897
31.1558	0.22613	1.42262	3.51408	2.50148	0.425989	1.18787	0.160536	1.41544	-0.542485	1.14574	1.26406
31.6583	0.216877	1.37977	3.58026	2.48392	0.399823	1.1463	0.194165	1.39549	-0.596749	1.13332	1.28425
32.1608	0.20555	1.34126	3.64745	2.46578	0.3826	1.10312	0.220422	1.36559	-0.661152	1.11896	1.30721
32.6633	0.200241	1.29358	3.71839	2.45612	0.364678	1.06723	0.250928	1.33772	-0.733408	1.10616	1.33334
33.1658	0.190811	1.23314	3.77313	2.43669	0.334877	1.02114	0.291424	1.31753	-0.79647	1.08914	1.35393
33.6683	0.17009	1.17417	3.823	2.40831	0.308524	0.966067	0.329449	1.29212	-0.864717	1.06745	1.37487
34.1709	0.148978	1.11766	3.88084	2.3885	0.289284	0.919199	0.360602	1.25722	-0.944065	1.04647	1.40142
34.6734	0.134266	1.04932	3.92724	2.36633	0.260157	0.870211	0.397586	1.22608	-1.01534	1.02398	1.424
35.1759	0.114959	0.971089	3.96327	2.33012	0.226065	0.808333	0.442774	1.20112	-1.08625	0.99683	1.44366
35.6784	0.0852269	0.897005	4.00841	2.29699	0.201647	0.750555	0.482537	1.16871	-1.16973	0.96904	1.46948
36.1809	0.0565727	0.822733	4.04919	2.26873	0.174797	0.698882	0.515466	1.12814	-1.24811	0.940711	1.49474
36.6834	0.0341422	0.735355	4.07609	2.22692	0.13697	0.63606	0.554521	1.09313	-1.32108	0.908013	1.51518
37.1859	0.00607879	0.641911	4.10993	2.17978	0.104515	0.570439	0.598446	1.06284	-1.40608	0.874207	1.54021
37.6884	-0.0320915	0.554191	4.14694	2.14081	0.077795	0.515138	0.633189	1.02389	-1.49029	0.841064	1.56778
38.191	-0.0683685	0.463212	4.16966	2.09399	0.040231	0.454899	0.660382	0.979219	-1.56554	0.803077	1.59061
38.6935	-0.0992023	0.359209	4.19451	2.03456	-0.00040542	0.385263	0.692346	0.942275	-1.65043	0.762014	1.61577
39.196	-0.136979	0.253259	4.22858	1.98094	-0.0315833	0.323878	0.724177	0.909056	-1.73932	0.723556	1.64537
39.6985	-0.184656	0.153309	4.25137	1.92738	-0.0675016	0.265171	0.742382	0.867348	-1.81775	0.681896	1.67124
40.201	-0.22991	0.0472184	4.27037	1.85854	-0.113873	0.194433	0.752	0.823411	-1.90189	0.633367	1.69729
40.7035	-0.270827	-0.0701366	4.30161	1.78856	-0.154006	0.12522	0.764563	0.789332	-1.99415	0.586685	1.72869
41.206	-0.320089	-0.185172	4.32723	1.72472	-0.190896	0.0644917	0.772575	0.75796	-2.07657	0.541584	1.75786
41.7085	-0.379036	-0.294749	4.34362	1.64874	-0.240171	-0.0052021	0.765029	0.718568	-2.15982	0.488553	1.78507
42.2111	-0.435147	-0.412284	4.37125	1.56353	-0.291583	-0.0809935	0.750969	0.679909	-2.25383	0.432425	1.8175
42.7136	-0.488089	-0.53761	4.39978	1.48562	-0.335226	-0.146926	0.740863	0.651761	-2.34054	0.381071	1.8497
43.2161	-0.550526	-0.656554	4.41535	1.40283	-0.386938	-0.214509	0.725475	0.624235	-2.4232	0.326241	1.87827
43.7186	-0.622066	-0.770907	4.43699	1.30543	-0.449487	-0.292965	0.697106	0.588873	-2.51724	0.26397	1.91057
44.2211	-0.690048	-0.893116	4.46466	1.2109	-0.506504	-0.365491	0.667748	0.556702	-2.60794	0.204102	1.9444
44.7236	-0.755419	-1.01751	4.47794	1.11908	-0.564182	-0.432143	0.645573	0.53492	-2.69055	0.146412	1.97371
45.2261	-0.830162	-1.13101	4.4891	1.01258	-0.636402	-0.509631	0.619782	0.51177	-2.78297	0.0825619	2.00437
45.7286	-0.911652	-1.23967	4.5084	0.90126	-0.710312	-0.588653	0.586025	0.481667	-2.87632	0.0167501	2.03725
46.2312	-0.986934	-1.35311	4.51447	0.797015	-0.778298	-0.657818	0.558184	0.457101	-2.95868	-0.0453406	2.06503
46.7337	-1.05797	-1.46125	4.50919	0.683662	-0.856201	-0.732774	0.541448	0.441945	-3.04668	-0.108737	2.09132
47.2362	-1.13581	-1.55418	4.51012	0.558993	-0.942394	-0.816048	0.523779	0.422764	-3.13868	-0.174606	2.11965
47.7387	-1.21599	-1.64161	4.50069	0.441187	-1.02017	-0.890435	0.50339	0.396313	-3.21778	-0.238267	2.14219
48.2412	-1.28616	-1.72985	4.47189	0.323443	-1.09732	-0.962703	0.493885	0.374872	-3.29616	-0.300901	2.15969
48.7437	-1.35024	-1.80675	4.44408	0.192912	-1.18417	-1.04589	0.496212	0.358111	-3.37965	-0.363931	2.17874
49.2462	-1.41979	-1.86744	4.41054	0.0650804	-1.26546	-1.1258	0.497031	0.331381	-3.44978	-0.424915	2.19265
49.7487	-1.49068	-1.92462	4.3544	-0.0543289	-1.33627	-1.19736	0.49714	0.294419	-3.51222	-0.485501	2.19822
50.2513	-1.55272	-1.98103	4.29356	-0.182363	-1.41239	-1.27784	0.509767	0.259568	-3.57932	-0.546975	2.20446
50.7538	-1.61232	-2.02395	4.23284	-0.314081	-1.48971	-1.36331	0.532428	0.223339	-3.63476	-0.605502	2.20892
51.2563	-1.68089	-2.05352	4.1517	-0.434479	-1.55387	-1.4396	0.552161	0.171968	-3.67662	-0.662572	2.20385
51.7588	-1.75272	-2.08287	4.05998	-0.556306	-1.61591	-1.5195	0.573069	0.109162	-3.72099	-0.722898	2.19676
52.2613	-1.81782	-2.10962	3.97224	-0.687015	-1.68489	-1.61096	0.607654	0.0470244	-3.75621	-0.782178	2.19129
52.7638	-1.88318	-2.12117	3.86969	-0.809436	-1.74569	-1.69747	0.650251	-0.0204416	-3.77288	-0.836702	2.17835
53.2663	-1.95866	-2.12214	3.75183	-0.925316	-1.79717	-1.78071	0.688828	-0.104641	-3.78747	-0.892829	2.16013
53.7688	-2.03682	-2.12425	3.63918	-1.0503	-1.85527	-1.87606	0.729941	-0.197664	-3.79567	-0.951879	2.14458
54.2714	-2.10839	-2.12083	3.52011	-1.17348	-1.91331	-1.97273	0.783753	-0.288299	-3.78296	-1.00624	2.12601
54.7739	-2.18142	-2.10163	3.3841	-1.28481	-1.95866	-2.06061	0.840704	-0.384617	-3.76362	-1.05673	2.1015
55.2764	-2.26466	-2.07559	3.25182	-1.40004	-2.00408	-2.15504	0.889295	-0.495289	-3.74171	-1.11059	2.07869
55.7789	-2.34955	-2.05174	3.12161	-1.51956	-2.05568	-2.25646	0.937476	-0.609621	-3.70039	-1.16488	2.05645
56.2814	-2.42786	-2.01986	2.97579	-1.62654	-2.09762	-2.3484	0.992331	-0.718751	-3.64881	-1.2133	2.02967
56.7839	-2.50855	-1.97316	2.82944	-1.72886	-2.1316	-2.4387	1.04125	-0.832763	-3.59856	-1.26017	2.00334
57.2864	-2.59905	-1.92348	2.69118	-1.83776	-2.17265	-2.53863	1.07524	-0.95755	-3.53404	-1.31075	1.97925
57.7889	-2.68968	-1.8758	2.54127	-1.93811	-2.21174	-2.63351	1.10509	-1.08076	-3.45782	-1.36012	1.95227
58.2915	-2.77334	-1.81777	2.3854	-2.02614	-2.23852	-2.71982	1.13589	-1.19656	-3.38743	-1.40425	1.92512
58.794	-2.85968	-1.74727	2.24005	-2.11809	-2.26732	-2.81383	1.15415	-1.31636	-3.31192	-1.44892	1.90173
59.2965	-2.95472	-1.67789	2.08904	-2.20794	-2.30156	-2.9099	1.15502	-1.44298	-3.22686	-1.49753	1.87733
59.799	-3.04805	-1.61037	1.9274	-2.28224	-2.32537	-2.99506	1.15149	-1.56317	-3.15227	-1.54418	1.85172
60.3015	-3.13391	-1.5324	1.77487	-2.35386	-2.34334	-3.08238	1.14592	-1.67427	-3.08355	-1.58699	1.83066
60.804	-3.22265	-1.44746	1.62325	-2.42863	-2.36908	-3.17793	1.12444	-1.78831	-3.00937	-1.63286	1.81136
61.3065	-3.31897	-1.3697	1.45859	-2.49007	-2.39126	-3.26585	1.08626	-1.90508	-2.94771	-1.68264	1.78956
61.809	-3.41197	-1.29597	1.29852	-2.5412	-2.40172	-3.34957	1.04524	-2.01141	-2.90076	-1.72987	1.77036
62.3116	-3.49733	-1.21615	1.14501	-2.59646	-2.41553	-3.44367	1.0005	-2.10796	-2.85222	-1.77598	1.75533
62.8141	-3.5859	-1.13947	0.979292	-2.64473	-2.43282	-3.53731	0.938568	-2.20664	-2.81474	-1.82708	1.7382
63.3166	-3.68103	-1.07905	0.812172	-2.67774	-2.43781	-3.62268	0.86242	-2.3043	-2.79737	-1.8806	1.71974
63.8191	-3.77148	-1.02789	0.655079	-2.71134	-2.43741	-3.71553	0.78551	-2.38858	-2.78226	-1.93266	1.70492
64.3216	-3.8544	-0.978899	0.489664	-2.74534	-2.44316	-3.81539	0.703575	-2.46324	-2.77469	-1.98688	1.69004
64.8241	-3.94095	-0.944968	0.317042	-2.76455	-2.44176	-3.90732	0.604281	-2.53939	-2.78925	-2.04521	1.67124
65.3266	-4.03306	-0.934486	0.154691	-2.77824	-2.42779	-4.00058	0.494027	-2.61133	-2.8101	-2.10521	1.65276
65.8291	-4.11931	-0.935871	-0.0102992	-2.79728	-2.41703	-4.10527	0.384865	-2.66827	-2.8343	-2.16697	1.63569
66.3317	-4.1982	-0.945197	-0.186532	-2.80718	-2.40729	-4.20691	0.269547	-2.71693	-2.8794	-2.2309	1.61553
66.8342	-4.28086	-0.976154	-0.355356	-2.80602	-2.3844	-4.3038	0.137784	-2.76722	-2.93454	-2.29673	1.59296
67.3367	-4.36763	-1.03045	-0.52076	-2.81014	-2.35853	-4.41151	-0.00106197	-2.81137	-2.9892	-2.36674	1.57147
67.8392	-4.44687	-1.09384	-0.69841	-2.81315	-2.34023	-4.52309	-0.137066	-2.84074	-3.06066	-2.43934	1.54962
68.3417	-4.51833	-1.16656	-0.873575	-2.80289	-2.31583	-4.62686	-0.279793	-2.86461	-3.14506	-2.51039	1.52576
68.8442	-4.59286	-1.26124	-1.04042	-2.79316	-2.28368	-4.73591	-0.436751	-2.89102	-3.22634	-2.5846	1.50209
69.3467	-4.66927	-1.37316	-1.21714	-2.78902	-2.2608	-4.85398	-0.596265	-2.91027	-3.31832	-2.66536	1.47983
69.8492	-4.73593	-1.48828	-1.39682	-2.77442	-2.24326	-4.96512	-0.751033	-2.91602	-3.42475	-2.74396	1.45814
70.3518	-4.79381	-1.61123	-1.56558	-2.75387	-2.21923	-5.0734	-0.91204	-2.91915	-3.52709	-2.81949	1.43718
70.8543	-4.85333	-1.75201	-1.73902	-2.74163	-2.20227	-5.19103	-1.08343	-2.92495	-3.63317	-2.90232	1.41775
71.3568	-4.91183	-1.90096	-1.91966	-2.72615	-2.20156	-5.30572	-1.25194	-2.92214	-3.7535	-2.98816	1.40032
71.8593	-4.958	-2.04679	-2.08958	-2.70068	-2.2029	-5.41066	-1.4132	-2.9071	-3.87032	-3.06658	1.38526
72.3618	-4.99423	-2.19793	-2.2576	-2.68192	-2.20801	-5.52027	-1.57881	-2.89196	-3.98393	-3.14607	1.372
72.8643	-5.03088	-2.36067	-2.43472	-2.66885	-2.23339	-5.63178	-1.74965	-2.87947	-4.10922	-3.23318	1.35993
73.3668	-5.06451	-2.52221	-2.60399	-2.64687	-2.27128	-5.73086	-1.91215	-2.85802	-4.23233	-3.3158	1.35024
73.8693	-5.08477	-2.6755	-2.76512	-2.62674	-2.31056	-5.82661	-2.06525	-2.82738	-4.34597	-3.39199	1.34366
74.3719	-5.09577	-2.83127	-2.93419	-2.61853	-2.36534	-5.92644	-2.22063	-2.8005	-4.46643	-3.47323	1.33789
74.8744	-5.10792	-2.99116	-3.09959	-2.60733	-2.43974	-6.01527	-2.37607	-2.77738	-4.58623	-3.55563	1.33181
75.3769	-5.11703	-3.14095	-3.25198	-2.59299	-2.51725	-6.09192	-2.51838	-2.74626	-4.69194	-3.62986	1.32818
75.8794	-5.11368	-3.27828	-3.40765	-2.59228	-2.60118	-6.16969	-2.6495	-2.7097	-4.79808	-3.70223	1.32691
76.3819	-5.10345	-3.41425	-3.5632	-2.59769	-2.70483	-6.23993	-2.78039	-2.67996	-4.90466	-3.77648	1.32342
76.8844	-5.09638	-3.54579	-3.70289	-2.59789	-2.81616	-6.29172	-2.90604	-2.65334	-4.99472	-3.84499	1.31812
77.3869	-5.08698	-3.65925	-3.83857	-2.6073	-2.92531	-6.33707	-3.01449	-2.61814	-5.07811	-3.90725	1.31557
77.8894	-5.06595	-3.75706	-3.97562	-2.6284	-3.04584	-6.37759	-3.11053	-2.57926	-5.16215	-3.96694	1.31296
78.392	-5.03924	-3.84953	-4.09636	-2.64353	-3.17684	-6.39776	-3.20383	-2.54714	-5.2295	-4.02042	1.30534
78.8945	-5.01504	-3.93	-4.20502	-2.65722	-3.30096	-6.40177	-3.28682	-2.51457	-5.28347	-4.0661	1.29714
79.397	-4.98564	-3.98742	-4.31411	-2.68091	-3.42293	-6.40008	-3.34916	-2.47068	-5.3369	-4.10531	1.29197
79.8995	-4.9416	-4.02875	-4.40925	-2.69997	-3.55238	-6.38018	-3.39798	-2.42247	-5.37521	-4.1342	1.28408
80.402	-4.88926	-4.06244	-4.48609	-2.70749	-3.67448	-6.33606	-3.44119	-2.37815	-5.39428	-4.15216	1.27196
80.9045	-4.83555	-4.07901	-4.56065	-2.71858	-3.78154	-6.28126	-3.46944	-2.32781	-5.40958	-4.1626	1.26191
81.407	-4.7716	-4.07091	-4.62551	-2.72871	-3.88651	-6.21233	-3.47476	-2.26253	-5.41179	-4.16052	1.25355
81.9095	-4.68881	-4.04833	-4.66876	-2.72237	-3.98533	-6.11565	-3.46642	-2.19148	-5.38999	-4.14191	1.24192
82.4121	-4.59447	-4.01662	-4.70476	-2.70961	-4.06213	-6.00034	-3.4505	-2.12092	-5.35915	-4.11317	1.22911
82.9146	-4.49476	-3.96447	-4.73457	-2.69708	-4.12388	-5.87337	-3.41639	-2.03977	-5.31713	-4.07349	1.21847
83.4171	-4.38024	-3.8887	-4.7418	-2.66789	-4.17848	-5.72039	-3.3589	-1.94239	-5.24871	-4.01417	1.20808
83.9196	-4.24367	-3.8018	-4.73492	-2.6217	-4.21119	-5.54123	-3.28917	-1.84037	-5.16581	-3.93887	1.19652
84.4221	-4.09371	-3.7058	-4.72313	-2.57302	-4.21783	-5.35006	-3.21161	-1.73821	-5.07457	-3.85422	1.18455
84.9246	-3.93648	-3.58931	-4.69058	-2.51231	-4.21222	-5.13945	-3.1155	-1.62429	-4.95902	-3.75324	1.17283
85.4271	-3.76264	-3.45431	-4.63772	-2.42913	-4.18973	-4.89983	-2.99929	-1.49647	-4.82596	-3.63279	1.16253
85.9296	-3.5668	-3.31426	-4.5797	-2.3385	-4.1374	-4.64518	-2.87616	-1.36807	-4.68871	-3.50164	1.15211
86.4322	-3.35944	-3.16728	-4.50619	-2.2432	-4.06553	-4.37912	-2.74874	-1.24138	-4.53326	-3.36046	1.13871
86.9347	-3.14674	-3.00279	-4.40979	-2.12796	-3.98223	-4.08748	-2.60626	-1.10477	-4.35934	-3.20304	1.12587
87.4372	-2.91952	-2.82751	-4.30748	-2.00052	-3.87396	-3.77698	-2.45043	-0.959753	-4.18439	-3.03339	1.11633
87.9397	-2.67432	-2.65388	-4.19741	-1.87471	-3.74049	-3.46153	-2.29511	-0.820477	-3.99898	-2.85743	1.10394
88.4422	-2.42354	-2.47588	-4.06621	-1.73826	-3.59745	-3.13042	-2.1402	-0.68634	-3.79555	-2.67265	1.08803
88.9447	-2.17335	-2.28525	-3.9275	-1.58769	-3.43974	-2.77994	-1.97514	-0.545973	-3.59244	-2.47856	1.0763
89.4472	-1.91459	-2.09292	-3.78861	-1.44149	-3.25679	-2.42847	-1.80502	-0.404439	-3.38708	-2.27993	1.06611
89.9497	-1.64581	-1.90857	-3.63406	-1.2974	-3.06218	-2.07558	-1.64368	-0.275867	-3.16616	-2.07881	1.0509
90.4523	-1.38114	-1.72269	-3.47047	-1.14283	-2.86372	-1.70941	-1.48822	-0.156936	-2.94568	-1.87568	1.03691
90.9548	-1.12626	-1.53071	-3.31286	-0.992182	-2.64821	-1.34449	-1.3291	-0.0376877	-2.73105	-1.67251	1.0273
91.4573	-0.871903	-1.34663	-3.14838	-0.855222	-2.41926	-0.992615	-1.17474	0.0730688	-2.50594	-1.47129	1.01478
91.9598	-0.618685	-1.17582	-2.97478	-0.716937	-2.19415	-0.640178	-1.03811	0.162111	-2.28105	-1.27529	1.00141
92.4623	-0.382097	-1.00643	-2.81088	-0.580967	-1.96658	-0.290872	-0.913353	0.235765	-2.06924	-1.08718	0.992682
92.9648	-0.166585	-0.838565	-2.6504	-0.465404	-1.72838	0.0356954	-0.792541	0.302353	-1.85436	-0.906465	0.982587
93.4673	0.0379067	-0.687308	-2.48274	-0.361188	-1.49646	0.347148	-0.686888	0.350482	-1.6397	-0.735416	0.971076
93.9698	0.229416	-0.552603	-2.32559	-0.259832	-1.27699	0.652294	-0.60694	0.369896	-1.44348	-0.579315	0.965562
94.4724	0.392652	-0.422051	-2.18151	-0.179647	-1.05587	0.932096	-0.54363	0.370604	-1.25297	-0.437813	0.960787
94.9749	0.526272	-0.300765	-2.03459	-0.12263	-0.839888	1.18313	-0.4908	0.359358	-1.06316	-0.30923	0.953084
95.4774	0.642201	-0.202613	-1.89665	-0.0724276	-0.645508	1.42222	-0.461107	0.323802	-0.894422	-0.198278	0.952564
95.9799	0.738168	-0.121689	-1.77878	-0.0388072	-0.462408	1.63963	-0.461	0.25836	-0.739878	-0.107378	0.958541
96.4824	0.80069	-0.0467307	-1.66412	-0.0342005	-0.283393	1.82149	-0.478101	0.176493	-0.586893	-0.0327509	0.962186
96.9849	0.832541	0.0131335	-1.5552	-0.0423408	-0.125887	1.98435	-0.50799	0.0831956	-0.454049	0.025306	0.970349
97.4874	0.847584	0.0481152	-1.46878	-0.0596167	0.00947613	2.13267	-0.562959	-0.033317	-0.341718	0.063495	0.989221
97.9899	0.843712	0.0697996	-1.39152	-0.102866	0.13943	2.24855	-0.644067	-0.173159	-0.231672	0.084245	1.0108
98.4925	0.810219	0.0871491	-1.31577	-0.162222	0.256007	2.33966	-0.734818	-0.318527	-0.137099	0.0916221	1.03355
98.995	0.755714	0.0890952	-1.25959	-0.228441	0.346413	2.4261	-0.83802	-0.47337	-0.0663367	0.0835065	1.06605
99.4975	0.687854	0.0698106	-1.21174	-0.306797	0.434708	2.49114	-0.963615	-0.646902	0.00589185	0.0622611	1.10382
100	0.625489	0.0617443	-1.17474	-0.325839	0.503697	2.493	-0.992583	-0.684425	0.0654769	0.0635361	1.10519

## Sheet: M2_LeftLeg_NW
StancePhase	NDevL_Meas1	NDevL_Meas2	NDevL_Meas3	NDevL_Meas4	NDevL_Meas5	NDevL_Meas6	NDevL_Meas7	NDevL_Meas8	NDevL_Meas9	NDevL_Mean	NDevL_SD
0	-1.76749	-3.04721	-3.44861	-4.11708	-2.95286	-2.96201	-2.19307	-3.83275	-3.00105	-3.03579	0.733754
0.502513	-1.61435	-2.90399	-3.3069	-4.04277	-2.88344	-2.81323	-2.00762	-3.65457	-2.94298	-2.90776	0.749937
1.00503	-1.3671	-2.7707	-3.09471	-3.98461	-2.76036	-2.68822	-1.84663	-3.49934	-2.80523	-2.75743	0.78581
1.50754	-1.13547	-2.63185	-2.89235	-3.92129	-2.64731	-2.55941	-1.68802	-3.34633	-2.69001	-2.61245	0.81979
2.01005	-0.908398	-2.48511	-2.69655	-3.84131	-2.54512	-2.41442	-1.51584	-3.18053	-2.57057	-2.46198	0.851778
2.51256	-0.681789	-2.35105	-2.48939	-3.76734	-2.43532	-2.27769	-1.33877	-3.01086	-2.43294	-2.30946	0.885657
3.01508	-0.442282	-2.22449	-2.26959	-3.69787	-2.31647	-2.14872	-1.17373	-2.85431	-2.30404	-2.15906	0.924115
3.51759	-0.201068	-2.08931	-2.06318	-3.61146	-2.21197	-2.00598	-1.01227	-2.70328	-2.17969	-2.00869	0.96123
4.0201	0.0262925	-1.95554	-1.85811	-3.52145	-2.11412	-1.86375	-0.83998	-2.54436	-2.03872	-1.85664	0.995795
4.52261	0.2494	-1.839	-1.64032	-3.44184	-2.00529	-1.73737	-0.668581	-2.38948	-1.90289	-1.70837	1.03268
5.02513	0.480724	-1.72782	-1.4354	-3.35131	-1.90374	-1.60543	-0.51222	-2.2529	-1.77915	-1.56525	1.07022
5.52764	0.707217	-1.60931	-1.24358	-3.24754	-1.81929	-1.46589	-0.358055	-2.12263	-1.64197	-1.42234	1.10477
6.03015	0.914819	-1.49845	-1.04199	-3.1529	-1.72943	-1.3426	-0.193936	-1.98741	-1.50447	-1.28182	1.13829
6.53266	1.11559	-1.40548	-0.848684	-3.05683	-1.63583	-1.22518	-0.0344384	-1.86198	-1.38355	-1.14849	1.17114
7.03518	1.32111	-1.31345	-0.676619	-2.9423	-1.55995	-1.09628	0.110126	-1.75672	-1.25411	-1.01869	1.20167
7.53769	1.51687	-1.21519	-0.500629	-2.82899	-1.48873	-0.976764	0.255704	-1.6563	-1.11792	-0.890217	1.23125
8.0402	1.69057	-1.12878	-0.326479	-2.7228	-1.40621	-0.873095	0.41046	-1.55293	-0.99879	-0.767562	1.25834
8.54271	1.85602	-1.05757	-0.177023	-2.6007	-1.3323	-0.761438	0.556838	-1.46353	-0.877016	-0.650748	1.28077
9.04523	2.02294	-0.98236	-0.0321433	-2.46999	-1.27183	-0.649477	0.688048	-1.39411	-0.742811	-0.536859	1.30256
9.54774	2.17494	-0.903012	0.116267	-2.35052	-1.20136	-0.557702	0.821562	-1.32706	-0.622695	-0.42773	1.32362
10.0503	2.30151	-0.83841	0.24145	-2.22518	-1.12683	-0.467851	0.960723	-1.25857	-0.506481	-0.324403	1.33765
10.5528	2.41804	-0.784858	0.352669	-2.0853	-1.06823	-0.370629	1.08613	-1.20631	-0.374749	-0.225916	1.34769
11.0553	2.53241	-0.723968	0.46973	-1.95521	-1.00953	-0.29071	1.19541	-1.17095	-0.251976	-0.133866	1.35954
11.5578	2.62706	-0.662831	0.569157	-1.8326	-0.938828	-0.224719	1.30691	-1.13338	-0.139907	-0.0476812	1.36687
12.0603	2.69409	-0.618368	0.6466	-1.69703	-0.878562	-0.150831	1.41923	-1.09368	-0.0133601	0.0342325	1.36625
12.5628	2.75073	-0.579942	0.728381	-1.565	-0.829864	-0.085546	1.51284	-1.06895	0.109739	0.108043	1.36551
13.0653	2.80326	-0.532162	0.801047	-1.45038	-0.769986	-0.0420013	1.59055	-1.05486	0.215903	0.173485	1.36472
13.5678	2.83388	-0.487951	0.848029	-1.33106	-0.709262	0.00360182	1.67071	-1.03287	0.331575	0.236294	1.35685
14.0704	2.83793	-0.459511	0.895252	-1.20746	-0.665271	0.0513586	1.74741	-1.00781	0.449204	0.293456	1.34469
14.5729	2.83423	-0.430807	0.943256	-1.10322	-0.618779	0.0781324	1.80253	-0.995938	0.546363	0.33953	1.33306
15.0754	2.82719	-0.391902	0.967809	-1.00598	-0.561654	0.0979484	1.84405	-0.988957	0.645972	0.381609	1.3184
15.5779	2.79896	-0.36003	0.987197	-0.900022	-0.517174	0.127552	1.889	-0.970389	0.752535	0.423071	1.29892
16.0804	2.74784	-0.341311	1.01566	-0.807459	-0.481919	0.145278	1.92733	-0.949521	0.838815	0.454968	1.27774
16.5829	2.69346	-0.316882	1.02771	-0.732297	-0.434349	0.148387	1.94366	-0.940712	0.919679	0.478739	1.25519
17.0854	2.63821	-0.283814	1.02873	-0.650524	-0.388716	0.16193	1.95065	-0.932048	1.01083	0.503917	1.23033
17.5879	2.56469	-0.261238	1.04272	-0.571805	-0.35955	0.176436	1.96291	-0.909953	1.08521	0.525491	1.20385
18.0905	2.47439	-0.24822	1.05004	-0.514749	-0.32534	0.173801	1.96694	-0.887447	1.14663	0.537339	1.17582
18.593	2.38754	-0.22558	1.04195	-0.458952	-0.282191	0.17508	1.95113	-0.876024	1.21905	0.548002	1.14649
19.0955	2.30453	-0.197698	1.04586	-0.396728	-0.253418	0.187964	1.93182	-0.860902	1.28069	0.560234	1.11743
19.598	2.2085	-0.182831	1.05372	-0.352142	-0.231029	0.188347	1.92003	-0.832244	1.32347	0.566202	1.08855
20.1005	2.10324	-0.173108	1.04535	-0.318557	-0.195336	0.183104	1.89967	-0.806018	1.37519	0.568172	1.05852
20.603	2.00814	-0.15176	1.04408	-0.274667	-0.16376	0.193488	1.86354	-0.790135	1.42347	0.572489	1.0283
21.1055	1.92071	-0.129888	1.05578	-0.238056	-0.146962	0.201642	1.83037	-0.767773	1.44983	0.575073	1.00031
21.608	1.824	-0.122272	1.05448	-0.219207	-0.121893	0.197006	1.80674	-0.733337	1.48057	0.57401	0.973677
22.1106	1.72335	-0.115116	1.05293	-0.193699	-0.0891311	0.203909	1.77482	-0.704644	1.51509	0.574168	0.94564
22.6131	1.6369	-0.0963336	1.06928	-0.163775	-0.0713194	0.219819	1.73182	-0.685387	1.5279	0.574323	0.918363
23.1156	1.55958	-0.0820939	1.07906	-0.151712	-0.0565355	0.222179	1.69731	-0.657627	1.53881	0.572108	0.895439
23.6181	1.47476	-0.0814915	1.081	-0.141936	-0.0280329	0.226379	1.67292	-0.620311	1.55922	0.57139	0.873107
24.1206	1.38949	-0.076651	1.10055	-0.120011	-0.00608462	0.246619	1.64008	-0.591952	1.56149	0.571504	0.848676
24.6231	1.32068	-0.0618165	1.12167	-0.108724	0.0026396	0.259757	1.60058	-0.571694	1.55552	0.568735	0.827849
25.1256	1.26087	-0.0558586	1.12946	-0.108925	0.0217486	0.264617	1.57373	-0.541493	1.56277	0.567435	0.811264
25.6281	1.19411	-0.0608014	1.14961	-0.0965226	0.0461778	0.285093	1.55625	-0.504838	1.55895	0.569782	0.792873
26.1307	1.12909	-0.0571497	1.1791	-0.083303	0.0548715	0.309092	1.53015	-0.479678	1.5421	0.569363	0.775066
26.6332	1.08135	-0.0462411	1.19369	-0.0859892	0.0634688	0.319457	1.50176	-0.460571	1.53942	0.567371	0.762385
27.1357	1.04133	-0.0469252	1.21233	-0.0827149	0.0853805	0.337821	1.48899	-0.430528	1.53421	0.5711	0.750453
27.6382	0.994008	-0.0538528	1.24597	-0.0682575	0.0984692	0.369214	1.484	-0.397433	1.51269	0.576089	0.737867
28.1407	0.949707	-0.0486632	1.26774	-0.0667262	0.100572	0.389058	1.47041	-0.377594	1.50257	0.576341	0.728893
28.6432	0.922549	-0.0395767	1.2843	-0.069266	0.115179	0.405869	1.45856	-0.361331	1.49791	0.579355	0.721605
29.1457	0.901056	-0.0427618	1.31733	-0.0561231	0.13306	0.439308	1.46388	-0.333777	1.47591	0.588653	0.713878
29.6482	0.871434	-0.046316	1.34466	-0.0466141	0.135634	0.469673	1.47434	-0.306693	1.45971	0.595091	0.709056
30.1508	0.845565	-0.0356948	1.35881	-0.0491951	0.141706	0.488048	1.47615	-0.293614	1.45535	0.598568	0.705514
30.6533	0.836041	-0.0249696	1.38631	-0.0393555	0.160834	0.518898	1.48308	-0.281152	1.43547	0.608351	0.700575
31.1558	0.829726	-0.0255874	1.41603	-0.021873	0.169785	0.557269	1.50725	-0.257489	1.41429	0.621044	0.698314
31.6583	0.814349	-0.0209837	1.42844	-0.0182221	0.170871	0.581202	1.53333	-0.237497	1.40876	0.628916	0.698538
32.1608	0.803343	-0.00257745	1.4475	-0.0113482	0.186474	0.607698	1.55107	-0.231056	1.39222	0.638148	0.696171
32.6633	0.80772	0.0115883	1.47618	0.0109555	0.203425	0.649065	1.57702	-0.22192	1.36738	0.65349	0.694348
33.1658	0.812992	0.0163491	1.48821	0.0249897	0.206126	0.681257	1.61925	-0.202082	1.35891	0.667333	0.696836
33.6683	0.808729	0.0306904	1.49824	0.031856	0.215724	0.70527	1.66004	-0.18858	1.34597	0.67866	0.698426
34.1709	0.809828	0.0561284	1.52249	0.0546984	0.237495	0.744574	1.69323	-0.187005	1.31928	0.694524	0.697491
34.6734	0.825602	0.0732621	1.53522	0.079512	0.247829	0.785083	1.73696	-0.179297	1.30655	0.712303	0.69981
35.1759	0.840406	0.0840892	1.53765	0.0909165	0.253326	0.811239	1.79469	-0.16178	1.29676	0.727478	0.7048
35.6784	0.845691	0.107526	1.55473	0.111452	0.27444	0.845971	1.8472	-0.152569	1.27043	0.744986	0.70726
36.1809	0.857397	0.137903	1.56839	0.143873	0.294495	0.892242	1.89268	-0.152604	1.25309	0.765274	0.70909
36.6834	0.882812	0.157248	1.56602	0.164007	0.301403	0.925654	1.94975	-0.143143	1.24559	0.78326	0.714416
37.1859	0.90523	0.174502	1.57434	0.182487	0.31793	0.956986	2.01689	-0.125034	1.22201	0.802815	0.72066
37.6884	0.918128	0.205858	1.58795	0.217472	0.344915	1.00466	2.07443	-0.116288	1.20077	0.826433	0.724072
38.191	0.938404	0.239187	1.58391	0.248064	0.359208	1.04741	2.12505	-0.113112	1.1944	0.846947	0.727459
38.6935	0.971356	0.260392	1.5833	0.267591	0.371516	1.07825	2.18666	-0.0972354	1.17544	0.866364	0.733806
39.196	0.999607	0.284081	1.59497	0.300507	0.3997	1.12184	2.25276	-0.073953	1.15174	0.892361	0.739304
39.6985	1.01884	0.321423	1.59207	0.339624	0.424176	1.17082	2.30456	-0.0600638	1.14511	0.917396	0.741071
40.201	1.04666	0.35549	1.58429	0.3642	0.436816	1.20399	2.34943	-0.0474166	1.13183	0.936143	0.743363
40.7035	1.08626	0.378088	1.59225	0.392716	0.461261	1.24011	2.40386	-0.0195681	1.10776	0.960305	0.74745
41.206	1.11985	0.407505	1.59274	0.435325	0.493894	1.28957	2.45722	0.0137783	1.09993	0.98998	0.748399
41.7085	1.14543	0.448303	1.58133	0.467557	0.512847	1.32764	2.49339	0.0376233	1.09294	1.01189	0.746271
42.2111	1.18109	0.481085	1.58472	0.492633	0.532599	1.35776	2.5244	0.0635094	1.07155	1.03215	0.745358
42.7136	1.22793	0.504659	1.58974	0.533023	0.567791	1.40294	2.56431	0.104719	1.06294	1.06201	0.744169
43.2161	1.26802	0.538322	1.57911	0.572756	0.596557	1.44718	2.59887	0.147467	1.063	1.09014	0.739904
43.7186	1.30154	0.579176	1.57819	0.598092	0.614944	1.47674	2.61545	0.179364	1.04837	1.11021	0.734469
44.2211	1.3465	0.60785	1.58758	0.632546	0.646532	1.51575	2.62963	0.214833	1.04118	1.13582	0.729117
44.7236	1.40139	0.63016	1.58206	0.67661	0.68316	1.56495	2.65186	0.263458	1.04939	1.167	0.723135
45.2261	1.44778	0.663568	1.57871	0.706311	0.704749	1.60031	2.6652	0.308504	1.04596	1.19123	0.716454
45.7286	1.48752	0.698011	1.59188	0.73437	0.728813	1.635	2.66162	0.341351	1.04367	1.21358	0.708226
46.2312	1.53783	0.71693	1.59559	0.77748	0.765974	1.68623	2.6597	0.378721	1.06093	1.24215	0.699631
46.7337	1.59449	0.732687	1.59411	0.813304	0.792512	1.73158	2.66605	0.426061	1.07208	1.26921	0.693633
47.2362	1.639	0.758976	1.61181	0.837202	0.808561	1.76652	2.66257	0.46495	1.07803	1.29196	0.687458
47.7387	1.67542	0.780758	1.6295	0.8736	0.836673	1.81605	2.64662	0.491554	1.10411	1.31714	0.678659
48.2412	1.7209	0.787902	1.63768	0.91283	0.864266	1.87056	2.63855	0.524333	1.13097	1.34311	0.673047
48.7437	1.76953	0.798824	1.6638	0.935028	0.873855	1.91002	2.64061	0.564542	1.14758	1.36709	0.671918
49.2462	1.80428	0.822188	1.70054	0.960112	0.885839	1.95474	2.63462	0.593447	1.18133	1.39301	0.668525
49.7487	1.83233	0.840397	1.72661	0.996026	0.907006	2.01295	2.623	0.612151	1.22294	1.41927	0.66456
50.2513	1.87075	0.850445	1.76436	1.01773	0.913589	2.05925	2.62603	0.639277	1.25147	1.44366	0.667129
50.7538	1.91186	0.872566	1.8201	1.03107	0.91136	2.09936	2.64105	0.671388	1.2913	1.47223	0.672365
51.2563	1.93961	0.907743	1.86679	1.05813	0.922346	2.15554	2.65016	0.690263	1.34528	1.50398	0.674495
51.7588	1.96307	0.93694	1.91563	1.08148	0.931308	2.20987	2.65978	0.701646	1.38701	1.53186	0.679412
52.2613	1.9979	0.963832	1.98516	1.08989	0.925395	2.25046	2.68807	0.723024	1.43356	1.56192	0.690781
52.7638	2.03402	1.00766	2.05038	1.10818	0.927744	2.30224	2.72681	0.746404	1.49949	1.60033	0.701557
53.2663	2.05624	1.06186	2.10825	1.13479	0.941104	2.36348	2.75872	0.755181	1.55775	1.63749	0.710195
53.7688	2.07548	1.10889	2.18429	1.14664	0.942262	2.41024	2.79353	0.759277	1.61416	1.67053	0.723711
54.2714	2.10611	1.15889	2.26241	1.1589	0.941129	2.45754	2.8463	0.773897	1.6918	1.71077	0.740546
54.7739	2.13627	1.22765	2.32569	1.18681	0.957004	2.52077	2.90395	0.787107	1.76777	1.757	0.75434
55.2764	2.15233	1.30203	2.39928	1.20724	0.971319	2.57602	2.9511	0.785303	1.83538	1.79778	0.768714
55.7789	2.16706	1.36852	2.48047	1.21827	0.974865	2.62095	3.00048	0.782394	1.92176	1.8372	0.7871
56.2814	2.1934	1.44266	2.54324	1.24445	0.991576	2.68059	3.06344	0.790586	2.01257	1.88472	0.803761
56.7839	2.21783	1.53491	2.60562	1.27423	1.0195	2.74317	3.12306	0.794876	2.08967	1.93365	0.817998
57.2864	2.22846	1.62755	2.67941	1.28964	1.0363	2.79008	3.16759	0.785413	2.17905	1.97594	0.834821
57.7889	2.23977	1.71311	2.73676	1.31235	1.0555	2.84347	3.2132	0.778907	2.27768	2.01897	0.851162
58.2915	2.26304	1.81042	2.78338	1.34835	1.09315	2.90955	3.26773	0.783591	2.35926	2.06872	0.863603
58.794	2.28339	1.92294	2.84211	1.37267	1.12804	2.96254	3.31236	0.782245	2.44338	2.11663	0.877149
59.2965	2.29085	2.03039	2.89074	1.39335	1.15489	3.01044	3.34037	0.769373	2.53889	2.1577	0.891612
59.799	2.30128	2.1321	2.92066	1.43098	1.19774	3.07433	3.3704	0.763456	2.61617	2.20079	0.901477
60.3015	2.324	2.24722	2.95935	1.46617	1.25013	3.13409	3.40596	0.768244	2.68493	2.2489	0.910042
60.804	2.3429	2.37122	2.99628	1.4893	1.29135	3.17939	3.42722	0.765342	2.76466	2.29196	0.920651
61.3065	2.34997	2.48361	3.01086	1.52543	1.33836	3.23568	3.43269	0.753787	2.82857	2.32877	0.927863
61.809	2.36213	2.59036	3.02763	1.57054	1.40374	3.29855	3.44198	0.752518	2.87489	2.36915	0.931156
62.3116	2.38659	2.70804	3.05078	1.60221	1.46464	3.34443	3.45382	0.760506	2.93031	2.41126	0.935445
62.8141	2.40623	2.82418	3.05337	1.63741	1.52026	3.39042	3.44854	0.759303	2.97591	2.44618	0.938553
63.3166	2.41512	2.92076	3.05013	1.68957	1.5945	3.45017	3.42983	0.752587	2.99848	2.4779	0.937321
63.8191	2.43096	3.00993	3.05866	1.73465	1.67688	3.4986	3.41685	0.758677	3.02667	2.51243	0.934492
64.3216	2.45877	3.10372	3.05298	1.77296	1.74927	3.53583	3.40346	0.771931	3.05284	2.54464	0.930541
64.8241	2.48067	3.1841	3.03379	1.82868	1.83161	3.58674	3.37142	0.775045	3.0546	2.57185	0.923829
65.3266	2.49293	3.23947	3.02719	1.88823	1.93244	3.63715	3.32932	0.77609	3.05705	2.59776	0.91503
65.8291	2.51383	3.28774	3.01533	1.93506	2.02755	3.66995	3.29454	0.791566	3.06516	2.6223	0.903622
66.3317	2.54621	3.33527	2.98473	1.99207	2.12001	3.70875	3.25657	0.81146	3.05147	2.64517	0.889961
66.8342	2.5719	3.36169	2.96283	2.06307	2.23195	3.75738	3.19978	0.82052	3.03269	2.66687	0.876724
67.3367	2.58965	3.36398	2.94489	2.12293	2.34822	3.7899	3.1371	0.83056	3.02538	2.68362	0.86219
67.8392	2.61825	3.36307	2.90711	2.18173	2.45267	3.81691	3.083	0.855162	3.0021	2.69778	0.844677
68.3417	2.6584	3.35841	2.8707	2.25877	2.56677	3.85843	3.02333	0.880516	2.96797	2.71592	0.829409
68.8442	2.69193	3.33009	2.84536	2.33278	2.69393	3.89272	2.94616	0.894416	2.948	2.7306	0.817732
69.3467	2.71994	3.28388	2.8036	2.39562	2.80846	3.91208	2.86785	0.911901	2.91996	2.73592	0.805281
69.8492	2.76121	3.2402	2.7546	2.47229	2.91697	3.94281	2.79909	0.94306	2.87644	2.74519	0.794627
70.3518	2.81412	3.19134	2.7198	2.55583	3.0389	3.97822	2.72313	0.971427	2.84612	2.75988	0.79072
70.8543	2.86052	3.12059	2.67568	2.62357	3.15444	3.99598	2.63249	0.988912	2.81612	2.76315	0.790977
71.3568	2.9036	3.04104	2.61691	2.69326	3.25006	4.01537	2.54592	1.0129	2.76797	2.76078	0.793638
71.8593	2.96146	2.96913	2.57068	2.77545	3.34856	4.04786	2.46967	1.04907	2.72862	2.76894	0.801345
72.3618	3.02965	2.89092	2.52387	2.84364	3.44826	4.06739	2.3854	1.07879	2.69707	2.77389	0.814292
72.8643	3.08964	2.79479	2.45815	2.89889	3.52363	4.07632	2.29021	1.09776	2.64744	2.76409	0.831593
73.3668	3.14584	2.69875	2.39881	2.96373	3.58624	4.09854	2.20356	1.12381	2.59998	2.7577	0.852294
73.8693	3.2149	2.61269	2.34673	3.02073	3.65346	4.11723	2.12657	1.15723	2.56574	2.75725	0.874323
74.3719	3.2892	2.51835	2.27568	3.05315	3.70293	4.1167	2.04012	1.17789	2.51632	2.74337	0.899089
74.8744	3.34983	2.41065	2.20222	3.08373	3.72675	4.12138	1.94581	1.18561	2.46138	2.72082	0.928088
75.3769	3.40257	2.30998	2.14094	3.1121	3.74985	4.1321	1.86264	1.19808	2.42177	2.70334	0.956258
75.8794	3.4626	2.21859	2.06512	3.11091	3.76638	4.12274	1.78667	1.21069	2.37193	2.67952	0.98124
76.3819	3.51932	2.11672	1.97799	3.09116	3.75335	4.10582	1.69932	1.20396	2.30909	2.64186	1.00832
76.8844	3.55411	2.00656	1.90366	3.06962	3.72745	4.09911	1.60647	1.18283	2.25991	2.60108	1.03667
77.3869	3.57472	1.90794	1.8222	3.022	3.70288	4.07867	1.52541	1.16426	2.20645	2.55606	1.0588
77.8894	3.59538	1.81517	1.72263	2.94267	3.65572	4.03859	1.44737	1.13939	2.13405	2.499	1.07618
78.392	3.60369	1.70942	1.63183	2.85765	3.58394	4.00454	1.35534	1.091	2.07006	2.43417	1.09571
78.8945	3.58313	1.59932	1.54195	2.75752	3.51286	3.96641	1.25927	1.02903	2.00748	2.36189	1.11349
79.397	3.54467	1.50103	1.43079	2.62209	3.43241	3.90256	1.17381	0.968513	1.92265	2.27761	1.1223
79.8995	3.50201	1.40159	1.32018	2.47286	3.32324	3.83348	1.08607	0.896954	1.83851	2.1861	1.12799
80.402	3.44154	1.28566	1.21621	2.3186	3.20604	3.76751	0.981757	0.800579	1.7604	2.08648	1.13734
80.9045	3.34921	1.1673	1.09142	2.13362	3.09073	3.67758	0.874143	0.69345	1.66032	1.97086	1.14256
81.407	3.23851	1.05725	0.95678	1.92433	2.95277	3.56868	0.774283	0.587428	1.55276	1.84587	1.13849
81.9095	3.1218	0.937541	0.830639	1.71367	2.79547	3.46324	0.665966	0.467011	1.45442	1.71664	1.13552
82.4121	2.98426	0.798982	0.688264	1.48393	2.64249	3.34213	0.538708	0.322419	1.33831	1.57105	1.13709
82.9146	2.81447	0.659394	0.527208	1.22463	2.47956	3.19244	0.408637	0.170304	1.20771	1.40937	1.13199
83.4171	2.6281	0.52276	0.373224	0.962069	2.29118	3.03941	0.282926	0.0181494	1.08716	1.245	1.12053
83.9196	2.43585	0.368853	0.211156	0.695141	2.10017	2.88079	0.143581	-0.151701	0.955354	1.07102	1.11464
84.4221	2.2221	0.195992	0.0259846	0.40196	1.91146	2.69189	-0.0150724	-0.344387	0.803373	0.877032	1.1113
84.9246	1.97824	0.023267	-0.15645	0.099328	1.7008	2.48813	-0.175141	-0.541519	0.658513	0.675018	1.10048
85.4271	1.72156	-0.152422	-0.337941	-0.197127	1.47627	2.28503	-0.333931	-0.740017	0.508806	0.470026	1.08803
85.9296	1.46086	-0.350215	-0.541946	-0.509495	1.25882	2.05856	-0.510151	-0.957955	0.33502	0.249277	1.08185
86.4322	1.1802	-0.563662	-0.749656	-0.837808	1.03094	1.80745	-0.704386	-1.19523	0.16255	0.0144895	1.07549
86.9347	0.874205	-0.774836	-0.949223	-1.15719	0.781723	1.55748	-0.89792	-1.43277	-0.00857618	-0.223012	1.06379
87.4372	0.561577	-0.992924	-1.16576	-1.47834	0.535274	1.29729	-1.0921	-1.67159	-0.203474	-0.467783	1.05322
87.9397	0.249408	-1.23273	-1.39202	-1.81643	0.292011	1.01015	-1.30426	-1.92826	-0.402897	-0.725003	1.04735
88.4422	-0.0777785	-1.48053	-1.6055	-2.14868	0.029839	0.719644	-1.5292	-2.19677	-0.59472	-0.987077	1.04045
88.9447	-0.421943	-1.72194	-1.82553	-2.46858	-0.238164	0.432583	-1.74816	-2.45798	-0.804925	-1.25052	1.02986
89.4472	-0.763201	-1.9703	-2.05763	-2.79751	-0.493669	0.12588	-1.96594	-2.71612	-1.02368	-1.51802	1.0207
89.9497	-1.09591	-2.23359	-2.27479	-3.12488	-0.755235	-0.189812	-2.19706	-2.98483	-1.22912	-1.78725	1.01456
90.4523	-1.43446	-2.49277	-2.48516	-3.42984	-1.02792	-0.492693	-2.43107	-3.25308	-1.44306	-2.05445	1.00616
90.9548	-1.77743	-2.73856	-2.70491	-3.7281	-1.28681	-0.799959	-2.65051	-3.50328	-1.66658	-2.31735	0.994658
91.4573	-2.1044	-2.98584	-2.90971	-4.02459	-1.53493	-1.11754	-2.86307	-3.74251	-1.87226	-2.57276	0.98421
91.9598	-2.41127	-3.23478	-3.09417	-4.2938	-1.79094	-1.41862	-3.07978	-3.98091	-2.07369	-2.81977	0.973484
92.4623	-2.71138	-3.46403	-3.27992	-4.53722	-2.03788	-1.70501	-3.28613	-4.20359	-2.28223	-3.05638	0.959152
92.9648	-3.00086	-3.67039	-3.45153	-4.77143	-2.26067	-1.99435	-3.46726	-4.39556	-2.47022	-3.27581	0.942813
93.4673	-3.25976	-3.86833	-3.59163	-4.97844	-2.47809	-2.26706	-3.63337	-4.56642	-2.64052	-3.47596	0.924698
93.9698	-3.48607	-4.05135	-3.72077	-5.14462	-2.69026	-2.50849	-3.79196	-4.72326	-2.81237	-3.65879	0.903049
94.4724	-3.6929	-4.19965	-3.83641	-5.28853	-2.87291	-2.73805	-3.92612	-4.84971	-2.96293	-3.81858	0.879692
94.9749	-3.87549	-4.31698	-3.91431	-5.40775	-3.03225	-2.9523	-4.02465	-4.93523	-3.08397	-3.94921	0.853703
95.4774	-4.01575	-4.41686	-3.96817	-5.48024	-3.18391	-3.12745	-4.10014	-4.99271	-3.19849	-4.05375	0.821995
95.9799	-4.11474	-4.48877	-4.00891	-5.51639	-3.30925	-3.27432	-4.15735	-5.02786	-3.29284	-4.13227	0.788924
96.4824	-4.18695	-4.51776	-4.0126	-5.52983	-3.39746	-3.40613	-4.17923	-5.0252	-3.34961	-4.17831	0.75658
96.9849	-4.22858	-4.51482	-3.98237	-5.50167	-3.46856	-3.50183	-4.15984	-4.98012	-3.39137	-4.19213	0.718296
97.4874	-4.22477	-4.49244	-3.9395	-5.42897	-3.52074	-3.55779	-4.11506	-4.90962	-3.41665	-4.17839	0.676238
97.9899	-4.18088	-4.43852	-3.86759	-5.33434	-3.5331	-3.59636	-4.04861	-4.81892	-3.40285	-4.13569	0.639125
98.4925	-4.11404	-4.34603	-3.75906	-5.21552	-3.51695	-3.61093	-3.94725	-4.69637	-3.36804	-4.0638	0.602438
98.995	-4.02489	-4.23218	-3.64142	-5.04294	-3.4901	-3.58028	-3.80366	-4.53542	-3.3254	-3.96403	0.556288
99.4975	-3.88556	-4.08819	-3.4871	-4.85392	-3.42279	-3.53056	-3.63825	-4.35719	-3.24049	-3.83378	0.518811
100	-3.74617	-4.02502	-3.36744	-4.83435	-3.34816	-3.53211	-3.61572	-4.33237	-3.14511	-3.77183	0.539161

[truncated: 2 more sheets: M2_RightLeg_NH, M2_RightLeg_NW]
