# Supplementary material for: A minimal markerset for three-dimensional foot function assessment: measuring navicular drop and drift under dynamic conditions
Source: J Foot Ankle Res. 2018 Apr 18;11:15. doi: 10.1186/s13047-018-0257-2 (PMC5907216; doi:10.1186/s13047-018-0257-2)
Supplement: Supplementary file 2 — Dataset. The dataset used for this article. A ZIP-archive with one text file (comma separated values;.csv) per participant, containing the stance-normalized navicular height and width time series from all analyzed steps. (ZIP 8335 kb) [file 13047_2018_257_MOESM2_ESM.zip › 13047_2018_257_MOESM3_ESM/ZAFA10R2.xlsx]

## Sheet: M1a_LeftLeg_NH
StancePhase	NEleL_Meas1	NEleL_Meas2	NEleL_Meas3	NEleL_Meas4	NEleL_Meas5	NEleL_Meas6	NEleL_Meas7	NEleL_Meas8	NEleL_Meas9	NEleL_Meas10	NEleL_Meas11	NEleL_Mean	NEleL_SD
0	0.753201	2.12702	2.42554	1.88046	2.45767	2.36072	2.53476	2.09588	2.47925	3.23596	3.43569	2.3442	0.701147
0.502513	0.727314	2.06599	2.40021	1.83865	2.45383	2.3174	2.51981	2.08169	2.46002	3.22687	3.39847	2.3173	0.7042
1.00503	0.711065	1.99613	2.37052	1.79289	2.45498	2.27222	2.51303	2.07688	2.43249	3.21426	3.35322	2.28979	0.704321
1.50754	0.687431	1.92809	2.35486	1.76073	2.44343	2.22695	2.50784	2.06875	2.41381	3.18969	3.31642	2.26345	0.705552
2.01005	0.6763	1.85058	2.33317	1.71723	2.43655	2.17299	2.49183	2.05226	2.38781	3.16353	3.27151	2.23216	0.704176
2.51256	0.663449	1.7845	2.30673	1.67392	2.43559	2.13131	2.48627	2.04751	2.35064	3.14533	3.2138	2.20355	0.702225
3.01508	0.651469	1.7102	2.29327	1.64127	2.42141	2.08205	2.48038	2.03405	2.32133	3.11689	3.16133	2.17397	0.699995
3.51759	0.649422	1.63232	2.27506	1.59806	2.41314	2.02964	2.4634	2.01557	2.28985	3.08272	3.109	2.14165	0.696309
4.0201	0.63748	1.56714	2.25166	1.55952	2.4094	1.99054	2.45657	2.00842	2.24673	3.05858	3.04373	2.1118	0.693596
4.52261	0.641624	1.49319	2.24165	1.53192	2.39262	1.94301	2.44871	1.99062	2.21162	3.02928	2.98118	2.08231	0.687804
5.02513	0.632407	1.42201	2.22827	1.49556	2.3835	1.89842	2.43012	1.97337	2.18088	2.99148	2.92777	2.05125	0.685686
5.52764	0.636241	1.364	2.21022	1.46869	2.37829	1.86739	2.42239	1.96753	2.14067	2.96414	2.86748	2.0261	0.680101
6.03015	0.632629	1.29794	2.20674	1.4526	2.36177	1.82835	2.41411	1.95144	2.10822	2.93816	2.80723	1.99993	0.676953
6.53266	0.631674	1.2402	2.20201	1.42916	2.35562	1.79773	2.39629	1.94164	2.08596	2.90275	2.76165	1.97679	0.673842
7.03518	0.634706	1.19407	2.19316	1.41818	2.35349	1.77904	2.39026	1.9418	2.05644	2.87598	2.71718	1.95948	0.669752
7.53769	0.629041	1.14004	2.19959	1.41577	2.34189	1.75239	2.38378	1.93189	2.032	2.85605	2.66891	1.94103	0.668833
8.0402	0.636909	1.09779	2.20598	1.40618	2.34247	1.73772	2.36809	1.93193	2.02078	2.82638	2.63393	1.92801	0.66494
8.54271	0.630772	1.06344	2.20779	1.4104	2.34593	1.73127	2.36417	1.93824	2.00409	2.80074	2.6066	1.91849	0.663863
9.04523	0.639688	1.02138	2.22461	1.4199	2.34048	1.71707	2.35914	1.93462	1.98857	2.78511	2.57281	1.9094	0.661716
9.54774	0.638667	0.993194	2.24188	1.42249	2.34773	1.71711	2.34487	1.94322	1.98759	2.76073	2.54629	1.90398	0.660144
10.0503	0.645312	0.968566	2.25368	1.4396	2.3559	1.72112	2.34245	1.95366	1.98396	2.73488	2.53212	1.90284	0.657338
10.5528	0.653053	0.937572	2.27995	1.45859	2.3556	1.71888	2.33871	1.9555	1.97808	2.72046	2.51307	1.90086	0.65661
11.0553	0.657034	0.921879	2.30708	1.47142	2.3684	1.73254	2.32642	1.97103	1.98706	2.70036	2.49459	1.90344	0.65475
11.5578	0.673352	0.905867	2.32786	1.49901	2.38047	1.74624	2.32671	1.98422	1.99721	2.67406	2.4906	1.9096	0.650916
12.0603	0.677855	0.886232	2.36248	1.52512	2.3851	1.75628	2.32604	1.99141	2.0025	2.65894	2.48723	1.91447	0.65197
12.5628	0.699177	0.882405	2.39825	1.54621	2.40344	1.78252	2.31777	2.01275	2.02149	2.64268	2.47909	1.92598	0.648047
13.0653	0.709177	0.874686	2.4265	1.58162	2.41969	1.80475	2.32268	2.02797	2.04538	2.61698	2.48304	1.9375	0.646664
13.5678	0.730897	0.866281	2.46737	1.61215	2.42959	1.82597	2.32651	2.04026	2.06217	2.60014	2.49338	1.95043	0.645624
14.0704	0.750023	0.8724	2.50898	1.63892	2.45325	1.86191	2.32283	2.06545	2.08947	2.58684	2.49565	1.96779	0.643662
14.5729	0.769365	0.871022	2.54119	1.67886	2.47278	1.88999	2.33197	2.08071	2.12441	2.56238	2.50311	1.98416	0.641835
15.0754	0.797516	0.871705	2.58421	1.71075	2.48626	1.9199	2.33891	2.09577	2.15049	2.54256	2.52057	2.00169	0.640224
15.5779	0.815171	0.884106	2.62724	1.74056	2.51246	1.9618	2.33765	2.12067	2.18258	2.53007	2.53032	2.02206	0.639735
16.0804	0.848419	0.886121	2.65902	1.78201	2.53181	1.99299	2.3484	2.13241	2.22435	2.50687	2.53718	2.04087	0.636232
16.5829	0.867916	0.892903	2.70007	1.81297	2.54511	2.02903	2.35569	2.14669	2.25707	2.48335	2.55484	2.05869	0.636242
17.0854	0.900708	0.907652	2.74086	1.84398	2.56981	2.07348	2.3543	2.16691	2.2912	2.46982	2.56915	2.08071	0.63373
17.5879	0.925845	0.91039	2.76924	1.88482	2.58521	2.10571	2.36442	2.17243	2.33658	2.4483	2.57455	2.09796	0.632539
18.0905	0.954109	0.920467	2.80589	1.91347	2.59505	2.14564	2.37025	2.18345	2.37438	2.42184	2.58819	2.1157	0.630799
18.593	0.986116	0.93427	2.84257	1.94454	2.61526	2.18972	2.36736	2.19635	2.40919	2.40624	2.60468	2.13603	0.629234
19.0955	1.0094	0.935916	2.86617	1.98335	2.62438	2.22137	2.3758	2.19483	2.45575	2.38697	2.60992	2.15126	0.62928
19.598	1.04572	0.947024	2.89736	2.00902	2.62906	2.26287	2.37937	2.2015	2.49722	2.35902	2.61777	2.16781	0.626266
20.1005	1.06706	0.957453	2.92913	2.03953	2.64332	2.30384	2.37433	2.20596	2.5317	2.34065	2.63355	2.18423	0.627506
20.603	1.10256	0.956972	2.94742	2.07536	2.64526	2.33342	2.38057	2.19782	2.57704	2.32346	2.63987	2.19816	0.626354
21.1055	1.12621	0.967327	2.97272	2.09775	2.64422	2.3741	2.38146	2.19976	2.62046	2.29538	2.642	2.21104	0.626142
21.608	1.15605	0.97282	2.99926	2.12713	2.65202	2.40963	2.37401	2.19561	2.65377	2.27367	2.65395	2.22436	0.626846
22.1106	1.18443	0.969898	3.01204	2.15911	2.64661	2.43602	2.37791	2.1819	2.69592	2.25763	2.66171	2.23483	0.62784
22.6131	1.20676	0.978266	3.03125	2.17799	2.63986	2.47374	2.37618	2.1791	2.73971	2.23048	2.65994	2.24484	0.62866
23.1156	1.23856	0.978199	3.05238	2.20567	2.64117	2.50221	2.36654	2.16685	2.77159	2.20522	2.66597	2.25403	0.630102
23.6181	1.25534	0.973167	3.05951	2.23307	2.62875	2.52472	2.36841	2.1489	2.80934	2.18895	2.67449	2.26042	0.633561
24.1206	1.28601	0.978849	3.07245	2.24836	2.61674	2.55762	2.36443	2.14141	2.85217	2.16337	2.67152	2.26845	0.634004
24.6231	1.30145	0.973418	3.08793	2.27381	2.61195	2.57803	2.35296	2.12188	2.8827	2.13472	2.6711	2.27181	0.639016
25.1256	1.32569	0.966978	3.08917	2.29607	2.59315	2.5962	2.3531	2.10082	2.91533	2.11654	2.6786	2.2756	0.641427
25.6281	1.34325	0.969594	3.09549	2.30773	2.5765	2.62269	2.34705	2.08854	2.95581	2.09244	2.67672	2.27962	0.644689
26.1307	1.35802	0.959453	3.10488	2.33035	2.56606	2.63455	2.33381	2.06256	2.98492	2.06076	2.67083	2.27874	0.650561
26.6332	1.37787	0.952249	3.09978	2.34694	2.54148	2.64803	2.33212	2.03911	3.01198	2.03885	2.67494	2.27849	0.65328
27.1357	1.38396	0.951414	3.09898	2.3549	2.52062	2.6668	2.32379	2.02164	3.04862	2.01535	2.67503	2.27828	0.658587
27.6382	1.40255	0.937268	3.10174	2.37403	2.50476	2.67014	2.30848	1.98993	3.07605	1.981	2.66574	2.27379	0.664538
28.1407	1.40381	0.929513	3.08984	2.38451	2.47474	2.67867	2.30455	1.96433	3.09737	1.95368	2.66437	2.26776	0.669033
28.6432	1.4158	0.924608	3.08144	2.38868	2.44984	2.68877	2.29346	1.94111	3.12875	1.92919	2.6655	2.26429	0.673673
29.1457	1.41641	0.906926	3.07712	2.4036	2.42853	2.68401	2.27552	1.90429	3.15403	1.89247	2.65509	2.25436	0.682336
29.6482	1.41777	0.898255	3.05804	2.40758	2.39317	2.68729	2.26871	1.87633	3.16969	1.85853	2.64709	2.24386	0.685976
30.1508	1.41933	0.888449	3.04169	2.40778	2.36416	2.68808	2.25417	1.84671	3.19453	1.83107	2.64675	2.23479	0.691781
30.6533	1.40959	0.867508	3.02994	2.41764	2.33719	2.67585	2.23287	1.8053	3.21694	1.79212	2.63667	2.22015	0.701806
31.1558	1.40988	0.857184	3.00345	2.41466	2.29643	2.67354	2.22243	1.77441	3.22717	1.75101	2.62214	2.20476	0.704901
31.6583	1.39225	0.841766	2.97896	2.41048	2.26308	2.66473	2.20367	1.73782	3.24445	1.71861	2.61705	2.18844	0.71253
32.1608	1.38643	0.817884	2.95963	2.41428	2.23016	2.64589	2.17828	1.69218	3.2631	1.6775	2.60727	2.17024	0.721975
32.6633	1.36556	0.805125	2.92572	2.40383	2.18392	2.6377	2.16347	1.65749	3.26826	1.62955	2.58738	2.148	0.726951
33.1658	1.34911	0.783786	2.89317	2.39471	2.14599	2.61949	2.13981	1.61345	3.27734	1.59077	2.5746	2.12566	0.73389
33.6683	1.32813	0.757448	2.86643	2.39135	2.10688	2.59507	2.10969	1.56385	3.29126	1.54752	2.56344	2.10191	0.744465
34.1709	1.2996	0.741589	2.82543	2.37295	2.05513	2.58077	2.0899	1.52437	3.29183	1.49396	2.53988	2.07413	0.750011
34.6734	1.27809	0.714464	2.78527	2.35825	2.01246	2.55376	2.0608	1.47275	3.29255	1.44809	2.51792	2.04495	0.756873
35.1759	1.24004	0.686221	2.75167	2.34674	1.96702	2.52476	2.02549	1.41946	3.30089	1.40262	2.50275	2.01524	0.768264
35.6784	1.21432	0.666717	2.70433	2.32008	1.90987	2.50417	2.00033	1.37444	3.2974	1.34512	2.47709	1.98308	0.773544
36.1809	1.17172	0.634333	2.65742	2.29924	1.86244	2.46928	1.9655	1.31562	3.29013	1.29218	2.44636	1.94584	0.781918
36.6834	1.13729	0.604758	2.6179	2.27882	1.81075	2.43662	1.92485	1.25915	3.29216	1.24419	2.42445	1.91191	0.791656
37.1859	1.09453	0.581279	2.56535	2.24385	1.7485	2.40967	1.89429	1.20823	3.28512	1.18451	2.39735	1.87388	0.798772
37.6884	1.04901	0.544514	2.51293	2.21651	1.69652	2.36806	1.85387	1.14325	3.2706	1.12521	2.35987	1.83094	0.806879
38.191	1.00731	0.51409	2.46881	2.18679	1.63894	2.33249	1.80816	1.08434	3.26578	1.07419	2.32926	1.79183	0.815797
38.6935	0.952171	0.486407	2.41249	2.14382	1.57217	2.29918	1.77259	1.02775	3.25547	1.01378	2.3001	1.74872	0.824234
39.196	0.909035	0.446192	2.3561	2.10987	1.51609	2.25214	1.72712	0.958211	3.23462	0.949283	2.25862	1.70157	0.831652
39.6985	0.848831	0.415047	2.30893	2.07086	1.45325	2.21412	1.677	0.897836	3.22246	0.894559	2.21885	1.65652	0.840724
40.201	0.799884	0.382879	2.25053	2.02055	1.3828	2.17453	1.63715	0.836365	3.20876	0.8343	2.186	1.61034	0.848529
40.7035	0.739663	0.340008	2.19188	1.9802	1.32334	2.1233	1.58745	0.76435	3.18243	0.76613	2.143	1.55834	0.857127
41.206	0.681655	0.307874	2.14339	1.93234	1.25613	2.08301	1.53378	0.703642	3.16242	0.707248	2.09541	1.50972	0.864408
41.7085	0.624017	0.270914	2.08466	1.87564	1.18306	2.03734	1.49055	0.638561	3.14465	0.647595	2.05708	1.45946	0.872698
42.2111	0.5571	0.225938	2.0255	1.82926	1.12115	1.9831	1.43759	0.566285	3.11323	0.577679	2.01418	1.40464	0.881307
42.7136	0.500823	0.19211	1.97736	1.77324	1.05074	1.94045	1.38143	0.506253	3.08461	0.514768	1.96179	1.35305	0.88692
43.2161	0.428682	0.149939	1.92001	1.71108	0.976371	1.88903	1.33597	0.43894	3.06123	0.455908	1.91698	1.29856	0.895808
43.7186	0.369782	0.102999	1.86209	1.65891	0.913304	1.83274	1.28099	0.368304	3.0243	0.386367	1.87433	1.2431	0.902597
44.2211	0.297584	0.0663153	1.81607	1.59523	0.841289	1.7874	1.22365	0.309492	2.9858	0.320227	1.82019	1.18757	0.908221
44.7236	0.232125	0.018426	1.76201	1.52817	0.767466	1.73063	1.17721	0.241053	2.95438	0.262129	1.76832	1.13108	0.915063
45.2261	0.163544	-0.0306854	1.70732	1.47002	0.705032	1.67303	1.12142	0.173221	2.91047	0.194954	1.72359	1.07381	0.921038
45.7286	0.0903768	-0.071555	1.6654	1.3988	0.633422	1.62453	1.06394	0.115413	2.86015	0.126958	1.66888	1.01603	0.924952
46.2312	0.0255292	-0.125447	1.61663	1.32682	0.562071	1.56293	1.01741	0.0463192	2.81715	0.0693956	1.60935	0.957106	0.929563
46.7337	-0.0528509	-0.176959	1.56715	1.26194	0.5019	1.50442	0.961527	-0.0186272	2.76339	0.0059864	1.5582	0.897825	0.933809
47.2362	-0.117399	-0.223084	1.5313	1.18273	0.432306	1.4521	0.904419	-0.0766076	2.69841	-0.0623905	1.50131	0.838463	0.934484
47.7387	-0.196492	-0.282793	1.4899	1.10499	0.364854	1.38611	0.858088	-0.146766	2.6394	-0.120134	1.43337	0.775503	0.937638
48.2412	-0.265634	-0.336893	1.44787	1.03174	0.308068	1.32651	0.802145	-0.210069	2.57191	-0.17969	1.37097	0.715175	0.937407
48.7437	-0.34186	-0.389147	1.42036	0.943107	0.24161	1.26929	0.745145	-0.270554	2.48898	-0.247762	1.30842	0.651598	0.936539
49.2462	-0.4189	-0.454492	1.3885	0.857532	0.178892	1.19877	0.69833	-0.343404	2.40928	-0.307533	1.23219	0.585379	0.936383
49.7487	-0.491817	-0.51194	1.35549	0.773186	0.125786	1.13681	0.641083	-0.407769	2.32362	-0.365421	1.15591	0.521358	0.932924
50.2513	-0.576363	-0.571627	1.33665	0.672889	0.0622733	1.07264	0.58212	-0.473982	2.21959	-0.434453	1.08429	0.452184	0.930492
50.7538	-0.648892	-0.642968	1.31291	0.577095	0.00306674	0.996208	0.531742	-0.551531	2.11542	-0.49974	1.00048	0.381254	0.927223
51.2563	-0.737143	-0.705177	1.28525	0.479508	-0.0488894	0.928972	0.468964	-0.619567	2.0085	-0.560364	0.9099	0.309995	0.922526
51.7588	-0.813746	-0.773661	1.26919	0.366807	-0.113211	0.854521	0.402818	-0.693463	1.88282	-0.632884	0.825765	0.234087	0.917441
52.2613	-0.900965	-0.851439	1.24573	0.260531	-0.173917	0.769405	0.343019	-0.775973	1.75429	-0.706854	0.734498	0.154394	0.913942
52.7638	-0.984884	-0.92009	1.21463	0.15036	-0.230676	0.692743	0.268807	-0.84837	1.62708	-0.774078	0.631619	0.0751945	0.906803
53.2663	-1.0684	-0.998784	1.19249	0.0273783	-0.301748	0.604297	0.190321	-0.929519	1.48335	-0.851362	0.533877	-0.0107359	0.901509
53.7688	-1.15958	-1.08389	1.16137	-0.0871396	-0.369334	0.507858	0.117129	-1.01541	1.33455	-0.934563	0.435995	-0.0993657	0.897265
54.2714	-1.24029	-1.16102	1.12042	-0.20713	-0.43525	0.418471	0.0291761	-1.09145	1.19075	-1.00983	0.325283	-0.187352	0.888738
54.7739	-1.33523	-1.25098	1.08713	-0.337034	-0.515665	0.314356	-0.0623646	-1.17822	1.03417	-1.0911	0.215496	-0.283586	0.884411
55.2764	-1.41672	-1.34371	1.04442	-0.457051	-0.591426	0.206147	-0.148327	-1.26565	0.870553	-1.18138	0.111377	-0.379251	0.878197
55.7789	-1.51035	-1.43022	0.990339	-0.584034	-0.666639	0.103305	-0.248336	-1.34472	0.71473	-1.26403	-0.00311459	-0.476642	0.870811
56.2814	-1.59629	-1.5308	0.942989	-0.717852	-0.755447	-0.0152717	-0.350616	-1.43578	0.551153	-1.34771	-0.122309	-0.579812	0.865356
56.7839	-1.68488	-1.63024	0.886191	-0.841079	-0.837942	-0.133361	-0.446675	-1.52377	0.379498	-1.44203	-0.233358	-0.682514	0.859328
57.2864	-1.77641	-1.72584	0.817072	-0.972552	-0.920555	-0.247988	-0.555894	-1.606	0.217409	-1.53078	-0.34947	-0.786455	0.851695
57.7889	-1.85956	-1.8355	0.754296	-1.10766	-1.0153	-0.377495	-0.666121	-1.70055	0.0531808	-1.61581	-0.474965	-0.895044	0.846106
58.2915	-1.95424	-1.94049	0.682618	-1.23212	-1.10198	-0.501982	-0.769624	-1.78884	-0.11966	-1.71145	-0.593818	-1.00287	0.84024
58.794	-2.03477	-2.04458	0.598122	-1.36573	-1.18932	-0.625218	-0.885574	-1.87466	-0.282917	-1.80495	-0.711431	-1.111	0.831503
59.2965	-2.12787	-2.16151	0.519813	-1.49974	-1.28714	-0.761194	-1.00148	-1.97203	-0.443287	-1.89109	-0.840236	-1.22416	0.827156
59.799	-2.20967	-2.27096	0.433373	-1.62356	-1.37542	-0.888522	-1.11036	-2.06075	-0.612436	-1.98608	-0.967079	-1.33377	0.819206
60.3015	-2.29677	-2.38263	0.333865	-1.75698	-1.46494	-1.01721	-1.23109	-2.15057	-0.773663	-2.08293	-1.08763	-1.44641	0.811091
60.804	-2.38201	-2.50483	0.240548	-1.88758	-1.5633	-1.15564	-1.35088	-2.25018	-0.927911	-2.17041	-1.21752	-1.56088	0.805648
61.3065	-2.46148	-2.61766	0.140112	-2.0089	-1.65089	-1.28304	-1.46342	-2.33968	-1.09044	-2.26348	-1.3513	-1.67183	0.796664
61.809	-2.54893	-2.73565	0.0266593	-2.13976	-1.74038	-1.41447	-1.5873	-2.43375	-1.24785	-2.3621	-1.4767	-1.78729	0.788106
62.3116	-2.62255	-2.86095	-0.0803768	-2.26478	-1.83701	-1.55199	-1.70941	-2.53491	-1.39532	-2.45122	-1.60657	-1.90137	0.780944
62.8141	-2.70807	-2.97602	-0.193239	-2.38179	-1.9219	-1.67742	-1.82411	-2.62551	-1.54974	-2.54173	-1.745	-2.01314	0.771739
63.3166	-2.77956	-3.09864	-0.318746	-2.50777	-2.00935	-1.80921	-1.94966	-2.72358	-1.70247	-2.64041	-1.87655	-2.12872	0.761144
63.8191	-2.85835	-3.22469	-0.437404	-2.6252	-2.10222	-1.94308	-2.07266	-2.82528	-1.84356	-2.73126	-2.00645	-2.24274	0.753683
64.3216	-2.93069	-3.34061	-0.560359	-2.73616	-2.18264	-2.06507	-2.18811	-2.9169	-1.98946	-2.8191	-2.14655	-2.35233	0.742872
64.8241	-3	-3.46557	-0.69533	-2.85506	-2.26627	-2.19514	-2.31389	-3.01796	-2.13708	-2.91609	-2.28403	-2.46786	0.731836
65.3266	-3.07316	-3.58972	-0.822863	-2.96307	-2.35362	-2.32321	-2.43628	-3.11873	-2.27258	-3.00828	-2.41468	-2.57965	0.723211
65.8291	-3.13364	-3.70469	-0.952962	-3.06633	-2.42805	-2.44074	-2.55089	-3.21069	-2.40999	-3.09359	-2.55333	-2.6859	0.711782
66.3317	-3.20431	-3.82912	-1.09418	-3.17605	-2.50635	-2.56722	-2.67515	-3.31292	-2.55193	-3.18713	-2.69451	-2.7999	0.7011
66.8342	-3.25918	-3.94854	-1.2272	-3.273	-2.58667	-2.68785	-2.79504	-3.41092	-2.68236	-3.27959	-2.82626	-2.90696	0.691191
67.3367	-3.32249	-4.06044	-1.36084	-3.36696	-2.6538	-2.80016	-2.90675	-3.50209	-2.81123	-3.36245	-2.9607	-3.00981	0.681037
67.8392	-3.37517	-4.18112	-1.50448	-3.46553	-2.7253	-2.92131	-3.02728	-3.60321	-2.94642	-3.45086	-3.10145	-3.11838	0.670645
68.3417	-3.42742	-4.29301	-1.63905	-3.54995	-2.79699	-3.03322	-3.14238	-3.69652	-3.0716	-3.54181	-3.23343	-3.22049	0.661461
68.8442	-3.47897	-4.39952	-1.77221	-3.63312	-2.85528	-3.13957	-3.24878	-3.78542	-3.19159	-3.62203	-3.36143	-3.31708	0.652984
69.3467	-3.51955	-4.51311	-1.91414	-3.71874	-2.91822	-3.25351	-3.36306	-3.88281	-3.31842	-3.70381	-3.49647	-3.41835	0.644617
69.8492	-3.56759	-4.61485	-2.04609	-3.78933	-2.97945	-3.35544	-3.47074	-3.96938	-3.43743	-3.79083	-3.62602	-3.51338	0.637218
70.3518	-3.5989	-4.71353	-2.17458	-3.86023	-3.02715	-3.4546	-3.56906	-4.05404	-3.54782	-3.86758	-3.74578	-3.60121	0.63178
70.8543	-3.63871	-4.81666	-2.31056	-3.93104	-3.07963	-3.55888	-3.67416	-4.14455	-3.66425	-3.9411	-3.86967	-3.69357	0.626532
71.3568	-3.66417	-4.90569	-2.43574	-3.98625	-3.12845	-3.64903	-3.77136	-4.22192	-3.77535	-4.02088	-3.99224	-3.77737	0.622111
71.8593	-3.6912	-4.99376	-2.55545	-4.04282	-3.16366	-3.73876	-3.85836	-4.29952	-3.87487	-4.09212	-4.1018	-3.85567	0.620831
72.3618	-3.71261	-5.08274	-2.6814	-4.09633	-3.20357	-3.83011	-3.95085	-4.37935	-3.9783	-4.15532	-4.20968	-3.93457	0.619183
72.8643	-3.72483	-5.15615	-2.79577	-4.13388	-3.23779	-3.90593	-4.03392	-4.44447	-4.07878	-4.22384	-4.31922	-4.00496	0.618624
73.3668	-3.74071	-5.23006	-2.90268	-4.1733	-3.25839	-3.98303	-4.10566	-4.51133	-4.16545	-4.28633	-4.41586	-4.07025	0.621717
73.8693	-3.73937	-5.30062	-3.01445	-4.20645	-3.28339	-4.05748	-4.18131	-4.57602	-4.25269	-4.33663	-4.5039	-4.13203	0.624044
74.3719	-3.74534	-5.35482	-3.11371	-4.22358	-3.30064	-4.11581	-4.24578	-4.62518	-4.33886	-4.38926	-4.59381	-4.18607	0.626721
74.8744	-3.73359	-5.41005	-3.20327	-4.24258	-3.30426	-4.17626	-4.2976	-4.67666	-4.40981	-4.43832	-4.67352	-4.23326	0.63479
75.3769	-3.72455	-5.4572	-3.29602	-4.25199	-3.31174	-4.22942	-4.35162	-4.72114	-4.47708	-4.47217	-4.73856	-4.27559	0.63945
75.8794	-3.70485	-5.4878	-3.37519	-4.24562	-3.30933	-4.26665	-4.39264	-4.74993	-4.54428	-4.50359	-4.80211	-4.30745	0.645716
76.3819	-3.67766	-5.51891	-3.44235	-4.24067	-3.29325	-4.30587	-4.41954	-4.78054	-4.59567	-4.53315	-4.85899	-4.33333	0.65673
76.8844	-3.64961	-5.53706	-3.51104	-4.22294	-3.28026	-4.3332	-4.44685	-4.79918	-4.63852	-4.54597	-4.89765	-4.35112	0.663098
77.3869	-3.60446	-5.53898	-3.56513	-4.19002	-3.25519	-4.34545	-4.45922	-4.8025	-4.68116	-4.5506	-4.92869	-4.35649	0.671623
77.8894	-3.56449	-5.53987	-3.605	-4.15775	-3.21642	-4.35863	-4.45592	-4.80611	-4.70813	-4.55384	-4.95554	-4.35652	0.683019
78.392	-3.50424	-5.52315	-3.64475	-4.10981	-3.17979	-4.35567	-4.45123	-4.79304	-4.7216	-4.54044	-4.96401	-4.34434	0.690916
78.8945	-3.44733	-5.49092	-3.66899	-4.04761	-3.12894	-4.339	-4.42973	-4.76548	-4.73354	-4.51294	-4.95783	-4.32021	0.698223
79.397	-3.37519	-5.45519	-3.67685	-3.98501	-3.06441	-4.32132	-4.39109	-4.73576	-4.73059	-4.48297	-4.94746	-4.2878	0.709862
79.8995	-3.29752	-5.39776	-3.683	-3.90418	-3.00095	-4.28384	-4.34949	-4.68525	-4.70956	-4.43776	-4.92142	-4.24279	0.715747
80.402	-3.21452	-5.32584	-3.67281	-3.81039	-2.92124	-4.23436	-4.28945	-4.6214	-4.68453	-4.37332	-4.87495	-4.18389	0.72166
80.9045	-3.11553	-5.24731	-3.6442	-3.71491	-2.82797	-4.18112	-4.21109	-4.55224	-4.64592	-4.3037	-4.82119	-4.11502	0.730768
81.407	-3.01946	-5.14395	-3.61243	-3.59919	-2.73475	-4.10529	-4.12861	-4.45911	-4.58554	-4.22116	-4.75575	-4.0332	0.732871
81.9095	-2.90187	-5.02752	-3.56375	-3.47215	-2.62354	-4.01934	-4.02652	-4.35412	-4.51785	-4.11583	-4.66704	-3.93541	0.737047
82.4121	-2.78841	-4.90116	-3.49492	-3.34201	-2.49929	-3.92638	-3.90537	-4.24037	-4.43828	-4.00142	-4.56552	-3.82756	0.740081
82.9146	-2.65637	-4.74814	-3.42187	-3.19021	-2.37433	-3.80919	-3.77954	-4.10077	-4.33463	-3.87672	-4.45554	-3.7043	0.739316
83.4171	-2.5217	-4.58385	-3.33186	-3.02905	-2.23007	-3.68392	-3.63344	-3.95113	-4.22002	-3.72782	-4.3231	-3.56691	0.738127
83.9196	-2.3781	-4.40634	-3.22053	-2.86334	-2.07368	-3.54828	-3.46809	-3.78933	-4.09554	-3.56526	-4.17168	-3.41638	0.73608
84.4221	-2.22143	-4.20177	-3.10455	-2.67525	-1.91608	-3.38818	-3.29814	-3.60132	-3.94651	-3.3947	-4.01273	-3.25097	0.729883
84.9246	-2.0662	-3.9881	-2.97226	-2.48013	-1.73836	-3.22218	-3.10785	-3.40545	-3.78306	-3.20085	-3.83543	-3.07272	0.72317
85.4271	-1.89057	-3.75834	-2.81823	-2.27912	-1.54996	-3.04266	-2.8988	-3.19445	-3.61192	-2.98881	-3.63467	-2.87887	0.716035
85.9296	-1.72106	-3.50287	-2.6599	-2.05597	-1.36032	-2.83998	-2.68604	-2.95866	-3.41767	-2.77022	-3.42461	-2.67248	0.702671
86.4322	-1.53199	-3.24089	-2.48673	-1.82863	-1.15044	-2.63362	-2.45368	-2.71759	-3.20595	-2.53153	-3.20209	-2.45301	0.692354
86.9347	-1.34525	-2.96073	-2.29217	-1.59444	-0.932097	-2.4112	-2.20397	-2.45919	-2.98841	-2.27129	-2.95527	-2.21946	0.678
87.4372	-1.148	-2.65816	-2.09441	-1.33954	-0.713198	-2.16861	-1.95245	-2.17927	-2.75081	-2.00511	-2.69559	-1.9732	0.660497
87.9397	-0.943518	-2.35207	-1.88403	-1.08397	-0.474929	-1.92472	-1.68302	-1.89686	-2.49365	-1.72417	-2.42941	-1.7173	0.645008
88.4422	-0.740723	-2.02693	-1.6534	-0.821274	-0.231473	-1.66332	-1.3987	-1.59599	-2.23249	-1.42062	-2.14294	-1.44799	0.626109
88.9447	-0.522016	-1.68468	-1.42149	-0.540853	0.011061	-1.38663	-1.11562	-1.27871	-1.95651	-1.11121	-1.84045	-1.16792	0.605968
89.4472	-0.313338	-1.3423	-1.18019	-0.264253	0.271156	-1.11129	-0.817358	-0.961942	-1.66096	-0.794018	-1.53607	-0.882779	0.586603
89.9497	-0.0873733	-0.98153	-0.920862	0.0186488	0.53235	-0.818562	-0.507855	-0.62699	-1.36371	-0.456163	-1.2199	-0.584723	0.567352
90.4523	0.128704	-0.61093	-0.663342	0.314478	0.790597	-0.517256	-0.203764	-0.282503	-1.05873	-0.112403	-0.887247	-0.282036	0.546664
90.9548	0.354218	-0.2438	-0.400767	0.601187	1.06371	-0.22007	0.111801	0.0585036	-0.736268	0.231326	-0.555289	0.0240498	0.529184
91.4573	0.577708	0.139378	-0.123452	0.892621	1.3329	0.0927343	0.434007	0.415952	-0.414216	0.590488	-0.222678	0.337767	0.512509
91.9598	0.797374	0.523644	0.148054	1.19095	1.59623	0.406086	0.745822	0.774893	-0.0924739	0.955266	0.122477	0.651666	0.498457
92.4623	1.02477	0.901157	0.419426	1.47485	1.87041	0.712881	1.06473	1.12794	0.242571	1.31238	0.466246	0.965215	0.487484
92.9648	1.23694	1.2908	0.701428	1.76147	2.13443	1.03193	1.38492	1.49429	0.57487	1.67669	0.799991	1.28071	0.479793
93.4673	1.46125	1.6721	0.972886	2.04804	2.38886	1.34291	1.68921	1.85361	0.898042	2.04525	1.13826	1.59186	0.477766
93.9698	1.66707	2.04393	1.23836	2.31513	2.6492	1.64535	1.99609	2.20532	1.22819	2.39921	1.47576	1.89669	0.478963
94.4724	1.88011	2.42226	1.5098	2.58256	2.89274	1.95492	2.29911	2.56568	1.55343	2.74965	1.79624	2.20059	0.483854
94.9749	2.08081	2.78262	1.76568	2.84242	3.12326	2.24762	2.58159	2.91065	1.86178	3.10144	2.11098	2.49171	0.495898
95.4774	2.27633	3.13124	2.00978	3.07851	3.3549	2.53027	2.86312	3.24708	2.17038	3.43352	2.42525	2.77458	0.510058
95.9799	2.47036	3.47912	2.25534	3.31248	3.5641	2.81362	3.13626	3.58631	2.47338	3.75087	2.72008	3.05108	0.526148
96.4824	2.64604	3.80041	2.4807	3.53152	3.75822	3.07265	3.38436	3.90295	2.75422	4.06566	2.99753	3.30857	0.548637
96.9849	2.82805	4.109	2.68868	3.72405	3.94965	3.32153	3.62738	4.21115	3.02853	4.35837	3.27067	3.5561	0.571306
97.4874	2.98526	4.40957	2.8936	3.91251	4.11429	3.56461	3.85651	4.51569	3.29668	4.62642	3.52368	3.7908	0.595895
97.9899	3.14746	4.67831	3.07379	4.07988	4.26263	3.77887	4.05547	4.79293	3.53848	4.88723	3.74765	4.00388	0.621656
98.4925	3.28682	4.93419	3.23003	4.21898	4.40451	3.98325	4.24452	5.06143	3.76359	5.12652	3.95802	4.20108	0.652258
98.995	3.43183	5.17736	3.38393	4.35768	4.5148	4.17696	4.41532	5.32184	3.98576	5.33174	4.1512	4.38622	0.677371
99.4975	3.56526	5.41027	3.514	4.47329	4.61451	4.358	4.56651	5.57973	4.18996	5.53721	4.32277	4.55741	0.710341
100	3.60378	5.53951	3.54292	4.49753	4.69299	4.45954	4.65012	5.72349	4.248	5.70806	4.38579	4.64107	0.75334

## Sheet: M1a_LeftLeg_NW
StancePhase	NDevL_Meas1	NDevL_Meas2	NDevL_Meas3	NDevL_Meas4	NDevL_Meas5	NDevL_Meas6	NDevL_Meas7	NDevL_Meas8	NDevL_Meas9	NDevL_Meas10	NDevL_Meas11	NDevL_Mean	NDevL_SD
0	-5.25183	-6.15343	-6.52419	-6.09602	-6.18807	-6.14205	-6.08192	-6.12812	-6.70941	-6.66278	-6.69617	-6.23945	0.417425
0.502513	-5.20446	-6.06146	-6.43155	-5.96917	-6.1468	-6.0413	-6.01823	-6.05534	-6.59069	-6.60751	-6.6022	-6.15715	0.407362
1.00503	-5.11622	-5.91726	-6.33973	-5.8398	-6.04903	-5.88581	-5.91838	-5.93683	-6.47434	-6.47892	-6.50518	-6.04196	0.405624
1.50754	-5.0455	-5.78781	-6.23455	-5.70237	-5.96698	-5.74761	-5.82117	-5.82936	-6.34813	-6.37067	-6.39716	-5.93194	0.398866
2.01005	-4.95949	-5.66249	-6.13021	-5.57169	-5.87453	-5.61451	-5.72946	-5.72556	-6.22113	-6.25972	-6.28658	-5.8214	0.394641
2.51256	-4.87203	-5.51991	-6.02841	-5.43976	-5.76833	-5.46507	-5.62137	-5.60399	-6.10096	-6.13481	-6.18116	-5.70325	0.393705
3.01508	-4.78217	-5.38303	-5.90991	-5.29489	-5.67033	-5.32229	-5.50829	-5.48751	-5.96772	-6.01662	-6.06248	-5.5823	0.390823
3.51759	-4.67812	-5.24924	-5.79411	-5.1624	-5.56008	-5.18351	-5.40254	-5.3734	-5.83261	-5.90172	-5.93602	-5.46125	0.38907
4.0201	-4.58349	-5.10034	-5.68277	-5.02747	-5.43854	-5.03045	-5.28099	-5.24361	-5.70809	-5.77356	-5.81755	-5.33517	0.389163
4.52261	-4.4669	-4.96181	-5.55578	-4.88319	-5.32566	-4.88862	-5.1555	-5.12352	-5.57434	-5.64874	-5.69281	-5.20699	0.390581
5.02513	-4.36257	-4.82331	-5.43191	-4.75414	-5.19965	-4.74765	-5.03806	-5.00278	-5.43604	-5.53265	-5.556	-5.08043	0.387471
5.52764	-4.23942	-4.67272	-5.31445	-4.62124	-5.06452	-4.59538	-4.90541	-4.86942	-5.31083	-5.40557	-5.42665	-4.94778	0.391784
6.03015	-4.12069	-4.536	-5.18256	-4.48281	-4.93885	-4.45785	-4.77023	-4.74932	-5.18126	-5.27759	-5.30023	-4.81794	0.392182
6.53266	-3.99558	-4.39581	-5.05431	-4.36122	-4.7998	-4.3177	-4.64409	-4.62516	-5.04464	-5.16199	-5.16155	-4.68744	0.392096
7.03518	-3.86153	-4.24736	-4.93447	-4.23382	-4.65445	-4.17016	-4.50346	-4.4923	-4.92165	-5.03952	-5.02612	-4.55317	0.397291
7.53769	-3.73537	-4.11443	-4.80138	-4.10432	-4.51952	-4.03917	-4.36168	-4.37433	-4.79922	-4.91163	-4.90087	-4.42381	0.398021
8.0402	-3.59023	-3.97423	-4.67224	-3.99172	-4.37113	-3.90196	-4.22963	-4.24856	-4.66755	-4.79695	-4.76686	-4.29191	0.40173
8.54271	-3.46043	-3.83003	-4.55314	-3.87109	-4.21927	-3.76195	-4.08351	-4.11829	-4.54808	-4.68047	-4.6297	-4.15963	0.405952
9.04523	-3.31183	-3.70113	-4.42172	-3.75164	-4.07831	-3.63864	-3.93738	-4.00265	-4.43409	-4.55466	-4.50571	-4.03071	0.410431
9.54774	-3.17487	-3.5617	-4.2943	-3.64816	-3.92381	-3.50628	-3.80164	-3.87596	-4.30995	-4.44028	-4.37986	-3.90153	0.414149
10.0503	-3.0301	-3.42311	-4.1784	-3.53483	-3.76867	-3.37644	-3.65247	-3.74954	-4.19559	-4.3297	-4.24593	-3.77134	0.421887
10.5528	-2.88498	-3.29845	-4.05119	-3.42604	-3.62487	-3.2623	-3.50486	-3.63625	-4.0916	-4.20788	-4.12385	-3.64657	0.426941
11.0553	-2.74769	-3.16158	-3.928	-3.33166	-3.46782	-3.13767	-3.36886	-3.51007	-3.9783	-4.09386	-4.00861	-3.52128	0.433219
11.5578	-2.59793	-3.03116	-3.81781	-3.22628	-3.31333	-3.02125	-3.22054	-3.38943	-3.87163	-3.98905	-3.8844	-3.39662	0.443996
12.0603	-2.46706	-2.9127	-3.69725	-3.12886	-3.17065	-2.91829	-3.07576	-3.27954	-3.77942	-3.87366	-3.76724	-3.27913	0.449052
12.5628	-2.31978	-2.78219	-3.58058	-3.04372	-3.01541	-2.80463	-2.94385	-3.15655	-3.67998	-3.76136	-3.66412	-3.15929	0.460347
13.0653	-2.1914	-2.66369	-3.47803	-2.94705	-2.86604	-2.7042	-2.8006	-3.0442	-3.58318	-3.66239	-3.55543	-3.04511	0.470147
13.5678	-2.05403	-2.55404	-3.36574	-2.86137	-2.72869	-2.61352	-2.6625	-2.93926	-3.50309	-3.55587	-3.44696	-2.93501	0.479863
14.0704	-1.92489	-2.43366	-3.25675	-2.7851	-2.57949	-2.51296	-2.53794	-2.82234	-3.41852	-3.44728	-3.3552	-2.82492	0.491123
14.5729	-1.80145	-2.32947	-3.16255	-2.69724	-2.43911	-2.42935	-2.4024	-2.72008	-3.33198	-3.3538	-3.26425	-2.72106	0.502919
15.0754	-1.67193	-2.22979	-3.05901	-2.62282	-2.31032	-2.35081	-2.27301	-2.62089	-3.2623	-3.25739	-3.16748	-2.62052	0.514893
15.5779	-1.56129	-2.12159	-2.95796	-2.55446	-2.17017	-2.26443	-2.15729	-2.51189	-3.19148	-3.15422	-3.08496	-2.52089	0.525591
16.0804	-1.43601	-2.0321	-2.8723	-2.47517	-2.04129	-2.19731	-2.03067	-2.42005	-3.11452	-3.06533	-3.01086	-2.42687	0.540215
16.5829	-1.33321	-1.94232	-2.77786	-2.41134	-1.92301	-2.13035	-1.91104	-2.32659	-3.05307	-2.97908	-2.92869	-2.33787	0.550818
17.0854	-1.21864	-1.84734	-2.68532	-2.35018	-1.79384	-2.05876	-1.80521	-2.22665	-2.99458	-2.88301	-2.85462	-2.2471	0.56471
17.5879	-1.11836	-1.772	-2.60897	-2.27959	-1.6781	-2.00721	-1.68868	-2.14492	-2.92711	-2.79808	-2.79526	-2.1653	0.576908
18.0905	-1.01907	-1.69188	-2.52465	-2.22602	-1.5717	-1.95123	-1.58016	-2.05729	-2.87258	-2.72137	-2.7304	-2.08603	0.590144
18.593	-0.919235	-1.61075	-2.44176	-2.17178	-1.45502	-1.8947	-1.48567	-1.96752	-2.82532	-2.63405	-2.666	-2.00653	0.60367
19.0955	-0.835106	-1.5485	-2.37583	-2.11027	-1.35366	-1.85726	-1.38076	-1.8955	-2.76769	-2.55302	-2.61863	-1.93602	0.614784
19.598	-0.738316	-1.47766	-2.30269	-2.0666	-1.26011	-1.81151	-1.28482	-1.81409	-2.71918	-2.48473	-2.57189	-1.86651	0.630316
20.1005	-0.664639	-1.41036	-2.23034	-2.01899	-1.15694	-1.76963	-1.20295	-1.73536	-2.68169	-2.40749	-2.51917	-1.79978	0.641306
20.603	-0.576524	-1.35948	-2.17543	-1.96668	-1.07058	-1.74425	-1.11076	-1.67229	-2.63386	-2.33086	-2.48075	-1.73831	0.654592
21.1055	-0.506845	-1.29726	-2.11388	-1.93218	-0.9901	-1.7078	-1.02825	-1.59739	-2.59051	-2.26954	-2.45036	-1.68037	0.667308
21.608	-0.432414	-1.24304	-2.05223	-1.8907	-0.900654	-1.67958	-0.959611	-1.5299	-2.56093	-2.20308	-2.41127	-1.62395	0.680372
22.1106	-0.362422	-1.20138	-2.00818	-1.84738	-0.828988	-1.6639	-0.880552	-1.47452	-2.52265	-2.13182	-2.37976	-1.57287	0.691683
22.6131	-0.302665	-1.147	-1.9579	-1.82104	-0.760998	-1.63582	-0.811708	-1.40623	-2.48403	-2.07597	-2.36212	-1.52413	0.703915
23.1156	-0.232656	-1.10457	-1.90642	-1.78508	-0.68472	-1.61978	-0.756315	-1.34959	-2.46074	-2.02021	-2.33773	-1.47798	0.7179
23.6181	-0.18358	-1.06979	-1.87243	-1.75032	-0.62682	-1.61134	-0.690259	-1.30053	-2.43178	-1.9555	-2.31263	-1.43682	0.726766
24.1206	-0.11794	-1.02244	-1.83246	-1.73091	-0.570259	-1.59062	-0.634724	-1.23898	-2.398	-1.90375	-2.30322	-1.39485	0.740569
24.6231	-0.0726688	-0.990028	-1.79001	-1.69978	-0.506207	-1.58479	-0.59197	-1.19242	-2.37958	-1.85771	-2.29275	-1.35981	0.751612
25.1256	-0.016709	-0.959827	-1.7647	-1.67291	-0.46078	-1.58109	-0.5381	-1.14832	-2.35943	-1.8006	-2.27461	-1.32519	0.762905
25.6281	0.0306278	-0.918711	-1.73353	-1.65905	-0.414289	-1.56668	-0.494803	-1.09359	-2.33074	-1.75187	-2.26901	-1.29106	0.773569
26.1307	0.0744779	-0.894314	-1.69847	-1.63198	-0.361199	-1.56876	-0.463378	-1.05584	-2.31584	-1.71377	-2.26937	-1.2635	0.785116
26.6332	0.1255	-0.866709	-1.68001	-1.61204	-0.32663	-1.56752	-0.420223	-1.0153	-2.30359	-1.6649	-2.25888	-1.23548	0.796847
27.1357	0.159706	-0.831159	-1.65577	-1.60216	-0.288586	-1.55842	-0.387517	-0.967202	-2.28031	-1.61854	-2.25379	-1.20761	0.804974
27.6382	0.211209	-0.812672	-1.62619	-1.57823	-0.244949	-1.56596	-0.365637	-0.936538	-2.26785	-1.58603	-2.26012	-1.18482	0.817832
28.1407	0.242056	-0.786067	-1.61259	-1.56396	-0.21943	-1.56522	-0.331355	-0.898244	-2.26233	-1.5454	-2.25715	-1.16361	0.82734
28.6432	0.288473	-0.755448	-1.59332	-1.55629	-0.188115	-1.56039	-0.307321	-0.856352	-2.24482	-1.50118	-2.25093	-1.1387	0.837201
29.1457	0.322554	-0.740695	-1.56728	-1.53445	-0.152347	-1.57085	-0.293029	-0.830784	-2.23406	-1.47171	-2.25767	-1.12094	0.846341
29.6482	0.359898	-0.713823	-1.55656	-1.52433	-0.134038	-1.56907	-0.265674	-0.793625	-2.23393	-1.43859	-2.26059	-1.10276	0.857865
30.1508	0.400384	-0.687363	-1.54036	-1.51707	-0.107759	-1.56747	-0.248353	-0.757346	-2.2224	-1.39668	-2.25312	-1.08159	0.866535
30.6533	0.429183	-0.6741	-1.51603	-1.49621	-0.0782925	-1.57844	-0.239705	-0.734792	-2.21294	-1.36785	-2.25544	-1.06588	0.873428
31.1558	0.474197	-0.645998	-1.50635	-1.48862	-0.0653983	-1.57451	-0.217396	-0.697939	-2.21668	-1.34081	-2.261	-1.04914	0.886623
31.6583	0.499544	-0.622803	-1.49146	-1.48007	-0.0425565	-1.57513	-0.204947	-0.666475	-2.21113	-1.30167	-2.25309	-1.0318	0.892786
32.1608	0.543679	-0.608951	-1.46718	-1.45921	-0.0179145	-1.58447	-0.200173	-0.644869	-2.20284	-1.27168	-2.24801	-1.01469	0.900706
32.6633	0.57235	-0.579103	-1.4569	-1.45256	-0.00876036	-1.57781	-0.181236	-0.60774	-2.2089	-1.24879	-2.25188	-1.00012	0.910726
33.1658	0.610373	-0.558287	-1.44177	-1.44122	0.0120878	-1.5797	-0.172055	-0.58006	-2.20898	-1.21298	-2.24417	-0.983341	0.919366
33.6683	0.646833	-0.542132	-1.4161	-1.41948	0.0332607	-1.58572	-0.169625	-0.557464	-2.20194	-1.18079	-2.23099	-0.965832	0.924484
34.1709	0.677259	-0.510464	-1.40381	-1.41228	0.0402239	-1.57627	-0.152628	-0.519708	-2.20881	-1.15985	-2.2287	-0.950457	0.933715
34.6734	0.721089	-0.491143	-1.38714	-1.39691	0.0603926	-1.57859	-0.145348	-0.494611	-2.21378	-1.12774	-2.22072	-0.934045	0.943686
35.1759	0.747368	-0.471398	-1.3589	-1.37361	0.0793677	-1.58009	-0.143974	-0.469386	-2.20815	-1.09314	-2.20057	-0.915682	0.945963
35.6784	0.793738	-0.438193	-1.34345	-1.36453	0.0856023	-1.56819	-0.127729	-0.430924	-2.21435	-1.07189	-2.18854	-0.897133	0.956352
36.1809	0.822301	-0.419507	-1.3242	-1.34427	0.106312	-1.57015	-0.121239	-0.407178	-2.22297	-1.04344	-2.1783	-0.88206	0.96369
36.6834	0.865205	-0.395387	-1.29247	-1.319	0.124301	-1.56644	-0.119908	-0.378172	-2.21875	-1.0069	-2.15323	-0.860068	0.968396
37.1859	0.90158	-0.361211	-1.27296	-1.30699	0.131187	-1.55267	-0.103515	-0.339231	-2.22288	-0.983334	-2.12974	-0.839979	0.975114
37.6884	0.937777	-0.342324	-1.25033	-1.28138	0.153555	-1.5535	-0.0970092	-0.315717	-2.23345	-0.95799	-2.11422	-0.823145	0.983394
38.191	0.98323	-0.313488	-1.21444	-1.25394	0.171681	-1.54429	-0.0950112	-0.282398	-2.23043	-0.920521	-2.08628	-0.798718	0.988566
38.6935	1.01443	-0.27895	-1.19025	-1.23825	0.180464	-1.52932	-0.0778678	-0.243519	-2.23129	-0.893229	-2.05214	-0.776356	0.992539
39.196	1.06526	-0.258923	-1.16374	-1.20719	0.205433	-1.52819	-0.0708206	-0.219372	-2.24182	-0.869973	-2.02848	-0.756166	1.00259
39.6985	1.09715	-0.225327	-1.12333	-1.17764	0.22463	-1.51359	-0.0677075	-0.181907	-2.23959	-0.832897	-1.99894	-0.730833	1.0056
40.201	1.14709	-0.190893	-1.09417	-1.15777	0.236304	-1.49803	-0.0494501	-0.14391	-2.23626	-0.801274	-1.95711	-0.704135	1.01155
40.7035	1.18581	-0.168707	-1.06363	-1.12153	0.264521	-1.49417	-0.0415533	-0.118586	-2.24462	-0.778786	-1.9236	-0.68226	1.01818
41.206	1.23003	-0.130571	-1.01874	-1.09007	0.285417	-1.47464	-0.0370707	-0.077776	-2.2425	-0.743453	-1.89238	-0.653797	1.02373
41.7085	1.27833	-0.0964788	-0.984755	-1.06575	0.300605	-1.45901	-0.0175247	-0.041577	-2.23432	-0.707839	-1.84689	-0.625019	1.02845
42.2111	1.31652	-0.0710759	-0.950487	-1.0248	0.33231	-1.45172	-0.00868478	-0.01476	-2.23832	-0.684795	-1.8038	-0.599965	1.0336
42.7136	1.37203	-0.0287972	-0.901667	-0.991642	0.355104	-1.42804	-0.00288089	0.0282026	-2.23518	-0.652399	-1.76984	-0.568647	1.04129
43.2161	1.40859	0.00503118	-0.863574	-0.962676	0.373913	-1.41266	0.0177126	0.0618426	-2.22153	-0.614087	-1.72453	-0.539271	1.04325
43.7186	1.46524	0.0346873	-0.826592	-0.917542	0.408734	-1.40138	0.0270538	0.0903531	-2.21888	-0.589459	-1.67414	-0.509266	1.05042
44.2211	1.50647	0.0805976	-0.775221	-0.882783	0.432913	-1.3745	0.0335654	0.13414	-2.21298	-0.560826	-1.63551	-0.477649	1.05494
44.7236	1.55823	0.114548	-0.734723	-0.848942	0.454607	-1.35945	0.0544499	0.164872	-2.19304	-0.521802	-1.59205	-0.445754	1.05912
45.2261	1.60823	0.149345	-0.697029	-0.800051	0.491318	-1.34375	0.0634688	0.195395	-2.18118	-0.495028	-1.53709	-0.413307	1.06349
45.7286	1.65283	0.198236	-0.645404	-0.763493	0.51564	-1.31467	0.0698413	0.23899	-2.16987	-0.470438	-1.49122	-0.37996	1.06734
46.2312	1.71081	0.232823	-0.604918	-0.724382	0.538984	-1.2997	0.0901583	0.267269	-2.14207	-0.432987	-1.44808	-0.346555	1.07158
46.7337	1.75115	0.273186	-0.56903	-0.671908	0.576129	-1.27927	0.0980423	0.30051	-2.1179	-0.404023	-1.39054	-0.312151	1.07216
47.2362	1.81198	0.324053	-0.51984	-0.632968	0.599394	-1.24886	0.103542	0.343549	-2.09745	-0.383009	-1.33506	-0.275879	1.07694
47.7387	1.85444	0.359597	-0.482153	-0.587893	0.623273	-1.23332	0.122644	0.370763	-2.05956	-0.349013	-1.28808	-0.242663	1.07626
48.2412	1.91206	0.405306	-0.450999	-0.531523	0.659565	-1.20784	0.1289	0.407952	-2.01994	-0.317952	-1.22867	-0.203922	1.0778
48.7437	1.96269	0.456934	-0.407289	-0.488918	0.680751	-1.17657	0.133252	0.451053	-1.98636	-0.298852	-1.16295	-0.166932	1.07776
49.2462	2.01405	0.493863	-0.375273	-0.436518	0.704265	-1.15921	0.151176	0.479784	-1.93601	-0.268747	-1.10794	-0.13096	1.07628
49.7487	2.07479	0.544608	-0.351137	-0.375123	0.738846	-1.12808	0.156369	0.522886	-1.87831	-0.234947	-1.04692	-0.0888201	1.07583
50.2513	2.12188	0.59635	-0.314237	-0.326858	0.757798	-1.0955	0.160904	0.567685	-1.82787	-0.214262	-0.973165	-0.0497523	1.07205
50.7538	2.18944	0.635713	-0.287664	-0.265603	0.781512	-1.07404	0.179914	0.601016	-1.76313	-0.1861	-0.907581	-0.0087744	1.07122
51.2563	2.23822	0.691404	-0.268425	-0.198294	0.81573	-1.03581	0.187432	0.651576	-1.68626	-0.147876	-0.844024	0.0366976	1.06583
51.7588	2.30635	0.7432	-0.23446	-0.143323	0.83522	-1.00011	0.196511	0.699143	-1.61726	-0.121231	-0.765413	0.0816932	1.06372
52.2613	2.36318	0.786323	-0.207821	-0.0733187	0.86289	-0.971215	0.221602	0.738864	-1.53853	-0.0921179	-0.688703	0.127377	1.05857
52.7638	2.42679	0.846922	-0.187135	-0.00111979	0.901121	-0.923845	0.236608	0.796652	-1.44469	-0.048667	-0.620975	0.180151	1.05432
53.2663	2.49465	0.899355	-0.149791	0.0595819	0.926026	-0.88258	0.254854	0.846701	-1.35865	-0.0133253	-0.541377	0.230496	1.0503
53.7688	2.55324	0.947949	-0.117451	0.136324	0.962006	-0.843156	0.289716	0.893102	-1.26869	0.0186733	-0.456317	0.283217	1.04421
54.2714	2.62989	1.01363	-0.0908855	0.211074	1.00766	-0.785491	0.314623	0.956575	-1.16226	0.0662574	-0.383373	0.343428	1.04153
54.7739	2.68786	1.06769	-0.046945	0.275763	1.04047	-0.737199	0.343221	1.00829	-1.06228	0.110508	-0.305772	0.398329	1.03403
55.2764	2.76719	1.12307	-0.00662074	0.356889	1.08607	-0.685895	0.388024	1.06108	-0.964425	0.146071	-0.216701	0.459523	1.0319
55.7789	2.83105	1.19337	0.0275716	0.432092	1.13947	-0.618588	0.422278	1.12847	-0.850447	0.195486	-0.137549	0.523928	1.02568
56.2814	2.90687	1.24962	0.0793932	0.499389	1.18007	-0.563259	0.460271	1.18147	-0.740697	0.247143	-0.0621416	0.585284	1.02128
56.7839	2.98103	1.31223	0.128654	0.582934	1.23461	-0.500469	0.513853	1.24046	-0.638901	0.286635	0.027021	0.651643	1.01796
57.2864	3.05091	1.38623	0.170979	0.657051	1.29464	-0.425573	0.556248	1.3104	-0.523159	0.335863	0.112844	0.720584	1.01301
57.7889	3.13487	1.44521	0.230669	0.726004	1.34192	-0.364192	0.602494	1.36491	-0.408627	0.39281	0.188336	0.786765	1.01012
58.2915	3.20165	1.51521	0.288452	0.810378	1.40398	-0.291528	0.663802	1.43	-0.306536	0.436732	0.275003	0.857014	1.00544
58.794	3.29013	1.59206	0.338249	0.882372	1.46909	-0.211742	0.713417	1.50145	-0.193782	0.484698	0.366601	0.930231	1.00535
59.2965	3.36005	1.65456	0.404929	0.952312	1.52178	-0.145464	0.767129	1.55812	-0.0783643	0.544728	0.44548	0.998659	0.999116
59.799	3.44625	1.73181	0.470284	1.03615	1.58996	-0.064817	0.835498	1.62906	0.0221887	0.593659	0.52891	1.07445	0.999422
60.3015	3.5249	1.8108	0.526583	1.10524	1.65882	0.0175652	0.891809	1.70126	0.129385	0.64042	0.623994	1.14825	0.997862
60.804	3.6047	1.87763	0.599174	1.17553	1.7159	0.0881114	0.952605	1.76086	0.243358	0.701584	0.709093	1.22078	0.994053
61.3065	3.69342	1.96167	0.670985	1.2575	1.7891	0.175049	1.02778	1.83722	0.342215	0.755965	0.790556	1.30013	0.995189
61.809	3.7679	2.04225	0.732647	1.32306	1.86068	0.258371	1.09068	1.90967	0.443231	0.802571	0.886255	1.3743	0.993515
62.3116	3.8628	2.11418	0.809897	1.39306	1.92144	0.332932	1.15857	1.97311	0.554728	0.863394	0.978837	1.45118	0.993578
62.8141	3.93754	2.20426	0.886881	1.47194	1.99882	0.424517	1.24066	2.05427	0.652961	0.923268	1.06118	1.53239	0.991231
63.3166	4.03187	2.28609	0.952631	1.53357	2.07242	0.50759	1.31034	2.12683	0.748836	0.971377	1.15516	1.60879	0.995132
63.8191	4.11335	2.36377	1.03321	1.60271	2.13644	0.586017	1.3856	2.19497	0.85796	1.03095	1.25444	1.68722	0.992352
64.3216	4.20166	2.45887	1.11406	1.67748	2.21745	0.680575	1.47491	2.28021	0.957495	1.09576	1.34102	1.77268	0.992949
64.8241	4.29305	2.54176	1.1827	1.73496	2.29267	0.762641	1.55172	2.35307	1.05055	1.14719	1.43245	1.84934	0.99666
65.3266	4.37449	2.62555	1.26542	1.80267	2.35984	0.844827	1.63468	2.42674	1.15819	1.20525	1.53599	1.93033	0.994472
65.8291	4.47346	2.72437	1.34907	1.87242	2.44423	0.940807	1.73152	2.51534	1.26114	1.27396	1.62958	2.01963	0.997277
66.3317	4.55221	2.80823	1.41966	1.92566	2.52103	1.02166	1.8157	2.58911	1.35422	1.33037	1.71963	2.09613	0.998066
66.8342	4.65217	2.89804	1.50364	1.9913	2.59162	1.1076	1.90653	2.66902	1.46147	1.3875	1.82437	2.1812	1.00122
67.3367	4.73455	2.99905	1.58928	2.05521	2.67949	1.20377	2.01095	2.76033	1.56953	1.45886	1.92609	2.27156	0.999697
67.8392	4.82852	3.08384	1.66116	2.10415	2.75812	1.28381	2.10242	2.83591	1.66538	1.5216	2.01746	2.35113	1.00413
68.3417	4.91872	3.17915	1.74574	2.16704	2.83241	1.37362	2.20088	2.92248	1.77323	1.57914	2.12076	2.43756	1.00576
68.8442	5.00338	3.28073	1.83278	2.22442	2.92362	1.4692	2.31245	3.01583	1.88726	1.65203	2.22949	2.53011	1.00491
69.3467	5.10036	3.36644	1.90544	2.26908	3.00387	1.54932	2.41059	3.09406	1.98807	1.72184	2.32521	2.61221	1.00983
69.8492	5.1777	3.46632	1.9901	2.32852	3.08147	1.64303	2.51588	3.18705	2.09714	1.78163	2.42571	2.6995	1.00916
70.3518	5.27529	3.56691	2.07808	2.37888	3.17512	1.73739	2.63361	3.2814	2.21697	1.85502	2.53834	2.79427	1.01213
70.8543	5.35083	3.6536	2.1512	2.41931	3.25594	1.81836	2.73728	3.36258	2.32404	1.93147	2.64048	2.87683	1.01166
71.3568	5.44102	3.7568	2.23563	2.47446	3.33558	1.91525	2.84811	3.46077	2.43447	1.9949	2.73853	2.96687	1.01503
71.8593	5.5197	3.85506	2.32429	2.51715	3.42985	2.00732	2.97051	3.55455	2.55895	2.06743	2.85097	3.05962	1.01468
72.3618	5.59698	3.9428	2.3977	2.55294	3.50929	2.08915	3.07801	3.63832	2.67253	2.14853	2.95961	3.14417	1.01507
72.8643	5.67932	4.0478	2.48168	2.60239	3.5888	2.18745	3.19241	3.73956	2.78403	2.21592	3.05676	3.23419	1.01763
73.3668	5.74344	4.14254	2.57073	2.63631	3.68099	2.27562	3.31716	3.83084	2.91111	2.286	3.16501	3.32361	1.01591
73.8693	5.8244	4.23109	2.64401	2.66647	3.75631	2.35751	3.42577	3.91609	3.0304	2.36838	3.27755	3.40891	1.01851
74.3719	5.87981	4.33573	2.72681	2.70834	3.83271	2.45455	3.5406	4.01736	3.1422	2.43877	3.37526	3.49565	1.01632
74.8744	5.95116	4.42551	2.81514	2.73218	3.91935	2.53682	3.66414	4.10378	3.26913	2.50461	3.47605	3.58162	1.0193
75.3769	6.00337	4.51383	2.88683	2.75545	3.98708	2.6172	3.7699	4.18858	3.39211	2.58389	3.58711	3.6623	1.01771
75.8794	6.05808	4.61525	2.96651	2.78775	4.05664	2.70964	3.88088	4.28612	3.5027	2.65489	3.68492	3.74576	1.01789
76.3819	6.10945	4.69839	3.05173	2.80026	4.13358	2.78384	3.99855	4.3651	3.62574	2.71457	3.77566	3.82335	1.02009
76.8844	6.14531	4.7848	3.11912	2.81529	4.18966	2.86056	4.09652	4.44682	3.7487	2.78593	3.87779	3.89732	1.01868
77.3869	6.19272	4.87975	3.19259	2.83607	4.2482	2.94479	4.19839	4.5364	3.85521	2.85399	3.97224	3.97367	1.0207
77.8894	6.21304	4.95449	3.27131	2.83615	4.31102	3.00884	4.30463	4.60515	3.96936	2.9057	4.05075	4.03913	1.02061
78.392	6.24916	5.03666	3.33082	2.84163	4.35134	3.07937	4.38901	4.68048	4.08675	2.96469	4.136	4.10417	1.02406
78.8945	6.25999	5.1215	3.39429	2.84921	4.39474	3.15177	4.4758	4.75754	4.18489	3.02561	4.2205	4.1669	1.02264
79.397	6.27721	5.18582	3.46253	2.83619	4.43922	3.20379	4.56444	4.81323	4.28432	3.06777	4.28439	4.2199	1.02669
79.8995	6.28295	5.26061	3.51018	2.83124	4.45999	3.26537	4.62903	4.87834	4.38936	3.11095	4.34574	4.26943	1.029
80.402	6.27766	5.33144	3.55961	2.82469	4.48449	3.32268	4.69454	4.93848	4.47397	3.16047	4.41151	4.31632	1.0291
80.9045	6.27781	5.38297	3.61334	2.79881	4.5069	3.36121	4.75941	4.97851	4.55264	3.19181	4.45744	4.3528	1.03398
81.407	6.25221	5.44641	3.64524	2.7834	4.50492	3.41122	4.79819	5.02951	4.63798	3.21708	4.48997	4.38328	1.03505
81.9095	6.2413	5.49894	3.67684	2.76294	4.50735	3.45096	4.83661	5.06886	4.7034	3.25128	4.52776	4.41148	1.03816
82.4121	6.20175	5.53465	3.71237	2.72557	4.50467	3.47518	4.87209	5.09093	4.7555	3.27068	4.55123	4.42678	1.03892
82.9146	6.17257	5.58189	3.72511	2.70071	4.47753	3.51138	4.87984	5.12393	4.81375	3.27736	4.55241	4.43786	1.04264
83.4171	6.12541	5.61164	3.73569	2.66784	4.45564	3.53203	4.88634	5.1392	4.85408	3.2932	4.55459	4.44142	1.04223
83.9196	6.07347	5.62827	3.7501	2.62153	4.426	3.54176	4.88804	5.14131	4.87437	3.29973	4.5501	4.43588	1.04228
84.4221	6.02111	5.6543	3.7412	2.58935	4.37269	3.56251	4.86101	5.15268	4.89877	3.2886	4.51947	4.42379	1.04341
84.9246	5.94758	5.65753	3.72876	2.54683	4.32583	3.56373	4.83242	5.14152	4.90855	3.28447	4.48177	4.40173	1.03984
85.4271	5.8872	5.65225	3.72057	2.49514	4.26921	3.5595	4.7978	5.12221	4.8932	3.27762	4.44411	4.37444	1.03784
85.9296	5.79851	5.65292	3.68936	2.45861	4.19064	3.56396	4.73419	5.10909	4.87886	3.25088	4.38278	4.33725	1.03265
86.4322	5.72431	5.62749	3.65401	2.41003	4.12003	3.54668	4.66943	5.07055	4.85449	3.22709	4.30549	4.29178	1.02801
86.9347	5.62863	5.59887	3.62409	2.35702	4.0383	3.5298	4.59821	5.02938	4.8025	3.20717	4.2314	4.24049	1.0188
87.4372	5.5362	5.572	3.57242	2.31948	3.93717	3.51826	4.49878	4.99047	4.74805	3.1684	4.14151	4.18207	1.01047
87.9397	5.43918	5.51843	3.51685	2.26876	3.84576	3.4849	4.39963	4.92577	4.68901	3.12756	4.0294	4.1132	1.00046
88.4422	5.32918	5.46732	3.46869	2.21839	3.74256	3.45767	4.29478	4.8642	4.60269	3.09601	3.9191	4.04187	0.986814
88.9447	5.23141	5.4137	3.40085	2.18283	3.62337	3.4319	4.16386	4.80076	4.51028	3.04983	3.80344	3.96475	0.974517
89.4472	5.11023	5.3357	3.32996	2.13328	3.5161	3.38638	4.03589	4.71387	4.41877	2.99655	3.66458	3.87648	0.959107
89.9497	5.00814	5.26578	3.2689	2.08838	3.39735	3.35196	3.9043	4.63553	4.3031	2.95573	3.52255	3.79107	0.945181
90.4523	4.8852	5.18968	3.19075	2.05667	3.26701	3.31485	3.75013	4.5515	4.17835	2.90669	3.38473	3.69778	0.927608
90.9548	4.7749	5.09432	3.1108	2.01076	3.15128	3.26184	3.60278	4.4488	4.05995	2.84632	3.22894	3.59915	0.91279
91.4573	4.65851	5.01209	3.04358	1.97399	3.02529	3.22367	3.45515	4.35927	3.92366	2.79875	3.0642	3.50347	0.898258
91.9598	4.5401	4.92106	2.96262	1.94903	2.89285	3.17901	3.28968	4.26111	3.77688	2.75062	2.90999	3.403	0.881677
92.4623	4.43417	4.8181	2.88207	1.91164	2.77801	3.12419	3.13599	4.15112	3.64163	2.68924	2.74894	3.30137	0.868405
92.9648	4.31372	4.7322	2.8182	1.8889	2.65492	3.08709	2.9865	4.05777	3.49729	2.63905	2.57683	3.20477	0.856454
93.4673	4.21749	4.63614	2.74524	1.87754	2.53114	3.04133	2.82502	3.95402	3.343	2.5968	2.41853	3.10784	0.844795
93.9698	4.10528	4.53678	2.67601	1.85753	2.42834	2.99308	2.68132	3.84656	3.20497	2.54274	2.26873	3.01285	0.832024
94.4724	4.01599	4.45692	2.62834	1.85803	2.32027	2.96456	2.54758	3.75779	3.06894	2.49699	2.11264	2.92982	0.826456
94.9749	3.92226	4.3668	2.57712	1.8699	2.21813	2.92685	2.40885	3.65824	2.92637	2.46689	1.97162	2.84664	0.816245
95.4774	3.83915	4.28227	2.53354	1.87772	2.14116	2.89502	2.29456	3.56359	2.80471	2.42959	1.8544	2.77415	0.806488
95.9799	3.76971	4.21797	2.5166	1.91108	2.06324	2.88359	2.19604	3.48813	2.69759	2.39713	1.74141	2.71659	0.80165
96.4824	3.69638	4.14449	2.50136	1.95516	1.99876	2.86388	2.09821	3.4028	2.58965	2.3861	1.64172	2.66168	0.791377
96.9849	3.6508	4.08515	2.49621	1.99947	1.96382	2.85828	2.02898	3.33046	2.50542	2.37494	1.57363	2.62429	0.782233
97.4874	3.5945	4.04537	2.52033	2.07269	1.93184	2.87224	1.97802	3.27614	2.44609	2.36534	1.51981	2.60203	0.772828
97.9899	3.56765	3.99898	2.54804	2.1549	1.91854	2.8798	1.92947	3.21372	2.39007	2.37985	1.47377	2.5868	0.763036
98.4925	3.53562	3.97414	2.58317	2.23859	1.93561	2.90753	1.90989	3.17097	2.35483	2.40227	1.45653	2.5881	0.750864
98.995	3.52252	3.96685	2.65027	2.35992	1.95403	2.95225	1.90803	3.14313	2.34965	2.42236	1.46162	2.60824	0.740542
99.4975	3.51882	3.95834	2.72238	2.48985	1.99959	3.00044	1.91186	3.10841	2.35041	2.47045	1.47438	2.63681	0.728044
100	3.51122	3.96633	2.73563	2.51789	2.05739	3.03858	1.92649	3.10146	2.34727	2.52612	1.48132	2.65543	0.721191

## Sheet: M1a_RightLeg_NH
StancePhase	NEleR_Meas1	NEleR_Meas2	NEleR_Meas3	NEleR_Meas4	NEleR_Meas5	NEleR_Meas6	NEleR_Meas7	NEleR_Meas8	NEleR_Meas9	NEleR_Meas10	NEleR_Meas11	NEleR_Mean	NEleR_SD
0	1.82678	3.78861	3.71062	2.71923	3.4906	4.6793	4.40955	3.7527	5.16088	3.18391	4.22038	3.72205	0.930264
0.502513	1.83952	3.79434	3.70536	2.7208	3.47036	4.67986	4.39905	3.74274	5.13953	3.19003	4.21855	3.71819	0.923584
1.00503	1.85752	3.81779	3.7181	2.72688	3.44525	4.69649	4.38876	3.73269	5.12452	3.21393	4.22286	3.72225	0.917752
1.50754	1.88642	3.82391	3.7279	2.74388	3.4346	4.7011	4.36349	3.70555	5.10611	3.21984	4.20941	3.7202	0.905259
2.01005	1.90474	3.83593	3.73054	2.7458	3.40939	4.69073	4.3438	3.68212	5.06851	3.22546	4.19224	3.71175	0.892885
2.51256	1.94495	3.85564	3.75132	2.75889	3.38302	4.69104	4.33066	3.66367	5.03898	3.24029	4.18282	3.71284	0.878061
3.01508	1.97192	3.85857	3.76457	2.77577	3.36842	4.67541	4.29966	3.62638	5.00355	3.23908	4.15793	3.70375	0.861242
3.51759	2.01352	3.86826	3.77428	2.77891	3.33817	4.64835	4.27465	3.59416	4.94868	3.23461	4.12269	3.69057	0.839742
4.0201	2.05463	3.88279	3.80045	2.79748	3.3108	4.63062	4.25346	3.56519	4.90179	3.23991	4.09645	3.68487	0.819629
4.52261	2.09208	3.87978	3.81454	2.8114	3.29396	4.59344	4.21364	3.51779	4.84843	3.23035	4.0604	3.66871	0.796189
5.02513	2.1447	3.88468	3.82931	2.81702	3.26226	4.55092	4.18099	3.47785	4.77647	3.21604	4.01056	3.65007	0.768626
5.52764	2.18072	3.89253	3.85782	2.8394	3.23875	4.51681	4.15031	3.44066	4.71357	3.2138	3.97075	3.63774	0.74533
6.03015	2.2352	3.88374	3.87177	2.85092	3.2253	4.46311	4.10206	3.38754	4.64491	3.20026	3.93003	3.61771	0.715389
6.53266	2.27682	3.88524	3.89135	2.86256	3.19927	4.41156	4.06342	3.34568	4.55954	3.18218	3.87562	3.59575	0.687792
7.03518	2.32388	3.88899	3.92114	2.88866	3.18629	4.3671	4.02609	3.30723	4.485	3.17896	3.83052	3.58217	0.660162
7.53769	2.37424	3.87798	3.93536	2.90031	3.18181	4.30468	3.97331	3.25595	4.40581	3.16814	3.79295	3.56096	0.629862
8.0402	2.41187	3.87954	3.95927	2.91981	3.16626	4.25086	3.93267	3.21897	4.31179	3.15193	3.74311	3.54055	0.603169
8.54271	2.46558	3.88214	3.98822	2.94696	3.16641	4.20111	3.89258	3.18482	4.22998	3.1513	3.69846	3.52796	0.574615
9.04523	2.49932	3.87115	4.00138	2.9585	3.17152	4.13557	3.83889	3.1393	4.14409	3.14493	3.66655	3.50647	0.548518
9.54774	2.54586	3.87372	4.02674	2.98285	3.16612	4.08298	3.799	3.10908	4.04461	3.1305	3.62443	3.48963	0.523063
10.0503	2.58218	3.87505	4.05096	3.00545	3.17731	4.03	3.75813	3.07937	3.95816	3.13048	3.58106	3.47529	0.50061
10.5528	2.61419	3.86326	4.06038	3.01478	3.18888	3.96389	3.70491	3.03865	3.86782	3.12565	3.55213	3.45405	0.478313
11.0553	2.65297	3.86517	4.08309	3.03854	3.19054	3.91296	3.66621	3.01321	3.76496	3.10989	3.5163	3.43762	0.459836
11.5578	2.67155	3.86306	4.09829	3.05138	3.20861	3.85655	3.62435	2.98563	3.6759	3.10708	3.47272	3.41956	0.44546
12.0603	2.70458	3.84819	4.10086	3.05643	3.22224	3.7905	3.571	2.94759	3.58318	3.10089	3.44243	3.39708	0.42854
12.5628	2.71669	3.84671	4.11614	3.07368	3.22685	3.74019	3.53213	2.92483	3.479	3.08174	3.40998	3.37709	0.421498
13.0653	2.73369	3.83837	4.11789	3.07321	3.24673	3.67996	3.48755	2.89758	3.3893	3.07415	3.36489	3.35485	0.412958
13.5678	2.74417	3.8178	4.11013	3.07213	3.25732	3.61476	3.43216	2.86089	3.29609	3.06495	3.32959	3.32727	0.405517
14.0704	2.74081	3.81017	4.11299	3.07767	3.26008	3.56464	3.39086	2.83942	3.19241	3.04104	3.29735	3.30249	0.406686
14.5729	2.74649	3.79312	4.09747	3.06287	3.27618	3.50146	3.34142	2.81139	3.10382	3.02693	3.25017	3.27376	0.403895
15.0754	2.72717	3.7649	4.07655	3.05457	3.27867	3.43862	3.28238	2.77524	3.01187	3.01295	3.20763	3.23914	0.404486
15.5779	2.71872	3.74932	4.06312	3.04533	3.27531	3.38875	3.23727	2.75426	2.91042	2.98305	3.17306	3.20896	0.409196
16.0804	2.69154	3.7223	4.02843	3.01786	3.28321	3.32391	3.18235	2.72497	2.82462	2.96136	3.12442	3.17136	0.411533
16.5829	2.66126	3.68572	3.99308	3.00183	3.27453	3.26447	3.11973	2.68922	2.73556	2.94204	3.07472	3.1311	0.414389
17.0854	2.6299	3.66153	3.96137	2.97694	3.26294	3.21453	3.07112	2.66841	2.63786	2.90651	3.03653	3.09342	0.421277
17.5879	2.57841	3.62431	3.9077	2.93981	3.2606	3.1491	3.01151	2.6377	2.5562	2.87777	2.98785	3.04827	0.424615
18.0905	2.53846	3.57942	3.85808	2.91545	3.24005	3.0936	2.94644	2.60222	2.4712	2.85384	2.93253	3.00284	0.427216
18.593	2.47403	3.54657	3.80782	2.87583	3.22011	3.04333	2.89537	2.58118	2.37821	2.8139	2.88992	2.95693	0.435092
19.0955	2.41722	3.4994	3.737	2.83225	3.20726	2.97867	2.83243	2.54876	2.30143	2.77919	2.84219	2.90689	0.43609
19.598	2.34844	3.44665	3.67435	2.79887	3.17575	2.92758	2.76643	2.51332	2.22101	2.75158	2.78341	2.85522	0.439504
20.1005	2.27084	3.40547	3.60668	2.74696	3.1485	2.87702	2.71428	2.4916	2.13303	2.70851	2.73602	2.80354	0.445777
20.603	2.19937	3.34902	3.52167	2.69962	3.12593	2.81461	2.64964	2.45722	2.06121	2.66892	2.68971	2.74881	0.445641
21.1055	2.10577	3.28921	3.44785	2.6567	3.08522	2.76802	2.58435	2.4216	1.98526	2.63841	2.62996	2.69203	0.44991
21.608	2.02575	3.24036	3.36491	2.59598	3.05214	2.71723	2.53246	2.39874	1.90198	2.59325	2.57802	2.63644	0.454018
22.1106	1.92615	3.17553	3.26927	2.54654	3.02106	2.6582	2.46753	2.36214	1.83464	2.54959	2.53298	2.57669	0.45582
22.6131	1.83073	3.1096	3.18634	2.4941	2.97311	2.61569	2.40414	2.3261	1.76254	2.51663	2.47451	2.51759	0.459201
23.1156	1.73225	3.05379	3.09083	2.42842	2.93566	2.56464	2.35326	2.30168	1.6832	2.47001	2.41862	2.45749	0.464754
23.6181	1.62106	2.98154	2.98809	2.37734	2.89726	2.50972	2.28874	2.26264	1.61946	2.42272	2.37391	2.39477	0.468188
24.1206	1.52257	2.91043	2.89793	2.31614	2.84393	2.47038	2.22765	2.22596	1.55023	2.38733	2.31816	2.3337	0.472019
24.6231	1.40328	2.84844	2.79265	2.24904	2.8032	2.41903	2.17779	2.19958	1.47381	2.33948	2.25913	2.26958	0.48148
25.1256	1.29782	2.76985	2.68588	2.19576	2.75845	2.36852	2.11368	2.15797	1.41256	2.28872	2.21328	2.20568	0.484972
25.6281	1.18027	2.69459	2.58998	2.12738	2.70116	2.33113	2.05468	2.12047	1.34506	2.25065	2.16071	2.14146	0.493454
26.1307	1.06279	2.62733	2.47762	2.06141	2.65771	2.27941	2.0053	2.09177	1.27037	2.20152	2.09956	2.07589	0.504224
26.6332	0.951161	2.54357	2.36921	2.00471	2.60716	2.23311	1.94118	2.04744	1.21041	2.14724	2.05095	2.00965	0.510613
27.1357	0.824426	2.46521	2.26855	1.93136	2.54687	2.19618	1.88364	2.00886	1.14342	2.10604	2.00106	1.94324	0.52306
27.6382	0.714655	2.39353	2.15135	1.86777	2.50082	2.14401	1.83389	1.97742	1.06927	2.05537	1.93882	1.87699	0.534196
28.1407	0.587778	2.30565	2.04274	1.80636	2.4448	2.10127	1.76908	1.93019	1.0094	1.99736	1.88597	1.80733	0.545835
28.6432	0.472553	2.2251	1.93775	1.73062	2.38216	2.0633	1.71219	1.89026	0.941785	1.95248	1.83738	1.74051	0.557939
29.1457	0.353622	2.14981	1.81747	1.66924	2.33335	2.01069	1.66116	1.85573	0.867099	1.89993	1.77493	1.67209	0.57306
29.6482	0.230198	2.05888	1.70927	1.60226	2.27208	1.9707	1.59501	1.80557	0.806324	1.83809	1.71688	1.60048	0.585708
30.1508	0.119819	1.97708	1.60007	1.52655	2.20749	1.93052	1.53803	1.7642	0.737173	1.78913	1.6677	1.53252	0.598527
30.6533	-0.00654474	1.89908	1.47816	1.46602	2.15553	1.87787	1.48491	1.72647	0.661153	1.73451	1.6057	1.46208	0.61714
31.1558	-0.114823	1.80627	1.37045	1.39335	2.08918	1.83987	1.41694	1.67354	0.598739	1.66894	1.54224	1.38952	0.627503
31.6583	-0.234946	1.72424	1.25722	1.31945	2.0229	1.79687	1.35927	1.63076	0.527415	1.61571	1.49043	1.31903	0.644164
32.1608	-0.347766	1.64452	1.13501	1.25762	1.96742	1.74488	1.30353	1.58983	0.449492	1.55901	1.42918	1.24843	0.660916
32.6633	-0.456253	1.55105	1.02769	1.17997	1.8963	1.70819	1.23346	1.53439	0.384916	1.48998	1.36078	1.17368	0.672252
33.1658	-0.57351	1.46983	0.910893	1.10868	1.82858	1.66227	1.17473	1.49029	0.310969	1.43251	1.30447	1.10179	0.689423
33.6683	-0.672926	1.38943	0.789667	1.04322	1.76931	1.6117	1.11597	1.44621	0.230757	1.37382	1.24368	1.03099	0.703939
34.1709	-0.787201	1.29658	0.682568	0.962076	1.69388	1.57559	1.04369	1.38851	0.163676	1.30181	1.17132	0.953863	0.71738
34.6734	-0.884915	1.21723	0.563081	0.893071	1.62493	1.52692	0.983592	1.34313	0.0868335	1.24033	1.10904	0.882113	0.730703
35.1759	-0.98775	1.13724	0.444129	0.822133	1.56162	1.4783	0.92157	1.29595	0.00412828	1.18	1.04791	0.809567	0.746732
35.6784	-1.08846	1.04624	0.33724	0.739323	1.48237	1.44183	0.847054	1.23625	-0.0656157	1.10574	0.972893	0.732261	0.757432
36.1809	-1.17762	0.969758	0.216367	0.671179	1.4123	1.39058	0.785398	1.18965	-0.145422	1.0408	0.903952	0.659722	0.769344
36.6834	-1.27852	0.891147	0.100904	0.593634	1.34476	1.34393	0.719967	1.13945	-0.230614	0.979379	0.841437	0.585952	0.785251
37.1859	-1.35957	0.803063	-0.00566205	0.510625	1.26224	1.30577	0.643259	1.07801	-0.302954	0.903817	0.765238	0.50944	0.791689
37.6884	-1.45267	0.730167	-0.126401	0.440844	1.19111	1.25189	0.579856	1.03021	-0.38557	0.836178	0.689894	0.435046	0.804931
38.191	-1.53352	0.653556	-0.237434	0.356275	1.1193	1.2065	0.510887	0.977094	-0.47303	0.774307	0.624877	0.361709	0.816145
38.6935	-1.61299	0.568919	-0.34351	0.273736	1.03417	1.16491	0.431994	0.914201	-0.547723	0.69842	0.548881	0.284637	0.822501
39.196	-1.69656	0.499655	-0.462513	0.199638	0.961982	1.108	0.366587	0.865282	-0.632868	0.628834	0.468313	0.209668	0.833644
39.6985	-1.76424	0.424908	-0.568446	0.109145	0.885869	1.06236	0.293859	0.809439	-0.722321	0.567051	0.399893	0.136138	0.841569
40.201	-1.84609	0.34347	-0.673667	0.0277592	0.798499	1.01522	0.212615	0.745448	-0.799124	0.491615	0.325155	0.0582641	0.848436
40.7035	-1.91013	0.277216	-0.789192	-0.0518149	0.7247	0.954341	0.144703	0.695548	-0.886582	0.42057	0.24123	-0.01631	0.854974
41.206	-1.98312	0.203742	-0.889425	-0.14513	0.643546	0.906123	0.0677145	0.637224	-0.977883	0.358962	0.168811	-0.0917665	0.86332
41.7085	-2.05103	0.125017	-0.992998	-0.224486	0.5533	0.851016	-0.0164077	0.572432	-1.05677	0.284156	0.0956773	-0.1691	0.866558
42.2111	-2.11272	0.0610605	-1.10313	-0.308934	0.476203	0.784943	-0.0877114	0.521522	-1.14664	0.211483	0.0102473	-0.24488	0.871907
42.7136	-2.18529	-0.0117465	-1.19718	-0.401064	0.388379	0.731567	-0.169829	0.460687	-1.24002	0.149388	-0.0668259	-0.321994	0.87868
43.2161	-2.24113	-0.08842	-1.29821	-0.477893	0.293787	0.666579	-0.2577	0.39497	-1.32135	0.0746509	-0.139316	-0.399457	0.878235
43.7186	-2.31268	-0.151166	-1.40157	-0.565445	0.211035	0.594452	-0.333537	0.342504	-1.414	-0.000394133	-0.225263	-0.477824	0.884341
44.2211	-2.37175	-0.224525	-1.48966	-0.653097	0.114491	0.533721	-0.421752	0.278554	-1.50982	-0.0641054	-0.307967	-0.555992	0.886159
44.7236	-2.43611	-0.300612	-1.58772	-0.728265	0.0136166	0.457698	-0.514233	0.211134	-1.59386	-0.139679	-0.382139	-0.636378	0.88578
45.2261	-2.50312	-0.364087	-1.68361	-0.817581	-0.0773305	0.378771	-0.595623	0.15589	-1.68946	-0.218054	-0.468817	-0.716638	0.888933
45.7286	-2.55952	-0.439958	-1.76632	-0.899829	-0.1842	0.308517	-0.690718	0.0875597	-1.78776	-0.284718	-0.558372	-0.797756	0.887497
46.2312	-2.63041	-0.517433	-1.86062	-0.975605	-0.292132	0.220572	-0.788565	0.0170276	-1.8745	-0.36229	-0.637521	-0.881952	0.886105
46.7337	-2.68387	-0.583626	-1.94809	-1.06537	-0.391646	0.134252	-0.876477	-0.0427749	-1.97296	-0.445146	-0.72621	-0.963812	0.884036
47.2362	-2.74921	-0.663277	-2.02516	-1.14256	-0.50727	0.053425	-0.979187	-0.117228	-2.07372	-0.516197	-0.823437	-1.04944	0.881353
47.7387	-2.80535	-0.74235	-2.11365	-1.22061	-0.619639	-0.0447973	-1.08293	-0.192835	-2.16318	-0.596777	-0.910306	-1.13567	0.874709
48.2412	-2.85845	-0.810259	-2.19057	-1.30887	-0.724545	-0.13585	-1.17767	-0.259581	-2.2645	-0.684515	-1.00172	-1.21968	0.870214
48.7437	-2.91755	-0.890736	-2.25987	-1.38191	-0.844137	-0.223786	-1.28736	-0.342506	-2.36733	-0.759951	-1.10527	-1.30731	0.863898
49.2462	-2.95994	-0.96707	-2.33819	-1.46247	-0.955731	-0.32593	-1.39553	-0.425409	-2.45853	-0.842405	-1.20012	-1.39376	0.853037
49.7487	-3.01601	-1.0317	-2.40019	-1.54645	-1.06054	-0.415712	-1.4948	-0.500989	-2.5608	-0.932729	-1.29349	-1.47758	0.847418
50.2513	-3.05531	-1.10788	-2.45689	-1.61582	-1.17737	-0.505154	-1.60793	-0.593035	-2.66304	-1.00977	-1.40019	-1.56294	0.836014
50.7538	-3.10114	-1.17751	-2.51851	-1.69698	-1.28158	-0.605337	-1.71613	-0.682656	-2.75275	-1.09065	-1.50145	-1.6477	0.824847
51.2563	-3.14368	-1.23654	-2.56031	-1.77384	-1.37979	-0.690666	-1.81489	-0.765346	-2.85248	-1.17987	-1.59555	-1.72663	0.815753
51.7588	-3.17761	-1.3077	-2.59965	-1.84035	-1.48704	-0.779965	-1.92563	-0.863406	-2.95064	-1.25552	-1.7015	-1.80809	0.802622
52.2613	-3.2229	-1.37131	-2.63998	-1.92034	-1.57828	-0.876802	-2.02794	-0.956157	-3.03547	-1.33247	-1.80599	-1.88797	0.790812
52.7638	-3.25083	-1.42643	-2.65955	-1.9899	-1.66539	-0.958452	-2.12049	-1.04239	-3.12935	-1.4189	-1.89875	-1.96004	0.778638
53.2663	-3.29276	-1.49429	-2.68044	-2.05622	-1.75932	-1.04819	-2.22341	-1.14316	-3.22022	-1.4926	-1.99936	-2.03727	0.766303
53.7688	-3.32347	-1.55365	-2.69899	-2.13455	-1.83574	-1.1414	-2.3153	-1.23674	-3.29706	-1.56568	-2.10253	-2.10955	0.751875
54.2714	-3.35676	-1.60645	-2.69828	-2.19881	-1.91113	-1.22027	-2.39803	-1.32527	-3.38212	-1.6495	-2.19166	-2.17621	0.740316
54.7739	-3.39452	-1.67203	-2.70309	-2.2674	-1.99171	-1.31018	-2.49026	-1.4282	-3.46303	-1.72195	-2.28333	-2.24779	0.726908
55.2764	-3.42036	-1.7277	-2.70298	-2.3432	-2.0548	-1.39895	-2.56984	-1.52267	-3.5296	-1.792	-2.38125	-2.31303	0.712093
55.7789	-3.46164	-1.77814	-2.68742	-2.4044	-2.12051	-1.47541	-2.64167	-1.61374	-3.60412	-1.87383	-2.46568	-2.37514	0.702161
56.2814	-3.48724	-1.84038	-2.68149	-2.47598	-2.19003	-1.56456	-2.7226	-1.71848	-3.67405	-1.94587	-2.54701	-2.4407	0.68729
56.7839	-3.52467	-1.89087	-2.66855	-2.54786	-2.24324	-1.64791	-2.78996	-1.81314	-3.73	-2.01376	-2.63691	-2.50062	0.675841
57.2864	-3.55703	-1.93711	-2.64524	-2.60786	-2.30301	-1.72191	-2.85156	-1.90551	-3.79425	-2.09403	-2.71612	-2.5576	0.666201
57.7889	-3.58657	-1.99391	-2.63424	-2.68131	-2.3654	-1.80877	-2.92224	-2.01018	-3.85382	-2.16622	-2.78679	-2.61904	0.653634
58.2915	-3.62623	-2.03736	-2.61408	-2.74782	-2.41367	-1.88558	-2.9791	-2.1031	-3.89994	-2.23249	-2.86615	-2.67323	0.645312
58.794	-3.65097	-2.07773	-2.58892	-2.80771	-2.47216	-1.95666	-3.03274	-2.19476	-3.95468	-2.31134	-2.9391	-2.72607	0.637254
59.2965	-3.69148	-2.12741	-2.57679	-2.88043	-2.53166	-2.03928	-3.09578	-2.29721	-4.00452	-2.38387	-2.99929	-2.78434	0.628922
59.799	-3.71865	-2.16244	-2.55349	-2.94039	-2.57935	-2.10838	-3.14542	-2.38647	-4.04126	-2.44877	-3.06624	-2.8319	0.622253
60.3015	-3.75235	-2.19566	-2.53039	-3.00022	-2.63964	-2.17559	-3.19492	-2.47557	-4.08675	-2.526	-3.13194	-2.88264	0.618681
60.804	-3.78632	-2.23683	-2.51902	-3.06875	-2.69835	-2.25162	-3.25455	-2.57385	-4.12699	-2.59868	-3.18294	-2.93617	0.612705
61.3065	-3.81113	-2.26229	-2.49481	-3.12152	-2.74722	-2.31167	-3.30196	-2.65781	-4.15438	-2.66204	-3.23742	-2.97839	0.609602
61.809	-3.84896	-2.28719	-2.47526	-3.1802	-2.80952	-2.37345	-3.35284	-2.74273	-4.1906	-2.73698	-3.29606	-3.02671	0.610139
62.3116	-3.86984	-2.31856	-2.46426	-3.24096	-2.86694	-2.44017	-3.41476	-2.83523	-4.22121	-2.80901	-3.34098	-3.07472	0.606551
62.8141	-3.90359	-2.3334	-2.43944	-3.28641	-2.91619	-2.48966	-3.46582	-2.9126	-4.23926	-2.87006	-3.38561	-3.11291	0.609121
63.3166	-3.92742	-2.34897	-2.42278	-3.34182	-2.97837	-2.54391	-3.52352	-2.99213	-4.26631	-2.94146	-3.43892	-3.15687	0.612007
63.8191	-3.951	-2.36952	-2.41032	-3.39169	-3.03208	-2.59841	-3.59207	-3.07755	-4.28757	-3.01145	-3.48185	-3.20032	0.614057
64.3216	-3.97974	-2.37306	-2.38424	-3.42984	-3.07922	-2.63565	-3.65014	-3.14728	-4.29683	-3.06893	-3.52021	-3.23319	0.621226
64.8241	-3.9941	-2.37873	-2.36899	-3.47885	-3.13783	-2.67976	-3.71659	-3.22025	-4.31561	-3.13515	-3.56931	-3.27229	0.627926
65.3266	-4.02243	-2.38798	-2.35323	-3.51547	-3.18465	-2.71899	-3.79224	-3.29734	-4.32889	-3.20134	-3.61241	-3.31045	0.636742
65.8291	-4.03412	-2.38018	-2.32546	-3.54609	-3.22665	-2.74211	-3.85684	-3.35834	-4.33121	-3.25366	-3.64672	-3.33649	0.647803
66.3317	-4.05391	-2.3761	-2.31026	-3.58525	-3.27807	-2.77303	-3.93036	-3.42359	-4.34412	-3.31267	-3.69103	-3.37076	0.660445
66.8342	-4.0684	-2.37442	-2.29009	-3.60769	-3.31488	-2.79394	-4.01042	-3.49111	-4.35215	-3.37278	-3.73428	-3.40092	0.674399
67.3367	-4.07562	-2.35615	-2.2609	-3.6308	-3.34869	-2.80084	-4.07828	-3.54237	-4.35048	-3.41769	-3.76578	-3.42069	0.690773
67.8392	-4.09164	-2.34343	-2.24507	-3.65759	-3.3893	-2.81519	-4.15477	-3.59872	-4.36041	-3.46678	-3.80434	-3.44793	0.707901
68.3417	-4.0895	-2.3322	-2.2204	-3.66686	-3.41299	-2.81485	-4.23448	-3.65533	-4.3659	-3.51773	-3.8467	-3.46881	0.726408
68.8442	-4.09957	-2.30539	-2.19059	-3.68259	-3.43549	-2.80342	-4.30058	-3.69552	-4.36267	-3.55225	-3.87635	-3.48222	0.747537
69.3467	-4.09485	-2.28626	-2.17332	-3.69538	-3.46187	-2.79799	-4.37437	-3.74132	-4.37167	-3.5881	-3.90843	-3.49941	0.766594
69.8492	-4.09153	-2.26805	-2.1437	-3.69305	-3.46993	-2.77429	-4.44765	-3.78516	-4.37615	-3.6263	-3.94788	-3.51124	0.789566
70.3518	-4.08746	-2.23586	-2.11274	-3.7002	-3.4788	-2.74324	-4.50569	-3.81247	-4.37225	-3.64707	-3.97528	-3.51555	0.812133
70.8543	-4.06932	-2.21364	-2.09169	-3.69723	-3.48863	-2.71615	-4.57	-3.84566	-4.38033	-3.66613	-3.99903	-3.52162	0.832254
71.3568	-4.06155	-2.19167	-2.05553	-3.68394	-3.4796	-2.66894	-4.62984	-3.87461	-4.38293	-3.68791	-4.03104	-3.52251	0.857127
71.8593	-4.03345	-2.15713	-2.02156	-3.6795	-3.47326	-2.61897	-4.67284	-3.88705	-4.37664	-3.6917	-4.05261	-3.51497	0.878426
72.3618	-4.01295	-2.13386	-1.99364	-3.65896	-3.46465	-2.57072	-4.72048	-3.90546	-4.38137	-3.69092	-4.06373	-3.50879	0.898489
72.8643	-3.98028	-2.10899	-1.949	-3.63409	-3.43714	-2.50244	-4.75983	-3.91736	-4.37911	-3.69336	-4.08102	-3.49478	0.921796
73.3668	-3.94053	-2.07192	-1.90962	-3.61396	-3.41367	-2.43621	-4.78101	-3.91294	-4.36699	-3.67788	-4.09015	-3.47408	0.940776
73.8693	-3.90297	-2.04589	-1.87145	-3.57426	-3.3845	-2.3689	-4.80525	-3.91449	-4.3645	-3.65517	-4.08294	-3.45185	0.958564
74.3719	-3.84473	-2.01523	-1.81622	-3.53578	-3.33704	-2.28281	-4.81769	-3.9074	-4.35314	-3.63598	-4.07771	-3.42034	0.978798
74.8744	-3.79516	-1.9718	-1.76832	-3.49515	-3.2947	-2.20247	-4.81107	-3.8845	-4.33058	-3.59911	-4.06751	-3.38367	0.994315
75.3769	-3.72443	-1.93801	-1.71623	-3.43446	-3.24354	-2.11711	-4.8062	-3.86763	-4.31586	-3.55215	-4.03773	-3.34121	1.00876
75.8794	-3.65421	-1.89586	-1.64777	-3.37833	-3.17558	-2.01485	-4.78658	-3.84024	-4.29007	-3.50864	-4.00492	-3.29064	1.02575
76.3819	-3.57532	-1.83992	-1.5874	-3.31168	-3.11375	-1.92037	-4.7476	-3.79778	-4.25139	-3.44801	-3.97083	-3.23309	1.03682
76.8844	-3.48108	-1.79174	-1.517	-3.22729	-3.04031	-1.81631	-4.70939	-3.76124	-4.21857	-3.3747	-3.91717	-3.16862	1.04882
77.3869	-3.39144	-1.73157	-1.43162	-3.14773	-2.95215	-1.69793	-4.65393	-3.71215	-4.17247	-3.30482	-3.85539	-3.09556	1.06221
77.8894	-3.27726	-1.65706	-1.35335	-3.04993	-2.87042	-1.58783	-4.57926	-3.64849	-4.11197	-3.21894	-3.79553	-3.01364	1.06935
78.392	-3.16892	-1.5889	-1.25931	-2.93923	-2.7742	-1.4639	-4.50473	-3.58999	-4.05574	-3.11811	-3.71892	-2.92563	1.07986
78.8945	-3.0419	-1.50604	-1.15238	-2.83087	-2.66538	-1.32931	-4.41113	-3.51644	-3.98443	-3.02057	-3.62937	-2.82617	1.08951
79.397	-2.90842	-1.40927	-1.05053	-2.69924	-2.56242	-1.20268	-4.29923	-3.4284	-3.89753	-2.90839	-3.54287	-2.719	1.09376
79.8995	-2.77172	-1.31824	-0.928524	-2.56109	-2.44228	-1.0592	-4.18737	-3.34415	-3.81358	-2.77915	-3.44363	-2.60445	1.10257
80.402	-2.61407	-1.21078	-0.797105	-2.42052	-2.31194	-0.909789	-4.05504	-3.24218	-3.71298	-2.65271	-3.32674	-2.47762	1.10847
80.9045	-2.46382	-1.09082	-0.668622	-2.25533	-2.18646	-0.767147	-3.90563	-3.12582	-3.59591	-2.51314	-3.21102	-2.34397	1.10943
81.407	-2.28963	-0.976626	-0.517711	-2.08981	-2.04163	-0.60596	-3.75611	-3.01194	-3.48098	-2.35454	-3.08691	-2.20108	1.11557
81.9095	-2.11872	-0.845094	-0.362063	-1.91574	-1.8893	-0.443998	-3.58502	-2.87829	-3.34853	-2.198	-2.9418	-2.04787	1.11689
82.4121	-1.93565	-0.703235	-0.207016	-1.7198	-1.74021	-0.286702	-3.39848	-2.73123	-3.19953	-2.03018	-2.79393	-1.886	1.11353
82.9146	-1.741	-0.567644	-0.029338	-1.52832	-1.57	-0.110767	-3.21209	-2.58642	-3.05283	-1.84202	-2.64202	-1.71659	1.11597
83.4171	-1.55034	-0.414598	0.147855	-1.32256	-1.39483	0.0606193	-3.00358	-2.42128	-2.88861	-1.65563	-2.46816	-1.53737	1.11167
83.9196	-1.33687	-0.254279	0.326936	-1.10172	-1.22065	0.229907	-2.78185	-2.24529	-2.70859	-1.46091	-2.28638	-1.34906	1.10336
84.4221	-1.13342	-0.101508	0.526817	-0.888107	-1.02414	0.416038	-2.56074	-2.0725	-2.53179	-1.24584	-2.10417	-1.15631	1.10082
84.9246	-0.910928	0.0677478	0.720977	-0.656723	-0.825442	0.592432	-2.31743	-1.8799	-2.33806	-1.03302	-1.90178	-0.952921	1.09014
85.4271	-0.689296	0.240179	0.919574	-0.420097	-0.625656	0.76939	-2.06365	-1.67976	-2.12983	-0.815742	-1.68627	-0.743741	1.07606
85.9296	-0.465106	0.403165	1.13524	-0.190913	-0.40394	0.95943	-1.81149	-1.484	-1.92618	-0.579181	-1.4727	-0.530517	1.06724
86.4322	-0.226779	0.580861	1.34042	0.0561977	-0.183944	1.135	-1.53803	-1.26936	-1.7064	-0.345798	-1.24341	-0.309204	1.04944
86.9347	-0.00103024	0.756957	1.5523	0.29781	0.0379773	1.31343	-1.25802	-1.0509	-1.47361	-0.112568	-0.996964	-0.0849654	1.02876
87.4372	0.24439	0.921339	1.77568	0.534391	0.279106	1.49925	-0.981655	-0.838295	-1.24696	0.137784	-0.753477	0.142868	1.01273
87.9397	0.476279	1.09789	1.98452	0.785052	0.513085	1.66656	-0.686177	-0.608516	-1.00533	0.383398	-0.501157	0.373237	0.987173
88.4422	0.716874	1.26741	2.20157	1.02054	0.748491	1.83813	-0.389402	-0.37952	-0.752809	0.623314	-0.230376	0.605838	0.959903
88.9447	0.956677	1.42264	2.42288	1.25456	0.998248	2.00973	-0.0993066	-0.158608	-0.50895	0.876798	0.0372298	0.837446	0.936412
89.4472	1.18576	1.5869	2.62653	1.49442	1.23461	2.15978	0.206373	0.0766467	-0.252458	1.12306	0.304776	1.06785	0.903773
89.9497	1.42688	1.73841	2.83864	1.71186	1.47126	2.31447	0.506825	0.305524	0.0113883	1.35711	0.588358	1.29734	0.871323
90.4523	1.64534	1.87328	3.0464	1.93066	1.71606	2.46094	0.79664	0.523534	0.262619	1.59992	0.868884	1.52039	0.842045
90.9548	1.87462	2.014	3.23421	2.14366	1.94133	2.58443	1.09725	0.752309	0.522969	1.83242	1.1398	1.73973	0.805046
91.4573	2.08596	2.13672	3.42891	2.33081	2.16548	2.71196	1.38504	0.968778	0.786046	2.04579	1.42076	1.95148	0.770621
91.9598	2.29141	2.24131	3.60971	2.52018	2.39053	2.82315	1.65766	1.17176	1.0318	2.26225	1.69898	2.15443	0.739774
92.4623	2.49407	2.34889	3.76931	2.69122	2.59031	2.91185	1.93539	1.38174	1.28261	2.46513	1.95903	2.34814	0.702844
92.9648	2.6717	2.43394	3.93271	2.83778	2.78723	3.00298	2.19232	1.57371	1.531	2.64213	2.22027	2.52962	0.672052
93.4673	2.85604	2.50008	4.0732	2.98486	2.97722	3.0706	2.42984	1.75015	1.75709	2.81664	2.47876	2.6995	0.645924
93.9698	3.00948	2.56657	4.19322	3.10348	3.13738	3.11805	2.66699	1.93005	1.9841	2.97521	2.71259	2.85428	0.615844
94.4724	3.16263	2.60677	4.31326	3.20339	3.29339	3.16548	2.87649	2.08704	2.20366	3.10284	2.93704	2.99564	0.596472
94.9749	3.29618	2.62829	4.40357	3.29953	3.43524	3.18422	3.06421	2.22751	2.39656	3.22377	3.15805	3.11974	0.582351
95.4774	3.41059	2.64831	4.47641	3.36189	3.54502	3.18712	3.24766	2.36851	2.58717	3.32835	3.35121	3.22839	0.567717
95.9799	3.52234	2.6399	4.54534	3.4136	3.65041	3.18741	3.39906	2.48291	2.76637	3.39926	3.52481	3.32104	0.565874
96.4824	3.6004	2.61487	4.58081	3.45518	3.7359	3.15691	3.52888	2.58102	2.91601	3.46097	3.69394	3.39317	0.568953
96.9849	3.68187	2.588	4.60365	3.4634	3.78988	3.11658	3.65253	2.67758	3.0616	3.5079	3.83622	3.45265	0.574068
97.4874	3.73214	2.53288	4.61882	3.46856	3.84035	3.07117	3.74225	2.74538	3.19338	3.52077	3.95114	3.49244	0.588828
97.9899	3.77506	2.46501	4.60007	3.4565	3.86712	2.99587	3.81262	2.7986	3.29457	3.52354	4.06021	3.51356	0.607627
98.4925	3.80407	2.39655	4.57516	3.4182	3.8663	2.91833	3.87621	2.84932	3.39142	3.51484	4.14707	3.52341	0.627282
98.995	3.80513	2.30358	4.53844	3.37771	3.86056	2.83251	3.90598	2.87107	3.47384	3.47512	4.20197	3.51326	0.651604
99.4975	3.813	2.18967	4.46026	3.31217	3.82782	2.70597	3.91749	2.87955	3.53061	3.41751	4.24896	3.48209	0.680784
100	3.80335	2.10137	4.42346	3.28587	3.8112	2.64374	3.92648	2.8885	3.56594	3.36718	4.27989	3.46336	0.703429

## Sheet: M1a_RightLeg_NW
StancePhase	NDevR_Meas1	NDevR_Meas2	NDevR_Meas3	NDevR_Meas4	NDevR_Meas5	NDevR_Meas6	NDevR_Meas7	NDevR_Meas8	NDevR_Meas9	NDevR_Meas10	NDevR_Meas11	NDevR_Mean	NDevR_SD
0	-7.34836	-8.41836	-8.40779	-7.98632	-8.583	-8.1858	-9.63571	-9.46092	-10.155	-9.18451	-9.71929	-8.82592	0.863131
0.502513	-7.17884	-8.33667	-8.27035	-7.80732	-8.40352	-8.06375	-9.55109	-9.36152	-10.024	-9.09049	-9.63708	-8.70224	0.886888
1.00503	-6.99834	-8.15603	-8.06372	-7.6051	-8.21553	-7.87756	-9.36398	-9.14345	-9.83679	-8.88662	-9.44915	-8.50875	0.884865
1.50754	-6.81974	-7.99621	-7.87349	-7.40153	-8.01896	-7.70456	-9.19573	-8.94636	-9.6565	-8.70247	-9.2781	-8.3267	0.887535
2.01005	-6.64615	-7.82651	-7.68246	-7.2	-7.82104	-7.52963	-9.01596	-8.73718	-9.47481	-8.50845	-9.0977	-8.13999	0.886323
2.51256	-6.45255	-7.642	-7.47249	-6.98347	-7.61624	-7.33427	-8.81968	-8.51028	-9.27496	-8.29472	-8.89735	-7.93618	0.884869
3.01508	-6.26853	-7.46325	-7.26389	-6.7568	-7.39386	-7.13859	-8.62688	-8.28627	-9.06627	-8.0816	-8.69488	-7.73098	0.88251
3.51759	-6.07181	-7.27281	-7.05519	-6.53542	-7.17589	-6.94089	-8.4208	-8.0485	-8.85993	-7.86053	-8.48796	-7.52089	0.879582
4.0201	-5.87365	-7.07123	-6.83025	-6.29615	-6.95011	-6.72509	-8.20186	-7.79741	-8.63698	-7.62088	-8.26242	-7.29691	0.874388
4.52261	-5.67812	-6.87682	-6.61163	-6.05449	-6.71003	-6.51377	-7.98786	-7.55138	-8.40713	-7.38209	-8.03244	-7.07325	0.868371
5.02513	-5.46805	-6.67079	-6.39114	-5.81572	-6.47773	-6.29885	-7.76078	-7.29249	-8.18156	-7.13872	-7.80377	-6.84542	0.863464
5.52764	-5.27094	-6.45645	-6.15781	-5.55922	-6.23742	-6.06955	-7.52372	-7.02398	-7.94097	-6.87785	-7.55997	-6.60708	0.854868
6.03015	-5.05709	-6.25108	-5.93526	-5.30821	-5.98739	-5.84974	-7.29368	-6.76352	-7.69591	-6.61903	-7.30989	-6.37007	0.847516
6.53266	-4.85248	-6.03474	-5.70905	-5.05614	-5.74857	-5.62532	-7.05153	-6.49204	-7.45747	-6.36013	-7.06651	-6.13218	0.839295
7.03518	-4.64288	-5.8136	-5.47474	-4.79026	-5.50197	-5.39221	-6.80319	-6.21571	-7.20599	-6.086	-6.81417	-5.88552	0.830992
7.53769	-4.4287	-5.60349	-5.25459	-4.53605	-5.25074	-5.17314	-6.56442	-5.95097	-6.95284	-5.81549	-6.55424	-5.64406	0.821374
8.0402	-4.22529	-5.38334	-5.02902	-4.27616	-5.01329	-4.94892	-6.31493	-5.67742	-6.7088	-5.54946	-6.30444	-5.40282	0.812475
8.54271	-4.00689	-5.16203	-4.80086	-4.00941	-4.76807	-4.72278	-6.06334	-5.40395	-6.45366	-5.27049	-6.05279	-5.15584	0.805324
9.04523	-3.80514	-4.95337	-4.58868	-3.75728	-4.52318	-4.5137	-5.8235	-5.14503	-6.19955	-4.99605	-5.79256	-4.918	0.793698
9.54774	-3.59208	-4.73542	-4.36959	-3.49576	-4.29352	-4.29897	-5.57403	-4.87911	-5.95673	-4.73008	-5.54302	-4.67894	0.787163
10.0503	-3.3868	-4.51974	-4.1538	-3.23635	-4.05613	-4.08906	-5.32613	-4.61783	-5.70448	-4.45349	-5.29859	-4.44022	0.779096
10.5528	-3.18576	-4.31787	-3.95412	-2.99106	-3.82403	-3.89691	-5.09125	-4.37333	-5.4557	-4.18204	-5.04564	-4.2107	0.768969
11.0553	-2.97774	-4.10739	-3.7466	-2.73517	-3.60771	-3.69861	-4.84734	-4.12341	-5.22014	-3.92306	-4.80162	-3.9808	0.763656
11.5578	-2.78789	-3.90252	-3.548	-2.49059	-3.38397	-3.51109	-4.60805	-3.88242	-4.97659	-3.65627	-4.56898	-3.75603	0.755268
12.0603	-2.58493	-3.71215	-3.36372	-2.25634	-3.17023	-3.33985	-4.38221	-3.65978	-4.73878	-3.39533	-4.32975	-3.53937	0.748519
12.5628	-2.40018	-3.51375	-3.17124	-2.01342	-2.97171	-3.16248	-4.14751	-3.433	-4.51578	-3.15073	-4.09633	-3.3251	0.742798
13.0653	-2.21145	-3.32398	-2.99231	-1.78895	-2.76616	-3.00102	-3.92004	-3.21895	-4.28592	-2.90127	-3.87912	-3.1172	0.736728
13.5678	-2.02747	-3.14876	-2.82425	-1.56878	-2.57456	-2.85286	-3.7058	-3.02388	-4.06373	-2.65786	-3.65918	-2.91883	0.732067
14.0704	-1.8563	-2.96589	-2.64847	-1.345	-2.39641	-2.69961	-3.48279	-2.82544	-3.85754	-2.43375	-3.44136	-2.72296	0.727768
14.5729	-1.67581	-2.79425	-2.48978	-1.14326	-2.21173	-2.56627	-3.26949	-2.64266	-3.64531	-2.20729	-3.24237	-2.53529	0.723981
15.0754	-1.51763	-2.63665	-2.33766	-0.939676	-2.04415	-2.44215	-3.06901	-2.47841	-3.44238	-1.98625	-3.046	-2.35818	0.72173
15.5779	-1.34905	-2.47169	-2.17966	-0.739961	-1.88747	-2.31492	-2.86021	-2.31102	-3.25629	-1.78654	-2.84843	-2.1823	0.720614
16.0804	-1.19642	-2.32021	-2.04125	-0.561717	-1.7253	-2.20988	-2.66373	-2.16142	-3.06471	-1.58675	-2.66987	-2.0183	0.717925
16.5829	-1.04692	-2.18178	-1.905	-0.377225	-1.58283	-2.10925	-2.47962	-2.02896	-2.88374	-1.39134	-2.49998	-1.86242	0.720687
17.0854	-0.897171	-2.03626	-1.76605	-0.204797	-1.44843	-2.00819	-2.28792	-1.89317	-2.72002	-1.21861	-2.32678	-1.70976	0.721306
17.5879	-0.766577	-1.90609	-1.64783	-0.0491684	-1.31018	-1.92968	-2.11099	-1.77648	-2.55099	-1.04786	-2.17015	-1.56964	0.721441
18.0905	-0.624857	-1.78749	-1.52766	0.11407	-1.19347	-1.85073	-1.94559	-1.67469	-2.39343	-0.88	-2.02772	-1.4356	0.729112
18.593	-0.50615	-1.66196	-1.40884	0.258424	-1.08164	-1.77462	-1.77334	-1.56902	-2.25305	-0.735248	-1.88139	-1.30789	0.730458
19.0955	-0.38109	-1.55312	-1.31028	0.393491	-0.967928	-1.71962	-1.61792	-1.48294	-2.10713	-0.59416	-1.74695	-1.18979	0.735743
19.598	-0.267106	-1.45385	-1.20628	0.533945	-0.876519	-1.65988	-1.47278	-1.40887	-1.97309	-0.453998	-1.63069	-1.07901	0.745263
20.1005	-0.163027	-1.34774	-1.10809	0.651757	-0.786524	-1.60654	-1.32153	-1.33013	-1.8557	-0.336476	-1.5117	-0.974154	0.749282
20.603	-0.0532381	-1.25914	-1.02805	0.768606	-0.696783	-1.57123	-1.18875	-1.27088	-1.73217	-0.223996	-1.39869	-0.877666	0.758426
21.1055	0.0338951	-1.17776	-0.940053	0.88549	-0.628959	-1.52793	-1.06463	-1.22031	-1.62057	-0.110212	-1.30558	-0.788783	0.76862
21.608	0.132911	-1.08962	-0.862186	0.980018	-0.559028	-1.49445	-0.935084	-1.16429	-1.52468	-0.0178782	-1.21255	-0.704258	0.776148
22.1106	0.212025	-1.01942	-0.798905	1.08057	-0.491551	-1.47464	-0.825126	-1.12721	-1.42177	0.0682413	-1.11948	-0.628841	0.786583
22.6131	0.292946	-0.953914	-0.726308	1.17407	-0.444532	-1.44491	-0.721793	-1.09535	-1.33048	0.157968	-1.04539	-0.557971	0.798197
23.1156	0.370023	-0.881844	-0.667549	1.24957	-0.392081	-1.42797	-0.613652	-1.05739	-1.25367	0.22802	-0.9753	-0.492895	0.806942
23.6181	0.432085	-0.82786	-0.618622	1.33502	-0.344283	-1.41948	-0.525675	-1.03758	-1.16873	0.290814	-0.900129	-0.434949	0.818727
24.1206	0.505177	-0.776022	-0.560306	1.4065	-0.314572	-1.40067	-0.442009	-1.01957	-1.0949	0.359418	-0.840481	-0.379767	0.830258
24.6231	0.555596	-0.718052	-0.518456	1.46745	-0.276563	-1.39684	-0.35415	-0.995081	-1.03411	0.410552	-0.789065	-0.331702	0.839048
25.1256	0.617319	-0.678125	-0.480982	1.53834	-0.245374	-1.39586	-0.2866	-0.987791	-0.964013	0.453434	-0.729471	-0.287193	0.852353
25.6281	0.665442	-0.637894	-0.435311	1.59045	-0.229211	-1.38565	-0.220931	-0.979083	-0.904362	0.504073	-0.679978	-0.246587	0.861057
26.1307	0.710664	-0.592203	-0.407391	1.64085	-0.20255	-1.39152	-0.151771	-0.963811	-0.856254	0.539748	-0.642393	-0.210603	0.871361
26.6332	0.760221	-0.564331	-0.378255	1.69739	-0.18478	-1.3948	-0.102731	-0.964715	-0.797648	0.566207	-0.595983	-0.17813	0.883428
27.1357	0.791803	-0.533824	-0.343255	1.7338	-0.178489	-1.39121	-0.0531549	-0.961232	-0.748829	0.602025	-0.553184	-0.148687	0.889715
27.6382	0.83842	-0.498736	-0.325822	1.77661	-0.160298	-1.40356	-0.000930686	-0.95142	-0.710099	0.625596	-0.524561	-0.121345	0.901325
28.1407	0.865607	-0.481051	-0.302012	1.81906	-0.152887	-1.40848	0.0316449	-0.956723	-0.659804	0.639026	-0.488912	-0.0995026	0.909848
28.6432	0.90187	-0.458576	-0.275554	1.84402	-0.153122	-1.40988	0.0670802	-0.954993	-0.61874	0.663021	-0.450399	-0.0768431	0.915864
29.1457	0.932774	-0.432611	-0.265018	1.88089	-0.140909	-1.42581	0.104182	-0.947504	-0.586462	0.677623	-0.426337	-0.0571982	0.92604
29.6482	0.956149	-0.423482	-0.243843	1.91002	-0.141084	-1.43052	0.122357	-0.954077	-0.541736	0.681228	-0.399027	-0.0421834	0.932197
30.1508	0.991265	-0.407611	-0.223721	1.92778	-0.144961	-1.43566	0.145573	-0.951338	-0.505851	0.696178	-0.363486	-0.0247121	0.93752
30.6533	1.00751	-0.389511	-0.216493	1.95916	-0.136701	-1.45275	0.169357	-0.943721	-0.477629	0.704672	-0.340469	-0.0105977	0.945505
31.1558	1.04028	-0.387491	-0.195577	1.97658	-0.142081	-1.45615	0.175188	-0.94912	-0.436284	0.701428	-0.319107	0.00069668	0.950458
31.6583	1.05915	-0.376981	-0.179434	1.99089	-0.14731	-1.46408	0.188068	-0.943286	-0.403567	0.709899	-0.286136	0.0133836	0.953774
32.1608	1.0831	-0.365621	-0.172008	2.01648	-0.141551	-1.4804	0.200333	-0.933716	-0.377583	0.714895	-0.261766	0.0256516	0.961306
32.6633	1.11039	-0.369409	-0.149295	2.02476	-0.150264	-1.48208	0.195837	-0.9361	-0.338009	0.707587	-0.243987	0.0335851	0.963702
33.1658	1.1262	-0.363189	-0.134695	2.03842	-0.155221	-1.49206	0.200194	-0.925671	-0.307033	0.711965	-0.213699	0.0441095	0.96676
33.6683	1.15938	-0.357598	-0.12388	2.0577	-0.151079	-1.50621	0.20269	-0.912857	-0.282039	0.715829	-0.186674	0.0559334	0.973642
34.1709	1.17534	-0.366064	-0.0977451	2.06015	-0.161738	-1.50626	0.189833	-0.910909	-0.243168	0.707006	-0.17015	0.0614809	0.973463
34.6734	1.20698	-0.363249	-0.0823331	2.07469	-0.165402	-1.51766	0.187416	-0.894914	-0.213006	0.709425	-0.142805	0.0726495	0.978647
35.1759	1.23232	-0.362603	-0.0654607	2.08742	-0.16245	-1.52861	0.181878	-0.878073	-0.188202	0.714176	-0.112949	0.0834041	0.982881
35.6784	1.25798	-0.374765	-0.0347567	2.08768	-0.174065	-1.52742	0.162594	-0.871003	-0.149366	0.706023	-0.0957178	0.0897438	0.98348
36.1809	1.29526	-0.374629	-0.0163646	2.10356	-0.175915	-1.53949	0.155108	-0.849023	-0.119451	0.708249	-0.0716187	0.101425	0.989798
36.6834	1.31849	-0.378223	0.00859311	2.11055	-0.174055	-1.54653	0.143254	-0.827911	-0.0943701	0.715455	-0.0398913	0.112306	0.992353
37.1859	1.36202	-0.393219	0.044581	2.11258	-0.18591	-1.54449	0.119432	-0.815499	-0.0552146	0.709718	-0.0207105	0.121207	0.99597
37.6884	1.39188	-0.3951	0.0678995	2.12996	-0.185751	-1.55625	0.108529	-0.787714	-0.0252855	0.713106	-0.000138076	0.132831	1.00193
38.191	1.43368	-0.402161	0.102337	2.13374	-0.184989	-1.55877	0.0920585	-0.762696	0.000240387	0.723867	0.031538	0.146259	1.0062
38.6935	1.47692	-0.418903	0.144035	2.14129	-0.196424	-1.55601	0.0655645	-0.745382	0.0397715	0.721829	0.0529291	0.156875	1.01178
39.196	1.5147	-0.421761	0.17406	2.16005	-0.194136	-1.56602	0.0528831	-0.712672	0.0696752	0.727303	0.0697433	0.170348	1.01924
39.6985	1.56992	-0.430978	0.218862	2.16353	-0.194276	-1.56321	0.0335397	-0.684813	0.0955001	0.742243	0.0988223	0.186285	1.02561
40.201	1.60957	-0.447918	0.266626	2.17816	-0.204306	-1.55907	0.00628875	-0.663741	0.135131	0.74474	0.121633	0.198828	1.03309
40.7035	1.66873	-0.450469	0.305032	2.19665	-0.199254	-1.56504	-0.00643756	-0.62764	0.164624	0.752894	0.134536	0.215785	1.04349
41.206	1.71896	-0.46063	0.360633	2.20157	-0.199141	-1.55549	-0.0267413	-0.598517	0.190291	0.772382	0.15834	0.232877	1.04992
41.7085	1.77476	-0.47672	0.414725	2.22202	-0.205719	-1.54839	-0.0526446	-0.575149	0.229532	0.780174	0.180932	0.249411	1.06159
42.2111	1.8387	-0.478387	0.462762	2.23785	-0.196225	-1.54761	-0.0634584	-0.537266	0.258181	0.791773	0.190051	0.268761	1.07206
42.7136	1.89092	-0.488949	0.528828	2.24507	-0.193645	-1.53007	-0.0825531	-0.508218	0.283361	0.816461	0.206575	0.28798	1.07961
43.2161	1.96258	-0.50351	0.58907	2.2684	-0.194037	-1.51854	-0.104808	-0.483555	0.321944	0.830642	0.227178	0.30867	1.09469
43.7186	2.01754	-0.50363	0.647222	2.27982	-0.177955	-1.50898	-0.111619	-0.444852	0.349525	0.846765	0.233311	0.329741	1.1026
44.2211	2.08636	-0.513426	0.722559	2.29007	-0.170265	-1.48304	-0.127289	-0.416406	0.373963	0.877454	0.241978	0.352905	1.11352
44.7236	2.14987	-0.524829	0.788303	2.31346	-0.161607	-1.466	-0.143694	-0.390557	0.411556	0.89909	0.25932	0.375902	1.12739
45.2261	2.20918	-0.521643	0.856128	2.32117	-0.136871	-1.44616	-0.14457	-0.35102	0.437673	0.920767	0.264044	0.400791	1.13445
45.7286	2.27971	-0.528499	0.938509	2.33591	-0.121819	-1.41161	-0.154761	-0.322634	0.460919	0.95817	0.266054	0.427268	1.1464
46.2312	2.33141	-0.534493	1.00816	2.35784	-0.102347	-1.38776	-0.163224	-0.294687	0.497034	0.988259	0.279756	0.452722	1.15733
46.7337	2.39978	-0.526143	1.08346	2.36427	-0.0684676	-1.3566	-0.156251	-0.25332	0.521247	1.01651	0.285064	0.482686	1.16432
47.2362	2.45093	-0.528528	1.16862	2.38418	-0.0457016	-1.31412	-0.158868	-0.223545	0.543046	1.0612	0.282744	0.510906	1.17347
47.7387	2.50721	-0.528525	1.23831	2.40353	-0.0156936	-1.28383	-0.157418	-0.191721	0.577652	1.10029	0.292632	0.540221	1.18345
48.2412	2.562	-0.515832	1.31601	2.4114	0.0260744	-1.24338	-0.141061	-0.146656	0.600207	1.13521	0.299607	0.573052	1.18706
48.7437	2.60332	-0.515857	1.39728	2.43583	0.0556458	-1.19711	-0.134798	-0.113198	0.620865	1.1862	0.295196	0.603033	1.19481
49.2462	2.65788	-0.513158	1.46159	2.45194	0.0948498	-1.1642	-0.122635	-0.0752942	0.654123	1.23257	0.301038	0.634428	1.20296
49.7487	2.69012	-0.500252	1.53568	2.46315	0.142481	-1.11944	-0.0967427	-0.0249102	0.674873	1.27168	0.310018	0.667878	1.20241
50.2513	2.73528	-0.50169	1.60701	2.48965	0.177239	-1.07468	-0.0816955	0.0132256	0.693985	1.32539	0.306213	0.699084	1.21093
50.7538	2.76695	-0.499079	1.66226	2.50186	0.223432	-1.04207	-0.0592765	0.0571169	0.725391	1.37519	0.309015	0.729164	1.21386
51.2563	2.79626	-0.487486	1.72882	2.51703	0.274195	-0.995703	-0.0246891	0.11152	0.744006	1.41483	0.320668	0.763587	1.21264
51.7588	2.83048	-0.489941	1.78719	2.54267	0.312081	-0.95371	-0.00160216	0.152357	0.761601	1.46768	0.320723	0.793594	1.21862
52.2613	2.8463	-0.485753	1.83268	2.55209	0.362998	-0.920206	0.0303244	0.199803	0.791578	1.51812	0.322505	0.822768	1.21727
52.7638	2.87819	-0.472978	1.89039	2.57218	0.414881	-0.871599	0.0729005	0.255629	0.808928	1.55661	0.337141	0.858388	1.21597
53.2663	2.89017	-0.473252	1.93573	2.59586	0.455182	-0.830894	0.103876	0.297278	0.826241	1.6073	0.343588	0.886462	1.21653
53.7688	2.91225	-0.464243	1.97306	2.60583	0.51011	-0.794091	0.145516	0.347087	0.85633	1.65775	0.346737	0.917849	1.21438
54.2714	2.92935	-0.447188	2.02267	2.6318	0.562848	-0.742326	0.196638	0.403869	0.874244	1.69508	0.36467	0.953787	1.20963
54.7739	2.93957	-0.442144	2.05737	2.65374	0.606164	-0.701294	0.236733	0.446889	0.893359	1.74354	0.37997	0.983082	1.2074
55.2764	2.96302	-0.425648	2.0902	2.66799	0.665103	-0.659186	0.289536	0.499972	0.925919	1.79408	0.388309	1.01812	1.20346
55.7789	2.96803	-0.402195	2.13455	2.69974	0.718697	-0.603681	0.350746	0.55869	0.947116	1.83076	0.411331	1.0558	1.19533
56.2814	2.9916	-0.390061	2.16323	2.72106	0.765236	-0.560651	0.401703	0.604122	0.971126	1.87725	0.438577	1.08938	1.19235
56.7839	3.0021	-0.364867	2.19636	2.74285	0.827292	-0.511587	0.467086	0.661071	1.00959	1.92815	0.457206	1.12866	1.18439
57.2864	3.01941	-0.334149	2.23892	2.77971	0.880618	-0.451929	0.539388	0.721882	1.03777	1.96481	0.488159	1.17133	1.17658
57.7889	3.0417	-0.31393	2.26622	2.80266	0.929123	-0.405196	0.601939	0.769833	1.07041	2.00977	0.52985	1.20931	1.17058
58.2915	3.05359	-0.279181	2.30346	2.83463	0.991896	-0.347911	0.679971	0.830466	1.11841	2.06144	0.563313	1.25546	1.16103
58.794	3.08505	-0.240335	2.34675	2.876	1.04268	-0.283733	0.76281	0.893086	1.15694	2.09891	0.604752	1.3039	1.15365
59.2965	3.10003	-0.210939	2.37637	2.90394	1.09118	-0.231507	0.836002	0.943516	1.20125	2.14303	0.661798	1.34679	1.14409
59.799	3.13271	-0.165709	2.42026	2.94776	1.15227	-0.165021	0.924969	1.00767	1.26146	2.19607	0.71299	1.40231	1.13601
60.3015	3.16012	-0.117847	2.4661	2.99351	1.19918	-0.0958392	1.01593	1.07196	1.31269	2.23539	0.766634	1.45526	1.12622
60.804	3.18904	-0.0782481	2.50113	3.03014	1.24713	-0.0362698	1.09684	1.12502	1.37066	2.27962	0.838118	1.50574	1.117
61.3065	3.23118	-0.0217545	2.55338	3.08617	1.30601	0.0401276	1.19292	1.19274	1.44478	2.33487	0.907545	1.56981	1.10875
61.809	3.25971	0.0358267	2.60332	3.13676	1.34988	0.114962	1.28747	1.25885	1.51005	2.37731	0.973568	1.62797	1.09762
62.3116	3.31029	0.0864027	2.6464	3.18539	1.39867	0.183706	1.37124	1.31498	1.5827	2.42289	1.05637	1.68719	1.09059
62.8141	3.3475	0.154623	2.70804	3.25287	1.45677	0.270472	1.46925	1.38657	1.67139	2.48144	1.14147	1.75822	1.08029
63.3166	3.39779	0.222267	2.76335	3.30946	1.50026	0.35175	1.5624	1.45492	1.75099	2.52852	1.21816	1.82362	1.07131
63.8191	3.45017	0.284152	2.81646	3.37243	1.55273	0.431276	1.64492	1.51478	1.83818	2.57699	1.30781	1.88999	1.06418
64.3216	3.49718	0.364046	2.88768	3.44966	1.61274	0.528475	1.74137	1.59076	1.94082	2.64017	1.40444	1.96885	1.05425
64.8241	3.56255	0.441528	2.94909	3.51376	1.65941	0.616914	1.83065	1.66194	2.03357	2.69365	1.49017	2.0412	1.04681
65.3266	3.61166	0.514402	3.0131	3.59157	1.71872	0.708303	1.91057	1.72633	2.13353	2.74682	1.58344	2.1144	1.03921
65.8291	3.68094	0.605176	3.0929	3.67596	1.7833	0.815446	2.0047	1.8073	2.24773	2.81618	1.688	2.2016	1.03148
66.3317	3.74065	0.691458	3.16011	3.74852	1.83617	0.91148	2.09015	1.88204	2.35059	2.87788	1.78197	2.27918	1.02288
66.8342	3.80588	0.774061	3.23427	3.83911	1.9044	1.01503	2.16824	1.95183	2.45979	2.93753	1.87715	2.36066	1.01757
67.3367	3.87939	0.873841	3.32005	3.92711	1.97502	1.13094	2.26102	2.0384	2.58161	3.01439	1.98623	2.45345	1.00934
67.8392	3.94053	0.966657	3.39134	4.00765	2.03579	1.23445	2.34407	2.11732	2.6904	3.08569	2.08736	2.53648	1.00083
68.3417	4.02203	1.05629	3.47308	4.10629	2.11365	1.34936	2.42214	2.19306	2.80453	3.15308	2.18324	2.62516	0.997432
68.8442	4.08633	1.16153	3.56094	4.19379	2.19063	1.4719	2.51534	2.28531	2.92958	3.23807	2.29318	2.7206	0.986825
69.3467	4.16557	1.25672	3.63383	4.28027	2.2598	1.58175	2.59807	2.36833	3.03992	3.31959	2.39958	2.8094	0.980965
69.8492	4.24002	1.34859	3.71983	4.38064	2.34671	1.70561	2.6784	2.44975	3.15479	3.39516	2.49554	2.90137	0.975969
70.3518	4.31105	1.45358	3.80601	4.46416	2.4291	1.8312	2.77411	2.54691	3.27913	3.48803	2.60347	2.9988	0.965677
70.8543	4.39512	1.54501	3.87836	4.55367	2.50577	1.94461	2.85875	2.63313	3.38757	3.57924	2.71363	3.09044	0.961205
71.3568	4.46115	1.63282	3.96531	4.64939	2.5997	2.07281	2.94352	2.71915	3.5002	3.66214	2.81073	3.18336	0.954625
71.8593	4.54652	1.73108	4.04634	4.72667	2.68546	2.19597	3.04349	2.81964	3.62124	3.76107	2.91604	3.28123	0.946579
72.3618	4.61624	1.81281	4.11596	4.81539	2.76777	2.30809	3.1317	2.9074	3.72543	3.8596	3.02954	3.37181	0.941626
72.8643	4.69382	1.89138	4.20009	4.90073	2.866	2.43384	3.22225	2.9961	3.83359	3.94701	3.13021	3.465	0.936435
73.3668	4.77273	1.97829	4.27251	4.97029	2.95265	2.54776	3.32723	3.09748	3.94912	4.04817	3.23388	3.5591	0.928807
73.8693	4.8405	2.04685	4.33696	5.05354	3.03821	2.65279	3.41951	3.18412	4.04692	4.14976	3.35009	3.6472	0.925487
74.3719	4.9252	2.11363	4.41423	5.12407	3.13734	2.76903	3.51584	3.27246	4.14857	4.23741	3.45582	3.7376	0.921407
74.8744	4.98964	2.1873	4.47501	5.18503	3.2217	2.86799	3.62507	3.37103	4.25666	4.33615	3.55806	3.82488	0.914079
75.3769	5.07046	2.24192	4.53204	5.25801	3.30708	2.96163	3.72022	3.45266	4.34636	4.43618	3.6741	3.90915	0.914562
75.8794	5.14013	2.29694	4.59889	5.31151	3.40262	3.06328	3.82051	3.53643	4.44004	4.51985	3.78315	3.99212	0.909433
76.3819	5.20968	2.35793	4.64617	5.36352	3.48054	3.14428	3.93143	3.62756	4.53948	4.61158	3.88188	4.07219	0.905738
76.8844	5.28683	2.40006	4.69453	5.4221	3.56137	3.22449	4.02668	3.6998	4.62021	4.70533	3.99207	4.1485	0.908008
77.3869	5.34643	2.44514	4.74899	5.45846	3.64832	3.3089	4.12788	3.77479	4.70523	4.78046	4.09915	4.22216	0.903346
77.8894	5.42438	2.49536	4.78309	5.50091	3.71575	3.37164	4.23703	3.85447	4.79539	4.86027	4.18992	4.29347	0.904053
78.392	5.48237	2.52726	4.82334	5.54174	3.78814	3.43831	4.32898	3.91412	4.86647	4.94269	4.28668	4.35819	0.905954
78.8945	5.55108	2.56456	4.86548	5.56208	3.86257	3.50493	4.42734	3.97774	4.94207	5.00477	4.38413	4.42243	0.904668
79.397	5.61444	2.60606	4.88846	5.59344	3.91687	3.5509	4.53054	4.04393	5.02214	5.06817	4.46193	4.48154	0.906554
79.8995	5.6692	2.63013	4.92167	5.61426	3.9782	3.60505	4.61506	4.08999	5.08284	5.13503	4.53894	4.53458	0.909326
80.402	5.73643	2.6621	4.95177	5.62047	4.03751	3.65477	4.70643	4.1418	5.14834	5.18069	4.6204	4.58734	0.909927
80.9045	5.78161	2.69747	4.96503	5.63898	4.07724	3.68703	4.79961	4.19457	5.21763	5.22481	4.68258	4.63332	0.911375
81.407	5.84347	2.71689	4.99078	5.63986	4.12586	3.731	4.87331	4.22794	5.26717	5.27378	4.73703	4.67519	0.915156
81.9095	5.88799	2.74697	5.00795	5.63504	4.16867	3.7668	4.95449	4.26908	5.32154	5.30201	4.7984	4.71445	0.91403
82.4121	5.93561	2.78002	5.0116	5.64008	4.19377	3.79022	5.03456	4.30975	5.37865	5.32665	4.84373	4.74951	0.915918
82.9146	5.9843	2.7993	5.02825	5.62431	4.22963	3.8278	5.09476	4.33211	5.41527	5.35816	4.87492	4.77898	0.916739
83.4171	6.01716	2.83212	5.03125	5.61261	4.25671	3.85425	5.16301	4.36405	5.45641	5.3705	4.91326	4.80648	0.913673
83.9196	6.06617	2.86762	5.02523	5.60532	4.26944	3.87461	5.22737	4.39398	5.499	5.37773	4.94094	4.83158	0.913957
84.4221	6.0927	2.89172	5.03146	5.57871	4.29477	3.91014	5.2721	4.40707	5.52031	5.3941	4.94977	4.84935	0.909086
84.9246	6.13332	2.9319	5.02072	5.56435	4.30926	3.93291	5.32576	4.4317	5.54594	5.39382	4.96378	4.8685	0.904958
85.4271	6.16364	2.97437	5.00708	5.54747	4.31382	3.95682	5.3733	4.45345	5.5721	5.3876	4.97369	4.88394	0.899123
85.9296	6.19121	3.00807	5.00462	5.51736	4.33245	3.99604	5.40246	4.46094	5.57699	5.39317	4.96294	4.89511	0.890417
86.4322	6.2288	3.06047	4.98469	5.50467	4.3389	4.02287	5.44197	4.48266	5.58716	5.38566	4.95397	4.90835	0.882307
86.9347	6.24832	3.11528	4.96935	5.48365	4.34042	4.05871	5.47407	4.50154	5.59831	5.37211	4.94805	4.91907	0.869867
87.4372	6.28831	3.1647	4.96407	5.45953	4.35687	4.10925	5.49033	4.50973	5.58982	5.37337	4.92348	4.92995	0.858345
87.9397	6.31159	3.23578	4.9436	5.45471	4.36054	4.14952	5.51919	4.53517	5.5889	5.36614	4.89699	4.94201	0.843506
88.4422	6.3472	3.30988	4.93558	5.43917	4.36475	4.20612	5.5406	4.55844	5.59059	5.35371	4.88016	4.95693	0.82809
88.9447	6.38395	3.38242	4.93645	5.43265	4.38448	4.27568	5.55002	4.57518	5.57509	5.35951	4.85032	4.97325	0.811427
89.4472	6.41503	3.47953	4.92671	5.44399	4.39217	4.33826	5.57507	4.61236	5.56989	5.36242	4.81543	4.99371	0.793392
89.9497	6.46625	3.58042	4.93681	5.44626	4.40676	4.42324	5.59365	4.64846	5.56923	5.36177	4.79535	5.02074	0.775943
90.4523	6.50192	3.68366	4.95456	5.46876	4.43776	4.5186	5.60501	4.68263	5.55413	5.3829	4.77097	5.05099	0.755147
90.9548	6.56151	3.81412	4.96787	5.5049	4.45913	4.61142	5.63527	4.74038	5.55244	5.40727	4.74032	5.09042	0.739165
91.4573	6.61435	3.94908	5.00691	5.53739	4.49419	4.73127	5.66055	4.79844	5.55783	5.43002	4.72792	5.13709	0.718875
91.9598	6.67742	4.09017	5.05207	5.59818	4.5464	4.85878	5.68365	4.85923	5.55225	5.4776	4.72199	5.19252	0.701256
92.4623	6.7543	4.26055	5.09954	5.6671	4.59204	4.9893	5.72873	4.94639	5.56386	5.53437	4.7111	5.25884	0.687728
92.9648	6.82416	4.43558	5.17645	5.74063	4.65751	5.14983	5.7704	5.03499	5.58575	5.59124	4.71962	5.33511	0.670545
93.4673	6.92209	4.61964	5.25756	5.84583	4.74002	5.31507	5.81478	5.13053	5.60056	5.67508	4.74523	5.42422	0.661089
93.9698	7.00932	4.83363	5.34754	5.95374	4.81906	5.48866	5.88362	5.25442	5.63654	5.77341	4.76908	5.52446	0.651427
94.4724	7.12008	5.05088	5.46797	6.0753	4.92286	5.69209	5.9502	5.3803	5.686	5.87281	4.81058	5.63901	0.64666
94.9749	7.23424	5.27807	5.59002	6.22618	5.04242	5.89583	6.02355	5.51646	5.7319	5.99941	4.87727	5.76503	0.644285
95.4774	7.35321	5.53327	5.72624	6.37505	5.16115	6.11125	6.12261	5.6815	5.80214	6.14374	4.94656	5.90516	0.645581
95.9799	7.49467	5.78766	5.89053	6.54458	5.30776	6.35218	6.21935	5.8474	5.8878	6.28768	5.02917	6.05898	0.652832
96.4824	7.62554	6.05026	6.05273	6.73502	5.46722	6.58734	6.32536	6.02458	5.97147	6.45566	5.14107	6.22148	0.658017
96.9849	7.78492	6.33627	6.23217	6.9198	5.62726	6.83542	6.45637	6.22832	6.08028	6.64145	5.26034	6.40024	0.670755
97.4874	7.93587	6.61525	6.4337	7.12857	5.81582	7.10144	6.58323	6.42886	6.20384	6.8229	5.38677	6.58693	0.682968
97.9899	8.10038	6.89942	6.62877	7.3459	6.01224	7.35587	6.72014	6.63894	6.32431	7.02291	5.54165	6.78096	0.696096
98.4925	8.2725	7.20063	6.84028	7.55311	6.20542	7.62145	6.87926	6.87014	6.4672	7.23908	5.70812	6.98702	0.710498
98.995	8.46117	7.48364	7.06729	7.79717	6.43821	7.89786	7.02835	7.08839	6.62261	7.44267	5.87142	7.19989	0.728827
99.4975	8.63328	7.80066	7.31287	8.04456	6.67773	8.19143	7.20667	7.33947	6.79369	7.68181	6.07535	7.4325	0.740523
100	8.64063	8.06944	7.45683	8.11262	6.73484	8.36028	7.36724	7.55726	6.89703	7.89508	6.27099	7.57839	0.728798

## Sheet: M1b_LeftLeg_NH
StancePhase	NEleL_Meas1	NEleL_Meas2	NEleL_Meas3	NEleL_Meas4	NEleL_Meas5	NEleL_Meas6	NEleL_Meas7	NEleL_Meas8	NEleL_Meas9	NEleL_Mean	NEleL_SD
0	2.72711	2.14959	1.82714	2.80922	3.24251	2.55177	2.30136	2.65044	6.13417	2.93259	1.26796
0.502513	2.6884	2.12734	1.82519	2.78314	3.22016	2.50054	2.28292	2.62314	6.09083	2.90463	1.26052
1.00503	2.64015	2.10015	1.83029	2.75271	3.19968	2.44597	2.25015	2.59876	6.01025	2.86979	1.24236
1.50754	2.60015	2.08516	1.82258	2.73011	3.17919	2.39529	2.20866	2.57524	5.91637	2.83475	1.22065
2.01005	2.55121	2.0662	1.81493	2.69979	3.14426	2.35556	2.16611	2.53898	5.81654	2.79484	1.19719
2.51256	2.49003	2.03944	1.81486	2.65935	3.11168	2.31139	2.13134	2.51151	5.71815	2.75419	1.17408
3.01508	2.43581	2.02322	1.80293	2.62459	3.08288	2.26437	2.08693	2.48231	5.60037	2.71149	1.14613
3.51759	2.37884	2.00745	1.78969	2.59238	3.04087	2.22989	2.0374	2.44117	5.47572	2.66593	1.11582
4.0201	2.31037	1.98235	1.78577	2.54986	2.99659	2.19833	1.99806	2.4093	5.35571	2.6207	1.08618
4.52261	2.25037	1.96667	1.77231	2.50795	2.96081	2.16054	1.95467	2.37576	5.21969	2.57431	1.0526
5.02513	2.19554	1.95656	1.75785	2.47735	2.91711	2.13237	1.90463	2.33131	5.07788	2.52784	1.01673
5.52764	2.13274	1.93805	1.75591	2.44564	2.86815	2.11554	1.86665	2.29754	4.94483	2.485	0.981575
6.03015	2.07936	1.92781	1.74848	2.41074	2.83097	2.09482	1.83249	2.26337	4.8009	2.44322	0.943232
6.53266	2.03791	1.92822	1.74091	2.38869	2.79389	2.07821	1.79237	2.22057	4.65309	2.40376	0.903092
7.03518	1.99145	1.92197	1.74833	2.37685	2.74989	2.07742	1.76392	2.19051	4.5178	2.37091	0.864078
7.53769	1.9523	1.92096	1.75296	2.36171	2.71679	2.07841	1.7456	2.16146	4.37604	2.34069	0.8225
8.0402	1.92838	1.93309	1.75615	2.35227	2.69033	2.07723	1.72169	2.12524	4.23076	2.31279	0.779788
8.54271	1.9013	1.93968	1.77422	2.35809	2.65573	2.08976	1.70535	2.10252	4.09961	2.29181	0.739084
9.04523	1.87749	1.94681	1.79032	2.36555	2.62695	2.11054	1.70232	2.08058	3.96476	2.27392	0.69649
9.54774	1.86992	1.96743	1.80246	2.37033	2.6089	2.12601	1.69471	2.05141	3.8256	2.25742	0.653172
10.0503	1.86149	1.98429	1.82844	2.38735	2.58389	2.14848	1.68946	2.03537	3.70122	2.24667	0.612998
10.5528	1.85242	1.99739	1.85332	2.41395	2.55873	2.18401	1.69905	2.01923	3.57593	2.23934	0.57224
11.0553	1.85927	2.02352	1.8723	2.43602	2.54641	2.21624	1.70728	1.99571	3.44622	2.23366	0.531269
11.5578	1.86836	2.04906	1.90439	2.46202	2.53145	2.24743	1.71363	1.98528	3.33225	2.23265	0.494467
12.0603	1.87345	2.06793	1.93699	2.50202	2.51152	2.29182	1.73472	1.9745	3.22082	2.23486	0.459405
12.5628	1.89247	2.09848	1.96244	2.5425	2.50386	2.3381	1.75876	1.95693	3.10524	2.23987	0.42558
13.0653	1.91647	2.13204	2.00012	2.57823	2.49923	2.37695	1.77727	1.95294	3.00572	2.24877	0.396291
13.5678	1.93331	2.15659	2.03972	2.62367	2.4866	2.42344	1.80736	1.94861	2.91139	2.25897	0.371214
14.0704	1.96014	2.18954	2.07036	2.67621	2.48233	2.47695	1.84368	1.93776	2.81224	2.27214	0.350245
14.5729	1.99401	2.22798	2.11107	2.72078	2.48585	2.52118	1.87142	1.94021	2.72809	2.28895	0.333601
15.0754	2.01858	2.25539	2.15394	2.76501	2.48034	2.56444	1.90525	1.94123	2.65074	2.30388	0.321837
15.5779	2.04849	2.28637	2.18535	2.81931	2.47678	2.61724	1.94773	1.93489	2.56745	2.3204	0.316888
16.0804	2.08734	2.32442	2.22391	2.87027	2.4835	2.66431	1.98099	1.94076	2.4974	2.34143	0.315742
16.5829	2.11667	2.35075	2.26477	2.91235	2.48284	2.70286	2.01469	1.9436	2.43542	2.35822	0.317092
17.0854	2.14675	2.37563	2.29233	2.96063	2.47751	2.74911	2.05893	1.9382	2.36651	2.37396	0.324636
17.5879	2.18724	2.40871	2.32459	3.01338	2.4826	2.79628	2.09611	1.94415	2.30888	2.39577	0.335301
18.0905	2.21956	2.43124	2.35998	3.05568	2.48453	2.83152	2.12872	1.94589	2.26045	2.41306	0.345717
18.593	2.24828	2.44788	2.3813	3.09531	2.47695	2.86853	2.17226	1.93903	2.20436	2.42599	0.359011
19.0955	2.28791	2.47327	2.40535	3.14341	2.4773	2.91232	2.21249	1.9431	2.15729	2.44583	0.374665
19.598	2.3219	2.49073	2.43374	3.187	2.47976	2.94619	2.24406	1.94219	2.12028	2.46287	0.389887
20.1005	2.34849	2.49861	2.44789	3.22034	2.47045	2.97436	2.28488	1.93265	2.07501	2.47252	0.405038
20.603	2.38533	2.51469	2.46281	3.25884	2.46431	3.01112	2.3268	1.93381	2.03627	2.48822	0.420931
21.1055	2.41986	2.52629	2.48316	3.30141	2.46479	3.0442	2.35762	1.92936	2.00819	2.50388	0.437992
21.608	2.44416	2.52558	2.4894	3.33312	2.45442	3.06615	2.39426	1.91632	1.97152	2.51055	0.454249
22.1106	2.47689	2.5314	2.49441	3.36162	2.44143	3.0934	2.43626	1.91382	1.93884	2.5209	0.468793
22.6131	2.51099	2.53658	2.50583	3.39862	2.43765	3.12423	2.46681	1.90517	1.91728	2.53368	0.485649
23.1156	2.53322	2.52801	2.50371	3.4314	2.4268	3.14312	2.49858	1.88809	1.88708	2.53778	0.503193
23.6181	2.56107	2.52338	2.49851	3.45389	2.40813	3.16043	2.53885	1.88146	1.85836	2.54268	0.516986
24.1206	2.59378	2.52181	2.5007	3.48153	2.39845	3.18582	2.56934	1.86822	1.84098	2.55118	0.532449
24.6231	2.61434	2.50645	2.49038	3.51372	2.38718	3.20338	2.59596	1.84676	1.81522	2.5526	0.550937
25.1256	2.63697	2.49169	2.47529	3.53527	2.36473	3.21217	2.6324	1.83566	1.78845	2.55251	0.565362
25.6281	2.66734	2.48303	2.46842	3.55347	2.34821	3.22842	2.66234	1.81748	1.77306	2.55575	0.579372
26.1307	2.68668	2.4618	2.4504	3.58032	2.33562	3.24374	2.68381	1.79131	1.74984	2.55372	0.59779
26.6332	2.70424	2.43739	2.42603	3.6033	2.31124	3.24629	2.71431	1.7754	1.72327	2.54905	0.613757
27.1357	2.73145	2.42099	2.41049	3.61585	2.28777	3.25074	2.74263	1.752	1.70795	2.54665	0.627269
27.6382	2.74997	2.39427	2.38536	3.63338	2.27233	3.26039	2.75924	1.72089	1.68567	2.54017	0.644612
28.1407	2.76296	2.36055	2.35242	3.65569	2.24749	3.25831	2.78212	1.69997	1.65794	2.53083	0.661904
28.6432	2.78628	2.3354	2.32863	3.66745	2.21799	3.25026	2.8073	1.67119	1.64121	2.52286	0.676198
29.1457	2.80417	2.303	2.29699	3.67552	2.19813	3.24954	2.81944	1.63505	1.61871	2.51117	0.692193
29.6482	2.81327	2.26025	2.25617	3.69223	2.17355	3.24249	2.83357	1.60906	1.58895	2.49662	0.709692
30.1508	2.83202	2.2253	2.22451	3.70526	2.13978	3.22304	2.85373	1.57492	1.56981	2.48315	0.725465
30.6533	2.84909	2.1867	2.18682	3.7076	2.11425	3.2078	2.86162	1.53386	1.54634	2.46601	0.740731
31.1558	2.855	2.13538	2.13873	3.71454	2.08968	3.19314	2.8665	1.50301	1.51411	2.44556	0.75722
31.6583	2.86856	2.08991	2.09949	3.72631	2.05366	3.16408	2.87962	1.46386	1.49192	2.42638	0.774082
32.1608	2.88422	2.04457	2.05612	3.72735	2.02197	3.13227	2.88322	1.41834	1.46703	2.4039	0.78958
32.6633	2.88744	1.98542	2.00138	3.72407	1.99638	3.10581	2.87898	1.38318	1.43213	2.3772	0.804522
33.1658	2.8952	1.92932	1.95497	3.72901	1.96009	3.06824	2.88325	1.33969	1.40652	2.35181	0.821207
33.6683	2.90837	1.87691	1.90645	3.73006	1.92282	3.02043	2.88218	1.2905	1.37992	2.32418	0.837382
34.1709	2.90906	1.81107	1.84591	3.71971	1.89492	2.97815	2.8695	1.25189	1.34236	2.2914	0.851104
34.6734	2.9104	1.74503	1.79306	3.7131	1.85984	2.93157	2.86361	1.20504	1.31314	2.25942	0.866221
35.1759	2.91958	1.68569	1.74022	3.71085	1.81862	2.87042	2.85714	1.15325	1.28469	2.22672	0.88248
35.6784	2.9175	1.61479	1.67505	3.69728	1.78726	2.81027	2.83708	1.11235	1.24461	2.18847	0.895677
36.1809	2.91188	1.54047	1.61677	3.67839	1.75406	2.75275	2.82038	1.0634	1.2117	2.14998	0.908493
36.6834	2.91541	1.475	1.56061	3.66698	1.71115	2.68161	2.80753	1.01033	1.18125	2.11221	0.923449
37.1859	2.90998	1.40118	1.49213	3.65124	1.67572	2.60459	2.78129	0.968516	1.13876	2.06927	0.936402
37.6884	2.897	1.32109	1.42955	3.62336	1.64414	2.5339	2.75393	0.918882	1.10207	2.02488	0.94709
38.191	2.89315	1.25092	1.37113	3.59838	1.60189	2.45547	2.73373	0.865987	1.06947	1.98224	0.959328
38.6935	2.88346	1.17647	1.30067	3.5774	1.56258	2.36555	2.70245	0.8247	1.02467	1.93533	0.971424
39.196	2.86287	1.09363	1.235	3.54479	1.53163	2.28089	2.66544	0.775847	0.984162	1.88603	0.980581
39.6985	2.8501	1.02051	1.17537	3.5062	1.49196	2.19658	2.63716	0.724554	0.949196	1.83907	0.9894
40.201	2.83508	0.947559	1.10429	3.47466	1.44985	2.09949	2.60185	0.685158	0.902167	1.7889	0.999355
40.7035	2.80688	0.865014	1.03672	3.43875	1.41822	2.00267	2.55695	0.638369	0.857736	1.7357	1.00722
41.206	2.78409	0.790783	0.976874	3.39036	1.38216	1.91275	2.52036	0.589819	0.820089	1.68525	1.01281
41.7085	2.76268	0.721052	0.906314	3.34438	1.33894	1.81393	2.48175	0.553276	0.770686	1.63256	1.01942
42.2111	2.72719	0.641643	0.837808	3.30232	1.30532	1.70937	2.43119	0.509299	0.722026	1.57624	1.02548
42.7136	2.6938	0.568148	0.778368	3.24862	1.27267	1.61404	2.38662	0.463975	0.681083	1.52304	1.02846
43.2161	2.66501	0.502838	0.709121	3.18849	1.23001	1.51767	2.34507	0.430477	0.628854	1.46862	1.03134
43.7186	2.62256	0.428823	0.640382	3.13509	1.19324	1.41254	2.29115	0.389199	0.575413	1.40982	1.0346
44.2211	2.57841	0.357596	0.581806	3.07731	1.16235	1.31481	2.23942	0.346673	0.530367	1.35431	1.03522
44.7236	2.54117	0.297234	0.514575	3.00674	1.12123	1.22504	2.19473	0.315465	0.47476	1.29899	1.03467
45.2261	2.49198	0.230256	0.446311	2.938	1.08049	1.12895	2.13911	0.275797	0.416065	1.23855	1.0341
45.7286	2.43713	0.162852	0.388996	2.87297	1.04868	1.0361	2.08093	0.234612	0.366288	1.18095	1.03152
46.2312	2.3903	0.107934	0.324255	2.79623	1.00899	0.957676	2.03181	0.203828	0.307005	1.12534	1.0278
46.7337	2.33414	0.0494992	0.256769	2.71258	0.963745	0.88034	1.97455	0.163452	0.242902	1.06422	1.02286
47.2362	2.26851	-0.0123648	0.200476	2.63512	0.927545	0.802721	1.90977	0.120795	0.187992	1.00451	1.01556
47.7387	2.21043	-0.061708	0.137813	2.55305	0.887443	0.740937	1.85355	0.0870731	0.124717	0.948144	1.00818
48.2412	2.14603	-0.111454	0.0703517	2.45756	0.836768	0.689136	1.79264	0.0420432	0.0547272	0.886422	0.999007
48.7437	2.0688	-0.16792	0.0134825	2.36288	0.791971	0.635335	1.71978	-0.00660075	-0.00642577	0.823477	0.985967
49.2462	1.99717	-0.214334	-0.0492774	2.27131	0.747446	0.591549	1.6524	-0.048318	-0.0750992	0.763649	0.974324
49.7487	1.92242	-0.25929	-0.119587	2.16784	0.689367	0.561448	1.5837	-0.103477	-0.152656	0.698863	0.962656
50.2513	1.83262	-0.314823	-0.180889	2.05736	0.631486	0.52797	1.50012	-0.163757	-0.222267	0.629757	0.9459
50.7538	1.74558	-0.365113	-0.247998	1.95356	0.577061	0.492976	1.41736	-0.219053	-0.298514	0.561762	0.931403
51.2563	1.6588	-0.413046	-0.32527	1.84675	0.509006	0.46832	1.33642	-0.289441	-0.385412	0.489569	0.920471
51.7588	1.55648	-0.474232	-0.395009	1.72877	0.434639	0.441368	1.24013	-0.365459	-0.465063	0.411291	0.904243
52.2613	1.45375	-0.534948	-0.469682	1.61399	0.365135	0.403819	1.13953	-0.437077	-0.549752	0.331641	0.889061
52.7638	1.35447	-0.591595	-0.555984	1.50534	0.284889	0.370229	1.04315	-0.523595	-0.645895	0.249002	0.880304
53.2663	1.2408	-0.661198	-0.635515	1.38829	0.192902	0.338702	0.933513	-0.614361	-0.734967	0.160907	0.867177
53.7688	1.12341	-0.733828	-0.718155	1.267	0.105222	0.294309	0.815183	-0.699698	-0.826703	0.0696374	0.852435
54.2714	1.01192	-0.800137	-0.812866	1.15465	0.0120955	0.246186	0.702645	-0.798474	-0.929831	-0.0237567	0.844815
54.7739	0.888471	-0.876932	-0.901196	1.04166	-0.0952725	0.203216	0.581514	-0.899592	-1.02585	-0.120442	0.834806
55.2764	0.758049	-0.959567	-0.990424	0.919109	-0.200353	0.150524	0.449124	-0.994165	-1.12193	-0.22107	0.82104
55.7789	0.63477	-1.03437	-1.09178	0.800232	-0.304513	0.0869093	0.322957	-1.10098	-1.22911	-0.323987	0.813015
56.2814	0.502796	-1.11617	-1.18742	0.687782	-0.421991	0.0273588	0.194097	-1.20864	-1.32959	-0.427974	0.804541
56.7839	0.360963	-1.20617	-1.28198	0.566955	-0.540583	-0.0357121	0.0529882	-1.30905	-1.42799	-0.535619	0.791922
57.2864	0.226187	-1.28805	-1.3887	0.440951	-0.653298	-0.11323	-0.0834089	-1.42084	-1.53745	-0.646426	0.78274
57.7889	0.0864669	-1.37296	-1.49068	0.322543	-0.776003	-0.191624	-0.21711	-1.53233	-1.64118	-0.756986	0.773704
58.2915	-0.0652009	-1.46771	-1.58983	0.202418	-0.904045	-0.267601	-0.36263	-1.63614	-1.74111	-0.870206	0.761616
58.794	-0.211094	-1.55525	-1.70094	0.0713778	-1.02406	-0.356404	-0.506609	-1.7507	-1.85199	-0.987297	0.751337
59.2965	-0.35804	-1.64177	-1.80845	-0.0578515	-1.14902	-0.452577	-0.643862	-1.86402	-1.95839	-1.10378	0.740105
59.799	-0.517898	-1.73878	-1.91148	-0.182195	-1.28277	-0.543725	-0.790926	-1.96941	-2.05947	-1.22185	0.727062
60.3015	-0.674171	-1.83046	-2.02599	-0.316097	-1.40927	-0.641842	-0.940362	-2.08505	-2.1712	-1.34383	0.715946
60.804	-0.827831	-1.91739	-2.13808	-0.456713	-1.53497	-0.752096	-1.08086	-2.19865	-2.27983	-1.46516	0.702068
61.3065	-0.994069	-2.01431	-2.24413	-0.591277	-1.67089	-0.859153	-1.22777	-2.30416	-2.38183	-1.58751	0.68642
61.809	-1.15947	-2.10847	-2.36087	-0.728452	-1.80264	-0.965847	-1.38077	-2.41946	-2.49392	-1.71332	0.674299
62.3116	-1.31914	-2.1948	-2.47634	-0.877295	-1.92845	-1.08516	-1.52465	-2.53197	-2.60429	-1.83801	0.65849
62.8141	-1.48972	-2.28946	-2.58435	-1.02532	-2.06322	-1.20633	-1.67066	-2.63625	-2.70681	-1.96357	0.63938
63.3166	-1.66228	-2.38417	-2.70191	-1.16895	-2.19805	-1.32172	-1.82541	-2.74985	-2.8185	-2.09231	0.625524
63.8191	-1.82675	-2.46886	-2.8193	-1.32196	-2.32354	-1.4455	-1.97264	-2.8599	-2.92974	-2.21869	0.60901
64.3216	-1.99918	-2.55919	-2.92794	-1.48158	-2.4542	-1.57655	-2.11744	-2.96155	-3.03199	-2.34551	0.587058
64.8241	-2.17598	-2.65216	-3.04473	-1.63493	-2.58886	-1.70062	-2.27182	-3.072	-3.14212	-2.47591	0.570797
65.3266	-2.34325	-2.73401	-3.16237	-1.78981	-2.71321	-1.82594	-2.42148	-3.17807	-3.2529	-2.60234	0.554617
65.8291	-2.5146	-2.81799	-3.27016	-1.95485	-2.83732	-1.96118	-2.56449	-3.27545	-3.35362	-2.72774	0.531877
66.3317	-2.69206	-2.9067	-3.38449	-2.11775	-2.96784	-2.09248	-2.71582	-3.38094	-3.46061	-2.85763	0.513563
66.8342	-2.8596	-2.98427	-3.50062	-2.27441	-3.08956	-2.21804	-2.86572	-3.4811	-3.56916	-2.9825	0.4984
67.3367	-3.02688	-3.06006	-3.606	-2.43774	-3.20537	-2.35167	-3.00578	-3.57211	-3.66675	-3.10359	0.477694
67.8392	-3.20111	-3.1418	-3.7161	-2.60508	-3.32765	-2.48649	-3.151	-3.67038	-3.76879	-3.22982	0.459381
68.3417	-3.36598	-3.21343	-3.82872	-2.7636	-3.44443	-2.61162	-3.29792	-3.76222	-3.87319	-3.35123	0.446152
68.8442	-3.52615	-3.27926	-3.92979	-2.92023	-3.55076	-2.73886	-3.43333	-3.84432	-3.96595	-3.4654	0.430334
69.3467	-3.69293	-3.35112	-4.03335	-3.08329	-3.6611	-2.87132	-3.56946	-3.9327	-4.06123	-3.58405	0.415653
69.8492	-3.85163	-3.41456	-4.13971	-3.24092	-3.76989	-2.99441	-3.7095	-4.01346	-4.15958	-3.6993	0.406337
70.3518	-4.00145	-3.46838	-4.23352	-3.38857	-3.8658	-3.11191	-3.83807	-4.0838	-4.2459	-3.80416	0.397842
70.8543	-4.15632	-3.52697	-4.3271	-3.53846	-3.96124	-3.23492	-3.96226	-4.15937	-4.33274	-3.91104	0.390733
71.3568	-4.30479	-3.57918	-4.42319	-3.68829	-4.05839	-3.35224	-4.09109	-4.2261	-4.42321	-4.01628	0.388166
71.8593	-4.4408	-3.61846	-4.50568	-3.82547	-4.14272	-3.45773	-4.20985	-4.28162	-4.50138	-4.1093	0.388535
72.3618	-4.57908	-3.65999	-4.58491	-3.95617	-4.2211	-3.56451	-4.3192	-4.34126	-4.57781	-4.20045	0.391169
72.8643	-4.71262	-3.69715	-4.66602	-4.08865	-4.30256	-3.66997	-4.43203	-4.39074	-4.65785	-4.29084	0.397213
73.3668	-4.83091	-3.7188	-4.73253	-4.21169	-4.37338	-3.76108	-4.53698	-4.42812	-4.72508	-4.36873	0.406374
73.8693	-4.94766	-3.73902	-4.79256	-4.32039	-4.43287	-3.84604	-4.62822	-4.46839	-4.78774	-4.44032	0.417986
74.3719	-5.06095	-3.7564	-4.85351	-4.42641	-4.49413	-3.93161	-4.71979	-4.49709	-4.85327	-4.51035	0.432036
74.8744	-5.15712	-3.75655	-4.89891	-4.52806	-4.54794	-4.00418	-4.80565	-4.51267	-4.90518	-4.56847	0.448348
75.3769	-5.24717	-3.75072	-4.93449	-4.61299	-4.58628	-4.06275	-4.87457	-4.52982	-4.94922	-4.61645	0.466478
75.8794	-5.33429	-3.74286	-4.96963	-4.68667	-4.62247	-4.11956	-4.93889	-4.53389	-4.99475	-4.66033	0.486266
76.3819	-5.40329	-3.71706	-4.98831	-4.75753	-4.65421	-4.16698	-4.99888	-4.52365	-5.02562	-4.69284	0.507374
76.8844	-5.46106	-3.68031	-4.99366	-4.8151	-4.66841	-4.19519	-5.04011	-4.51354	-5.04501	-4.71249	0.529427
77.3869	-5.5153	-3.64143	-4.99683	-4.85403	-4.67466	-4.21527	-5.07084	-4.48871	-5.06395	-4.72456	0.552484
77.8894	-5.55109	-3.58491	-4.98264	-4.88563	-4.6781	-4.22901	-5.0974	-4.44828	-5.06716	-4.72491	0.57608
78.392	-5.57039	-3.51261	-4.9516	-4.90898	-4.66418	-4.22247	-5.10498	-4.40651	-5.05517	-4.71076	0.599898
78.8945	-5.58441	-3.43714	-4.91642	-4.91186	-4.63596	-4.19959	-5.09601	-4.34838	-5.04052	-4.68559	0.624275
79.397	-5.58028	-3.34533	-4.86319	-4.89909	-4.60437	-4.17026	-5.0815	-4.27342	-5.00916	-4.6474	0.648483
79.8995	-5.55477	-3.23362	-4.7898	-4.87952	-4.55747	-4.12328	-5.04904	-4.19582	-4.95898	-4.59359	0.672244
80.402	-5.52112	-3.11688	-4.71023	-4.84334	-4.4908	-4.05319	-4.99477	-4.10043	-4.90375	-4.52606	0.696318
80.9045	-5.47011	-2.98589	-4.61229	-4.78465	-4.41783	-3.97254	-4.93209	-3.98713	-4.83107	-4.44373	0.719643
81.407	-5.39374	-2.83201	-4.49129	-4.7146	-4.33259	-3.87848	-4.85347	-3.87016	-4.73627	-4.34474	0.741782
81.9095	-5.30567	-2.67053	-4.36228	-4.63318	-4.22423	-3.75868	-4.74939	-3.73419	-4.63409	-4.23025	0.764046
82.4121	-5.2015	-2.49741	-4.21518	-4.52809	-4.10476	-3.62172	-4.63295	-3.5795	-4.51421	-4.09948	0.785288
82.9146	-5.06941	-2.29984	-4.0429	-4.40351	-3.97593	-3.47455	-4.50301	-3.42047	-4.36952	-3.95101	0.804623
83.4171	-4.92167	-2.09162	-3.86124	-4.26905	-3.82348	-3.30424	-4.34624	-3.24157	-4.21544	-3.78606	0.8237
83.9196	-4.75937	-1.87463	-3.66259	-4.11553	-3.65442	-3.1107	-4.17274	-3.04353	-4.04413	-3.60418	0.841717
84.4221	-4.56826	-1.63346	-3.43756	-3.93644	-3.47784	-2.90719	-3.98819	-2.84098	-3.84629	-3.40402	0.857399
84.9246	-4.3577	-1.3788	-3.20237	-3.74326	-3.2802	-2.68683	-3.77804	-2.61815	-3.63774	-3.18701	0.872117
85.4271	-4.13432	-1.11856	-2.95228	-3.53735	-3.06129	-2.44048	-3.5473	-2.37627	-3.41348	-2.95348	0.885609
85.9296	-3.88336	-0.8367	-2.67589	-3.30639	-2.83514	-2.18085	-3.30753	-2.13028	-3.16214	-2.70203	0.896904
86.4322	-3.61005	-0.539406	-2.38963	-3.05446	-2.59304	-1.91117	-3.04603	-1.86408	-2.89962	-2.43417	0.906529
86.9347	-3.32617	-0.240073	-2.09196	-2.79285	-2.32735	-1.61802	-2.76154	-1.5795	-2.62394	-2.15127	0.914216
87.4372	-3.01843	0.0758122	-1.76971	-2.51344	-2.05319	-1.30735	-2.46963	-1.29202	-2.32193	-1.85221	0.92021
87.9397	-2.68725	0.407458	-1.43912	-2.20952	-1.76943	-0.991922	-2.16231	-0.985445	-2.00919	-1.53853	0.924335
88.4422	-2.34839	0.737327	-1.10202	-1.89401	-1.46304	-0.661569	-1.83221	-0.66257	-1.68703	-1.21261	0.925114
88.9447	-1.99195	1.07658	-0.74373	-1.57039	-1.14586	-0.312498	-1.49609	-0.339782	-1.34079	-0.873834	0.92439
89.4472	-1.6132	1.43029	-0.379889	-1.22651	-0.825415	0.0384909	-1.15269	-0.000697094	-0.985425	-0.523894	0.922573
89.9497	-1.23015	1.77879	-0.0157485	-0.867071	-0.487058	0.392112	-0.789659	0.350925	-0.625774	-0.165959	0.91589
90.4523	-0.83775	2.12838	0.364714	-0.505851	-0.136022	0.759905	-0.421573	0.6981	-0.246022	0.200431	0.906967
90.9548	-0.426394	2.48964	0.747055	-0.135809	0.212934	1.12891	-0.0545384	1.05782	0.139807	0.573269	0.898622
91.4573	-0.0141932	2.84303	1.12282	0.249896	0.571515	1.4886	0.326585	1.42543	0.523289	0.948553	0.884825
91.9598	0.398071	3.18871	1.50921	0.636386	0.942759	1.85218	0.712277	1.78356	0.921016	1.32713	0.867008
92.4623	0.823985	3.54173	1.89352	1.01819	1.30814	2.21698	1.08941	2.14992	1.32035	1.70691	0.851575
92.9648	1.24746	3.88495	2.26417	1.40783	1.67253	2.56538	1.47257	2.51895	1.70944	2.08259	0.831956
93.4673	1.66131	4.21216	2.6391	1.80004	2.04667	2.90516	1.85907	2.87311	2.10553	2.45579	0.806371
93.9698	2.08143	4.54152	3.00775	2.17913	2.41314	3.24538	2.23037	3.23117	2.49804	2.82532	0.784352
94.4724	2.49564	4.86062	3.35565	2.55245	2.76792	3.56891	2.59738	3.58679	2.8723	3.18419	0.761414
94.9749	2.89062	5.15723	3.70125	2.92778	3.12666	3.87242	2.96507	3.92274	3.24625	3.53445	0.731637
95.4774	3.28293	5.45009	4.03672	3.28895	3.47781	4.17123	3.31275	4.25897	3.61219	3.87685	0.705262
95.9799	3.66617	5.73273	4.34519	3.62965	3.80866	4.45568	3.64527	4.58829	3.95323	4.20276	0.681768
96.4824	4.02231	5.98747	4.64534	3.96327	4.13527	4.71101	3.97476	4.89381	4.28766	4.51343	0.652106
96.9849	4.36674	6.2315	4.93251	4.28394	4.45528	4.95097	4.28202	5.1965	4.61096	4.81227	0.624732
97.4874	4.70001	6.46553	5.18795	4.57428	4.75017	5.17853	4.56445	5.48826	4.90422	5.09038	0.603363
97.9899	5.00143	6.66881	5.43028	4.84234	5.03208	5.37487	4.83926	5.75294	5.18557	5.34751	0.578449
98.4925	5.28087	6.85378	5.65838	5.09646	5.30848	5.5442	5.0924	6.01116	5.45384	5.58884	0.555182
98.995	5.55494	7.03361	5.85009	5.32007	5.55767	5.70892	5.31111	6.25588	5.68588	5.80869	0.540935
99.4975	5.81021	7.19131	6.03966	5.52931	5.8123	5.84623	5.53068	6.49552	5.92036	6.01951	0.525115
100	5.88365	7.23472	6.19219	5.63353	5.98101	5.85916	5.71388	6.62801	6.11077	6.13744	0.505969

## Sheet: M1b_LeftLeg_NW
StancePhase	NDevL_Meas1	NDevL_Meas2	NDevL_Meas3	NDevL_Meas4	NDevL_Meas5	NDevL_Meas6	NDevL_Meas7	NDevL_Meas8	NDevL_Meas9	NDevL_Mean	NDevL_SD
0	-5.96771	-5.97772	-5.73341	-6.39221	-6.24475	-5.31199	-5.7762	-6.01986	-6.62838	-6.0058	0.388061
0.502513	-5.8514	-5.89184	-5.68706	-6.29841	-6.17822	-5.22103	-5.72706	-5.96015	-6.56712	-5.93136	0.389653
1.00503	-5.73771	-5.80609	-5.58091	-6.19123	-6.07361	-5.14548	-5.6111	-5.86477	-6.42938	-5.8267	0.377132
1.50754	-5.61393	-5.70628	-5.49422	-6.07543	-5.97335	-5.06579	-5.51324	-5.77039	-6.30951	-5.72468	0.366321
2.01005	-5.48957	-5.60407	-5.40377	-5.95856	-5.88036	-4.97248	-5.41161	-5.68042	-6.18213	-5.62033	0.358603
2.51256	-5.37231	-5.50645	-5.29984	-5.84664	-5.77874	-4.88455	-5.29491	-5.57283	-6.03731	-5.5104	0.347874
3.01508	-5.24195	-5.39325	-5.20551	-5.7234	-5.6668	-4.80136	-5.18414	-5.45892	-5.89796	-5.39703	0.334466
3.51759	-5.11	-5.27582	-5.10971	-5.59283	-5.56366	-4.70575	-5.07578	-5.351	-5.7537	-5.28203	0.323478
4.0201	-4.98924	-5.16655	-5.00042	-5.47096	-5.45881	-4.60895	-4.95304	-5.22586	-5.59278	-5.16295	0.311989
4.52261	-4.85962	-5.04529	-4.90007	-5.34823	-5.34083	-4.52291	-4.8329	-5.09528	-5.43749	-5.04251	0.297683
5.02513	-4.72603	-4.91671	-4.80082	-5.21421	-5.22885	-4.43075	-4.72092	-4.97119	-5.28078	-4.92114	0.284067
5.52764	-4.60654	-4.79853	-4.68784	-5.08468	-5.12232	-4.33103	-4.59712	-4.83026	-5.1081	-4.79627	0.271973
6.03015	-4.48346	-4.67311	-4.58318	-4.96489	-5.00344	-4.24273	-4.47196	-4.68513	-4.9415	-4.67215	0.258884
6.53266	-4.35416	-4.53779	-4.48236	-4.83813	-4.88597	-4.15783	-4.3591	-4.54746	-4.77734	-4.5489	0.245177
7.03518	-4.23969	-4.41346	-4.36785	-4.70779	-4.77952	-4.06275	-4.2391	-4.39384	-4.59842	-4.42249	0.234564
7.53769	-4.12671	-4.28697	-4.2605	-4.59021	-4.66452	-3.974	-4.11359	-4.23769	-4.42571	-4.29777	0.226253
8.0402	-4.00523	-4.14839	-4.1591	-4.47553	-4.5452	-3.89655	-4.00172	-4.09016	-4.25889	-4.17564	0.217642
8.54271	-3.89698	-4.0193	-4.04382	-4.35212	-4.43871	-3.81143	-3.88833	-3.92751	-4.07839	-4.05073	0.213782
9.04523	-3.79486	-3.89286	-3.93389	-4.23533	-4.32935	-3.7245	-3.76594	-3.76383	-3.90365	-3.92713	0.214983
9.54774	-3.68289	-3.75314	-3.83177	-4.13041	-4.21077	-3.65162	-3.65589	-3.60971	-3.73795	-3.80713	0.217143
10.0503	-3.58115	-3.62015	-3.71608	-4.01995	-4.10337	-3.57809	-3.55061	-3.4412	-3.56007	-3.68563	0.225752
10.5528	-3.48995	-3.49454	-3.6042	-3.90677	-4.00013	-3.49621	-3.43498	-3.2733	-3.38758	-3.5653	0.238873
11.0553	-3.3892	-3.35642	-3.50246	-3.80766	-3.88597	-3.42505	-3.32865	-3.11619	-3.22755	-3.44879	0.252348
11.5578	-3.29499	-3.22194	-3.38848	-3.71303	-3.77895	-3.36154	-3.23317	-2.94592	-3.05763	-3.33285	0.273083
12.0603	-3.21504	-3.09941	-3.27729	-3.61079	-3.68284	-3.28811	-3.12851	-2.77845	-2.89301	-3.21927	0.295735
12.5628	-3.12732	-2.96715	-3.17886	-3.51638	-3.57773	-3.21741	-3.02872	-2.62355	-2.74427	-3.10904	0.315811
13.0653	-3.04184	-2.83533	-3.07011	-3.43548	-3.47419	-3.15959	-2.9442	-2.45708	-2.5882	-3.00067	0.343004
13.5678	-2.97277	-2.71877	-2.9631	-3.35023	-3.38566	-3.09587	-2.85359	-2.29583	-2.43696	-2.89697	0.370904
14.0704	-2.89871	-2.59634	-2.87084	-3.26272	-3.29285	-3.02608	-2.76252	-2.14873	-2.30416	-2.79588	0.393006
14.5729	-2.82238	-2.47074	-2.76991	-3.18983	-3.19566	-2.96868	-2.68837	-1.99122	-2.1662	-2.69589	0.420937
15.0754	-2.76293	-2.36159	-2.66891	-3.12186	-3.11363	-2.9131	-2.61266	-1.84074	-2.03181	-2.60302	0.450238
15.5779	-2.70224	-2.25091	-2.58367	-3.04601	-3.03352	-2.84643	-2.53162	-1.70515	-1.9174	-2.51299	0.472152
16.0804	-2.63542	-2.13361	-2.49118	-2.97758	-2.94462	-2.78626	-2.46662	-1.55969	-1.79968	-2.42163	0.497599
16.5829	-2.58447	-2.03205	-2.3965	-2.92275	-2.86738	-2.73559	-2.40574	-1.42247	-1.68377	-2.33897	0.525454
17.0854	-2.53671	-1.93374	-2.31817	-2.8636	-2.79858	-2.67507	-2.3365	-1.30053	-1.58865	-2.26128	0.546603
17.5879	-2.48013	-1.8264	-2.23431	-2.80196	-2.71988	-2.61254	-2.28022	-1.16906	-1.49199	-2.17961	0.568866
18.0905	-2.43694	-1.73264	-2.14639	-2.75519	-2.64705	-2.56313	-2.23379	-1.04697	-1.39513	-2.10636	0.593392
18.593	-2.40139	-1.64698	-2.07522	-2.71401	-2.58785	-2.51065	-2.17819	-0.940453	-1.31916	-2.04154	0.613386
19.0955	-2.35568	-1.55131	-2.00054	-2.66524	-2.5213	-2.44914	-2.13058	-0.824703	-1.24323	-1.9713	0.633198
19.598	-2.31959	-1.4657	-1.92007	-2.62405	-2.45391	-2.39833	-2.09725	-0.719351	-1.16481	-1.90701	0.653583
20.1005	-2.29498	-1.39239	-1.85629	-2.59706	-2.40233	-2.35331	-2.05618	-0.629624	-1.10662	-1.85431	0.671585
20.603	-2.26035	-1.30938	-1.79103	-2.56617	-2.34863	-2.29723	-2.0171	-0.530716	-1.0499	-1.79672	0.689994
21.1055	-2.23069	-1.23182	-1.71825	-2.53268	-2.28821	-2.24458	-1.99457	-0.442881	-0.988335	-1.74134	0.706689
21.608	-2.21531	-1.16945	-1.66157	-2.51405	-2.24198	-2.20432	-1.96779	-0.370322	-0.945786	-1.69895	0.721789
22.1106	-2.19147	-1.099	-1.60544	-2.50122	-2.20012	-2.15708	-1.93718	-0.288314	-0.906117	-1.65399	0.739339
22.6131	-2.1676	-1.02884	-1.54019	-2.48048	-2.14811	-2.10485	-1.92288	-0.217704	-0.859378	-1.60778	0.75378
23.1156	-2.15937	-0.975205	-1.49006	-2.46668	-2.10534	-2.06606	-1.90921	-0.161678	-0.829992	-1.57373	0.765682
23.6181	-2.14548	-0.916287	-1.4425	-2.4667	-2.07291	-2.0285	-1.88717	-0.0956697	-0.804861	-1.54001	0.78211
24.1206	-2.12678	-0.852705	-1.38445	-2.4623	-2.03028	-1.98059	-1.87863	-0.0410703	-0.770607	-1.50304	0.79586
24.6231	-2.12346	-0.805295	-1.34013	-2.45414	-1.98995	-1.94106	-1.87597	-4.31875e-05	-0.751625	-1.47574	0.805282
25.1256	-2.11818	-0.756333	-1.30033	-2.45967	-1.96357	-1.91099	-1.86242	0.0517362	-0.738202	-1.45088	0.819886
25.6281	-2.1041	-0.698528	-1.24887	-2.47008	-1.9303	-1.87094	-1.85742	0.0923621	-0.713855	-1.42241	0.83377
26.1307	-2.10356	-0.654912	-1.20939	-2.47121	-1.89216	-1.83057	-1.86288	0.120636	-0.702364	-1.40071	0.842234
26.6332	-2.1052	-0.613932	-1.17625	-2.47749	-1.86817	-1.80376	-1.85739	0.160546	-0.697684	-1.38215	0.854646
27.1357	-2.09527	-0.561179	-1.13055	-2.49614	-1.84292	-1.77287	-1.8543	0.189678	-0.680632	-1.36047	0.868421
27.6382	-2.09563	-0.519154	-1.09475	-2.50897	-1.80733	-1.73358	-1.86464	0.207751	-0.67381	-1.34335	0.877438
28.1407	-2.10222	-0.483855	-1.06698	-2.51609	-1.78247	-1.70569	-1.86641	0.238344	-0.675009	-1.32893	0.888158
28.6432	-2.09599	-0.435407	-1.02606	-2.53498	-1.76263	-1.68214	-1.86428	0.258559	-0.662816	-1.31175	0.90095
29.1457	-2.0957	-0.393109	-0.992716	-2.55729	-1.73008	-1.64672	-1.87626	0.26898	-0.658092	-1.29789	0.911163
29.6482	-2.10507	-0.361026	-0.968918	-2.56857	-1.70207	-1.61519	-1.88392	0.29272	-0.662534	-1.28606	0.921415
30.1508	-2.10197	-0.316124	-0.931727	-2.58287	-1.68418	-1.59459	-1.88232	0.306408	-0.653026	-1.27116	0.932581
30.6533	-2.09985	-0.272188	-0.899632	-2.60788	-1.65493	-1.56481	-1.893	0.311461	-0.648184	-1.25878	0.943473
31.1558	-2.10976	-0.240882	-0.878413	-2.62563	-1.62289	-1.52961	-1.90454	0.330488	-0.653597	-1.24831	0.95441
31.6583	-2.10909	-0.198703	-0.843938	-2.63568	-1.60341	-1.50659	-1.90332	0.339674	-0.645015	-1.23401	0.964144
32.1608	-2.10437	-0.152234	-0.811988	-2.65559	-1.57721	-1.48169	-1.9103	0.341256	-0.638353	-1.22116	0.974554
32.6633	-2.11264	-0.119376	-0.792036	-2.67758	-1.54173	-1.44471	-1.92319	0.357313	-0.642953	-1.21077	0.986438
33.1658	-2.11349	-0.0789235	-0.759359	-2.68694	-1.51776	-1.41495	-1.92226	0.363617	-0.634014	-1.19601	0.995638
33.6683	-2.10575	-0.0294337	-0.726639	-2.69729	-1.4936	-1.39141	-1.92386	0.3632	-0.624346	-1.18101	1.00468
34.1709	-2.11043	0.00705519	-0.706836	-2.71686	-1.45618	-1.35488	-1.93523	0.377597	-0.626803	-1.16917	1.01667
34.6734	-2.1117	0.0469291	-0.675244	-2.72792	-1.42595	-1.31663	-1.93429	0.382195	-0.616629	-1.15325	1.02614
35.1759	-2.10082	0.0995314	-0.641126	-2.72947	-1.40201	-1.28918	-1.92963	0.380828	-0.60319	-1.13501	1.03381
35.6784	-2.10027	0.141286	-0.62063	-2.73915	-1.36444	-1.25382	-1.93665	0.394484	-0.602523	-1.12019	1.04456
36.1809	-2.1007	0.181795	-0.589682	-2.74979	-1.32757	-1.20804	-1.93509	0.398211	-0.590508	-1.10237	1.05425
36.6834	-2.08681	0.237248	-0.553893	-2.74643	-1.30162	-1.17153	-1.92416	0.396654	-0.572824	-1.08037	1.06127
37.1859	-2.07989	0.285333	-0.532221	-2.74228	-1.26528	-1.13542	-1.92444	0.41025	-0.568301	-1.06136	1.06988
37.6884	-2.07814	0.327701	-0.501823	-2.74615	-1.22278	-1.08452	-1.92137	0.413742	-0.554047	-1.04082	1.07881
38.191	-2.06155	0.385511	-0.464497	-2.74061	-1.19261	-1.03577	-1.9049	0.41259	-0.531906	-1.01486	1.08586
38.6935	-2.04766	0.440381	-0.441549	-2.72411	-1.15807	-0.99455	-1.89686	0.426668	-0.523026	-0.990975	1.09249
39.196	-2.04246	0.485769	-0.411907	-2.71446	-1.11199	-0.940502	-1.89115	0.430454	-0.506292	-0.966949	1.09942
39.6985	-2.02356	0.545315	-0.373482	-2.70524	-1.07605	-0.879219	-1.87039	0.430228	-0.479634	-0.936892	1.10649
40.201	-2.00268	0.606777	-0.349374	-2.68123	-1.0428	-0.827631	-1.85348	0.445302	-0.465982	-0.907899	1.11213
40.7035	-1.99288	0.65613	-0.320783	-2.65534	-0.995673	-0.77037	-1.84398	0.449925	-0.446502	-0.879942	1.11658
41.206	-1.97204	0.716672	-0.281739	-2.6371	-0.953449	-0.698736	-1.82048	0.451198	-0.415242	-0.845657	1.12291
41.7085	-1.94463	0.78376	-0.256556	-2.60941	-0.920089	-0.632741	-1.79534	0.467862	-0.396343	-0.811499	1.12861
42.2111	-1.92922	0.837456	-0.229169	-2.5702	-0.874172	-0.569817	-1.78111	0.473961	-0.373724	-0.779554	1.13125
42.7136	-1.90652	0.897932	-0.189875	-2.53752	-0.826308	-0.491364	-1.75644	0.47741	-0.337689	-0.741152	1.13598
43.2161	-1.87318	0.968755	-0.163629	-2.50565	-0.790801	-0.410586	-1.72475	0.496361	-0.313002	-0.701832	1.14194
43.7186	-1.85107	1.02642	-0.137551	-2.45898	-0.747331	-0.339364	-1.70522	0.504685	-0.28675	-0.666129	1.14403
44.2211	-1.82606	1.08556	-0.0984587	-2.41004	-0.695333	-0.258696	-1.68061	0.511109	-0.245736	-0.624251	1.14674
44.7236	-1.78738	1.15754	-0.0713553	-2.36894	-0.655514	-0.168419	-1.6447	0.53321	-0.214759	-0.580035	1.15202
45.2261	-1.75761	1.21801	-0.0468496	-2.31872	-0.614364	-0.0891502	-1.61956	0.544741	-0.18444	-0.540884	1.15421
45.7286	-1.72955	1.27418	-0.008541	-2.25661	-0.560232	-0.0111978	-1.59532	0.555287	-0.138425	-0.496713	1.15506
46.2312	-1.68621	1.34393	0.0192042	-2.20086	-0.514464	0.078879	-1.55722	0.581886	-0.100961	-0.448424	1.15804
46.7337	-1.64821	1.40493	0.0421142	-2.14631	-0.474127	0.16179	-1.52596	0.598258	-0.0664489	-0.405997	1.15959
47.2362	-1.61603	1.45619	0.0794643	-2.07684	-0.419632	0.232669	-1.50092	0.614878	-0.0157083	-0.360659	1.15879
47.7387	-1.56842	1.52025	0.108187	-2.00446	-0.366934	0.31154	-1.46152	0.648289	0.0282502	-0.309424	1.158
48.2412	-1.52151	1.57973	0.130272	-1.93976	-0.32449	0.390219	-1.4231	0.672252	0.0672258	-0.26324	1.15681
48.7437	-1.48345	1.62584	0.167512	-1.86578	-0.270144	0.45192	-1.39432	0.698149	0.12286	-0.216379	1.1541
49.2462	-1.43128	1.68338	0.198834	-1.77908	-0.209915	0.513941	-1.35267	0.742009	0.174033	-0.162307	1.14939
49.7487	-1.37473	1.74224	0.222495	-1.69826	-0.161329	0.584	-1.30518	0.777599	0.218673	-0.1105	1.14412
50.2513	-1.3288	1.78689	0.262186	-1.61909	-0.105861	0.642073	-1.26829	0.817005	0.280265	-0.0592912	1.13992
50.7538	-1.27163	1.8413	0.299191	-1.52537	-0.0378744	0.693966	-1.22206	0.875523	0.339981	-0.000774477	1.1337
51.2563	-1.20545	1.90353	0.327724	-1.42924	0.0208512	0.758995	-1.16393	0.926602	0.391686	0.0589738	1.12576
51.7588	-1.15041	1.95257	0.372512	-1.34258	0.079959	0.823023	-1.1152	0.982578	0.459972	0.118046	1.12118
52.2613	-1.08838	2.00813	0.417437	-1.24894	0.155217	0.876521	-1.06234	1.05768	0.528638	0.182662	1.11636
52.7638	-1.01375	2.07638	0.452642	-1.14447	0.226652	0.940316	-0.99373	1.12467	0.587512	0.250691	1.10799
53.2663	-0.94939	2.13303	0.503288	-1.04824	0.292203	1.0132	-0.931445	1.19607	0.661681	0.318933	1.10316
53.7688	-0.883059	2.19127	0.556295	-0.956514	0.373345	1.0754	-0.871107	1.28527	0.738	0.389877	1.10051
54.2714	-0.801849	2.26485	0.598061	-0.852351	0.457455	1.13942	-0.794241	1.36466	0.802562	0.464285	1.09324
54.7739	-0.728643	2.32939	0.653703	-0.747305	0.531159	1.21827	-0.719506	1.44755	0.880453	0.540563	1.08786
55.2764	-0.658506	2.39021	0.713663	-0.65355	0.615634	1.29227	-0.652544	1.5468	0.96206	0.617338	1.08663
55.7789	-0.572669	2.46728	0.761095	-0.554209	0.709268	1.35946	-0.571374	1.63475	1.03021	0.695979	1.0813
56.2814	-0.491227	2.53915	0.820593	-0.444367	0.791144	1.44069	-0.487443	1.72561	1.1095	0.778183	1.0757
56.7839	-0.417217	2.60265	0.886469	-0.342959	0.876361	1.5263	-0.415222	1.83169	1.19423	0.860256	1.07484
57.2864	-0.328207	2.68164	0.939055	-0.246432	0.975046	1.60069	-0.333279	1.92528	1.26443	0.942025	1.07146
57.7889	-0.239108	2.76017	1.00177	-0.13707	1.06463	1.68215	-0.243505	2.02152	1.3436	1.02824	1.06634
58.2915	-0.160681	2.82687	1.07293	-0.0259017	1.14981	1.77598	-0.166509	2.13212	1.43008	1.11497	1.0651
58.794	-0.0694875	2.90668	1.13047	0.0744024	1.24968	1.86071	-0.0855702	2.22934	1.5015	1.19975	1.06291
59.2965	0.0265719	2.99109	1.19602	0.180766	1.34624	1.94283	0.00739103	2.32919	1.57963	1.28886	1.05874
59.799	0.110215	3.06183	1.27194	0.298843	1.43228	2.04006	0.0894578	2.44276	1.66687	1.37936	1.05695
60.3015	0.203107	3.14193	1.33431	0.409491	1.53053	2.13576	0.169329	2.54229	1.739	1.46731	1.055
60.804	0.305375	3.23144	1.40242	0.515704	1.63264	2.22117	0.263564	2.64465	1.81545	1.55916	1.05167
61.3065	0.395199	3.30725	1.48267	0.635706	1.72132	2.3176	0.351254	2.76026	1.90269	1.65266	1.04951
61.809	0.489848	3.38774	1.54981	0.758809	1.81659	2.42165	0.431275	2.86136	1.97519	1.74359	1.04718
62.3116	0.597545	3.48155	1.62032	0.871615	1.92217	2.51348	0.525541	2.96568	2.04957	1.83861	1.04425
62.8141	0.694461	3.5634	1.70447	0.990894	2.01537	2.60729	0.619146	3.08294	2.13622	1.93491	1.04183
63.3166	0.791327	3.64479	1.77635	1.12291	2.10784	2.71474	0.701213	3.18539	2.20898	2.02817	1.03902
63.8191	0.903549	3.74196	1.84915	1.24813	2.2144	2.81477	0.794847	3.29158	2.2812	2.12662	1.03621
64.3216	1.00808	3.83047	1.93683	1.36874	2.31328	2.90718	0.894039	3.41047	2.36702	2.22623	1.03349
64.8241	1.10771	3.91343	2.0134	1.50334	2.40433	3.01301	0.980121	3.51431	2.44027	2.3211	1.03036
65.3266	1.22327	4.01285	2.08844	1.64143	2.50947	3.12054	1.07295	3.62241	2.51069	2.42245	1.0279
65.8291	1.33523	4.10804	2.17924	1.76866	2.61389	3.21505	1.17667	3.74293	2.59585	2.52617	1.02491
66.3317	1.43801	4.19325	2.26043	1.90158	2.70553	3.31647	1.26828	3.84809	2.67018	2.62243	1.02151
66.8342	1.55542	4.29367	2.33763	2.04703	2.8073	3.42837	1.36057	3.95796	2.73957	2.72528	1.01992
67.3367	1.67383	4.39485	2.43114	2.18499	2.91559	3.52874	1.46713	4.07984	2.82454	2.83341	1.01708
67.8392	1.77981	4.48281	2.51678	2.31685	3.00962	3.62628	1.565	4.18597	2.90084	2.93155	1.01326
68.3417	1.89735	4.58292	2.59611	2.46164	3.10688	3.7382	1.65732	4.29711	2.97022	3.03419	1.01282
68.8442	2.02039	4.68875	2.6919	2.60907	3.21606	3.84611	1.76464	4.41971	3.05572	3.14582	1.01089
69.3467	2.12913	4.77957	2.78182	2.74393	3.31338	3.94292	1.86843	4.52602	3.13495	3.24668	1.00657
69.8492	2.24484	4.8779	2.86324	2.88261	3.40592	4.05093	1.96143	4.63755	3.20547	3.34776	1.007
70.3518	2.36984	4.9861	2.96082	3.03265	3.51241	4.16458	2.06728	4.75983	3.29226	3.46064	1.00659
70.8543	2.4802	5.07908	3.05455	3.17364	3.61269	4.26428	2.17547	4.86517	3.37533	3.56449	1.00196
71.3568	2.59194	5.17375	3.13753	3.30633	3.70132	4.36619	2.26961	4.97577	3.44806	3.66339	1.00249
71.8593	2.71562	5.28109	3.2357	3.45031	3.80194	4.48044	2.37193	5.09623	3.53671	3.77444	1.00351
72.3618	2.82604	5.37451	3.33185	3.59559	3.90363	4.58457	2.48204	5.19891	3.62417	3.88015	0.998875
72.8643	2.93198	5.46324	3.41497	3.72618	3.98976	4.68026	2.57744	5.30665	3.69964	3.97668	0.998634
73.3668	3.05115	5.56563	3.51164	3.85841	4.08218	4.78838	2.67466	5.42306	3.78999	4.08279	1.00015
73.8693	3.16001	5.65671	3.60795	4.00045	4.1823	4.89465	2.7836	5.52056	3.88137	4.18751	0.995427
74.3719	3.25896	5.73679	3.689	4.13148	4.26667	4.98512	2.87984	5.62269	3.95903	4.28106	0.993714
74.8744	3.37075	5.82943	3.78138	4.25152	4.34921	5.0808	2.97088	5.73202	4.04977	4.37953	0.994295
75.3769	3.47625	5.91423	3.87483	4.38057	4.44334	5.18273	3.07507	5.82112	4.14343	4.47906	0.988784
75.8794	3.5672	5.98239	3.95089	4.50884	4.5253	5.2679	3.17059	5.91416	4.22163	4.56766	0.985073
76.3819	3.66869	6.05993	4.03553	4.61948	4.59706	5.34678	3.25432	6.01268	4.3105	4.65611	0.983453
76.8844	3.76823	6.13342	4.12242	4.72864	4.68039	5.43517	3.3496	6.08943	4.40379	4.74568	0.976039
77.3869	3.84976	6.18586	4.19005	4.84501	4.75777	5.51218	3.44139	6.16923	4.47996	4.82569	0.969775
77.8894	3.93775	6.24268	4.2631	4.94732	4.81847	5.57209	3.5164	6.25254	4.5638	4.90157	0.965122
78.392	4.02794	6.299	4.3394	5.0349	4.88657	5.63747	3.59855	6.31236	4.65323	4.9766	0.954649
78.8945	4.09826	6.33151	4.39483	5.12808	4.95563	5.69977	3.68251	6.37414	4.72401	5.04319	0.944972
79.397	4.16967	6.36201	4.45222	5.2172	5.00501	5.73953	3.74718	6.43722	4.79898	5.10323	0.936641
79.8995	4.24669	6.39474	4.51362	5.28464	5.05435	5.7747	3.81248	6.47492	4.88031	5.1596	0.922234
80.402	4.30372	6.40274	4.55294	5.34635	5.11005	5.81318	3.8838	6.51328	4.94164	5.20752	0.908118
80.9045	4.35566	6.40159	4.59058	5.41145	5.14715	5.83106	3.93614	6.55054	5.0033	5.2475	0.895373
81.407	4.41528	6.40419	4.63283	5.45836	5.17523	5.83244	3.98153	6.56046	5.07163	5.28133	0.876595
81.9095	4.45638	6.3831	4.65229	5.48584	5.21182	5.8376	4.03516	6.56975	5.11884	5.30564	0.857341
82.4121	4.48599	6.34595	4.66648	5.51454	5.23438	5.82972	4.07277	6.5755	5.16221	5.32084	0.839419
82.9146	4.52369	6.31293	4.68581	5.5351	5.23968	5.79674	4.09619	6.55216	5.21216	5.32827	0.816177
83.4171	4.54578	6.25938	4.68225	5.52956	5.25148	5.76115	4.12758	6.52709	5.24016	5.32494	0.791905
83.9196	4.55056	6.18418	4.67006	5.51397	5.25585	5.72143	4.14797	6.49638	5.26013	5.31117	0.768485
84.4221	4.56218	6.11247	4.66355	5.4981	5.23757	5.65526	4.14859	6.43541	5.2864	5.28884	0.74102
84.9246	4.56224	6.02527	4.63483	5.46061	5.22006	5.57642	4.15436	6.3723	5.29051	5.25518	0.712889
85.4271	4.54052	5.91295	4.59459	5.40042	5.20185	5.49952	4.15525	6.30235	5.28283	5.21003	0.684858
85.9296	4.523	5.80279	4.56072	5.33877	5.15988	5.40316	4.13345	6.20219	5.28137	5.15615	0.654193
86.4322	4.49872	5.68367	4.50622	5.26712	5.11086	5.28579	4.11203	6.10084	5.25861	5.09154	0.624462
86.9347	4.45019	5.53869	4.43802	5.16806	5.06622	5.17086	4.09169	5.99291	5.22118	5.01531	0.594539
87.4372	4.4022	5.39411	4.37721	5.05816	5.00152	5.04832	4.04896	5.85646	5.19044	4.93082	0.563192
87.9397	4.35255	5.2479	4.29838	4.9481	4.92242	4.90222	4.00063	5.721	5.14051	4.83708	0.535098
88.4422	4.27857	5.07806	4.20461	4.8177	4.85021	4.75341	3.958	5.58032	5.07423	4.73279	0.507583
88.9447	4.20113	4.90696	4.11966	4.66664	4.766	4.60812	3.89633	5.41373	5.01579	4.6216	0.479858
89.4472	4.12713	4.74186	4.02037	4.51695	4.66297	4.44437	3.82321	5.25106	4.94167	4.50329	0.457524
89.9497	4.03156	4.55842	3.90594	4.36156	4.56648	4.27056	3.75857	5.08541	4.85084	4.37659	0.437385
90.4523	3.92916	4.37264	3.80222	4.18441	4.46827	4.10626	3.68134	4.8976	4.76964	4.24573	0.418883
90.9548	3.83521	4.20009	3.68894	4.00266	4.35115	3.93482	3.58883	4.7178	4.67737	4.11077	0.406851
91.4573	3.7255	4.01693	3.56153	3.82815	4.23754	3.74899	3.506	4.53864	4.56902	3.97026	0.397941
91.9598	3.6071	3.83102	3.4473	3.64253	4.13201	3.57256	3.41953	4.34232	4.47224	3.82962	0.39246
92.4623	3.50193	3.66427	3.32937	3.44631	4.0119	3.40319	3.31718	4.15903	4.36953	3.68919	0.392442
92.9648	3.38941	3.49619	3.19953	3.2621	3.89079	3.22296	3.22433	3.9808	4.25195	3.54645	0.393982
93.4673	3.26829	3.32599	3.08585	3.08469	3.78495	3.04915	3.13789	3.79096	4.1479	3.40841	0.398823
93.9698	3.16436	3.17948	2.97522	2.89962	3.67302	2.89535	3.03855	3.61956	4.04368	3.27654	0.406229
94.4724	3.06301	3.04209	2.85592	2.72422	3.5566	2.74272	2.94731	3.45811	3.92704	3.14634	0.411989
94.9749	2.95478	2.90458	2.75591	2.57118	3.4593	2.59373	2.87183	3.29101	3.8266	3.02544	0.419699
95.4774	2.8663	2.79293	2.66588	2.42344	3.36706	2.47048	2.78954	3.14789	3.73287	2.91738	0.42746
95.9799	2.79058	2.69942	2.57058	2.28034	3.26912	2.36222	2.71321	3.01946	3.63043	2.81504	0.431261
96.4824	2.71126	2.60669	2.49678	2.16264	3.18949	2.25552	2.65974	2.89028	3.54694	2.72437	0.436726
96.9849	2.65247	2.53739	2.4389	2.0646	3.12516	2.16999	2.60768	2.78879	3.47681	2.65131	0.4417
97.4874	2.61546	2.4914	2.37822	1.96953	3.05627	2.10904	2.5592	2.70435	3.4011	2.58717	0.441697
97.9899	2.57866	2.44579	2.33952	1.89107	3.00088	2.05155	2.53697	2.62102	3.34528	2.53453	0.444049
98.4925	2.56002	2.41746	2.32084	1.8403	2.96808	2.00586	2.52465	2.56616	3.30741	2.5012	0.446916
98.995	2.57003	2.41505	2.29983	1.79889	2.93486	1.98923	2.51258	2.52778	3.26528	2.47928	0.443912
99.4975	2.58543	2.41378	2.3017	1.76324	2.90837	1.98333	2.52833	2.48889	3.24173	2.46831	0.443374
100	2.58669	2.40971	2.32086	1.75506	2.90725	1.97384	2.55647	2.48039	3.2386	2.46987	0.445297

## Sheet: M1b_RightLeg_NH
StancePhase	NEleR_Meas1	NEleR_Meas2	NEleR_Meas3	NEleR_Meas4	NEleR_Meas5	NEleR_Meas6	NEleR_Meas7	NEleR_Meas8	NEleR_Meas9	NEleR_Mean	NEleR_SD
0	4.66034	4.88978	4.87339	5.64192	4.31786	4.51903	6.15993	5.17813	4.16155	4.93355	0.641549
0.502513	4.6338	4.87163	4.89499	5.63245	4.32872	4.48598	6.15319	5.15722	4.16264	4.92451	0.640398
1.00503	4.60973	4.86066	4.94948	5.62072	4.33012	4.45799	6.15503	5.12452	4.17574	4.92044	0.63974
1.50754	4.5846	4.84693	4.98121	5.59462	4.3419	4.43719	6.1521	5.07764	4.17118	4.90971	0.637053
2.01005	4.53981	4.8156	5.00872	5.56622	4.3425	4.40406	6.12914	5.03509	4.16523	4.8896	0.634158
2.51256	4.4983	4.79267	5.04372	5.54651	4.33227	4.38185	6.10602	4.9975	4.16692	4.87397	0.632222
3.01508	4.45686	4.76487	5.06299	5.51248	4.33281	4.3677	6.08386	4.94142	4.15146	4.85271	0.628967
3.51759	4.39568	4.71928	5.07098	5.4688	4.32248	4.34187	6.04039	4.89021	4.13143	4.82012	0.624368
4.0201	4.33566	4.68222	5.0864	5.4341	4.30087	4.32459	5.98839	4.84162	4.11955	4.79038	0.618963
4.52261	4.28029	4.6402	5.0905	5.38918	4.29098	4.31903	5.94054	4.77384	4.09174	4.75737	0.61282
5.02513	4.20825	4.58199	5.07871	5.32944	4.27273	4.30323	5.87523	4.71198	4.05812	4.7133	0.604884
5.52764	4.13752	4.5345	5.0743	5.27783	4.24497	4.29401	5.79508	4.65074	4.03509	4.67156	0.594359
6.03015	4.0778	4.48413	5.06654	5.22299	4.23168	4.30055	5.72113	4.57119	3.99977	4.63064	0.583826
6.53266	4.00702	4.42089	5.04279	5.15191	4.21398	4.29996	5.63837	4.4998	3.9588	4.5815	0.572247
7.03518	3.93805	4.37139	5.02595	5.08719	4.1889	4.30395	5.53838	4.42835	3.93097	4.53479	0.557362
7.53769	3.88516	4.32119	5.01469	5.02689	4.18035	4.32652	5.44418	4.34084	3.89419	4.49267	0.544074
8.0402	3.82589	4.26051	4.98972	4.9515	4.16978	4.34457	5.35086	4.26423	3.85066	4.4453	0.531851
8.54271	3.76658	4.21512	4.96851	4.87848	4.1517	4.36353	5.24086	4.18729	3.82085	4.39921	0.516991
9.04523	3.72493	4.16946	4.95878	4.81528	4.14971	4.40118	5.13259	4.09684	3.78395	4.35919	0.506128
9.54774	3.67955	4.11394	4.938	4.73942	4.14571	4.43572	5.03235	4.01976	3.73817	4.31585	0.498773
10.0503	3.63028	4.07376	4.91496	4.66011	4.13218	4.46625	4.91853	3.94196	3.7056	4.27152	0.489919
10.5528	3.59758	4.03256	4.90528	4.59291	4.13294	4.51367	4.80028	3.85319	3.66776	4.23291	0.487311
11.0553	3.56294	3.98134	4.88791	4.51703	4.13101	4.55927	4.69361	3.77973	3.61927	4.19246	0.489674
11.5578	3.52022	3.94509	4.86197	4.43218	4.11751	4.59628	4.57927	3.70482	3.58349	4.14898	0.491012
12.0603	3.49173	3.90687	4.84842	4.35939	4.11678	4.64751	4.45503	3.62111	3.54468	4.11017	0.499699
12.5628	3.46328	3.8585	4.83218	4.28376	4.11319	4.69856	4.34227	3.55381	3.49391	4.07105	0.513427
13.0653	3.42342	3.82481	4.80302	4.19576	4.09656	4.73698	4.22948	3.48377	3.45504	4.02765	0.525359
13.5678	3.39501	3.78836	4.78326	4.11778	4.09148	4.78582	4.10394	3.40662	3.41533	3.98751	0.54399
14.0704	3.36907	3.74182	4.76641	4.04341	4.08356	4.83576	3.98645	3.34634	3.36242	3.94836	0.566725
14.5729	3.3296	3.70984	4.7346	3.95559	4.06117	4.86936	3.87635	3.2818	3.32016	3.90427	0.58583
15.0754	3.29851	3.67451	4.70709	3.87372	4.04905	4.9087	3.75418	3.2118	3.27918	3.86186	0.609468
15.5779	3.27259	3.62931	4.68715	3.80099	4.03419	4.95043	3.63452	3.15874	3.22423	3.82135	0.636266
16.0804	3.23226	3.59862	4.6528	3.71617	4.00381	4.97368	3.52764	3.09985	3.17865	3.77594	0.657788
16.5829	3.19712	3.564	4.61678	3.6321	3.98287	4.9984	3.41287	3.03702	3.13669	3.73087	0.681274
17.0854	3.16984	3.51963	4.59163	3.56089	3.95988	5.0276	3.29462	2.9907	3.08058	3.68837	0.707807
17.5879	3.1285	3.48958	4.55548	3.48123	3.92101	5.03813	3.1911	2.93675	3.03246	3.64158	0.728565
18.0905	3.08906	3.45487	4.51209	3.39703	3.89118	5.04642	3.08615	2.88013	2.9903	3.59414	0.748818
18.593	3.05985	3.41048	4.48069	3.32692	3.86038	5.06139	2.97304	2.83909	2.93414	3.54955	0.772487
19.0955	3.01792	3.38017	4.44352	3.2535	3.81361	5.05896	2.87277	2.78857	2.88439	3.50149	0.790961
19.598	2.97458	3.3445	4.39457	3.17112	3.77559	5.0508	2.77823	2.73655	2.84269	3.45207	0.806595
20.1005	2.94322	3.29922	4.35605	3.10134	3.73776	5.0512	2.67361	2.69886	2.78739	3.40541	0.825897
20.603	2.90123	3.26779	4.31766	3.03397	3.68401	5.03652	2.5769	2.64993	2.73662	3.35607	0.841427
21.1055	2.85455	3.23027	4.26483	2.95497	3.63873	5.01298	2.49187	2.60062	2.69562	3.30494	0.852169
21.608	2.82075	3.18324	4.21861	2.88475	3.59484	4.99924	2.39815	2.56414	2.64155	3.25614	0.866388
22.1106	2.77898	3.14979	4.17805	2.82222	3.53517	4.97358	2.30575	2.5148	2.58984	3.20536	0.878794
22.6131	2.72947	3.10957	4.12286	2.74774	3.48367	4.9363	2.22816	2.46626	2.54919	3.15258	0.885096
23.1156	2.69283	3.05998	4.06892	2.6767	3.43474	4.90927	2.14621	2.4289	2.49615	3.10152	0.894118
23.6181	2.65126	3.02373	4.02477	2.61727	3.37021	4.87396	2.05924	2.37737	2.44314	3.04899	0.903382
24.1206	2.59928	2.98008	3.96827	2.54795	3.31346	4.82473	1.9866	2.3279	2.40206	2.99448	0.906003
24.6231	2.55923	2.92725	3.90717	2.47627	3.26041	4.78529	1.91565	2.28793	2.3495	2.94097	0.910121
25.1256	2.51746	2.88755	3.85784	2.41796	3.19197	4.74144	1.83539	2.23284	2.29454	2.88633	0.916234
25.6281	2.46316	2.83986	3.80048	2.3538	3.13088	4.68198	1.76559	2.18118	2.25202	2.82988	0.915944
26.1307	2.41902	2.78322	3.73331	2.28206	3.07456	4.63091	1.70356	2.13727	2.19909	2.77367	0.915739
26.6332	2.37637	2.73952	3.67737	2.22301	3.00308	4.57925	1.63111	2.07766	2.14135	2.71653	0.918693
27.1357	2.3198	2.68729	3.61893	2.16334	2.93846	4.51093	1.56289	2.02285	2.09619	2.65785	0.916082
27.6382	2.27092	2.6264	3.5471	2.09245	2.87964	4.44882	1.50681	1.97402	2.04192	2.59867	0.912296
28.1407	2.22655	2.57827	3.4836	2.03129	2.80597	4.38963	1.44259	1.90919	1.98055	2.53863	0.912137
28.6432	2.16766	2.52114	3.42335	1.9749	2.73866	4.31355	1.37573	1.8505	1.93163	2.47746	0.907568
29.1457	2.11345	2.45571	3.34852	1.90597	2.6782	4.24087	1.32243	1.79594	1.87516	2.41514	0.901014
29.6482	2.06639	2.40292	3.27742	1.84214	2.6033	4.17425	1.266	1.72539	1.80959	2.35193	0.897952
30.1508	2.00508	2.34073	3.21454	1.78771	2.53428	4.09135	1.20132	1.66223	1.7561	2.28815	0.891605
30.6533	1.94511	2.27066	3.13852	1.72201	2.47313	4.0087	1.14835	1.60132	1.6969	2.22274	0.88304
31.1558	1.89445	2.21314	3.06083	1.65608	2.39798	3.93465	1.09856	1.52468	1.62694	2.15637	0.877432
31.6583	1.83068	2.14585	2.99457	1.60261	2.32821	3.84575	1.03774	1.45655	1.56853	2.09005	0.869342
32.1608	1.76489	2.07114	2.91895	1.5415	2.26727	3.7538	0.983956	1.38876	1.50648	2.02186	0.859324
32.6633	1.71	2.00892	2.83648	1.47516	2.19283	3.67224	0.939155	1.30578	1.43239	1.95255	0.851627
33.1658	1.64398	1.93666	2.76631	1.42217	2.12321	3.57802	0.88401	1.23228	1.36916	1.88398	0.841788
33.6683	1.57277	1.85754	2.69216	1.36681	2.06335	3.47748	0.829699	1.15725	1.30457	1.81351	0.830681
34.1709	1.5134	1.79089	2.60722	1.30244	1.99053	3.38832	0.788009	1.06786	1.22714	1.74176	0.821449
34.6734	1.44561	1.71406	2.53304	1.24997	1.92198	3.28929	0.739911	0.9888	1.15975	1.67138	0.809983
35.1759	1.36985	1.63098	2.46086	1.20099	1.86406	3.18098	0.686626	0.906448	1.09347	1.59936	0.798067
35.6784	1.30618	1.56046	2.37595	1.14119	1.79376	3.08419	0.646432	0.810842	1.01402	1.52589	0.787946
36.1809	1.23735	1.47967	2.29812	1.08979	1.72714	2.98078	0.605867	0.726311	0.943708	1.4543	0.77522
36.6834	1.15837	1.39337	2.22773	1.04727	1.67191	2.86563	0.555882	0.636866	0.877022	1.38156	0.762837
37.1859	1.091	1.31973	2.14497	0.9944	1.60484	2.76128	0.516053	0.535573	0.797248	1.30723	0.752571
37.6884	1.02208	1.23587	2.06419	0.945096	1.54072	2.65379	0.482117	0.446001	0.725558	1.23505	0.739278
38.191	0.941491	1.14726	1.99468	0.908563	1.48856	2.53274	0.437241	0.35011	0.659942	1.16229	0.727024
38.6935	0.871289	1.07148	1.91535	0.86436	1.42496	2.421	0.396755	0.244086	0.581642	1.08788	0.717514
39.196	0.803117	0.985532	1.83244	0.818469	1.36331	2.30967	0.366674	0.150361	0.510117	1.01552	0.70471
39.6985	0.722352	0.8956	1.76231	0.787006	1.31387	2.18374	0.327089	0.0491898	0.446828	0.943109	0.693536
40.201	0.649954	0.818566	1.6866	0.75223	1.25306	2.06501	0.284877	-0.0601153	0.371395	0.869065	0.685807
40.7035	0.582838	0.731336	1.60233	0.711107	1.19291	1.95009	0.254665	-0.156643	0.301114	0.79664	0.674718
41.206	0.502892	0.64071	1.52977	0.683542	1.14487	1.82041	0.219089	-0.261535	0.240881	0.724514	0.665732
41.7085	0.428744	0.562845	1.45671	0.657835	1.08535	1.69537	0.174766	-0.372491	0.16927	0.650934	0.660697
42.2111	0.362755	0.47454	1.37156	0.622501	1.02499	1.57722	0.140864	-0.470514	0.101052	0.57833	0.652394
42.7136	0.284473	0.383202	1.29457	0.597334	0.97639	1.44502	0.107403	-0.577869	0.0444093	0.506103	0.646536
43.2161	0.208954	0.30431	1.22189	0.578783	0.91606	1.31462	0.061709	-0.689435	-0.0226347	0.432695	0.644814
43.7186	0.143699	0.214644	1.13559	0.549024	0.853245	1.19367	0.0220956	-0.788444	-0.0882639	0.359474	0.640071
44.2211	0.0670987	0.1223	1.05216	0.52387	0.801669	1.06023	-0.0113967	-0.897948	-0.141325	0.286295	0.638007
44.7236	-0.0103229	0.0420935	0.976828	0.50849	0.73807	0.92568	-0.0572881	-1.01015	-0.203903	0.212167	0.639959
45.2261	-0.0764581	-0.0491904	0.888929	0.482062	0.670358	0.802512	-0.103325	-1.11071	-0.267476	0.137411	0.639356
45.7286	-0.152683	-0.142889	0.798174	0.45334	0.613311	0.669224	-0.139616	-1.22311	-0.31832	0.0619373	0.641543
46.2312	-0.233536	-0.224963	0.717875	0.435106	0.543954	0.532156	-0.185467	-1.33698	-0.378219	-0.0144532	0.6473
46.7337	-0.303004	-0.318713	0.628569	0.407377	0.468739	0.407852	-0.238179	-1.44061	-0.442317	-0.0922536	0.651117
47.2362	-0.380762	-0.414933	0.531462	0.370053	0.403439	0.276634	-0.281012	-1.55737	-0.494709	-0.171911	0.657549
47.7387	-0.466494	-0.500201	0.445324	0.340992	0.325583	0.139551	-0.328924	-1.67432	-0.556269	-0.252751	0.666514
48.2412	-0.541102	-0.597563	0.355543	0.304804	0.240608	0.016135	-0.38964	-1.78212	-0.625353	-0.33541	0.67395
48.7437	-0.621139	-0.696709	0.254653	0.252714	0.165621	-0.11024	-0.444112	-1.90323	-0.683667	-0.420679	0.683164
49.2462	-0.71122	-0.784424	0.163126	0.204571	0.0791873	-0.243743	-0.498518	-2.02192	-0.750031	-0.506996	0.692919
49.7487	-0.790391	-0.883069	0.0737521	0.152789	-0.0141132	-0.363004	-0.568195	-2.13121	-0.825638	-0.594342	0.70113
50.2513	-0.871153	-0.981371	-0.0282073	0.0819688	-0.0960255	-0.480429	-0.636475	-2.25228	-0.890387	-0.683817	0.709906
50.7538	-0.962944	-1.06678	-0.124276	0.0103402	-0.187041	-0.60478	-0.698648	-2.36731	-0.960859	-0.773588	0.716862
51.2563	-1.04454	-1.1616	-0.2127	-0.0605642	-0.28382	-0.714067	-0.773062	-2.47209	-1.04154	-0.862665	0.722468
51.7588	-1.1239	-1.25445	-0.312156	-0.150125	-0.367412	-0.81572	-0.849918	-2.58659	-1.11137	-0.952403	0.728134
52.2613	-1.21481	-1.33378	-0.409466	-0.245487	-0.457652	-0.922658	-0.915229	-2.69155	-1.18457	-1.04169	0.729951
52.7638	-1.29716	-1.42203	-0.494481	-0.336607	-0.552866	-1.01412	-0.985725	-2.78564	-1.26889	-1.12861	0.730951
53.2663	-1.37391	-1.50746	-0.586598	-0.443285	-0.633703	-1.09265	-1.06196	-2.88747	-1.34285	-1.21443	0.732379
53.7688	-1.46225	-1.57921	-0.680786	-0.560229	-0.719421	-1.17511	-1.12551	-2.97682	-1.41796	-1.2997	0.72833
54.2714	-1.54436	-1.65952	-0.760754	-0.67066	-0.809993	-1.24374	-1.18758	-3.0553	-1.50491	-1.38187	0.724092
54.7739	-1.61808	-1.73617	-0.842999	-0.790862	-0.885638	-1.29642	-1.25905	-3.14028	-1.58224	-1.4613	0.721542
55.2764	-1.70292	-1.79899	-0.931373	-0.923735	-0.964871	-1.35286	-1.32185	-3.21103	-1.65837	-1.54067	0.712701
55.7789	-1.78453	-1.87018	-1.00653	-1.04887	-1.04921	-1.39914	-1.37803	-3.27209	-1.74656	-1.61724	0.704509
56.2814	-1.8558	-1.93724	-1.07889	-1.17602	-1.11848	-1.42822	-1.44488	-3.3392	-1.82592	-1.68941	0.699984
56.7839	-1.93723	-1.99087	-1.16027	-1.31571	-1.19036	-1.46097	-1.50927	-3.39102	-1.90167	-1.76193	0.689094
57.2864	-2.0186	-2.05336	-1.23184	-1.44802	-1.26785	-1.48775	-1.56333	-3.43462	-1.98942	-1.83275	0.679482
57.7889	-2.08825	-2.11195	-1.29587	-1.57464	-1.33036	-1.49702	-1.62592	-3.4837	-2.0694	-1.89746	0.675455
58.2915	-2.16629	-2.15807	-1.36964	-1.71173	-1.39463	-1.50952	-1.69251	-3.51659	-2.14358	-1.96251	0.665459
58.794	-2.24724	-2.21395	-1.43834	-1.84356	-1.46503	-1.52084	-1.74769	-3.54282	-2.22951	-2.02767	0.656922
59.2965	-2.31567	-2.26634	-1.49573	-1.96363	-1.52062	-1.51599	-1.80674	-3.57402	-2.309	-2.08531	0.65528
59.799	-2.39005	-2.30726	-1.56122	-2.09059	-1.5771	-1.51456	-1.87495	-3.58852	-2.38077	-2.14278	0.648298
60.3015	-2.46994	-2.35869	-1.62683	-2.2159	-1.64022	-1.51774	-1.93374	-3.59824	-2.46383	-2.20279	0.642376
60.804	-2.53714	-2.40674	-1.67909	-2.32633	-1.68876	-1.50786	-1.99056	-3.61259	-2.54198	-2.25456	0.643582
61.3065	-2.60739	-2.44394	-1.73587	-2.43947	-1.73735	-1.50184	-2.05901	-3.61025	-2.61075	-2.3051	0.640088
61.809	-2.68521	-2.4919	-1.79746	-2.55537	-1.79306	-1.5058	-2.12251	-3.6054	-2.6901	-2.36076	0.636909
62.3116	-2.75085	-2.53609	-1.84578	-2.65655	-1.83452	-1.50007	-2.17875	-3.60522	-2.76621	-2.40823	0.640238
62.8141	-2.8163	-2.56952	-1.89369	-2.75599	-1.87523	-1.49739	-2.24575	-3.58907	-2.83151	-2.45272	0.639732
63.3166	-2.89072	-2.61343	-1.94957	-2.86189	-1.92358	-1.50824	-2.3135	-3.57336	-2.9064	-2.50452	0.639059
63.8191	-2.95402	-2.65269	-1.99413	-2.9557	-1.95807	-1.51219	-2.37057	-3.56305	-2.97974	-2.54891	0.644002
64.3216	-3.01373	-2.68087	-2.0328	-3.04323	-1.99105	-1.51714	-2.43435	-3.53859	-3.04105	-2.58809	0.646232
64.8241	-3.08305	-2.71891	-2.08037	-3.13908	-2.03212	-1.53742	-2.50401	-3.51855	-3.11069	-2.63602	0.648242
65.3266	-3.14282	-2.75123	-2.12008	-3.2271	-2.05971	-1.55329	-2.56225	-3.50556	-3.18039	-2.67805	0.654993
65.8291	-3.1957	-2.77201	-2.14893	-3.30494	-2.0849	-1.56743	-2.62095	-3.48123	-3.23709	-2.71258	0.660039
66.3317	-3.25801	-2.80192	-2.18529	-3.39071	-2.11848	-1.59719	-2.68859	-3.46572	-3.30056	-2.75627	0.664902
66.8342	-3.31271	-2.82496	-2.21806	-3.47375	-2.13887	-1.62478	-2.74679	-3.45858	-3.36558	-2.79601	0.673668
67.3367	-3.3574	-2.83591	-2.23646	-3.54406	-2.15592	-1.64745	-2.79864	-3.44239	-3.41678	-2.82611	0.6813
67.8392	-3.41046	-2.85519	-2.25883	-3.6197	-2.18159	-1.6844	-2.8594	-3.4381	-3.47282	-2.8645	0.688603
68.3417	-3.45795	-2.8664	-2.28185	-3.6973	-2.19446	-1.72085	-2.91464	-3.44182	-3.53153	-2.90076	0.699198
68.8442	-3.49259	-2.86499	-2.28897	-3.76109	-2.20316	-1.74885	-2.95777	-3.43742	-3.57563	-2.92561	0.708931
69.3467	-3.53358	-2.87117	-2.29501	-3.82551	-2.22083	-1.78835	-3.00643	-3.44627	-3.62217	-2.95659	0.71801
69.8492	-3.57093	-2.86831	-2.30494	-3.89497	-2.22632	-1.8286	-3.05402	-3.46124	-3.67216	-2.98683	0.730071
70.3518	-3.59297	-2.85252	-2.29968	-3.95093	-2.22704	-1.85709	-3.08613	-3.4679	-3.70684	-3.00457	0.741417
70.8543	-3.61847	-2.84395	-2.28758	-4.00147	-2.23729	-1.89334	-3.11768	-3.48777	-3.74133	-3.02543	0.751604
71.3568	-3.64202	-2.82567	-2.28099	-4.05779	-2.23616	-1.93142	-3.15161	-3.51072	-3.77974	-3.04624	0.764556
71.8593	-3.64825	-2.79448	-2.26191	-4.10214	-2.2296	-1.95515	-3.1697	-3.52446	-3.80234	-3.05422	0.776878
72.3618	-3.65434	-2.77041	-2.23071	-4.13467	-2.23265	-1.98249	-3.17996	-3.55032	-3.82188	-3.06194	0.787441
72.8643	-3.65974	-2.73631	-2.20474	-4.17109	-2.22436	-2.01273	-3.19395	-3.57566	-3.84552	-3.06935	0.800438
73.3668	-3.64644	-2.68966	-2.17068	-4.19769	-2.209	-2.02703	-3.19477	-3.59057	-3.85304	-3.06432	0.812861
73.8693	-3.62893	-2.65044	-2.12082	-4.20664	-2.20221	-2.04064	-3.18131	-3.61606	-3.85463	-3.05574	0.82298
74.3719	-3.61167	-2.60111	-2.07419	-4.21499	-2.1834	-2.05803	-3.17042	-3.63734	-3.86036	-3.04572	0.834968
74.8744	-3.57521	-2.53969	-2.02457	-4.2157	-2.15546	-2.05884	-3.15123	-3.64712	-3.85018	-3.02422	0.846341
75.3769	-3.53051	-2.48588	-1.9574	-4.19456	-2.13503	-2.05459	-3.11368	-3.66586	-3.83148	-2.99655	0.855077
75.8794	-3.48687	-2.42159	-1.88934	-4.16669	-2.10215	-2.05462	-3.0749	-3.67697	-3.81703	-2.96557	0.865086
76.3819	-3.42474	-2.34533	-1.82216	-4.13323	-2.05838	-2.03831	-3.03287	-3.67592	-3.7873	-2.92425	0.874509
76.8844	-3.35087	-2.27652	-1.73707	-4.07649	-2.02128	-2.01271	-2.97113	-3.68236	-3.74655	-2.875	0.881487
77.3869	-3.27878	-2.19658	-1.64516	-4.00696	-1.97158	-1.99134	-2.90201	-3.67809	-3.70978	-2.82003	0.889487
77.8894	-3.18991	-2.10456	-1.55632	-3.93399	-1.90944	-1.95464	-2.83283	-3.6611	-3.65838	-2.75569	0.897063
78.392	-3.08612	-2.01968	-1.45148	-3.84012	-1.85331	-1.90463	-2.74532	-3.64966	-3.59337	-2.68263	0.902731
78.8945	-2.98405	-1.92283	-1.33419	-3.7291	-1.78459	-1.85827	-2.64349	-3.62391	-3.53165	-2.60134	0.909429
79.397	-2.86717	-1.81352	-1.22059	-3.61658	-1.70193	-1.79839	-2.54207	-3.58426	-3.45606	-2.51118	0.915779
79.8995	-2.73218	-1.71057	-1.09488	-3.4883	-1.62448	-1.72202	-2.42635	-3.54749	-3.36431	-2.41229	0.920628
80.402	-2.59784	-1.59422	-0.952107	-3.33998	-1.53427	-1.64853	-2.29088	-3.49285	-3.27475	-2.30283	0.92662
80.9045	-2.45098	-1.46438	-0.811541	-3.19006	-1.42843	-1.56428	-2.15375	-3.42353	-3.17206	-2.18434	0.932302
81.407	-2.28344	-1.33958	-0.663841	-3.0301	-1.32676	-1.46125	-2.00814	-3.35512	-3.05062	-2.05765	0.936531
81.9095	-2.11516	-1.19965	-0.496393	-2.8483	-1.21212	-1.35983	-1.84047	-3.26632	-2.9298	-1.91867	0.941996
82.4121	-1.93739	-1.04517	-0.327947	-2.66227	-1.08017	-1.25048	-1.66703	-3.163	-2.79661	-1.77001	0.947353
82.9146	-1.73759	-0.894692	-0.157634	-2.47121	-0.951442	-1.12049	-1.49095	-3.0592	-2.64229	-1.61394	0.9508
83.4171	-1.53564	-0.727764	0.032432	-2.25802	-0.809851	-0.989824	-1.2942	-2.93307	-2.48694	-1.44476	0.955234
83.9196	-1.32781	-0.545665	0.227597	-2.03609	-0.649743	-0.853921	-1.08647	-2.79307	-2.32046	-1.26507	0.959961
84.4221	-1.09791	-0.367021	0.419645	-1.81289	-0.49263	-0.696273	-0.880106	-2.65159	-2.13129	-1.0789	0.961901
84.9246	-0.864428	-0.171098	0.628131	-1.56961	-0.323725	-0.535409	-0.657696	-2.48664	-1.93994	-0.880047	0.964054
85.4271	-0.629189	0.0399946	0.845287	-1.31301	-0.136128	-0.372388	-0.419392	-2.30938	-1.73966	-0.67043	0.967177
85.9296	-0.373371	0.247325	1.05507	-1.05809	0.0477246	-0.188127	-0.18371	-2.13048	-1.51629	-0.455549	0.966636
86.4322	-0.11296	0.471778	1.275	-0.788307	0.241391	0.00136397	0.0607588	-1.92788	-1.29025	-0.229901	0.965021
86.9347	0.144521	0.710272	1.50601	-0.50241	0.453119	0.189276	0.323437	-1.71527	-1.0584	0.00561751	0.965252
87.4372	0.419294	0.943495	1.72725	-0.220313	0.659685	0.396153	0.584397	-1.50128	-0.804374	0.244924	0.961284
87.9397	0.698904	1.1926	1.95069	0.0689257	0.873382	0.609672	0.845286	-1.26404	-0.548111	0.491923	0.954597
88.4422	0.970292	1.45352	2.18591	0.374636	1.10374	0.817656	1.12255	-1.01985	-0.290361	0.746454	0.950612
88.9447	1.25373	1.70659	2.41083	0.675639	1.32666	1.04079	1.40034	-0.775313	-0.0128792	1.00293	0.942439
89.4472	1.54117	1.97331	2.62896	0.974602	1.55297	1.27128	1.66951	-0.509176	0.265389	1.26311	0.929798
89.9497	1.81464	2.24851	2.85672	1.28715	1.79336	1.49204	1.94887	-0.240388	0.539742	1.52674	0.920425
90.4523	2.09322	2.51216	3.07478	1.59459	2.02289	1.72249	2.23107	0.0266372	0.829874	1.78975	0.907395
90.9548	2.37402	2.78613	3.2772	1.8901	2.25097	1.95988	2.49796	0.312259	1.1183	2.05187	0.888497
91.4573	2.63521	3.06403	3.48422	2.19264	2.48958	2.18319	2.76511	0.594946	1.39637	2.3117	0.873101
91.9598	2.8936	3.32553	3.683	2.48957	2.71316	2.40933	3.03576	0.872767	1.6849	2.56751	0.854984
92.4623	3.15194	3.59299	3.85888	2.76535	2.92987	2.64101	3.28718	1.16489	1.96851	2.81785	0.830414
92.9648	3.38606	3.85877	4.032	3.0387	3.15308	2.85458	3.52687	1.44741	2.23497	3.05916	0.809284
93.4673	3.6095	4.10246	4.19857	3.30572	3.35691	3.06331	3.76795	1.72129	2.50591	3.2924	0.786434
93.9698	3.83083	4.34713	4.33756	3.54481	3.54852	3.27541	3.98906	2.00421	2.76865	3.51624	0.757666
94.4724	4.02503	4.58405	4.46521	3.77102	3.74284	3.46612	4.18716	2.27039	3.00764	3.72438	0.732241
94.9749	4.20144	4.79325	4.58753	3.99033	3.91406	3.64442	4.38188	2.52423	3.24494	3.92023	0.705824
95.4774	4.37407	4.99889	4.68093	4.17898	4.06862	3.82396	4.55915	2.78183	3.47105	4.10416	0.675261
95.9799	4.51861	5.19139	4.75459	4.34534	4.22308	3.98072	4.70573	3.01627	3.66772	4.26705	0.648219
96.4824	4.63971	5.35182	4.82348	4.50446	4.3521	4.11899	4.84237	3.23589	3.85721	4.414	0.620347
96.9849	4.75623	5.50561	4.86583	4.63472	4.46144	4.25722	4.96611	3.45487	4.0339	4.54844	0.59108
97.4874	4.84618	5.64255	4.88208	4.73602	4.56935	4.37367	5.0566	3.64593	4.17762	4.65889	0.566091
97.9899	4.90904	5.7452	4.89349	4.82976	4.65116	4.46757	5.12985	3.82156	4.31047	4.7509	0.539869
98.4925	4.96737	5.84006	4.88412	4.9002	4.71177	4.56078	5.1948	3.99348	4.43094	4.8315	0.515447
98.995	5.00275	5.91649	4.84679	4.93856	4.77161	4.63504	5.22941	4.13337	4.51676	4.88786	0.497065
99.4975	5.00755	5.96073	4.79676	4.96692	4.80677	4.68858	5.23829	4.26956	4.59309	4.92536	0.475071
100	5.01499	5.98843	4.7426	4.98093	4.80913	4.7249	5.24792	4.38055	4.65276	4.94914	0.460763

## Sheet: M1b_RightLeg_NW
StancePhase	NDevR_Meas1	NDevR_Meas2	NDevR_Meas3	NDevR_Meas4	NDevR_Meas5	NDevR_Meas6	NDevR_Meas7	NDevR_Meas8	NDevR_Meas9	NDevR_Mean	NDevR_SD
0	-9.13607	-8.66391	-8.93239	-9.59387	-8.6186	-9.06789	-9.40594	-8.78897	-7.99411	-8.9113	0.472909
0.502513	-8.98381	-8.49924	-8.86493	-9.50712	-8.42841	-8.93703	-9.2795	-8.68726	-7.90997	-8.78859	0.476831
1.00503	-8.77051	-8.26726	-8.70869	-9.30966	-8.23565	-8.75365	-9.09098	-8.46462	-7.72658	-8.59196	0.478701
1.50754	-8.56466	-8.04567	-8.56657	-9.13093	-8.03224	-8.579	-8.90629	-8.26495	-7.56337	-8.40597	0.481683
2.01005	-8.35728	-7.8216	-8.41509	-8.94354	-7.82299	-8.4074	-8.71829	-8.05436	-7.39188	-8.21472	0.486458
2.51256	-8.13433	-7.57776	-8.24382	-8.73664	-7.61151	-8.22481	-8.515	-7.8271	-7.20219	-8.00813	0.491285
3.01508	-7.89752	-7.32374	-8.07065	-8.52817	-7.38043	-8.03346	-8.29463	-7.60429	-7.01506	-7.79422	0.49613
3.51759	-7.66358	-7.07141	-7.89289	-8.31568	-7.14657	-7.85031	-8.07384	-7.36876	-6.82132	-7.57826	0.503709
4.0201	-7.41809	-6.80082	-7.69593	-8.08466	-6.91249	-7.66094	-7.84439	-7.12088	-6.61005	-7.34981	0.512126
4.52261	-7.15803	-6.5221	-7.49401	-7.84914	-6.66026	-7.46265	-7.59616	-6.87921	-6.4012	-7.11364	0.519644
5.02513	-6.90259	-6.24745	-7.29246	-7.61457	-6.40656	-7.27453	-7.34575	-6.62515	-6.18882	-6.87754	0.530293
5.52764	-6.64079	-5.95682	-7.07433	-7.36405	-6.15576	-7.08519	-7.09383	-6.3618	-5.95959	-6.63246	0.542922
6.03015	-6.36518	-5.66155	-6.84847	-7.10615	-5.88927	-6.88738	-6.82507	-6.10683	-5.73347	-6.38038	0.553638
6.53266	-6.09629	-5.37408	-6.62778	-6.85363	-5.62353	-6.70122	-6.55156	-5.84038	-5.50778	-6.13069	0.567399
7.03518	-5.82713	-5.07401	-6.39627	-6.59049	-5.36439	-6.5191	-6.28333	-5.56855	-5.26684	-5.87668	0.584551
7.53769	-5.54581	-4.77374	-6.15547	-6.31789	-5.0923	-6.32936	-6.0041	-5.30781	-5.02981	-5.61737	0.598994
8.0402	-5.27242	-4.48541	-5.92329	-6.05353	-4.82298	-6.15162	-5.71773	-5.03726	-4.79715	-5.36238	0.615914
8.54271	-5.00426	-4.18796	-5.6876	-5.78533	-4.56337	-5.9824	-5.44109	-4.76601	-4.55105	-5.10767	0.637499
9.04523	-4.72545	-3.89467	-5.44172	-5.50637	-4.29295	-5.80613	-5.16161	-4.50885	-4.30941	-4.84968	0.655682
9.54774	-4.45441	-3.61712	-5.20517	-5.23608	-4.02662	-5.64066	-4.87353	-4.24397	-4.07613	-4.59707	0.67507
10.0503	-4.19326	-3.33357	-4.97229	-4.96899	-3.77271	-5.4871	-4.59626	-3.98337	-3.83189	-4.34883	0.699805
10.5528	-3.9233	-3.05817	-4.72948	-4.69137	-3.50999	-5.32704	-4.32495	-3.7395	-3.59301	-4.09965	0.720584
11.0553	-3.66019	-2.80176	-4.49453	-4.42095	-3.25274	-5.17559	-4.04563	-3.48975	-3.36681	-3.85644	0.740887
11.5578	-3.41117	-2.54186	-4.27004	-4.16055	-3.01072	-5.03868	-3.77513	-3.24876	-3.13275	-3.62107	0.766804
12.0603	-3.15581	-2.2934	-4.03814	-3.89221	-2.76208	-4.89621	-3.51821	-3.02597	-2.90482	-3.38743	0.788744
12.5628	-2.90604	-2.06619	-3.8116	-3.62866	-2.52027	-4.75952	-3.25651	-2.79837	-2.69341	-3.16006	0.808599
13.0653	-2.6739	-1.83709	-3.60115	-3.38088	-2.29628	-4.63897	-2.99957	-2.58297	-2.47692	-2.94308	0.834039
13.5678	-2.4385	-1.6217	-3.38784	-3.12996	-2.06753	-4.51389	-2.76108	-2.38598	-2.26644	-2.73032	0.855961
14.0704	-2.20706	-1.42872	-3.17673	-2.8809	-1.84635	-4.39096	-2.5234	-2.18458	-2.07508	-2.52375	0.874286
14.5729	-1.99586	-1.23444	-2.98476	-2.65101	-1.64478	-4.28444	-2.28604	-1.99806	-1.88081	-2.32891	0.897698
15.0754	-1.78481	-1.0552	-2.79554	-2.424	-1.43963	-4.17456	-2.06831	-1.82932	-1.69156	-2.14032	0.918289
15.5779	-1.57588	-0.898547	-2.60526	-2.19596	-1.24209	-4.0631	-1.85845	-1.65631	-1.52316	-1.95764	0.933945
16.0804	-1.3887	-0.740432	-2.43425	-1.98757	-1.06538	-3.96777	-1.64586	-1.50032	-1.35388	-1.78713	0.953892
16.5829	-1.2053	-0.597858	-2.27206	-1.7885	-0.88595	-3.87116	-1.4504	-1.36073	-1.18832	-1.62447	0.97205
17.0854	-1.02209	-0.477213	-2.1067	-1.5865	-0.713845	-3.7701	-1.26967	-1.21671	-1.04471	-1.4675	0.984413
17.5879	-0.86088	-0.354233	-1.95825	-1.4019	-0.563416	-3.68463	-1.08562	-1.0911	-0.902087	-1.32246	1.00021
18.0905	-0.706978	-0.246553	-1.82438	-1.23251	-0.41081	-3.60073	-0.913165	-0.979716	-0.76148	-1.18626	1.01555
18.593	-0.551273	-0.15943	-1.68693	-1.05983	-0.264764	-3.51022	-0.760249	-0.863481	-0.643061	-1.05547	1.02475
19.0955	-0.416443	-0.0685924	-1.5619	-0.900013	-0.140653	-3.43416	-0.606197	-0.76637	-0.527194	-0.935724	1.03643
19.598	-0.292061	0.00768973	-1.45564	-0.759674	-0.014471	-3.36276	-0.456811	-0.680806	-0.41124	-0.825085	1.04905
20.1005	-0.163967	0.0652015	-1.34714	-0.617466	0.106376	-3.28326	-0.328441	-0.589889	-0.316888	-0.719498	1.05567
20.603	-0.0543263	0.128067	-1.24529	-0.48228	0.205467	-3.21643	-0.203457	-0.51834	-0.226378	-0.623663	1.06366
21.1055	0.0422712	0.1774	-1.16412	-0.368531	0.306767	-3.15737	-0.0767374	-0.455346	-0.133444	-0.536568	1.07397
21.608	0.144206	0.209962	-1.08374	-0.256026	0.404233	-3.08949	0.0313528	-0.38656	-0.0607941	-0.454096	1.07886
22.1106	0.231175	0.249594	-1.00414	-0.144618	0.480426	-3.03194	0.130509	-0.337007	0.00694069	-0.379896	1.08399
22.6131	0.3031	0.276819	-0.944517	-0.0539716	0.559124	-2.98504	0.235584	-0.292873	0.0795196	-0.313584	1.09254
23.1156	0.381458	0.28929	-0.889824	0.0311434	0.635681	-2.92934	0.327799	-0.242651	0.133714	-0.251414	1.09672
23.6181	0.449052	0.310464	-0.831065	0.12003	0.691675	-2.88111	0.406171	-0.21123	0.182042	-0.195997	1.09996
24.1206	0.50022	0.3203	-0.789034	0.191428	0.750532	-2.8459	0.491344	-0.182083	0.237516	-0.147298	1.10737
24.6231	0.55822	0.317285	-0.756385	0.2527	0.80902	-2.80258	0.571389	-0.146759	0.276921	-0.102243	1.11175
25.1256	0.610048	0.324423	-0.716741	0.320687	0.847759	-2.76351	0.634847	-0.129592	0.309553	-0.0625033	1.11412
25.6281	0.644748	0.321138	-0.688559	0.376549	0.889675	-2.73915	0.702562	-0.111667	0.351374	-0.0281477	1.12091
26.1307	0.685916	0.306706	-0.673579	0.418357	0.932968	-2.70799	0.772891	-0.087738	0.379731	0.00302943	1.12617
26.6332	0.725579	0.303627	-0.651036	0.467416	0.957358	-2.67771	0.827063	-0.0811859	0.400422	0.0301702	1.12863
27.1357	0.748116	0.290832	-0.633509	0.510909	0.98515	-2.66304	0.880426	-0.0710627	0.431971	0.05331	1.13524
27.6382	0.775988	0.268356	-0.631466	0.537953	1.01599	-2.64346	0.942244	-0.0554038	0.452833	0.073671	1.14179
28.1407	0.806773	0.258179	-0.623608	0.57036	1.02876	-2.62145	0.991662	-0.056261	0.465125	0.0910607	1.14512
28.6432	0.821126	0.23879	-0.614202	0.603825	1.04502	-2.61511	1.0343	-0.0510148	0.489479	0.105802	1.15191
29.1457	0.838971	0.210972	-0.620431	0.62056	1.06587	-2.60618	1.08788	-0.0409905	0.505983	0.118071	1.15987
29.6482	0.863612	0.196181	-0.624431	0.638802	1.06943	-2.59178	1.1353	-0.0465545	0.512994	0.128173	1.16456
30.1508	0.873184	0.172504	-0.621292	0.663635	1.07641	-2.59225	1.17088	-0.0437795	0.532755	0.136894	1.17181
30.6533	0.883838	0.141467	-0.6316	0.673735	1.08938	-2.59273	1.21597	-0.0372288	0.547483	0.143368	1.18098
31.1558	0.904437	0.123993	-0.644241	0.680337	1.08578	-2.58513	1.26204	-0.0452512	0.5518	0.148197	1.18716
31.6583	0.911982	0.0978135	-0.646011	0.697004	1.08539	-2.59076	1.2937	-0.0429888	0.569035	0.152796	1.19497
32.1608	0.917851	0.0651983	-0.656946	0.702945	1.09225	-2.59908	1.33004	-0.0381452	0.583977	0.155344	1.20493
32.6633	0.93595	0.0465373	-0.67472	0.700306	1.0832	-2.59728	1.37362	-0.046764	0.58765	0.1565	1.21228
33.1658	0.9436	0.0192444	-0.680294	0.70863	1.077	-2.60632	1.40358	-0.0434439	0.603903	0.158433	1.22062
33.6683	0.946706	-0.0136707	-0.689297	0.711656	1.07913	-2.62062	1.4315	-0.0388867	0.620497	0.158558	1.23083
34.1709	0.963364	-0.032361	-0.708564	0.702077	1.06595	-2.62344	1.47035	-0.0465822	0.62507	0.157317	1.23869
34.6734	0.972652	-0.0597025	-0.716805	0.701753	1.05508	-2.63407	1.49964	-0.0409782	0.641417	0.157665	1.24728
35.1759	0.974626	-0.0919602	-0.722245	0.70206	1.05345	-2.65221	1.52018	-0.0355957	0.660574	0.156542	1.25722
35.6784	0.99045	-0.10984	-0.739535	0.687647	1.037	-2.65829	1.55183	-0.041171	0.66709	0.153909	1.26473
36.1809	1.00228	-0.136482	-0.749162	0.678563	1.02219	-2.66869	1.58021	-0.0324003	0.684117	0.153403	1.27309
36.6834	1.00431	-0.167422	-0.750369	0.675467	1.01736	-2.68844	1.59517	-0.0254212	0.706195	0.151872	1.28233
37.1859	1.01948	-0.183909	-0.762788	0.657893	0.99814	-2.69635	1.61805	-0.0280821	0.71516	0.148622	1.2887
37.6884	1.03417	-0.209297	-0.772361	0.640296	0.979777	-2.70486	1.64473	-0.0157468	0.732965	0.147741	1.29626
38.191	1.03711	-0.238364	-0.769469	0.6325	0.972043	-2.72403	1.65701	-0.00695873	0.757825	0.146408	1.30465
38.6935	1.0516	-0.252881	-0.774936	0.612828	0.950421	-2.73231	1.67193	-0.00660617	0.769348	0.143267	1.30945
39.196	1.06915	-0.276359	-0.782784	0.587442	0.92898	-2.73745	1.69684	0.00887674	0.787832	0.142503	1.31583
39.6985	1.07382	-0.302797	-0.776337	0.573473	0.918963	-2.75383	1.71055	0.0187938	0.815274	0.14199	1.32354
40.201	1.08782	-0.31447	-0.773592	0.552168	0.8959	-2.76091	1.72095	0.0212997	0.829601	0.139863	1.32689
40.7035	1.10833	-0.334992	-0.777756	0.520259	0.872637	-2.76123	1.74475	0.0385762	0.84889	0.13994	1.33192
41.206	1.11562	-0.357567	-0.768238	0.498935	0.861799	-2.77254	1.76355	0.0481456	0.878793	0.140944	1.33918
41.7085	1.12931	-0.364962	-0.756709	0.475925	0.838991	-2.77658	1.77378	0.0513713	0.895963	0.140788	1.34137
42.2111	1.15239	-0.38086	-0.754847	0.439214	0.81571	-2.77049	1.7968	0.0688052	0.915717	0.142494	1.3447
42.7136	1.16259	-0.397712	-0.741961	0.410091	0.805893	-2.77427	1.8221	0.0766397	0.947223	0.145622	1.35124
43.2161	1.17588	-0.39886	-0.721078	0.385154	0.785311	-2.77311	1.83564	0.0795313	0.96648	0.148327	1.35226
43.7186	1.20101	-0.408128	-0.710086	0.346058	0.764058	-2.75892	1.85755	0.0961104	0.985808	0.152606	1.35325
44.2211	1.21477	-0.417357	-0.692269	0.310246	0.757304	-2.75271	1.88826	0.101661	1.01782	0.158636	1.35838
44.7236	1.22854	-0.410498	-0.661574	0.28385	0.741034	-2.74399	1.90733	0.104089	1.0386	0.165265	1.35814
45.2261	1.25635	-0.411515	-0.6389	0.245743	0.723835	-2.71998	1.92816	0.119815	1.05732	0.173425	1.35637
45.7286	1.27547	-0.41154	-0.614874	0.206271	0.722051	-2.70133	1.96217	0.12364	1.08983	0.183522	1.35947
46.2312	1.29187	-0.395003	-0.575574	0.179956	0.71201	-2.68261	1.9883	0.126624	1.11309	0.195406	1.35815
46.7337	1.32386	-0.385864	-0.540919	0.146995	0.700867	-2.64713	2.00958	0.142721	1.13301	0.209237	1.35382
47.2362	1.35054	-0.374507	-0.510649	0.108815	0.706104	-2.61392	2.04545	0.146658	1.16841	0.225211	1.35471
47.7387	1.3719	-0.345954	-0.465572	0.0855839	0.70441	-2.58297	2.08029	0.152321	1.19756	0.244174	1.35287
48.2412	1.40926	-0.324384	-0.420751	0.062599	0.701146	-2.53475	2.10605	0.170759	1.22253	0.265829	1.34685
48.7437	1.44468	-0.299888	-0.385086	0.0320518	0.714555	-2.48546	2.14461	0.176692	1.26403	0.289574	1.34574
49.2462	1.47203	-0.258367	-0.33764	0.0157142	0.72145	-2.44062	2.18988	0.186284	1.30164	0.316707	1.34382
49.7487	1.51425	-0.224479	-0.28559	0.00658432	0.72528	-2.37916	2.22435	0.207418	1.33313	0.346865	1.33681
50.2513	1.55753	-0.187855	-0.24525	-0.0110322	0.745083	-2.31355	2.26571	0.215197	1.3807	0.378503	1.3335
50.7538	1.59014	-0.134915	-0.198112	-0.0179583	0.758047	-2.25465	2.31874	0.228113	1.42599	0.412821	1.33101
51.2563	1.63541	-0.0903229	-0.14231	-0.0120769	0.766001	-2.18133	2.36109	0.251015	1.46297	0.450048	1.32303
51.7588	1.68473	-0.0428	-0.0988841	-0.0136783	0.788993	-2.10146	2.40128	0.260079	1.51507	0.488148	1.31688
52.2613	1.72165	0.0207803	-0.0554389	-0.0095313	0.804954	-2.03047	2.45396	0.276058	1.5667	0.527629	1.31271
52.7638	1.76846	0.075651	-0.00124015	0.0114013	0.814385	-1.94816	2.49863	0.300799	1.60825	0.569797	1.30336
53.2663	1.82237	0.133522	0.0422668	0.0282557	0.838401	-1.85693	2.53297	0.312025	1.66389	0.612974	1.29387
53.7688	1.86321	0.206668	0.0793415	0.0457081	0.855849	-1.77538	2.57813	0.332467	1.72111	0.656346	1.28693
54.2714	1.91084	0.269827	0.127787	0.0815039	0.865872	-1.68522	2.62177	0.361027	1.76691	0.702256	1.27595
54.7739	1.96849	0.335121	0.169902	0.118105	0.890487	-1.58303	2.65136	0.377459	1.82545	0.750372	1.26323
55.2764	2.01356	0.414165	0.200841	0.150613	0.909481	-1.48949	2.68836	0.406139	1.8876	0.79792	1.25299
55.7789	2.0622	0.481563	0.242039	0.200017	0.920573	-1.38979	2.7315	0.442979	1.93715	0.847581	1.24028
56.2814	2.12351	0.550371	0.282843	0.255477	0.946565	-1.27528	2.76088	0.469798	1.99768	0.901316	1.22487
56.7839	2.17375	0.631807	0.310101	0.303473	0.968252	-1.16801	2.79195	0.511849	2.06368	0.954094	1.21127
57.2864	2.22421	0.700617	0.344716	0.364304	0.981888	-1.05815	2.83472	0.561864	2.1162	1.00782	1.19696
57.7889	2.2892	0.770786	0.385039	0.436039	1.01091	-0.932551	2.86748	0.603708	2.1777	1.06759	1.17983
58.2915	2.34534	0.852998	0.41198	0.499103	1.03712	-0.813392	2.8954	0.663084	2.24651	1.12646	1.16372
58.794	2.39831	0.922	0.441894	0.569127	1.05525	-0.696452	2.93717	0.72961	2.30142	1.18426	1.14855
59.2965	2.46681	0.992541	0.482495	0.653497	1.08923	-0.564817	2.97539	0.78939	2.3632	1.24975	1.13135
59.799	2.52929	1.07468	0.512408	0.730281	1.12194	-0.439332	3.00355	0.868244	2.43414	1.31502	1.11448
60.3015	2.58544	1.14319	0.540359	0.807358	1.14657	-0.321721	3.04387	0.952801	2.49126	1.37657	1.0999
60.804	2.65718	1.21365	0.582047	0.900036	1.18746	-0.192161	3.08817	1.0316	2.55313	1.44679	1.08455
61.3065	2.7262	1.29553	0.617933	0.988127	1.22862	-0.0685812	3.1201	1.13024	2.62592	1.51823	1.06921
61.809	2.78614	1.36374	0.647451	1.07007	1.26169	0.0418739	3.15923	1.2325	2.68543	1.58312	1.05682
62.3116	2.8608	1.43468	0.691323	1.16621	1.31133	0.161201	3.209	1.3295	2.74759	1.65685	1.04488
62.8141	2.93629	1.51723	0.735579	1.26207	1.36275	0.275975	3.24775	1.44625	2.82232	1.73402	1.03286
63.3166	3.00059	1.58643	0.77041	1.3469	1.40605	0.37423	3.28698	1.56377	2.88484	1.80224	1.02373
63.8191	3.0779	1.65948	0.817623	1.44231	1.46611	0.47877	3.34085	1.67581	2.94797	1.87853	1.0158
64.3216	3.15966	1.74458	0.871543	1.54234	1.52938	0.581501	3.38849	1.80635	3.0252	1.96101	1.00805
64.8241	3.22891	1.8169	0.915002	1.62902	1.5844	0.666167	3.4301	1.93374	3.09176	2.03289	1.00264
65.3266	3.30872	1.89428	0.966776	1.72101	1.6561	0.754802	3.48672	2.0545	3.15701	2.1111	0.998686
65.8291	3.39649	1.98421	1.03067	1.82213	1.7322	0.845131	3.54414	2.19142	3.23769	2.19823	0.995385
66.3317	3.47134	2.06186	1.08545	1.91043	1.79965	0.917501	3.5912	2.32065	3.30963	2.27419	0.993621
66.8342	3.55377	2.14563	1.14326	1.99798	1.88338	0.991781	3.64996	2.4422	3.37845	2.35405	0.993063
67.3367	3.64733	2.24221	1.21674	2.09773	1.97239	1.07172	3.71695	2.57767	3.4637	2.44516	0.993628
67.8392	3.72851	2.32674	1.28466	2.18793	2.05207	1.13548	3.77267	2.70175	3.54237	2.5258	0.994812
68.3417	3.81383	2.41817	1.35013	2.27176	2.14721	1.19935	3.83405	2.81831	3.61609	2.60765	0.996598
68.8442	3.91278	2.52235	1.43225	2.36896	2.24809	1.27279	3.90937	2.9474	3.70674	2.7023	0.99985
69.3467	4.00064	2.61435	1.51384	2.4622	2.3385	1.33287	3.97619	3.06268	3.79301	2.78825	1.00294
69.8492	4.08881	2.71357	1.58828	2.54497	2.44291	1.39111	4.04151	3.17183	3.87246	2.87283	1.006
70.3518	4.19222	2.82496	1.67746	2.64002	2.55289	1.46202	4.12311	3.29283	3.96878	2.97048	1.01081
70.8543	4.28643	2.92349	1.77155	2.73768	2.65063	1.52296	4.20189	3.39864	4.0629	3.0618	1.01496
71.3568	4.37697	3.02903	1.85528	2.82281	2.76038	1.57983	4.27282	3.5005	4.14832	3.14955	1.01863
71.8593	4.48329	3.14566	1.94908	2.91683	2.87519	1.65126	4.35824	3.61383	4.24993	3.24926	1.02422
72.3618	4.58277	3.24826	2.05235	3.01969	2.97606	1.71628	4.44769	3.71122	4.35137	3.34508	1.02895
72.8643	4.67465	3.35723	2.14394	3.11046	3.0872	1.77471	4.52531	3.80707	4.44212	3.43585	1.03283
73.3668	4.78164	3.47573	2.23873	3.20517	3.20335	1.84821	4.61163	3.91383	4.54764	3.53621	1.03863
73.8693	4.88441	3.57862	2.3455	3.31353	3.30444	1.91886	4.70777	4.00397	4.65464	3.63464	1.04352
74.3719	4.97581	3.68689	2.44108	3.4128	3.41427	1.98046	4.79123	4.09478	4.74873	3.72734	1.04722
74.8744	5.08043	3.80284	2.53191	3.51041	3.52907	2.05644	4.87487	4.19543	4.85524	3.82629	1.05261
75.3769	5.18338	3.90144	2.63473	3.62405	3.62739	2.13315	4.97115	4.2787	4.96431	3.92426	1.05703
75.8794	5.27141	4.0044	2.72899	3.73341	3.73246	2.19872	5.05725	4.36448	5.05798	4.01657	1.05988
76.3819	5.36934	4.11318	2.81161	3.83565	3.84196	2.27685	5.13471	4.45846	5.16096	4.11141	1.06391
76.8844	5.46765	4.20296	2.90425	3.95293	3.93328	2.35904	5.22405	4.53417	5.26717	4.20506	1.0669
77.3869	5.54769	4.29615	2.99288	4.07109	4.02908	2.42846	5.30844	4.61396	5.35569	4.29372	1.06791
77.8894	5.63306	4.39332	3.06503	4.17714	4.12859	2.50764	5.37751	4.70007	5.45007	4.38138	1.06958
78.392	5.72041	4.46996	3.14291	4.29329	4.20821	2.59381	5.45399	4.76758	5.54826	4.46649	1.07027
78.8945	5.78714	4.54928	3.22154	4.41422	4.29005	2.66617	5.53168	4.84121	5.62688	4.54757	1.06878
79.397	5.8544	4.63107	3.28129	4.51919	4.37508	2.74451	5.59078	4.91979	5.70776	4.62488	1.06764
79.8995	5.92548	4.69143	3.34084	4.62654	4.43904	2.83198	5.64978	4.98031	5.79302	4.6976	1.0658
80.402	5.97527	4.75449	3.40539	4.74125	4.50356	2.905	5.71476	5.04899	5.85747	4.76736	1.06172
80.9045	6.02111	4.81933	3.45191	4.83905	4.57143	2.97948	5.76184	5.12088	5.92079	4.83176	1.05783
81.407	6.07266	4.86271	3.49195	4.93099	4.61791	3.06445	5.80008	5.1748	5.98934	4.88943	1.05358
81.9095	6.10379	4.90938	3.53999	5.03167	4.66406	3.13531	5.84627	5.23799	6.0368	4.94503	1.047
82.4121	6.12685	4.95749	3.57391	5.11785	4.71451	3.20329	5.87908	5.30176	6.08023	4.995	1.0404
82.9146	6.15735	4.98425	3.596	5.1911	4.74417	3.28299	5.89556	5.34732	6.13008	5.03653	1.03373
83.4171	6.16979	5.01489	3.62738	5.27289	4.77336	3.35036	5.91866	5.40271	6.15953	5.07662	1.02455
83.9196	6.17083	5.04661	3.65103	5.34531	4.80841	3.4111	5.93551	5.45573	6.1825	5.11189	1.015
84.4221	6.18093	5.0572	3.65938	5.39982	4.82381	3.48432	5.93204	5.49039	6.21324	5.1379	1.00581
84.9246	6.17682	5.07234	3.67609	5.4605	4.83882	3.54782	5.9311	5.53506	6.22507	5.16262	0.994093
85.4271	6.15902	5.08828	3.69236	5.51794	4.86139	3.60115	5.93189	5.57425	6.22842	5.18386	0.981597
85.9296	6.15163	5.08339	3.69219	5.55479	4.86567	3.66669	5.91298	5.5952	6.24107	5.19596	0.970153
86.4322	6.13508	5.08377	3.69746	5.59318	4.86989	3.72556	5.89081	5.62639	6.2372	5.20659	0.95639
86.9347	6.10374	5.08483	3.70953	5.63411	4.88368	3.77137	5.87687	5.64952	6.22351	5.21524	0.94119
87.4372	6.08393	5.06575	3.70733	5.65487	4.88115	3.82869	5.84849	5.65562	6.22078	5.21629	0.927647
87.9397	6.06115	5.05325	3.7072	5.67179	4.87947	3.88349	5.81147	5.67285	6.20461	5.21614	0.912035
88.4422	6.02411	5.04212	3.72063	5.69647	4.89004	3.92411	5.78677	5.68046	6.17772	5.21582	0.893862
88.9447	5.9998	5.01263	3.72569	5.70546	4.887	3.97587	5.7571	5.67342	6.16354	5.21117	0.877645
89.4472	5.97971	4.99214	3.73006	5.70643	4.88632	4.03055	5.71643	5.67904	6.13984	5.20672	0.859755
89.9497	5.94763	4.97493	3.75325	5.7196	4.90099	4.07175	5.68954	5.67459	6.10561	5.20421	0.838145
90.4523	5.92947	4.94242	3.77666	5.7253	4.90521	4.12389	5.66941	5.65913	6.0864	5.20199	0.818692
90.9548	5.92317	4.92243	3.79798	5.72113	4.91354	4.185	5.64	5.6587	6.06283	5.20275	0.798275
91.4573	5.90856	4.90872	3.841	5.73206	4.94052	4.23502	5.62309	5.64899	6.03004	5.20756	0.773339
91.9598	5.90873	4.88367	3.89415	5.74593	4.96048	4.29584	5.62401	5.63301	6.01509	5.21788	0.750775
92.4623	5.92818	4.87532	3.94557	5.75074	4.98639	4.37192	5.62147	5.63499	6.00191	5.23516	0.728243
92.9648	5.94397	4.87682	4.01884	5.77146	5.03425	4.44059	5.62844	5.6294	5.98199	5.25842	0.701119
93.4673	5.97479	4.8712	4.11177	5.80576	5.07849	4.51962	5.66121	5.62293	5.98317	5.2921	0.67693
93.9698	6.03111	4.88646	4.20539	5.83431	5.13038	4.61937	5.69943	5.63754	5.99301	5.33744	0.654058
94.4724	6.08821	4.91494	4.31854	5.87715	5.20724	4.71576	5.74353	5.64679	5.99924	5.39016	0.627359
94.9749	6.15838	4.94002	4.45884	5.94206	5.28351	4.82091	5.81598	5.66069	6.02938	5.45664	0.604515
95.4774	6.25682	4.98941	4.60361	6.00585	5.36831	4.95033	5.90285	5.69845	6.07451	5.5389	0.584215
95.9799	6.35802	5.05448	4.76269	6.07952	5.47993	5.07978	5.99162	5.7328	6.11825	5.62857	0.561304
96.4824	6.46696	5.11858	4.95171	6.17936	5.59245	5.2147	6.10431	5.77639	6.18661	5.73234	0.543111
96.9849	6.60292	5.20898	5.14826	6.28278	5.71242	5.37467	6.23752	5.84513	6.27398	5.85407	0.528228
97.4874	6.74179	5.31588	5.35085	6.38957	5.85889	5.53672	6.36941	5.91083	6.35992	5.98154	0.511964
97.9899	6.88169	5.42244	5.58021	6.5216	6.00564	5.69934	6.5158	5.98846	6.46825	6.12038	0.500585
98.4925	7.04451	5.55415	5.8189	6.66155	6.15406	5.88409	6.68487	6.09022	6.59683	6.27658	0.492741
98.995	7.20959	5.70169	6.05005	6.79539	6.33548	6.07108	6.85014	6.18547	6.7192	6.43534	0.483933
99.4975	7.39196	5.86904	6.3228	6.96391	6.522	6.27862	7.04292	6.30839	6.87645	6.61957	0.478846
100	7.50896	5.97108	6.57715	7.12561	6.56596	6.40988	7.18316	6.42585	7.02481	6.75472	0.483641

## Sheet: M2_LeftLeg_NH
StancePhase	NEleL_Meas1	NEleL_Meas2	NEleL_Meas3	NEleL_Meas4	NEleL_Meas5	NEleL_Meas6	NEleL_Meas7	NEleL_Meas8	NEleL_Meas9	NEleL_Meas10	NEleL_Mean	NEleL_SD
0	-1.70347	-2.12369	-1.51458	-2.47451	-1.39014	-2.33327	-1.48442	-1.57018	-1.68621	-1.38673	-1.76672	0.398324
0.502513	-1.73896	-2.17153	-1.53492	-2.49609	-1.41654	-2.36915	-1.55351	-1.58399	-1.69866	-1.41217	-1.79755	0.399386
1.00503	-1.77508	-2.22051	-1.5654	-2.5234	-1.44874	-2.40044	-1.62419	-1.60332	-1.71113	-1.42722	-1.82994	0.400999
1.50754	-1.79333	-2.26425	-1.60441	-2.53379	-1.46762	-2.41458	-1.67792	-1.60312	-1.72793	-1.43241	-1.85194	0.401035
2.01005	-1.82112	-2.31983	-1.64136	-2.539	-1.49126	-2.43821	-1.7366	-1.6094	-1.73779	-1.44298	-1.87776	0.402189
2.51256	-1.84668	-2.36334	-1.6684	-2.54916	-1.52368	-2.4477	-1.77626	-1.61257	-1.73299	-1.43559	-1.89564	0.404898
3.01508	-1.85898	-2.40554	-1.70696	-2.54	-1.54413	-2.44953	-1.80818	-1.60036	-1.73526	-1.42169	-1.90706	0.406391
3.51759	-1.88207	-2.45658	-1.74533	-2.53031	-1.56341	-2.4589	-1.84353	-1.59888	-1.73377	-1.41312	-1.92259	0.409663
4.0201	-1.90005	-2.49283	-1.772	-2.52144	-1.59173	-2.45066	-1.85947	-1.58487	-1.71747	-1.38717	-1.92777	0.413901
4.52261	-1.90646	-2.52521	-1.80826	-2.49314	-1.60757	-2.44245	-1.86785	-1.56419	-1.70829	-1.35605	-1.92795	0.417607
5.02513	-1.92374	-2.56269	-1.84488	-2.46918	-1.61452	-2.43768	-1.87893	-1.55218	-1.69814	-1.33097	-1.93129	0.42341
5.52764	-1.93229	-2.58172	-1.86718	-2.44105	-1.62738	-2.41492	-1.86967	-1.52206	-1.67291	-1.28903	-1.92182	0.429846
6.03015	-1.93084	-2.59375	-1.89545	-2.39574	-1.62702	-2.39848	-1.85219	-1.49526	-1.65374	-1.24299	-1.90855	0.435724
6.53266	-1.9397	-2.6077	-1.92373	-2.35818	-1.61015	-2.37929	-1.8363	-1.46961	-1.63577	-1.2036	-1.8964	0.443545
7.03518	-1.93691	-2.60093	-1.93512	-2.3116	-1.59533	-2.3451	-1.79931	-1.42722	-1.60246	-1.14819	-1.87022	0.451268
7.53769	-1.92654	-2.58605	-1.94917	-2.25251	-1.56879	-2.32132	-1.75422	-1.39566	-1.57403	-1.09043	-1.84187	0.458105
8.0402	-1.92586	-2.5723	-1.96381	-2.20328	-1.52107	-2.28878	-1.71091	-1.3563	-1.54914	-1.04094	-1.81324	0.466741
8.54271	-1.91124	-2.53763	-1.96059	-2.14149	-1.47219	-2.2476	-1.64702	-1.30836	-1.50924	-0.977239	-1.77126	0.474344
9.04523	-1.89169	-2.49545	-1.95779	-2.07387	-1.41506	-2.21817	-1.57628	-1.27303	-1.47296	-0.913787	-1.72881	0.481247
9.54774	-1.88028	-2.45472	-1.95708	-2.01642	-1.33465	-2.17571	-1.50819	-1.22339	-1.4423	-0.860645	-1.68534	0.48999
10.0503	-1.85268	-2.39343	-1.93849	-1.94442	-1.24961	-2.1327	-1.42035	-1.17629	-1.39693	-0.795017	-1.62999	0.497233
10.5528	-1.82234	-2.3255	-1.91829	-1.87371	-1.15999	-2.09914	-1.32712	-1.13659	-1.35338	-0.731751	-1.57478	0.504678
11.0553	-1.79764	-2.25947	-1.90151	-1.81103	-1.04702	-2.05058	-1.23771	-1.08151	-1.31699	-0.679831	-1.51833	0.51407
11.5578	-1.75491	-2.17346	-1.86705	-1.73341	-0.92579	-2.00873	-1.12993	-1.03806	-1.2665	-0.616104	-1.45139	0.522681
12.0603	-1.7117	-2.08215	-1.8287	-1.66342	-0.804155	-1.97066	-1.0191	-0.99274	-1.21622	-0.555861	-1.38447	0.532419
12.5628	-1.67175	-1.99409	-1.79486	-1.59758	-0.662265	-1.91849	-0.914353	-0.937736	-1.1753	-0.507349	-1.31738	0.543998
13.0653	-1.61347	-1.88776	-1.74408	-1.5188	-0.510144	-1.87807	-0.793694	-0.898169	-1.12232	-0.447526	-1.2414	0.556636
13.5678	-1.55805	-1.77892	-1.68762	-1.45307	-0.362696	-1.83457	-0.673412	-0.848345	-1.06922	-0.392453	-1.16584	0.570326
14.0704	-1.50448	-1.67603	-1.63745	-1.38734	-0.201133	-1.78141	-0.562352	-0.799217	-1.02854	-0.349785	-1.09277	0.585571
14.5729	-1.43409	-1.55765	-1.57247	-1.31334	-0.0287042	-1.74249	-0.438519	-0.762401	-0.978837	-0.296492	-1.0125	0.604203
15.0754	-1.37058	-1.44031	-1.50122	-1.25618	0.134859	-1.69478	-0.31905	-0.711798	-0.928898	-0.249206	-0.933717	0.62274
15.5779	-1.3078	-1.33184	-1.43887	-1.19499	0.305461	-1.64474	-0.212171	-0.672315	-0.89388	-0.214666	-0.86058	0.642658
16.0804	-1.23061	-1.21051	-1.36498	-1.13175	0.487525	-1.60836	-0.0955869	-0.636675	-0.852519	-0.169778	-0.781324	0.667807
16.5829	-1.16394	-1.09336	-1.285	-1.08624	0.658974	-1.55978	0.0130617	-0.590568	-0.810065	-0.131661	-0.704857	0.691434
17.0854	-1.09648	-0.98732	-1.21673	-1.03314	0.830778	-1.51692	0.106783	-0.561555	-0.783846	-0.106163	-0.636459	0.716298
17.5879	-1.01737	-0.870384	-1.14083	-0.984423	1.01449	-1.48351	0.208448	-0.526776	-0.75333	-0.0702578	-0.562394	0.747119
18.0905	-0.951459	-0.760104	-1.05938	-0.95111	1.18797	-1.43729	0.300193	-0.490489	-0.720096	-0.0416041	-0.492337	0.775601
18.593	-0.882763	-0.66251	-0.99235	-0.907684	1.35546	-1.40321	0.3764	-0.470186	-0.703243	-0.0252145	-0.43153	0.804768
19.0955	-0.805297	-0.555447	-0.921842	-0.874209	1.5341	-1.37184	0.460277	-0.437909	-0.683585	0.00178714	-0.365396	0.83946
19.598	-0.742676	-0.457055	-0.846379	-0.851079	1.70403	-1.3303	0.533595	-0.41463	-0.659106	0.021232	-0.304237	0.871811
20.1005	-0.675026	-0.372457	-0.787427	-0.817086	1.8617	-1.30453	0.59183	-0.399598	-0.650394	0.0289821	-0.252401	0.903482
20.603	-0.601702	-0.279416	-0.728817	-0.797176	2.02762	-1.27441	0.658142	-0.372761	-0.640247	0.0477339	-0.196103	0.939378
21.1055	-0.54399	-0.196608	-0.665463	-0.781305	2.18636	-1.23977	0.713725	-0.362194	-0.623172	0.0588341	-0.145359	0.973319
21.608	-0.479149	-0.128159	-0.619764	-0.756264	2.32686	-1.22116	0.754912	-0.3493	-0.620783	0.0589395	-0.103386	1.00451
22.1106	-0.412042	-0.0518154	-0.577721	-0.74782	2.47104	-1.19274	0.804616	-0.331281	-0.618315	0.0704158	-0.058566	1.03839
22.6131	-0.360633	0.0132394	-0.530752	-0.737116	2.61031	-1.1672	0.843403	-0.330405	-0.606971	0.0740543	-0.0192074	1.07093
23.1156	-0.300471	0.0638592	-0.501625	-0.721089	2.7278	-1.15456	0.868427	-0.318816	-0.608929	0.067236	0.012184	1.09896
23.6181	-0.241809	0.122183	-0.478832	-0.721944	2.8445	-1.12969	0.902287	-0.312288	-0.612307	0.071972	0.0444064	1.12858
24.1206	-0.198395	0.16851	-0.450467	-0.71511	2.9598	-1.11505	0.924957	-0.31698	-0.605251	0.068554	0.0720573	1.15763
24.6231	-0.145261	0.200634	-0.439058	-0.708167	3.05275	-1.10753	0.934415	-0.308599	-0.609979	0.0551371	0.0924342	1.18132
25.1256	-0.0975966	0.240475	-0.435882	-0.716092	3.14065	-1.08902	0.952896	-0.314197	-0.617785	0.0533637	0.111681	1.20583
25.6281	-0.0641775	0.267835	-0.426002	-0.712713	3.23092	-1.0861	0.959831	-0.320949	-0.614048	0.0430635	0.127765	1.23034
26.1307	-0.0207503	0.281449	-0.431156	-0.715005	3.30068	-1.08331	0.954031	-0.319325	-0.620497	0.0231561	0.136928	1.24967
26.6332	0.0132702	0.302943	-0.445645	-0.728247	3.36142	-1.07408	0.957321	-0.335163	-0.631828	0.0148805	0.143487	1.26912
27.1357	0.0345848	0.311675	-0.451862	-0.728985	3.42765	-1.08252	0.94863	-0.342584	-0.630992	-0.00236662	0.148324	1.28884
27.6382	0.0655229	0.307321	-0.470202	-0.740748	3.4772	-1.08464	0.927601	-0.351204	-0.638659	-0.0288863	0.14633	1.30445
28.1407	0.0834233	0.311172	-0.49815	-0.758203	3.51419	-1.08712	0.915611	-0.373745	-0.652979	-0.0438544	0.141036	1.31933
28.6432	0.0907516	0.302223	-0.515955	-0.764467	3.55864	-1.10555	0.891167	-0.383217	-0.654824	-0.0682529	0.135051	1.33452
29.1457	0.106819	0.281131	-0.542296	-0.785688	3.59158	-1.11347	0.854828	-0.403927	-0.663225	-0.101577	0.122417	1.34723
29.6482	0.106923	0.268839	-0.578151	-0.806791	3.60931	-1.12912	0.827596	-0.42963	-0.679783	-0.12343	0.106576	1.35827
30.1508	0.0992672	0.244098	-0.602303	-0.820252	3.635	-1.15574	0.787735	-0.444652	-0.683744	-0.155123	0.0904292	1.36959
30.6533	0.0991877	0.208585	-0.631416	-0.850471	3.65519	-1.17099	0.736848	-0.476723	-0.692025	-0.195331	0.0682853	1.38032
31.1558	0.0812816	0.182879	-0.670028	-0.875128	3.65877	-1.20016	0.695566	-0.503471	-0.709639	-0.224105	0.0435969	1.3886
31.6583	0.0591418	0.145564	-0.696007	-0.897244	3.6694	-1.23331	0.642005	-0.527649	-0.714722	-0.263025	0.0184149	1.3971
32.1608	0.0433826	0.099289	-0.723633	-0.935361	3.68073	-1.25787	0.57876	-0.567483	-0.721661	-0.309921	-0.0113761	1.40684
32.6633	0.00926249	0.0641576	-0.760951	-0.963602	3.67558	-1.29975	0.52598	-0.594753	-0.738749	-0.34528	-0.0428102	1.41374
33.1658	-0.0249679	0.0185521	-0.785544	-0.994982	3.67536	-1.33836	0.46161	-0.629198	-0.74355	-0.390865	-0.0751951	1.4207
33.6683	-0.0539781	-0.0341183	-0.80905	-1.03915	3.68161	-1.37388	0.389095	-0.671115	-0.747567	-0.443622	-0.110177	1.43047
34.1709	-0.100666	-0.0743965	-0.842898	-1.07104	3.67308	-1.42625	0.327987	-0.699412	-0.762183	-0.484482	-0.146027	1.43752
34.6734	-0.143263	-0.124204	-0.86492	-1.11148	3.66643	-1.46931	0.256053	-0.741523	-0.764963	-0.53533	-0.183251	1.44424
35.1759	-0.182055	-0.179507	-0.883783	-1.15972	3.67095	-1.51573	0.177524	-0.779724	-0.764243	-0.592255	-0.220855	1.45493
35.6784	-0.237117	-0.221514	-0.913875	-1.19564	3.66387	-1.57451	0.111355	-0.809556	-0.774204	-0.636665	-0.258785	1.46348
36.1809	-0.284337	-0.272397	-0.933621	-1.24436	3.65517	-1.62041	0.0352001	-0.853383	-0.77294	-0.690543	-0.298163	1.47105
36.6834	-0.329533	-0.327459	-0.948349	-1.29488	3.66073	-1.67535	-0.0459253	-0.883664	-0.765407	-0.749155	-0.335899	1.48329
37.1859	-0.388954	-0.368527	-0.974867	-1.33532	3.65883	-1.73516	-0.113674	-0.91438	-0.76825	-0.794411	-0.373471	1.49421
37.6884	-0.437277	-0.417982	-0.992651	-1.39088	3.65135	-1.78181	-0.190483	-0.952665	-0.760701	-0.848344	-0.412145	1.5032
38.191	-0.48542	-0.470515	-1.00354	-1.44221	3.65864	-1.84079	-0.270666	-0.973798	-0.744286	-0.905429	-0.447801	1.51688
38.6935	-0.544991	-0.508628	-1.02637	-1.48751	3.66236	-1.89597	-0.336576	-1.00366	-0.737834	-0.948089	-0.482727	1.52982
39.196	-0.590682	-0.554946	-1.04221	-1.54793	3.65592	-1.94082	-0.410819	-1.03108	-0.722378	-0.998395	-0.518334	1.53968
39.6985	-0.637937	-0.603622	-1.04946	-1.59894	3.66172	-1.99817	-0.487177	-1.04531	-0.696132	-1.05012	-0.550514	1.55338
40.201	-0.693385	-0.637853	-1.06856	-1.64905	3.66699	-2.04413	-0.548738	-1.07238	-0.679852	-1.08629	-0.581325	1.5666
40.7035	-0.733171	-0.680525	-1.08275	-1.71182	3.65756	-2.08523	-0.618286	-1.08796	-0.657019	-1.12913	-0.612834	1.57573
41.206	-0.776727	-0.725269	-1.08706	-1.76172	3.65538	-2.13618	-0.68906	-1.10019	-0.622726	-1.17198	-0.641553	1.58711
41.7085	-0.825748	-0.755956	-1.10315	-1.81606	3.6549	-2.1713	-0.744822	-1.12349	-0.599319	-1.19867	-0.668361	1.59816
42.2111	-0.858967	-0.795699	-1.11689	-1.87873	3.63616	-2.20841	-0.808456	-1.13153	-0.573259	-1.23185	-0.696762	1.60458
42.7136	-0.898852	-0.837549	-1.12014	-1.92741	3.61815	-2.25062	-0.872581	-1.14773	-0.536672	-1.26464	-0.723805	1.61116
43.2161	-0.941849	-0.866032	-1.13534	-1.98537	3.60329	-2.27662	-0.921557	-1.16836	-0.512907	-1.2818	-0.748655	1.61761
43.7186	-0.969977	-0.904465	-1.1513	-2.04633	3.56823	-2.31113	-0.978303	-1.17712	-0.491325	-1.30644	-0.776816	1.61939
44.2211	-1.00742	-0.945347	-1.15689	-2.09485	3.52689	-2.34487	-1.03485	-1.202	-0.460747	-1.33143	-0.80515	1.61901
44.7236	-1.04535	-0.973887	-1.17455	-2.15629	3.48934	-2.36602	-1.0762	-1.22267	-0.444267	-1.34229	-0.831219	1.61888
45.2261	-1.06986	-1.0136	-1.19609	-2.21531	3.43157	-2.40011	-1.12538	-1.2405	-0.43384	-1.36248	-0.86256	1.61439
45.7286	-1.1057	-1.05637	-1.20747	-2.26574	3.3607	-2.42767	-1.17385	-1.2752	-0.415061	-1.38436	-0.895072	1.60552
46.2312	-1.13932	-1.08799	-1.23049	-2.33082	3.2932	-2.44926	-1.20721	-1.29939	-0.410171	-1.39402	-0.925547	1.59734
46.7337	-1.16168	-1.13203	-1.26011	-2.38862	3.20718	-2.48486	-1.24844	-1.33165	-0.414141	-1.4151	-0.962943	1.58529
47.2362	-1.19708	-1.17953	-1.27975	-2.44315	3.10239	-2.50966	-1.2883	-1.37446	-0.40994	-1.43925	-1.00187	1.5672
47.7387	-1.22808	-1.21684	-1.31007	-2.51165	2.99988	-2.53648	-1.31301	-1.40631	-0.418684	-1.45315	-1.03944	1.5503
48.2412	-1.25101	-1.26741	-1.3493	-2.56924	2.88249	-2.5749	-1.3457	-1.45454	-0.438889	-1.48049	-1.0849	1.53017
48.7437	-1.28863	-1.32153	-1.37878	-2.62938	2.74258	-2.601	-1.37695	-1.50352	-0.45172	-1.51212	-1.1321	1.5033
49.2462	-1.32034	-1.36612	-1.4175	-2.70055	2.60324	-2.63676	-1.39402	-1.54762	-0.477012	-1.53513	-1.17918	1.47795
49.7487	-1.34788	-1.42454	-1.46698	-2.75907	2.45383	-2.67905	-1.42064	-1.61029	-0.516977	-1.57306	-1.23447	1.45003
50.2513	-1.3912	-1.48624	-1.50692	-2.82554	2.28047	-2.71069	-1.44727	-1.66499	-0.551238	-1.61564	-1.29193	1.41568
50.7538	-1.42732	-1.53863	-1.55418	-2.89832	2.10594	-2.75723	-1.46198	-1.7244	-0.597582	-1.65034	-1.3504	1.38297
51.2563	-1.46322	-1.6048	-1.6135	-2.95878	1.92768	-2.80327	-1.48865	-1.79709	-0.661436	-1.70031	-1.41634	1.34835
51.7588	-1.51487	-1.67334	-1.66344	-3.03116	1.72772	-2.84249	-1.51696	-1.85794	-0.721248	-1.7543	-1.4848	1.30891
52.2613	-1.55806	-1.73231	-1.71828	-3.10403	1.52604	-2.8973	-1.53529	-1.93181	-0.792263	-1.80028	-1.55436	1.27089
52.7638	-1.60461	-1.80462	-1.78583	-3.16683	1.32821	-2.94397	-1.5672	-2.00863	-0.883012	-1.86114	-1.62976	1.23169
53.2663	-1.66577	-1.87831	-1.84413	-3.2434	1.11411	-2.98856	-1.60116	-2.07625	-0.971105	-1.92486	-1.70794	1.19014
53.7688	-1.71734	-1.94222	-1.90471	-3.31458	0.898666	-3.04491	-1.62584	-2.16018	-1.06856	-1.98006	-1.78597	1.1494
54.2714	-1.77542	-2.01921	-1.97853	-3.3796	0.694638	-3.08729	-1.66435	-2.23664	-1.18606	-2.04944	-1.86819	1.10844
54.7739	-1.84602	-2.09689	-2.04389	-3.45814	0.482119	-3.13267	-1.70436	-2.31187	-1.30051	-2.12031	-1.95325	1.06831
55.2764	-1.90618	-2.16492	-2.10953	-3.52674	0.268877	-3.18339	-1.73524	-2.4003	-1.42019	-2.18202	-2.03596	1.02815
55.7789	-1.97547	-2.24611	-2.18935	-3.59453	0.0726235	-3.21816	-1.78013	-2.47545	-1.55786	-2.25709	-2.12215	0.989163
56.2814	-2.05446	-2.32756	-2.26238	-3.67395	-0.124726	-3.26065	-1.82627	-2.55871	-1.69084	-2.33236	-2.21119	0.953909
56.7839	-2.12265	-2.39963	-2.33417	-3.74107	-0.323677	-3.30126	-1.86385	-2.64687	-1.82402	-2.39803	-2.29552	0.91737
57.2864	-2.20216	-2.48492	-2.42095	-3.81327	-0.503882	-3.32814	-1.91597	-2.72271	-1.97246	-2.4765	-2.3841	0.883514
57.7889	-2.28828	-2.5699	-2.5027	-3.89366	-0.679451	-3.36577	-1.96923	-2.81268	-2.11477	-2.55421	-2.47507	0.855087
58.2915	-2.36407	-2.64562	-2.58155	-3.96159	-0.858642	-3.3949	-2.01452	-2.89755	-2.25264	-2.6221	-2.55932	0.82409
58.794	-2.45316	-2.73438	-2.67551	-4.03969	-1.0207	-3.41585	-2.07468	-2.97705	-2.40317	-2.70237	-2.64965	0.797254
59.2965	-2.54592	-2.82213	-2.76599	-4.12121	-1.17394	-3.4479	-2.13566	-3.07053	-2.54686	-2.78096	-2.74111	0.776026
59.799	-2.62978	-2.90072	-2.85174	-4.19217	-1.33293	-3.46681	-2.18895	-3.15166	-2.68223	-2.84951	-2.82465	0.751602
60.3015	-2.72866	-2.99225	-2.95213	-4.27663	-1.47867	-3.48495	-2.25707	-3.23699	-2.82804	-2.93	-2.91654	0.732448
60.804	-2.82847	-3.08235	-3.05054	-4.35921	-1.61258	-3.51165	-2.32531	-3.32997	-2.96715	-3.0079	-3.00751	0.717834
61.3065	-2.92139	-3.16369	-3.14244	-4.43485	-1.75348	-3.52358	-2.38585	-3.40921	-3.09497	-3.07562	-3.09051	0.700592
61.809	-3.0303	-3.25825	-3.2481	-4.52508	-1.88629	-3.54213	-2.46088	-3.50027	-3.23141	-3.15492	-3.18376	0.688805
62.3116	-3.13716	-3.35132	-3.35323	-4.6086	-2.00563	-3.56448	-2.53514	-3.58924	-3.36194	-3.23091	-3.27376	0.679882
62.8141	-3.23918	-3.43636	-3.45017	-4.69006	-2.13235	-3.5741	-2.60154	-3.66937	-3.479	-3.29675	-3.35689	0.669958
63.3166	-3.35699	-3.53512	-3.55958	-4.78499	-2.25713	-3.59631	-2.68194	-3.76336	-3.60303	-3.37405	-3.45125	0.664307
63.8191	-3.46965	-3.6324	-3.66983	-4.86979	-2.3684	-3.6169	-2.76063	-3.84649	-3.72238	-3.44763	-3.54041	0.659998
64.3216	-3.57952	-3.72233	-3.77037	-4.9579	-2.48638	-3.63023	-2.83124	-3.92943	-3.82666	-3.51145	-3.62455	0.656764
64.8241	-3.70407	-3.8262	-3.88177	-5.05635	-2.6081	-3.65926	-2.91535	-4.02158	-3.93632	-3.58695	-3.7196	0.655443
65.3266	-3.82069	-3.92829	-3.99534	-5.14309	-2.71706	-3.68177	-2.99679	-4.09878	-4.04285	-3.65858	-3.80832	0.654759
65.8291	-3.93669	-4.02338	-4.09796	-5.23801	-2.83024	-3.70447	-3.06993	-4.18391	-4.13341	-3.72094	-3.89389	0.656966
66.3317	-4.06568	-4.13235	-4.20965	-5.33858	-2.95129	-3.7422	-3.15596	-4.26904	-4.22805	-3.79503	-3.98878	0.658396
66.8342	-4.18448	-4.23907	-4.32486	-5.42794	-3.06094	-3.77036	-3.23831	-4.34158	-4.32172	-3.86468	-4.07739	0.660728
67.3367	-4.30494	-4.33909	-4.42828	-5.52907	-3.17125	-3.80639	-3.31206	-4.42611	-4.39952	-3.92503	-4.16418	0.667023
67.8392	-4.43619	-4.45293	-4.53887	-5.63044	-3.29221	-3.85336	-3.39808	-4.50132	-4.48071	-3.99661	-4.25807	0.670432
68.3417	-4.55562	-4.56418	-4.65422	-5.72302	-3.40423	-3.89056	-3.47952	-4.57177	-4.56365	-4.06285	-4.34696	0.675473
68.8442	-4.67889	-4.66912	-4.75722	-5.8289	-3.51318	-3.94186	-3.55228	-4.65262	-4.63165	-4.11959	-4.43453	0.684651
69.3467	-4.81023	-4.78784	-4.86529	-5.9294	-3.63408	-3.99798	-3.63697	-4.71901	-4.70252	-4.18713	-4.52704	0.689761
69.8492	-4.92864	-4.9035	-4.97923	-6.02452	-3.74926	-4.04742	-3.71654	-4.79036	-4.77783	-4.24879	-4.61661	0.696918
70.3518	-5.05262	-5.013	-5.08052	-6.1317	-3.85772	-4.11455	-3.78763	-4.86562	-4.83945	-4.30133	-4.70442	0.707665
70.8543	-5.1814	-5.13581	-5.18458	-6.22837	-3.97756	-4.18011	-3.87055	-4.92758	-4.90326	-4.36498	-4.79542	0.713901
71.3568	-5.29648	-5.25466	-5.29517	-6.32345	-4.09506	-4.24446	-3.94787	-5.00152	-4.97398	-4.42292	-4.88556	0.721946
71.8593	-5.4183	-5.36701	-5.39274	-6.42714	-4.20261	-4.32603	-4.01691	-5.07062	-5.03249	-4.47262	-4.97265	0.732867
72.3618	-5.54122	-5.49167	-5.49025	-6.51685	-4.31932	-4.40013	-4.09752	-5.13309	-5.09234	-4.53402	-5.06164	0.739284
72.8643	-5.6501	-5.61092	-5.5943	-6.60886	-4.43702	-4.47855	-4.17196	-5.20836	-5.16104	-4.58987	-5.1511	0.746938
73.3668	-5.76623	-5.72265	-5.68488	-6.70463	-4.54253	-4.569	-4.23816	-5.27164	-5.21867	-4.6382	-5.23566	0.756949
73.8693	-5.87942	-5.84487	-5.77228	-6.78505	-4.65364	-4.64774	-4.31549	-5.33718	-5.27583	-4.6984	-5.32099	0.762525
74.3719	-5.97841	-5.9594	-5.86583	-6.87071	-4.76839	-4.73477	-4.38573	-5.40966	-5.34235	-4.7526	-5.40679	0.76882
74.8744	-6.08424	-6.06461	-5.94544	-6.95394	-4.86936	-4.82548	-4.44725	-5.46773	-5.39796	-4.79914	-5.48552	0.777032
75.3769	-6.18276	-6.17784	-6.01841	-7.02182	-4.97059	-4.90286	-4.51865	-5.53492	-5.4501	-4.85654	-5.56345	0.780861
75.8794	-6.26697	-6.28077	-6.09622	-7.09558	-5.07608	-4.9899	-4.58114	-5.59921	-5.51078	-4.90618	-5.64028	0.785225
76.3819	-6.35671	-6.37229	-6.15908	-7.1596	-5.16614	-5.07083	-4.63343	-5.65227	-5.56005	-4.94674	-5.70771	0.791028
76.8844	-6.43461	-6.46918	-6.21102	-7.2089	-5.24932	-5.13919	-4.69338	-5.71591	-5.60209	-4.99606	-5.77197	0.792583
77.3869	-6.49818	-6.55291	-6.26547	-7.26176	-5.33507	-5.21497	-4.74177	-5.76681	-5.65081	-5.03521	-5.8323	0.794692
77.8894	-6.56521	-6.62279	-6.30364	-7.29724	-5.40384	-5.27523	-4.77772	-5.81292	-5.68702	-5.0634	-5.8809	0.797591
78.392	-6.61604	-6.69499	-6.3264	-7.31894	-5.45789	-5.32513	-4.81844	-5.86405	-5.71151	-5.09797	-5.92314	0.796545
78.8945	-6.65264	-6.75087	-6.34895	-7.33955	-5.51099	-5.37684	-4.84442	-5.89602	-5.73973	-5.11966	-5.95797	0.796145
79.397	-6.69009	-6.79017	-6.35402	-7.33642	-5.54622	-5.40577	-4.85518	-5.92891	-5.75388	-5.12804	-5.97887	0.796037
79.8995	-6.7073	-6.8287	-6.33924	-7.32103	-5.55935	-5.42697	-4.8675	-5.95614	-5.75155	-5.13987	-5.98976	0.792658
80.402	-6.71058	-6.84781	-6.32116	-7.29876	-5.56671	-5.44191	-4.86179	-5.9634	-5.7496	-5.13558	-5.98973	0.790116
80.9045	-6.71179	-6.84768	-6.28438	-7.24852	-5.55601	-5.42988	-4.83815	-5.97349	-5.73236	-5.1152	-5.97374	0.78777
81.407	-6.68945	-6.84382	-6.22333	-7.18764	-5.51703	-5.41181	-4.81327	-5.9664	-5.69436	-5.09511	-5.94422	0.782983
81.9095	-6.65391	-6.81759	-6.15551	-7.11323	-5.46669	-5.37805	-4.76771	-5.94352	-5.65361	-5.05568	-5.90055	0.779266
82.4121	-6.61345	-6.76958	-6.06789	-7.00871	-5.39888	-5.31624	-4.70231	-5.91978	-5.59689	-4.99745	-5.83912	0.775941
82.9146	-6.54687	-6.71525	-5.95198	-6.8946	-5.29878	-5.24812	-4.63389	-5.87031	-5.51582	-4.93672	-5.76123	0.770876
83.4171	-6.46799	-6.63601	-5.82604	-6.7602	-5.18186	-5.15525	-4.54314	-5.81099	-5.42911	-4.85388	-5.66645	0.767372
83.9196	-6.38097	-6.53297	-5.68021	-6.59595	-5.04922	-5.03632	-4.43152	-5.74206	-5.32652	-4.7501	-5.55258	0.764486
84.4221	-6.26572	-6.42169	-5.50352	-6.42273	-4.88346	-4.90914	-4.31597	-5.64454	-5.1971	-4.64185	-5.42057	0.760438
84.9246	-6.13906	-6.28366	-5.3149	-6.22366	-4.69698	-4.7508	-4.17714	-5.54164	-5.06005	-4.5097	-5.26976	0.75883
85.4271	-6.00115	-6.12056	-5.10804	-5.99778	-4.49835	-4.57162	-4.01719	-5.41878	-4.90865	-4.35568	-5.09978	0.757597
85.9296	-5.83402	-5.94833	-4.86964	-5.76348	-4.26986	-4.38168	-3.85346	-5.27106	-4.72965	-4.19677	-4.9118	0.755627
86.4322	-5.65719	-5.74862	-4.6187	-5.49999	-4.01908	-4.15859	-3.66674	-5.1189	-4.54232	-4.01375	-4.70439	0.757032
86.9347	-5.46694	-5.52384	-4.35255	-5.21547	-3.7609	-3.92223	-3.46011	-4.93903	-4.34356	-3.80953	-4.47942	0.757778
87.4372	-5.24821	-5.29062	-4.05578	-4.92305	-3.47914	-3.67207	-3.25147	-4.74305	-4.11802	-3.60164	-4.23831	0.758275
87.9397	-5.02268	-5.03073	-3.74705	-4.60093	-3.17513	-3.3912	-3.02152	-4.53978	-3.88448	-3.37084	-3.97843	0.762873
88.4422	-4.7828	-4.74756	-3.42762	-4.2658	-2.86823	-3.10479	-2.77419	-4.30738	-3.64361	-3.12089	-3.70429	0.765555
88.9447	-4.5171	-4.45865	-3.08039	-3.92327	-2.54591	-2.80144	-2.52784	-4.06966	-3.37831	-2.86984	-3.41724	0.76884
89.4472	-4.2487	-4.14584	-2.72324	-3.55386	-2.20289	-2.47424	-2.26292	-3.81966	-3.10646	-2.59826	-3.11361	0.77647
89.9497	-3.96627	-3.8136	-2.36153	-3.18097	-1.86103	-2.14843	-1.98439	-3.54687	-2.8326	-2.31086	-2.80065	0.781347
90.4523	-3.66269	-3.48039	-1.97679	-2.80122	-1.51349	-1.80396	-1.71122	-3.2775	-2.53823	-2.02629	-2.47918	0.787639
90.9548	-3.36183	-3.12777	-1.5857	-2.40092	-1.14904	-1.44657	-1.42369	-2.99123	-2.23981	-1.72488	-2.14514	0.797667
91.4573	-3.04898	-2.7613	-1.19778	-2.00703	-0.789704	-1.09555	-1.12794	-2.69485	-1.94575	-1.41245	-1.80813	0.804828
91.9598	-2.72218	-2.40016	-0.793616	-1.60713	-0.435515	-0.726671	-0.843528	-2.40554	-1.63659	-1.10829	-1.46792	0.813661
92.4623	-2.40516	-2.02536	-0.388184	-1.19629	-0.0702385	-0.3581	-0.550168	-2.09885	-1.32694	-0.792339	-1.12116	0.825175
92.9648	-2.08	-1.64354	0.00508932	-0.800941	0.28684	0.00196969	-0.255037	-1.79755	-1.02896	-0.471602	-0.778373	0.834677
93.4673	-1.75021	-1.27426	0.406349	-0.400994	0.628587	0.375723	0.022365	-1.50181	-0.722497	-0.165658	-0.438241	0.845512
93.9698	-1.43766	-0.89766	0.803076	-0.00210718	0.974536	0.735896	0.303324	-1.19496	-0.419682	0.146419	-0.0988816	0.858201
94.4724	-1.12136	-0.521386	1.17852	0.374498	1.3105	1.08807	0.57984	-0.906581	-0.135886	0.456735	0.230296	0.870159
94.9749	-0.810207	-0.165078	1.55351	0.753494	1.62258	1.44612	0.832879	-0.619171	0.149524	0.746054	0.550971	0.882497
95.4774	-0.522404	0.192227	1.91882	1.11856	1.93131	1.77998	1.08488	-0.333044	0.427524	1.03649	0.863433	0.896349
95.9799	-0.234589	0.54188	2.25514	1.45789	2.22942	2.10838	1.32707	-0.0714227	0.680073	1.31934	1.16132	0.910319
96.4824	0.0392106	0.864658	2.58382	1.79643	2.49751	2.43234	1.54132	0.192711	0.927973	1.57604	1.4452	0.923644
96.9849	0.286008	1.18294	2.89952	2.10939	2.75469	2.72677	1.75147	0.440483	1.16579	1.82997	1.7147	0.938613
97.4874	0.530338	1.48733	3.18103	2.39739	3.00172	3.01904	1.9483	0.666128	1.37338	2.07178	1.96764	0.953741
97.9899	0.753704	1.75977	3.44963	2.68038	3.21586	3.29604	2.1152	0.892462	1.57121	2.28418	2.20184	0.967842
98.4925	0.947185	2.02287	3.70396	2.92689	3.41099	3.54116	2.27661	1.08796	1.75761	2.49096	2.41662	0.983758
98.995	1.14484	2.26841	3.91856	3.17443	3.60157	3.79726	2.42366	1.28621	1.90909	2.68367	2.62077	0.998319
99.4975	1.32035	2.50228	4.1321	3.37565	3.76888	4.03516	2.55287	1.45522	2.05697	2.86387	2.80634	1.01508
100	1.36005	2.63137	4.30465	3.37906	3.81481	4.09985	2.62674	1.46422	2.17605	2.96518	2.8822	1.03193

## Sheet: M2_LeftLeg_NW
StancePhase	NDevL_Meas1	NDevL_Meas2	NDevL_Meas3	NDevL_Meas4	NDevL_Meas5	NDevL_Meas6	NDevL_Meas7	NDevL_Meas8	NDevL_Meas9	NDevL_Meas10	NDevL_Mean	NDevL_SD
0	-4.23548	-4.8538	-4.6992	-4.84407	-4.35311	-4.62472	-4.3509	-4.05815	-4.45255	-5.13142	-4.56034	0.328691
0.502513	-4.11258	-4.73715	-4.61923	-4.67573	-4.22447	-4.47552	-4.28687	-3.90625	-4.3766	-5.01377	-4.44282	0.3287
1.00503	-3.99101	-4.56906	-4.44454	-4.53316	-4.10295	-4.30912	-4.18597	-3.77335	-4.20953	-4.84339	-4.29621	0.311932
1.50754	-3.86344	-4.4137	-4.30038	-4.37911	-3.97469	-4.14272	-4.08984	-3.6301	-4.07089	-4.68419	-4.15491	0.302368
2.01005	-3.74813	-4.26745	-4.15564	-4.22075	-3.85053	-3.9885	-4.00321	-3.49636	-3.93081	-4.53268	-4.01941	0.292278
2.51256	-3.63556	-4.10677	-3.9992	-4.07418	-3.73916	-3.8236	-3.90167	-3.36505	-3.77853	-4.3658	-3.87895	0.278495
3.01508	-3.51255	-3.94465	-3.85793	-3.91135	-3.61765	-3.65527	-3.7984	-3.22128	-3.64124	-4.19667	-3.7357	0.268667
3.51759	-3.4075	-3.79543	-3.72017	-3.75413	-3.49881	-3.50281	-3.70732	-3.09581	-3.50747	-4.0399	-3.60293	0.258381
4.0201	-3.3031	-3.63327	-3.57272	-3.60542	-3.39637	-3.33691	-3.60218	-2.9622	-3.36422	-3.86999	-3.46464	0.247827
4.52261	-3.19153	-3.47161	-3.44107	-3.44107	-3.28715	-3.17796	-3.49634	-2.82662	-3.23734	-3.70046	-3.32711	0.239362
5.02513	-3.09993	-3.32424	-3.3167	-3.28916	-3.17622	-3.03147	-3.40268	-2.70796	-3.11852	-3.54519	-3.20121	0.232127
5.52764	-3.0062	-3.165	-3.18293	-3.14066	-3.08298	-2.87168	-3.29464	-2.57483	-2.99128	-3.37823	-3.06884	0.227837
6.03015	-2.9084	-3.00817	-3.0645	-2.97955	-2.98677	-2.72771	-3.18629	-2.45211	-2.88078	-3.21389	-2.94082	0.222905
6.53266	-2.831	-2.86676	-2.95631	-2.83576	-2.88421	-2.58966	-3.08999	-2.3379	-2.78213	-3.06533	-2.8239	0.222386
7.03518	-2.74808	-2.7141	-2.83852	-2.68963	-2.79801	-2.44213	-2.97925	-2.21047	-2.67574	-2.90614	-2.70021	0.225735
7.53769	-2.66381	-2.56518	-2.73442	-2.53621	-2.71243	-2.31578	-2.86916	-2.1022	-2.5854	-2.75137	-2.5836	0.226455
8.0402	-2.59872	-2.43212	-2.64233	-2.4023	-2.61601	-2.18753	-2.77168	-1.991	-2.50978	-2.61331	-2.47648	0.23465
8.54271	-2.52461	-2.28797	-2.53977	-2.26078	-2.53234	-2.05655	-2.66028	-1.87519	-2.42675	-2.4652	-2.36294	0.244241
9.04523	-2.45179	-2.14861	-2.44803	-2.11896	-2.45293	-1.9473	-2.55092	-1.7798	-2.35821	-2.32295	-2.25795	0.251271
9.54774	-2.3961	-2.02555	-2.36926	-1.9961	-2.35983	-1.8294	-2.45486	-1.67271	-2.30665	-2.19814	-2.16086	0.266886
10.0503	-2.32875	-1.89179	-2.27914	-1.8622	-2.27505	-1.71715	-2.34546	-1.57348	-2.24799	-2.06395	-2.0585	0.279878
10.5528	-2.26582	-1.76426	-2.19674	-1.73595	-2.19851	-1.62279	-2.23951	-1.48808	-2.20172	-1.93734	-1.96507	0.292155
11.0553	-2.21772	-1.65375	-2.1283	-1.62573	-2.10784	-1.51631	-2.14758	-1.38917	-2.174	-1.82921	-1.87896	0.312205
11.5578	-2.15627	-1.5332	-2.04838	-1.50365	-2.02069	-1.42383	-2.04292	-1.30866	-2.13926	-1.71259	-1.78895	0.326559
12.0603	-2.1024	-1.42037	-1.97329	-1.3968	-1.94532	-1.34198	-1.94308	-1.23032	-2.11396	-1.60528	-1.70728	0.342312
12.5628	-2.06028	-1.32513	-1.9131	-1.30089	-1.85736	-1.24858	-1.85766	-1.14424	-2.10777	-1.51706	-1.63321	0.363995
13.0653	-2.00366	-1.22018	-1.84156	-1.19481	-1.76783	-1.17482	-1.75973	-1.07983	-2.09435	-1.42057	-1.55574	0.378852
13.5678	-1.95726	-1.12396	-1.77164	-1.10942	-1.69245	-1.10217	-1.66753	-1.00591	-2.08687	-1.33407	-1.48513	0.396382
14.0704	-1.91885	-1.04527	-1.71685	-1.0282	-1.60777	-1.02185	-1.58984	-0.934833	-2.0985	-1.26598	-1.42279	0.418054
14.5729	-1.86555	-0.956725	-1.6509	-0.940491	-1.51694	-0.962186	-1.49986	-0.879856	-2.10295	-1.18867	-1.35641	0.433718
15.0754	-1.82477	-0.87751	-1.58317	-0.87567	-1.44132	-0.894217	-1.41679	-0.809433	-2.10984	-1.12097	-1.29537	0.452245
15.5779	-1.78823	-0.815507	-1.5306	-0.80776	-1.36111	-0.824961	-1.34876	-0.752668	-2.13559	-1.0702	-1.24354	0.473647
16.0804	-1.73762	-0.743455	-1.46774	-0.738508	-1.27096	-0.772955	-1.2691	-0.700549	-2.1546	-1.00892	-1.18644	0.490995
16.5829	-1.70192	-0.681382	-1.40028	-0.690934	-1.19526	-0.7061	-1.19771	-0.635701	-2.17269	-0.956707	-1.13387	0.510352
17.0854	-1.6671	-0.636286	-1.34844	-0.634038	-1.12016	-0.645506	-1.14162	-0.59054	-2.20908	-0.920107	-1.09129	0.53181
17.5879	-1.62027	-0.581058	-1.2883	-0.58179	-1.03237	-0.595212	-1.07391	-0.537686	-2.23936	-0.871925	-1.04219	0.551461
18.0905	-1.59036	-0.53645	-1.22181	-0.546918	-0.956505	-0.527848	-1.01489	-0.481902	-2.26529	-0.832534	-0.997451	0.571577
18.593	-1.55803	-0.508418	-1.1719	-0.498515	-0.886465	-0.47332	-0.970267	-0.44381	-2.30826	-0.807577	-0.962656	0.593409
19.0955	-1.51627	-0.469986	-1.11658	-0.460359	-0.802685	-0.419995	-0.913092	-0.39008	-2.34562	-0.770108	-0.920478	0.615309
19.598	-1.49245	-0.44252	-1.05373	-0.432627	-0.727298	-0.351951	-0.864164	-0.345452	-2.37509	-0.741142	-0.882643	0.635913
20.1005	-1.46281	-0.430933	-1.00814	-0.389716	-0.663082	-0.300448	-0.828208	-0.309128	-2.41986	-0.725367	-0.85377	0.658098
20.603	-1.42672	-0.408499	-0.96013	-0.361305	-0.586706	-0.240983	-0.778546	-0.257205	-2.45977	-0.696121	-0.817599	0.681483
21.1055	-1.40871	-0.397215	-0.903426	-0.335244	-0.515369	-0.173084	-0.736671	-0.223098	-2.48868	-0.675049	-0.785655	0.702023
21.608	-1.38191	-0.401009	-0.864079	-0.29559	-0.460406	-0.121699	-0.706508	-0.1849	-2.53107	-0.665994	-0.761316	0.724066
22.1106	-1.35219	-0.393496	-0.825229	-0.273135	-0.397092	-0.0554791	-0.661762	-0.139194	-2.5698	-0.642719	-0.73101	0.747599
22.6131	-1.34012	-0.397271	-0.776619	-0.24533	-0.335189	0.010363	-0.624625	-0.1127	-2.59503	-0.62755	-0.704408	0.767283
23.1156	-1.31702	-0.415278	-0.74491	-0.208394	-0.292833	0.0633936	-0.598237	-0.0723535	-2.63196	-0.623532	-0.684112	0.788397
23.6181	-1.29494	-0.421533	-0.716441	-0.188999	-0.246596	0.134188	-0.55673	-0.0368703	-2.66688	-0.604845	-0.659965	0.810778
24.1206	-1.28942	-0.439177	-0.677153	-0.157752	-0.197541	0.195539	-0.522985	-0.0138707	-2.68645	-0.594422	-0.638324	0.829033
24.6231	-1.27128	-0.470171	-0.653595	-0.123598	-0.168629	0.250827	-0.499386	0.0256878	-2.71594	-0.594444	-0.622053	0.848611
25.1256	-1.25814	-0.488959	-0.635624	-0.104649	-0.140652	0.322315	-0.460507	0.0495119	-2.74535	-0.579511	-0.604157	0.869092
25.6281	-1.25966	-0.519148	-0.605689	-0.0694755	-0.105929	0.377484	-0.429888	0.0726878	-2.7582	-0.573118	-0.587093	0.885756
26.1307	-1.2476	-0.561681	-0.589556	-0.038296	-0.0896732	0.434843	-0.409107	0.106802	-2.7792	-0.576596	-0.575006	0.903513
26.6332	-1.24434	-0.591436	-0.580845	-0.017665	-0.079223	0.502695	-0.37317	0.120827	-2.8023	-0.564994	-0.563046	0.921992
27.1357	-1.2532	-0.632398	-0.558911	0.0207364	-0.0590648	0.551229	-0.346222	0.145649	-2.80826	-0.562342	-0.550278	0.937264
27.6382	-1.24829	-0.68446	-0.548061	0.0487075	-0.0537466	0.609566	-0.329009	0.169981	-2.82059	-0.569101	-0.542499	0.953215
28.1407	-1.25561	-0.72294	-0.545837	0.0723829	-0.0586838	0.669817	-0.296978	0.178369	-2.83722	-0.560776	-0.535747	0.970023
28.6432	-1.27192	-0.772101	-0.529051	0.112323	-0.0523486	0.712308	-0.274828	0.203286	-2.83653	-0.561876	-0.527074	0.984149
29.1457	-1.27492	-0.830767	-0.520027	0.136965	-0.05575	0.769544	-0.262393	0.215719	-2.84018	-0.571969	-0.523377	0.998331
29.6482	-1.29289	-0.874705	-0.520475	0.164188	-0.0729165	0.81923	-0.235495	0.222951	-2.85009	-0.567027	-0.520723	1.01375
30.1508	-1.31616	-0.928368	-0.505384	0.203381	-0.0788189	0.856755	-0.219259	0.244095	-2.84277	-0.572001	-0.515854	1.02666
30.6533	-1.3271	-0.989511	-0.49468	0.224805	-0.0884496	0.909833	-0.21248	0.245794	-2.83748	-0.585554	-0.515483	1.03889
31.1558	-1.35485	-1.03435	-0.494307	0.255214	-0.113956	0.947156	-0.19135	0.25483	-2.84007	-0.584142	-0.515583	1.0528
31.6583	-1.38375	-1.08747	-0.478081	0.291256	-0.129725	0.980359	-0.181343	0.268203	-2.82577	-0.593109	-0.513942	1.064
32.1608	-1.40167	-1.14562	-0.463065	0.309987	-0.14295	1.02536	-0.180231	0.26371	-2.81093	-0.610178	-0.515559	1.07378
32.6633	-1.43711	-1.18559	-0.459355	0.342693	-0.172425	1.04959	-0.164644	0.27539	-2.8052	-0.612289	-0.516894	1.08556
33.1658	-1.46924	-1.23215	-0.44029	0.373789	-0.194941	1.07816	-0.160407	0.279608	-2.78314	-0.625108	-0.517373	1.09416
33.6683	-1.49203	-1.28135	-0.419717	0.390914	-0.209053	1.1112	-0.16433	0.275619	-2.7578	-0.645402	-0.519195	1.10075
34.1709	-1.53195	-1.3107	-0.411698	0.424679	-0.23796	1.12312	-0.153557	0.289111	-2.7424	-0.650611	-0.520196	1.10945
34.6734	-1.56418	-1.34533	-0.389748	0.449748	-0.26358	1.14638	-0.154257	0.286821	-2.71147	-0.666681	-0.52123	1.11456
35.1759	-1.58908	-1.38071	-0.364111	0.466405	-0.275993	1.16525	-0.162295	0.289855	-2.67445	-0.689432	-0.521456	1.11728
35.6784	-1.62998	-1.39503	-0.352382	0.499539	-0.300024	1.16763	-0.155345	0.303891	-2.64781	-0.696834	-0.520636	1.12212
36.1809	-1.6593	-1.4138	-0.328747	0.518255	-0.324809	1.18516	-0.159857	0.301432	-2.60672	-0.715071	-0.520346	1.12319
36.6834	-1.68374	-1.43183	-0.299451	0.535525	-0.333178	1.19021	-0.170733	0.315774	-2.55674	-0.73901	-0.517317	1.12175
37.1859	-1.72231	-1.42801	-0.285043	0.566409	-0.348719	1.18721	-0.166198	0.330121	-2.51724	-0.747142	-0.513091	1.12237
37.6884	-1.74597	-1.42817	-0.26093	0.579569	-0.369227	1.19913	-0.172946	0.335305	-2.46465	-0.765806	-0.509369	1.11928
38.191	-1.76729	-1.42662	-0.22915	0.598557	-0.372494	1.19343	-0.184974	0.361611	-2.40059	-0.788877	-0.50164	1.11386
38.6935	-1.80006	-1.40292	-0.212681	0.626102	-0.378232	1.18998	-0.181122	0.377506	-2.34698	-0.795337	-0.492374	1.11039
39.196	-1.81512	-1.38334	-0.188758	0.635634	-0.393216	1.1974	-0.188351	0.396326	-2.28224	-0.811596	-0.483326	1.10354
39.6985	-1.83025	-1.36166	-0.155137	0.657445	-0.392815	1.18631	-0.199813	0.431622	-2.20415	-0.830546	-0.469899	1.09484
40.201	-1.85344	-1.31815	-0.136643	0.681495	-0.390464	1.18696	-0.194982	0.451504	-2.13677	-0.831707	-0.45422	1.08799
40.7035	-1.85685	-1.27952	-0.112885	0.690395	-0.400978	1.19145	-0.201026	0.485819	-2.06125	-0.841595	-0.438644	1.07828
41.206	-1.86269	-1.23906	-0.0773611	0.716163	-0.400132	1.18079	-0.210201	0.525178	-1.97161	-0.852314	-0.419123	1.06746
41.7085	-1.87289	-1.17766	-0.0561085	0.737629	-0.393452	1.1881	-0.202566	0.551857	-1.89367	-0.844078	-0.396284	1.0584
42.2111	-1.86227	-1.12253	-0.0315889	0.749417	-0.402054	1.19108	-0.205428	0.59866	-1.81182	-0.843667	-0.37402	1.04707
42.7136	-1.85652	-1.06632	0.00685597	0.779985	-0.404986	1.18586	-0.210193	0.637395	-1.71647	-0.842568	-0.348696	1.03565
43.2161	-1.85154	-0.990524	0.0326708	0.800497	-0.399125	1.20041	-0.19759	0.672717	-1.63447	-0.821739	-0.31887	1.02594
43.7186	-1.82602	-0.922773	0.0601087	0.818441	-0.409172	1.20366	-0.195146	0.725425	-1.5535	-0.808255	-0.290722	1.01441
44.2211	-1.80793	-0.855024	0.103689	0.854031	-0.419555	1.2079	-0.19353	0.761333	-1.4601	-0.792969	-0.260216	1.00419
44.7236	-1.78733	-0.769324	0.136897	0.875442	-0.418538	1.22916	-0.174163	0.805516	-1.38087	-0.757515	-0.224073	0.995284
45.2261	-1.7476	-0.693672	0.170155	0.901775	-0.431176	1.2353	-0.164768	0.85702	-1.30652	-0.729219	-0.190871	0.984625
45.7286	-1.71769	-0.619163	0.221377	0.94168	-0.448991	1.25167	-0.155261	0.891247	-1.21976	-0.698293	-0.155318	0.976984
46.2312	-1.68211	-0.528324	0.26464	0.96553	-0.453093	1.27844	-0.127784	0.942163	-1.14617	-0.647075	-0.113378	0.969446
46.7337	-1.62971	-0.449418	0.306237	1.001	-0.466117	1.29013	-0.110318	0.987245	-1.08001	-0.603235	-0.0754188	0.960073
47.2362	-1.589	-0.372613	0.367062	1.04382	-0.487983	1.31897	-0.0921708	1.02283	-1.00094	-0.556444	-0.0346469	0.955689
47.7387	-1.53951	-0.280939	0.422415	1.07154	-0.495063	1.34914	-0.0562404	1.07617	-0.933272	-0.489802	0.0124432	0.949359
48.2412	-1.47592	-0.202871	0.474196	1.11607	-0.504996	1.3682	-0.0307279	1.11341	-0.875323	-0.431388	0.0550644	0.941603
48.7437	-1.42476	-0.127472	0.545663	1.16095	-0.526014	1.4075	-0.00402863	1.15368	-0.804291	-0.370311	0.101091	0.940584
49.2462	-1.36135	-0.0381534	0.613841	1.19469	-0.532439	1.43923	0.0405466	1.2048	-0.742624	-0.290393	0.152814	0.935068
49.7487	-1.2866	0.0366462	0.676094	1.24812	-0.534739	1.46727	0.0750004	1.23708	-0.692653	-0.220086	0.200613	0.929286
50.2513	-1.22398	0.109041	0.757537	1.29511	-0.548438	1.51432	0.112069	1.2835	-0.629376	-0.147827	0.252196	0.930771
50.7538	-1.14611	0.195122	0.837558	1.33677	-0.548988	1.54727	0.16795	1.32869	-0.572441	-0.0581272	0.308769	0.925373
51.2563	-1.06032	0.266383	0.909124	1.39768	-0.538671	1.58512	0.214639	1.36061	-0.527657	0.020209	0.362713	0.921268
51.7588	-0.986127	0.335875	0.998638	1.44613	-0.538799	1.63616	0.265494	1.41099	-0.468212	0.0994284	0.419958	0.923039
52.2613	-0.894697	0.419033	1.08839	1.49575	-0.529147	1.66993	0.335801	1.44818	-0.410415	0.194274	0.481709	0.916655
52.7638	-0.799491	0.487229	1.16705	1.56087	-0.503652	1.71603	0.397056	1.4835	-0.363919	0.275581	0.542025	0.913005
53.2663	-0.715092	0.55448	1.26168	1.60947	-0.486829	1.76625	0.462759	1.53285	-0.301564	0.356413	0.604043	0.91231
53.7688	-0.612474	0.635607	1.35795	1.66579	-0.464957	1.80053	0.546981	1.56286	-0.236705	0.450943	0.670653	0.904277
54.2714	-0.510667	0.701994	1.44056	1.73162	-0.424145	1.85197	0.620407	1.60319	-0.183499	0.529981	0.736141	0.899853
54.7739	-0.418468	0.76863	1.53665	1.78003	-0.389015	1.89786	0.696758	1.64655	-0.115401	0.607849	0.801144	0.895047
55.2764	-0.307905	0.849644	1.63572	1.84195	-0.353983	1.93367	0.789134	1.67324	-0.0424939	0.698323	0.871731	0.88583
55.7789	-0.202645	0.916365	1.71893	1.90619	-0.299018	1.98779	0.867798	1.71766	0.0172541	0.772414	0.940274	0.879962
56.2814	-0.105037	0.984567	1.81286	1.9553	-0.246003	2.0286	0.947327	1.75258	0.0896655	0.845581	1.00654	0.870919
56.7839	0.0105221	1.06758	1.91123	2.02173	-0.198292	2.06823	1.04023	1.78106	0.168644	0.930986	1.08019	0.861408
57.2864	0.116803	1.13662	1.99219	2.08292	-0.132126	2.12323	1.1168	1.82637	0.233216	0.999656	1.14957	0.853749
57.7889	0.218044	1.20821	2.08126	2.13379	-0.0640413	2.16074	1.19274	1.85375	0.308027	1.06796	1.21605	0.841403
58.2915	0.336117	1.29487	2.1766	2.20292	-0.00597908	2.20656	1.28005	1.8877	0.391249	1.14828	1.29184	0.832279
58.794	0.441401	1.36772	2.25391	2.26007	0.0667529	2.26113	1.34916	1.9296	0.459435	1.21165	1.36008	0.82295
59.2965	0.544556	1.44397	2.33688	2.31346	0.14502	2.29852	1.41698	1.95319	0.535394	1.2753	1.42633	0.809023
59.799	0.662574	1.53527	2.42814	2.38311	0.209739	2.35182	1.49492	1.99321	0.621595	1.35084	1.50312	0.800781
60.3015	0.76484	1.61256	2.50138	2.43605	0.283729	2.40526	1.55364	2.02848	0.692605	1.40932	1.56879	0.790629
60.804	0.868078	1.69367	2.57779	2.49254	0.366517	2.44629	1.61119	2.05335	0.76876	1.4688	1.6347	0.777221
61.3065	0.98357	1.78932	2.66441	2.56066	0.43418	2.50714	1.6783	2.09689	0.856769	1.54008	1.71113	0.770224
61.809	1.08131	1.87022	2.73354	2.61011	0.504867	2.55961	1.72589	2.1251	0.929813	1.59422	1.77347	0.760651
62.3116	1.18345	1.95484	2.80332	2.66991	0.586779	2.60755	1.77302	2.15563	1.00525	1.65008	1.83898	0.749641
62.8141	1.29495	2.05297	2.88504	2.73471	0.653767	2.67427	1.82971	2.19855	1.09393	1.71758	1.91355	0.744192
63.3166	1.3879	2.13521	2.95031	2.78186	0.717018	2.72591	1.86711	2.22263	1.16833	1.76783	1.97241	0.736774
63.8191	1.48878	2.22078	3.01373	2.84437	0.792561	2.78184	1.90523	2.26088	1.24243	1.82044	2.0371	0.729483
64.3216	1.59583	2.31864	3.0906	2.90428	0.855292	2.85068	1.95327	2.29974	1.331	1.88443	2.10838	0.725834
64.8241	1.68453	2.39943	3.1525	2.9504	0.908379	2.90132	1.98268	2.32528	1.40653	1.93103	2.16421	0.721727
65.3266	1.78434	2.48323	3.21012	3.01433	0.974096	2.96408	2.01432	2.3708	1.47919	1.98073	2.22752	0.718552
65.8291	1.88673	2.57819	3.28241	3.06838	1.03153	3.0307	2.0566	2.40535	1.5673	2.04183	2.2949	0.716492
66.3317	1.97175	2.65504	3.34161	3.11478	1.07537	3.08054	2.08132	2.43869	1.64396	2.08595	2.3489	0.715768
66.8342	2.07041	2.73469	3.39416	3.17842	1.13137	3.14745	2.11015	2.48912	1.71517	2.13462	2.41056	0.715953
67.3367	2.16771	2.82439	3.46222	3.2264	1.18506	3.20811	2.15062	2.52239	1.8023	2.19544	2.47447	0.71455
67.8392	2.24931	2.89495	3.5194	3.27404	1.2229	3.25758	2.17473	2.56754	1.87971	2.24044	2.52806	0.716213
68.3417	2.34622	2.96807	3.56776	3.33544	1.27081	3.32474	2.20463	2.61941	1.94907	2.29178	2.58779	0.718272
68.8442	2.43766	3.05012	3.63216	3.378	1.32229	3.37683	2.24671	2.65612	2.03433	2.35609	2.64903	0.716395
69.3467	2.51567	3.1121	3.6883	3.42782	1.35694	3.42575	2.27294	2.71273	2.11174	2.40531	2.70293	0.719267
69.8492	2.60982	3.17665	3.73372	3.4859	1.39774	3.48805	2.30579	2.76284	2.17846	2.46184	2.76008	0.721914
70.3518	2.69456	3.24928	3.79541	3.52535	1.4469	3.52937	2.3505	2.80695	2.26034	2.53099	2.81897	0.719174
70.8543	2.76879	3.30141	3.85168	3.57862	1.47957	3.57561	2.379	2.87004	2.33594	2.58445	2.87251	0.722737
71.3568	2.85922	3.35654	3.89558	3.63313	1.51301	3.62674	2.41412	2.91637	2.3978	2.64489	2.92574	0.725539
71.8593	2.93671	3.41932	3.95541	3.6718	1.55792	3.65556	2.46	2.96867	2.47295	2.71646	2.98148	0.722699
72.3618	3.00713	3.46153	4.01251	3.72785	1.58778	3.69577	2.48858	3.0303	2.5428	2.77083	3.03251	0.727241
72.8643	3.09285	3.50745	4.05534	3.77696	1.61199	3.73069	2.52313	3.07244	2.59553	2.83118	3.07975	0.730689
73.3668	3.16244	3.56075	4.11265	3.81467	1.64844	3.74716	2.56664	3.12978	2.65891	2.90064	3.13021	0.729442
73.8693	3.22835	3.59354	4.16917	3.86959	1.6721	3.77806	2.59114	3.18217	2.71786	2.951	3.1753	0.735703
74.3719	3.30739	3.63069	4.20898	3.90968	1.68351	3.79397	2.62046	3.22094	2.75667	3.00615	3.21384	0.740853
74.8744	3.36723	3.67473	4.26071	3.94416	1.70591	3.79886	2.6566	3.27661	2.80326	3.06832	3.25564	0.742974
75.3769	3.42633	3.69793	4.31301	3.99239	1.71897	3.81638	2.67195	3.31436	2.84643	3.10972	3.29075	0.751439
75.8794	3.49506	3.72555	4.34617	4.01995	1.71454	3.81155	2.69105	3.34962	2.86689	3.15507	3.31755	0.759102
76.3819	3.54181	3.75892	4.38814	4.04839	1.71862	3.80452	2.71496	3.39432	2.89194	3.20568	3.34673	0.765453
76.8844	3.59028	3.77053	4.4318	4.0845	1.71798	3.80364	2.71653	3.41475	2.91455	3.23411	3.36787	0.775958
77.3869	3.64381	3.78614	4.45406	4.09725	1.69665	3.77715	2.72096	3.44335	2.91239	3.26564	3.37974	0.786277
77.8894	3.67307	3.80599	4.48132	4.11689	1.68017	3.75623	2.72837	3.46765	2.91154	3.30044	3.39217	0.79658
78.392	3.70586	3.80292	4.51075	4.13626	1.66379	3.73177	2.71212	3.47067	2.90939	3.31138	3.39549	0.808479
78.8945	3.73822	3.80315	4.51633	4.13263	1.62542	3.68308	2.69803	3.48674	2.88112	3.32436	3.38891	0.820783
79.397	3.74464	3.8057	4.52236	4.1396	1.58701	3.64447	2.68518	3.48444	2.85088	3.3385	3.38028	0.833752
79.8995	3.75566	3.78374	4.53044	4.13695	1.55279	3.59154	2.64749	3.47123	2.82042	3.3272	3.36175	0.846005
80.402	3.7601	3.76386	4.51242	4.1139	1.49707	3.51986	2.61127	3.46703	2.76287	3.317	3.33254	0.85885
80.9045	3.73759	3.74389	4.49	4.10184	1.43568	3.45821	2.57447	3.43573	2.69978	3.30593	3.29831	0.872631
81.407	3.71981	3.69748	4.46926	4.07083	1.38124	3.37309	2.51151	3.40556	2.6371	3.26799	3.25339	0.884067
81.9095	3.68887	3.65168	4.42073	4.02415	1.30741	3.27748	2.44904	3.37254	2.54663	3.23022	3.19687	0.895775
82.4121	3.63072	3.60317	4.36304	3.98565	1.222	3.18731	2.38381	3.31259	2.44691	3.18951	3.13247	0.908669
82.9146	3.57672	3.52623	4.3066	3.92078	1.14439	3.06854	2.29079	3.26153	2.34803	3.12052	3.05641	0.918433
83.4171	3.50335	3.44839	4.22124	3.84625	1.05052	2.9481	2.19704	3.1933	2.22125	3.05074	2.96802	0.927724
83.9196	3.404	3.36522	4.12205	3.77425	0.939147	2.82499	2.09822	3.10703	2.08169	2.97595	2.86925	0.938699
84.4221	3.30809	3.25187	4.02336	3.67142	0.833865	2.67313	1.97024	3.02921	1.94324	2.87156	2.7576	0.946474
84.9246	3.18788	3.13644	3.89509	3.56502	0.715431	2.52616	1.84069	2.92378	1.77725	2.76542	2.63332	0.952977
85.4271	3.04443	3.01351	3.74859	3.45347	0.573596	2.36647	1.70425	2.81319	1.5951	2.65214	2.49648	0.96207
85.9296	2.90361	2.85933	3.60205	3.31039	0.433496	2.18229	1.53788	2.70217	1.41418	2.50795	2.34534	0.96845
86.4322	2.73495	2.70254	3.42653	3.16892	0.283057	2.00545	1.36951	2.56154	1.2068	2.36109	2.18204	0.973198
86.9347	2.54716	2.53687	3.22982	3.01418	0.104808	1.80658	1.19294	2.42635	0.980679	2.2052	2.00446	0.9816
87.4372	2.36123	2.33991	3.03358	2.83141	-0.0769537	1.59144	0.986396	2.27762	0.756497	2.01779	1.81189	0.987896
87.9397	2.14586	2.14081	2.81086	2.6539	-0.265379	1.3823	0.778416	2.10659	0.50848	1.82776	1.60896	0.992666
88.4422	1.91698	1.93251	2.56576	2.45635	-0.48259	1.14611	0.562229	1.94442	0.24085	1.62812	1.39107	1.00152
88.9447	1.68983	1.69408	2.32287	2.23807	-0.707578	0.904414	0.317824	1.75766	-0.0229199	1.39807	1.15923	1.00863
89.4472	1.43425	1.45507	2.0579	2.02684	-0.934207	0.664556	0.0743377	1.56188	-0.305972	1.16712	0.920179	1.01463
89.9497	1.17241	1.20783	1.77134	1.79167	-1.18652	0.398324	-0.175455	1.37017	-0.607519	0.92778	0.667003	1.02397
90.4523	0.913153	0.93317	1.49	1.54586	-1.44919	0.137258	-0.449863	1.15085	-0.901873	0.66104	0.40304	1.03205
90.9548	0.629041	0.661136	1.19283	1.30721	-1.70788	-0.127456	-0.719573	0.936446	-1.20897	0.396792	0.135957	1.03958
91.4573	0.346804	0.383726	0.876694	1.0447	-1.98588	-0.411895	-0.992344	0.716645	-1.53141	0.127096	-0.142586	1.04866
91.9598	0.0685821	0.0836961	0.569839	0.783034	-2.27508	-0.682591	-1.28496	0.476564	-1.84213	-0.165315	-0.426836	1.0577
92.4623	-0.22913	-0.20863	0.254815	0.527495	-2.55457	-0.961361	-1.56808	0.250399	-2.15756	-0.450436	-0.709705	1.06625
92.9648	-0.516582	-0.501478	-0.0750718	0.252459	-2.84389	-1.24844	-1.8498	0.0103132	-2.48369	-0.736606	-0.999278	1.07402
93.4673	-0.797946	-0.810256	-0.390984	-0.0104667	-3.14253	-1.51667	-2.14525	-0.235104	-2.79282	-1.03945	-1.28815	1.08353
93.9698	-1.09156	-1.10467	-0.706504	-0.268643	-3.42551	-1.79469	-2.42511	-0.465241	-3.09754	-1.329	-1.57085	1.09144
94.4724	-1.36618	-1.39323	-1.03164	-0.538102	-3.70652	-2.06735	-2.69774	-0.711485	-3.40693	-1.61388	-1.85331	1.09656
94.9749	-1.63162	-1.6899	-1.33769	-0.785733	-3.99258	-2.31978	-2.97693	-0.945955	-3.69344	-1.90817	-2.12818	1.10528
95.4774	-1.90046	-1.96492	-1.63412	-1.02957	-4.25788	-2.57976	-3.23389	-1.16979	-3.96572	-2.18229	-2.39184	1.11028
95.9799	-2.14171	-2.2272	-1.934	-1.27395	-4.50895	-2.82082	-3.47742	-1.40294	-4.23589	-2.44522	-2.64681	1.1118
96.4824	-2.37009	-2.48983	-2.20969	-1.48963	-4.75929	-3.04305	-3.72047	-1.61107	-4.47751	-2.7101	-2.88807	1.11802
96.9849	-2.59262	-2.72386	-2.4667	-1.70196	-4.98536	-3.26671	-3.93492	-1.81507	-4.69543	-2.94821	-3.11309	1.11812
97.4874	-2.78028	-2.93881	-2.72125	-1.9037	-5.18605	-3.46094	-4.13003	-2.01473	-4.90486	-3.1692	-3.32099	1.11542
97.9899	-2.95233	-3.14749	-2.94805	-2.07364	-5.37969	-3.64012	-4.31832	-2.18412	-5.08168	-3.38597	-3.51114	1.11708
98.4925	-3.10996	-3.32148	-3.14913	-2.23908	-5.54692	-3.81127	-4.47234	-2.35208	-5.22756	-3.57012	-3.67999	1.11117
98.995	-3.23278	-3.47213	-3.34217	-2.39655	-5.683	-3.95351	-4.60308	-2.51294	-5.36052	-3.73326	-3.829	1.10103
99.4975	-3.34228	-3.62376	-3.52	-2.50305	-5.81225	-4.08951	-4.73276	-2.63079	-5.46549	-3.90185	-3.96217	1.10012
100	-3.37769	-3.69114	-3.64701	-2.51704	-5.85458	-4.1352	-4.78867	-2.65339	-5.52813	-3.97893	-4.01718	1.10716

[truncated: 2 more sheets: M2_RightLeg_NH, M2_RightLeg_NW]
