# Supplementary material for: A minimal markerset for three-dimensional foot function assessment: measuring navicular drop and drift under dynamic conditions
Source: J Foot Ankle Res. 2018 Apr 18;11:15. doi: 10.1186/s13047-018-0257-2 (PMC5907216; doi:10.1186/s13047-018-0257-2)
Supplement: Supplementary file 2 — Dataset. The dataset used for this article. A ZIP-archive with one text file (comma separated values;.csv) per participant, containing the stance-normalized navicular height and width time series from all analyzed steps. (ZIP 8335 kb) [file 13047_2018_257_MOESM2_ESM.zip › 13047_2018_257_MOESM3_ESM/ZAFA11R2.xlsx]

## Sheet: M1a_LeftLeg_NH
StancePhase	NEleL_Meas1	NEleL_Meas2	NEleL_Meas3	NEleL_Meas4	NEleL_Meas5	NEleL_Meas6	NEleL_Meas7	NEleL_Meas8	NEleL_Meas9	NEleL_Meas10	NEleL_Mean	NEleL_SD
0	0.0469209	-0.224718	-0.95124	0.240489	-0.722471	0.447483	-1.2157	-0.0159267	0.189346	0.304512	-0.19013	0.575699
0.502513	-0.07881	-0.363605	-1.02637	0.102291	-0.887545	0.301715	-1.2914	-0.183545	0.0682778	0.104309	-0.325468	0.551637
1.00503	-0.25056	-0.527627	-1.16883	-0.0869979	-1.04899	0.146517	-1.42701	-0.351921	-0.10861	-0.106361	-0.49304	0.536366
1.50754	-0.408354	-0.679612	-1.30451	-0.25963	-1.19527	0.00232487	-1.55764	-0.507953	-0.271918	-0.300717	-0.648328	0.524066
2.01005	-0.562688	-0.836174	-1.42645	-0.428099	-1.34726	-0.156149	-1.68095	-0.67647	-0.434534	-0.508514	-0.805729	0.506837
2.51256	-0.713203	-0.988406	-1.55354	-0.592277	-1.49589	-0.311521	-1.80603	-0.842046	-0.591912	-0.711169	-0.960599	0.492613
3.01508	-0.867402	-1.14782	-1.67563	-0.759438	-1.63534	-0.472093	-1.93301	-1.00736	-0.753749	-0.916553	-1.11684	0.475837
3.51759	-1.01065	-1.29936	-1.79108	-0.914853	-1.77604	-0.637019	-2.04998	-1.17632	-0.907445	-1.12293	-1.26857	0.458586
4.0201	-1.15391	-1.45146	-1.90761	-1.06953	-1.90567	-0.795599	-2.16814	-1.33526	-1.05526	-1.31991	-1.41624	0.443213
4.52261	-1.29225	-1.6016	-2.01129	-1.21844	-2.02697	-0.96048	-2.2787	-1.49658	-1.20305	-1.51946	-1.56088	0.424374
5.02513	-1.41992	-1.74172	-2.11462	-1.35595	-2.14511	-1.119	-2.37932	-1.64928	-1.33755	-1.70921	-1.69717	0.408462
5.52764	-1.54833	-1.88358	-2.20858	-1.49355	-2.24803	-1.27335	-2.47865	-1.79393	-1.46729	-1.89163	-1.82869	0.39168
6.03015	-1.66402	-2.01319	-2.29396	-1.61793	-2.34536	-1.42885	-2.56407	-1.93672	-1.59175	-2.0718	-1.95276	0.374555
6.53266	-1.77507	-2.13893	-2.37742	-1.73737	-2.43534	-1.57239	-2.64362	-2.06474	-1.70158	-2.23738	-2.06838	0.360674
7.03518	-1.88184	-2.25943	-2.44698	-1.85233	-2.5109	-1.7159	-2.71745	-2.19024	-1.80865	-2.4	-2.17837	0.345442
7.53769	-1.97573	-2.3676	-2.51598	-1.95435	-2.58401	-1.8532	-2.77729	-2.30579	-1.90662	-2.55356	-2.27941	0.333128
8.0402	-2.06988	-2.47569	-2.57508	-2.05671	-2.64651	-1.98105	-2.83535	-2.41048	-1.9926	-2.69515	-2.37385	0.322383
8.54271	-2.15338	-2.57107	-2.62735	-2.14857	-2.69889	-2.11025	-2.88297	-2.51308	-2.07775	-2.83492	-2.46182	0.312534
9.04523	-2.23077	-2.66218	-2.67824	-2.23459	-2.75018	-2.22821	-2.92161	-2.6011	-2.15179	-2.96084	-2.54195	0.305769
9.54774	-2.30695	-2.74852	-2.7171	-2.31971	-2.78939	-2.34351	-2.95913	-2.68605	-2.21889	-3.08117	-2.61704	0.300391
10.0503	-2.37105	-2.82326	-2.75756	-2.3931	-2.82444	-2.45645	-2.98423	-2.76315	-2.28582	-3.19626	-2.68553	0.297433
10.5528	-2.43608	-2.89876	-2.78944	-2.46778	-2.85762	-2.5588	-3.00721	-2.82965	-2.34177	-3.29844	-2.74855	0.296261
11.0553	-2.49423	-2.96292	-2.8177	-2.53581	-2.88006	-2.66321	-3.02632	-2.89606	-2.39662	-3.39998	-2.80729	0.297746
11.5578	-2.54592	-3.02399	-2.84616	-2.5976	-2.90378	-2.75967	-3.03583	-2.95028	-2.45063	-3.49157	-2.86054	0.300387
12.0603	-2.5997	-3.0818	-2.86541	-2.66148	-2.9234	-2.85124	-3.04791	-3.0027	-2.49605	-3.57631	-2.9106	0.304798
12.5628	-2.64341	-3.12951	-2.88903	-2.71524	-2.93633	-2.94393	-3.05264	-3.05095	-2.54517	-3.6602	-2.95664	0.311594
13.0653	-2.68854	-3.17938	-2.90576	-2.77024	-2.95348	-3.02638	-3.05424	-3.09031	-2.59162	-3.73258	-2.99926	0.317675
13.5678	-2.73081	-3.21954	-2.92229	-2.82203	-2.96441	-3.11018	-3.05835	-3.13245	-2.63342	-3.80472	-3.03982	0.326398
14.0704	-2.76649	-3.25798	-2.94033	-2.86689	-2.9743	-3.18988	-3.05419	-3.1655	-2.68114	-3.87169	-3.07684	0.335308
14.5729	-2.80662	-3.29472	-2.95165	-2.91565	-2.98822	-3.26263	-3.05331	-3.19824	-2.72409	-3.93091	-3.1126	0.343332
15.0754	-2.8389	-3.3228	-2.96921	-2.956	-2.99563	-3.33855	-3.05096	-3.23031	-2.76689	-3.99235	-3.14616	0.354146
15.5779	-2.87211	-3.35444	-2.98066	-2.99659	-3.00738	-3.4058	-3.04362	-3.25506	-2.81485	-4.04486	-3.17754	0.362838
16.0804	-2.90578	-3.37782	-2.99415	-3.03685	-3.02051	-3.47241	-3.04218	-3.28478	-2.85686	-4.09626	-3.20876	0.372074
16.5829	-2.9325	-3.40077	-3.00907	-3.06944	-3.0294	-3.53854	-3.03517	-3.30803	-2.90256	-4.14697	-3.23724	0.382866
17.0854	-2.96462	-3.42334	-3.01869	-3.10658	-3.0457	-3.59637	-3.02921	-3.3318	-2.95031	-4.18951	-3.26561	0.390552
17.5879	-2.99089	-3.43849	-3.03506	-3.13713	-3.05987	-3.65781	-3.02684	-3.35756	-2.99253	-4.23549	-3.29317	0.400595
18.0905	-3.01655	-3.45838	-3.04524	-3.16636	-3.074	-3.71328	-3.01836	-3.37696	-3.04056	-4.27577	-3.31855	0.409783
18.593	-3.04495	-3.47123	-3.05882	-3.19758	-3.0953	-3.76571	-3.01595	-3.40255	-3.08658	-4.31314	-3.34518	0.416948
19.0955	-3.06587	-3.48473	-3.07307	-3.22076	-3.11225	-3.82073	-3.01204	-3.42356	-3.12917	-4.35317	-3.36954	0.427047
19.598	-3.09182	-3.49902	-3.08311	-3.24835	-3.1338	-3.86752	-3.00592	-3.4451	-3.17747	-4.38537	-3.39375	0.433981
20.1005	-3.11387	-3.50699	-3.0999	-3.27157	-3.15949	-3.91718	-3.0066	-3.47041	-3.22033	-4.42048	-3.41868	0.441598
20.603	-3.13342	-3.52078	-3.11035	-3.29187	-3.18125	-3.96441	-3.00197	-3.48975	-3.26287	-4.45345	-3.44101	0.450415
21.1055	-3.15736	-3.52862	-3.12531	-3.31614	-3.21076	-4.0066	-3.00096	-3.51568	-3.30899	-4.48168	-3.46521	0.455837
21.608	-3.17385	-3.53814	-3.14006	-3.33271	-3.24018	-4.05344	-3.00287	-3.53846	-3.34806	-4.51464	-3.48824	0.464159
22.1106	-3.19438	-3.54947	-3.15168	-3.35303	-3.26864	-4.0935	-2.99997	-3.56126	-3.38988	-4.54128	-3.51031	0.470655
22.6131	-3.21325	-3.55543	-3.1698	-3.3715	-3.30511	-4.13467	-3.00438	-3.58907	-3.43184	-4.56919	-3.53442	0.476231
23.1156	-3.22793	-3.56811	-3.1815	-3.38566	-3.3381	-4.1769	-3.00627	-3.61107	-3.46742	-4.59849	-3.55614	0.484184
23.6181	-3.24819	-3.57567	-3.19858	-3.40524	-3.37424	-4.21277	-3.00796	-3.63954	-3.50767	-4.62188	-3.57917	0.488805
24.1206	-3.2617	-3.58566	-3.21447	-3.41805	-3.41568	-4.25374	-3.01598	-3.66603	-3.54443	-4.65061	-3.60263	0.495533
24.6231	-3.27788	-3.59813	-3.22827	-3.43344	-3.45258	-4.29035	-3.01858	-3.69174	-3.57746	-4.67554	-3.6244	0.501753
25.1256	-3.29473	-3.60583	-3.24804	-3.44947	-3.4959	-4.3256	-3.02647	-3.72327	-3.61523	-4.6996	-3.64841	0.506309
25.6281	-3.30611	-3.62078	-3.26133	-3.46007	-3.54003	-4.36467	-3.03586	-3.74905	-3.64691	-4.728	-3.67128	0.513555
26.1307	-3.32365	-3.63106	-3.28061	-3.47678	-3.58125	-4.39703	-3.04164	-3.78076	-3.67848	-4.7505	-3.69418	0.518085
26.6332	-3.33575	-3.6442	-3.29762	-3.48811	-3.62968	-4.4335	-3.0551	-3.81145	-3.71301	-4.77774	-3.71862	0.524098
27.1357	-3.34881	-3.66014	-3.31348	-3.50043	-3.67461	-4.46857	-3.06491	-3.84037	-3.74068	-4.80445	-3.74165	0.530478
27.6382	-3.36472	-3.67163	-3.33445	-3.51558	-3.72003	-4.49991	-3.0763	-3.87553	-3.77163	-4.82835	-3.76581	0.534988
28.1407	-3.37434	-3.6906	-3.34892	-3.52452	-3.77054	-4.53669	-3.09289	-3.90489	-3.80255	-4.85851	-3.79044	0.542284
28.6432	-3.39001	-3.70511	-3.36966	-3.53946	-3.81534	-4.5677	-3.10407	-3.93931	-3.828	-4.88399	-3.81426	0.547445
29.1457	-3.40197	-3.72265	-3.38696	-3.55075	-3.86406	-4.60077	-3.12156	-3.97347	-3.85877	-4.91247	-3.83934	0.553617
29.6482	-3.41304	-3.74309	-3.40392	-3.56117	-3.9138	-4.63553	-3.13869	-4.00477	-3.88637	-4.94366	-3.8644	0.560867
30.1508	-3.42872	-3.75923	-3.42491	-3.57621	-3.95847	-4.6649	-3.15329	-4.0424	-3.91159	-4.97061	-3.88903	0.566075
30.6533	-3.43781	-3.78289	-3.4394	-3.58475	-4.00881	-4.7	-3.17495	-4.07425	-3.9422	-5.00429	-3.91494	0.574046
31.1558	-3.45212	-3.80219	-3.46021	-3.59855	-4.05577	-4.73138	-3.19165	-4.11007	-3.96748	-5.0354	-3.94048	0.580525
31.6583	-3.46468	-3.8246	-3.47646	-3.61073	-4.10063	-4.76226	-3.2111	-4.14634	-3.99417	-5.06713	-3.96581	0.587369
32.1608	-3.47442	-3.84995	-3.49315	-3.62025	-4.15024	-4.79738	-3.23385	-4.17869	-4.02438	-5.10413	-3.99264	0.595943
32.6633	-3.4899	-3.8711	-3.51269	-3.63566	-4.19361	-4.82659	-3.25121	-4.2173	-4.04891	-5.13641	-4.01834	0.602415
33.1658	-3.49893	-3.8998	-3.52594	-3.64491	-4.23857	-4.86052	-3.2751	-4.25028	-4.07813	-5.17441	-4.04466	0.611271
33.6683	-3.51166	-3.92422	-3.54545	-3.65809	-4.28504	-4.89351	-3.29665	-4.28606	-4.1078	-5.21251	-4.0721	0.619472
34.1709	-3.52454	-3.95181	-3.55948	-3.67173	-4.32506	-4.92361	-3.31673	-4.32301	-4.13346	-5.24879	-4.09782	0.627315
34.6734	-3.5328	-3.98235	-3.57481	-3.68113	-4.36935	-4.95954	-3.34279	-4.35514	-4.16548	-5.29177	-4.12552	0.637246
35.1759	-3.54723	-4.00879	-3.59187	-3.69702	-4.41106	-4.99035	-3.36301	-4.39336	-4.19485	-5.3306	-4.15281	0.645382
35.6784	-3.55591	-4.04277	-3.6031	-3.70756	-4.44881	-5.02394	-3.38709	-4.4263	-4.22336	-5.37303	-4.17919	0.655184
36.1809	-3.56636	-4.0725	-3.62049	-3.72023	-4.49131	-5.05958	-3.41263	-4.46091	-4.25784	-5.41821	-4.208	0.665187
36.6834	-3.57888	-4.10542	-3.63173	-3.73529	-4.52812	-5.09067	-3.4334	-4.49744	-4.28769	-5.45966	-4.23483	0.674373
37.1859	-3.58552	-4.14121	-3.64516	-3.74482	-4.56498	-5.128	-3.46087	-4.52849	-4.3203	-5.50787	-4.26272	0.685592
37.6884	-3.59832	-4.17292	-3.65927	-3.76067	-4.60466	-5.16217	-3.48458	-4.56541	-4.35666	-5.55352	-4.29182	0.695642
38.191	-3.60682	-4.21202	-3.66822	-3.77239	-4.63793	-5.19667	-3.50837	-4.5976	-4.38828	-5.60008	-4.31884	0.706608
38.6935	-3.61529	-4.2468	-3.68316	-3.7841	-4.67492	-5.23579	-3.53715	-4.63039	-4.42556	-5.65155	-4.34847	0.71838
39.196	-3.62786	-4.28462	-3.69151	-3.79973	-4.71134	-5.26979	-3.56004	-4.66585	-4.46341	-5.69844	-4.37726	0.72925
39.6985	-3.63421	-4.32511	-3.70295	-3.80895	-4.74331	-5.30913	-3.58812	-4.69531	-4.49839	-5.75092	-4.40564	0.741795
40.201	-3.64646	-4.36139	-3.71408	-3.82355	-4.7808	-5.34795	-3.61627	-4.73029	-4.54032	-5.80314	-4.43642	0.753826
40.7035	-3.65665	-4.40474	-3.7209	-3.83547	-4.81446	-5.38474	-3.64109	-4.76117	-4.57986	-5.85368	-4.46528	0.766178
41.206	-3.66538	-4.44358	-3.73351	-3.84513	-4.84756	-5.42772	-3.67286	-4.79156	-4.61981	-5.91038	-4.49575	0.779611
41.7085	-3.68016	-4.48515	-3.73932	-3.85972	-4.88536	-5.46619	-3.70023	-4.82528	-4.66602	-5.96279	-4.52702	0.792215
42.2111	-3.68934	-4.52903	-3.74919	-3.86755	-4.9178	-5.50808	-3.72973	-4.85269	-4.70824	-6.0186	-4.55703	0.80603
42.7136	-3.70394	-4.56844	-3.75793	-3.87926	-4.95375	-5.55223	-3.76343	-4.88518	-4.75446	-6.07648	-4.58951	0.819776
43.2161	-3.71923	-4.61448	-3.76349	-3.89	-4.99142	-5.59254	-3.79209	-4.91441	-4.80462	-6.13056	-4.62129	0.833313
43.7186	-3.73214	-4.65571	-3.77471	-3.89649	-5.02472	-5.63933	-3.8274	-4.94225	-4.85112	-6.19073	-4.65346	0.847993
44.2211	-3.75285	-4.6993	-3.77937	-3.90856	-5.06399	-5.68322	-3.86185	-4.97416	-4.90433	-6.24784	-4.68755	0.861776
44.7236	-3.7695	-4.74479	-3.78926	-3.91434	-5.10134	-5.72796	-3.89507	-4.99978	-4.95834	-6.30558	-4.7206	0.876261
45.2261	-3.791	-4.78553	-3.79761	-3.92236	-5.13738	-5.77722	-3.93542	-5.03018	-5.01087	-6.36737	-4.75549	0.890935
45.7286	-3.81635	-4.83245	-3.80448	-3.93149	-5.1792	-5.82173	-3.97144	-5.05844	-5.07099	-6.42433	-4.79109	0.904685
46.2312	-3.83915	-4.87426	-3.81734	-3.93519	-5.21652	-5.87165	-4.01188	-5.0847	-5.12915	-6.48625	-4.82661	0.919605
46.7337	-3.8713	-4.91806	-3.82471	-3.945	-5.25633	-5.92092	-4.05587	-5.11596	-5.18906	-6.54722	-4.86444	0.933306
47.2362	-3.90194	-4.96339	-3.83921	-3.95017	-5.29937	-5.96844	-4.0965	-5.14143	-5.25535	-6.60631	-4.90221	0.94694
47.7387	-3.93711	-5.00372	-3.85273	-3.95636	-5.33784	-6.02178	-4.14537	-5.1716	-5.31822	-6.67072	-4.94154	0.960992
48.2412	-3.97959	-5.04985	-3.86755	-3.96645	-5.38198	-6.07057	-4.19325	-5.20117	-5.38594	-6.73059	-4.98269	0.972889
48.7437	-4.02035	-5.0907	-3.88972	-3.97138	-5.42599	-6.1226	-4.24289	-5.22864	-5.45717	-6.79351	-5.0243	0.985772
49.2462	-4.07183	-5.13329	-3.90885	-3.98348	-5.4681	-6.17622	-4.30038	-5.26235	-5.52522	-6.85795	-5.06877	0.996921
49.7487	-4.12508	-5.17721	-3.93819	-3.99424	-5.51695	-6.22575	-4.35508	-5.29141	-5.59983	-6.9187	-5.11425	1.00649
50.2513	-4.1827	-5.21604	-3.96841	-4.00606	-5.56279	-6.2808	-4.41743	-5.32558	-5.67418	-6.985	-5.1619	1.01664
50.7538	-4.2507	-5.26045	-4.00401	-4.02551	-5.61049	-6.332	-4.48384	-5.3613	-5.74682	-7.04799	-5.21231	1.02285
51.2563	-4.31819	-5.29959	-4.04911	-4.0419	-5.6631	-6.38309	-4.55019	-5.39555	-5.82539	-7.11138	-5.26375	1.02912
51.7588	-4.39669	-5.34044	-4.09445	-4.06712	-5.71162	-6.43692	-4.62705	-5.4379	-5.90003	-7.17783	-5.31901	1.0332
52.2613	-4.47952	-5.38286	-4.15306	-4.09555	-5.76534	-6.48465	-4.70386	-5.47768	-5.97474	-7.23896	-5.37562	1.03337
52.7638	-4.56525	-5.42072	-4.21391	-4.12602	-5.82049	-6.53575	-4.7859	-5.52382	-6.05234	-7.30381	-5.4348	1.0341
53.2663	-4.66171	-5.4649	-4.28308	-4.16794	-5.87283	-6.58406	-4.87577	-5.57466	-6.12336	-7.36635	-5.49747	1.02959
53.7688	-4.75662	-5.50487	-4.36156	-4.20966	-5.93151	-6.62873	-4.9637	-5.62578	-6.19557	-7.42591	-5.56039	1.02382
54.2714	-4.8589	-5.54768	-4.441	-4.26105	-5.98759	-6.6767	-5.06007	-5.68756	-6.2663	-7.4889	-5.62758	1.01659
54.7739	-4.96438	-5.59306	-4.53272	-4.31895	-6.0434	-6.7181	-5.1579	-5.74927	-6.32984	-7.54613	-5.69538	1.00431
55.2764	-5.06802	-5.63467	-4.62404	-4.37794	-6.10387	-6.76049	-5.25555	-5.81818	-6.39515	-7.60491	-5.76428	0.993257
55.7789	-5.1791	-5.68284	-4.72187	-4.44795	-6.15948	-6.8021	-5.36088	-5.89312	-6.45561	-7.66362	-5.83666	0.978322
56.2814	-5.28624	-5.72668	-4.82412	-4.51657	-6.21808	-6.83788	-5.46295	-5.96734	-6.51119	-7.71774	-5.90688	0.962157
56.7839	-5.39604	-5.77283	-4.92425	-4.58998	-6.27839	-6.87706	-5.56887	-6.05012	-6.56941	-7.77604	-5.9803	0.947015
57.2864	-5.50841	-5.8207	-5.03215	-4.66761	-6.33443	-6.91099	-5.67825	-6.13007	-6.62189	-7.83027	-6.05348	0.928321
57.7889	-5.61616	-5.86407	-5.1356	-4.74113	-6.39573	-6.94374	-5.78389	-6.21201	-6.67399	-7.88432	-6.12506	0.911966
58.2915	-5.72985	-5.91315	-5.24301	-4.82121	-6.4553	-6.97837	-5.89594	-6.29558	-6.72891	-7.94068	-6.2002	0.894586
58.794	-5.84002	-5.95743	-5.35115	-4.89778	-6.51331	-7.00688	-6.00619	-6.37311	-6.77894	-7.99182	-6.27166	0.876605
59.2965	-5.95045	-6.00361	-5.45592	-4.97438	-6.57659	-7.03888	-6.116	-6.45422	-6.83282	-8.04652	-6.34494	0.861129
59.799	-6.06443	-6.05133	-5.56636	-5.05473	-6.63581	-7.06865	-6.23099	-6.52968	-6.8883	-8.09913	-6.41894	0.843858
60.3015	-6.173	-6.09457	-5.67094	-5.12911	-6.69712	-7.09586	-6.34123	-6.60358	-6.94114	-8.14938	-6.48959	0.828773
60.804	-6.28644	-6.1435	-5.77911	-5.2084	-6.76163	-7.12737	-6.45517	-6.67841	-7.00056	-8.20331	-6.56439	0.814237
61.3065	-6.39768	-6.18784	-5.8863	-5.28527	-6.82202	-7.15388	-6.56999	-6.74632	-7.05986	-8.25223	-6.63614	0.799677
61.809	-6.50728	-6.23422	-5.99044	-5.35993	-6.8875	-7.18311	-6.6811	-6.81744	-7.11987	-8.30323	-6.70841	0.787541
62.3116	-6.6212	-6.28231	-6.09929	-5.43909	-6.95311	-7.2134	-6.79755	-6.88389	-7.18718	-8.35449	-6.78315	0.775167
62.8141	-6.72961	-6.32622	-6.20211	-5.51208	-7.01683	-7.24015	-6.91038	-6.94832	-7.25316	-8.40191	-6.85408	0.764693
63.3166	-6.84152	-6.37594	-6.30891	-5.58848	-7.08665	-7.27247	-7.02326	-7.01471	-7.32348	-8.45369	-6.92891	0.755306
63.8191	-6.95267	-6.42135	-6.41389	-5.66407	-7.15394	-7.3018	-7.13927	-7.07456	-7.39988	-8.50195	-7.00234	0.746901
64.3216	-7.06052	-6.46901	-6.51676	-5.73577	-7.22275	-7.33234	-7.24989	-7.1377	-7.475	-8.55065	-7.07504	0.740323
64.8241	-7.17293	-6.51855	-6.6237	-5.81244	-7.2962	-7.36669	-7.36392	-7.19754	-7.55728	-8.60202	-7.15113	0.734536
65.3266	-7.28015	-6.56417	-6.72476	-5.8835	-7.36602	-7.39704	-7.47648	-7.25516	-7.64315	-8.64911	-7.22395	0.730767
65.8291	-7.3891	-6.61565	-6.83005	-5.95635	-7.44029	-7.43267	-7.58539	-7.31585	-7.72911	-8.70042	-7.29949	0.727768
66.3317	-7.49849	-6.66296	-6.93252	-6.03006	-7.51594	-7.46751	-7.69793	-7.37061	-7.82325	-8.75046	-7.37497	0.726671
66.8342	-7.60312	-6.71248	-7.03346	-6.09862	-7.58885	-7.50135	-7.80496	-7.42868	-7.91808	-8.79929	-7.44889	0.726876
67.3367	-7.71175	-6.76373	-7.1373	-6.17198	-7.66726	-7.54039	-7.91165	-7.4847	-8.01499	-8.8525	-7.52562	0.727959
67.8392	-7.81552	-6.81095	-7.235	-6.24054	-7.74348	-7.57532	-8.01848	-7.53809	-8.11874	-8.90183	-7.59979	0.731393
68.3417	-7.91859	-6.86366	-7.33638	-6.30877	-7.81922	-7.61361	-8.11856	-7.59514	-8.22063	-8.95415	-7.67487	0.734884
68.8442	-8.02232	-6.91192	-7.43341	-6.37878	-7.89897	-7.65293	-8.22015	-7.64649	-8.32608	-9.0073	-7.74984	0.740349
69.3467	-8.11931	-6.96195	-7.52861	-6.44227	-7.97408	-7.68884	-8.31686	-7.70049	-8.4349	-9.05746	-7.82248	0.74687
69.8492	-8.21803	-7.01313	-7.62452	-6.5091	-8.05099	-7.72965	-8.40865	-7.75303	-8.54019	-9.11205	-7.89594	0.75344
70.3518	-8.3111	-7.05972	-7.7131	-6.57149	-8.12857	-7.76654	-8.50087	-7.80194	-8.64914	-9.16314	-7.96656	0.762168
70.8543	-8.39959	-7.11088	-7.80351	-6.6306	-8.2011	-7.80344	-8.58507	-7.85424	-8.7568	-9.21443	-8.03597	0.770379
71.3568	-8.48709	-7.15673	-7.88706	-6.69124	-8.27659	-7.84201	-8.66759	-7.90048	-8.86018	-9.26728	-8.10362	0.779568
71.8593	-8.56504	-7.20316	-7.96734	-6.74371	-8.34895	-7.87447	-8.74716	-7.94791	-8.96538	-9.31489	-8.1678	0.789611
72.3618	-8.64091	-7.24942	-8.04534	-6.79682	-8.4177	-7.90918	-8.81895	-7.99375	-9.06457	-9.36476	-8.23014	0.798853
72.8643	-8.70978	-7.28972	-8.1142	-6.84533	-8.48856	-7.93955	-8.89063	-8.03434	-9.15913	-9.411	-8.28822	0.809329
73.3668	-8.76995	-7.33285	-8.18243	-6.88709	-8.55304	-7.96513	-8.9551	-8.07725	-9.25196	-9.45338	-8.34282	0.819179
73.8693	-8.82713	-7.36901	-8.24106	-6.92904	-8.61544	-7.99096	-9.01397	-8.1132	-9.33503	-9.49633	-8.39312	0.828857
74.3719	-8.87271	-7.40376	-8.29453	-6.96108	-8.67616	-8.00768	-9.07056	-8.14818	-9.41314	-9.5316	-8.43794	0.838873
74.8744	-8.9127	-7.43626	-8.34244	-6.99014	-8.72783	-8.02183	-9.11691	-8.18079	-9.48522	-9.56506	-8.47792	0.847842
75.3769	-8.94508	-7.46064	-8.37894	-7.01394	-8.77705	-8.03048	-9.15943	-8.20599	-9.5454	-9.59395	-8.51109	0.856883
75.8794	-8.96562	-7.48536	-8.41169	-7.02742	-8.81892	-8.02902	-9.19474	-8.2317	-9.59986	-9.61425	-8.53786	0.865236
76.3819	-8.98133	-7.50071	-8.43144	-7.03897	-8.85022	-8.02478	-9.21922	-8.24899	-9.64383	-9.63217	-8.55717	0.872789
76.8844	-8.98417	-7.51186	-8.44311	-7.0393	-8.8767	-8.00907	-9.23909	-8.26241	-9.67489	-9.63977	-8.56804	0.879803
77.3869	-8.97769	-7.51803	-8.44506	-7.03293	-8.89032	-7.98523	-9.24645	-8.27193	-9.69823	-9.63984	-8.57057	0.885658
77.8894	-8.96249	-7.51316	-8.43239	-7.02108	-8.89276	-7.95472	-9.24382	-8.27121	-9.7068	-9.63311	-8.56315	0.890513
78.392	-8.9319	-7.50553	-8.41216	-6.99645	-8.8862	-7.90986	-9.23256	-8.26825	-9.70186	-9.61263	-8.54574	0.894001
78.8945	-8.89308	-7.48565	-8.37529	-6.96825	-8.86263	-7.85852	-9.20529	-8.25474	-9.68598	-9.58483	-8.51743	0.896053
79.397	-8.83916	-7.45834	-8.32745	-6.92898	-8.82734	-7.79467	-9.16828	-8.23359	-9.65184	-9.544	-8.47737	0.896395
79.8995	-8.77072	-7.4232	-8.26658	-6.88022	-8.77803	-7.71755	-9.1169	-8.20624	-9.60369	-9.48927	-8.42524	0.89494
80.402	-8.69097	-7.37396	-8.18882	-6.82633	-8.70951	-7.63272	-9.04866	-8.16514	-9.54073	-9.42493	-8.36018	0.891613
80.9045	-8.59167	-7.31906	-8.10135	-6.75818	-8.62831	-7.53117	-8.96905	-8.11824	-9.45719	-9.34307	-8.28173	0.886145
81.407	-8.47956	-7.24916	-7.99521	-6.68453	-8.52823	-7.41938	-8.87013	-8.05805	-9.35896	-9.249	-8.18922	0.878735
81.9095	-8.35026	-7.16885	-7.87708	-6.60021	-8.40867	-7.29549	-8.75556	-7.98576	-9.24187	-9.14099	-8.08247	0.869133
82.4121	-8.20155	-7.07822	-7.74433	-6.50336	-8.27456	-7.1544	-8.62613	-7.90439	-9.10324	-9.01462	-7.96048	0.857528
82.9146	-8.03963	-6.97069	-7.59388	-6.40098	-8.11787	-7.00439	-8.47524	-7.80536	-8.94892	-8.87681	-7.82338	0.843868
83.4171	-7.85593	-6.85514	-7.43299	-6.28291	-7.94274	-6.83699	-8.31019	-7.69653	-8.7724	-8.72026	-7.67061	0.82838
83.9196	-7.65643	-6.72244	-7.25231	-6.15629	-7.75025	-6.65533	-8.12587	-7.57176	-8.57492	-8.54733	-7.50129	0.811121
84.4221	-7.44028	-6.5771	-7.05964	-6.01888	-7.53338	-6.46237	-7.92116	-7.43048	-8.36061	-8.36039	-7.31643	0.792106
84.9246	-7.20257	-6.42006	-6.85146	-5.86537	-7.29962	-6.24961	-7.70222	-7.2778	-8.12203	-8.15183	-7.11426	0.772088
85.4271	-6.95223	-6.24432	-6.62561	-5.70484	-7.04535	-6.02623	-7.46078	-7.10445	-7.86434	-7.92911	-6.89572	0.750262
85.9296	-6.68135	-6.05963	-6.38965	-5.52745	-6.76757	-5.78681	-7.20255	-6.91837	-7.58832	-7.68753	-6.66092	0.727964
86.4322	-6.39427	-5.85688	-6.1338	-5.33816	-6.47463	-5.53002	-6.9282	-6.71529	-7.28762	-7.42548	-6.40843	0.704981
86.9347	-6.09429	-5.64072	-5.86763	-5.13865	-6.15921	-5.26382	-6.63167	-6.49298	-6.97036	-7.14984	-6.14092	0.680842
87.4372	-5.7739	-5.41312	-5.5868	-4.92077	-5.82449	-4.97823	-6.32269	-6.25898	-6.63322	-6.85193	-5.85641	0.65808
87.9397	-5.44413	-5.16656	-5.29074	-4.69532	-5.47643	-4.68131	-5.99528	-6.00357	-6.27345	-6.53841	-5.55652	0.634201
88.4422	-5.09864	-4.91223	-4.98777	-4.45416	-5.10679	-4.37282	-5.65082	-5.73488	-5.90034	-6.20958	-5.2428	0.611742
88.9447	-4.7393	-4.64092	-4.66793	-4.19945	-4.72504	-4.04674	-5.29708	-5.45087	-5.50705	-5.85983	-4.91342	0.591172
89.4472	-4.37375	-4.35788	-4.34342	-3.93737	-4.33157	-3.71497	-4.92514	-5.14762	-5.09647	-5.49994	-4.57281	0.570052
89.9497	-3.99212	-4.06636	-4.00865	-3.65769	-3.92122	-3.36842	-4.54487	-4.83534	-4.67619	-5.12234	-4.21932	0.553508
90.4523	-3.60643	-3.75838	-3.66521	-3.37226	-3.50679	-3.0117	-4.15612	-4.50396	-4.2375	-4.73086	-3.85492	0.537262
90.9548	-3.21277	-3.4471	-3.32143	-3.0761	-3.08196	-2.65079	-3.75413	-4.16175	-3.78936	-4.33177	-3.48272	0.523648
91.4573	-2.80958	-3.12301	-2.96678	-2.7682	-2.64868	-2.27552	-3.35192	-3.80925	-3.33432	-3.91597	-3.10032	0.514607
91.9598	-2.40859	-2.79234	-2.61579	-2.45943	-2.21778	-1.89943	-2.94087	-3.44069	-2.86519	-3.496	-2.71361	0.505255
92.4623	-1.99813	-2.45937	-2.26037	-2.13825	-1.77897	-1.51689	-2.52626	-3.06912	-2.39526	-3.06771	-2.32103	0.501749
92.9648	-1.58982	-2.1154	-1.90473	-1.81625	-1.34264	-1.12716	-2.11553	-2.68411	-1.92042	-2.63024	-1.92463	0.499605
93.4673	-1.18314	-1.77554	-1.55611	-1.49218	-0.912396	-0.742347	-1.69833	-2.29378	-1.4389	-2.19569	-1.52884	0.499742
93.9698	-0.772596	-1.42926	-1.20396	-1.16106	-0.479772	-0.349908	-1.28901	-1.90119	-0.964482	-1.75281	-1.13041	0.504466
94.4724	-0.373597	-1.08385	-0.864982	-0.837358	-0.0606779	0.0379339	-0.883626	-1.49831	-0.487384	-1.31301	-0.736486	0.509023
94.9749	0.0260736	-0.744067	-0.528339	-0.508977	0.350764	0.421099	-0.479976	-1.10065	-0.0139928	-0.877346	-0.345541	0.51754
95.4774	0.41644	-0.400502	-0.201552	-0.185687	0.755161	0.806518	-0.0925432	-0.697319	0.446344	-0.439077	0.0407784	0.527032
95.9799	0.793634	-0.0700593	0.110436	0.129408	1.13791	1.17752	0.291034	-0.295765	0.905233	-0.0144883	0.416486	0.537723
96.4824	1.16724	0.259098	0.417607	0.445283	1.51176	1.5464	0.660241	0.0985701	1.34861	0.407598	0.786241	0.550535
96.9849	1.51926	0.578483	0.702371	0.744882	1.8671	1.90539	1.01112	0.496102	1.77574	0.820057	1.14205	0.563617
97.4874	1.86174	0.883612	0.978953	1.03977	2.19834	2.24765	1.35401	0.879632	2.19476	1.21568	1.48541	0.57815
97.9899	2.18841	1.18445	1.23702	1.32361	2.51772	2.58531	1.67168	1.25813	2.58835	1.60622	1.81609	0.593673
98.4925	2.48812	1.45929	1.47376	1.5859	2.80602	2.89629	1.97231	1.62535	2.96266	1.96958	2.12393	0.609848
98.995	2.78638	1.74271	1.70273	1.84985	3.09805	3.21938	2.2563	2.01759	3.32214	2.34989	2.4345	0.626866
99.4975	3.08	2.01225	1.92655	2.11119	3.34005	3.50902	2.5404	2.32336	3.68697	2.69292	2.72227	0.646619
100	3.21984	2.09654	2.06815	2.2361	3.36107	3.56032	2.72813	2.3364	3.89917	2.75485	2.82606	0.653291

## Sheet: M1a_LeftLeg_NW
StancePhase	NDevL_Meas1	NDevL_Meas2	NDevL_Meas3	NDevL_Meas4	NDevL_Meas5	NDevL_Meas6	NDevL_Meas7	NDevL_Meas8	NDevL_Meas9	NDevL_Meas10	NDevL_Mean	NDevL_SD
0	-4.18119	-4.02619	-4.04218	-4.11921	-3.82579	-4.15328	-3.50795	-4.55567	-4.77215	-4.1486	-4.13322	0.348816
0.502513	-4.06226	-3.91048	-3.94244	-4.01316	-3.64487	-3.99079	-3.40819	-4.39079	-4.66345	-3.98898	-4.00154	0.347179
1.00503	-3.86784	-3.7509	-3.7322	-3.83859	-3.47751	-3.81716	-3.2049	-4.23846	-4.47481	-3.81943	-3.82218	0.351917
1.50754	-3.69836	-3.60631	-3.54857	-3.68955	-3.29757	-3.63949	-3.03025	-4.07435	-4.30802	-3.64698	-3.65395	0.355502
2.01005	-3.52109	-3.46177	-3.3504	-3.53481	-3.12065	-3.46928	-2.84293	-3.91832	-4.13488	-3.48339	-3.48375	0.361755
2.51256	-3.32924	-3.29925	-3.15583	-3.36782	-2.94193	-3.28161	-2.64967	-3.7523	-3.94335	-3.30373	-3.30247	0.364561
3.01508	-3.14836	-3.14995	-2.95609	-3.21379	-2.74819	-3.09297	-2.46391	-3.5808	-3.76129	-3.12466	-3.124	0.369723
3.51759	-2.94911	-2.98537	-2.74563	-3.04325	-2.56759	-2.90876	-2.25984	-3.42002	-3.56745	-2.95159	-2.93986	0.376697
4.0201	-2.75505	-2.82328	-2.54793	-2.87977	-2.37728	-2.7067	-2.06656	-3.24238	-3.36592	-2.7623	-2.75272	0.379008
4.52261	-2.56194	-2.66572	-2.33226	-2.71867	-2.18272	-2.51726	-1.87032	-3.07793	-3.17571	-2.58733	-2.56899	0.388064
5.02513	-2.35517	-2.49362	-2.12873	-2.54539	-2.00177	-2.31943	-1.66471	-2.90927	-2.97034	-2.40548	-2.37939	0.393228
5.52764	-2.16418	-2.33797	-1.92099	-2.38895	-1.80638	-2.11651	-1.47573	-2.73596	-2.76858	-2.22007	-2.19353	0.398728
6.03015	-1.96047	-2.16956	-1.70833	-2.22061	-1.61896	-1.92713	-1.27425	-2.57822	-2.57474	-2.04944	-2.00817	0.409297
6.53266	-1.7606	-2.0064	-1.51083	-2.05686	-1.43859	-1.72209	-1.07905	-2.40607	-2.36633	-1.86429	-1.82111	0.413377
7.03518	-1.56964	-1.8503	-1.29804	-1.90221	-1.24539	-1.52875	-0.894204	-2.24817	-2.17084	-1.69181	-1.63993	0.423414
7.53769	-1.36479	-1.68164	-1.10245	-1.73401	-1.06901	-1.33736	-0.696861	-2.09045	-1.97608	-1.52194	-1.45746	0.43192
8.0402	-1.17793	-1.53188	-0.902825	-1.5837	-0.890031	-1.13693	-0.518444	-1.92743	-1.77192	-1.34373	-1.27848	0.437932
8.54271	-0.984274	-1.37103	-0.703687	-1.42638	-0.706552	-0.955777	-0.337936	-1.78296	-1.58543	-1.18512	-1.10391	0.44919
9.04523	-0.79158	-1.21745	-0.52096	-1.26986	-0.542048	-0.764204	-0.156384	-1.62555	-1.39201	-1.01629	-0.929633	0.45531
9.54774	-0.614375	-1.07286	-0.325535	-1.12811	-0.367324	-0.580375	0.00467815	-1.48187	-1.19817	-0.855239	-0.761918	0.463881
10.0503	-0.423827	-0.917276	-0.151651	-0.972623	-0.200025	-0.408807	0.176151	-1.34191	-1.0211	-0.706023	-0.596709	0.472511
10.5528	-0.251421	-0.782716	0.0264694	-0.834421	-0.0463876	-0.226238	0.33287	-1.19521	-0.832315	-0.545445	-0.435481	0.478342
11.0553	-0.0789072	-0.638496	0.198825	-0.695163	0.118878	-0.0649898	0.4792	-1.06885	-0.653211	-0.405356	-0.280807	0.486437
11.5578	0.0957856	-0.50341	0.354553	-0.55295	0.266175	0.098614	0.632919	-0.930741	-0.48485	-0.262009	-0.128591	0.492146
12.0603	0.249669	-0.378916	0.520511	-0.430119	0.409652	0.260004	0.762615	-0.8049	-0.305001	-0.119981	0.0163533	0.497935
12.5628	0.414929	-0.24477	0.66195	-0.294921	0.558569	0.400976	0.895677	-0.685894	-0.142917	0.00288498	0.156648	0.503074
13.0653	0.563608	-0.133351	0.808794	-0.174858	0.684912	0.552559	1.02305	-0.558583	0.017078	0.137281	0.292049	0.507657
13.5678	0.7054	-0.0132712	0.94575	-0.0600926	0.816994	0.685482	1.13011	-0.452847	0.182777	0.254174	0.419448	0.511431
14.0704	0.852397	0.0963423	1.06778	0.0611504	0.943303	0.812037	1.24722	-0.336903	0.327151	0.365784	0.543626	0.514627
14.5729	0.975226	0.194452	1.19848	0.160223	1.05064	0.942742	1.34463	-0.231458	0.477433	0.482377	0.659474	0.518189
15.0754	1.10649	0.301582	1.30373	0.269186	1.16838	1.04918	1.43555	-0.135896	0.623848	0.575845	0.76979	0.519362
15.5779	1.22477	0.385232	1.41659	0.366955	1.26923	1.16357	1.53084	-0.0305896	0.751275	0.678005	0.875588	0.522458
16.0804	1.33014	0.477472	1.5167	0.453752	1.36122	1.26609	1.60183	0.0526151	0.889061	0.769151	0.971804	0.523457
16.5829	1.44391	0.558949	1.60503	0.550336	1.4609	1.35452	1.68017	0.144472	1.01295	0.847123	1.06584	0.524162
17.0854	1.53308	0.629077	1.70092	0.624421	1.53776	1.45255	1.74907	0.22829	1.12531	0.935206	1.15157	0.526509
17.5879	1.62745	0.708542	1.77196	0.705188	1.61748	1.52734	1.8022	0.299824	1.24714	1.00091	1.2308	0.52525
18.0905	1.71438	0.764817	1.85324	0.780145	1.69587	1.60524	1.86655	0.382801	1.34804	1.07024	1.30813	0.527152
18.593	1.78393	0.830463	1.91988	0.839614	1.7535	1.68034	1.91001	0.444221	1.44722	1.13723	1.37464	0.526846
19.0955	1.86466	0.885937	1.97884	0.911451	1.82187	1.736	1.95349	0.512951	1.54976	1.18544	1.44004	0.526035
19.598	1.92304	0.93103	2.04448	0.962795	1.87792	1.8041	1.99968	0.57681	1.62976	1.24632	1.49959	0.527698
20.1005	1.98298	0.986473	2.087	1.017	1.92249	1.85435	2.0248	0.626642	1.71675	1.28988	1.55084	0.525183
20.603	2.04195	1.01975	2.1424	1.07153	1.97835	1.90134	2.06198	0.689685	1.79785	1.33056	1.60354	0.526325
21.1055	2.08077	1.0637	2.18192	1.10755	2.01426	1.95452	2.08776	0.732561	1.86094	1.37761	1.64616	0.525333
21.608	2.1325	1.09863	2.21817	1.15737	2.05115	1.98613	2.10433	0.781406	1.93549	1.40365	1.68688	0.523417
22.1106	2.16628	1.12452	2.26008	1.19071	2.09248	2.02947	2.13303	0.828904	1.99513	1.44158	1.72622	0.524679
22.6131	2.19763	1.16206	2.28128	1.22268	2.11346	2.06336	2.14158	0.861084	2.04591	1.47045	1.75595	0.521273
23.1156	2.23451	1.1787	2.31751	1.26104	2.14552	2.08734	2.15674	0.908021	2.10691	1.48987	1.78862	0.52143
23.6181	2.25011	1.20738	2.33694	1.27946	2.1713	2.12431	2.17269	0.936764	2.14749	1.52248	1.81489	0.520228
24.1206	2.27885	1.22821	2.35744	1.31154	2.18404	2.14133	2.17205	0.969979	2.18989	1.53578	1.83691	0.516947
24.6231	2.29548	1.2413	2.38218	1.33254	2.21125	2.16588	2.18683	1.00544	2.23608	1.55696	1.86139	0.517537
25.1256	2.3055	1.26719	2.38891	1.34773	2.22289	2.19053	2.1885	1.02461	2.26196	1.57871	1.87765	0.513849
25.6281	2.32664	1.27332	2.4121	1.37443	2.23347	2.19976	2.18738	1.05965	2.29826	1.58573	1.89507	0.512098
26.1307	2.32701	1.29259	2.41776	1.38133	2.25401	2.22504	2.19764	1.07884	2.32917	1.60914	1.91125	0.510967
26.6332	2.33896	1.30501	2.42841	1.40002	2.25574	2.23532	2.18895	1.10072	2.34562	1.61831	1.92171	0.506672
27.1357	2.34536	1.31066	2.44148	1.41374	2.26785	2.24631	2.19201	1.12825	2.37619	1.6288	1.93507	0.505463
27.6382	2.34109	1.33001	2.43935	1.41731	2.27989	2.26603	2.193	1.13872	2.39283	1.64855	1.94468	0.502568
28.1407	2.35193	1.33041	2.45436	1.43603	2.27767	2.26719	2.18198	1.16556	2.40478	1.65069	1.95206	0.498609
28.6432	2.34399	1.34472	2.45118	1.43659	2.29172	2.28311	2.18784	1.1791	2.42856	1.66813	1.96149	0.496891
29.1457	2.34439	1.35286	2.45642	1.44551	2.29503	2.29144	2.17899	1.19323	2.43372	1.67887	1.96705	0.493113
29.6482	2.34582	1.35487	2.46184	1.45565	2.2946	2.29273	2.17317	1.21609	2.44466	1.68345	1.97229	0.48906
30.1508	2.33299	1.37114	2.45487	1.4519	2.30835	2.30882	2.17662	1.22131	2.46014	1.70348	1.97896	0.487271
30.6533	2.33728	1.36896	2.4649	1.46507	2.3052	2.30666	2.16302	1.24281	2.45797	1.70635	1.98182	0.482356
31.1558	2.32607	1.38119	2.4562	1.46311	2.31019	2.31429	2.16498	1.25369	2.46928	1.7197	1.98587	0.478608
31.6583	2.31867	1.38767	2.45876	1.46489	2.32048	2.32295	2.16172	1.26287	2.47556	1.73497	1.99085	0.476722
32.1608	2.31831	1.38844	2.45891	1.47365	2.31525	2.31799	2.15133	1.28348	2.47064	1.73761	1.99156	0.470155
32.6633	2.30105	1.40384	2.44946	1.46579	2.32613	2.3304	2.15771	1.28613	2.48163	1.75822	1.99604	0.468296
33.1658	2.30086	1.40114	2.45613	1.47466	2.33089	2.32859	2.14824	1.30441	2.47925	1.76564	1.99898	0.464405
33.6683	2.28961	1.41318	2.44368	1.47266	2.32856	2.32918	2.14682	1.31486	2.47551	1.77619	1.99903	0.457851
34.1709	2.27694	1.41977	2.44474	1.46917	2.34294	2.33906	2.15144	1.32117	2.48418	1.79669	2.00461	0.457627
34.6734	2.27633	1.42092	2.4406	1.4775	2.34262	2.33152	2.14131	1.34115	2.47541	1.80067	2.0048	0.450392
35.1759	2.25756	1.43699	2.4296	1.46791	2.34702	2.33998	2.1489	1.34311	2.47528	1.82111	2.00674	0.446978
35.6784	2.25387	1.4352	2.43318	1.47306	2.36114	2.34122	2.14776	1.35945	2.47949	1.83508	2.01194	0.445152
36.1809	2.24441	1.44837	2.4175	1.47248	2.3589	2.33688	2.14404	1.37076	2.46801	1.84403	2.01054	0.43689
36.6834	2.2282	1.45631	2.41705	1.46515	2.37113	2.34796	2.15527	1.37536	2.47197	1.86875	2.01572	0.436944
37.1859	2.22767	1.45898	2.40854	1.47321	2.38184	2.34155	2.14976	1.39536	2.4706	1.8766	2.01841	0.431113
37.6884	2.2093	1.47675	2.39594	1.46364	2.38215	2.34626	2.15615	1.39751	2.4606	1.89575	2.0184	0.426223
38.191	2.20236	1.47677	2.39588	1.46523	2.40026	2.35232	2.16432	1.41225	2.46746	1.91656	2.02534	0.425998
38.6935	2.19528	1.49186	2.37677	1.46665	2.40643	2.34604	2.16029	1.42471	2.46113	1.92528	2.02545	0.418474
39.196	2.17665	1.50178	2.37413	1.4566	2.41314	2.35798	2.17445	1.42792	2.45624	1.95215	2.0291	0.418091
39.6985	2.17564	1.50642	2.3607	1.46384	2.43296	2.35625	2.17634	1.44773	2.46384	1.96549	2.03492	0.414547
40.201	2.15874	1.52614	2.34596	1.45535	2.43607	2.35837	2.17979	1.4502	2.45505	1.98249	2.03482	0.410218
40.7035	2.14846	1.52803	2.34139	1.45324	2.45057	2.37018	2.19492	1.46308	2.45737	2.00899	2.04162	0.410765
41.206	2.14368	1.54487	2.31845	1.45644	2.46764	2.36564	2.19294	1.47643	2.46367	2.01897	2.04487	0.406009
41.7085	2.12373	1.5564	2.3128	1.44448	2.47103	2.3782	2.20549	1.47814	2.45623	2.04559	2.04721	0.40633
42.2111	2.12173	1.56246	2.29393	1.44997	2.49159	2.38392	2.21502	1.49723	2.46596	2.06511	2.05469	0.404792
42.7136	2.1075	1.58342	2.27666	1.44311	2.50314	2.38543	2.21526	1.49987	2.47003	2.07999	2.05644	0.403513
43.2161	2.09465	1.5863	2.267	1.43721	2.51046	2.4029	2.23273	1.51042	2.46803	2.11036	2.062	0.405197
43.7186	2.09265	1.60393	2.24027	1.44158	2.53303	2.4036	2.23488	1.52412	2.48362	2.12362	2.06813	0.403651
44.2211	2.07365	1.61602	2.23143	1.42862	2.53924	2.41662	2.24253	1.52404	2.48621	2.14866	2.0707	0.407038
44.7236	2.07149	1.62241	2.20754	1.43163	2.55279	2.43123	2.25781	1.54161	2.49283	2.17488	2.07842	0.407417
45.2261	2.06233	1.64351	2.18845	1.427	2.57278	2.4346	2.25676	1.54398	2.51178	2.18942	2.08306	0.410211
45.7286	2.04962	1.64631	2.17466	1.41797	2.5767	2.45688	2.27218	1.55153	2.51525	2.2223	2.08834	0.415026
46.2312	2.05247	1.6637	2.14603	1.42337	2.5963	2.46584	2.28021	1.56483	2.5319	2.24145	2.09661	0.416071
46.7337	2.03867	1.67538	2.13595	1.41126	2.61069	2.47983	2.28286	1.56251	2.55181	2.26506	2.1014	0.424067
47.2362	2.03944	1.68122	2.11003	1.41242	2.61683	2.50373	2.30111	1.57773	2.55955	2.29804	2.11001	0.427478
47.7387	2.03964	1.7017	2.09256	1.41184	2.63995	2.512	2.30243	1.57944	2.58553	2.31492	2.118	0.433056
48.2412	2.03215	1.7038	2.07861	1.40248	2.64877	2.53817	2.31338	1.58359	2.60498	2.34911	2.1255	0.442778
48.7437	2.04383	1.72053	2.05303	1.4109	2.66117	2.55757	2.32796	1.59613	2.62014	2.37605	2.13673	0.445672
49.2462	2.04119	1.73157	2.04684	1.40403	2.68427	2.5737	2.32865	1.59189	2.65266	2.39921	2.1454	0.456674
49.7487	2.04975	1.73687	2.02507	1.40716	2.69073	2.60597	2.34748	1.60497	2.67137	2.43796	2.15773	0.464119
50.2513	2.0645	1.75691	2.01583	1.41534	2.71108	2.62165	2.35594	1.60699	2.69543	2.45964	2.17033	0.469435
50.7538	2.0685	1.75865	2.00896	1.41193	2.73101	2.65027	2.36441	1.60913	2.73022	2.49364	2.18267	0.482456
51.2563	2.09368	1.77514	1.99461	1.42854	2.73963	2.68007	2.38721	1.62262	2.74888	2.52822	2.19986	0.486283
51.7588	2.10852	1.78609	2.00061	1.43416	2.76624	2.69886	2.39405	1.61917	2.78094	2.55114	2.21398	0.495455
52.2613	2.13002	1.79159	1.99214	1.44601	2.78167	2.7364	2.41554	1.63304	2.81351	2.59204	2.2332	0.505134
52.7638	2.16353	1.81231	2.0001	1.46963	2.79659	2.75992	2.43787	1.63937	2.83327	2.61814	2.25307	0.506957
53.2663	2.18323	1.81543	2.00911	1.48027	2.82551	2.78854	2.45062	1.64439	2.86983	2.64845	2.27154	0.517514
53.7688	2.22246	1.83418	2.01414	1.51134	2.83763	2.82612	2.48239	1.66443	2.8963	2.68681	2.29758	0.52014
54.2714	2.25412	1.84839	2.0388	1.53671	2.86011	2.84747	2.50106	1.66886	2.91746	2.70807	2.3181	0.522132
54.7739	2.28465	1.85808	2.04841	1.56327	2.88594	2.88623	2.52374	1.69102	2.95277	2.74593	2.344	0.528636
55.2764	2.32922	1.88377	2.07539	1.60607	2.89682	2.91673	2.55651	1.7099	2.97059	2.7749	2.37199	0.524939
55.7789	2.35593	1.89234	2.09903	1.63387	2.92422	2.94328	2.57229	1.72587	2.99249	2.79958	2.39389	0.527218
56.2814	2.39698	1.91673	2.11896	1.67804	2.94285	2.98456	2.60358	1.75934	3.02104	2.83876	2.42608	0.526357
56.7839	2.43309	1.93652	2.1543	1.71946	2.95549	3.00765	2.62932	1.77705	3.03103	2.85986	2.45038	0.520914
57.2864	2.46046	1.95145	2.17162	1.75396	2.98336	3.04282	2.64704	1.80997	3.05331	2.89319	2.47672	0.521562
57.7889	2.50323	1.98208	2.20524	1.8051	2.99436	3.07724	2.68087	1.84099	3.07248	2.92604	2.50876	0.515438
58.2915	2.52711	1.99513	2.23025	1.83894	3.01103	3.09962	2.69757	1.86458	3.07832	2.94724	2.52898	0.511531
58.794	2.56007	2.02364	2.25222	1.88286	3.03448	3.13959	2.72105	1.90526	3.1	2.98634	2.56055	0.508809
59.2965	2.59263	2.04722	2.28581	1.92759	3.04054	3.16386	2.74932	1.92872	3.10933	3.0102	2.58552	0.501883
59.799	2.6108	2.06557	2.30028	1.95929	3.06113	3.19263	2.76102	1.96401	3.11454	3.039	2.60683	0.498592
60.3015	2.64514	2.09936	2.3311	2.00811	3.07667	3.22879	2.78904	1.99922	3.13297	3.07563	2.6386	0.493283
60.804	2.66206	2.11521	2.3497	2.04102	3.08201	3.24766	2.80655	2.02405	3.13343	3.09554	2.65572	0.487534
61.3065	2.6824	2.14628	2.36736	2.07847	3.10377	3.28327	2.81961	2.06679	3.1398	3.13268	2.68204	0.483019
61.809	2.70735	2.17213	2.3936	2.12178	3.1106	3.3091	2.84611	2.09314	3.15159	3.16063	2.7066	0.477474
62.3116	2.714	2.19253	2.40105	2.14825	3.11878	3.33077	2.85384	2.12911	3.14544	3.18499	2.72187	0.471781
62.8141	2.73633	2.22824	2.42528	2.19141	3.13734	3.36627	2.87187	2.16802	3.15263	3.22369	2.75011	0.466637
63.3166	2.74478	2.24588	2.43469	2.22215	3.13761	3.38285	2.89006	2.19445	3.15503	3.24405	2.76515	0.461524
63.8191	2.75093	2.27873	2.44597	2.2517	3.14983	3.41158	2.8942	2.2395	3.14525	3.27699	2.78447	0.455076
64.3216	2.76653	2.30637	2.46319	2.29184	3.16129	3.43855	2.91528	2.2694	3.15114	3.30862	2.80722	0.451053
64.8241	2.76197	2.32859	2.46307	2.31314	3.1592	3.45353	2.92247	2.30631	3.14318	3.32864	2.81801	0.445107
65.3266	2.77129	2.36621	2.48027	2.34923	3.17386	3.48582	2.9299	2.34885	3.13256	3.36624	2.84042	0.439674
65.8291	2.77181	2.38572	2.48099	2.37778	3.17664	3.5017	2.94798	2.37681	3.13398	3.38773	2.85411	0.436575
66.3317	2.76468	2.42045	2.48678	2.39966	3.17652	3.52247	2.94759	2.42327	3.11682	3.41427	2.86725	0.429935
66.8342	2.77109	2.44986	2.4961	2.43598	3.18992	3.5499	2.961	2.45585	3.10691	3.44765	2.88643	0.427655
67.3367	2.75758	2.47359	2.49026	2.45341	3.18544	3.55996	2.9705	2.49227	3.10074	3.46383	2.89476	0.423688
67.8392	2.75496	2.51247	2.50204	2.48229	3.18969	3.58685	2.96987	2.53654	3.07719	3.49693	2.91088	0.419426
68.3417	2.74964	2.53273	2.4962	2.50926	3.19764	3.60311	2.98612	2.56411	3.06777	3.51958	2.92262	0.419435
68.8442	2.73226	2.5677	2.49858	2.52461	3.1895	3.61548	2.98627	2.60928	3.05197	3.53848	2.93141	0.414886
69.3467	2.73137	2.59668	2.50198	2.55675	3.19721	3.64104	2.99149	2.64183	3.02552	3.57069	2.94546	0.415543
69.8492	2.71288	2.61924	2.49277	2.57166	3.19651	3.64709	3.00386	2.67461	3.01465	3.58357	2.95168	0.414841
70.3518	2.70134	2.65619	2.50093	2.59345	3.1882	3.6653	2.99894	2.71694	2.98905	3.60865	2.9619	0.413116
70.8543	2.69352	2.67362	2.49065	2.61908	3.19485	3.68053	3.00984	2.74051	2.96273	3.63084	2.96962	0.416816
71.3568	2.67035	2.70495	2.49124	2.62919	3.184	3.6835	3.01205	2.78003	2.94762	3.64074	2.97437	0.414775
71.8593	2.66478	2.72933	2.48997	2.65676	3.17668	3.70299	3.00734	2.80815	2.91418	3.66706	2.98172	0.418308
72.3618	2.64531	2.74635	2.4784	2.67038	3.17561	3.70481	3.01673	2.83253	2.88984	3.67555	2.98355	0.420658
72.8643	2.62755	2.77686	2.4829	2.6855	3.15508	3.71125	3.00685	2.86757	2.86814	3.68831	2.987	0.420553
73.3668	2.61879	2.78678	2.46788	2.70975	3.14674	3.72284	3.0045	2.88188	2.8305	3.70584	2.98755	0.427081
73.8693	2.59187	2.8097	2.46534	2.71591	3.13226	3.71631	3.00321	2.90974	2.80812	3.70469	2.98571	0.426807
74.3719	2.58083	2.82465	2.45731	2.73828	3.10466	3.7259	2.98497	2.92737	2.77836	3.71899	2.98413	0.431586
74.8744	2.55967	2.83131	2.44084	2.75114	3.09158	3.72336	2.98197	2.93708	2.73986	3.7204	2.97772	0.436468
75.3769	2.53359	2.85058	2.43812	2.75968	3.06205	3.71671	2.96478	2.95806	2.71677	3.71678	2.97171	0.437142
75.8794	2.51964	2.84838	2.41474	2.78142	3.03086	3.722	2.94366	2.9567	2.67816	3.7242	2.96198	0.445337
76.3819	2.48535	2.85849	2.40485	2.78382	3.0087	3.70691	2.9326	2.96608	2.64041	3.71024	2.94974	0.447192
76.8844	2.46277	2.85988	2.38581	2.79901	2.96614	3.70361	2.90049	2.96668	2.61234	3.70714	2.93639	0.45252
77.3869	2.43408	2.85244	2.36046	2.80934	2.93274	3.69579	2.87829	2.95554	2.56552	3.69863	2.91828	0.459823
77.8894	2.39396	2.85705	2.34626	2.80897	2.89734	3.67533	2.85153	2.95621	2.52833	3.67668	2.89917	0.461983
78.392	2.36778	2.8397	2.31097	2.82346	2.84559	3.67022	2.80999	2.93384	2.49124	3.66943	2.87622	0.471241
78.8945	2.32128	2.8342	2.28987	2.81793	2.8081	3.64601	2.78269	2.91951	2.43807	3.6425	2.85002	0.475753
79.397	2.28161	2.81941	2.25615	2.81918	2.75709	3.62576	2.73723	2.89849	2.39926	3.61914	2.82133	0.481855
79.8995	2.24096	2.79532	2.21813	2.81933	2.69978	3.60854	2.69162	2.86266	2.35018	3.59849	2.7885	0.49098
80.402	2.18418	2.78264	2.18794	2.80231	2.65378	3.57178	2.65169	2.8393	2.29246	3.5581	2.75242	0.494906
80.9045	2.14242	2.74744	2.13623	2.79949	2.58753	3.54927	2.59072	2.79316	2.24797	3.5318	2.7126	0.50443
81.407	2.08289	2.7236	2.09845	2.77735	2.52645	3.51181	2.54159	2.7525	2.18564	3.49038	2.66907	0.510547
81.9095	2.02506	2.68994	2.04433	2.75512	2.46707	3.46844	2.48276	2.7077	2.12423	3.44287	2.62075	0.516523
82.4121	1.97167	2.64674	1.98772	2.73571	2.3887	3.43384	2.41253	2.64566	2.06948	3.40387	2.56959	0.525555
82.9146	1.89902	2.61463	1.9353	2.69471	2.32313	3.37617	2.35466	2.59664	1.99463	3.34144	2.51303	0.529386
83.4171	1.84076	2.55993	1.86181	2.66647	2.24763	3.32795	2.27611	2.52587	1.9289	3.28808	2.45235	0.537246
83.9196	1.76854	2.51655	1.80224	2.62233	2.16192	3.27171	2.20137	2.45807	1.85993	3.2263	2.3889	0.542798
84.4221	1.69225	2.46335	1.72409	2.5724	2.08955	3.20087	2.12793	2.38885	1.77454	3.14963	2.31835	0.546697
84.9246	1.62471	2.40089	1.64665	2.53015	1.99927	3.14256	2.03548	2.30048	1.70222	3.08522	2.24676	0.553967
85.4271	1.5361	2.34973	1.57117	2.46535	1.91121	3.06261	1.95677	2.22533	1.61706	2.99906	2.16944	0.556306
85.9296	1.45938	2.2766	1.47737	2.41184	1.82994	2.98531	1.86518	2.12998	1.52413	2.91553	2.08752	0.561188
86.4322	1.37345	2.21548	1.3987	2.34848	1.73022	2.9085	1.76793	2.03503	1.44304	2.83249	2.00533	0.565509
86.9347	1.27801	2.14544	1.30143	2.27504	1.64308	2.81153	1.68223	1.94137	1.34361	2.72941	1.91511	0.566401
87.4372	1.19477	2.06739	1.20935	2.21404	1.55235	2.7279	1.57719	1.82724	1.24718	2.63975	1.82572	0.57106
87.9397	1.09101	2.00178	1.11816	2.13226	1.45031	2.62845	1.48203	1.72634	1.15672	2.53438	1.73214	0.571635
88.4422	0.996079	1.91585	1.01268	2.05976	1.36461	2.52413	1.38639	1.60747	1.04819	2.42422	1.63394	0.572348
88.9447	0.898242	1.84347	0.923644	1.98489	1.26613	2.42842	1.27766	1.48682	0.951431	2.32261	1.53833	0.575091
89.4472	0.787468	1.76397	0.816841	1.89731	1.1681	2.31132	1.18588	1.37058	0.851986	2.19953	1.4353	0.572826
89.9497	0.692248	1.67848	0.719703	1.82626	1.08248	2.20576	1.08135	1.23382	0.740302	2.08769	1.33481	0.574244
90.4523	0.580404	1.60725	0.622794	1.73879	0.980946	2.09398	0.978997	1.11083	0.644612	1.9692	1.23278	0.574125
90.9548	0.474978	1.51795	0.516532	1.65811	0.891624	1.97183	0.888487	0.973641	0.538658	1.83985	1.12717	0.571215
91.4573	0.374663	1.44413	0.428572	1.5829	0.805758	1.86539	0.78299	0.833766	0.43082	1.72554	1.02745	0.573372
91.9598	0.26088	1.36539	0.325592	1.49359	0.708935	1.7422	0.694175	0.70253	0.338227	1.5938	0.922531	0.570222
92.4623	0.165942	1.28294	0.238017	1.42314	0.631287	1.62751	0.605133	0.552527	0.232263	1.4698	0.822856	0.569364
92.9648	0.0612545	1.21688	0.151872	1.34204	0.547854	1.51856	0.511461	0.417799	0.136092	1.35067	0.725448	0.57068
93.4673	-0.0387697	1.13536	0.0629873	1.26473	0.464578	1.39727	0.438891	0.274261	0.0502078	1.21838	0.626789	0.566511
93.9698	-0.125272	1.07158	-0.00496179	1.20041	0.40001	1.29636	0.356894	0.128621	-0.0464117	1.10552	0.538274	0.569247
94.4724	-0.223719	1.00544	-0.0841339	1.12263	0.324652	1.18784	0.286548	-0.00302029	-0.123911	0.984144	0.447647	0.568314
94.9749	-0.30151	0.938004	-0.142593	1.06489	0.261879	1.08391	0.229773	-0.149714	-0.198106	0.866559	0.36531	0.567588
95.4774	-0.381214	0.889167	-0.198713	1.00397	0.210638	0.996898	0.164722	-0.278605	-0.275364	0.765039	0.289654	0.572366
95.9799	-0.45859	0.827184	-0.251975	0.943931	0.1504	0.898802	0.122919	-0.409327	-0.329176	0.651909	0.214608	0.571055
96.4824	-0.515721	0.78469	-0.283134	0.903249	0.111423	0.821467	0.0818235	-0.540228	-0.385833	0.559147	0.153688	0.576272
96.9849	-0.582364	0.741689	-0.322914	0.850887	0.0739448	0.747122	0.0440505	-0.65102	-0.434893	0.469238	0.0935741	0.580107
97.4874	-0.628571	0.698729	-0.338601	0.817348	0.0357143	0.672207	0.0294063	-0.771888	-0.461774	0.379215	0.0431787	0.582546
97.9899	-0.668464	0.675494	-0.35257	0.787692	0.020343	0.620959	0.00748938	-0.871803	-0.494005	0.313557	0.00386928	0.590311
98.4925	-0.707938	0.640185	-0.360365	0.755201	-0.00156033	0.561914	0.00330727	-0.96574	-0.508232	0.241672	-0.0341557	0.592983
98.995	-0.721249	0.624385	-0.346543	0.745477	-0.0122151	0.51573	0.0114291	-1.0662	-0.506032	0.184311	-0.0570904	0.600589
99.4975	-0.738923	0.608522	-0.336802	0.725593	-0.00694414	0.483216	0.0190772	-1.12504	-0.503908	0.143415	-0.0731797	0.603397
100	-0.741085	0.598157	-0.315032	0.721846	-0.0157609	0.466981	0.0411368	-1.13638	-0.489081	0.125643	-0.0743576	0.599849

## Sheet: M1a_RightLeg_NH
StancePhase	NEleR_Meas1	NEleR_Meas2	NEleR_Meas3	NEleR_Meas4	NEleR_Meas5	NEleR_Meas6	NEleR_Meas7	NEleR_Meas8	NEleR_Meas9	NEleR_Meas10	NEleR_Mean	NEleR_SD
0	0.168569	2.10307	0.54681	1.72855	1.07499	1.93679	2.74359	1.96548	0.0600436	4.00232	1.63302	1.21974
0.502513	0.0600493	1.9471	0.43431	1.65884	0.98172	1.87628	2.65367	1.90238	-0.0235511	3.95416	1.5445	1.23206
1.00503	-0.0493739	1.78195	0.316443	1.52495	0.810858	1.76749	2.52845	1.79006	-0.139012	3.86874	1.42006	1.23842
1.50754	-0.149605	1.62658	0.207553	1.39246	0.644748	1.65828	2.40324	1.68164	-0.250741	3.77846	1.29926	1.24178
2.01005	-0.258884	1.45842	0.0894028	1.26739	0.481478	1.55175	2.2728	1.57935	-0.364062	3.68937	1.1767	1.24747
2.51256	-0.365911	1.29217	-0.0250506	1.13218	0.311166	1.43935	2.13748	1.47438	-0.47835	3.59261	1.051	1.25108
3.01508	-0.472968	1.1152	-0.147766	0.995682	0.134361	1.31977	1.98931	1.36538	-0.599601	3.48533	0.91847	1.25314
3.51759	-0.583859	0.940216	-0.267751	0.858826	-0.0388888	1.20358	1.84164	1.26269	-0.715967	3.37886	0.787935	1.25571
4.0201	-0.688169	0.760839	-0.390986	0.714316	-0.218654	1.07954	1.68388	1.15491	-0.835841	3.25964	0.651948	1.25484
4.52261	-0.796287	0.578963	-0.516752	0.574565	-0.39677	0.955478	1.52064	1.04938	-0.954978	3.13551	0.514975	1.25352
5.02513	-0.900157	0.400923	-0.639307	0.427898	-0.571714	0.833151	1.35697	0.947662	-1.06874	3.00792	0.379461	1.25047
5.52764	-1.00052	0.217198	-0.768415	0.282971	-0.75033	0.704249	1.18241	0.840874	-1.18583	2.8665	0.23891	1.24432
6.03015	-1.10298	0.0410427	-0.892118	0.138719	-0.921409	0.580592	1.00971	0.740368	-1.29549	2.72435	0.102278	1.23751
6.53266	-1.19745	-0.138705	-1.0213	-0.0100208	-1.09204	0.45427	0.831134	0.637897	-1.40398	2.57204	-0.0368151	1.22773
7.03518	-1.29415	-0.313654	-1.14878	-0.152411	-1.26109	0.325456	0.64731	0.532919	-1.51113	2.40961	-0.176592	1.21533
7.53769	-1.38742	-0.485865	-1.27651	-0.300102	-1.42181	0.201511	0.465959	0.432602	-1.61014	2.24546	-0.313631	1.20176
8.0402	-1.47678	-0.658712	-1.4084	-0.443893	-1.58381	0.0709768	0.275645	0.324877	-1.71089	2.06644	-0.454455	1.18427
8.54271	-1.56958	-0.823292	-1.53593	-0.586915	-1.73883	-0.0577069	0.0872537	0.21778	-1.80458	1.8826	-0.59292	1.16486
9.04523	-1.65588	-0.990784	-1.67019	-0.732696	-1.88844	-0.186501	-0.103614	0.109199	-1.89475	1.69165	-0.7322	1.1433
9.54774	-1.74524	-1.14965	-1.80024	-0.872071	-2.03761	-0.321957	-0.29964	-0.00801067	-1.98478	1.4868	-0.87324	1.11747
10.0503	-1.83372	-1.30811	-1.93406	-1.01631	-2.17696	-0.453664	-0.491003	-0.123311	-2.06635	1.2804	-1.01231	1.09087
10.5528	-1.91926	-1.4624	-2.06829	-1.15564	-2.31461	-0.591195	-0.688424	-0.24656	-2.14939	1.06194	-1.15338	1.06049
11.0553	-2.01015	-1.61023	-2.20067	-1.29473	-2.44776	-0.731706	-0.883324	-0.375001	-2.22764	0.83601	-1.29452	1.02762
11.5578	-2.09639	-1.75852	-2.33816	-1.43523	-2.57238	-0.8705	-1.07646	-0.503661	-2.30163	0.608225	-1.43447	0.993974
12.0603	-2.18633	-1.89685	-2.47064	-1.56953	-2.69712	-1.01758	-1.27313	-0.642803	-2.37759	0.368593	-1.5763	0.956335
12.5628	-2.27736	-2.03589	-2.60859	-1.7081	-2.81381	-1.16325	-1.46271	-0.782284	-2.44628	0.12918	-1.71691	0.918872
13.0653	-2.36579	-2.16693	-2.74342	-1.84084	-2.92625	-1.31171	-1.65447	-0.926177	-2.51645	-0.114305	-1.85663	0.879449
13.5678	-2.46021	-2.29437	-2.8794	-1.97361	-3.03773	-1.46614	-1.84299	-1.07752	-2.58447	-0.363631	-1.99801	0.838601
14.0704	-2.55072	-2.41911	-3.01707	-2.10632	-3.14066	-1.61734	-2.02592	-1.22653	-2.6477	-0.608284	-2.13596	0.798795
14.5729	-2.64412	-2.5355	-3.15073	-2.23306	-3.24377	-1.77481	-2.21055	-1.38272	-2.71405	-0.857816	-2.27471	0.757406
15.0754	-2.73897	-2.65289	-3.28905	-2.36341	-3.343	-1.93289	-2.38666	-1.54006	-2.77415	-1.10488	-2.4126	0.717517
15.5779	-2.83009	-2.76114	-3.4218	-2.48743	-3.43667	-2.08939	-2.56135	-1.69613	-2.83458	-1.34722	-2.54658	0.678405
16.0804	-2.92611	-2.86919	-3.55742	-2.61208	-3.5322	-2.25181	-2.73259	-1.85852	-2.89458	-1.59176	-2.68263	0.640161
16.5829	-3.0175	-2.97203	-3.69039	-2.73591	-3.62141	-2.41025	-2.89552	-2.01701	-2.94887	-1.82765	-2.81365	0.604463
17.0854	-3.10951	-3.07005	-3.82112	-2.85476	-3.7096	-2.57054	-3.05862	-2.17744	-3.00645	-2.06092	-2.9439	0.570643
17.5879	-3.20201	-3.16791	-3.9534	-2.97722	-3.79788	-2.73295	-3.21306	-2.34	-3.05901	-2.29081	-3.07342	0.539539
18.0905	-3.28873	-3.25747	-4.07938	-3.09368	-3.87999	-2.89061	-3.36344	-2.49746	-3.11065	-2.5103	-3.19717	0.511834
18.593	-3.37824	-3.34856	-4.20809	-3.21186	-3.96435	-3.05253	-3.51102	-2.6589	-3.16366	-2.72807	-3.32253	0.487584
19.0955	-3.46188	-3.43233	-4.3308	-3.32896	-4.04531	-3.21193	-3.64926	-2.81718	-3.21082	-2.93666	-3.44251	0.46694
19.598	-3.54343	-3.51465	-4.45313	-3.44239	-4.12302	-3.36937	-3.78693	-2.97269	-3.26132	-3.13675	-3.56037	0.451165
20.1005	-3.62422	-3.59425	-4.57328	-3.55957	-4.20304	-3.53022	-3.91739	-3.13081	-3.30858	-3.33321	-3.67746	0.439069
20.603	-3.69733	-3.66779	-4.68838	-3.67128	-4.27733	-3.68568	-4.04261	-3.28243	-3.35391	-3.5173	-3.7884	0.431926
21.1055	-3.77133	-3.74264	-4.8048	-3.78571	-4.35217	-3.8426	-4.16667	-3.43445	-3.40216	-3.69592	-3.89985	0.429229
21.608	-3.83886	-3.80967	-4.91404	-3.89882	-4.42652	-3.99903	-4.28207	-3.58486	-3.44491	-3.86704	-4.00658	0.430386
22.1106	-3.90236	-3.87796	-5.02438	-4.00949	-4.49576	-4.1504	-4.39691	-3.72886	-3.49056	-4.02648	-4.11032	0.436125
22.6131	-3.96476	-3.94127	-5.12964	-4.1238	-4.56768	-4.30438	-4.50688	-3.87433	-3.53486	-4.18198	-4.21296	0.444683
23.1156	-4.01861	-4.00204	-5.23231	-4.2331	-4.63562	-4.45345	-4.61125	-4.01362	-3.57625	-4.32656	-4.31028	0.457065
23.6181	-4.07236	-4.06273	-5.33406	-4.3458	-4.70158	-4.59993	-4.71601	-4.14906	-3.6216	-4.46287	-4.4066	0.471366
24.1206	-4.11998	-4.11714	-5.4295	-4.45675	-4.76927	-4.74662	-4.81335	-4.28378	-3.66212	-4.59428	-4.49928	0.488311
24.6231	-4.16259	-4.17411	-5.52627	-4.56625	-4.83138	-4.88598	-4.90985	-4.4101	-3.70467	-4.71391	-4.58851	0.506894
25.1256	-4.20466	-4.22483	-5.61632	-4.67892	-4.89484	-5.02476	-5.00369	-4.53513	-3.74757	-4.82899	-4.67597	0.526211
25.6281	-4.23851	-4.27636	-5.70602	-4.78692	-4.95687	-5.15923	-5.0917	-4.65532	-3.78665	-4.93669	-4.75943	0.54765
26.1307	-4.27237	-4.32564	-5.79209	-4.89857	-5.01469	-5.28685	-5.18103	-4.76806	-3.83001	-5.03488	-4.84042	0.568272
26.6332	-4.30168	-4.37156	-5.87378	-5.00788	-5.07514	-5.41368	-5.2644	-4.87987	-3.86933	-5.13041	-4.91877	0.590356
27.1357	-4.32622	-4.41971	-5.95538	-5.1164	-5.13114	-5.53243	-5.34638	-4.9833	-3.90929	-5.21661	-4.99369	0.612294
27.6382	-4.35172	-4.46208	-6.02995	-5.22727	-5.18628	-5.64676	-5.42766	-5.08213	-3.95087	-5.29746	-5.06622	0.633336
28.1407	-4.37025	-4.5078	-6.10508	-5.33355	-5.24249	-5.75781	-5.50316	-5.17777	-3.9878	-5.37499	-5.13607	0.655674
28.6432	-4.38951	-4.54963	-6.1742	-5.44319	-5.29353	-5.85985	-5.58042	-5.26415	-4.02862	-5.44356	-5.20267	0.675973
29.1457	-4.40626	-4.5919	-6.24105	-5.54958	-5.34663	-5.95957	-5.65337	-5.34837	-4.06635	-5.51054	-5.26736	0.696662
29.6482	-4.41895	-4.63502	-6.30547	-5.65534	-5.39758	-6.05267	-5.72427	-5.42606	-4.10313	-5.5721	-5.32906	0.716913
30.1508	-4.43436	-4.67476	-6.36395	-5.7622	-5.44541	-6.13858	-5.79604	-5.49651	-4.14255	-5.6277	-5.38821	0.735163
30.6533	-4.44448	-4.7189	-6.42271	-5.8643	-5.49577	-6.22225	-5.86235	-5.56518	-4.17696	-5.68314	-5.4456	0.754243
31.1558	-4.45634	-4.75884	-6.47446	-5.96909	-5.54147	-6.29712	-5.93037	-5.62514	-4.21453	-5.73179	-5.49992	0.771172
31.6583	-4.46802	-4.80261	-6.52588	-6.06966	-5.5874	-6.36787	-5.99575	-5.68133	-4.25031	-5.7787	-5.55275	0.787355
32.1608	-4.47671	-4.84537	-6.57279	-6.16953	-5.63365	-6.43448	-6.05844	-5.73391	-4.28382	-5.82432	-5.6033	0.80347
32.6633	-4.48998	-4.88815	-6.61616	-6.26918	-5.67527	-6.49272	-6.12322	-5.77829	-4.32076	-5.86415	-5.65179	0.81696
33.1658	-4.49987	-4.9344	-6.6588	-6.36381	-5.71936	-6.54912	-6.18322	-5.82152	-4.35289	-5.90541	-5.69884	0.830858
33.6683	-4.51257	-4.97736	-6.69527	-6.46016	-5.76055	-6.59893	-6.24461	-5.85859	-4.38724	-5.94321	-5.74385	0.843101
34.1709	-4.52741	-5.02555	-6.73275	-6.55123	-5.7996	-6.64305	-6.30509	-5.89037	-4.42124	-5.97856	-5.78748	0.853681
34.6734	-4.5404	-5.07082	-6.76467	-6.64116	-5.84073	-6.68539	-6.36241	-5.92122	-4.45183	-6.01592	-5.82945	0.864648
35.1759	-4.55963	-5.11892	-6.79593	-6.72927	-5.87705	-6.71992	-6.42257	-5.94461	-4.48621	-6.04882	-5.87029	0.872864
35.6784	-4.57737	-5.16782	-6.82512	-6.81184	-5.91436	-6.75196	-6.47885	-5.96631	-4.51626	-6.08319	-5.90931	0.881014
36.1809	-4.59881	-5.21528	-6.85048	-6.89482	-5.95107	-6.78027	-6.53586	-5.98509	-4.54718	-6.11779	-5.94767	0.888124
36.6834	-4.6245	-5.26715	-6.8772	-6.9713	-5.98371	-6.80179	-6.59342	-5.9976	-4.5789	-6.14941	-5.9845	0.892979
37.1859	-4.64939	-5.31534	-6.89872	-7.0459	-6.01887	-6.82258	-6.64748	-6.01055	-4.60617	-6.18481	-6.01998	0.89838
37.6884	-4.68192	-5.36803	-6.92214	-7.11705	-6.0504	-6.83724	-6.70463	-6.01814	-4.63691	-6.21817	-6.05546	0.901238
38.191	-4.71478	-5.41871	-6.94248	-7.18209	-6.08066	-6.84785	-6.75896	-6.02267	-4.66396	-6.25201	-6.08842	0.903543
38.6935	-4.75215	-5.47025	-6.96232	-7.2463	-6.11231	-6.85703	-6.81316	-6.02715	-4.69021	-6.2892	-6.12201	0.905323
39.196	-4.79575	-5.52351	-6.98314	-7.30317	-6.13913	-6.85911	-6.86904	-6.02544	-4.7181	-6.32373	-6.15401	0.904697
39.6985	-4.83972	-5.57345	-7.00083	-7.35783	-6.16748	-6.85988	-6.9212	-6.02398	-4.74074	-6.36212	-6.18472	0.904668
40.201	-4.89259	-5.62721	-7.02214	-7.40814	-6.19431	-6.85673	-6.97608	-6.02006	-4.76597	-6.40138	-6.21646	0.902663
40.7035	-4.94752	-5.6765	-7.04027	-7.45251	-6.21775	-6.84777	-7.02902	-6.01166	-4.78827	-6.43986	-6.24511	0.900027
41.206	-5.00744	-5.72789	-7.06116	-7.49577	-6.24359	-6.83844	-7.08055	-6.00494	-4.80796	-6.48336	-6.27511	0.897544
41.7085	-5.0748	-5.77733	-7.08173	-7.53184	-6.26533	-6.82279	-7.13412	-5.99349	-4.82966	-6.52544	-6.30365	0.893161
42.2111	-5.14283	-5.82461	-7.10178	-7.56631	-6.28669	-6.80408	-7.18353	-5.98106	-4.84566	-6.57002	-6.33066	0.889861
42.7136	-5.21955	-5.87338	-7.12487	-7.59662	-6.30876	-6.78365	-7.23442	-5.96926	-4.86302	-6.61807	-6.35916	0.885602
43.2161	-5.29857	-5.9168	-7.14499	-7.62217	-6.3262	-6.75644	-7.28383	-5.95269	-4.87857	-6.66451	-6.38448	0.881373
43.7186	-5.38153	-5.9625	-7.16903	-7.64734	-6.34555	-6.72871	-7.33032	-5.9384	-4.89034	-6.71588	-6.41096	0.878331
44.2211	-5.47154	-6.00338	-7.1908	-7.66644	-6.36244	-6.69682	-7.37868	-5.92243	-4.90497	-6.76766	-6.43651	0.874383
44.7236	-5.56146	-6.04383	-7.21412	-7.68545	-6.37654	-6.66031	-7.42274	-5.90453	-4.91489	-6.81972	-6.46036	0.872434
45.2261	-5.6588	-6.08301	-7.23831	-7.70122	-6.39259	-6.6243	-7.46703	-5.89031	-4.926	-6.87629	-6.48579	0.87053
45.7286	-5.75806	-6.11806	-7.26058	-7.71406	-6.40408	-6.58288	-7.51062	-5.87333	-4.93793	-6.93085	-6.50905	0.86947
46.2312	-5.85973	-6.15508	-7.28627	-7.72783	-6.41603	-6.54098	-7.55042	-5.85915	-4.94672	-6.9882	-6.53304	0.870352
46.7337	-5.96757	-6.18677	-7.30859	-7.73721	-6.42821	-6.49929	-7.59215	-5.84815	-4.96047	-7.04747	-6.55759	0.870865
47.2362	-6.0743	-6.22053	-7.33388	-7.74866	-6.43684	-6.4542	-7.63026	-5.83638	-4.97249	-7.10506	-6.58126	0.873763
47.7387	-6.18673	-6.2517	-7.35766	-7.75851	-6.44888	-6.41322	-7.6678	-5.83164	-4.98698	-7.16718	-6.60703	0.87684
48.2412	-6.30034	-6.28236	-7.38145	-7.76815	-6.4596	-6.37235	-7.70588	-5.82899	-5.00622	-7.2288	-6.63341	0.88061
48.7437	-6.41455	-6.31529	-7.40724	-7.78082	-6.47094	-6.33354	-7.74012	-5.83041	-5.02448	-7.29173	-6.66091	0.885993
49.2462	-6.53362	-6.34588	-7.43038	-7.79166	-6.48726	-6.30193	-7.77657	-5.84054	-5.05024	-7.35907	-6.69172	0.890385
49.7487	-6.65031	-6.38233	-7.45752	-7.80744	-6.503	-6.27184	-7.81085	-5.8529	-5.07783	-7.42526	-6.72393	0.89623
50.2513	-6.77059	-6.41818	-7.48226	-7.8238	-6.52494	-6.25016	-7.84437	-5.8743	-5.10903	-7.49601	-6.75936	0.901433
50.7538	-6.89092	-6.46005	-7.50981	-7.84324	-6.55182	-6.23577	-7.88019	-5.90257	-5.14795	-7.56909	-6.79914	0.906083
51.2563	-7.00971	-6.50607	-7.53802	-7.86807	-6.5817	-6.22608	-7.91322	-5.93483	-5.18739	-7.64253	-6.84076	0.911311
51.7588	-7.13146	-6.55565	-7.56596	-7.89403	-6.62156	-6.22808	-7.94934	-5.97755	-5.23503	-7.72165	-6.88803	0.914731
52.2613	-7.24916	-6.61363	-7.59771	-7.92785	-6.6657	-6.23532	-7.98565	-6.02367	-5.28659	-7.80077	-6.9386	0.918334
52.7638	-7.3677	-6.67305	-7.62716	-7.96429	-6.71776	-6.25086	-8.02171	-6.07635	-5.34128	-7.88282	-6.9923	0.920947
53.2663	-7.48446	-6.74129	-7.66084	-8.00658	-6.77983	-6.27658	-8.06182	-6.13717	-5.4047	-7.96882	-7.05221	0.922052
53.7688	-7.59696	-6.81146	-7.69321	-8.05525	-6.84641	-6.3062	-8.10039	-6.20007	-5.46908	-8.05394	-7.1133	0.923029
54.2714	-7.70983	-6.88689	-7.72733	-8.10628	-6.92412	-6.34633	-8.14227	-6.27181	-5.54087	-8.14362	-7.17993	0.922
54.7739	-7.81674	-6.96678	-7.76339	-8.16526	-7.00875	-6.3927	-8.18607	-6.34799	-5.61778	-8.23413	-7.24996	0.920046
55.2764	-7.92182	-7.04746	-7.79828	-8.22597	-7.09949	-6.44416	-8.22964	-6.42759	-5.69674	-8.32503	-7.32162	0.917158
55.7789	-8.02399	-7.13439	-7.83773	-8.29201	-7.20073	-6.50583	-8.27812	-6.51532	-5.78418	-8.42017	-7.39925	0.912372
56.2814	-8.12047	-7.22013	-7.87541	-8.36236	-7.30557	-6.5707	-8.32588	-6.6039	-5.87219	-8.51407	-7.47707	0.907206
56.7839	-8.21647	-7.31085	-7.91724	-8.434	-7.41814	-6.64333	-8.37619	-6.69766	-5.96504	-8.61058	-7.55895	0.900761
57.2864	-8.30664	-7.40179	-7.95945	-8.5118	-7.53723	-6.72341	-8.42873	-6.79576	-6.06191	-8.70917	-7.64359	0.893318
57.7889	-8.39444	-7.49395	-8.00278	-8.58965	-7.65835	-6.80633	-8.47949	-6.89356	-6.15765	-8.80651	-7.72827	0.885778
58.2915	-8.48006	-7.58906	-8.04942	-8.67175	-7.78668	-6.89847	-8.53335	-6.99705	-6.25868	-8.90751	-7.8172	0.87711
58.794	-8.56024	-7.68199	-8.09439	-8.75608	-7.91639	-6.99433	-8.58517	-7.10064	-6.35819	-9.00786	-7.90553	0.868414
59.2965	-8.64036	-7.77885	-8.14368	-8.84076	-8.04816	-7.09482	-8.63648	-7.20518	-6.45849	-9.10849	-7.99553	0.859574
59.799	-8.71577	-7.87303	-8.19121	-8.92974	-8.18394	-7.20309	-8.68861	-7.31357	-6.56116	-9.2117	-8.08718	0.850241
60.3015	-8.78904	-7.96903	-8.24114	-9.01732	-8.31772	-7.31267	-8.73682	-7.41954	-6.66021	-9.31269	-8.17762	0.841464
60.804	-8.86127	-8.06455	-8.29176	-9.10797	-8.4538	-7.42878	-8.78598	-7.52809	-6.76208	-9.41554	-8.26998	0.832575
61.3065	-8.9287	-8.15831	-8.34155	-9.19898	-8.58945	-7.54898	-8.83243	-7.63692	-6.86183	-9.51838	-8.36155	0.824019
61.809	-8.99653	-8.25392	-8.39452	-9.28955	-8.72223	-7.67046	-8.87627	-7.74331	-6.95986	-9.61926	-8.45259	0.816195
62.3116	-9.06066	-8.34554	-8.44492	-9.38284	-8.85614	-7.7983	-8.92045	-7.85225	-7.05965	-9.72207	-8.54428	0.80861
62.8141	-9.12267	-8.43892	-8.49857	-9.47377	-8.98578	-7.92646	-8.96007	-7.95802	-7.15487	-9.82235	-8.63415	0.801945
63.3166	-9.18435	-8.52893	-8.55074	-9.56694	-9.11311	-8.05722	-8.99956	-8.0628	-7.2512	-9.92194	-8.72368	0.796093
63.8191	-9.24156	-8.61796	-8.60358	-9.65917	-9.23871	-8.19152	-9.03701	-8.16777	-7.34567	-10.0217	-8.81246	0.790879
64.3216	-9.29921	-8.70601	-8.65752	-9.75056	-9.3582	-8.32412	-9.07106	-8.26787	-7.43681	-10.1176	-8.8989	0.786925
64.8241	-9.35384	-8.78988	-8.7091	-9.84336	-9.47568	-8.45986	-9.10585	-8.36796	-7.52937	-10.2137	-8.98486	0.783681
65.3266	-9.40611	-8.87424	-8.76323	-9.93307	-9.58804	-8.59493	-9.13653	-8.46471	-7.61719	-10.307	-9.06851	0.781455
65.8291	-9.45835	-8.9533	-8.81406	-10.024	-9.69445	-8.72816	-9.16652	-8.55697	-7.70464	-10.3969	-9.14974	0.780363
66.3317	-9.50604	-9.03169	-8.86626	-10.1127	-9.79787	-8.8628	-9.1954	-8.64846	-7.79074	-10.4859	-9.22978	0.779773
66.8342	-9.55355	-9.10623	-8.9169	-10.1997	-9.89383	-8.99314	-9.22035	-8.73395	-7.87231	-10.5699	-9.30599	0.780473
67.3367	-9.59789	-9.17704	-8.96603	-10.2865	-9.98493	-9.122	-9.24592	-8.81642	-7.9547	-10.6511	-9.38025	0.781528
67.8392	-9.63868	-9.24605	-9.01617	-10.3691	-10.071	-9.24853	-9.26765	-8.89596	-8.03234	-10.7292	-9.45148	0.783355
68.3417	-9.67853	-9.30875	-9.06269	-10.4515	-10.1493	-9.36893	-9.28746	-8.96892	-8.10791	-10.8014	-9.51854	0.785932
68.8442	-9.71275	-9.36986	-9.11091	-10.5299	-10.2234	-9.48703	-9.30635	-9.03993	-8.18215	-10.8709	-9.58331	0.788355
69.3467	-9.74506	-9.4243	-9.15576	-10.6054	-10.2905	-9.59856	-9.3203	-9.10543	-8.25069	-10.9346	-9.64306	0.791836
69.8492	-9.77321	-9.47478	-9.20025	-10.6784	-10.3508	-9.70348	-9.33379	-9.16551	-8.31885	-10.9926	-9.69917	0.794775
70.3518	-9.79602	-9.52005	-9.24329	-10.7456	-10.4067	-9.80349	-9.34315	-9.22297	-8.38226	-11.0466	-9.75101	0.798062
70.8543	-9.81657	-9.55805	-9.28267	-10.8102	-10.4546	-9.89389	-9.34866	-9.27303	-8.4418	-11.0926	-9.79721	0.801465
71.3568	-9.83031	-9.59193	-9.32186	-10.8681	-10.4973	-9.9775	-9.35257	-9.31892	-8.49987	-11.133	-9.83914	0.803815
71.8593	-9.84046	-9.6166	-9.35527	-10.9206	-10.5344	-10.0529	-9.35017	-9.35951	-8.55134	-11.1666	-9.87478	0.806861
72.3618	-9.84563	-9.63604	-9.38718	-10.9674	-10.5637	-10.1176	-9.34544	-9.39168	-8.60089	-11.1909	-9.90465	0.808464
72.8643	-9.84381	-9.64663	-9.41344	-11.0054	-10.5886	-10.175	-9.33604	-9.41903	-8.64544	-11.2084	-9.92818	0.809874
73.3668	-9.83837	-9.64888	-9.43463	-11.0374	-10.606	-10.2214	-9.32063	-9.43706	-8.68382	-11.2158	-9.9444	0.81101
73.8693	-9.82466	-9.64361	-9.45125	-11.0593	-10.6165	-10.2575	-9.30255	-9.44595	-8.71925	-11.2133	-9.9534	0.810464
74.3719	-9.80497	-9.62696	-9.45922	-11.0723	-10.6218	-10.2846	-9.27676	-9.44686	-8.74609	-11.2017	-9.95414	0.810463
74.8744	-9.7785	-9.6028	-9.4624	-11.0756	-10.6181	-10.2988	-9.2461	-9.43488	-8.76758	-11.1777	-9.94625	0.808893
75.3769	-9.74218	-9.56618	-9.45538	-11.0664	-10.6083	-10.3025	-9.20941	-9.41271	-8.78194	-11.143	-9.92881	0.806878
75.8794	-9.69939	-9.51967	-9.44086	-11.0468	-10.5912	-10.294	-9.16351	-9.37828	-8.7861	-11.0964	-9.90161	0.804878
76.3819	-9.64548	-9.46159	-9.41661	-11.0128	-10.5646	-10.2709	-9.11207	-9.32889	-8.78372	-11.0357	-9.86324	0.801224
76.8844	-9.58171	-9.39006	-9.38084	-10.9653	-10.5316	-10.2357	-9.05017	-9.26766	-8.76945	-10.9632	-9.81356	0.798131
77.3869	-9.50804	-9.30785	-9.33583	-10.9034	-10.4883	-10.1845	-8.97904	-9.19029	-8.74484	-10.8754	-9.75176	0.794031
77.8894	-9.42042	-9.2099	-9.27631	-10.8243	-10.4355	-10.1178	-8.89909	-9.09746	-8.70985	-10.7724	-9.6763	0.789285
78.392	-9.32232	-9.10016	-9.20597	-10.73	-10.3737	-10.0363	-8.80564	-8.99051	-8.65996	-10.655	-9.58796	0.784996
78.8945	-9.20947	-8.9749	-9.12049	-10.6168	-10.299	-9.93609	-8.70251	-8.86479	-8.59903	-10.5193	-9.48424	0.779443
79.397	-9.0821	-8.83467	-9.02039	-10.4855	-10.2137	-9.81992	-8.58553	-8.72359	-8.52273	-10.3674	-9.36556	0.77431
79.8995	-8.94132	-8.68048	-8.90589	-10.3356	-10.1154	-9.68615	-8.45398	-8.56475	-8.4308	-10.1977	-9.23121	0.769181
80.402	-8.78217	-8.5081	-8.7728	-10.1642	-10.0017	-9.5327	-8.30991	-8.38557	-8.32516	-10.0079	-9.07902	0.763481
80.9045	-8.60834	-8.32217	-8.62501	-9.97426	-9.8748	-9.3629	-8.14751	-8.18968	-8.20033	-9.80072	-8.91057	0.75892
81.407	-8.41606	-8.11715	-8.45687	-9.76155	-9.73011	-9.17273	-7.97021	-7.97203	-8.0599	-9.57245	-8.72291	0.754182
81.9095	-8.20425	-7.89641	-8.27132	-9.5277	-9.56803	-8.96322	-7.77538	-7.73376	-7.90115	-9.32343	-8.51646	0.749937
82.4121	-7.97533	-7.65844	-8.06634	-9.27257	-9.38873	-8.73581	-7.5602	-7.47646	-7.72162	-9.05511	-8.29106	0.747009
82.9146	-7.72331	-7.40126	-7.83992	-8.99289	-9.18749	-8.48589	-7.32868	-7.19484	-7.52504	-8.76269	-8.0442	0.743821
83.4171	-7.45211	-7.12929	-7.59563	-8.69298	-8.9671	-8.21744	-7.07468	-6.89384	-7.3054	-8.44963	-7.77781	0.742024
83.9196	-7.15902	-6.83627	-7.32739	-8.36798	-8.72482	-7.92825	-6.80098	-6.57114	-7.06548	-8.11401	-7.48953	0.740847
84.4221	-6.84184	-6.52874	-7.04084	-8.02086	-8.45831	-7.61613	-6.50763	-6.22471	-6.80505	-7.75323	-7.17973	0.739597
84.9246	-6.50537	-6.20196	-6.73138	-7.65175	-8.17109	-7.28574	-6.18987	-5.86051	-6.5196	-7.3722	-6.84895	0.739929
85.4271	-6.14321	-5.85813	-6.40072	-7.25747	-7.85798	-6.93158	-5.85398	-5.47258	-6.21502	-6.96574	-6.49564	0.739681
85.9296	-5.76042	-5.49946	-6.05081	-6.84433	-7.5209	-6.55624	-5.49443	-5.06468	-5.88595	-6.53636	-6.12136	0.740104
86.4322	-5.35647	-5.12102	-5.67685	-6.40629	-7.16124	-6.16159	-5.113	-4.63935	-5.53414	-6.08673	-5.72567	0.74094
86.9347	-4.92831	-4.73132	-5.2867	-5.94884	-6.77391	-5.74218	-4.71326	-4.1908	-5.16287	-5.61131	-5.30895	0.740881
87.4372	-4.48417	-4.32257	-4.87308	-5.47171	-6.36486	-5.30513	-4.28856	-3.72785	-4.76586	-5.11768	-4.87215	0.741566
87.9397	-4.01728	-3.90265	-4.4431	-4.97246	-5.93109	-4.84717	-3.84731	-3.24675	-4.35107	-4.60296	-4.41618	0.741172
88.4422	-3.5342	-3.46902	-3.99468	-4.45959	-5.47168	-4.36778	-3.38561	-2.74759	-3.91476	-4.06648	-3.94114	0.740444
88.9447	-3.03671	-3.02167	-3.52743	-3.92565	-4.99322	-3.8745	-2.90358	-2.23903	-3.45704	-3.51652	-3.44953	0.739199
89.4472	-2.52063	-2.56781	-3.04852	-3.37978	-4.48916	-3.3602	-2.40903	-1.71309	-2.98529	-2.94581	-2.94193	0.73676
89.9497	-1.99764	-2.09928	-2.54998	-2.82054	-3.96555	-2.83213	-1.89363	-1.17858	-2.4916	-2.36199	-2.41909	0.733623
90.4523	-1.46019	-1.62877	-2.04396	-2.24748	-3.42441	-2.29221	-1.36735	-0.637408	-1.98541	-1.76763	-1.88548	0.729282
90.9548	-0.91593	-1.14804	-1.52277	-1.67087	-2.86074	-1.7354	-0.828866	-0.0844513	-1.4655	-1.15753	-1.33901	0.723822
91.4573	-0.368723	-0.665164	-0.993769	-1.08187	-2.28561	-1.17383	-0.275819	0.466563	-0.929529	-0.544882	-0.785264	0.716985
91.9598	0.187358	-0.18142	-0.458786	-0.493917	-1.6938	-0.601413	0.279562	1.02268	-0.389139	0.0762501	-0.225263	0.70922
92.4623	0.737509	0.306619	0.0860556	0.0970976	-1.08827	-0.0218508	0.846899	1.57905	0.164913	0.701724	0.340974	0.699778
92.9648	1.29049	0.786176	0.627779	0.688613	-0.477993	0.555906	1.41577	2.12637	0.722841	1.32159	0.905754	0.689628
93.4673	1.83819	1.26876	1.17779	1.27051	0.145645	1.14116	1.98408	2.67479	1.28262	1.9455	1.4729	0.678251
93.9698	2.37511	1.73877	1.72081	1.85299	0.770109	1.7205	2.55757	3.20953	1.84993	2.55908	2.03544	0.666303
94.4724	2.90959	2.20406	2.26406	2.41924	1.39586	2.29541	3.1202	3.73334	2.40946	3.16385	2.59151	0.654001
94.9749	3.42459	2.65869	2.80224	2.97772	2.02602	2.86885	3.68259	4.24912	2.97135	3.76293	3.14241	0.641917
95.4774	3.9306	3.0972	3.32899	3.52237	2.64543	3.4256	4.23575	4.74149	3.52721	4.34035	3.6795	0.630746
95.9799	4.42017	3.52822	3.85341	4.04579	3.26422	3.97687	4.77403	5.22325	4.07143	4.9081	4.20655	0.620323
96.4824	4.88696	3.93496	4.35795	4.55882	3.87351	4.51327	5.3075	5.68432	4.61391	5.45634	4.71875	0.613642
96.9849	5.34242	4.33258	4.85752	5.04299	4.46674	5.02929	5.81788	6.1204	5.13707	5.97961	5.21265	0.60741
97.4874	5.76885	4.70623	5.3371	5.51166	5.0544	5.53584	6.31625	6.54297	5.65145	6.48948	5.69142	0.607225
97.9899	6.17653	5.0607	5.79923	5.95538	5.61934	6.01581	6.79736	6.93459	6.1523	6.96818	6.14794	0.610267
98.4925	6.55974	5.39658	6.24529	6.36751	6.16513	6.47496	7.24648	7.30347	6.62432	7.42251	6.5806	0.616498
98.995	6.95313	5.74041	6.71458	6.76673	6.69583	6.91623	7.69661	7.6512	7.10186	7.85527	7.00919	0.621336
99.4975	7.25376	6.01388	7.09041	7.16996	7.2571	7.37442	8.15304	8.00066	7.59289	8.29895	7.42051	0.656721
100	7.26652	6.03939	7.12705	7.42174	7.62816	7.67669	8.37033	8.23033	7.8272	8.59072	7.61781	0.73254

## Sheet: M1a_RightLeg_NW
StancePhase	NDevR_Meas1	NDevR_Meas2	NDevR_Meas3	NDevR_Meas4	NDevR_Meas5	NDevR_Meas6	NDevR_Meas7	NDevR_Meas8	NDevR_Meas9	NDevR_Meas10	NDevR_Mean	NDevR_SD
0	-3.01365	-2.86361	-2.62322	-2.81066	-2.60007	-2.82226	-3.24572	-3.08331	-2.4777	-3.10032	-2.86405	0.247991
0.502513	-2.90495	-2.76492	-2.54214	-2.76191	-2.54981	-2.76429	-3.18677	-3.02557	-2.40838	-3.05273	-2.79615	0.249804
1.00503	-2.80963	-2.66104	-2.45685	-2.6526	-2.43984	-2.63912	-3.0798	-2.90125	-2.2874	-2.94758	-2.68751	0.249671
1.50754	-2.70093	-2.55677	-2.37018	-2.56682	-2.3559	-2.53886	-2.99427	-2.80271	-2.19248	-2.86678	-2.59457	0.250064
2.01005	-2.60521	-2.46569	-2.29725	-2.46586	-2.26135	-2.42606	-2.90454	-2.69271	-2.09563	-2.77441	-2.49887	0.248671
2.51256	-2.50104	-2.35646	-2.20625	-2.37484	-2.1667	-2.31068	-2.80463	-2.58125	-1.99051	-2.68095	-2.39733	0.248507
3.01508	-2.39384	-2.26508	-2.13309	-2.28153	-2.08412	-2.20514	-2.72052	-2.48078	-1.90366	-2.59829	-2.30661	0.246974
3.51759	-2.3005	-2.16392	-2.04978	-2.1808	-1.98607	-2.08202	-2.62051	-2.36411	-1.80255	-2.49923	-2.20495	0.246091
4.0201	-2.19109	-2.06786	-1.97119	-2.09687	-1.90348	-1.9722	-2.53017	-2.26207	-1.71309	-2.41435	-2.11224	0.244772
4.52261	-2.09827	-1.98064	-1.90068	-1.99669	-1.82039	-1.86012	-2.44377	-2.15921	-1.62912	-2.32795	-2.02168	0.243679
5.02513	-2.00243	-1.88273	-1.81868	-1.91262	-1.73048	-1.73944	-2.34632	-2.04936	-1.53516	-2.23383	-1.9251	0.24309
5.52764	-1.90375	-1.80645	-1.75725	-1.82594	-1.66017	-1.63688	-2.26839	-1.95912	-1.46203	-2.15821	-1.84382	0.242098
6.03015	-1.82339	-1.71608	-1.68049	-1.73674	-1.57799	-1.52131	-2.17913	-1.85754	-1.37802	-2.0701	-1.75408	0.242628
6.53266	-1.72916	-1.64311	-1.6198	-1.66493	-1.50392	-1.41275	-2.09654	-1.76466	-1.30125	-1.98931	-1.67254	0.242509
7.03518	-1.65216	-1.56894	-1.55633	-1.57835	-1.44051	-1.31434	-2.02446	-1.68348	-1.23533	-1.91849	-1.59724	0.243717
7.53769	-1.57658	-1.49527	-1.49176	-1.51099	-1.36393	-1.20231	-1.93924	-1.59042	-1.15613	-1.83411	-1.51607	0.245314
8.0402	-1.49723	-1.43819	-1.44194	-1.43908	-1.30618	-1.1091	-1.87361	-1.51763	-1.0968	-1.76785	-1.44876	0.247034
8.54271	-1.43904	-1.36795	-1.37713	-1.36799	-1.24398	-1.01196	-1.80055	-1.44227	-1.02983	-1.6968	-1.37775	0.249759
9.04523	-1.36838	-1.32071	-1.3333	-1.31251	-1.1787	-0.912364	-1.72857	-1.36582	-0.963934	-1.62233	-1.31066	0.252773
9.54774	-1.314	-1.26269	-1.27669	-1.24246	-1.13099	-0.831807	-1.67105	-1.30924	-0.912759	-1.56506	-1.25167	0.255568
10.0503	-1.26434	-1.21668	-1.23002	-1.19262	-1.06856	-0.738168	-1.59807	-1.24047	-0.846057	-1.49315	-1.18881	0.259486
10.5528	-1.20895	-1.17604	-1.18676	-1.13511	-1.01709	-0.657604	-1.54152	-1.18528	-0.796439	-1.43212	-1.13369	0.262955
11.0553	-1.1758	-1.1289	-1.1352	-1.08069	-0.970733	-0.584822	-1.48118	-1.13797	-0.743539	-1.37636	-1.08152	0.266057
11.5578	-1.1307	-1.10187	-1.10213	-1.03882	-0.911721	-0.501919	-1.41531	-1.08071	-0.685798	-1.30826	-1.02772	0.27087
12.0603	-1.0992	-1.05913	-1.05211	-0.982332	-0.871434	-0.440881	-1.36599	-1.04474	-0.645742	-1.25898	-0.982053	0.273009
12.5628	-1.07434	-1.03572	-1.02042	-0.946003	-0.821627	-0.373244	-1.30022	-1.00153	-0.589867	-1.20049	-0.936347	0.277449
13.0653	-1.04062	-1.00482	-0.980665	-0.898706	-0.771974	-0.30867	-1.24631	-0.960485	-0.546958	-1.14227	-0.890148	0.28073
13.5678	-1.0284	-0.977225	-0.943817	-0.856421	-0.736627	-0.261493	-1.19334	-0.93521	-0.505755	-1.09831	-0.853659	0.283081
14.0704	-1.0039	-0.959703	-0.917012	-0.823171	-0.685261	-0.200792	-1.12953	-0.89504	-0.454323	-1.03837	-0.81071	0.287965
14.5729	-0.988779	-0.928539	-0.876621	-0.775692	-0.648025	-0.156902	-1.08377	-0.869611	-0.421817	-0.992246	-0.7742	0.289442
15.0754	-0.981093	-0.917602	-0.856763	-0.747985	-0.611366	-0.115884	-1.02306	-0.844878	-0.374663	-0.946422	-0.741971	0.293749
15.5779	-0.960737	-0.890389	-0.821013	-0.706707	-0.564939	-0.0670407	-0.969131	-0.810322	-0.334919	-0.890497	-0.701569	0.296639
16.0804	-0.959865	-0.876244	-0.798838	-0.672795	-0.537487	-0.0392662	-0.921324	-0.794174	-0.301728	-0.852976	-0.67547	0.299247
16.5829	-0.946143	-0.859523	-0.774737	-0.644883	-0.497474	-0.000477927	-0.85875	-0.764873	-0.253969	-0.802551	-0.640338	0.303366
17.0854	-0.936908	-0.837616	-0.74611	-0.604267	-0.462189	0.0319089	-0.814238	-0.73953	-0.224834	-0.756305	-0.609009	0.305391
17.5879	-0.935458	-0.830085	-0.732733	-0.583359	-0.438011	0.0514926	-0.758099	-0.724322	-0.18415	-0.720668	-0.585539	0.309103
18.0905	-0.917646	-0.804585	-0.702223	-0.547355	-0.39832	0.0851506	-0.703343	-0.69283	-0.145173	-0.669155	-0.549548	0.311194
18.593	-0.916734	-0.797582	-0.691263	-0.521584	-0.375543	0.0999777	-0.659856	-0.67726	-0.11772	-0.634	-0.529156	0.313989
19.0955	-0.902775	-0.776844	-0.667627	-0.499149	-0.34893	0.116896	-0.599643	-0.657023	-0.0734728	-0.594683	-0.500325	0.315494
19.598	-0.888381	-0.761749	-0.650825	-0.466312	-0.31617	0.138074	-0.556383	-0.629933	-0.0464234	-0.548843	-0.472695	0.317086
20.1005	-0.882269	-0.749978	-0.638632	-0.452938	-0.301239	0.139215	-0.506637	-0.619852	-0.0126732	-0.520437	-0.454544	0.317946
20.603	-0.856966	-0.725702	-0.615196	-0.423557	-0.271264	0.153524	-0.453327	-0.594245	0.024783	-0.476818	-0.423877	0.31727
21.1055	-0.846281	-0.718588	-0.610341	-0.407207	-0.249975	0.156885	-0.415967	-0.576778	0.0464597	-0.441592	-0.406339	0.317936
21.608	-0.823632	-0.692199	-0.587471	-0.391539	-0.235387	0.151449	-0.362021	-0.56555	0.0852507	-0.412976	-0.383407	0.314994
22.1106	-0.796712	-0.680578	-0.580758	-0.36814	-0.206366	0.158504	-0.322604	-0.539666	0.109787	-0.369914	-0.359645	0.314327
22.6131	-0.77962	-0.660469	-0.566761	-0.363497	-0.19543	0.145292	-0.28271	-0.531471	0.135386	-0.344916	-0.34442	0.310932
23.1156	-0.742137	-0.638607	-0.55224	-0.342373	-0.17599	0.138919	-0.234659	-0.514601	0.169723	-0.311627	-0.320359	0.307416
23.6181	-0.717778	-0.626542	-0.54863	-0.336758	-0.153996	0.133337	-0.205618	-0.495015	0.185536	-0.27595	-0.304142	0.304873
24.1206	-0.683848	-0.59739	-0.528935	-0.329103	-0.147093	0.111183	-0.161586	-0.490239	0.217121	-0.255657	-0.286555	0.298963
24.6231	-0.642838	-0.586844	-0.528828	-0.316557	-0.123335	0.104833	-0.127981	-0.468574	0.238836	-0.218898	-0.267018	0.296574
25.1256	-0.6139	-0.559366	-0.512528	-0.321464	-0.111434	0.0855426	-0.0997677	-0.458539	0.255874	-0.194339	-0.252992	0.290387
25.6281	-0.564776	-0.541702	-0.506784	-0.309722	-0.101284	0.0640236	-0.0593486	-0.450081	0.28589	-0.172021	-0.235581	0.287125
26.1307	-0.527925	-0.522726	-0.500159	-0.315392	-0.0787467	0.0545097	-0.0389763	-0.429167	0.296474	-0.137753	-0.219986	0.282722
26.6332	-0.485071	-0.495408	-0.485567	-0.316136	-0.0744488	0.0266563	-0.00656358	-0.426169	0.319954	-0.122177	-0.206493	0.277941
27.1357	-0.433357	-0.483481	-0.486449	-0.314714	-0.0578088	0.0114694	0.0206591	-0.410702	0.338943	-0.094749	-0.191019	0.276643
27.6382	-0.396409	-0.45266	-0.468369	-0.328677	-0.0427662	-0.00501878	0.037133	-0.396578	0.347922	-0.06931	-0.177473	0.270972
28.1407	-0.340514	-0.439618	-0.467801	-0.325936	-0.0396041	-0.0326304	0.068687	-0.393956	0.372813	-0.0561812	-0.165474	0.271859
28.6432	-0.296128	-0.414692	-0.45483	-0.341667	-0.0194219	-0.042406	0.0810757	-0.374126	0.379166	-0.0263841	-0.150941	0.268456
29.1457	-0.249702	-0.39352	-0.445003	-0.349326	-0.0141507	-0.0661103	0.101313	-0.368736	0.394124	-0.0117889	-0.14029	0.268064
29.6482	-0.193013	-0.378715	-0.44062	-0.357186	-0.00623112	-0.0858334	0.122084	-0.360319	0.410242	0.00517381	-0.128442	0.27037
30.1508	-0.153566	-0.350383	-0.421778	-0.377573	0.0105494	-0.0954321	0.127728	-0.342669	0.411735	0.0308468	-0.116054	0.267822
30.6533	-0.0970189	-0.341132	-0.420799	-0.38129	0.00940459	-0.12129	0.149816	-0.342315	0.430249	0.0384687	-0.107591	0.273556
31.1558	-0.0510854	-0.314011	-0.40075	-0.403734	0.0229958	-0.130707	0.155439	-0.326805	0.432616	0.0607943	-0.0955246	0.273454
31.6583	-0.0072869	-0.30146	-0.393917	-0.414935	0.0302656	-0.144635	0.163847	-0.316968	0.43811	0.0768817	-0.0870098	0.2768
32.1608	0.0478037	-0.283806	-0.380622	-0.428446	0.0290046	-0.164966	0.178361	-0.314959	0.449967	0.0845521	-0.0783111	0.282573
32.6633	0.083505	-0.263239	-0.363094	-0.45111	0.0432372	-0.167816	0.174668	-0.296879	0.443657	0.107985	-0.0689087	0.283096
33.1658	0.133993	-0.255685	-0.357224	-0.457338	0.0398533	-0.185961	0.186985	-0.295523	0.453481	0.114138	-0.0623281	0.290285
33.6683	0.175036	-0.23102	-0.333098	-0.481814	0.0428165	-0.19541	0.186937	-0.287084	0.450798	0.127062	-0.0545777	0.29327
34.1709	0.209861	-0.226038	-0.32749	-0.491929	0.0499878	-0.19828	0.184118	-0.273591	0.445151	0.144789	-0.0483423	0.296404
34.6734	0.256821	-0.206231	-0.306158	-0.506086	0.0401936	-0.215391	0.192201	-0.27603	0.450174	0.146183	-0.0424323	0.302858
35.1759	0.282861	-0.195132	-0.292677	-0.525545	0.0461222	-0.214216	0.180612	-0.261904	0.435013	0.1641	-0.0380766	0.303835
35.6784	0.321179	-0.185869	-0.280381	-0.528933	0.0409354	-0.221275	0.182899	-0.257759	0.433322	0.171828	-0.0324054	0.307934
36.1809	0.351677	-0.166849	-0.25781	-0.549397	0.0307444	-0.230364	0.178005	-0.257546	0.423817	0.175514	-0.0302209	0.311473
36.6834	0.372268	-0.165227	-0.25223	-0.552564	0.0331428	-0.223932	0.164908	-0.243694	0.405425	0.192964	-0.026894	0.310381
37.1859	0.405782	-0.144988	-0.227859	-0.561209	0.0160383	-0.233669	0.166287	-0.248044	0.400872	0.192098	-0.0234691	0.314233
37.6884	0.417609	-0.142112	-0.220764	-0.571129	0.00834262	-0.230825	0.148257	-0.241896	0.376028	0.20191	-0.0254579	0.312525
38.191	0.439087	-0.129545	-0.204205	-0.565672	-0.0002955	-0.225484	0.140427	-0.2354	0.360653	0.21222	-0.0208215	0.310557
38.6935	0.454734	-0.118678	-0.189725	-0.575801	-0.0239181	-0.231543	0.131117	-0.242582	0.342911	0.208882	-0.0244604	0.311603
39.196	0.457138	-0.116515	-0.184663	-0.566312	-0.031889	-0.218496	0.108852	-0.232926	0.311294	0.222725	-0.0250792	0.304128
39.6985	0.473026	-0.0992625	-0.165425	-0.563884	-0.0549866	-0.216725	0.103169	-0.236959	0.29544	0.222968	-0.0242638	0.303102
40.201	0.467124	-0.101503	-0.166845	-0.559142	-0.0790293	-0.212253	0.0802832	-0.240696	0.26136	0.223711	-0.032699	0.296709
40.7035	0.468245	-0.0863435	-0.15215	-0.540538	-0.0939585	-0.194844	0.063114	-0.233982	0.232133	0.235245	-0.0303078	0.288214
41.206	0.466077	-0.0838707	-0.151519	-0.53627	-0.128552	-0.193158	0.0506003	-0.245553	0.20658	0.22855	-0.0387116	0.285077
41.7085	0.448385	-0.0783633	-0.149173	-0.511086	-0.15074	-0.17541	0.0221112	-0.243593	0.16403	0.235756	-0.0438084	0.272288
42.2111	0.445377	-0.0674972	-0.142732	-0.495002	-0.178231	-0.159009	0.011221	-0.245705	0.13816	0.239149	-0.0454268	0.266981
42.7136	0.422346	-0.0713793	-0.152087	-0.473716	-0.216748	-0.150133	-0.0123766	-0.258029	0.0984882	0.232539	-0.0581095	0.25761
43.2161	0.405003	-0.0574594	-0.144515	-0.441071	-0.239543	-0.122146	-0.0347298	-0.254079	0.0591867	0.242735	-0.058662	0.246944
43.7186	0.388555	-0.0631143	-0.157122	-0.422007	-0.278901	-0.107533	-0.0463075	-0.266472	0.0297975	0.236841	-0.0686263	0.242698
44.2211	0.356174	-0.0558436	-0.157115	-0.382093	-0.313224	-0.0855293	-0.0750712	-0.274311	-0.0174428	0.235917	-0.0768541	0.231867
44.7236	0.340578	-0.0557135	-0.164326	-0.354211	-0.340298	-0.0539571	-0.0869441	-0.275609	-0.0480739	0.241988	-0.0796568	0.228818
45.2261	0.308328	-0.060526	-0.176143	-0.319511	-0.383264	-0.0369926	-0.106027	-0.294233	-0.0860184	0.230826	-0.092356	0.224425
45.7286	0.281138	-0.0544915	-0.176601	-0.277414	-0.408947	-0.00191987	-0.128852	-0.297291	-0.127172	0.235561	-0.095599	0.221773
46.2312	0.259777	-0.0678496	-0.195451	-0.248954	-0.440879	0.027292	-0.136291	-0.308617	-0.152091	0.232024	-0.103104	0.22407
46.7337	0.223169	-0.0636326	-0.195551	-0.200991	-0.476276	0.0522842	-0.160845	-0.325819	-0.192639	0.222398	-0.11179	0.225017
47.2362	0.205707	-0.0765178	-0.211128	-0.168294	-0.494152	0.0940639	-0.171078	-0.3278	-0.216825	0.227907	-0.113812	0.230999
47.7387	0.176074	-0.0825867	-0.218015	-0.1273	-0.526325	0.119697	-0.18236	-0.346664	-0.239593	0.215867	-0.12112	0.236558
48.2412	0.151348	-0.0887375	-0.222858	-0.0828088	-0.545927	0.155538	-0.201756	-0.355428	-0.267346	0.213354	-0.124462	0.244643
48.7437	0.13779	-0.106083	-0.236481	-0.0509325	-0.558818	0.195544	-0.20227	-0.359908	-0.272929	0.214381	-0.123971	0.253088
49.2462	0.110417	-0.107196	-0.2315	-0.000472197	-0.581785	0.221703	-0.217567	-0.377054	-0.28951	0.20159	-0.127137	0.261878
49.7487	0.104277	-0.127625	-0.243202	0.0329386	-0.583065	0.266178	-0.221846	-0.374913	-0.291277	0.20734	-0.12312	0.271668
50.2513	0.0907792	-0.130861	-0.235294	0.077115	-0.590707	0.300174	-0.220176	-0.381808	-0.283222	0.202978	-0.117102	0.279733
50.7538	0.0816735	-0.143641	-0.234277	0.121958	-0.594308	0.333808	-0.229393	-0.387453	-0.28225	0.199115	-0.113477	0.289631
51.2563	0.0883972	-0.153998	-0.228315	0.156756	-0.579839	0.381509	-0.217265	-0.377966	-0.256608	0.210113	-0.0977215	0.297126
51.7588	0.0823194	-0.154837	-0.210145	0.209843	-0.577141	0.412347	-0.215272	-0.383748	-0.237986	0.205586	-0.0869034	0.305333
52.2613	0.0979575	-0.169546	-0.20307	0.245487	-0.556012	0.456897	-0.20586	-0.374694	-0.209648	0.216447	-0.0702042	0.313056
52.7638	0.109751	-0.163666	-0.172614	0.294651	-0.530035	0.50107	-0.183416	-0.364838	-0.166337	0.228822	-0.0446612	0.318727
53.2663	0.123287	-0.173982	-0.155274	0.341721	-0.509406	0.533862	-0.173185	-0.364522	-0.133972	0.232491	-0.027898	0.326248
53.7688	0.154661	-0.17063	-0.121328	0.380884	-0.465803	0.584211	-0.141244	-0.345222	-0.0790769	0.256326	0.00527764	0.330304
54.2714	0.171901	-0.169498	-0.0862819	0.436349	-0.43079	0.619454	-0.114168	-0.338666	-0.0284881	0.268195	0.0328007	0.335847
54.7739	0.208441	-0.173065	-0.0528393	0.472454	-0.387648	0.656787	-0.0847953	-0.327563	0.0244472	0.285384	0.0621604	0.33976
55.2764	0.242587	-0.161534	-0.000950505	0.522524	-0.330342	0.702468	-0.0375237	-0.30584	0.0952614	0.313986	0.104064	0.342357
55.7789	0.274414	-0.167499	0.0366384	0.565771	-0.285968	0.728924	-0.00366941	-0.300225	0.152167	0.326823	0.132738	0.346704
56.2814	0.324871	-0.153924	0.0968413	0.60219	-0.222782	0.769156	0.0491407	-0.278476	0.227276	0.356517	0.177081	0.347631
56.7839	0.360089	-0.153336	0.147179	0.651909	-0.161765	0.801805	0.101962	-0.26154	0.301428	0.381894	0.216963	0.351766
57.2864	0.41188	-0.145935	0.206825	0.681154	-0.106041	0.824348	0.150906	-0.251776	0.370226	0.400498	0.254208	0.353694
57.7889	0.463079	-0.134014	0.273705	0.725433	-0.0318612	0.861324	0.220144	-0.225321	0.457893	0.436517	0.30469	0.357079
58.2915	0.508076	-0.13346	0.331006	0.75963	0.0274208	0.878993	0.275358	-0.215072	0.529659	0.456585	0.34182	0.36188
58.794	0.572054	-0.11421	0.408973	0.789712	0.0949745	0.901679	0.344254	-0.197286	0.613194	0.484647	0.389799	0.365472
59.2965	0.619878	-0.113119	0.470015	0.830964	0.168908	0.927395	0.417557	-0.173939	0.699141	0.518716	0.436552	0.373237
59.799	0.680939	-0.0957043	0.548416	0.85217	0.227424	0.934529	0.480856	-0.166098	0.77276	0.537284	0.477258	0.378851
60.3015	0.743041	-0.0855707	0.620441	0.889809	0.303201	0.956549	0.564799	-0.141165	0.864933	0.573328	0.528937	0.388881
60.804	0.795105	-0.0758743	0.692133	0.914864	0.369568	0.966278	0.635675	-0.125639	0.941611	0.599922	0.571364	0.398062
61.3065	0.866047	-0.0550349	0.775532	0.938976	0.432119	0.970018	0.713842	-0.113461	1.02329	0.623009	0.617434	0.409515
61.809	0.920437	-0.0502574	0.842285	0.972034	0.509063	0.985976	0.800765	-0.086865	1.1115	0.660595	0.666553	0.423342
62.3116	0.984621	-0.0255278	0.928961	0.986106	0.568008	0.981581	0.872724	-0.0776874	1.18233	0.680203	0.708132	0.435302
62.8141	1.05177	-0.0168821	0.998718	1.01759	0.637951	0.986505	0.963766	-0.0570981	1.27022	0.710965	0.756351	0.45338
63.3166	1.10562	0.00263779	1.07852	1.03423	0.709116	0.990469	1.04398	-0.0350783	1.34508	0.742709	0.801728	0.467072
63.8191	1.17812	0.0216033	1.15708	1.05297	0.766892	0.979299	1.12415	-0.025692	1.41795	0.760957	0.843333	0.485921
64.3216	1.23437	0.0327726	1.22637	1.07802	0.842677	0.984502	1.21643	0.0017844	1.50115	0.796894	0.891496	0.504504
64.8241	1.29689	0.0599122	1.31112	1.08541	0.905599	0.974924	1.28998	0.0168294	1.56381	0.819424	0.93239	0.520793
65.3266	1.36437	0.0681554	1.37533	1.11053	0.969589	0.965179	1.37902	0.0333699	1.64053	0.842614	0.97487	0.543967
65.8291	1.41569	0.0943279	1.45678	1.1187	1.04559	0.965816	1.46052	0.0617232	1.7082	0.877007	1.02043	0.560155
66.3317	1.48504	0.108179	1.5246	1.13178	1.10395	0.947608	1.5346	0.0728761	1.76719	0.893078	1.05689	0.582116
66.8342	1.53899	0.125268	1.59427	1.14811	1.1772	0.943381	1.62313	0.0986249	1.83957	0.923277	1.10118	0.603187
67.3367	1.59574	0.147963	1.66858	1.14832	1.24771	0.93525	1.69122	0.121275	1.89041	0.949732	1.13962	0.620553
67.8392	1.65961	0.155921	1.72591	1.16584	1.30858	0.917222	1.76983	0.134238	1.95108	0.965906	1.17541	0.645005
68.3417	1.70514	0.181874	1.8001	1.16438	1.38739	0.916623	1.84519	0.164093	2.00775	0.999056	1.21716	0.662304
68.8442	1.76789	0.188257	1.85199	1.17021	1.4505	0.900318	1.90652	0.177745	2.04988	1.01574	1.2479	0.683303
69.3467	1.81662	0.207682	1.91494	1.17581	1.51888	0.88997	1.98331	0.195806	2.10707	1.03718	1.28473	0.705055
69.8492	1.8645	0.220062	1.96824	1.16703	1.595	0.887754	2.03985	0.220189	2.14355	1.06557	1.31717	0.721348
70.3518	1.92122	0.227458	2.01348	1.17452	1.65334	0.869411	2.10073	0.226237	2.18411	1.07609	1.34466	0.743661
70.8543	1.95727	0.245786	2.06741	1.16148	1.72763	0.868536	2.16279	0.246794	2.22543	1.10236	1.37655	0.760924
71.3568	2.00847	0.244443	2.09791	1.15793	1.79295	0.860657	2.2052	0.257437	2.24677	1.11977	1.39915	0.777879
71.8593	2.04633	0.260481	2.14357	1.15077	1.85045	0.847835	2.26215	0.259887	2.28243	1.13018	1.42341	0.797789
72.3618	2.07849	0.258819	2.1679	1.13139	1.92194	0.851211	2.30047	0.275232	2.2992	1.15509	1.44398	0.811255
72.8643	2.11979	0.263126	2.19544	1.12686	1.97283	0.837255	2.33566	0.270352	2.31302	1.1608	1.45951	0.827962
73.3668	2.13745	0.266189	2.21888	1.10069	2.03015	0.832724	2.37548	0.272096	2.33168	1.17438	1.47397	0.843033
73.8693	2.16691	0.256121	2.22569	1.08587	2.08741	0.830947	2.39079	0.274207	2.32648	1.18936	1.48338	0.85347
74.3719	2.18339	0.260092	2.24438	1.06399	2.12517	0.813559	2.41727	0.258873	2.33331	1.18721	1.48872	0.868165
74.8744	2.18918	0.24143	2.23665	1.03228	2.17645	0.81275	2.42756	0.258263	2.32503	1.20039	1.49	0.87699
75.3769	2.20412	0.236332	2.24032	1.01349	2.21049	0.798787	2.42689	0.24315	2.30722	1.19888	1.48797	0.885282
75.8794	2.19323	0.217078	2.2265	0.972602	2.23706	0.781874	2.43343	0.223779	2.29807	1.19267	1.47763	0.895529
76.3819	2.19085	0.195166	2.20719	0.944716	2.27062	0.776019	2.41283	0.214036	2.2636	1.19584	1.46709	0.898027
76.8844	2.17658	0.177263	2.1894	0.906673	2.27819	0.749821	2.39889	0.182825	2.23767	1.17644	1.44738	0.904751
77.3869	2.14739	0.139307	2.14804	0.861634	2.29153	0.734269	2.37279	0.160758	2.20161	1.16565	1.4223	0.907374
77.8894	2.12755	0.115938	2.11936	0.827376	2.29545	0.714655	2.32877	0.133171	2.14994	1.14861	1.39608	0.906027
78.392	2.08083	0.0695954	2.06418	0.77114	2.27869	0.680362	2.29355	0.0895626	2.10924	1.1146	1.35518	0.909222
78.8945	2.03946	0.0306323	2.01437	0.729013	2.27146	0.660275	2.23081	0.0586021	2.04343	1.09297	1.3171	0.903543
79.397	1.98788	-0.017479	1.95269	0.673558	2.23963	0.621341	2.16918	0.00775616	1.98093	1.05045	1.26659	0.901295
79.8995	1.91783	-0.0768643	1.87716	0.613486	2.2018	0.58114	2.1002	-0.0450641	1.9132	1.00507	1.2088	0.896984
80.402	1.85737	-0.127975	1.80816	0.561013	2.16409	0.545159	2.00793	-0.0941069	1.82423	0.962524	1.15084	0.887034
80.9045	1.77007	-0.203499	1.71177	0.486358	2.09837	0.485821	1.92515	-0.165941	1.74639	0.895225	1.07497	0.882537
81.407	1.68551	-0.266103	1.627	0.425623	2.03915	0.435942	1.81714	-0.227673	1.64499	0.836539	1.00181	0.869967
81.9095	1.59362	-0.348905	1.51934	0.347861	1.96384	0.373389	1.70486	-0.300772	1.5406	0.764282	0.915812	0.859866
82.4121	1.4816	-0.431375	1.41046	0.267273	1.8708	0.29612	1.59089	-0.386777	1.43573	0.676722	0.821145	0.848965
82.9146	1.38086	-0.516639	1.29699	0.190342	1.78485	0.227903	1.4509	-0.462156	1.3059	0.597983	0.725693	0.833005
83.4171	1.25606	-0.619824	1.16356	0.0913179	1.67136	0.135069	1.32043	-0.559895	1.18641	0.494341	0.613883	0.821665
83.9196	1.13352	-0.711405	1.04086	0.00547012	1.55606	0.0422832	1.16972	-0.655706	1.04755	0.390849	0.50192	0.80461
84.4221	1.00878	-0.827982	0.891061	-0.100631	1.4359	-0.053278	1.01008	-0.752466	0.900385	0.284613	0.379646	0.789431
84.9246	0.864694	-0.93473	0.750539	-0.20763	1.28978	-0.172123	0.854632	-0.870488	0.757967	0.154962	0.24876	0.773796
85.4271	0.734668	-1.05582	0.594121	-0.314872	1.15166	-0.281211	0.673035	-0.977468	0.589828	0.0349371	0.114889	0.75554
85.9296	0.584913	-1.18304	0.43066	-0.443243	0.993405	-0.407581	0.500171	-1.10021	0.430551	-0.102986	-0.0297366	0.7397
86.4322	0.437209	-1.30592	0.27079	-0.55921	0.822819	-0.543689	0.313924	-1.23157	0.257957	-0.251495	-0.178918	0.721128
86.9347	0.292357	-1.44991	0.0883825	-0.697473	0.657296	-0.672382	0.115247	-1.35483	0.0726225	-0.393641	-0.334234	0.703807
87.4372	0.128912	-1.57965	-0.0800353	-0.833896	0.464773	-0.824704	-0.0736971	-1.50082	-0.103431	-0.560941	-0.496349	0.685523
87.9397	-0.0187664	-1.73019	-0.270744	-0.973387	0.275888	-0.971029	-0.286087	-1.64053	-0.30363	-0.723642	-0.664212	0.66758
88.4422	-0.182212	-1.87369	-0.45476	-1.13114	0.0792938	-1.12212	-0.491017	-1.78467	-0.497326	-0.892761	-0.83504	0.649205
88.9447	-0.344545	-2.02208	-0.644677	-1.27628	-0.137241	-1.29022	-0.701086	-1.94545	-0.697213	-1.08051	-1.01393	0.631126
89.4472	-0.499659	-2.18007	-0.844968	-1.44353	-0.342817	-1.44527	-0.925486	-2.09333	-0.912761	-1.25661	-1.19445	0.613739
89.9497	-0.672385	-2.3254	-1.03288	-1.6049	-0.56812	-1.61717	-1.13547	-2.25784	-1.11527	-1.45112	-1.37806	0.595024
90.4523	-0.827908	-2.49	-1.24101	-1.7705	-0.79676	-1.79047	-1.36378	-2.42392	-1.33765	-1.6482	-1.56902	0.57964
90.9548	-0.994394	-2.63787	-1.43212	-1.94958	-1.01953	-1.95602	-1.58622	-2.58255	-1.55579	-1.83867	-1.75527	0.561886
91.4573	-1.15974	-2.79782	-1.6358	-2.11474	-1.2631	-2.14029	-1.80494	-2.75999	-1.77186	-2.04883	-1.94971	0.5473
91.9598	-1.31253	-2.95283	-1.83399	-2.29957	-1.49472	-2.31158	-2.03783	-2.92492	-2.00384	-2.2466	-2.14184	0.534035
92.4623	-1.47996	-3.10148	-2.02541	-2.47315	-1.7322	-2.48719	-2.2524	-3.09436	-2.21915	-2.44929	-2.33146	0.519599
92.9648	-1.62762	-3.26039	-2.22653	-2.65006	-1.97854	-2.67068	-2.47759	-3.27177	-2.44681	-2.66004	-2.527	0.51152
93.4673	-1.77962	-3.39903	-2.40621	-2.83344	-2.20811	-2.83679	-2.69777	-3.432	-2.67108	-2.85342	-2.71175	0.501039
93.9698	-1.92907	-3.55105	-2.5987	-2.99987	-2.45124	-3.01548	-2.90468	-3.60444	-2.88372	-3.05922	-2.89975	0.494853
94.4724	-2.05988	-3.68473	-2.77145	-3.18061	-2.68525	-3.18496	-3.12262	-3.76729	-3.10902	-3.25521	-3.0821	0.492634
94.9749	-2.20132	-3.81868	-2.9437	-3.34293	-2.90883	-3.34364	-3.31862	-3.91872	-3.31393	-3.43984	-3.25502	0.487911
95.4774	-2.32071	-3.94855	-3.11072	-3.50506	-3.14184	-3.51178	-3.51516	-4.07838	-3.521	-3.63289	-3.42861	0.491461
95.9799	-2.43798	-4.06025	-3.25849	-3.6646	-3.35234	-3.65792	-3.70651	-4.21499	-3.72431	-3.80285	-3.58802	0.493552
96.4824	-2.55207	-4.17964	-3.41322	-3.80268	-3.56248	-3.80393	-3.87547	-4.34982	-3.9066	-3.97147	-3.74174	0.496912
96.9849	-2.64293	-4.2728	-3.54061	-3.94813	-3.76747	-3.94573	-4.05052	-4.47868	-4.09617	-4.13435	-3.88774	0.507691
97.4874	-2.74157	-4.37067	-3.67242	-4.06809	-3.94837	-4.06423	-4.20195	-4.58257	-4.26304	-4.27261	-4.01855	0.512078
97.9899	-2.81763	-4.45043	-3.7852	-4.18443	-4.1338	-4.18819	-4.3443	-4.68966	-4.42162	-4.41475	-4.143	0.524278
98.4925	-2.88674	-4.51886	-3.88647	-4.29026	-4.29709	-4.29191	-4.48126	-4.77482	-4.57496	-4.53503	-4.25374	0.535843
98.995	-2.95948	-4.59015	-3.99489	-4.37329	-4.44555	-4.38195	-4.59305	-4.844	-4.70393	-4.64015	-4.35264	0.541655
99.4975	-2.99672	-4.6277	-4.06231	-4.46664	-4.60805	-4.48118	-4.71515	-4.91626	-4.84468	-4.75403	-4.44727	0.563322
100	-3.00695	-4.64155	-4.0796	-4.50891	-4.69785	-4.5297	-4.76703	-4.94618	-4.90547	-4.81175	-4.4895	0.577056

## Sheet: M1b_LeftLeg_NH
StancePhase	NEleL_Meas1	NEleL_Meas2	NEleL_Meas3	NEleL_Meas4	NEleL_Meas5	NEleL_Meas6	NEleL_Meas7	NEleL_Meas8	NEleL_Mean	NEleL_SD
0	2.61578	2.0185	2.21553	2.84252	2.9672	2.49838	2.14914	3.46642	2.59668	0.484628
0.502513	2.46098	1.89424	2.06237	2.69354	2.82876	2.41026	1.968	3.31982	2.45475	0.485846
1.00503	2.30026	1.77061	1.90936	2.53817	2.66234	2.25017	1.77972	3.14299	2.2942	0.478751
1.50754	2.155	1.65835	1.76745	2.39702	2.50508	2.09697	1.6085	2.9753	2.14546	0.470891
2.01005	2.0014	1.53819	1.61555	2.24657	2.34061	1.94947	1.42863	2.79946	1.98999	0.463718
2.51256	1.85451	1.4224	1.46677	2.10185	2.17654	1.79826	1.25546	2.62337	1.8374	0.455564
3.01508	1.70786	1.30892	1.31896	1.95617	2.00315	1.64395	1.08288	2.43713	1.68238	0.444101
3.51759	1.56251	1.19432	1.16912	1.81043	1.83372	1.49696	0.912468	2.25457	1.52926	0.434627
4.0201	1.42694	1.08954	1.02833	1.6733	1.66093	1.34755	0.752513	2.0682	1.38091	0.421491
4.52261	1.29099	0.984275	0.886523	1.53442	1.48762	1.204	0.593641	1.88116	1.23283	0.408951
5.02513	1.16453	0.886893	0.752654	1.40389	1.32068	1.06825	0.44566	1.70053	1.09289	0.396535
5.52764	1.04551	0.796824	0.626164	1.27972	1.15058	0.933357	0.306625	1.51665	0.956929	0.381971
6.03015	0.929207	0.70834	0.502053	1.1572	0.989612	0.810458	0.172415	1.34219	0.826434	0.370282
6.53266	0.825734	0.631779	0.390728	1.04671	0.830599	0.692514	0.0526764	1.16978	0.705065	0.357161
7.03518	0.72514	0.556754	0.282174	0.938183	0.675336	0.579855	-0.0619305	1.00139	0.587113	0.345777
7.53769	0.631906	0.488887	0.182386	0.836282	0.529517	0.47928	-0.166932	0.842808	0.478017	0.336205
8.0402	0.548467	0.428904	0.0919608	0.743457	0.383134	0.380398	-0.260098	0.6839	0.375015	0.326831
8.54271	0.465691	0.369102	0.00375745	0.65048	0.246916	0.290794	-0.349852	0.535676	0.276571	0.320532
9.04523	0.393489	0.319732	-0.0722041	0.567433	0.113519	0.208849	-0.426857	0.390627	0.186824	0.315398
9.54774	0.324795	0.271087	-0.145327	0.48709	-0.0160122	0.128246	-0.497772	0.249915	0.100253	0.312568
10.0503	0.258861	0.226812	-0.211795	0.408781	-0.136344	0.0583899	-0.563279	0.118907	0.0200415	0.31182
10.5528	0.202353	0.189282	-0.269448	0.339205	-0.257232	-0.00954629	-0.617249	-0.0122906	-0.0543659	0.313551
11.0553	0.144604	0.149435	-0.326826	0.267568	-0.368468	-0.0737556	-0.669774	-0.133284	-0.126313	0.316585
11.5578	0.0934898	0.117452	-0.374148	0.201894	-0.476964	-0.129775	-0.713681	-0.251135	-0.191608	0.322118
12.0603	0.0465507	0.0846527	-0.419828	0.139572	-0.581875	-0.187558	-0.75142	-0.364899	-0.254351	0.329297
12.5628	-0.00154261	0.0530432	-0.461897	0.0752919	-0.677955	-0.238679	-0.78829	-0.46928	-0.313664	0.336573
13.0653	-0.0413654	0.0268149	-0.496508	0.0185013	-0.774673	-0.286882	-0.815676	-0.573816	-0.36795	0.34707
13.5678	-0.0825019	-0.00371897	-0.532998	-0.0405358	-0.862258	-0.336333	-0.84283	-0.668558	-0.421217	0.35599
14.0704	-0.120635	-0.0282953	-0.561668	-0.0973565	-0.947263	-0.378265	-0.866104	-0.760139	-0.469966	0.366781
14.5729	-0.153161	-0.0540816	-0.589519	-0.149476	-1.02904	-0.422078	-0.883218	-0.847804	-0.516047	0.378292
15.0754	-0.188632	-0.0804618	-0.616093	-0.205387	-1.10236	-0.463464	-0.902663	-0.926272	-0.560666	0.387632
15.5779	-0.217133	-0.101567	-0.635925	-0.255086	-1.17647	-0.499795	-0.915347	-1.00481	-0.600766	0.400168
16.0804	-0.245195	-0.12744	-0.658801	-0.305202	-1.24195	-0.539501	-0.927647	-1.07384	-0.639947	0.409605
16.5829	-0.273138	-0.148141	-0.675399	-0.35581	-1.3051	-0.573169	-0.94025	-1.13966	-0.676334	0.419967
17.0854	-0.294204	-0.169293	-0.691257	-0.400211	-1.36554	-0.606226	-0.946796	-1.20178	-0.709414	0.430945
17.5879	-0.318445	-0.191819	-0.707515	-0.448295	-1.41814	-0.640244	-0.957087	-1.25496	-0.742064	0.438579
18.0905	-0.337873	-0.20851	-0.717382	-0.491875	-1.4721	-0.667607	-0.963663	-1.30841	-0.770927	0.449275
18.593	-0.354763	-0.22966	-0.730949	-0.533284	-1.51837	-0.697884	-0.968715	-1.35294	-0.79832	0.456711
19.0955	-0.374065	-0.2461	-0.739576	-0.577108	-1.56312	-0.724831	-0.977172	-1.39468	-0.824581	0.464413
19.598	-0.386503	-0.26195	-0.747307	-0.614135	-1.60624	-0.748084	-0.980142	-1.43353	-0.847236	0.473057
20.1005	-0.401448	-0.279845	-0.756884	-0.653553	-1.64268	-0.774502	-0.986665	-1.46428	-0.869982	0.478152
20.603	-0.41456	-0.291569	-0.760423	-0.690795	-1.68167	-0.794614	-0.992628	-1.49623	-0.890312	0.48617
21.1055	-0.423416	-0.307567	-0.768123	-0.723577	-1.7144	-0.815525	-0.995633	-1.52047	-0.908589	0.491433
21.608	-0.436416	-0.319727	-0.772248	-0.759912	-1.74696	-0.836567	-1.00378	-1.54302	-0.927328	0.496732
22.1106	-0.44382	-0.33064	-0.775307	-0.79018	-1.7794	-0.851888	-1.0076	-1.56401	-0.942855	0.503321
22.6131	-0.452251	-0.344578	-0.781558	-0.820908	-1.80662	-0.870974	-1.01343	-1.57821	-0.958566	0.506734
23.1156	-0.461927	-0.352494	-0.782238	-0.852063	-1.83784	-0.886198	-1.02139	-1.59494	-0.973637	0.512957
23.6181	-0.466301	-0.364702	-0.787398	-0.877367	-1.86427	-0.899537	-1.0251	-1.60536	-0.986255	0.51704
24.1206	-0.475361	-0.374245	-0.790367	-0.906438	-1.89185	-0.916065	-1.03409	-1.61543	-1.00048	0.521244
24.6231	-0.481048	-0.382079	-0.792064	-0.931351	-1.9206	-0.926723	-1.04053	-1.62535	-1.01247	0.526906
25.1256	-0.485817	-0.393899	-0.798124	-0.954604	-1.94533	-0.939898	-1.04671	-1.62977	-1.02427	0.529946
25.6281	-0.494382	-0.399992	-0.799117	-0.980591	-1.97511	-0.952629	-1.05709	-1.63802	-1.03712	0.535695
26.1307	-0.497544	-0.410228	-0.804691	-1.00049	-2.00106	-0.961007	-1.06276	-1.64123	-1.04737	0.539739
26.6332	-0.504704	-0.418922	-0.809383	-1.02337	-2.02897	-0.973778	-1.07271	-1.64522	-1.05963	0.544121
27.1357	-0.511264	-0.425364	-0.812516	-1.04469	-2.05871	-0.982152	-1.08241	-1.65019	-1.07091	0.549897
27.6382	-0.51502	-0.436491	-0.820937	-1.06245	-2.08501	-0.990187	-1.08972	-1.65068	-1.08131	0.553507
28.1407	-0.524166	-0.44215	-0.824791	-1.08442	-2.11671	-1.00069	-1.10243	-1.65597	-1.09391	0.559681
28.6432	-0.52889	-0.451507	-0.833079	-1.10118	-2.14488	-1.00541	-1.11103	-1.65707	-1.10413	0.564294
29.1457	-0.535988	-0.460251	-0.841668	-1.1193	-2.17518	-1.01341	-1.12204	-1.65979	-1.11595	0.569438
29.6482	-0.545322	-0.466034	-0.848317	-1.13855	-2.20731	-1.01959	-1.13521	-1.66424	-1.12807	0.575739
30.1508	-0.550543	-0.476848	-0.860898	-1.15292	-2.23604	-1.02219	-1.14444	-1.66491	-1.1386	0.58015
30.6533	-0.561534	-0.482376	-0.869382	-1.17182	-2.26999	-1.02876	-1.15917	-1.67105	-1.15176	0.586984
31.1558	-0.570019	-0.490879	-0.881903	-1.18732	-2.30028	-1.03001	-1.1714	-1.67363	-1.16318	0.592198
31.6583	-0.578735	-0.499573	-0.895747	-1.20208	-2.33249	-1.03193	-1.18377	-1.67842	-1.17534	0.598119
32.1608	-0.592025	-0.504585	-0.907184	-1.22018	-2.3663	-1.03514	-1.2004	-1.68552	-1.18892	0.604929
32.6633	-0.600801	-0.514833	-0.924904	-1.233	-2.39654	-1.03287	-1.21261	-1.68939	-1.20062	0.609985
33.1658	-0.614499	-0.520168	-0.938969	-1.24954	-2.43174	-1.03454	-1.22942	-1.69926	-1.21477	0.617427
33.6683	-0.628159	-0.527819	-0.956458	-1.26508	-2.46316	-1.03343	-1.2461	-1.70607	-1.22828	0.623073
34.1709	-0.6399	-0.536658	-0.976138	-1.27787	-2.49632	-1.03018	-1.26088	-1.71561	-1.2417	0.62961
34.6734	-0.657585	-0.54143	-0.992913	-1.29543	-2.53093	-1.03087	-1.2813	-1.72788	-1.25729	0.636835
35.1759	-0.671384	-0.551789	-1.01606	-1.30844	-2.56191	-1.0263	-1.29799	-1.73737	-1.27141	0.64229
35.6784	-0.688276	-0.558005	-1.03601	-1.32358	-2.59767	-1.02411	-1.31766	-1.75327	-1.28732	0.650225
36.1809	-0.707695	-0.566119	-1.0586	-1.34036	-2.6296	-1.02267	-1.33976	-1.76647	-1.30391	0.656084
36.6834	-0.723619	-0.576677	-1.08412	-1.35308	-2.66314	-1.01698	-1.3586	-1.78277	-1.31988	0.662942
37.1859	-0.745736	-0.583182	-1.10626	-1.37104	-2.69797	-1.01623	-1.38345	-1.8021	-1.33825	0.670377
37.6884	-0.765621	-0.595789	-1.13465	-1.38628	-2.72908	-1.01227	-1.40627	-1.81898	-1.35612	0.675779
38.191	-0.786342	-0.605383	-1.1603	-1.40174	-2.76472	-1.00804	-1.43003	-1.8425	-1.37488	0.683814
38.6935	-0.81181	-0.616659	-1.18774	-1.42125	-2.79641	-1.00764	-1.45844	-1.86357	-1.39544	0.689424
39.196	-0.833227	-0.631728	-1.21869	-1.43646	-2.82947	-1.00235	-1.48312	-1.88797	-1.41538	0.695941
39.6985	-0.860029	-0.642966	-1.24583	-1.45642	-2.8636	-1.00099	-1.51307	-1.91554	-1.43731	0.703094
40.201	-0.887023	-0.660697	-1.27889	-1.47626	-2.89384	-0.999613	-1.54327	-1.94089	-1.46006	0.707741
40.7035	-0.912809	-0.676577	-1.3097	-1.49465	-2.92834	-0.995359	-1.5724	-1.97297	-1.48285	0.715187
41.206	-0.944929	-0.693822	-1.34135	-1.51888	-2.95873	-0.996576	-1.60756	-2.00271	-1.50807	0.719986
41.7085	-0.973793	-0.715997	-1.37696	-1.53982	-2.99031	-0.994209	-1.63955	-2.03586	-1.53331	0.725344
42.2111	-1.00664	-0.734562	-1.40839	-1.56441	-3.02278	-0.993406	-1.67522	-2.07212	-1.55969	0.731619
42.7136	-1.04262	-0.759748	-1.44524	-1.59195	-3.05129	-0.996072	-1.71361	-2.10618	-1.58834	0.734822
43.2161	-1.07628	-0.7842	-1.48034	-1.61721	-3.08393	-0.994697	-1.74946	-2.14681	-1.61662	0.740849
43.7186	-1.11717	-0.809627	-1.51532	-1.64942	-3.11248	-0.998835	-1.7917	-2.18499	-1.64744	0.744252
44.2211	-1.15694	-0.84096	-1.55464	-1.68068	-3.14218	-1.00267	-1.83227	-2.2264	-1.67959	0.747546
44.7236	-1.19914	-0.869007	-1.58955	-1.7144	-3.1728	-1.00585	-1.87443	-2.27062	-1.71198	0.752111
45.2261	-1.24729	-0.903678	-1.62934	-1.7541	-3.19957	-1.01556	-1.92135	-2.31246	-1.74792	0.75308
45.7286	-1.29315	-0.938787	-1.66803	-1.79181	-3.2305	-1.02265	-1.96507	-2.36045	-1.78381	0.756488
46.2312	-1.34624	-0.97455	-1.70581	-1.83665	-3.25749	-1.03444	-2.01439	-2.40566	-1.8219	0.757512
46.7337	-1.40131	-1.01713	-1.74836	-1.88348	-3.2857	-1.05069	-2.06405	-2.45364	-1.86304	0.757384
47.2362	-1.45771	-1.05698	-1.78662	-1.93156	-3.31491	-1.06588	-2.11317	-2.50385	-1.90384	0.758556
47.7387	-1.52266	-1.10351	-1.82935	-1.98781	-3.34039	-1.08996	-2.16825	-2.55116	-1.94914	0.755649
48.2412	-1.58693	-1.15195	-1.87196	-2.04345	-3.37005	-1.11577	-2.22039	-2.6038	-1.99554	0.754035
48.7437	-1.65797	-1.20117	-1.91324	-2.10573	-3.39589	-1.14584	-2.27635	-2.65295	-2.04364	0.750178
49.2462	-1.7342	-1.25848	-1.95996	-2.17352	-3.42303	-1.18581	-2.33467	-2.70401	-2.09671	0.743825
49.7487	-1.81073	-1.31425	-2.00297	-2.24229	-3.45133	-1.22709	-2.39056	-2.75637	-2.14945	0.738192
50.2513	-1.89624	-1.37717	-2.05031	-2.3208	-3.47615	-1.27871	-2.45223	-2.80513	-2.20709	0.728311
50.7538	-1.98217	-1.44373	-2.09875	-2.40097	-3.50542	-1.33784	-2.51156	-2.85843	-2.26736	0.718309
51.2563	-2.07214	-1.51136	-2.14581	-2.48652	-3.53128	-1.40108	-2.57181	-2.90788	-2.32848	0.706446
51.7588	-2.16833	-1.58797	-2.19914	-2.57978	-3.5589	-1.47725	-2.63526	-2.95899	-2.3957	0.691573
52.2613	-2.26268	-1.66382	-2.24984	-2.67314	-3.5882	-1.55736	-2.69446	-3.01144	-2.46262	0.677076
52.7638	-2.36341	-1.74641	-2.30524	-2.77483	-3.61475	-1.64577	-2.7576	-3.06057	-2.53357	0.659435
53.2663	-2.46405	-1.83314	-2.36366	-2.87864	-3.64657	-1.74414	-2.81944	-3.11448	-2.60801	0.641449
53.7688	-2.56383	-1.91979	-2.42141	-2.98378	-3.67608	-1.84377	-2.87955	-3.16483	-2.68163	0.622999
54.2714	-2.66787	-2.0141	-2.48658	-3.09488	-3.70858	-1.95249	-2.94374	-3.21693	-2.76065	0.603108
54.7739	-2.76732	-2.10615	-2.55008	-3.20264	-3.74404	-2.06306	-3.0036	-3.2702	-2.83839	0.584577
55.2764	-2.86877	-2.20182	-2.61761	-3.31284	-3.77802	-2.17334	-3.06549	-3.3199	-2.91722	0.565546
55.7789	-2.9701	-2.29962	-2.68789	-3.42243	-3.81826	-2.28835	-3.12739	-3.37375	-2.99847	0.547615
56.2814	-3.06737	-2.39444	-2.75565	-3.52722	-3.8569	-2.39853	-3.18494	-3.42359	-3.07608	0.530807
56.7839	-3.1682	-2.49443	-2.82865	-3.63401	-3.89892	-2.50924	-3.24545	-3.47461	-3.15669	0.514534
57.2864	-3.26496	-2.59086	-2.89832	-3.73547	-3.94382	-2.61976	-3.30136	-3.52636	-3.23511	0.499983
57.7889	-3.36142	-2.68864	-2.96921	-3.83538	-3.98704	-2.7244	-3.35606	-3.5743	-3.31206	0.486114
58.2915	-3.45942	-2.78804	-3.04175	-3.9358	-4.03587	-2.83125	-3.41176	-3.62611	-3.39125	0.473875
58.794	-3.5525	-2.88326	-3.11016	-4.03092	-4.08244	-2.93377	-3.46192	-3.6739	-3.46611	0.462806
59.2965	-3.64848	-2.98263	-3.18265	-4.12862	-4.13157	-3.03326	-3.51443	-3.72277	-3.54305	0.453138
59.799	-3.74216	-3.07833	-3.2517	-4.22422	-4.1827	-3.13423	-3.56442	-3.77235	-3.61876	0.445284
60.3015	-3.83369	-3.17402	-3.3207	-4.31819	-4.23145	-3.22901	-3.61174	-3.81823	-3.69213	0.438521
60.804	-3.92812	-3.27129	-3.39145	-4.41559	-4.28498	-3.32449	-3.66179	-3.86797	-3.76821	0.434046
61.3065	-4.01798	-3.36373	-3.45749	-4.50947	-4.33572	-3.41864	-3.70696	-3.91386	-3.84048	0.430855
61.809	-4.10968	-3.45953	-3.52694	-4.60614	-4.38849	-3.50807	-3.75356	-3.96095	-3.91417	0.429548
62.3116	-4.20134	-3.55191	-3.5932	-4.70386	-4.44282	-3.60024	-3.79999	-4.0089	-3.98778	0.430449
62.8141	-4.28982	-3.64321	-3.65841	-4.79971	-4.49457	-3.68835	-3.84264	-4.05343	-4.05877	0.43247
63.3166	-4.38205	-3.73621	-3.72557	-4.90031	-4.55079	-3.77558	-3.88877	-4.10197	-4.13266	0.437058
63.8191	-4.47125	-3.82404	-3.78773	-4.99907	-4.60418	-3.86475	-3.93143	-4.14702	-4.20368	0.443039
64.3216	-4.56114	-3.91451	-3.85272	-5.09958	-4.6595	-3.94936	-3.97414	-4.1935	-4.27556	0.450575
64.8241	-4.65326	-4.00193	-3.91505	-5.20308	-4.7163	-4.03672	-4.01892	-4.24106	-4.34829	0.460405
65.3266	-4.74195	-4.08734	-3.9756	-5.30415	-4.77057	-4.12324	-4.05971	-4.28545	-4.4185	0.470922
65.8291	-4.83424	-4.1745	-4.03845	-5.40941	-4.82914	-4.20738	-4.10408	-4.33385	-4.49138	0.483358
66.3317	-4.92506	-4.2563	-4.09639	-5.51393	-4.88483	-4.29524	-4.14731	-4.37875	-4.56222	0.497013
66.8342	-5.0146	-4.33998	-4.15682	-5.61801	-4.94222	-4.37965	-4.18952	-4.42487	-4.63321	0.51106
67.3367	-5.1068	-4.42098	-4.21538	-5.72526	-5.00066	-4.46492	-4.23581	-4.47166	-4.70518	0.526771
67.8392	-5.19463	-4.49909	-4.27172	-5.82903	-5.05614	-4.55155	-4.27895	-4.51486	-4.7745	0.542375
68.3417	-5.2835	-4.57885	-4.33076	-5.93442	-5.11507	-4.63401	-4.32511	-4.56131	-4.84538	0.558393
68.8442	-5.37098	-4.65298	-4.38507	-6.03878	-5.17027	-4.71894	-4.37249	-4.60357	-4.91413	0.575098
69.3467	-5.45412	-4.7279	-4.44131	-6.13927	-5.22596	-4.80099	-4.41777	-4.6461	-4.98168	0.590706
69.8492	-5.53845	-4.80006	-4.49606	-6.24064	-5.28127	-4.87995	-4.46764	-4.68824	-5.04904	0.606858
70.3518	-5.61755	-4.86789	-4.54768	-6.33652	-5.33211	-4.9597	-4.51514	-4.7257	-5.11279	0.622229
70.8543	-5.69448	-4.9364	-4.60154	-6.42962	-5.38441	-5.03309	-4.56365	-4.76502	-5.17603	0.636456
71.3568	-5.76995	-4.99826	-4.65009	-6.52011	-5.43106	-5.10485	-4.61444	-4.79884	-5.23595	0.650995
71.8593	-5.83876	-5.0589	-4.69897	-6.6032	-5.47587	-5.17354	-4.66153	-4.83131	-5.29276	0.663519
72.3618	-5.90659	-5.11583	-4.74571	-6.68398	-5.51786	-5.23512	-4.71165	-4.86173	-5.34731	0.675754
72.8643	-5.96846	-5.16631	-4.78734	-6.75788	-5.55292	-5.29549	-4.75957	-4.88571	-5.39671	0.687211
73.3668	-6.02417	-5.21567	-4.8295	-6.82502	-5.58665	-5.3489	-4.80518	-4.90948	-5.44307	0.696597
73.8693	-6.07654	-5.25675	-4.86469	-6.88807	-5.61223	-5.39661	-4.85235	-4.92576	-5.48412	0.706338
74.3719	-6.11899	-5.29384	-4.89735	-6.94142	-5.63324	-5.44118	-4.89378	-4.93834	-5.51977	0.7139
74.8744	-6.15566	-5.32556	-4.92607	-6.98914	-5.64903	-5.47628	-4.93469	-4.94653	-5.55037	0.720677
75.3769	-6.18398	-5.34811	-4.94673	-7.02914	-5.65557	-5.50698	-4.97251	-4.94581	-5.5736	0.727183
75.8794	-6.20071	-5.3671	-4.96515	-7.05886	-5.6585	-5.53063	-5.00375	-4.94223	-5.59087	0.731158
76.3819	-6.21013	-5.37588	-4.9742	-7.08239	-5.65131	-5.54436	-5.0338	-4.92872	-5.6001	0.735673
76.8844	-6.20614	-5.37768	-4.97711	-7.09432	-5.6373	-5.55317	-5.05565	-4.90881	-5.60127	0.738285
77.3869	-6.19054	-5.3725	-4.97367	-7.09653	-5.61606	-5.55092	-5.07184	-4.88222	-5.59429	0.73959
77.8894	-6.1638	-5.35551	-4.95872	-7.08936	-5.5833	-5.53967	-5.0829	-4.84437	-5.5772	0.74116
78.392	-6.12056	-5.33252	-4.93827	-7.06811	-5.5446	-5.5207	-5.08286	-4.80152	-5.55114	0.739792
78.8945	-6.06546	-5.29728	-4.90585	-7.03692	-5.4935	-5.48817	-5.07734	-4.74683	-5.51392	0.738775
79.397	-5.99437	-5.25158	-4.86348	-6.99195	-5.43291	-5.44718	-5.06125	-4.68364	-5.4658	0.736212
79.8995	-5.90621	-5.19646	-4.81252	-6.9324	-5.36266	-5.39414	-5.03391	-4.61198	-5.40628	0.731647
80.402	-5.80442	-5.12596	-4.74703	-6.86119	-5.27796	-5.32694	-4.99884	-4.52681	-5.33364	0.727864
80.9045	-5.68289	-5.04577	-4.67334	-6.77292	-5.18446	-5.25004	-4.94909	-4.43448	-5.24912	0.721194
81.407	-5.54536	-4.95036	-4.58602	-6.67097	-5.07569	-5.15694	-4.88922	-4.32803	-5.15032	0.714821
81.9095	-5.39094	-4.84008	-4.48587	-6.55429	-4.95429	-5.05038	-4.81745	-4.21047	-5.03797	0.707947
82.4121	-5.21569	-4.71753	-4.37594	-6.41942	-4.82084	-4.93096	-4.73005	-4.08228	-4.91159	0.698973
82.9146	-5.02526	-4.57601	-4.24951	-6.27103	-4.67027	-4.79313	-4.63278	-3.93794	-4.76949	0.691627
83.4171	-4.8142	-4.42143	-4.1131	-6.10407	-4.50917	-4.64261	-4.51935	-3.78437	-4.61354	0.682163
83.9196	-4.58392	-4.24967	-3.96234	-5.91966	-4.33133	-4.47521	-4.39193	-3.61461	-4.44109	0.673065
84.4221	-4.33736	-4.05987	-3.79652	-5.7199	-4.13956	-4.28974	-4.25252	-3.4317	-4.2534	0.664761
84.9246	-4.06822	-3.85684	-3.62027	-5.49916	-3.93544	-4.09111	-4.09488	-3.23699	-4.05037	0.654674
85.4271	-3.78308	-3.63337	-3.42589	-5.26274	-3.71333	-3.87238	-3.92554	-3.02453	-3.83011	0.646997
85.9296	-3.47919	-3.39594	-3.2198	-5.00781	-3.4809	-3.63788	-3.74055	-2.80241	-3.59556	0.638532
86.4322	-3.15495	-3.14211	-2.99879	-4.73259	-3.23172	-3.38803	-3.53871	-2.56368	-3.34382	0.630782
86.9347	-2.81763	-2.86972	-2.76055	-4.44267	-2.96881	-3.11748	-3.32569	-2.31178	-3.07679	0.625208
87.4372	-2.46024	-2.58599	-2.51174	-4.13155	-2.69469	-2.8339	-3.09403	-2.04918	-2.79516	0.618708
87.9397	-2.08896	-2.28318	-2.24417	-3.80383	-2.40303	-2.53214	-2.84921	-1.76938	-2.49674	0.614989
88.4422	-1.70554	-1.96832	-1.96465	-3.46048	-2.10305	-2.21279	-2.59101	-1.48209	-2.18599	0.611632
88.9447	-1.3049	-1.64102	-1.67207	-3.09674	-1.78797	-1.88211	-2.31457	-1.18005	-1.85993	0.60893
89.4472	-0.897771	-1.29784	-1.36291	-2.7214	-1.46152	-1.5325	-2.02842	-0.867383	-1.52122	0.608572
89.9497	-0.477893	-0.948839	-1.0466	-2.32922	-1.12745	-1.1718	-1.72583	-0.547653	-1.17191	0.607687
90.4523	-0.0487263	-0.585888	-0.714824	-1.92291	-0.778825	-0.800253	-1.40971	-0.213714	-0.809355	0.608705
90.9548	0.383014	-0.216572	-0.374944	-1.50867	-0.426951	-0.413623	-1.08479	0.122858	-0.439959	0.610267
91.4573	0.825889	0.157451	-0.028258	-1.07916	-0.0644822	-0.0231065	-0.743336	0.46997	-0.0606294	0.611903
91.9598	1.26787	0.541352	0.330229	-0.644862	0.303809	0.378171	-0.395468	0.822619	0.325465	0.61487
92.4623	1.71242	0.92264	0.688423	-0.203303	0.673296	0.785921	-0.0376361	1.17646	0.714778	0.617383
92.9648	2.16047	1.31026	1.05511	0.246604	1.05168	1.19317	0.330977	1.53945	1.11097	0.620331
93.4673	2.60004	1.69667	1.42285	0.69386	1.42565	1.60867	0.700338	1.89815	1.50578	0.623314
93.9698	3.04164	2.07838	1.78829	1.1475	1.80366	2.02001	1.07964	2.26158	1.90259	0.625786
94.4724	3.47416	2.46251	2.15828	1.5978	2.17974	2.42981	1.4594	2.62365	2.29817	0.628022
94.9749	3.89616	2.83441	2.51844	2.04263	2.54875	2.84011	1.83838	2.97961	2.68731	0.629711
95.4774	4.31388	3.20375	2.87801	2.4877	2.91912	3.23763	2.22209	3.33813	3.07504	0.630483
95.9799	4.71144	3.5634	3.22987	2.91817	3.27554	3.63266	2.59668	3.68393	3.45146	0.630426
96.4824	5.09944	3.90826	3.5687	3.34291	3.62796	4.01595	2.97106	4.02739	3.82021	0.62957
96.9849	5.47087	4.24775	3.90343	3.75562	3.96909	4.38304	3.33913	4.36112	4.17876	0.627135
97.4874	5.81901	4.56611	4.21826	4.14908	4.29424	4.74294	3.69419	4.6806	4.52055	0.624112
97.9899	6.1552	4.87241	4.52164	4.53338	4.61244	5.07993	4.04564	4.99494	4.85195	0.619839
98.4925	6.45948	5.16094	4.80765	4.88858	4.9035	5.4001	4.37405	5.2837	5.15975	0.61446
98.995	6.76727	5.45678	5.10062	5.25529	5.2013	5.70426	4.71795	5.58107	5.47307	0.60599
99.4975	7.03786	5.68378	5.3252	5.58278	5.48402	6.0123	5.02807	5.86482	5.75235	0.603001
100	7.08587	5.6929	5.33426	5.64229	5.57281	6.21523	5.08436	5.95397	5.82271	0.616728

## Sheet: M1b_LeftLeg_NW
StancePhase	NDevL_Meas1	NDevL_Meas2	NDevL_Meas3	NDevL_Meas4	NDevL_Meas5	NDevL_Meas6	NDevL_Meas7	NDevL_Meas8	NDevL_Mean	NDevL_SD
0	-4.24291	-4.06625	-4.49973	-4.4376	-4.26018	-4.51467	-4.76062	-4.51251	-4.41181	0.214382
0.502513	-4.09695	-3.91203	-4.35571	-4.29925	-4.15154	-4.42224	-4.6353	-4.40404	-4.28463	0.224624
1.00503	-3.94239	-3.77145	-4.22461	-4.15094	-4.00025	-4.23266	-4.50295	-4.25307	-4.13479	0.225064
1.50754	-3.78451	-3.61871	-4.08082	-3.9969	-3.86362	-4.07162	-4.36685	-4.11681	-3.98748	0.229613
2.01005	-3.63738	-3.47608	-3.94677	-3.85195	-3.72748	-3.89825	-4.24247	-3.98119	-3.8452	0.233846
2.51256	-3.47457	-3.32388	-3.80271	-3.68979	-3.573	-3.71998	-4.1033	-3.82754	-3.68935	0.238289
3.01508	-3.31349	-3.16694	-3.65337	-3.52777	-3.43235	-3.55011	-3.96651	-3.68788	-3.5373	0.244626
3.51759	-3.15943	-3.02197	-3.51509	-3.3713	-3.27575	-3.3623	-3.83701	-3.53263	-3.38443	0.250239
4.0201	-2.98926	-2.8598	-3.35898	-3.19747	-3.1216	-3.18613	-3.69196	-3.38009	-3.22316	0.256888
4.52261	-2.8346	-2.71196	-3.21615	-3.03783	-2.97173	-3.00732	-3.56232	-3.23205	-3.07175	0.264092
5.02513	-2.67314	-2.55976	-3.06808	-2.87035	-2.80639	-2.81938	-3.42578	-3.06882	-2.91146	0.271376
5.52764	-2.50849	-2.40286	-2.9144	-2.69861	-2.65755	-2.64855	-3.28583	-2.92213	-2.7548	0.278749
6.03015	-2.35939	-2.26222	-2.77584	-2.54142	-2.49489	-2.46504	-3.1605	-2.76169	-2.60262	0.286816
6.53266	-2.19547	-2.10629	-2.62122	-2.36856	-2.33709	-2.28795	-3.01978	-2.60597	-2.44279	0.294337
7.03518	-2.04495	-1.96523	-2.48036	-2.20814	-2.18599	-2.12107	-2.89126	-2.45662	-2.2942	0.301651
7.53769	-1.89713	-1.82405	-2.33851	-2.04964	-2.02138	-1.94119	-2.76415	-2.29343	-2.14118	0.310085
8.0402	-1.74084	-1.67719	-2.19018	-1.88188	-1.87589	-1.78006	-2.62755	-2.14864	-1.99028	0.316323
8.54271	-1.60481	-1.54957	-2.0601	-1.73359	-1.71859	-1.61611	-2.50942	-1.99141	-1.84795	0.324001
9.04523	-1.45812	-1.40822	-1.91581	-1.57405	-1.5687	-1.45048	-2.37943	-1.84068	-1.69944	0.331012
9.54774	-1.31951	-1.28129	-1.7852	-1.42193	-1.42808	-1.30477	-2.25595	-1.69823	-1.56187	0.336211
10.0503	-1.19291	-1.15816	-1.65798	-1.28135	-1.27627	-1.14765	-2.14273	-1.54368	-1.42509	0.343979
10.5528	-1.05447	-1.02815	-1.52366	-1.12856	-1.14651	-1.00458	-2.01652	-1.41004	-1.28906	0.348258
11.0553	-0.936994	-0.919569	-1.41042	-0.996369	-1.00712	-0.870964	-1.9094	-1.2659	-1.16459	0.353875
11.5578	-0.815761	-0.798871	-1.28517	-0.860284	-0.877617	-0.728873	-1.79727	-1.13068	-1.03681	0.359681
12.0603	-0.695592	-0.691326	-1.17298	-0.72509	-0.759395	-0.609983	-1.68494	-1.00593	-0.918154	0.36234
12.5628	-0.59453	-0.59106	-1.06816	-0.609026	-0.631501	-0.486551	-1.59015	-0.870888	-0.805233	0.368401
13.0653	-0.480925	-0.482406	-0.955238	-0.480525	-0.527265	-0.367792	-1.48207	-0.758849	-0.691884	0.370989
13.5678	-0.384549	-0.396452	-0.865074	-0.369418	-0.414076	-0.268387	-1.38996	-0.637527	-0.59068	0.374274
14.0704	-0.292521	-0.299911	-0.76478	-0.26305	-0.311658	-0.157712	-1.30135	-0.526582	-0.489695	0.378717
14.5729	-0.194355	-0.21448	-0.675886	-0.150923	-0.220863	-0.0658051	-1.20612	-0.427041	-0.394434	0.379652
15.0754	-0.118663	-0.139214	-0.597581	-0.0618624	-0.12049	0.0206978	-1.13241	-0.317805	-0.308416	0.383915
15.5779	-0.0327128	-0.0537433	-0.509719	0.0368073	-0.0439731	0.112685	-1.04836	-0.232255	-0.221409	0.385557
16.0804	0.0432514	0.00891925	-0.445108	0.124803	0.0418729	0.181211	-0.973881	-0.13744	-0.144546	0.387376
16.5829	0.107185	0.0809342	-0.371932	0.199919	0.117071	0.258151	-0.911124	-0.0532618	-0.0716322	0.390717
17.0854	0.18283	0.144833	-0.307536	0.285997	0.18115	0.326482	-0.836944	0.019628	-0.000444786	0.39116
17.5879	0.236919	0.19645	-0.256086	0.349645	0.255416	0.37974	-0.784001	0.102433	0.0600644	0.394296
18.0905	0.296063	0.260337	-0.193239	0.417521	0.306395	0.445098	-0.726322	0.161634	0.120936	0.395646
18.593	0.354022	0.302273	-0.152918	0.48344	0.367681	0.490042	-0.670072	0.230587	0.175632	0.397227
19.0955	0.393957	0.352328	-0.105282	0.530476	0.419101	0.535599	-0.631777	0.28911	0.222939	0.399902
19.598	0.447908	0.397707	-0.0630049	0.590829	0.460476	0.58441	-0.580085	0.336835	0.271884	0.400714
20.1005	0.4851	0.429077	-0.0352761	0.633657	0.513105	0.612375	-0.545128	0.394981	0.310986	0.403547
20.603	0.520211	0.474563	0.00580682	0.673691	0.543472	0.652863	-0.512494	0.429976	0.348511	0.404822
21.1055	0.562549	0.499553	0.0259887	0.720342	0.585363	0.682103	-0.473047	0.475489	0.384793	0.406876
21.608	0.583994	0.531195	0.0522535	0.745395	0.618409	0.702195	-0.454245	0.511159	0.411294	0.409073
22.1106	0.618031	0.561732	0.0769271	0.782505	0.642572	0.734633	-0.423248	0.536903	0.441257	0.410237
22.6131	0.643088	0.576798	0.0858962	0.810064	0.679067	0.746685	-0.40112	0.573933	0.464301	0.413037
23.1156	0.658621	0.607409	0.109917	0.827552	0.694311	0.765318	-0.388302	0.588714	0.482943	0.413854
23.6181	0.687606	0.619414	0.115235	0.858086	0.722157	0.784612	-0.362275	0.61511	0.504993	0.416216
24.1206	0.696658	0.636317	0.125229	0.868187	0.742068	0.786894	-0.355635	0.632634	0.516544	0.417765
24.6231	0.713474	0.655647	0.137452	0.885698	0.754069	0.804517	-0.341225	0.641397	0.531379	0.418681
25.1256	0.730424	0.658334	0.133143	0.903	0.779287	0.808596	-0.326477	0.662529	0.543604	0.421334
25.6281	0.731797	0.677536	0.145137	0.904355	0.784093	0.809527	-0.326691	0.662524	0.548535	0.421254
26.1307	0.749329	0.680434	0.140998	0.921657	0.802366	0.821631	-0.310799	0.675285	0.560113	0.423503
26.6332	0.751604	0.686272	0.139848	0.923401	0.813458	0.814212	-0.309481	0.680217	0.562441	0.42435
27.1357	0.754507	0.697964	0.144543	0.925574	0.817434	0.818283	-0.307158	0.6775	0.566081	0.424529
27.6382	0.766059	0.692163	0.132078	0.936258	0.835353	0.819855	-0.295952	0.688149	0.571746	0.426938
28.1407	0.758751	0.703345	0.136544	0.927882	0.833566	0.808852	-0.302715	0.678666	0.568111	0.425827
28.6432	0.766224	0.700828	0.127621	0.934251	0.845958	0.814455	-0.294522	0.682912	0.572216	0.427621
29.1457	0.765861	0.699073	0.119667	0.932691	0.851823	0.804667	-0.293444	0.680217	0.570069	0.427876
29.6482	0.758289	0.706314	0.120785	0.923885	0.85126	0.797403	-0.298839	0.670786	0.566235	0.427084
30.1508	0.765482	0.695467	0.104274	0.929906	0.865282	0.798912	-0.289185	0.675531	0.568209	0.429167
30.6533	0.754118	0.701465	0.104649	0.917363	0.860242	0.782493	-0.297019	0.660972	0.560535	0.427128
31.1558	0.752468	0.696519	0.094462	0.914666	0.869993	0.781066	-0.294683	0.660901	0.559424	0.428256
31.6583	0.751647	0.689923	0.0829561	0.912933	0.873781	0.773497	-0.290797	0.654614	0.556069	0.428029
32.1608	0.736906	0.695036	0.0833083	0.897428	0.871655	0.757774	-0.299765	0.642304	0.548081	0.426229
32.6633	0.739405	0.681674	0.0657844	0.899451	0.884555	0.757968	-0.291064	0.644799	0.547822	0.427836
33.1658	0.727265	0.684352	0.064492	0.887075	0.878757	0.740938	-0.295799	0.628633	0.539464	0.424941
33.6683	0.717258	0.678844	0.0555438	0.877177	0.888041	0.730808	-0.29757	0.627519	0.534703	0.425203
34.1709	0.716175	0.669032	0.0428494	0.876605	0.891581	0.725357	-0.289636	0.620743	0.531588	0.424326
34.6734	0.697134	0.673088	0.0443514	0.858447	0.889358	0.703479	-0.298287	0.608463	0.522004	0.421405
35.1759	0.693738	0.658484	0.0280191	0.856435	0.902265	0.697911	-0.290626	0.611452	0.51971	0.422214
35.6784	0.682511	0.658504	0.0267257	0.847066	0.896526	0.681754	-0.289533	0.596247	0.512475	0.418249
36.1809	0.665141	0.653104	0.020735	0.832055	0.905899	0.661224	-0.293424	0.596484	0.505152	0.417481
36.6834	0.662623	0.640693	0.00852621	0.832495	0.909534	0.653869	-0.28166	0.591447	0.502191	0.415598
37.1859	0.641848	0.643822	0.0123656	0.815205	0.907399	0.627623	-0.286671	0.581238	0.492854	0.411487
37.6884	0.631582	0.628438	-0.00129694	0.809044	0.920393	0.611442	-0.280358	0.586585	0.488229	0.411463
38.191	0.621871	0.625799	-0.00163425	0.804072	0.914725	0.594922	-0.272372	0.574009	0.482674	0.406275
38.6935	0.599024	0.620563	-0.00375814	0.78654	0.92417	0.564083	-0.276294	0.577064	0.473924	0.404859
39.196	0.593678	0.60575	-0.0145893	0.787196	0.927872	0.549527	-0.262076	0.57503	0.470299	0.402155
39.6985	0.57375	0.607769	-0.00808564	0.773862	0.925804	0.520476	-0.261208	0.567929	0.462537	0.397269
40.201	0.55697	0.591926	-0.0185007	0.764262	0.938877	0.491139	-0.256521	0.576467	0.455577	0.397393
40.7035	0.549074	0.586718	-0.0177964	0.764183	0.933289	0.471521	-0.242312	0.567118	0.451474	0.391532
41.206	0.524063	0.581891	-0.0160872	0.747446	0.942829	0.432879	-0.244365	0.573386	0.442755	0.390734
41.7085	0.515572	0.565272	-0.0255034	0.747756	0.946632	0.407222	-0.229768	0.57454	0.437715	0.388626
42.2111	0.499573	0.566476	-0.0168478	0.740969	0.944662	0.37679	-0.22219	0.570541	0.432497	0.384076
42.7136	0.478995	0.551034	-0.0242188	0.72986	0.957834	0.335783	-0.219137	0.582094	0.424031	0.386374
43.2161	0.474012	0.543985	-0.0230253	0.734674	0.952324	0.310766	-0.200767	0.575634	0.42095	0.381435
43.7186	0.452056	0.540428	-0.0181199	0.722567	0.961929	0.269306	-0.199433	0.584655	0.414173	0.382839
44.2211	0.442432	0.52331	-0.0265128	0.722876	0.965775	0.232754	-0.186513	0.588436	0.40782	0.38364
44.7236	0.43438	0.524724	-0.0165443	0.724768	0.963833	0.203119	-0.172631	0.586936	0.406073	0.380779
45.2261	0.415401	0.511284	-0.0212913	0.71549	0.977038	0.157048	-0.170496	0.600915	0.398174	0.386827
45.7286	0.415654	0.503952	-0.0201749	0.725296	0.971573	0.127571	-0.150392	0.596833	0.396289	0.384688
46.2312	0.403115	0.503295	-0.0126353	0.721822	0.981273	0.0910374	-0.144142	0.608241	0.394001	0.388591
46.7337	0.396413	0.487802	-0.0200927	0.723569	0.985284	0.0502318	-0.13364	0.614467	0.388004	0.393411
47.2362	0.400407	0.491239	-0.00915965	0.735357	0.983611	0.0261324	-0.1141	0.615479	0.391121	0.392552
47.7387	0.389996	0.482121	-0.0110195	0.731686	0.997231	-0.013	-0.110674	0.632066	0.387301	0.401142
48.2412	0.398681	0.476796	-0.00955419	0.746287	0.992363	-0.0401592	-0.0902563	0.630651	0.388101	0.401889
48.7437	0.401932	0.481276	0.00124654	0.754459	1.0029	-0.0611411	-0.0771977	0.644752	0.393529	0.406147
49.2462	0.403424	0.470093	-0.00386179	0.759994	1.00806	-0.0924954	-0.067939	0.653657	0.391366	0.412765
49.7487	0.422371	0.477856	0.00942458	0.782408	1.00789	-0.102374	-0.0433548	0.65726	0.401435	0.412308
50.2513	0.426293	0.475752	0.0126139	0.789105	1.02343	-0.118665	-0.0356704	0.676391	0.406156	0.419434
50.7538	0.444545	0.475103	0.0169261	0.809791	1.02095	-0.130778	-0.0157521	0.677467	0.412281	0.420583
51.2563	0.465328	0.487233	0.0336856	0.83271	1.03435	-0.124678	0.00474109	0.694163	0.428442	0.422118
51.7588	0.476497	0.483328	0.0344353	0.845771	1.04289	-0.129999	0.0138501	0.705892	0.434083	0.426404
52.2613	0.507313	0.497945	0.0536071	0.878668	1.04664	-0.116554	0.0408751	0.712725	0.452652	0.424227
52.7638	0.524895	0.505566	0.066183	0.898491	1.06672	-0.0979553	0.0535387	0.735618	0.469132	0.426546
53.2663	0.547741	0.511979	0.0782634	0.924066	1.06947	-0.0844506	0.0708296	0.741035	0.482367	0.425238
53.7688	0.579246	0.533254	0.106168	0.958881	1.08888	-0.0481947	0.0965603	0.762567	0.50967	0.422799
54.2714	0.593899	0.537461	0.118748	0.977166	1.10426	-0.0211272	0.10612	0.77953	0.524507	0.422312
54.7739	0.624884	0.557858	0.149213	1.01209	1.11555	0.0127516	0.132696	0.791691	0.549593	0.417625
55.2764	0.646425	0.572502	0.176142	1.03743	1.14377	0.0588634	0.151063	0.819888	0.575761	0.415354
55.7789	0.662793	0.581429	0.199513	1.05708	1.15491	0.0895978	0.165609	0.83029	0.592653	0.411155
56.2814	0.692421	0.605349	0.239855	1.08944	1.18261	0.136367	0.194625	0.856439	0.624638	0.406632
56.7839	0.702576	0.610476	0.263565	1.10126	1.20589	0.177915	0.205839	0.877564	0.643135	0.403176
57.2864	0.723317	0.628712	0.302046	1.12284	1.22428	0.211229	0.229044	0.893396	0.666859	0.397668
57.7889	0.741748	0.642783	0.338226	1.14118	1.25874	0.259929	0.251621	0.924863	0.694886	0.394206
58.2915	0.74672	0.647536	0.366716	1.14512	1.27493	0.290799	0.262672	0.938063	0.709069	0.389029
58.794	0.767546	0.667939	0.412354	1.16429	1.30657	0.327158	0.291298	0.966636	0.737975	0.384975
59.2965	0.771126	0.669259	0.440571	1.1654	1.33261	0.366913	0.304931	0.989779	0.755074	0.381132
59.799	0.777652	0.681067	0.48056	1.16889	1.3526	0.388567	0.323549	1.00722	0.772514	0.37632
60.3015	0.789821	0.691036	0.520236	1.17751	1.38765	0.424575	0.349966	1.03998	0.797598	0.373997
60.804	0.783341	0.688782	0.548978	1.16684	1.40341	0.448203	0.360139	1.05409	0.806723	0.369513
61.3065	0.791987	0.702804	0.595244	1.17099	1.43381	0.465261	0.387471	1.08331	0.82886	0.367738
61.809	0.789414	0.698222	0.624253	1.1634	1.4578	0.493479	0.406	1.10682	0.842423	0.365484
62.3116	0.781484	0.701506	0.662142	1.15007	1.47503	0.500761	0.421326	1.12438	0.852087	0.363262
62.8141	0.785876	0.705567	0.702072	1.14882	1.50669	0.515981	0.451056	1.1571	0.871645	0.364237
63.3166	0.77037	0.695042	0.728374	1.12724	1.5184	0.529036	0.463149	1.17094	0.875319	0.362395
63.8191	0.765849	0.701232	0.772403	1.11651	1.54424	0.52586	0.488013	1.19978	0.889236	0.365351
64.3216	0.758427	0.689969	0.800001	1.10264	1.56311	0.537298	0.511977	1.22276	0.898273	0.366685
64.8241	0.738362	0.68393	0.833557	1.0759	1.57476	0.532751	0.524969	1.23968	0.900489	0.369241
65.3266	0.734487	0.681423	0.871646	1.06533	1.60045	0.526465	0.555593	1.27169	0.913386	0.375842
65.8291	0.71367	0.662467	0.893891	1.0376	1.60574	0.528781	0.57076	1.2847	0.912201	0.37819
66.3317	0.697238	0.660372	0.933753	1.01423	1.62488	0.510985	0.591228	1.31264	0.918166	0.387756
66.8342	0.686778	0.64253	0.958529	0.996813	1.63669	0.505294	0.618662	1.33458	0.922484	0.394067
67.3367	0.659107	0.627268	0.986257	0.962076	1.64103	0.494164	0.629464	1.35025	0.918703	0.401899
67.8392	0.647903	0.618331	1.02097	0.944002	1.6592	0.471793	0.657056	1.3808	0.925007	0.414797
68.3417	0.626268	0.591639	1.03803	0.915613	1.65681	0.465034	0.674537	1.39196	0.919986	0.421041
68.8442	0.601236	0.581692	1.07214	0.884266	1.66821	0.441471	0.688442	1.41769	0.919393	0.435988
69.3467	0.589317	0.558265	1.09281	0.866759	1.67222	0.422517	0.715451	1.43692	0.919281	0.446456
69.8492	0.558723	0.534898	1.11321	0.831482	1.66884	0.410352	0.72348	1.44934	0.91129	0.457119
70.3518	0.540427	0.520656	1.1427	0.809895	1.67937	0.381419	0.743425	1.47609	0.911747	0.473866
70.8543	0.519366	0.487943	1.15293	0.787126	1.66946	0.368766	0.760382	1.4828	0.903596	0.481768
71.3568	0.486654	0.471519	1.17898	0.754583	1.67353	0.348498	0.765105	1.50349	0.897796	0.498326
71.8593	0.47007	0.444214	1.19335	0.740323	1.67037	0.322868	0.785662	1.517	0.892982	0.510469
72.3618	0.436194	0.41434	1.204	0.710991	1.66003	0.312604	0.788406	1.52303	0.8812	0.520933
72.8643	0.406821	0.395953	1.22543	0.688487	1.66373	0.285074	0.794989	1.54272	0.8754	0.538333
73.3668	0.382145	0.358514	1.2263	0.673056	1.64711	0.266675	0.805806	1.54158	0.862648	0.54615
73.8693	0.339693	0.336101	1.24124	0.642024	1.64445	0.250918	0.797845	1.55371	0.850747	0.561731
74.3719	0.312651	0.305164	1.24644	0.628563	1.63435	0.220109	0.804553	1.5578	0.838703	0.57393
74.8744	0.273402	0.268519	1.2445	0.604867	1.61666	0.205674	0.798082	1.55361	0.820666	0.58311
75.3769	0.229938	0.244771	1.25473	0.578647	1.61235	0.17855	0.786205	1.56222	0.805926	0.599526
75.8794	0.197528	0.201096	1.24359	0.565244	1.58681	0.148684	0.784602	1.54906	0.784577	0.606659
76.3819	0.144914	0.169981	1.24437	0.533033	1.57418	0.129538	0.761543	1.54825	0.763226	0.620393
76.8844	0.103291	0.131951	1.23753	0.513263	1.55288	0.0903805	0.748645	1.53828	0.739527	0.631796
77.3869	0.0565899	0.0842403	1.22022	0.48987	1.52281	0.061347	0.729906	1.51885	0.710479	0.63957
77.8894	-0.00278484	0.0495387	1.21602	0.455014	1.50481	0.0279312	0.697548	1.51082	0.682362	0.654396
78.392	-0.0480013	-0.00636494	1.19	0.435865	1.46438	-0.0201385	0.679093	1.47945	0.646786	0.660794
78.8945	-0.112374	-0.0530665	1.17322	0.398886	1.43572	-0.0546897	0.640913	1.45882	0.610929	0.672771
79.397	-0.173436	-0.105286	1.15082	0.366589	1.3972	-0.107822	0.605893	1.42722	0.570147	0.683191
79.8995	-0.232399	-0.170774	1.11446	0.337962	1.34901	-0.162067	0.573192	1.38461	0.524248	0.689978
80.402	-0.310687	-0.223092	1.09127	0.291111	1.31193	-0.211964	0.521087	1.3518	0.477682	0.703203
80.9045	-0.375823	-0.296628	1.04569	0.258787	1.25177	-0.283941	0.482776	1.29443	0.422132	0.709151
81.407	-0.45602	-0.363673	1.00577	0.212482	1.20278	-0.34582	0.429784	1.24681	0.366514	0.7199
81.9095	-0.542224	-0.433827	0.961642	0.160961	1.14336	-0.418949	0.371136	1.18731	0.303677	0.729517
82.4121	-0.620642	-0.519602	0.89986	0.11835	1.07385	-0.504991	0.321025	1.11637	0.235528	0.736077
82.9146	-0.721594	-0.591653	0.850586	0.0536657	1.01472	-0.580815	0.248342	1.05463	0.165984	0.748105
83.4171	-0.813763	-0.683789	0.778724	-0.00152381	0.931852	-0.678956	0.184743	0.968081	0.0856709	0.753858
83.9196	-0.914081	-0.771817	0.709007	-0.0642801	0.859272	-0.775402	0.112943	0.891006	0.00583102	0.763829
84.4221	-1.02835	-0.860174	0.636996	-0.140965	0.775283	-0.872931	0.0264601	0.801784	-0.0827373	0.772279
84.9246	-1.13087	-0.965883	0.54502	-0.205337	0.680443	-0.991426	-0.0485531	0.701158	-0.17693	0.77832
85.4271	-1.2541	-1.05753	0.465782	-0.290587	0.595026	-1.09894	-0.145638	0.609452	-0.272068	0.788737
85.9296	-1.3746	-1.16754	0.36598	-0.373127	0.485437	-1.22178	-0.241254	0.4931	-0.379223	0.793284
86.4322	-1.49472	-1.27565	0.266701	-0.455075	0.385754	-1.3527	-0.337802	0.386205	-0.48466	0.801996
86.9347	-1.63368	-1.38098	0.169128	-0.556376	0.274553	-1.47511	-0.45544	0.267245	-0.598832	0.808485
87.4372	-1.75966	-1.50428	0.0518883	-0.644411	0.152985	-1.61911	-0.561603	0.137358	-0.718353	0.813118
87.9397	-1.90038	-1.6127	-0.0509406	-0.747364	0.0412133	-1.75588	-0.68482	0.0165829	-0.836787	0.821652
88.4422	-2.045	-1.73624	-0.170296	-0.854445	-0.0935228	-1.89574	-0.814241	-0.127931	-0.967178	0.824112
88.9447	-2.18104	-1.85898	-0.289737	-0.952609	-0.217159	-2.05044	-0.936951	-0.262201	-1.09364	0.830995
89.4472	-2.33648	-1.97485	-0.402871	-1.07089	-0.350691	-2.19074	-1.08197	-0.407401	-1.22699	0.835231
89.9497	-2.48007	-2.10782	-0.534531	-1.17755	-0.492418	-2.3455	-1.21724	-0.561857	-1.36462	0.837481
90.4523	-2.62865	-2.22465	-0.650255	-1.28999	-0.62238	-2.49981	-1.36019	-0.70577	-1.49771	0.843908
90.9548	-2.78557	-2.35226	-0.777902	-1.41242	-0.772451	-2.64468	-1.51454	-0.871046	-1.64136	0.843774
91.4573	-2.92637	-2.4794	-0.905892	-1.51977	-0.908833	-2.8059	-1.65518	-1.0239	-1.77815	0.848002
91.9598	-3.08133	-2.59492	-1.0227	-1.64367	-1.05201	-2.95274	-1.81356	-1.18493	-1.91823	0.849982
92.4623	-3.22639	-2.72515	-1.1557	-1.75975	-1.19993	-3.1019	-1.96505	-1.35192	-2.06072	0.849071
92.9648	-3.36431	-2.83709	-1.27075	-1.87086	-1.33283	-3.25704	-2.1127	-1.50525	-2.19385	0.852949
93.4673	-3.51167	-2.95381	-1.39181	-1.99462	-1.48172	-3.39352	-2.27374	-1.67569	-2.33457	0.850203
93.9698	-3.63786	-3.06898	-1.51239	-2.09946	-1.61331	-3.54054	-2.41668	-1.82985	-2.46488	0.851
94.4724	-3.76905	-3.16693	-1.61628	-2.2127	-1.74756	-3.6772	-2.56861	-1.9876	-2.59324	0.85092
94.9749	-3.8935	-3.27599	-1.73292	-2.32262	-1.88253	-3.80194	-2.71722	-2.14651	-2.72165	0.846783
95.4774	-3.99975	-3.36469	-1.82976	-2.41744	-1.99887	-3.93494	-2.85073	-2.28724	-2.83543	0.847798
95.9799	-4.11355	-3.45209	-1.92668	-2.52436	-2.12718	-4.04578	-2.9954	-2.43981	-2.9531	0.842982
96.4824	-4.20484	-3.53734	-2.0229	-2.61245	-2.23503	-4.15595	-3.12001	-2.57159	-3.05751	0.839912
96.9849	-4.2899	-3.6008	-2.0983	-2.69888	-2.34206	-4.26199	-3.24131	-2.70193	-3.1544	0.83755
97.4874	-4.37134	-3.67234	-2.18406	-2.7867	-2.44672	-4.34517	-3.36154	-2.82877	-3.24958	0.829904
97.9899	-4.42629	-3.72261	-2.24983	-2.8521	-2.52986	-4.43381	-3.45709	-2.93304	-3.32558	0.82664
98.4925	-4.4836	-3.76627	-2.31109	-2.92483	-2.62091	-4.50308	-3.55671	-3.04337	-3.40123	0.819002
98.995	-4.52148	-3.80993	-2.37801	-2.98555	-2.69261	-4.55871	-3.64315	-3.13386	-3.46541	0.808942
99.4975	-4.54195	-3.82491	-2.41182	-3.0311	-2.76132	-4.61867	-3.71032	-3.21986	-3.51499	0.802959
100	-4.55507	-3.83365	-2.42186	-3.04954	-2.78853	-4.64131	-3.73281	-3.25256	-3.53442	0.802187

## Sheet: M1b_RightLeg_NH
StancePhase	NEleR_Meas1	NEleR_Meas2	NEleR_Meas3	NEleR_Meas4	NEleR_Meas5	NEleR_Meas6	NEleR_Meas7	NEleR_Meas8	NEleR_Mean	NEleR_SD
0	4.19137	2.92763	5.10563	2.65212	4.37239	4.40574	2.13573	3.51227	3.66286	1.02352
0.502513	4.09169	2.84012	5.01693	2.56169	4.26376	4.27277	1.96851	3.44604	3.55769	1.03298
1.00503	3.9874	2.73797	4.91165	2.45452	4.11178	4.13679	1.76879	3.35655	3.43318	1.04647
1.50754	3.88937	2.64243	4.80884	2.3522	3.96401	4.0088	1.58231	3.26818	3.31452	1.05883
2.01005	3.77838	2.54265	4.69795	2.24408	3.81201	3.86718	1.38534	3.17792	3.18819	1.07147
2.51256	3.66625	2.44549	4.58678	2.13709	3.65578	3.72434	1.18982	3.08628	3.06148	1.08381
3.01508	3.55015	2.34037	4.46319	2.02119	3.48834	3.57702	0.987389	2.98532	2.92662	1.09648
3.51759	3.42538	2.23899	4.34077	1.90829	3.32275	3.42044	0.784649	2.88718	2.79105	1.10852
4.0201	3.30359	2.13375	4.21099	1.79116	3.14898	3.26587	0.585144	2.78189	2.65267	1.11977
4.52261	3.17286	2.02574	4.07544	1.67133	2.9718	3.10097	0.381756	2.67299	2.50911	1.13051
5.02513	3.04242	1.92127	3.94147	1.55512	2.79593	2.93481	0.185046	2.56512	2.36765	1.14015
5.52764	2.91148	1.80971	3.79731	1.43241	2.61135	2.76597	-0.00906632	2.44772	2.22086	1.14807
6.03015	2.77408	1.70241	3.65612	1.31444	2.43006	2.58839	-0.20185	2.33212	2.07447	1.15547
6.53266	2.64204	1.59189	3.50954	1.19397	2.24432	2.41345	-0.384796	2.21075	1.92765	1.16052
7.03518	2.50422	1.47904	3.35894	1.07207	2.05452	2.22967	-0.566066	2.08309	1.77693	1.1639
7.53769	2.36789	1.36973	3.2109	0.9544	1.86764	2.0444	-0.740415	1.9563	1.62886	1.16628
8.0402	2.2339	1.25353	3.05382	0.830914	1.67251	1.85803	-0.905267	1.81875	1.47702	1.16509
8.54271	2.09501	1.14138	2.90015	0.712261	1.47929	1.66374	-1.0675	1.68028	1.32558	1.16325
9.04523	1.96283	1.02602	2.74164	0.591355	1.28345	1.47314	-1.21854	1.53661	1.17456	1.15871
9.54774	1.82724	0.908482	2.5799	0.469306	1.08228	1.27632	-1.36238	1.38446	1.0207	1.15132
10.0503	1.69348	0.794453	2.42132	0.351564	0.884866	1.07934	-1.50102	1.23337	0.869672	1.14374
10.5528	1.56395	0.674011	2.25528	0.228572	0.680766	0.884373	-1.62743	1.07269	0.716525	1.1324
11.0553	1.43031	0.557758	2.09405	0.110561	0.478108	0.684165	-1.74951	0.910586	0.564504	1.12068
11.5578	1.30376	0.43872	1.93007	-0.00927948	0.275997	0.489861	-1.86369	0.746591	0.414003	1.10797
12.0603	1.17542	0.318046	1.76526	-0.129888	0.0695637	0.292947	-1.96812	0.575424	0.26233	1.09287
12.5628	1.04866	0.201232	1.60565	-0.246075	-0.130973	0.0975778	-2.07016	0.407881	0.114224	1.07923
13.0653	0.927371	0.0789352	1.44129	-0.366977	-0.334233	-0.0928679	-2.16292	0.235146	-0.034283	1.06387
13.5678	0.802536	-0.0385136	1.28356	-0.48274	-0.534607	-0.286175	-2.25049	0.0628219	-0.18045	1.04894
14.0704	0.684745	-0.157675	1.12511	-0.599839	-0.729761	-0.47205	-2.33577	-0.10635	-0.323949	1.03526
14.5729	0.566499	-0.277229	0.967463	-0.717129	-0.926095	-0.657573	-2.41245	-0.279317	-0.466979	1.02061
15.0754	0.449314	-0.391855	0.81608	-0.829582	-1.11369	-0.840374	-2.48822	-0.44566	-0.605498	1.00804
15.5779	0.338394	-0.510334	0.661285	-0.945808	-1.29904	-1.01603	-2.5601	-0.612112	-0.742967	0.995661
16.0804	0.22435	-0.622772	0.513669	-1.05632	-1.47977	-1.19257	-2.62601	-0.776427	-0.876981	0.983854
16.5829	0.117084	-0.735399	0.366127	-1.16725	-1.65133	-1.36078	-2.69295	-0.933559	-1.00726	0.9737
17.0854	0.010682	-0.847001	0.219995	-1.2775	-1.82135	-1.52628	-2.7541	-1.09166	-1.1359	0.963579
17.5879	-0.0949615	-0.952574	0.0804232	-1.38231	-1.9815	-1.68846	-2.81291	-1.24182	-1.25926	0.95465
18.0905	-0.193513	-1.06061	-0.0617747	-1.48998	-2.1361	-1.84209	-2.87197	-1.38841	-1.38056	0.946484
18.593	-0.294472	-1.16185	-0.196519	-1.59161	-2.28616	-1.99527	-2.92485	-1.53248	-1.4979	0.938818
19.0955	-0.388935	-1.26237	-0.33045	-1.69314	-2.42576	-2.13994	-2.97865	-1.66736	-1.61082	0.931877
19.598	-0.481276	-1.3613	-0.46225	-1.79373	-2.56295	-2.28029	-3.03042	-1.80148	-1.72171	0.925726
20.1005	-0.573245	-1.45397	-0.586941	-1.88889	-2.69163	-2.41732	-3.07794	-1.92802	-1.82725	0.919918
20.603	-0.657653	-1.54879	-0.713212	-1.98669	-2.81375	-2.54522	-3.12795	-2.04872	-1.93025	0.914695
21.1055	-0.743928	-1.63708	-0.831578	-2.07868	-2.9331	-2.67203	-3.17389	-2.16735	-2.02971	0.910424
21.608	-0.824288	-1.72478	-0.948363	-2.17058	-3.04301	-2.79103	-3.21902	-2.2764	-2.12468	0.905909
22.1106	-0.901535	-1.8113	-1.06259	-2.26167	-3.15106	-2.90512	-3.266	-2.38366	-2.21787	0.902682
22.6131	-0.978862	-1.89218	-1.16962	-2.34762	-3.25358	-3.01679	-3.30859	-2.48489	-2.30652	0.899677
23.1156	-1.0484	-1.97563	-1.278	-2.43627	-3.3501	-3.11985	-3.35368	-2.57929	-2.39265	0.896755
23.6181	-1.11927	-2.05336	-1.37888	-2.5195	-3.44638	-3.22216	-3.39846	-2.6728	-2.47635	0.895462
24.1206	-1.18494	-2.13109	-1.47837	-2.60279	-3.53545	-3.31826	-3.44069	-2.75783	-2.55618	0.893436
24.6231	-1.24674	-2.20835	-1.57579	-2.68548	-3.62351	-3.40974	-3.48692	-2.84088	-2.63468	0.892771
25.1256	-1.3093	-2.28075	-1.66664	-2.76335	-3.70898	-3.50028	-3.53065	-2.92037	-2.71004	0.892659
25.6281	-1.36445	-2.35632	-1.75923	-2.84392	-3.78894	-3.58338	-3.57496	-2.99321	-2.78305	0.892033
26.1307	-1.42098	-2.42699	-1.84505	-2.91934	-3.86992	-3.66639	-3.62222	-3.06665	-2.85469	0.893276
26.6332	-1.47386	-2.49827	-1.92992	-2.99484	-3.94517	-3.745	-3.66613	-3.13364	-2.92335	0.89354
27.1357	-1.52306	-2.56971	-2.01321	-3.06981	-4.01882	-3.81944	-3.71316	-3.19876	-2.99074	0.89459
27.6382	-1.5745	-2.63699	-2.09049	-3.14017	-4.09144	-3.89428	-3.76023	-3.26297	-3.05638	0.89629
28.1407	-1.61982	-2.70785	-2.16979	-3.21321	-4.15837	-3.96274	-3.80493	-3.32127	-3.11975	0.896823
28.6432	-1.66727	-2.7744	-2.24295	-3.28139	-4.22653	-4.03149	-3.85326	-3.38136	-3.18233	0.89883
29.1457	-1.71317	-2.84192	-2.31554	-3.3498	-4.29039	-4.09728	-3.89869	-3.43739	-3.24302	0.899789
29.6482	-1.7561	-2.9099	-2.38714	-3.41789	-4.35206	-4.15911	-3.944	-3.49163	-3.30223	0.900741
30.1508	-1.8029	-2.97405	-2.45344	-3.48168	-4.41433	-4.22222	-3.99129	-3.5473	-3.3609	0.902283
30.6533	-1.84509	-3.04183	-2.52236	-3.54826	-4.47144	-4.27985	-4.03445	-3.59808	-3.41767	0.902349
31.1558	-1.89001	-3.10549	-2.58604	-3.6103	-4.53008	-4.3379	-4.07964	-3.6513	-3.47385	0.903305
31.6583	-1.93522	-3.17009	-2.64991	-3.67267	-4.58636	-4.39425	-4.12395	-3.7028	-3.52941	0.903424
32.1608	-1.97786	-3.23505	-2.71365	-3.73484	-4.6403	-4.44682	-4.16512	-3.75251	-3.58327	0.903014
32.6633	-2.02538	-3.29617	-2.77303	-3.7929	-4.69643	-4.5014	-4.20898	-3.80547	-3.63747	0.90312
33.1658	-2.06932	-3.36062	-2.8358	-3.8537	-4.74851	-4.55135	-4.24937	-3.85479	-3.69043	0.901902
33.6683	-2.11601	-3.42085	-2.89427	-3.91013	-4.80234	-4.60171	-4.289	-3.90679	-3.74264	0.901088
34.1709	-2.16423	-3.48173	-2.95372	-3.96687	-4.85593	-4.65144	-4.33001	-3.95928	-3.7954	0.899771
34.6734	-2.20996	-3.54268	-3.01379	-4.02344	-4.90729	-4.69744	-4.36657	-4.00995	-3.84639	0.897762
35.1759	-2.26108	-3.59959	-3.0703	-4.07597	-4.96212	-4.74583	-4.40466	-4.06499	-3.89807	0.896109
35.6784	-2.30946	-3.6594	-3.13075	-4.13113	-5.0143	-4.79022	-4.44157	-4.11748	-3.94929	0.893487
36.1809	-2.36033	-3.71474	-3.18752	-4.18197	-5.0682	-4.83472	-4.47515	-4.17203	-3.99933	0.89093
36.6834	-2.41375	-3.77025	-3.2457	-4.23297	-5.12375	-4.87927	-4.51113	-4.22835	-4.05064	0.888099
37.1859	-2.46465	-3.82531	-3.30481	-4.28364	-5.17725	-4.91991	-4.54366	-4.28207	-4.10016	0.884679
37.6884	-2.52113	-3.87586	-3.36066	-4.33011	-5.23491	-4.96289	-4.57543	-4.33974	-4.15009	0.881448
38.191	-2.5756	-3.92852	-3.42044	-4.37876	-5.29125	-5.00225	-4.60868	-4.39503	-4.20007	0.877622
38.6935	-2.63209	-3.97614	-3.4766	-4.42276	-5.34886	-5.04108	-4.63787	-4.45042	-4.24823	0.873787
39.196	-2.69179	-4.02319	-3.53393	-4.46632	-5.40943	-5.08034	-4.66895	-4.50748	-4.29768	0.869843
39.6985	-2.74876	-4.06915	-3.5918	-4.5089	-5.46798	-5.11538	-4.69952	-4.56041	-4.34524	0.865605
40.201	-2.811	-4.11008	-3.646	-4.54662	-5.53055	-5.15246	-4.72761	-4.61553	-4.39248	0.861617
40.7035	-2.8715	-4.1525	-3.7033	-4.58566	-5.59276	-5.18627	-4.75907	-4.66785	-4.43986	0.857428
41.206	-2.933	-4.18954	-3.75624	-4.61935	-5.65525	-5.21888	-4.78843	-4.7177	-4.4848	0.853517
41.7085	-2.99768	-4.22551	-3.8093	-4.6517	-5.72115	-5.25223	-4.81852	-4.76837	-4.53056	0.849828
42.2111	-3.05895	-4.26006	-3.86172	-4.68229	-5.78473	-5.2812	-4.85184	-4.81336	-4.57427	0.846293
42.7136	-3.12456	-4.28933	-3.90934	-4.70732	-5.85129	-5.312	-4.88316	-4.85819	-4.6169	0.843394
43.2161	-3.18842	-4.31988	-3.95863	-4.73289	-5.91791	-5.34017	-4.91854	-4.89962	-4.65951	0.840722
43.7186	-3.25205	-4.34521	-4.0024	-4.75263	-5.98337	-5.36694	-4.95578	-4.93592	-4.69929	0.838773
44.2211	-3.31871	-4.36973	-4.04499	-4.77052	-6.05186	-5.39533	-4.99308	-4.97172	-4.73949	0.837455
44.7236	-3.38145	-4.39356	-4.08595	-4.78647	-6.11753	-5.42	-5.03629	-5.00061	-4.77773	0.836654
45.2261	-3.4477	-4.41309	-4.12143	-4.79686	-6.18447	-5.44709	-5.07999	-5.02701	-4.81471	0.836879
45.7286	-3.51247	-4.43521	-4.15819	-4.80807	-6.2513	-5.47303	-5.12704	-5.05024	-4.85195	0.837515
46.2312	-3.5762	-4.45377	-4.1898	-4.8142	-6.31512	-5.49816	-5.17967	-5.06733	-4.88678	0.839089
46.7337	-3.64322	-4.47338	-4.22102	-4.81949	-6.38058	-5.52639	-5.23263	-5.08465	-4.92267	0.841266
47.2362	-3.70657	-4.4945	-4.2523	-4.82446	-6.44219	-5.55211	-5.2917	-5.09738	-4.95765	0.843744
47.7387	-3.7734	-4.51374	-4.28036	-4.8258	-6.50245	-5.5812	-5.35426	-5.10923	-4.99255	0.846957
48.2412	-3.84007	-4.53831	-4.31268	-4.83044	-6.56156	-5.61089	-5.41837	-5.12265	-5.02937	0.849756
48.7437	-3.90612	-4.56224	-4.34337	-4.83278	-6.61551	-5.64058	-5.48903	-5.1337	-5.06542	0.852756
49.2462	-3.97689	-4.59039	-4.3776	-4.83742	-6.66914	-5.6748	-5.56025	-5.14967	-5.10452	0.855122
49.7487	-4.04553	-4.62327	-4.41606	-4.84519	-6.71839	-5.70782	-5.63422	-5.16661	-5.14464	0.856437
50.2513	-4.11869	-4.65753	-4.45547	-4.85285	-6.7645	-5.74505	-5.71185	-5.18621	-5.18652	0.857222
50.7538	-4.19383	-4.70031	-4.50317	-4.86763	-6.80995	-5.78456	-5.78756	-5.21203	-5.23238	0.855967
51.2563	-4.26939	-4.74532	-4.55258	-4.88382	-6.85047	-5.82491	-5.86602	-5.23835	-5.27886	0.853709
51.7588	-4.35109	-4.79728	-4.60833	-4.90615	-6.89103	-5.8711	-5.94401	-5.2713	-5.33004	0.849586
52.2613	-4.43188	-4.85595	-4.66971	-4.93508	-6.92906	-5.9173	-6.01967	-5.30735	-5.38325	0.843351
52.7638	-4.51731	-4.91765	-4.73261	-4.96716	-6.96415	-5.96819	-6.09739	-5.34569	-5.43877	0.835914
53.2663	-4.60536	-4.98861	-4.80286	-5.00911	-6.99981	-6.02233	-6.17206	-5.3906	-5.49884	0.825899
53.7688	-4.69335	-5.06186	-4.87312	-5.05445	-7.03125	-6.07731	-6.24622	-5.43575	-5.55917	0.814611
54.2714	-4.78693	-5.14155	-4.9473	-5.10747	-7.0625	-6.13812	-6.32149	-5.48611	-5.62393	0.801542
54.7739	-4.87922	-5.2265	-5.02422	-5.1675	-7.0925	-6.19886	-6.39353	-5.53983	-5.69027	0.786669
55.2764	-4.97475	-5.31296	-5.10014	-5.23076	-7.11958	-6.26332	-6.4674	-5.59443	-5.75792	0.771042
55.7789	-5.07241	-5.40632	-5.18072	-5.30299	-7.14846	-6.33058	-6.54086	-5.65511	-5.82968	0.753805
56.2814	-5.16875	-5.49969	-5.25931	-5.37728	-7.17498	-6.3975	-6.61266	-5.71586	-5.90075	0.736165
56.7839	-5.26948	-5.59689	-5.33996	-5.4575	-7.20245	-6.46897	-6.68732	-5.78029	-5.97536	0.717909
57.2864	-5.36825	-5.69647	-5.42171	-5.5424	-7.23156	-6.53946	-6.76028	-5.8483	-6.05105	0.699287
57.7889	-5.46865	-5.79504	-5.50122	-5.62838	-7.2594	-6.61194	-6.83406	-5.91607	-6.12684	0.680943
58.2915	-5.57049	-5.8975	-5.58394	-5.72065	-7.29097	-6.68632	-6.91015	-5.9892	-6.20615	0.66249
58.794	-5.66984	-5.99747	-5.66368	-5.81264	-7.32237	-6.75903	-6.98452	-6.06258	-6.28402	0.644747
59.2965	-5.77235	-6.09863	-5.7444	-5.90815	-7.35527	-6.83497	-7.06188	-6.1383	-6.36424	0.627305
59.799	-5.87238	-6.19963	-5.82527	-6.0059	-7.39137	-6.90917	-7.14006	-6.218	-6.44522	0.610701
60.3015	-5.97262	-6.29745	-5.90326	-6.10272	-7.42661	-6.98383	-7.21793	-6.29697	-6.52517	0.594902
60.804	-6.07376	-6.39668	-5.98362	-6.20346	-7.46559	-7.05957	-7.29955	-6.38072	-6.60787	0.579759
61.3065	-6.1715	-6.49145	-6.06056	-6.30205	-7.50518	-7.13246	-7.38054	-6.46537	-6.68864	0.566008
61.809	-6.27125	-6.58521	-6.13796	-6.40214	-7.54552	-7.2072	-7.46316	-6.55146	-6.77049	0.552719
62.3116	-6.36811	-6.67674	-6.21523	-6.50249	-7.58933	-7.27945	-7.54846	-6.642	-6.85273	0.5409
62.8141	-6.46379	-6.76328	-6.28969	-6.60023	-7.63212	-7.35056	-7.6326	-6.73196	-6.93303	0.530031
63.3166	-6.55971	-6.84909	-6.36662	-6.69981	-7.67792	-7.42179	-7.7197	-6.82621	-7.01511	0.519855
63.8191	-6.65131	-6.92884	-6.44075	-6.79557	-7.72479	-7.48898	-7.80743	-6.92233	-7.095	0.511497
64.3216	-6.74362	-7.00577	-6.516	-6.89082	-7.77152	-7.55648	-7.89464	-7.01926	-7.17476	0.503314
64.8241	-6.83249	-7.07894	-6.59192	-6.98431	-7.82162	-7.62063	-7.98466	-7.12082	-7.25442	0.496792
65.3266	-6.91866	-7.14585	-6.66596	-7.07334	-7.87056	-7.68196	-8.07321	-7.22179	-7.33142	0.491363
65.8291	-7.00408	-7.21068	-6.74309	-7.16191	-7.92139	-7.74226	-8.16208	-7.32573	-7.4089	0.486306
66.3317	-7.08389	-7.26862	-6.81812	-7.24474	-7.97334	-7.79731	-8.25165	-7.43118	-7.48361	0.483559
66.8342	-7.16246	-7.32271	-6.89463	-7.32484	-8.02389	-7.85107	-8.33814	-7.53546	-7.55665	0.480817
67.3367	-7.23621	-7.37237	-6.9719	-7.40109	-8.07675	-7.90073	-8.42467	-7.64224	-7.62825	0.479799
67.8392	-7.30478	-7.41515	-7.0473	-7.47095	-8.12759	-7.94608	-8.50854	-7.74644	-7.69585	0.480322
68.3417	-7.37031	-7.45515	-7.12523	-7.53819	-8.17804	-7.98957	-8.58834	-7.84996	-7.76185	0.480861
68.8442	-7.42783	-7.4879	-7.20043	-7.59802	-8.22826	-8.02702	-8.66631	-7.9524	-7.82352	0.484095
69.3467	-7.48084	-7.51618	-7.27598	-7.65315	-8.27465	-8.062	-8.73836	-8.0501	-7.88141	0.48735
69.8492	-7.52661	-7.53963	-7.35074	-7.70273	-8.32056	-8.0925	-8.80564	-8.14648	-7.93561	0.492022
70.3518	-7.56383	-7.55569	-7.42199	-7.7443	-8.3623	-8.11755	-8.86817	-8.23741	-7.9839	0.498601
70.8543	-7.59514	-7.56838	-7.49341	-7.78146	-8.40002	-8.14001	-8.92256	-8.32334	-8.02804	0.504776
71.3568	-7.61583	-7.57337	-7.55979	-7.80982	-8.43481	-8.15571	-8.97124	-8.405	-8.06569	0.513485
71.8593	-7.62886	-7.57318	-7.62363	-7.83183	-8.46255	-8.16762	-9.01201	-8.47831	-8.09725	0.522245
72.3618	-7.6328	-7.56774	-7.68353	-7.84709	-8.48599	-8.17449	-9.04346	-8.54608	-8.12265	0.531643
72.8643	-7.62576	-7.55436	-7.73657	-7.8532	-8.50253	-8.17457	-9.06758	-8.6054	-8.14	0.542751
73.3668	-7.61126	-7.53718	-7.78577	-7.85399	-8.51087	-8.17108	-9.08099	-8.65534	-8.15081	0.552766
73.8693	-7.58524	-7.51192	-7.82602	-7.84555	-8.51294	-8.15994	-9.08432	-8.69754	-8.15293	0.5642
74.3719	-7.55033	-7.48083	-7.8592	-7.83028	-8.50451	-8.14344	-9.07793	-8.72796	-8.14681	0.575067
74.8744	-7.50653	-7.44384	-7.88395	-7.80835	-8.48747	-8.12101	-9.05855	-8.74859	-8.13229	0.585078
75.3769	-7.4512	-7.39773	-7.89722	-7.77715	-8.46067	-8.08991	-9.02808	-8.75802	-8.1075	0.595643
75.8794	-7.38839	-7.34637	-7.90173	-7.74067	-8.4216	-8.05333	-8.98492	-8.75415	-8.07389	0.604024
76.3819	-7.31398	-7.28504	-7.89274	-7.69489	-8.37297	-8.00698	-8.92709	-8.73934	-8.02913	0.612358
76.8844	-7.22954	-7.2154	-7.87162	-7.64174	-8.3111	-7.952	-8.8567	-8.71014	-7.97353	0.619419
77.3869	-7.13561	-7.13725	-7.83745	-7.5813	-8.23686	-7.88823	-8.77078	-8.66746	-7.90687	0.624734
77.8894	-7.02817	-7.04674	-7.78696	-7.51023	-8.15078	-7.81185	-8.66935	-8.61155	-7.82696	0.630081
78.392	-6.91118	-6.94763	-7.72298	-7.43223	-8.04928	-7.72593	-8.55375	-8.53926	-7.73528	0.633187
78.8945	-6.78044	-6.835	-7.64125	-7.34273	-7.93541	-7.62634	-8.42045	-8.45321	-7.62935	0.636082
79.397	-6.63626	-6.7101	-7.54283	-7.24309	-7.80632	-7.51314	-8.27143	-8.35073	-7.50924	0.638076
79.8995	-6.48012	-6.57311	-7.42781	-7.13331	-7.66133	-7.38709	-8.10598	-8.23124	-7.375	0.638598
80.402	-6.3069	-6.41961	-7.29263	-7.00936	-7.5026	-7.24346	-7.92121	-8.09653	-7.22404	0.639676
80.9045	-6.12076	-6.25379	-7.14091	-6.87498	-7.3256	-7.08538	-7.72012	-7.9426	-7.05802	0.639064
81.407	-5.91799	-6.07072	-6.96878	-6.72537	-7.13315	-6.90927	-7.49956	-7.77198	-6.8746	0.638792
81.9095	-5.69779	-5.87147	-6.77727	-6.56148	-6.92359	-6.714	-7.25887	-7.58337	-6.67348	0.638446
82.4121	-5.46319	-5.657	-6.56772	-6.38378	-6.69422	-6.50169	-7.00057	-7.37462	-6.45535	0.63707
82.9146	-5.20825	-5.42231	-6.33597	-6.18758	-6.44854	-6.26684	-6.72	-7.14926	-6.21735	0.63722
83.4171	-4.93769	-5.1726	-6.0869	-5.97726	-6.18126	-6.01296	-6.41966	-6.903	-5.96141	0.636261
83.9196	-4.64896	-4.90289	-5.81661	-5.74802	-5.89429	-5.73758	-6.0997	-6.63794	-5.68575	0.636171
84.4221	-4.34019	-4.61445	-5.52621	-5.50088	-5.5879	-5.43856	-5.75606	-6.35479	-5.38988	0.637044
84.9246	-4.01659	-4.30952	-5.21826	-5.23752	-5.25752	-5.12024	-5.39384	-6.04962	-5.07539	0.636961
85.4271	-3.67143	-3.98239	-4.8876	-4.95278	-4.90865	-4.77662	-5.00977	-5.72769	-4.73962	0.639304
85.9296	-3.31018	-3.63996	-4.54066	-4.65269	-4.53667	-4.41208	-4.60333	-5.38489	-4.38506	0.641138
86.4322	-2.93173	-3.27704	-4.17308	-4.33258	-4.14277	-4.02596	-4.17987	-5.02237	-4.01067	0.643892
86.9347	-2.53299	-2.89542	-3.78639	-3.99408	-3.73063	-3.61505	-3.73358	-4.64356	-3.61646	0.64884
87.4372	-2.12183	-2.49877	-3.38454	-3.64054	-3.29414	-3.18655	-3.26942	-4.24285	-3.20483	0.652852
87.9397	-1.69084	-2.0805	-2.96157	-3.26623	-2.84092	-2.73389	-2.78929	-3.82722	-2.77381	0.659788
88.4422	-1.24646	-1.64977	-2.5264	-2.8795	-2.36784	-2.2625	-2.28833	-3.39379	-2.32682	0.667253
88.9447	-0.789522	-1.20091	-2.07436	-2.47553	-1.87465	-1.77382	-1.77583	-2.9423	-1.86337	0.675189
89.4472	-0.315629	-0.736747	-1.60826	-2.05703	-1.36896	-1.26341	-1.24803	-2.47967	-1.38472	0.686332
89.9497	0.164335	-0.262496	-1.13379	-1.62896	-0.843077	-0.74177	-0.705791	-1.99881	-0.893795	0.696761
90.4523	0.658562	0.229315	-0.644159	-1.18485	-0.306149	-0.201748	-0.158095	-1.50797	-0.389387	0.70968
90.9548	1.1598	0.726732	-0.151197	-0.735768	0.242604	0.350083	0.402673	-1.00629	0.12358	0.724223
91.4573	1.66522	1.23636	0.350828	-0.276123	0.805699	0.909913	0.967618	-0.491301	0.646027	0.738417
91.9598	2.18091	1.75395	0.857585	0.189917	1.37139	1.48369	1.53403	0.0265215	1.17475	0.755923
92.4623	2.69303	2.27307	1.36234	0.65612	1.94864	2.05749	2.10766	0.555573	1.70674	0.773062
92.9648	3.21063	2.80224	1.87293	1.12982	2.52782	2.63932	2.67479	1.08733	2.24311	0.791507
93.4673	3.72601	3.32666	2.37478	1.59721	3.10649	3.22192	3.24158	1.61978	2.7768	0.812222
93.9698	4.23428	3.8545	2.87552	2.06536	3.69029	3.79941	3.80551	2.15823	3.31039	0.831944
94.4724	4.74361	4.37985	3.36925	2.52851	4.26373	4.37994	4.35561	2.68874	3.83865	0.854559
94.9749	5.2376	4.89581	3.84938	2.98016	4.83665	4.9469	4.90275	3.22035	4.3587	0.877251
95.4774	5.72646	5.41206	4.32515	3.42876	5.40064	5.50972	5.4345	3.7456	4.87286	0.900404
95.9799	6.20289	5.91143	4.78026	3.85853	5.94986	6.06143	5.94993	4.25917	5.37169	0.926107
96.4824	6.66056	6.40452	5.22513	4.27898	6.49407	6.59472	6.45612	4.77015	5.86053	0.950569
96.9849	7.11043	6.88398	5.65278	4.68314	7.01561	7.12062	6.9367	5.26255	6.33323	0.977557
97.4874	7.535	7.34389	6.05814	5.0658	7.52483	7.6212	7.40208	5.74591	6.78711	1.00469
97.9899	7.94376	7.79499	6.45163	5.43656	8.01683	8.10485	7.84869	6.21604	7.22667	1.03138
98.4925	8.3309	8.21309	6.81154	5.77457	8.47667	8.56593	8.26093	6.65884	7.63656	1.06082
98.995	8.73203	8.64445	7.17831	6.1172	8.93723	9.04831	8.67547	7.10618	8.0549	1.09412
99.4975	9.0397	9.05992	7.52717	6.44119	9.40488	9.4185	9.08245	7.56608	8.44249	1.11081
100	9.05292	9.19149	7.63715	6.54318	9.62737	9.43516	9.22973	7.78541	8.5628	1.10289

## Sheet: M1b_RightLeg_NW
StancePhase	NDevR_Meas1	NDevR_Meas2	NDevR_Meas3	NDevR_Meas4	NDevR_Meas5	NDevR_Meas6	NDevR_Meas7	NDevR_Meas8	NDevR_Mean	NDevR_SD
0	-5.07181	-4.56933	-4.44406	-4.073	-4.9431	-4.2589	-3.80003	-4.65063	-4.47636	0.427598
0.502513	-4.94378	-4.47921	-4.35338	-3.9853	-4.83809	-4.15075	-3.7172	-4.56171	-4.37868	0.417288
1.00503	-4.82991	-4.35209	-4.22579	-3.86149	-4.66527	-4.05599	-3.60628	-4.41201	-4.2511	0.405137
1.50754	-4.70468	-4.24011	-4.11387	-3.75342	-4.52059	-3.94848	-3.50823	-4.28795	-4.13467	0.393034
2.01005	-4.59167	-4.13135	-4.00556	-3.64931	-4.37234	-3.85346	-3.42325	-4.16	-4.02337	0.378783
2.51256	-4.4709	-4.00702	-3.88208	-3.53014	-4.21405	-3.74991	-3.32487	-4.02186	-3.90011	0.366699
3.01508	-4.34741	-3.89946	-3.77596	-3.42855	-4.07219	-3.64286	-3.24174	-3.89964	-3.78847	0.352015
3.51759	-4.23749	-3.77864	-3.65712	-3.31408	-3.91619	-3.54849	-3.16328	-3.76257	-3.67223	0.33835
4.0201	-4.11233	-3.66338	-3.54452	-3.20574	-3.77096	-3.43745	-3.07757	-3.63563	-3.55595	0.324991
4.52261	-4.0031	-3.55519	-3.43973	-3.10492	-3.6316	-3.3412	-3.01319	-3.51368	-3.45033	0.310722
5.02513	-3.89095	-3.43439	-3.32306	-2.99173	-3.48325	-3.24043	-2.94215	-3.38192	-3.33598	0.298661
5.52764	-3.77566	-3.33286	-3.22652	-2.89828	-3.35615	-3.13492	-2.87555	-3.27057	-3.23381	0.285481
6.03015	-3.67739	-3.21976	-3.11919	-2.79339	-3.22036	-3.04492	-2.82525	-3.14961	-3.13123	0.2751
6.53266	-3.56484	-3.11386	-3.01999	-2.69607	-3.09333	-2.93878	-2.76241	-3.03661	-3.02823	0.26421
7.03518	-3.46744	-3.01606	-2.92979	-2.60719	-2.97942	-2.8463	-2.71473	-2.9358	-2.93709	0.255195
7.53769	-3.36973	-2.90614	-2.82836	-2.50644	-2.85532	-2.75188	-2.67023	-2.82393	-2.83901	0.248843
8.0402	-3.26623	-2.81589	-2.74756	-2.42597	-2.75354	-2.65009	-2.61633	-2.73343	-2.75113	0.240226
8.54271	-3.1806	-2.7138	-2.65573	-2.33401	-2.64792	-2.56501	-2.58091	-2.63805	-2.6645	0.237833
9.04523	-3.08031	-2.61878	-2.57181	-2.24976	-2.54681	-2.46387	-2.53519	-2.5462	-2.57659	0.23256
9.54774	-2.99264	-2.53159	-2.49635	-2.1739	-2.46398	-2.37443	-2.49019	-2.4715	-2.49932	0.22929
10.0503	-2.90665	-2.43188	-2.40888	-2.08601	-2.36998	-2.2858	-2.45752	-2.38455	-2.41641	0.230437
10.5528	-2.81194	-2.35183	-2.34142	-2.0185	-2.29655	-2.18761	-2.40839	-2.31708	-2.34167	0.225679
11.0553	-2.73567	-2.25971	-2.26195	-1.93933	-2.22397	-2.10755	-2.37084	-2.24938	-2.26855	0.228488
11.5578	-2.64504	-2.17477	-2.18966	-1.86798	-2.15042	-2.01251	-2.33319	-2.17974	-2.19416	0.228199
12.0603	-2.56458	-2.09776	-2.12506	-1.80509	-2.09777	-1.92743	-2.28325	-2.13003	-2.12887	0.227104
12.5628	-2.48828	-2.00826	-2.04779	-1.73015	-2.03307	-1.8463	-2.24946	-2.06747	-2.05885	0.232188
13.0653	-2.40105	-1.93874	-1.99023	-1.67579	-1.98403	-1.75381	-2.20338	-2.01988	-1.99586	0.230618
13.5678	-2.33296	-1.85712	-1.9204	-1.6096	-1.93936	-1.68042	-2.15646	-1.97617	-1.93406	0.234857
14.0704	-2.25179	-1.78285	-1.8579	-1.55124	-1.88708	-1.59342	-2.12079	-1.92459	-1.87121	0.238376
14.5729	-2.17869	-1.71653	-1.80337	-1.50113	-1.85521	-1.51421	-2.0677	-1.89339	-1.81628	0.23985
15.0754	-2.11281	-1.63758	-1.73647	-1.43865	-1.81077	-1.44192	-2.02565	-1.84982	-1.75671	0.246572
15.5779	-2.03455	-1.57865	-1.6899	-1.39652	-1.77493	-1.35664	-1.98318	-1.81528	-1.70371	0.249495
16.0804	-1.97601	-1.50732	-1.63144	-1.3421	-1.74655	-1.29095	-1.92814	-1.78881	-1.65141	0.255411
16.5829	-1.90613	-1.44328	-1.5809	-1.2952	-1.70487	-1.21339	-1.88941	-1.74982	-1.59788	0.261365
17.0854	-1.84193	-1.38703	-1.53883	-1.25615	-1.6819	-1.1412	-1.8385	-1.73044	-1.552	0.266868
17.5879	-1.78756	-1.31796	-1.4848	-1.20432	-1.6481	-1.0787	-1.78706	-1.70119	-1.50121	0.274066
18.0905	-1.71931	-1.26896	-1.4516	-1.17258	-1.61621	-1.00178	-1.74745	-1.67491	-1.4566	0.28018
18.593	-1.67046	-1.20742	-1.40664	-1.12817	-1.59556	-0.944247	-1.69087	-1.66086	-1.41303	0.2882
19.0955	-1.61198	-1.15329	-1.36985	-1.09111	-1.55859	-0.876688	-1.64618	-1.63145	-1.36739	0.294424
19.598	-1.5563	-1.10706	-1.34143	-1.06168	-1.53819	-0.811671	-1.60196	-1.6195	-1.32972	0.303038
20.1005	-1.51266	-1.04812	-1.30083	-1.01929	-1.51112	-0.758697	-1.54611	-1.60154	-1.28729	0.310587
20.603	-1.45377	-1.00959	-1.28078	-0.996934	-1.4803	-0.69006	-1.50794	-1.58042	-1.24997	0.317712
21.1055	-1.41331	-0.958711	-1.24848	-0.961729	-1.4646	-0.640051	-1.45884	-1.57472	-1.21505	0.327762
21.608	-1.36504	-0.915607	-1.22394	-0.933832	-1.43218	-0.582178	-1.41074	-1.55247	-1.177	0.333716
22.1106	-1.31641	-0.880688	-1.20726	-0.913461	-1.41353	-0.524044	-1.37625	-1.54392	-1.14695	0.343722
22.6131	-1.28154	-0.83327	-1.17793	-0.880019	-1.39385	-0.480263	-1.32637	-1.53402	-1.11341	0.351966
23.1156	-1.23021	-0.806547	-1.16876	-0.86658	-1.36578	-0.420215	-1.2903	-1.51534	-1.08297	0.358854
23.6181	-1.19562	-0.767493	-1.14686	-0.840136	-1.35581	-0.377873	-1.25646	-1.51404	-1.05679	0.369809
24.1206	-1.15508	-0.736344	-1.13235	-0.820949	-1.33072	-0.330349	-1.21263	-1.49693	-1.02692	0.375556
24.6231	-1.11084	-0.713327	-1.12522	-0.809138	-1.31539	-0.280026	-1.18828	-1.48873	-1.00387	0.385188
25.1256	-1.08175	-0.677709	-1.10498	-0.784096	-1.30468	-0.246293	-1.15437	-1.48427	-0.979768	0.393549
25.6281	-1.0355	-0.662704	-1.10439	-0.778905	-1.28145	-0.196309	-1.12291	-1.46654	-0.956088	0.399514
26.1307	-1.00417	-0.635111	-1.09047	-0.760452	-1.27694	-0.162841	-1.10628	-1.46669	-0.937869	0.409612
26.6332	-0.969299	-0.615261	-1.08334	-0.749071	-1.2597	-0.127154	-1.07512	-1.45348	-0.916552	0.414687
27.1357	-0.92793	-0.603244	-1.08288	-0.744819	-1.24646	-0.0862585	-1.05869	-1.44367	-0.899244	0.422465
27.6382	-0.90324	-0.578327	-1.06861	-0.727139	-1.24238	-0.0638069	-1.04492	-1.44247	-0.883863	0.429523
28.1407	-0.861576	-0.573715	-1.07326	-0.729162	-1.22231	-0.0254915	-1.02151	-1.42488	-0.866488	0.433766
28.6432	-0.83302	-0.556088	-1.06383	-0.71777	-1.21946	-0.00198802	-1.01778	-1.42402	-0.854244	0.441266
29.1457	-0.80378	-0.545832	-1.0605	-0.713399	-1.20744	0.0208267	-1.00433	-1.41366	-0.841015	0.44475
29.6482	-0.765642	-0.542908	-1.0632	-0.716083	-1.1934	0.0512834	-0.993189	-1.40093	-0.828009	0.449635
30.1508	-0.745505	-0.526593	-1.05153	-0.705318	-1.19246	0.062031	-0.996513	-1.40089	-0.819598	0.454139
30.6533	-0.709125	-0.530049	-1.05829	-0.714244	-1.17394	0.0879507	-0.984861	-1.38302	-0.808197	0.456232
31.1558	-0.683776	-0.519894	-1.05058	-0.709708	-1.1698	0.101202	-0.987538	-1.37912	-0.799901	0.460182
31.6583	-0.660618	-0.516547	-1.04867	-0.712186	-1.1613	0.110861	-0.992325	-1.37057	-0.793918	0.461637
32.1608	-0.626307	-0.519897	-1.05255	-0.721635	-1.14518	0.130392	-0.987016	-1.35415	-0.784544	0.463447
32.6633	-0.610757	-0.509272	-1.04192	-0.717581	-1.14506	0.129394	-1.0009	-1.3534	-0.781188	0.464801
33.1658	-0.579983	-0.517821	-1.04964	-0.733125	-1.12767	0.142465	-1.00454	-1.33526	-0.775697	0.465073
33.6683	-0.557763	-0.512203	-1.04288	-0.735108	-1.12053	0.145323	-1.01008	-1.32717	-0.77005	0.465363
34.1709	-0.540532	-0.512898	-1.04194	-0.744045	-1.11437	0.141795	-1.02952	-1.31995	-0.770183	0.464934
34.6734	-0.51019	-0.519835	-1.04687	-0.759859	-1.09582	0.150183	-1.03348	-1.30036	-0.764529	0.464481
35.1759	-0.499041	-0.512434	-1.03739	-0.762159	-1.09462	0.137823	-1.05123	-1.29806	-0.764638	0.462685
35.6784	-0.474284	-0.523892	-1.04639	-0.784025	-1.07816	0.138186	-1.07042	-1.28061	-0.76495	0.46216
36.1809	-0.455662	-0.520926	-1.04107	-0.79234	-1.06681	0.131193	-1.07893	-1.26833	-0.761609	0.459545
36.6834	-0.44504	-0.524068	-1.0418	-0.807656	-1.06165	0.115344	-1.10585	-1.26233	-0.766632	0.457535
37.1859	-0.420001	-0.533252	-1.04862	-0.829852	-1.04048	0.113356	-1.12174	-1.24054	-0.76514	0.45641
37.6884	-0.414457	-0.527943	-1.04129	-0.838601	-1.03627	0.0911627	-1.1387	-1.23581	-0.767738	0.451771
38.191	-0.397572	-0.541337	-1.05273	-0.866904	-1.02027	0.0803023	-1.16852	-1.21953	-0.77332	0.45147
38.6935	-0.384532	-0.540209	-1.05014	-0.881651	-1.00365	0.0654425	-1.18186	-1.20289	-0.772437	0.447512
39.196	-0.382532	-0.545136	-1.05392	-0.903371	-0.997798	0.0398308	-1.20778	-1.19728	-0.780999	0.444018
39.6985	-0.365309	-0.556116	-1.0641	-0.931846	-0.973817	0.0300473	-1.23375	-1.17403	-0.783615	0.444112
40.201	-0.367446	-0.552681	-1.06047	-0.946802	-0.96469	0.00150931	-1.24761	-1.16609	-0.788034	0.437596
40.7035	-0.360717	-0.568054	-1.07595	-0.981098	-0.948321	-0.0169536	-1.27809	-1.15161	-0.7976	0.43802
41.206	-0.355272	-0.569008	-1.07775	-1.00164	-0.925593	-0.0355136	-1.2957	-1.13163	-0.799013	0.435044
41.7085	-0.363357	-0.576104	-1.08633	-1.02888	-0.917091	-0.0659787	-1.31235	-1.12686	-0.809618	0.430324
42.2111	-0.355486	-0.589258	-1.10174	-1.06247	-0.890065	-0.0785623	-1.33964	-1.10487	-0.815262	0.433065
42.7136	-0.366022	-0.587998	-1.10389	-1.08218	-0.874291	-0.107486	-1.34837	-1.09562	-0.82073	0.426783
43.2161	-0.370085	-0.605483	-1.12577	-1.12065	-0.856611	-0.12741	-1.36743	-1.08624	-0.83246	0.428063
43.7186	-0.372537	-0.608518	-1.13468	-1.14485	-0.827543	-0.143147	-1.38456	-1.06758	-0.835427	0.428587
44.2211	-0.390343	-0.617674	-1.15114	-1.1751	-0.815004	-0.171403	-1.38777	-1.06777	-0.847026	0.424248
44.7236	-0.391432	-0.632881	-1.17515	-1.21097	-0.785684	-0.18004	-1.40591	-1.05373	-0.854475	0.430417
45.2261	-0.408922	-0.63369	-1.18654	-1.23219	-0.763318	-0.202204	-1.40987	-1.04935	-0.860761	0.427634
45.7286	-0.421637	-0.65319	-1.21804	-1.27113	-0.745104	-0.216788	-1.41159	-1.05161	-0.873637	0.430707
46.2312	-0.428772	-0.658111	-1.23658	-1.29462	-0.712136	-0.223166	-1.42279	-1.04155	-0.877215	0.436243
46.7337	-0.451241	-0.668883	-1.26233	-1.32262	-0.697001	-0.242583	-1.4142	-1.05112	-0.888747	0.434959
47.2362	-0.45501	-0.685179	-1.2946	-1.35427	-0.669073	-0.24128	-1.41442	-1.049	-0.895353	0.444029
47.7387	-0.470887	-0.68633	-1.31282	-1.36903	-0.643652	-0.250455	-1.41103	-1.04985	-0.899257	0.445842
48.2412	-0.482023	-0.705011	-1.34894	-1.39863	-0.628445	-0.253624	-1.39169	-1.06008	-0.908556	0.450595
48.7437	-0.482091	-0.70765	-1.36946	-1.40976	-0.596674	-0.24462	-1.38502	-1.05255	-0.905978	0.458515
49.2462	-0.49585	-0.714282	-1.394	-1.42192	-0.582038	-0.248593	-1.36202	-1.05983	-0.909816	0.459491
49.7487	-0.488694	-0.724262	-1.42141	-1.43419	-0.559045	-0.230976	-1.33447	-1.05621	-0.906157	0.468125
50.2513	-0.488885	-0.716779	-1.43111	-1.42604	-0.532555	-0.220278	-1.31452	-1.04642	-0.897073	0.470807
50.7538	-0.485024	-0.724264	-1.45475	-1.42917	-0.519522	-0.205275	-1.27322	-1.04702	-0.892281	0.474898
51.2563	-0.46583	-0.713347	-1.45941	-1.41079	-0.487841	-0.174595	-1.23954	-1.02649	-0.87223	0.480831
51.7588	-0.459906	-0.704031	-1.46489	-1.3904	-0.46905	-0.15707	-1.20192	-1.01604	-0.857914	0.481041
52.2613	-0.433264	-0.696161	-1.4711	-1.36796	-0.44608	-0.118449	-1.1483	-0.99889	-0.835025	0.486835
52.7638	-0.411328	-0.66927	-1.45815	-1.32333	-0.413519	-0.0841758	-1.10823	-0.969794	-0.804724	0.487064
53.2663	-0.388752	-0.656394	-1.45867	-1.28913	-0.397086	-0.0488845	-1.05322	-0.954113	-0.780782	0.489062
53.7688	-0.349602	-0.62485	-1.44061	-1.2336	-0.363138	0.0035907	-0.995431	-0.918697	-0.740292	0.491687
54.2714	-0.325715	-0.595051	-1.42417	-1.17696	-0.338543	0.0411781	-0.947882	-0.890016	-0.707144	0.489919
54.7739	-0.28412	-0.567575	-1.40976	-1.12048	-0.316334	0.0970352	-0.881654	-0.861262	-0.668019	0.493435
55.2764	-0.24648	-0.52204	-1.37738	-1.04425	-0.281033	0.149403	-0.826338	-0.817195	-0.620664	0.491509
55.7789	-0.212982	-0.491935	-1.35973	-0.981828	-0.264036	0.197912	-0.770672	-0.788914	-0.584023	0.492334
56.2814	-0.162929	-0.444542	-1.32449	-0.901363	-0.232784	0.263459	-0.702426	-0.744522	-0.5312	0.493504
56.7839	-0.130076	-0.400306	-1.29168	-0.823172	-0.20624	0.311899	-0.651598	-0.702834	-0.486751	0.490797
57.2864	-0.0828395	-0.359861	-1.26167	-0.748547	-0.187773	0.374966	-0.589189	-0.667587	-0.440313	0.493699
57.7889	-0.0382949	-0.302514	-1.2142	-0.657031	-0.153099	0.435477	-0.527284	-0.614944	-0.383986	0.491159
58.2915	-0.00189874	-0.261837	-1.18209	-0.58235	-0.136084	0.487726	-0.478817	-0.578701	-0.341757	0.49153
58.794	0.0513942	-0.204757	-1.13294	-0.492035	-0.108551	0.557047	-0.414191	-0.531392	-0.284428	0.492667
59.2965	0.0868388	-0.151621	-1.08677	-0.406344	-0.0797366	0.608275	-0.363099	-0.482287	-0.234343	0.489633
59.799	0.133812	-0.10294	-1.04412	-0.326355	-0.0632624	0.671006	-0.313774	-0.445393	-0.186379	0.492571
60.3015	0.180256	-0.037701	-0.984553	-0.231146	-0.0285348	0.733146	-0.253626	-0.390589	-0.126593	0.490435
60.804	0.215509	0.0104696	-0.941132	-0.154596	-0.00873984	0.783783	-0.212681	-0.351091	-0.0823099	0.490608
61.3065	0.268315	0.0749578	-0.881338	-0.0636954	0.0169775	0.852064	-0.16131	-0.306632	-0.0250827	0.492767
61.809	0.303778	0.135452	-0.82529	0.0212415	0.0499488	0.902678	-0.111571	-0.255986	0.0275314	0.490105
62.3116	0.348285	0.191486	-0.773725	0.0993222	0.0674416	0.962259	-0.076168	-0.222164	0.074592	0.493909
62.8141	0.395112	0.264287	-0.706134	0.191815	0.103276	1.02412	-0.0250679	-0.171697	0.134464	0.493721
63.3166	0.428588	0.320035	-0.656029	0.264687	0.128089	1.07228	0.0119173	-0.133964	0.17945	0.494715
63.8191	0.480408	0.392269	-0.590857	0.351464	0.153213	1.13891	0.0469234	-0.0979306	0.2343	0.500075
64.3216	0.516353	0.46055	-0.53102	0.431768	0.190412	1.18937	0.092665	-0.0518638	0.287279	0.499862
64.8241	0.559051	0.524236	-0.477426	0.50495	0.209955	1.2465	0.119074	-0.0254997	0.332604	0.5068
65.3266	0.607275	0.604645	-0.409426	0.592568	0.245598	1.30914	0.156175	0.0148707	0.390105	0.511923
65.8291	0.640625	0.667557	-0.360822	0.660477	0.274707	1.35646	0.191869	0.0467737	0.434706	0.516189
66.3317	0.692949	0.746604	-0.298723	0.742594	0.298001	1.42276	0.213662	0.0710805	0.486115	0.528009
66.8342	0.731537	0.821106	-0.243658	0.818412	0.336662	1.47473	0.251912	0.109101	0.537476	0.533323
67.3367	0.774637	0.890222	-0.196395	0.887343	0.356962	1.53062	0.276821	0.127423	0.580954	0.545309
67.8392	0.826585	0.975361	-0.136074	0.971048	0.389436	1.59472	0.300907	0.156706	0.634837	0.558287
68.3417	0.862669	1.04186	-0.0966092	1.03508	0.420585	1.64156	0.337023	0.183631	0.678224	0.566869
68.8442	0.917992	1.12348	-0.044703	1.11351	0.440569	1.70655	0.355182	0.198585	0.726395	0.58525
69.3467	0.962083	1.19923	-0.00096637	1.18554	0.478061	1.75847	0.385593	0.230205	0.774777	0.596354
69.8492	1.00812	1.26809	0.0340946	1.25047	0.498721	1.81039	0.41607	0.244378	0.816291	0.611508
70.3518	1.06579	1.35153	0.0814921	1.32995	0.526806	1.87199	0.43403	0.265382	0.865871	0.63028
70.8543	1.10636	1.41441	0.107284	1.3891	0.559252	1.91381	0.46975	0.290186	0.906268	0.640915
71.3568	1.1651	1.49066	0.145069	1.46208	0.576378	1.97167	0.493133	0.299351	0.950431	0.661621
71.8593	1.21428	1.55887	0.174128	1.52768	0.611387	2.01724	0.516455	0.325974	0.993252	0.675312
72.3618	1.26132	1.61784	0.194192	1.58493	0.632476	2.05816	0.552344	0.338477	1.02997	0.689417
72.8643	1.32083	1.68895	0.226357	1.65532	0.655042	2.10935	0.570363	0.352304	1.07231	0.708869
73.3668	1.36036	1.73651	0.23674	1.70334	0.686695	2.13802	0.600515	0.375008	1.10465	0.717674
73.8693	1.41433	1.79466	0.259197	1.76306	0.69969	2.17952	0.630267	0.379124	1.13998	0.734952
74.3719	1.45814	1.84156	0.272936	1.81268	0.728476	2.20908	0.646637	0.398958	1.17106	0.745924
74.8744	1.49329	1.87618	0.277869	1.85099	0.746834	2.22881	0.679782	0.408496	1.19528	0.753856
75.3769	1.53908	1.92006	0.295023	1.89936	0.759648	2.2586	0.699157	0.412777	1.22296	0.767411
75.8794	1.56048	1.93746	0.290478	1.92184	0.784384	2.26336	0.716844	0.429182	1.238	0.769192
76.3819	1.59087	1.9631	0.298111	1.95292	0.787746	2.27738	0.745258	0.424811	1.25502	0.77732
76.8844	1.61	1.97502	0.296953	1.97048	0.801976	2.28035	0.7535	0.431801	1.26501	0.780032
77.3869	1.61432	1.97277	0.286963	1.97383	0.808903	2.26909	0.77147	0.432198	1.26619	0.777844
77.8894	1.62787	1.97794	0.288985	1.98448	0.802417	2.26804	0.786175	0.420157	1.26951	0.781314
78.392	1.61455	1.95501	0.26901	1.96676	0.808244	2.24087	0.784276	0.421291	1.2575	0.773323
78.8945	1.60608	1.93911	0.260781	1.95574	0.79089	2.21985	0.795801	0.40059	1.24611	0.770655
79.397	1.58721	1.90812	0.243054	1.92927	0.777473	2.18956	0.789695	0.385107	1.22619	0.76379
79.8995	1.54939	1.86215	0.215681	1.8874	0.75977	2.14154	0.778139	0.36682	1.19511	0.751587
80.402	1.52061	1.82262	0.199211	1.85162	0.721473	2.10409	0.7734	0.329763	1.16535	0.745721
80.9045	1.46451	1.75434	0.15949	1.78672	0.694198	2.04056	0.744573	0.305349	1.11872	0.729138
81.407	1.41021	1.69262	0.130161	1.7281	0.64387	1.98046	0.72202	0.25993	1.07092	0.717895
81.9095	1.34766	1.61525	0.0897601	1.65363	0.590217	1.91368	0.69267	0.212938	1.01447	0.704084
82.4121	1.26351	1.52292	0.0382841	1.56407	0.53604	1.82685	0.643864	0.167042	0.945324	0.684694
82.9146	1.18884	1.43678	-0.0038915	1.4807	0.457061	1.75138	0.605916	0.0978367	0.876827	0.67321
83.4171	1.08792	1.32219	-0.0707135	1.36896	0.388138	1.65126	0.548054	0.0395294	0.791918	0.6517
83.9196	0.986448	1.21451	-0.128384	1.26434	0.300347	1.55243	0.483254	-0.0368441	0.704512	0.635563
84.4221	0.879789	1.09162	-0.198278	1.14478	0.204327	1.45019	0.423719	-0.121125	0.609378	0.619192
84.9246	0.750288	0.954844	-0.27977	1.01167	0.113379	1.32653	0.339251	-0.20019	0.502001	0.596189
85.4271	0.631326	0.824984	-0.352416	0.885901	-0.00270187	1.21494	0.260507	-0.304216	0.394791	0.582827
85.9296	0.488952	0.668247	-0.449352	0.733687	-0.109824	1.08086	0.174405	-0.399373	0.273451	0.560342
86.4322	0.345033	0.519881	-0.536439	0.590348	-0.229596	0.945952	0.0691015	-0.507064	0.149652	0.541936
86.9347	0.200521	0.358063	-0.63464	0.43413	-0.361862	0.810947	-0.025351	-0.627169	0.0193299	0.526339
87.4372	0.0341156	0.184742	-0.74265	0.267003	-0.484498	0.653827	-0.139261	-0.73755	-0.120534	0.502492
87.9397	-0.119472	0.0203078	-0.840222	0.109492	-0.630748	0.509436	-0.259164	-0.871184	-0.260194	0.4891
88.4422	-0.2916	-0.16805	-0.959833	-0.0711706	-0.7704	0.345717	-0.373176	-0.997948	-0.410808	0.468693
88.9447	-0.464937	-0.345465	-1.06765	-0.239976	-0.915688	0.179818	-0.510502	-1.1298	-0.561775	0.449782
89.4472	-0.633161	-0.53333	-1.18443	-0.418155	-1.07645	0.0179432	-0.640491	-1.27646	-0.718068	0.436996
89.9497	-0.820679	-0.729246	-1.30864	-0.603201	-1.22387	-0.165092	-0.775941	-1.40907	-0.879467	0.415189
90.4523	-0.992342	-0.913229	-1.42028	-0.774907	-1.39072	-0.333954	-0.927538	-1.56004	-1.03913	0.403169
90.9548	-1.17604	-1.11698	-1.55107	-0.964902	-1.55326	-0.517328	-1.06556	-1.70566	-1.20635	0.387348
91.4573	-1.35917	-1.30608	-1.66737	-1.13869	-1.71323	-0.702884	-1.21915	-1.84738	-1.36925	0.370257
91.9598	-1.53018	-1.50116	-1.78939	-1.31681	-1.88905	-0.879209	-1.3743	-2.00342	-1.53544	0.361376
92.4623	-1.71575	-1.69935	-1.91519	-1.49655	-2.04802	-1.07387	-1.51919	-2.14108	-1.70112	0.343996
92.9648	-1.88129	-1.88092	-2.02484	-1.65802	-2.21913	-1.25192	-1.68145	-2.28903	-1.86083	0.334564
93.4673	-2.05065	-2.07634	-2.14921	-1.83185	-2.38708	-1.43792	-1.83065	-2.43218	-2.02449	0.324116
93.9698	-2.21654	-2.25188	-2.25495	-1.98425	-2.54314	-1.62445	-1.9788	-2.56172	-2.17696	0.311004
94.4724	-2.36285	-2.42739	-2.36166	-2.13494	-2.71208	-1.79519	-2.13549	-2.70264	-2.32903	0.306666
94.9749	-2.51834	-2.60008	-2.46733	-2.28133	-2.86054	-1.97922	-2.27154	-2.82193	-2.47504	0.295511
95.4774	-2.65025	-2.75063	-2.55232	-2.40383	-3.01091	-2.14289	-2.4147	-2.94209	-2.60845	0.291438
95.9799	-2.77823	-2.90883	-2.64706	-2.53254	-3.15761	-2.30608	-2.55111	-3.0582	-2.74246	0.288149
96.4824	-2.90091	-3.0421	-2.71922	-2.63493	-3.28273	-2.46664	-2.66916	-3.15248	-2.85852	0.283018
96.9849	-2.99833	-3.16974	-2.78821	-2.73046	-3.41511	-2.60412	-2.79553	-3.25435	-2.96948	0.286459
97.4874	-3.10102	-3.28982	-2.85297	-2.81775	-3.52451	-2.74886	-2.90116	-3.33392	-3.07125	0.284825
97.9899	-3.17889	-3.38348	-2.8944	-2.87787	-3.62522	-2.8694	-2.99775	-3.40562	-3.15408	0.289753
98.4925	-3.2473	-3.47997	-2.94328	-2.94135	-3.72186	-2.98104	-3.09467	-3.47491	-3.23555	0.295265
98.995	-3.31545	-3.55171	-2.96905	-2.97771	-3.79192	-3.09759	-3.16749	-3.51798	-3.29861	0.298812
99.4975	-3.34783	-3.61573	-2.99095	-3.00616	-3.86894	-3.16735	-3.24451	-3.5672	-3.35108	0.311382
100	-3.35776	-3.64114	-3.00295	-3.02007	-3.89921	-3.1794	-3.27418	-3.58434	-3.36988	0.316759

## Sheet: M2_LeftLeg_NH
StancePhase	NEleL_Meas1	NEleL_Meas2	NEleL_Meas3	NEleL_Meas4	NEleL_Meas5	NEleL_Meas6	NEleL_Meas7	NEleL_Meas8	NEleL_Meas9	NEleL_Meas10	NEleL_Mean	NEleL_SD
0	6.93293	5.94938	5.90864	5.69094	5.43421	5.80566	6.32486	4.67567	6.00697	5.31484	5.80441	0.603785
0.502513	6.69328	5.8104	5.80014	5.52692	5.24185	5.66326	6.11762	4.56743	5.8088	5.20762	5.64373	0.570552
1.00503	6.45211	5.65084	5.59303	5.35624	5.04189	5.46854	5.91258	4.42329	5.57586	5.00346	5.44779	0.550154
1.50754	6.22456	5.50622	5.39365	5.20323	4.86162	5.28536	5.72486	4.28921	5.3606	4.80895	5.26582	0.53158
2.01005	5.9803	5.35912	5.21028	5.03733	4.66793	5.10349	5.52631	4.15859	5.13265	4.6323	5.08083	0.508699
2.51256	5.73128	5.22077	5.01623	4.87958	4.48206	4.92371	5.32796	4.03234	4.91068	4.44774	4.89724	0.485758
3.01508	5.48471	5.07491	4.8249	4.71947	4.29353	4.73602	5.13688	3.89959	4.67966	4.26884	4.71185	0.466101
3.51759	5.22533	4.94024	4.63773	4.55705	4.10271	4.55942	4.93774	3.77804	4.44885	4.09743	4.52845	0.443841
4.0201	4.97028	4.80526	4.44377	4.40519	3.9222	4.37988	4.74652	3.65371	4.2242	3.92323	4.34742	0.425269
4.52261	4.7151	4.67166	4.26138	4.24712	3.73572	4.20389	4.55874	3.5317	3.99201	3.76427	4.16816	0.409287
5.02513	4.45326	4.54977	4.07312	4.09744	3.55799	4.03894	4.36686	3.41908	3.76938	3.60374	3.99296	0.394574
5.52764	4.20202	4.42278	3.89143	3.95291	3.38581	3.87037	4.18739	3.30061	3.54929	3.45332	3.82159	0.385221
6.03015	3.94817	4.3085	3.71476	3.80529	3.21175	3.71559	4.00694	3.19267	3.32788	3.31149	3.6543	0.38034
6.53266	3.69595	4.19541	3.53481	3.67064	3.05175	3.56413	3.82858	3.08475	3.11993	3.16942	3.49154	0.378707
7.03518	3.45514	4.08423	3.36773	3.53309	2.89076	3.41564	3.66207	2.97567	2.91061	3.04257	3.33375	0.383209
7.53769	3.21043	3.98455	3.19588	3.3997	2.73639	3.28112	3.49154	2.87625	2.70782	2.91324	3.17969	0.392597
8.0402	2.97453	3.87911	3.03268	3.27455	2.59281	3.14365	3.32903	2.76942	2.51642	2.79378	3.0306	0.40343
8.54271	2.74644	3.78475	2.87374	3.14323	2.44668	3.01729	3.17377	2.66891	2.32296	2.67976	2.88575	0.42075
9.04523	2.51594	3.6899	2.71319	3.02174	2.31378	2.89601	3.01463	2.56887	2.14229	2.56438	2.74407	0.438591
9.54774	2.29842	3.5948	2.56517	2.899	2.18353	2.7736	2.86699	2.463	1.96739	2.4613	2.60732	0.457496
10.0503	2.08343	3.50889	2.4125	2.77424	2.05542	2.66393	2.72027	2.36526	1.79373	2.35279	2.47304	0.480588
10.5528	1.87018	3.41509	2.26975	2.65832	1.93973	2.55027	2.57286	2.2591	1.63462	2.2525	2.34224	0.500354
11.0553	1.67006	3.33013	2.13038	2.53471	1.82049	2.44299	2.43659	2.15499	1.47588	2.15367	2.21499	0.522839
11.5578	1.46852	3.24278	1.99128	2.41656	1.71004	2.34149	2.29621	2.05251	1.32425	2.05216	2.08958	0.544761
12.0603	1.27437	3.15354	1.86466	2.30012	1.60455	2.23533	2.16011	1.94155	1.18431	1.95996	1.96785	0.564015
12.5628	1.09043	3.07195	1.73431	2.17782	1.49631	2.14027	2.03147	1.83813	1.04309	1.86008	1.84839	0.585432
13.0653	0.904923	2.98151	1.61561	2.0648	1.39957	2.04184	1.89734	1.72816	0.914415	1.76754	1.73157	0.603066
13.5678	0.731861	2.89889	1.50016	1.94632	1.29977	1.9461	1.77205	1.61827	0.791942	1.67361	1.6179	0.620548
14.0704	0.564771	2.81325	1.38739	1.83001	1.20367	1.85765	1.64891	1.51335	0.671155	1.57716	1.50673	0.636957
14.5729	0.399572	2.72525	1.2873	1.71987	1.11479	1.76296	1.52304	1.40068	0.56486	1.48837	1.39867	0.650269
15.0754	0.248967	2.64444	1.1847	1.60337	1.02029	1.67776	1.40801	1.29633	0.459736	1.39151	1.29351	0.663671
15.5779	0.100452	2.55471	1.09517	1.49635	0.934889	1.59089	1.29064	1.18968	0.361843	1.30255	1.19172	0.67386
16.0804	-0.0410997	2.47259	1.00854	1.38878	0.848335	1.50344	1.17599	1.08244	0.27579	1.21113	1.09259	0.683225
16.5829	-0.169755	2.38754	0.926317	1.28123	0.760269	1.42448	1.07084	0.983704	0.188879	1.11895	0.997245	0.690655
17.0854	-0.29839	2.30039	0.856195	1.18408	0.680385	1.33878	0.96165	0.878885	0.11396	1.03397	0.904991	0.696054
17.5879	-0.415704	2.22063	0.78396	1.08263	0.593584	1.26057	0.860782	0.782183	0.0450271	0.941884	0.815554	0.701008
18.0905	-0.524807	2.13262	0.725163	0.989776	0.511925	1.18304	0.765415	0.68697	-0.0229903	0.858785	0.73059	0.703079
18.593	-0.633385	2.05271	0.668031	0.902039	0.431581	1.10247	0.667606	0.5899	-0.0778792	0.772695	0.647577	0.705509
19.0955	-0.728833	1.97066	0.616052	0.81292	0.345591	1.03129	0.581241	0.503092	-0.132774	0.687609	0.568685	0.705959
19.598	-0.821701	1.88733	0.574672	0.736495	0.267556	0.954092	0.495423	0.411601	-0.182448	0.608958	0.493198	0.7054
20.1005	-0.911323	1.81204	0.530833	0.659012	0.183547	0.882141	0.411124	0.326517	-0.222327	0.52386	0.419542	0.705633
20.603	-0.989385	1.72939	0.499953	0.587645	0.100506	0.813415	0.337577	0.245754	-0.265265	0.448074	0.350767	0.703312
21.1055	-1.06916	1.65534	0.468906	0.525809	0.0216419	0.739806	0.260841	0.161514	-0.298938	0.368276	0.283404	0.70264
21.608	-1.14216	1.57978	0.443192	0.461577	-0.0648016	0.675797	0.190211	0.0877456	-0.329131	0.290549	0.219276	0.701303
22.1106	-1.20807	1.50341	0.426037	0.409445	-0.144308	0.60729	0.126302	0.0106479	-0.361225	0.217829	0.158736	0.699243
22.6131	-1.27704	1.43528	0.405782	0.359561	-0.226592	0.541709	0.0584427	-0.0626687	-0.383068	0.138932	0.0990336	0.699594
23.1156	-1.33678	1.36015	0.397564	0.311961	-0.311001	0.48193	-3.90035e-06	-0.129657	-0.40761	0.0690573	0.0435618	0.698419
23.6181	-1.39509	1.29356	0.38711	0.276021	-0.388178	0.416546	-0.0571781	-0.201567	-0.429818	-0.00604969	-0.0104646	0.698999
24.1206	-1.45465	1.22551	0.381889	0.237211	-0.471889	0.360701	-0.11578	-0.26395	-0.444882	-0.078279	-0.0624119	0.700866
24.6231	-1.505	1.15649	0.382835	0.207343	-0.54987	0.303049	-0.164525	-0.32808	-0.465561	-0.147087	-0.11104	0.702062
25.1256	-1.55858	1.09541	0.379892	0.18264	-0.625708	0.246558	-0.216615	-0.39127	-0.479493	-0.221619	-0.158879	0.705982
25.6281	-1.60954	1.02715	0.387693	0.156314	-0.705008	0.198518	-0.265782	-0.44667	-0.492177	-0.287468	-0.203697	0.710004
26.1307	-1.6541	0.966951	0.391033	0.141605	-0.774586	0.145288	-0.30794	-0.507671	-0.508925	-0.359356	-0.24677	0.714674
26.6332	-1.70376	0.904961	0.399315	0.124757	-0.847261	0.100953	-0.35541	-0.560689	-0.517419	-0.427306	-0.288185	0.721518
27.1357	-1.74701	0.841609	0.411125	0.112363	-0.915737	0.0577619	-0.395922	-0.613396	-0.530408	-0.493051	-0.327267	0.728035
27.6382	-1.78849	0.785702	0.418299	0.107469	-0.97712	0.0138102	-0.434399	-0.667612	-0.542818	-0.563485	-0.364864	0.735814
28.1407	-1.83364	0.722322	0.434714	0.0979964	-1.04213	-0.0201223	-0.476752	-0.712967	-0.549695	-0.625311	-0.400559	0.74486
28.6432	-1.87069	0.666519	0.444569	0.0979493	-1.09713	-0.0586195	-0.51036	-0.763603	-0.563732	-0.693342	-0.434844	0.753457
29.1457	-1.9105	0.608629	0.459162	0.0972419	-1.1516	-0.0899966	-0.546875	-0.808114	-0.572553	-0.756092	-0.467069	0.763404
29.6482	-1.95013	0.549097	0.474726	0.0956222	-1.20499	-0.117704	-0.583213	-0.84992	-0.581583	-0.817497	-0.49856	0.773758
30.1508	-1.98289	0.496694	0.485328	0.102074	-1.24895	-0.148174	-0.612179	-0.895071	-0.596139	-0.882209	-0.528152	0.783617
30.6533	-2.02092	0.436756	0.503772	0.101745	-1.29695	-0.168219	-0.646842	-0.9308	-0.603875	-0.938413	-0.556375	0.7947
31.1558	-2.05434	0.384225	0.514053	0.106252	-1.33771	-0.191891	-0.676665	-0.970613	-0.617508	-1.00076	-0.584496	0.805276
31.6583	-2.08457	0.329665	0.529154	0.111384	-1.37522	-0.211009	-0.703148	-1.00637	-0.631912	-1.05669	-0.609872	0.81554
32.1608	-2.11953	0.273616	0.542976	0.110253	-1.41529	-0.224458	-0.734894	-1.03702	-0.642092	-1.11222	-0.635866	0.826587
32.6633	-2.14698	0.224839	0.552032	0.116006	-1.44574	-0.242523	-0.758831	-1.07219	-0.660644	-1.16981	-0.660385	0.836429
33.1658	-2.17572	0.16896	0.567676	0.114523	-1.47943	-0.250955	-0.784465	-1.09805	-0.675095	-1.21934	-0.68319	0.846268
33.6683	-2.2059	0.120761	0.574101	0.112747	-1.50956	-0.261922	-0.812139	-1.1262	-0.690807	-1.27499	-0.707391	0.85615
34.1709	-2.22851	0.0709885	0.585638	0.113428	-1.53371	-0.27151	-0.832249	-1.15258	-0.712905	-1.32338	-0.728478	0.864544
34.6734	-2.25565	0.0201266	0.593926	0.104665	-1.56247	-0.274203	-0.857983	-1.17187	-0.728993	-1.37241	-0.750485	0.873093
35.1759	-2.27974	-0.0231836	0.598006	0.100889	-1.5827	-0.283092	-0.88133	-1.19633	-0.751643	-1.42231	-0.772143	0.880936
35.6784	-2.29902	-0.0731961	0.607389	0.0917484	-1.60397	-0.284273	-0.900533	-1.21247	-0.775571	-1.4648	-0.791469	0.887297
36.1809	-2.3234	-0.115391	0.606838	0.0778869	-1.62583	-0.28686	-0.926464	-1.22889	-0.795779	-1.51326	-0.813115	0.893906
36.6834	-2.34103	-0.158928	0.611614	0.0683116	-1.64039	-0.291565	-0.946498	-1.24592	-0.824643	-1.5538	-0.832286	0.899126
37.1859	-2.35817	-0.203444	0.611251	0.0485752	-1.66111	-0.289052	-0.967561	-1.25459	-0.849634	-1.59593	-0.851965	0.903188
37.6884	-2.37804	-0.240397	0.607367	0.0311743	-1.6769	-0.293928	-0.993317	-1.2685	-0.876044	-1.6377	-0.872628	0.907474
38.191	-2.38994	-0.283949	0.607322	0.0116616	-1.69208	-0.294002	-1.01239	-1.27584	-0.908748	-1.67277	-0.891073	0.909673
38.6935	-2.40526	-0.319767	0.596884	-0.0158093	-1.71225	-0.294475	-1.03724	-1.28139	-0.935381	-1.71349	-0.911818	0.911486
39.196	-2.41914	-0.356896	0.591831	-0.0380158	-1.72554	-0.300613	-1.06274	-1.28985	-0.968296	-1.7458	-0.931507	0.912913
39.6985	-2.42688	-0.395024	0.579855	-0.0689065	-1.74488	-0.30021	-1.08404	-1.28955	-1.00205	-1.78063	-0.951232	0.912013
40.201	-2.43981	-0.425649	0.565126	-0.100663	-1.76338	-0.307983	-1.11348	-1.2942	-1.03168	-1.81399	-0.972571	0.911561
40.7035	-2.44722	-0.462812	0.552596	-0.131006	-1.77906	-0.314627	-1.13957	-1.29491	-1.06924	-1.84159	-0.992743	0.909479
41.206	-2.45257	-0.492329	0.529421	-0.171049	-1.80232	-0.320948	-1.1663	-1.29231	-1.10226	-1.87446	-1.01451	0.905842
41.7085	-2.46204	-0.523134	0.511377	-0.206307	-1.82003	-0.336193	-1.20025	-1.29514	-1.13596	-1.89859	-1.03663	0.90259
42.2111	-2.46407	-0.555	0.484598	-0.247339	-1.84188	-0.346453	-1.22901	-1.29024	-1.17505	-1.92598	-1.05904	0.896775
42.7136	-2.46879	-0.579492	0.455627	-0.292685	-1.86668	-0.365098	-1.26357	-1.29022	-1.20742	-1.9506	-1.08289	0.890642
43.2161	-2.47459	-0.610624	0.426804	-0.333989	-1.88661	-0.386563	-1.30183	-1.29001	-1.2453	-1.9702	-1.10729	0.88376
43.7186	-2.47437	-0.634415	0.387039	-0.385247	-1.91451	-0.407189	-1.33621	-1.28606	-1.28344	-1.99425	-1.13286	0.87459
44.2211	-2.48039	-0.659791	0.351708	-0.433877	-1.93874	-0.439241	-1.37963	-1.29022	-1.31711	-2.00914	-1.15964	0.865577
44.7236	-2.48385	-0.686695	0.305877	-0.484912	-1.96364	-0.468357	-1.42236	-1.28902	-1.35834	-2.02773	-1.1879	0.854746
45.2261	-2.48527	-0.706806	0.258463	-0.543471	-1.99389	-0.505162	-1.46517	-1.29254	-1.39502	-2.0423	-1.21712	0.842603
45.7286	-2.49323	-0.734202	0.209225	-0.597003	-2.01765	-0.548046	-1.51693	-1.29969	-1.43249	-2.05279	-1.24828	0.830055
46.2312	-2.49571	-0.755046	0.149342	-0.659319	-2.04743	-0.58907	-1.56484	-1.30282	-1.4756	-2.06714	-1.28076	0.815653
46.7337	-2.50067	-0.778248	0.093272	-0.722248	-2.07563	-0.641946	-1.61756	-1.31536	-1.51266	-2.07252	-1.31436	0.800313
47.2362	-2.50923	-0.803742	0.0254807	-0.784246	-2.10045	-0.692991	-1.67577	-1.32452	-1.55598	-2.08246	-1.35039	0.784203
47.7387	-2.51194	-0.823125	-0.0432202	-0.855568	-2.1314	-0.748836	-1.72953	-1.33663	-1.60062	-2.08768	-1.38685	0.766626
48.2412	-2.52074	-0.850255	-0.115713	-0.922058	-2.15528	-0.811667	-1.79117	-1.35448	-1.64217	-2.0902	-1.42537	0.748061
48.7437	-2.52888	-0.871115	-0.19836	-0.994246	-2.18166	-0.869979	-1.85293	-1.36705	-1.6927	-2.0961	-1.4653	0.729413
49.2462	-2.53377	-0.894352	-0.277954	-1.06985	-2.20872	-0.937432	-1.91227	-1.38798	-1.74032	-2.09335	-1.5056	0.709045
49.7487	-2.54563	-0.919618	-0.369885	-1.14128	-2.22909	-1.00243	-1.97934	-1.40663	-1.79039	-2.09572	-1.548	0.688785
50.2513	-2.55267	-0.938415	-0.461429	-1.22173	-2.25513	-1.06719	-2.04176	-1.42515	-1.84744	-2.09243	-1.59033	0.668854
50.7538	-2.56013	-0.96437	-0.557637	-1.29883	-2.27528	-1.13779	-2.10529	-1.45025	-1.89961	-2.08753	-1.63367	0.646924
51.2563	-2.57164	-0.983616	-0.661841	-1.37805	-2.29412	-1.20083	-2.1733	-1.46889	-1.95859	-2.08519	-1.67761	0.627534
51.7588	-2.57589	-1.00483	-0.762427	-1.46369	-2.31589	-1.26911	-2.23439	-1.49386	-2.01863	-2.07469	-1.72134	0.606973
52.2613	-2.58354	-1.02794	-0.873957	-1.54402	-2.32917	-1.33478	-2.2996	-1.51779	-2.07479	-2.06996	-1.76556	0.586451
52.7638	-2.5902	-1.04473	-0.982556	-1.63217	-2.34625	-1.39603	-2.36392	-1.53854	-2.13793	-2.05922	-1.80916	0.569574
53.2663	-2.59025	-1.06907	-1.09529	-1.71943	-2.35948	-1.46272	-2.42193	-1.56601	-2.19563	-2.04872	-1.85285	0.549812
53.7688	-2.59488	-1.08736	-1.21291	-1.80464	-2.36746	-1.52121	-2.48469	-1.58643	-2.25251	-2.04081	-1.89529	0.534425
54.2714	-2.59364	-1.10843	-1.32604	-1.89658	-2.37951	-1.58258	-2.54138	-1.61055	-2.31223	-2.02636	-1.93773	0.520114
54.7739	-2.58896	-1.13233	-1.44839	-1.98162	-2.38305	-1.64344	-2.59481	-1.63515	-2.36302	-2.01931	-1.97901	0.504739
55.2764	-2.58738	-1.15092	-1.56592	-2.06982	-2.38799	-1.6981	-2.65116	-1.65419	-2.41582	-2.00706	-2.01884	0.495976
55.7789	-2.57711	-1.17806	-1.68768	-2.15834	-2.39292	-1.75877	-2.69867	-1.68001	-2.46505	-1.99794	-2.05946	0.484801
56.2814	-2.56754	-1.2002	-1.81238	-2.24054	-2.3912	-1.81245	-2.74684	-1.69958	-2.50593	-1.99231	-2.0969	0.477634
56.7839	-2.55779	-1.22608	-1.93314	-2.32861	-2.39559	-1.86707	-2.79413	-1.72065	-2.54905	-1.98276	-2.13549	0.474174
57.2864	-2.54017	-1.25564	-2.06267	-2.41079	-2.39502	-1.92347	-2.83303	-1.74439	-2.58275	-1.98269	-2.17306	0.469054
57.7889	-2.52693	-1.28065	-2.18709	-2.49267	-2.39471	-1.9725	-2.87522	-1.76141	-2.61155	-1.97865	-2.20814	0.470645
58.2915	-2.51019	-1.31475	-2.31698	-2.57787	-2.39913	-2.02729	-2.91225	-1.7852	-2.63955	-1.98072	-2.24639	0.471989
58.794	-2.48989	-1.34418	-2.44894	-2.65577	-2.39735	-2.0765	-2.94401	-1.8046	-2.65558	-1.98669	-2.28035	0.475948
59.2965	-2.4757	-1.37754	-2.57836	-2.73897	-2.4021	-2.12408	-2.97907	-1.82361	-2.67063	-1.99097	-2.3161	0.484393
59.799	-2.45627	-1.41443	-2.71633	-2.81944	-2.4058	-2.17474	-3.00579	-1.84751	-2.68004	-2.00574	-2.35261	0.492715
60.3015	-2.43946	-1.44663	-2.84918	-2.8968	-2.40752	-2.21687	-3.03139	-1.86448	-2.6794	-2.01703	-2.38488	0.505581
60.804	-2.42806	-1.48749	-2.98831	-2.97952	-2.41654	-2.26325	-3.0574	-1.88772	-2.67992	-2.03631	-2.42245	0.520105
61.3065	-2.41266	-1.52335	-3.12809	-3.05511	-2.42005	-2.30561	-3.07426	-1.90892	-2.67095	-2.05896	-2.4558	0.53662
61.809	-2.40596	-1.56278	-3.266	-3.13345	-2.42812	-2.34393	-3.09317	-1.92785	-2.65744	-2.08147	-2.49002	0.55607
62.3116	-2.40276	-1.60549	-3.41094	-3.21163	-2.4385	-2.38666	-3.10801	-1.95322	-2.64475	-2.11444	-2.52764	0.576685
62.8141	-2.40046	-1.64357	-3.54982	-3.28361	-2.44456	-2.4211	-3.1156	-1.97179	-2.62253	-2.14387	-2.55969	0.599353
63.3166	-2.41099	-1.69046	-3.69426	-3.36069	-2.45857	-2.45865	-3.12607	-1.99507	-2.60284	-2.18225	-2.59798	0.623273
63.8191	-2.42359	-1.73284	-3.83683	-3.4315	-2.46885	-2.49473	-3.12856	-2.01821	-2.58247	-2.22259	-2.63402	0.648205
64.3216	-2.44394	-1.77939	-3.97705	-3.50147	-2.48082	-2.52522	-3.12766	-2.03671	-2.55779	-2.26357	-2.66936	0.674044
64.8241	-2.47745	-1.82982	-4.12175	-3.5736	-2.49822	-2.56106	-3.12802	-2.06169	-2.54158	-2.31373	-2.71069	0.700404
65.3266	-2.51292	-1.87625	-4.259	-3.63801	-2.51026	-2.58933	-3.11895	-2.07974	-2.52386	-2.35953	-2.74678	0.727053
65.8291	-2.56173	-1.93174	-4.40053	-3.70657	-2.52969	-2.61849	-3.11087	-2.09948	-2.51034	-2.41392	-2.78833	0.754188
66.3317	-2.62016	-1.98276	-4.53778	-3.77146	-2.54856	-2.64749	-3.10096	-2.12001	-2.50701	-2.46787	-2.83041	0.781038
66.8342	-2.68219	-2.03765	-4.67225	-3.83261	-2.56662	-2.66828	-3.08364	-2.13307	-2.50305	-2.52216	-2.87015	0.808283
67.3367	-2.75939	-2.09564	-4.80892	-3.89773	-2.59292	-2.69275	-3.0707	-2.15119	-2.5107	-2.58299	-2.91629	0.835512
67.8392	-2.84091	-2.14877	-4.93721	-3.955	-2.6151	-2.70899	-3.05329	-2.16231	-2.5256	-2.63768	-2.95849	0.862247
68.3417	-2.92875	-2.20954	-5.06862	-4.01381	-2.64383	-2.72178	-3.03378	-2.17152	-2.54333	-2.6991	-3.00341	0.889921
68.8442	-3.02906	-2.26449	-5.19373	-4.07102	-2.67673	-2.73412	-3.02034	-2.18218	-2.57565	-2.7566	-3.05039	0.916497
69.3467	-3.12923	-2.32167	-5.31569	-4.12095	-2.70795	-2.73536	-3.00224	-2.18337	-2.61095	-2.81285	-3.09403	0.943751
69.8492	-3.23788	-2.38023	-5.43758	-4.17396	-2.74975	-2.73785	-2.98916	-2.18798	-2.65424	-2.87184	-3.14205	0.97101
70.3518	-3.35282	-2.43235	-5.55024	-4.21881	-2.79032	-2.7326	-2.9819	-2.18667	-2.70985	-2.9222	-3.18778	0.997268
70.8543	-3.46546	-2.49037	-5.66459	-4.26041	-2.83555	-2.72072	-2.97282	-2.18061	-2.76619	-2.97655	-3.23333	1.02486
71.3568	-3.58633	-2.54117	-5.77066	-4.30083	-2.88824	-2.70942	-2.97453	-2.17715	-2.83456	-3.0233	-3.28062	1.05083
71.8593	-3.70604	-2.59271	-5.87292	-4.33026	-2.93776	-2.68666	-2.97967	-2.16375	-2.90925	-3.06697	-3.3246	1.07747
72.3618	-3.82338	-2.64427	-5.97268	-4.35935	-2.99624	-2.66407	-2.98742	-2.15242	-2.98551	-3.10963	-3.3695	1.10391
72.8643	-3.94542	-2.68819	-6.06217	-4.38007	-3.0546	-2.63627	-3.00723	-2.13751	-3.07362	-3.14148	-3.41266	1.12913
73.3668	-4.05986	-2.73656	-6.15153	-4.39198	-3.11256	-2.60043	-3.02717	-2.11624	-3.16116	-3.17474	-3.45322	1.15561
73.8693	-4.17245	-2.77639	-6.23046	-4.40201	-3.17732	-2.56697	-3.05378	-2.09943	-3.2524	-3.19734	-3.49285	1.18005
74.3719	-4.28332	-2.8152	-6.30444	-4.39873	-3.23586	-2.52348	-3.08891	-2.07438	-3.34994	-3.21547	-3.52897	1.20531
74.8744	-4.38245	-2.85196	-6.37324	-4.3909	-3.29767	-2.47965	-3.12187	-2.0513	-3.44187	-3.22967	-3.56206	1.22971
75.3769	-4.47892	-2.87865	-6.43046	-4.3757	-3.35832	-2.43434	-3.16326	-2.02883	-3.53788	-3.23189	-3.59183	1.25261
75.8794	-4.56588	-2.90669	-6.48544	-4.34761	-3.41164	-2.38114	-3.20644	-2.0003	-3.63116	-3.23421	-3.61705	1.27651
76.3819	-4.63919	-2.92309	-6.52781	-4.31687	-3.46753	-2.33296	-3.24675	-1.97844	-3.71649	-3.2245	-3.63736	1.29709
76.8844	-4.70662	-2.93496	-6.5639	-4.27298	-3.51344	-2.27828	-3.29345	-1.95056	-3.80223	-3.21077	-3.65272	1.31817
77.3869	-4.75726	-2.94167	-6.59208	-4.22074	-3.55417	-2.22377	-3.33448	-1.92288	-3.87594	-3.1924	-3.66154	1.33725
77.8894	-4.79372	-2.93536	-6.60703	-4.16302	-3.59074	-2.17213	-3.37282	-1.89693	-3.94072	-3.16308	-3.66356	1.35333
78.392	-4.81892	-2.92769	-6.61714	-4.09036	-3.61265	-2.11306	-3.41186	-1.86176	-3.99832	-3.13467	-3.65864	1.36992
78.8945	-4.82225	-2.90606	-6.61167	-4.01389	-3.63025	-2.0594	-3.4395	-1.82962	-4.03722	-3.09452	-3.64444	1.38155
79.397	-4.81115	-2.87727	-6.59729	-3.92647	-3.63443	-2.00022	-3.46416	-1.78901	-4.06584	-3.05188	-3.62177	1.39247
79.8995	-4.7824	-2.84079	-6.57076	-3.82751	-3.6244	-1.93718	-3.48163	-1.74144	-4.07819	-3.00371	-3.5888	1.40113
80.402	-4.72934	-2.78819	-6.52745	-3.72479	-3.60638	-1.87556	-3.4844	-1.69186	-4.06895	-2.9446	-3.54415	1.40501
80.9045	-4.6607	-2.73075	-6.47463	-3.60637	-3.56795	-1.80192	-3.48177	-1.62673	-4.0464	-2.88471	-3.48819	1.40918
81.407	-4.56803	-2.6556	-6.40124	-3.48088	-3.51742	-1.72759	-3.4635	-1.55729	-3.99954	-2.81031	-3.41814	1.40818
81.9095	-4.45074	-2.56884	-6.31427	-3.34541	-3.45095	-1.64415	-3.42917	-1.47509	-3.93092	-2.73113	-3.33407	1.40508
82.4121	-4.31504	-2.47011	-6.20936	-3.19313	-3.36216	-1.54842	-3.38464	-1.37705	-3.84372	-2.64185	-3.23455	1.4007
82.9146	-4.15027	-2.35042	-6.08267	-3.03442	-3.2608	-1.44864	-3.31783	-1.27162	-3.72701	-2.53825	-3.11819	1.39101
83.4171	-3.96209	-2.22133	-5.94096	-2.85757	-3.13549	-1.3301	-3.23498	-1.14438	-3.58926	-2.4292	-2.98453	1.38153
83.9196	-3.7518	-2.07019	-5.77314	-2.66643	-2.99037	-1.20184	-3.13591	-1.00468	-3.42657	-2.30059	-2.83215	1.36845
84.4221	-3.51061	-1.90298	-5.58695	-2.46385	-2.82824	-1.05959	-3.01117	-0.848835	-3.23327	-2.16288	-2.66084	1.35282
84.9246	-3.24875	-1.72046	-5.37751	-2.23838	-2.63862	-0.895901	-2.87076	-0.669672	-3.01945	-2.00897	-2.46885	1.33741
85.4271	-2.96163	-1.5133	-5.14187	-2.00121	-2.4328	-0.722012	-2.70812	-0.479089	-2.77572	-1.83601	-2.25718	1.31805
85.9296	-2.64586	-1.29422	-4.88727	-1.74444	-2.20366	-0.524192	-2.51996	-0.26374	-2.50483	-1.65207	-2.02402	1.29921
86.4322	-2.31232	-1.05091	-4.60252	-1.46621	-1.95007	-0.308768	-2.31593	-0.0303608	-2.2135	-1.44326	-1.76939	1.27898
86.9347	-1.95122	-0.789621	-4.29716	-1.17574	-1.68151	-0.0772692	-2.08536	0.218856	-1.8911	-1.22148	-1.49516	1.25707
87.4372	-1.56673	-0.512629	-3.96606	-0.859945	-1.38589	0.181135	-1.83272	0.49456	-1.54833	-0.97888	-1.19755	1.23638
87.9397	-1.16566	-0.210094	-3.60786	-0.528681	-1.07326	0.452548	-1.56339	0.782102	-1.18414	-0.714664	-0.88131	1.21369
88.4422	-0.736876	0.103366	-3.23128	-0.180836	-0.742919	0.747915	-1.26646	1.09209	-0.792302	-0.437255	-0.544455	1.1921
88.9447	-0.291902	0.439971	-2.82512	0.191259	-0.387775	1.06439	-0.952989	1.42128	-0.386703	-0.133187	-0.186078	1.17043
89.4472	0.169949	0.792729	-2.40213	0.573251	-0.0220117	1.39412	-0.62097	1.76115	0.0419328	0.183217	0.187123	1.14856
89.9497	0.655765	1.15763	-1.9565	0.976818	0.365479	1.7505	-0.263912	2.12519	0.490266	0.520644	0.582189	1.12833
90.4523	1.15038	1.54513	-1.48913	1.39626	0.768973	2.11816	0.104457	2.49746	0.948325	0.877282	0.991729	1.10743
90.9548	1.66282	1.93812	-1.00982	1.82446	1.18143	2.50371	0.493291	2.88472	1.4286	1.24423	1.41516	1.08839
91.4573	2.19139	2.34916	-0.506635	2.27395	1.61493	2.90849	0.900483	3.28838	1.91762	1.63473	1.85725	1.06956
91.9598	2.72364	2.77004	0.00423782	2.7279	2.05312	3.31832	1.315	3.69419	2.41554	2.03145	2.30534	1.05151
92.4623	3.27313	3.19516	0.530836	3.19316	2.50278	3.74817	1.74944	4.11767	2.92984	2.44481	2.7685	1.03516
92.9648	3.82754	3.63571	1.06918	3.67037	2.96463	4.18277	2.19215	4.54348	3.4427	2.86977	3.23983	1.01868
93.4673	4.38279	4.07181	1.60946	4.14424	3.42412	4.62339	2.64004	4.97337	3.96504	3.29779	3.7132	1.00422
93.9698	4.94973	4.517	2.16407	4.62994	3.89621	5.07644	3.10299	5.41395	4.49215	3.74185	4.19843	0.990241
94.4724	5.50873	4.96156	2.71321	5.11197	4.36615	5.52259	3.56321	5.84594	5.01128	4.18166	4.67863	0.977191
94.9749	6.06696	5.3992	3.26818	5.5898	4.83365	5.97753	4.02779	6.28547	5.53725	4.63027	5.16161	0.965507
95.4774	6.62547	5.8422	3.8209	6.07173	5.30689	6.42844	4.49751	6.71952	6.05264	5.07864	5.6444	0.954289
95.9799	7.16563	6.26855	4.36332	6.53673	5.7655	6.87102	4.95564	7.144	6.55767	5.52002	6.11481	0.944004
96.4824	7.70315	6.69394	4.90765	6.99988	6.22397	7.31734	5.41647	7.57101	7.06047	5.96668	6.58606	0.934551
96.9849	8.22603	7.1075	5.43143	7.45143	6.67278	7.745	5.86881	7.97796	7.53924	6.39625	7.04164	0.925859
97.4874	8.72623	7.50376	5.95023	7.88284	7.10336	8.16933	6.30527	8.38051	8.00792	6.82543	7.48549	0.917179
97.9899	9.21874	7.896	6.45174	8.30932	7.5303	8.5824	6.73908	8.77053	8.46022	7.2413	7.91996	0.910174
98.4925	9.67718	8.25608	6.92709	8.70336	7.92648	8.96942	7.14586	9.13388	8.87748	7.63691	8.32537	0.902338
98.995	10.1581	8.63039	7.3982	9.1146	8.34184	9.36409	7.57647	9.5032	9.30054	8.03235	8.74198	0.898337
99.4975	10.5644	8.98927	7.88605	9.48458	8.71677	9.76423	7.9423	9.87474	9.71425	8.44241	9.1379	0.888338
100	10.6016	9.1017	8.19377	9.55028	8.78362	9.9561	7.97568	10.0528	9.86364	8.70309	9.27824	0.863254

## Sheet: M2_LeftLeg_NW
StancePhase	NDevL_Meas1	NDevL_Meas2	NDevL_Meas3	NDevL_Meas4	NDevL_Meas5	NDevL_Meas6	NDevL_Meas7	NDevL_Meas8	NDevL_Meas9	NDevL_Meas10	NDevL_Mean	NDevL_SD
0	-1.34819	-1.70729	-1.30867	-1.35075	-1.24653	-1.17793	-1.32084	-1.215	-1.61781	-1.25217	-1.35452	0.173155
0.502513	-1.26778	-1.58469	-1.24021	-1.19043	-1.14378	-1.05907	-1.20069	-1.11841	-1.51113	-1.16854	-1.24847	0.1694
1.00503	-1.20027	-1.41795	-1.09347	-1.02119	-1.03683	-0.867577	-1.09459	-0.958795	-1.37008	-0.991456	-1.10522	0.17633
1.50754	-1.12115	-1.2676	-0.97163	-0.850717	-0.927554	-0.705158	-0.978007	-0.824058	-1.24013	-0.840661	-0.972667	0.185167
2.01005	-1.05033	-1.11775	-0.837809	-0.689634	-0.831645	-0.538949	-0.868941	-0.684728	-1.11795	-0.677601	-0.841535	0.200903
2.51256	-0.980809	-0.951187	-0.711912	-0.514029	-0.724053	-0.362344	-0.761675	-0.534549	-0.980252	-0.52077	-0.704158	0.219326
3.01508	-0.900256	-0.797787	-0.584268	-0.339929	-0.621006	-0.20021	-0.643949	-0.397682	-0.852735	-0.361059	-0.569888	0.238559
3.51759	-0.834566	-0.630408	-0.449996	-0.172513	-0.526866	-0.0239694	-0.542354	-0.245618	-0.726488	-0.193303	-0.434608	0.265648
4.0201	-0.761199	-0.465949	-0.330959	0.00966541	-0.420362	0.14346	-0.434671	-0.101125	-0.590623	-0.039701	-0.299146	0.290237
4.52261	-0.685529	-0.306498	-0.197723	0.177152	-0.330363	0.306445	-0.326387	0.0403864	-0.471229	0.129304	-0.166444	0.317511
5.02513	-0.623021	-0.133878	-0.0789889	0.350299	-0.235776	0.479068	-0.233667	0.192802	-0.343591	0.284841	-0.0341912	0.349507
5.52764	-0.547014	0.0221788	0.0416212	0.525776	-0.139985	0.632946	-0.129744	0.328114	-0.217558	0.442995	0.095933	0.37626
6.03015	-0.478253	0.189436	0.16439	0.685748	-0.0593523	0.795858	-0.0357231	0.47397	-0.104629	0.604217	0.223566	0.408375
6.53266	-0.414463	0.350625	0.27122	0.85832	0.0342919	0.951611	0.0503809	0.614298	0.0212349	0.749759	0.348728	0.439458
7.03518	-0.337251	0.503836	0.391028	1.01709	0.115522	1.09571	0.147321	0.744844	0.134821	0.908715	0.472164	0.46666
7.53769	-0.27334	0.667777	0.493438	1.17167	0.195136	1.25008	0.227986	0.887291	0.246229	1.05015	0.591641	0.498889
8.0402	-0.203808	0.812269	0.59947	1.33241	0.283388	1.38411	0.311632	1.01143	0.367126	1.19478	0.70928	0.525321
8.54271	-0.127191	0.965932	0.70463	1.47227	0.355039	1.52209	0.399988	1.14134	0.471508	1.33807	0.824368	0.55133
9.04523	-0.0640817	1.11114	0.795251	1.61988	0.438617	1.65634	0.472305	1.26944	0.585085	1.46551	0.934949	0.578727
9.54774	0.012363	1.24625	0.898603	1.7576	0.517251	1.77352	0.556149	1.38259	0.697874	1.60473	1.04469	0.599264
10.0503	0.0857439	1.39029	0.983292	1.88146	0.588077	1.90132	0.635207	1.5082	0.798244	1.7235	1.14953	0.621772
10.5528	0.150952	1.51263	1.07409	2.01355	0.67244	2.00974	0.704693	1.61662	0.912516	1.84669	1.25139	0.641465
11.0553	0.230529	1.6426	1.16146	2.12298	0.740944	2.1169	0.787799	1.72577	1.01461	1.96464	1.35082	0.656463
11.5578	0.297561	1.76216	1.23629	2.23266	0.815899	2.22459	0.857502	1.83741	1.11446	2.06766	1.44462	0.673366
12.0603	0.365207	1.86999	1.32315	2.33792	0.892621	2.3116	0.927278	1.93054	1.22352	2.18089	1.53627	0.685235
12.5628	0.441379	1.98539	1.39029	2.42185	0.954952	2.40889	1.00519	2.03571	1.31484	2.27173	1.62302	0.69535
13.0653	0.501087	2.07748	1.46556	2.51402	1.03102	2.48998	1.06587	2.12675	1.41445	2.36853	1.70548	0.705651
13.5678	0.569917	2.17634	1.53453	2.58662	1.09383	2.56493	1.13517	2.21349	1.51186	2.45666	1.78434	0.711221
14.0704	0.637199	2.26368	1.5931	2.65194	1.15477	2.64499	1.2022	2.30718	1.59521	2.53182	1.85821	0.716802
14.5729	0.691377	2.33876	1.66248	2.71977	1.2228	2.70292	1.25515	2.38082	1.6913	2.61595	1.92813	0.721128
15.0754	0.758568	2.42114	1.71158	2.76374	1.27193	2.76972	1.32052	2.4651	1.77347	2.67732	1.99331	0.722281
15.5779	0.814144	2.48001	1.77062	2.81468	1.33115	2.82501	1.3733	2.53996	1.85207	2.74714	2.05481	0.72383
16.0804	0.865351	2.54616	1.82065	2.85386	1.38186	2.86942	1.42097	2.60582	1.93869	2.80624	2.1109	0.724035
16.5829	0.926634	2.60118	1.86274	2.88003	1.42196	2.92268	1.47824	2.68233	2.00603	2.85596	2.16378	0.722232
17.0854	0.970626	2.64494	1.91412	2.91547	1.47237	2.95404	1.51749	2.73882	2.08075	2.91416	2.21228	0.7211
17.5879	1.02015	2.69717	1.94522	2.9298	1.50301	2.99169	1.56198	2.80304	2.15207	2.95075	2.25549	0.719195
18.0905	1.07114	2.72734	1.98788	2.94838	1.53759	3.02348	1.60764	2.86298	2.20824	2.99849	2.29731	0.715522
18.593	1.10618	2.76669	2.01915	2.96559	1.57022	3.04058	1.63692	2.90949	2.27653	3.03403	2.33254	0.713819
19.0955	1.15317	2.79681	2.04545	2.96667	1.5858	3.06948	1.67815	2.96894	2.32993	3.064	2.36584	0.710937
19.598	1.1913	2.81799	2.0795	2.98155	1.61293	3.07891	1.71025	3.01006	2.37935	3.10156	2.39634	0.706903
20.1005	1.22122	2.84991	2.09425	2.98222	1.62393	3.09144	1.73394	3.05502	2.43645	3.11905	2.42074	0.706441
20.603	1.26303	2.86212	2.12228	2.98291	1.63213	3.10441	1.76953	3.1013	2.47388	3.14987	2.44615	0.702752
21.1055	1.28872	2.88589	2.13732	2.9923	1.64577	3.10026	1.78865	3.131	2.51889	3.16715	2.4656	0.700621
21.608	1.31682	2.90263	2.15089	2.98512	1.63993	3.10967	1.81006	3.17473	2.56053	3.18272	2.48331	0.701499
22.1106	1.35029	2.91261	2.17086	2.99243	1.64478	3.10391	1.83668	3.20366	2.58733	3.20464	2.50072	0.69748
22.6131	1.36689	2.93532	2.17336	2.99459	1.64111	3.0977	1.84601	3.23211	2.62684	3.2085	2.51224	0.699202
23.1156	1.39454	2.94015	2.19068	2.99152	1.62899	3.09821	1.86631	3.26735	2.65193	3.22738	2.52571	0.699644
23.6181	1.41768	2.95819	2.19387	3.00432	1.62902	3.0809	1.88176	3.28434	2.6739	3.23168	2.53556	0.697282
24.1206	1.43017	2.97063	2.1991	3.00263	1.61187	3.07768	1.8862	3.31491	2.70442	3.23802	2.54356	0.702377
24.6231	1.4565	2.97756	2.20909	3.01191	1.60266	3.06519	1.90433	3.33552	2.71622	3.24922	2.55282	0.700904
25.1256	1.46979	2.99825	2.20366	3.02523	1.59477	3.04883	1.9089	3.35113	2.73684	3.24469	2.55821	0.702735
25.6281	1.48291	3.0019	2.21389	3.02828	1.57484	3.04484	1.91294	3.37816	2.75521	3.25635	2.56493	0.707965
26.1307	1.50566	3.01941	2.2089	3.05004	1.57132	3.02394	1.92623	3.38681	2.7601	3.25266	2.57051	0.705757
26.6332	1.51227	3.03183	2.20903	3.06181	1.5567	3.01602	1.9227	3.40706	2.77912	3.25455	2.57511	0.711939
27.1357	1.52875	3.03905	2.21178	3.07795	1.54553	3.00521	1.92861	3.42296	2.78506	3.25958	2.58045	0.714074
27.6382	1.54573	3.06025	2.20118	3.10579	1.54501	2.9869	1.9344	3.42955	2.7894	3.25149	2.58497	0.714152
28.1407	1.55046	3.06445	2.20637	3.11992	1.53115	2.98476	1.92722	3.45086	2.80367	3.26022	2.58991	0.721566
28.6432	1.57018	3.08249	2.19533	3.15087	1.53378	2.96758	1.93454	3.45521	2.80056	3.25307	2.59436	0.720579
29.1457	1.58073	3.0953	2.19211	3.17783	1.53299	2.96035	1.9319	3.46779	2.80758	3.25468	2.60013	0.72449
29.6482	1.5883	3.10272	2.18917	3.20077	1.52935	2.95628	1.92563	3.48182	2.81346	3.2574	2.60449	0.729469
30.1508	1.6089	3.12392	2.17516	3.23968	1.54228	2.94131	1.93181	3.4829	2.80689	3.2496	2.61024	0.728121
30.6533	1.61473	3.12786	2.17659	3.2635	1.54232	2.94428	1.92239	3.50034	2.81533	3.25842	2.61657	0.734318
31.1558	1.62811	3.14545	2.16117	3.29766	1.55436	2.93516	1.91998	3.5037	2.81139	3.25075	2.62077	0.735605
31.6583	1.64655	3.15763	2.15604	3.3339	1.57062	2.93169	1.92193	3.51088	2.80645	3.25432	2.629	0.736145
32.1608	1.65135	3.16431	2.14881	3.35798	1.57795	2.93682	1.90951	3.52502	2.8119	3.25647	2.63401	0.741713
32.6633	1.67082	3.18473	2.13309	3.39852	1.60395	2.92848	1.91119	3.52366	2.80034	3.25048	2.64053	0.740523
33.1658	1.68509	3.18792	2.1321	3.42588	1.62055	2.93788	1.90687	3.53854	2.79921	3.26017	2.64942	0.743085
33.6683	1.69321	3.20487	2.1141	3.45508	1.64247	2.93918	1.89571	3.54346	2.79716	3.25294	2.65382	0.746077
34.1709	1.71652	3.21655	2.10867	3.49254	1.67603	2.94111	1.89902	3.54729	2.7829	3.25901	2.66396	0.744187
34.6734	1.72689	3.22289	2.09892	3.51297	1.69735	2.95616	1.88849	3.56279	2.78383	3.26111	2.67114	0.747588
35.1759	1.74163	3.24317	2.08352	3.54741	1.73616	2.95641	1.88158	3.56164	2.77256	3.25772	2.67818	0.7476
35.6784	1.76532	3.24637	2.08188	3.57413	1.77181	2.9724	1.88272	3.57493	2.76053	3.26881	2.68989	0.746376
36.1809	1.77451	3.26352	2.06358	3.5943	1.80525	2.98499	1.8684	3.58326	2.75904	3.26309	2.696	0.74928
36.6834	1.79686	3.27555	2.05988	3.62761	1.85527	2.99304	1.86641	3.58563	2.74078	3.27259	2.70736	0.747201
37.1859	1.8181	3.28237	2.04987	3.64306	1.89205	3.01734	1.86222	3.60319	2.7332	3.27589	2.71773	0.747565
37.6884	1.83023	3.30331	2.0373	3.66727	1.94076	3.02682	1.84797	3.60453	2.72495	3.27668	2.72598	0.749005
38.191	1.85866	3.30727	2.03729	3.69113	1.99275	3.04834	1.84896	3.61708	2.70485	3.29055	2.73969	0.746698
38.6935	1.87677	3.32535	2.02154	3.70153	2.03505	3.07131	1.83846	3.63016	2.70031	3.28826	2.74887	0.748463
39.196	1.89576	3.33846	2.02222	3.72717	2.09513	3.08482	1.82783	3.63293	2.68405	3.30278	2.76111	0.748342
39.6985	1.92713	3.34652	2.01494	3.73802	2.14408	3.1159	1.82831	3.65286	2.66762	3.309	2.77444	0.747473
40.201	1.94416	3.36889	2.0084	3.75043	2.19712	3.13339	1.81325	3.65848	2.66237	3.31563	2.78521	0.749366
40.7035	1.97218	3.37447	2.01312	3.76992	2.25971	3.1578	1.80802	3.67075	2.64121	3.33352	2.80007	0.748871
41.206	2.00351	3.39439	2.00356	3.77188	2.30767	3.18824	1.80469	3.68872	2.63163	3.33619	2.81305	0.749392
41.7085	2.02357	3.40955	2.01197	3.78781	2.37112	3.20506	1.78896	3.69267	2.62243	3.35684	2.827	0.750744
42.2111	2.06022	3.41986	2.01109	3.79516	2.42834	3.23898	1.78857	3.71366	2.60259	3.36733	2.84258	0.750966
42.7136	2.09004	3.44471	2.01427	3.7964	2.4811	3.26183	1.78012	3.72322	2.5995	3.38132	2.85725	0.751494
43.2161	2.11726	3.45292	2.0272	3.81053	2.54791	3.2858	1.76824	3.7338	2.58608	3.40473	2.87345	0.753096
43.7186	2.15951	3.47561	2.02762	3.80676	2.59863	3.3198	1.77039	3.75435	2.57385	3.41448	2.8901	0.753213
44.2211	2.18827	3.49361	2.04712	3.8125	2.65942	3.33739	1.75851	3.75831	2.57414	3.44319	2.90725	0.753408
44.7236	2.22469	3.50676	2.05613	3.81764	2.72067	3.36994	1.75406	3.77747	2.5599	3.46032	2.92476	0.755573
45.2261	2.2681	3.53443	2.07228	3.81021	2.77002	3.39507	1.75629	3.78929	2.55842	3.48399	2.94381	0.753866
45.7286	2.29802	3.5453	2.09628	3.81862	2.83508	3.41539	1.74538	3.79669	2.55847	3.51492	2.96241	0.755092
46.2312	2.34316	3.57051	2.10956	3.8126	2.88609	3.44879	1.74981	3.81776	2.54885	3.53381	2.98209	0.755829
46.7337	2.38491	3.59081	2.14233	3.80962	2.93939	3.46459	1.75101	3.82175	2.55676	3.57176	3.00329	0.752515
47.2362	2.42054	3.60597	2.1634	3.81425	2.99955	3.49173	1.74645	3.838	2.55505	3.59637	3.02313	0.754954
47.7387	2.47324	3.63535	2.19432	3.80273	3.04256	3.51586	1.75861	3.85205	2.55499	3.62971	3.04594	0.751523
48.2412	2.51501	3.64749	2.23085	3.80672	3.09916	3.52974	1.75963	3.8568	2.56791	3.66718	3.06805	0.748737
48.7437	2.56209	3.67348	2.25861	3.80315	3.14652	3.55857	1.76545	3.8776	2.56671	3.69359	3.09058	0.749413
49.2462	2.6213	3.69394	2.3058	3.79577	3.18755	3.57046	1.78236	3.88244	2.57869	3.73789	3.11562	0.741647
49.7487	2.66783	3.70847	2.34027	3.80295	3.2404	3.58922	1.78603	3.89532	2.59282	3.76651	3.13898	0.740323
50.2513	2.72921	3.73646	2.38699	3.79454	3.27477	3.61002	1.8037	3.91139	2.59804	3.80517	3.16503	0.735578
50.7538	2.79262	3.7463	2.43677	3.79876	3.31816	3.61658	1.82269	3.91436	2.62176	3.84414	3.19121	0.726386
51.2563	2.84758	3.76932	2.47962	3.80488	3.35999	3.6391	1.8334	3.93455	2.63704	3.87309	3.21786	0.724606
51.7588	2.92052	3.78625	2.54104	3.80223	3.38915	3.64774	1.86195	3.94192	2.65511	3.91835	3.24643	0.713923
52.2613	2.98463	3.7971	2.5885	3.81872	3.43346	3.6589	1.88245	3.95286	2.68736	3.94634	3.27503	0.706401
52.7638	3.04883	3.82165	2.64982	3.82399	3.46264	3.67787	1.90429	3.97255	2.7065	3.98614	3.30543	0.701175
53.2663	3.12648	3.8287	2.71094	3.83588	3.49439	3.68089	1.94041	3.97698	2.73957	4.02322	3.33575	0.687814
53.7688	3.18911	3.85002	2.76648	3.85782	3.53229	3.70005	1.96334	3.99834	2.77546	4.05259	3.36855	0.682603
54.2714	3.26144	3.86657	2.83855	3.86627	3.55284	3.71034	1.99721	4.01144	2.80264	4.09719	3.40045	0.672785
54.7739	3.33745	3.87852	2.89488	3.89243	3.58723	3.71874	2.03593	4.02329	2.84852	4.12414	3.43411	0.661079
55.2764	3.40007	3.90558	2.96561	3.91231	3.61159	3.73991	2.06316	4.04871	2.88596	4.16491	3.46978	0.656226
55.7789	3.47831	3.91637	3.03198	3.92995	3.62999	3.74456	2.10703	4.05829	2.92607	4.20031	3.50229	0.643452
56.2814	3.54909	3.94233	3.09354	3.96259	3.65976	3.76339	2.14516	4.08297	2.98057	4.23051	3.54099	0.635458
56.7839	3.6145	3.96413	3.16852	3.97953	3.67045	3.77864	2.17998	4.10493	3.02206	4.27434	3.57571	0.628415
57.2864	3.69428	3.98157	3.22577	4.00875	3.69027	3.78728	2.23065	4.12111	3.07791	4.30034	3.61179	0.615826
57.7889	3.75862	4.01425	3.29721	4.03814	3.70736	3.81216	2.26866	4.1545	3.13721	4.34164	3.65298	0.610375
58.2915	3.82788	4.03057	3.35983	4.05701	3.71156	3.82163	2.3141	4.17316	3.18833	4.3748	3.68589	0.600325
58.794	3.90332	4.062	3.41844	4.09275	3.73045	3.84231	2.36826	4.20372	3.25898	4.40538	3.72856	0.590503
59.2965	3.96203	4.08924	3.48698	4.11428	3.73343	3.86561	2.40952	4.23752	3.32189	4.44762	3.76681	0.584735
59.799	4.03349	4.1121	3.53647	4.14036	3.73965	3.87899	2.46651	4.26169	3.38803	4.47237	3.80297	0.573505
60.3015	4.09961	4.15034	3.60011	4.17366	3.75192	3.91118	2.522	4.30519	3.46928	4.51366	3.8497	0.566593
60.804	4.15509	4.17234	3.65129	4.19133	3.74799	3.9312	2.57124	4.33678	3.53776	4.54445	3.88395	0.558807
61.3065	4.22483	4.2097	3.70037	4.22518	3.75967	3.95863	2.63837	4.37617	3.62077	4.57556	3.92892	0.5492
61.809	4.27947	4.24311	3.75665	4.25075	3.76284	3.99478	2.69547	4.42486	3.70723	4.61636	3.97315	0.543269
62.3116	4.33372	4.27229	3.79437	4.27357	3.76337	4.01839	2.75699	4.46145	3.78474	4.64079	4.00997	0.534681
62.8141	4.39617	4.31704	3.84711	4.31065	3.77809	4.06126	2.83151	4.5181	3.88105	4.68297	4.06239	0.527659
63.3166	4.43947	4.34549	3.88545	4.33185	3.77746	4.09604	2.89313	4.56734	3.96805	4.71297	4.10173	0.521471
63.8191	4.49165	4.38918	3.92501	4.36629	3.7905	4.1335	2.96901	4.61991	4.05609	4.74671	4.14878	0.514379
64.3216	4.5408	4.42864	3.96999	4.40132	3.80469	4.185	3.04813	4.68734	4.15688	4.78839	4.20112	0.508889
64.8241	4.57438	4.46341	3.99842	4.42757	3.8111	4.22295	3.11843	4.74155	4.24129	4.81578	4.24149	0.503376
65.3266	4.62092	4.51338	4.04307	4.47247	3.83671	4.27933	3.20744	4.81462	4.3366	4.86215	4.29867	0.498352
65.8291	4.65344	4.5465	4.07225	4.50488	3.85082	4.33344	3.28934	4.88545	4.43114	4.89536	4.34626	0.494058
66.3317	4.68018	4.59451	4.10614	4.54463	3.87297	4.38621	3.37149	4.95447	4.51187	4.93592	4.39584	0.490621
66.8342	4.71685	4.63794	4.14355	4.59364	3.90473	4.45803	3.46913	5.04208	4.60704	4.98271	4.45557	0.487541
67.3367	4.73381	4.6764	4.16666	4.62958	3.92391	4.5176	3.55312	5.1161	4.68792	5.01765	4.50228	0.485941
67.8392	4.75622	4.72991	4.20654	4.68437	3.9615	4.59363	3.647	5.20517	4.7653	5.07234	4.5622	0.485514
68.3417	4.77955	4.76626	4.22995	4.73273	3.99207	4.67387	3.74633	5.29661	4.85128	5.11312	4.61818	0.486097
68.8442	4.78512	4.81727	4.2611	4.78073	4.02116	4.74868	3.83178	5.38014	4.91648	5.16451	4.6707	0.489192
69.3467	4.80335	4.86326	4.29341	4.84457	4.0641	4.84504	3.93223	5.48301	4.98906	5.22	4.7338	0.493745
69.8492	4.81148	4.90358	4.31368	4.8937	4.09027	4.93038	4.02511	5.57185	5.05719	5.266	4.78632	0.500501
70.3518	4.81046	4.95813	4.35039	4.95745	4.12815	5.02667	4.10977	5.6689	5.10798	5.33157	4.84495	0.510275
70.8543	4.82185	4.99414	4.36955	5.02198	4.16352	5.13111	4.20713	5.77119	5.17014	5.38207	4.90327	0.521891
71.3568	4.81518	5.04329	4.39875	5.07809	4.1871	5.22381	4.28643	5.85852	5.21441	5.44534	4.95509	0.535923
71.8593	4.81056	5.08542	4.42604	5.15276	4.22509	5.33579	4.36635	5.9624	5.25203	5.50945	5.01259	0.553613
72.3618	4.81075	5.11952	4.44311	5.21377	4.24547	5.43627	4.44978	6.05145	5.29501	5.56546	5.06306	0.571633
72.8643	4.79156	5.16537	4.47506	5.28128	4.26824	5.53847	4.51181	6.13911	5.31375	5.63915	5.11238	0.593245
73.3668	4.78295	5.18975	4.48786	5.35591	4.29365	5.64952	4.58182	6.23245	5.33708	5.69553	5.16065	0.616978
73.8693	4.76754	5.22453	4.51174	5.41476	4.29957	5.74141	4.64267	6.30288	5.35282	5.76516	5.20231	0.639533
74.3719	4.7386	5.24929	4.5296	5.48957	4.31731	5.84633	4.68681	6.38296	5.34861	5.83068	5.24198	0.667539
74.8744	4.72207	5.26334	4.53815	5.55321	4.32033	5.93844	4.74031	6.44615	5.35359	5.888	5.27636	0.692593
75.3769	4.68844	5.28661	4.55848	5.61187	4.31554	6.02068	4.77355	6.49559	5.33846	5.95873	5.3048	0.718921
75.8794	4.65148	5.28598	4.55732	5.68049	4.31756	6.10954	4.79981	6.54793	5.31541	6.00812	5.32737	0.748285
76.3819	4.62103	5.29361	4.56688	5.72712	4.296	6.17124	4.8294	6.56931	5.29644	6.06863	5.34397	0.771155
76.8844	4.56904	5.28876	4.56526	5.78136	4.28049	6.23598	4.83378	6.59109	5.25248	6.11744	5.35157	0.799276
77.3869	4.52323	5.27066	4.55453	5.8271	4.25557	6.28544	4.84078	6.59502	5.21291	6.15545	5.35207	0.823271
77.8894	4.47267	5.2588	4.5512	5.85501	4.21356	6.31235	4.83975	6.57502	5.16542	6.19946	5.34432	0.843611
78.392	4.40353	5.21961	4.5239	5.89124	4.1802	6.34164	4.8164	6.55656	5.09838	6.21588	5.32473	0.868406
78.8945	4.34438	5.18524	4.50622	5.90151	4.12325	6.33798	4.79992	6.50473	5.04071	6.23883	5.29828	0.883836
79.397	4.26847	5.13455	4.47219	5.90676	4.06415	6.32786	4.76345	6.44689	4.96316	6.24087	5.25884	0.901458
79.8995	4.1824	5.06733	4.42969	5.90546	4.00164	6.30322	4.71367	6.3749	4.87817	6.2293	5.20858	0.917515
80.402	4.10225	5.00307	4.39026	5.87473	3.91501	6.24823	4.66735	6.27362	4.79707	6.21607	5.14877	0.92554
80.9045	3.99782	4.90883	4.32572	5.84687	3.83553	6.1942	4.5941	6.17445	4.69107	6.17116	5.07398	0.938262
81.407	3.89297	4.81736	4.27013	5.79305	3.73596	6.10784	4.51828	6.0443	4.58915	6.12999	4.9899	0.943568
81.9095	3.7838	4.70769	4.19433	5.72191	3.62523	6.00912	4.43634	5.90359	4.47851	6.06188	4.89224	0.946384
82.4121	3.65073	4.5807	4.1118	5.64739	3.51644	5.90069	4.32842	5.75474	4.3479	5.98071	4.78195	0.951535
82.9146	3.52347	4.4557	4.02866	5.53862	3.38053	5.75941	4.22483	5.57504	4.22552	5.89289	4.66047	0.947817
83.4171	3.37997	4.30071	3.92082	5.4274	3.24764	5.61966	4.10337	5.39865	4.08227	5.77317	4.52537	0.946669
83.9196	3.22008	4.14856	3.82163	5.29652	3.10119	5.4532	3.96383	5.19731	3.93079	5.65672	4.37898	0.943449
84.4221	3.06512	3.97843	3.69968	5.14055	2.93591	5.27151	3.82815	4.98262	3.78166	5.51079	4.21944	0.934417
84.9246	2.88522	3.79202	3.57355	4.98562	2.77611	5.0873	3.6661	4.76687	3.60684	5.35541	4.0495	0.930125
85.4271	2.69924	3.60815	3.44378	4.79923	2.59064	4.87221	3.49697	4.522	3.4348	5.1913	3.86583	0.920438
85.9296	2.51036	3.39589	3.29114	4.60587	2.40218	4.65994	3.32423	4.28144	3.25247	4.99902	3.67225	0.910471
86.4322	2.2951	3.18799	3.14714	4.40305	2.20789	4.42948	3.124	4.02416	3.04926	4.81182	3.46799	0.903853
86.9347	2.08245	2.96403	2.97925	4.17254	1.98985	4.18254	2.92577	3.75209	2.85243	4.59614	3.24971	0.891586
87.4372	1.85652	2.72665	2.81034	3.9467	1.77825	3.94012	2.71341	3.48578	2.63353	4.37667	3.0268	0.883896
87.9397	1.61132	2.49415	2.63544	3.69804	1.54647	3.67122	2.48054	3.19458	2.40568	4.1484	2.78859	0.875628
88.4422	1.37218	2.23704	2.44058	3.43893	1.30572	3.40574	2.25306	2.90806	2.17909	3.89795	2.54384	0.865282
88.9447	1.11226	1.9876	2.25433	3.1816	1.06727	3.13159	2.00359	2.61406	1.92761	3.65537	2.29353	0.860268
89.4472	0.845385	1.72607	2.04413	2.89949	0.805411	2.84115	1.74628	2.30521	1.67995	3.38767	2.02808	0.851892
89.9497	0.581781	1.45578	1.8364	2.62447	0.55005	2.56145	1.49183	2.00821	1.42401	3.12304	1.7657	0.846178
90.4523	0.296945	1.1945	1.62131	2.33971	0.284857	2.26207	1.2153	1.69322	1.15164	2.85141	1.4911	0.842158
90.9548	0.0178372	0.914322	1.39094	2.04376	0.00799892	1.96653	0.944223	1.38391	0.889925	2.56557	1.2125	0.836298
91.4573	-0.263903	0.646858	1.17064	1.76039	-0.258102	1.67237	0.670142	1.07812	0.613008	2.29162	0.938115	0.833936
91.9598	-0.558612	0.373286	0.929629	1.46085	-0.541143	1.36388	0.382308	0.761091	0.335395	1.99841	0.650509	0.830168
92.4623	-0.838846	0.097454	0.69716	1.16997	-0.817562	1.07129	0.108819	0.463093	0.0674996	1.71643	0.373531	0.827703
92.9648	-1.12636	-0.163357	0.459501	0.884588	-1.09041	0.767763	-0.172506	0.158318	-0.213712	1.43158	0.0935396	0.825288
93.4673	-1.41324	-0.43555	0.214785	0.5907	-1.37301	0.468774	-0.453432	-0.137338	-0.479962	1.14265	-0.187563	0.822976
93.9698	-1.68369	-0.688499	-0.0156285	0.318015	-1.6368	0.181489	-0.717403	-0.416446	-0.741893	0.871361	-0.45295	0.821138
94.4724	-1.96198	-0.939999	-0.259934	0.0419405	-1.90507	-0.115547	-0.988837	-0.69954	-1.00602	0.589344	-0.724564	0.817962
94.9749	-2.22605	-1.18625	-0.487592	-0.224419	-2.16504	-0.391627	-1.24467	-0.956395	-1.24664	0.327927	-0.980075	0.817273
95.4774	-2.47751	-1.41049	-0.715553	-0.470762	-2.40672	-0.667376	-1.48603	-1.20701	-1.48756	0.0698468	-1.22592	0.813294
95.9799	-2.73164	-1.63809	-0.940671	-0.719915	-2.65169	-0.936213	-1.72812	-1.44523	-1.71548	-0.18128	-1.46883	0.811886
96.4824	-2.96216	-1.83993	-1.14615	-0.94315	-2.8724	-1.18271	-1.94378	-1.65603	-1.92084	-0.408456	-1.68756	0.810416
96.9849	-3.18585	-2.03304	-1.35765	-1.1561	-3.08365	-1.43186	-2.14988	-1.86439	-2.12591	-0.637414	-1.90258	0.806062
97.4874	-3.4024	-2.21473	-1.54506	-1.35991	-3.28628	-1.65615	-2.34618	-2.04392	-2.3054	-0.83756	-2.09976	0.807539
97.9899	-3.59217	-2.36895	-1.72839	-1.5339	-3.46047	-1.86895	-2.51271	-2.20794	-2.46983	-1.02914	-2.27724	0.803678
98.4925	-3.77695	-2.51982	-1.8996	-1.70299	-3.62965	-2.07159	-2.67245	-2.35962	-2.62585	-1.20418	-2.44627	0.802905
98.995	-3.95755	-2.64824	-2.04979	-1.85806	-3.78554	-2.24972	-2.82289	-2.48234	-2.75622	-1.3535	-2.59638	0.80748
99.4975	-4.09486	-2.76637	-2.21541	-1.98463	-3.9132	-2.43895	-2.93286	-2.60839	-2.886	-1.51281	-2.73535	0.797967
100	-4.11726	-2.80854	-2.30403	-2.01769	-3.94606	-2.52291	-2.95255	-2.66185	-2.93437	-1.59604	-2.78613	0.781129

[truncated: 2 more sheets: M2_RightLeg_NH, M2_RightLeg_NW]
