# Supplementary material for: A minimal markerset for three-dimensional foot function assessment: measuring navicular drop and drift under dynamic conditions
Source: J Foot Ankle Res. 2018 Apr 18;11:15. doi: 10.1186/s13047-018-0257-2 (PMC5907216; doi:10.1186/s13047-018-0257-2)
Supplement: Supplementary file 2 — Dataset. The dataset used for this article. A ZIP-archive with one text file (comma separated values;.csv) per participant, containing the stance-normalized navicular height and width time series from all analyzed steps. (ZIP 8335 kb) [file 13047_2018_257_MOESM2_ESM.zip › 13047_2018_257_MOESM3_ESM/ZAFA12R2.xlsx]

## Sheet: M1a_LeftLeg_NH
StancePhase	NEleL_Meas1	NEleL_Meas2	NEleL_Meas3	NEleL_Meas4	NEleL_Meas5	NEleL_Meas6	NEleL_Meas7	NEleL_Meas8	NEleL_Meas9	NEleL_Mean	NEleL_SD
0	-2.48047	-2.52876	-2.41384	-1.25289	-2.65292	-3.19717	-2.43995	-2.05356	-1.92696	-2.32739	0.540427
0.502513	-2.56626	-2.62374	-2.50699	-1.4087	-2.72533	-3.27195	-2.5329	-2.19042	-2.0044	-2.42563	0.518427
1.00503	-2.65063	-2.71484	-2.59603	-1.56259	-2.80901	-3.34591	-2.62212	-2.32645	-2.10278	-2.5256	0.495576
1.50754	-2.71853	-2.78624	-2.66533	-1.69485	-2.88871	-3.4051	-2.69191	-2.44505	-2.19772	-2.61038	0.473967
2.01005	-2.79383	-2.86225	-2.73949	-1.83553	-2.95592	-3.47136	-2.76639	-2.57277	-2.27961	-2.69746	0.453011
2.51256	-2.85424	-2.92063	-2.79607	-1.96091	-3.02258	-3.52316	-2.82323	-2.6877	-2.36219	-2.7723	0.431857
3.01508	-2.92109	-2.98184	-2.85618	-2.09226	-3.08456	-3.58074	-2.88284	-2.81081	-2.44074	-2.85012	0.411666
3.51759	-2.97415	-3.02775	-2.89962	-2.21034	-3.135	-3.62636	-2.92691	-2.91941	-2.50702	-2.91406	0.392751
4.0201	-3.02862	-3.06943	-2.94143	-2.32713	-3.18735	-3.671	-2.96637	-3.03353	-2.57615	-2.97789	0.374946
4.52261	-3.07588	-3.10447	-2.9731	-2.43924	-3.22196	-3.71231	-2.99862	-3.13636	-2.62686	-3.03209	0.360045
5.02513	-3.11633	-3.12609	-2.99493	-2.54016	-3.25972	-3.74366	-3.0167	-3.23869	-2.67949	-3.07953	0.347211
5.52764	-3.15755	-3.14928	-3.01473	-2.6445	-3.28068	-3.77972	-3.03555	-3.33588	-2.71718	-3.1239	0.338445
6.03015	-3.18498	-3.15452	-3.01801	-2.73228	-3.29964	-3.80125	-3.03554	-3.42543	-2.74818	-3.15554	0.333507
6.53266	-3.21809	-3.16324	-3.02465	-2.8252	-3.30905	-3.82928	-3.03815	-3.51645	-2.77381	-3.18866	0.333092
7.03518	-3.23537	-3.15773	-3.0135	-2.90457	-3.30816	-3.84617	-3.02568	-3.59429	-2.78329	-3.20764	0.33788
7.53769	-3.2575	-3.15033	-3.00567	-2.98334	-3.30666	-3.86407	-3.0105	-3.67816	-2.79484	-3.2279	0.347228
8.0402	-3.26779	-3.13849	-2.98515	-3.05777	-3.28873	-3.87996	-2.99017	-3.74703	-2.78773	-3.23809	0.361448
8.54271	-3.27684	-3.11667	-2.9628	-3.12282	-3.27521	-3.88841	-2.95909	-3.82267	-2.78189	-3.24516	0.380271
9.04523	-3.28198	-3.09983	-2.93681	-3.19248	-3.24545	-3.90341	-2.93237	-3.88589	-2.76416	-3.24915	0.40206
9.54774	-3.27801	-3.0689	-2.90203	-3.24774	-3.21834	-3.90617	-2.89081	-3.95266	-2.73977	-3.24494	0.428527
10.0503	-3.27783	-3.04591	-2.87232	-3.31022	-3.18188	-3.91777	-2.85655	-4.01302	-2.71455	-3.24334	0.455874
10.5528	-3.26338	-3.01255	-2.8295	-3.36111	-3.14122	-3.91996	-2.81115	-4.07119	-2.67501	-3.23168	0.487461
11.0553	-3.25617	-2.98228	-2.796	-3.41412	-3.10108	-3.92583	-2.76806	-4.13027	-2.64171	-3.22395	0.518981
11.5578	-3.23524	-2.95132	-2.75078	-3.4645	-3.04975	-3.93112	-2.72351	-4.18124	-2.59402	-3.20905	0.553208
12.0603	-3.21906	-2.91506	-2.71293	-3.50836	-3.00616	-3.93156	-2.67269	-4.23908	-2.55071	-3.19507	0.587977
12.5628	-3.19536	-2.88753	-2.67033	-3.55859	-2.94931	-3.9402	-2.62976	-4.28516	-2.50166	-3.17977	0.622926
13.0653	-3.1696	-2.8496	-2.62855	-3.59681	-2.90072	-3.93864	-2.57535	-4.34061	-2.44869	-3.16095	0.660001
13.5678	-3.14516	-2.82341	-2.59133	-3.64432	-2.84366	-3.94799	-2.5317	-4.38444	-2.40123	-3.14592	0.694661
14.0704	-3.11159	-2.7894	-2.54788	-3.68185	-2.78885	-3.94924	-2.47913	-4.4359	-2.34291	-3.12519	0.73277
14.5729	-3.08638	-2.76207	-2.51615	-3.72381	-2.73479	-3.9564	-2.43211	-4.47977	-2.29561	-3.10968	0.767076
15.0754	-3.04898	-2.73588	-2.47492	-3.76416	-2.67475	-3.9638	-2.38518	-4.52614	-2.2386	-3.09027	0.804674
15.5779	-3.0217	-2.70733	-2.44698	-3.80014	-2.62379	-3.96832	-2.33463	-4.57136	-2.18866	-3.07366	0.839099
16.0804	-2.98515	-2.68919	-2.41231	-3.84342	-2.56202	-3.98183	-2.29349	-4.61264	-2.13822	-3.05758	0.874782
16.5829	-2.95454	-2.66257	-2.3864	-3.87624	-2.51186	-3.98642	-2.24258	-4.65926	-2.08536	-3.04058	0.909677
17.0854	-2.9224	-2.64953	-2.36142	-3.91955	-2.45291	-4.003	-2.20424	-4.69672	-2.0424	-3.02802	0.942705
17.5879	-2.88867	-2.62954	-2.33726	-3.95364	-2.40097	-4.0119	-2.15776	-4.74365	-1.99042	-3.01265	0.977787
18.0905	-2.86212	-2.61814	-2.32269	-3.99363	-2.34815	-4.02799	-2.11876	-4.77948	-1.95189	-3.00254	1.00835
18.593	-2.82755	-2.60807	-2.30212	-4.03219	-2.29371	-4.04409	-2.08014	-4.82506	-1.90657	-2.99105	1.04263
19.0955	-2.80547	-2.59718	-2.29633	-4.0678	-2.24748	-4.05837	-2.03947	-4.86165	-1.86884	-2.98251	1.07162
19.598	-2.77382	-2.59682	-2.28264	-4.11079	-2.19261	-4.08128	-2.00859	-4.90438	-1.83401	-2.9761	1.10381
20.1005	-2.75393	-2.58871	-2.2828	-4.14423	-2.15071	-4.09563	-1.96877	-4.94351	-1.7966	-2.96943	1.13223
20.603	-2.72891	-2.5947	-2.27928	-4.1886	-2.09939	-4.12191	-1.94233	-4.98275	-1.77157	-2.96772	1.16132
21.1055	-2.70947	-2.59358	-2.2831	-4.22391	-2.05854	-4.13999	-1.90775	-5.025	-1.7381	-2.96438	1.18965
21.608	-2.69312	-2.60194	-2.29135	-4.26594	-2.01441	-4.16552	-1.88178	-5.06122	-1.71867	-2.96599	1.21541
22.1106	-2.6742	-2.61096	-2.29841	-4.30612	-1.97265	-4.18994	-1.85569	-5.10581	-1.69421	-2.96755	1.24331
22.6131	-2.66611	-2.62001	-2.31755	-4.34416	-1.93694	-4.21271	-1.82852	-5.14049	-1.67635	-2.97143	1.26629
23.1156	-2.64986	-2.63901	-2.32955	-4.38901	-1.89507	-4.24288	-1.81072	-5.18559	-1.66348	-2.97835	1.2928
23.6181	-2.64758	-2.65057	-2.35667	-4.42462	-1.86594	-4.26413	-1.78424	-5.22063	-1.64676	-2.98457	1.31397
24.1206	-2.63723	-2.67613	-2.37642	-4.47084	-1.82713	-4.29642	-1.77119	-5.26408	-1.6434	-2.99587	1.33797
24.6231	-2.63774	-2.69408	-2.40804	-4.50753	-1.80098	-4.31941	-1.74942	-5.30105	-1.63132	-3.00551	1.35822
25.1256	-2.63591	-2.72186	-2.43781	-4.55099	-1.76893	-4.34942	-1.73671	-5.34113	-1.63237	-3.01946	1.37894
25.6281	-2.63727	-2.74918	-2.47157	-4.5915	-1.7427	-4.37673	-1.7228	-5.38063	-1.62929	-3.03352	1.39867
26.1307	-2.64455	-2.77689	-2.51166	-4.63001	-1.7193	-4.40216	-1.70819	-5.41664	-1.63062	-3.04889	1.416
26.6332	-2.64689	-2.81333	-2.54739	-4.67414	-1.6924	-4.4335	-1.70195	-5.45797	-1.63799	-3.06729	1.43496
27.1357	-2.66144	-2.84216	-2.59572	-4.70885	-1.67651	-4.45548	-1.68688	-5.49039	-1.63953	-3.08411	1.44943
27.6382	-2.66677	-2.88416	-2.63519	-4.7534	-1.65115	-4.48759	-1.68476	-5.53172	-1.65434	-3.10545	1.4669
28.1407	-2.68514	-2.91759	-2.68812	-4.7877	-1.63925	-4.50956	-1.67309	-5.56183	-1.65982	-3.12468	1.47941
28.6432	-2.69606	-2.96056	-2.73381	-4.82862	-1.61902	-4.53838	-1.67058	-5.60067	-1.67674	-3.14716	1.49454
29.1457	-2.71484	-3.00153	-2.78779	-4.86555	-1.60734	-4.56342	-1.66563	-5.62993	-1.69027	-3.16959	1.50599
29.6482	-2.73291	-3.04282	-2.84116	-4.90074	-1.59482	-4.58685	-1.66031	-5.66404	-1.70571	-3.19215	1.51817
30.1508	-2.75031	-3.09123	-2.89431	-4.94065	-1.58164	-4.61535	-1.66229	-5.69351	-1.72803	-3.21748	1.52912
30.6533	-2.77487	-3.13165	-2.95475	-4.97136	-1.57667	-4.63474	-1.65545	-5.72179	-1.74269	-3.24044	1.5383
31.1558	-2.79132	-3.1841	-3.00754	-5.01163	-1.56328	-4.66411	-1.66115	-5.75182	-1.77024	-3.26724	1.54888
31.6583	-2.81952	-3.22693	-3.07233	-5.04152	-1.56302	-4.68328	-1.65674	-5.77481	-1.7882	-3.29182	1.55569
32.1608	-2.83709	-3.27875	-3.12698	-5.07844	-1.55284	-4.70991	-1.66175	-5.80494	-1.81571	-3.31849	1.56551
32.6633	-2.86504	-3.32692	-3.19251	-5.11091	-1.55344	-4.73251	-1.6634	-5.8246	-1.84073	-3.34556	1.57108
33.1658	-2.88591	-3.37511	-3.25147	-5.14239	-1.54984	-4.75456	-1.66524	-5.85373	-1.86519	-3.37149	1.57953
33.6683	-2.91042	-3.42863	-3.31485	-5.17815	-1.54883	-4.78162	-1.6736	-5.87266	-1.89726	-3.40067	1.58501
34.1709	-2.93541	-3.47358	-3.37918	-5.20525	-1.55296	-4.80058	-1.67347	-5.89949	-1.92006	-3.42666	1.59162
34.6734	-2.95552	-3.5291	-3.43956	-5.2418	-1.55082	-4.83006	-1.68569	-5.92003	-1.95505	-3.4564	1.5977
35.1759	-2.9835	-3.5738	-3.50813	-5.26792	-1.56088	-4.84997	-1.68759	-5.94369	-1.98043	-3.48399	1.60249
35.6784	-3.00088	-3.62659	-3.56683	-5.30137	-1.56076	-4.87857	-1.69944	-5.96724	-2.01317	-3.51276	1.60912
36.1809	-3.0293	-3.67397	-3.63671	-5.32977	-1.57321	-4.90344	-1.70732	-5.98786	-2.04435	-3.54288	1.61269
36.6834	-3.04719	-3.72088	-3.69637	-5.35767	-1.579	-4.92934	-1.71629	-6.01452	-2.07244	-3.57041	1.6192
37.1859	-3.07335	-3.7713	-3.76426	-5.38911	-1.59089	-4.96059	-1.73127	-6.03334	-2.10862	-3.60252	1.62249
37.6884	-3.0948	-3.81265	-3.82716	-5.41222	-1.6049	-4.98516	-1.7385	-6.06207	-2.13407	-3.63017	1.628
38.191	-3.11735	-3.8633	-3.89095	-5.44445	-1.61582	-5.02101	-1.75822	-6.08112	-2.17069	-3.66255	1.63175
38.6935	-3.14368	-3.90233	-3.95762	-5.46619	-1.63748	-5.04817	-1.76786	-6.11028	-2.19789	-3.69239	1.63578
39.196	-3.16353	-3.94905	-4.01738	-5.49562	-1.65	-5.08532	-1.78836	-6.13176	-2.23014	-3.72346	1.64012
39.6985	-3.19379	-3.98936	-4.08614	-5.51963	-1.67635	-5.11908	-1.80472	-6.15984	-2.26196	-3.75676	1.64282
40.201	-3.21377	-4.02947	-4.14386	-5.54394	-1.69458	-5.15544	-1.82352	-6.18531	-2.28849	-3.78649	1.64716
40.7035	-3.24547	-4.07228	-4.21162	-5.57141	-1.72243	-5.19726	-1.84821	-6.21156	-2.32379	-3.82267	1.64914
41.206	-3.26903	-4.1065	-4.27003	-5.59122	-1.74971	-5.2336	-1.86633	-6.24143	-2.34777	-3.85285	1.65256
41.7085	-3.29973	-4.14984	-4.33387	-5.62005	-1.77787	-5.28142	-1.89734	-6.26616	-2.38237	-3.88985	1.65427
42.2111	-3.32938	-4.1818	-4.39484	-5.63844	-1.81492	-5.32083	-1.91882	-6.29947	-2.40898	-3.92305	1.65602
42.7136	-3.35837	-4.22201	-4.45348	-5.66477	-1.84521	-5.37057	-1.95221	-6.32375	-2.43939	-3.95886	1.6573
43.2161	-3.39466	-4.25569	-4.51691	-5.6851	-1.88989	-5.41615	-1.98141	-6.35825	-2.47188	-3.99666	1.65709
43.7186	-3.42368	-4.29016	-4.57125	-5.7062	-1.92608	-5.46459	-2.01439	-6.38321	-2.49856	-4.0309	1.65711
44.2211	-3.46525	-4.32704	-4.63498	-5.72972	-1.97477	-5.51712	-2.05295	-6.41599	-2.53613	-4.07266	1.65509
44.7236	-3.4979	-4.35616	-4.68738	-5.74595	-2.02019	-5.56403	-2.08584	-6.44214	-2.56375	-4.10704	1.65278
45.2261	-3.54269	-4.39431	-4.74821	-5.7709	-2.07005	-5.62121	-2.1313	-6.47052	-2.60297	-4.15024	1.64915
45.7286	-3.5829	-4.42127	-4.80117	-5.78545	-2.12551	-5.66927	-2.167	-6.49738	-2.63733	-4.18748	1.64388
46.2312	-3.62959	-4.4568	-4.8566	-5.80836	-2.17628	-5.72711	-2.21431	-6.51969	-2.6757	-4.22938	1.63846
46.7337	-3.67976	-4.48536	-4.91136	-5.82508	-2.23956	-5.77966	-2.25592	-6.54571	-2.71967	-4.27134	1.63038
47.2362	-3.72852	-4.51533	-4.9609	-5.8436	-2.29359	-5.8351	-2.30084	-6.56168	-2.75834	-4.31088	1.62258
47.7387	-3.78815	-4.54711	-5.01685	-5.86461	-2.36065	-5.89343	-2.34911	-6.58456	-2.81015	-4.35718	1.61247
48.2412	-3.84053	-4.57173	-5.06235	-5.87972	-2.42115	-5.94626	-2.39092	-6.59517	-2.85357	-4.39571	1.60172
48.7437	-3.90651	-4.60516	-5.11743	-5.90449	-2.48844	-6.00844	-2.44337	-6.61259	-2.90882	-4.44392	1.59041
49.2462	-3.96452	-4.62768	-5.16216	-5.92042	-2.55727	-6.06118	-2.4849	-6.6197	-2.96149	-4.48437	1.57675
49.7487	-4.03264	-4.65927	-5.21407	-5.94685	-2.62368	-6.12328	-2.53706	-6.63038	-3.01709	-4.53159	1.56462
50.2513	-4.09726	-4.68381	-5.26096	-5.96874	-2.69979	-6.1791	-2.58203	-6.63621	-3.08008	-4.57644	1.54911
50.7538	-4.16384	-4.71077	-5.30839	-5.99539	-2.76692	-6.23769	-2.63005	-6.64061	-3.13686	-4.62117	1.53603
51.2563	-4.23365	-4.73922	-5.35845	-6.0263	-2.8467	-6.29769	-2.67973	-6.64713	-3.2069	-4.67064	1.52042
51.7588	-4.29654	-4.76126	-5.4018	-6.05419	-2.91745	-6.35186	-2.72253	-6.64743	-3.2687	-4.71353	1.50619
52.2613	-4.36748	-4.79173	-5.45357	-6.09357	-2.99658	-6.41382	-2.77415	-6.65581	-3.3406	-4.76526	1.49212
52.7638	-4.42615	-4.81111	-5.49466	-6.12592	-3.07288	-6.46532	-2.81347	-6.65539	-3.41074	-4.8084	1.47711
53.2663	-4.49271	-4.83912	-5.54492	-6.17024	-3.14853	-6.52484	-2.86169	-6.66589	-3.48124	-4.8588	1.46533
53.7688	-4.54757	-4.85879	-5.58586	-6.21002	-3.22952	-6.57628	-2.90033	-6.6684	-3.55932	-4.90401	1.45069
54.2714	-4.60488	-4.88038	-5.63129	-6.255	-3.3015	-6.62948	-2.94054	-6.68063	-3.62919	-4.95032	1.44078
54.7739	-4.65619	-4.90164	-5.67329	-6.30231	-3.38352	-6.68196	-2.97972	-6.68883	-3.7109	-4.9976	1.42805
55.2764	-4.70184	-4.91589	-5.71217	-6.3454	-3.45376	-6.72775	-3.01079	-6.70198	-3.78372	-5.03926	1.419
55.7789	-4.74879	-4.93712	-5.75477	-6.39674	-3.53204	-6.77951	-3.04861	-6.71676	-3.86383	-5.08646	1.40925
56.2814	-4.78339	-4.94658	-5.7878	-6.43812	-3.6027	-6.81983	-3.07305	-6.73011	-3.94244	-5.12489	1.40033
56.7839	-4.82401	-4.96423	-5.82897	-6.48791	-3.67375	-6.86707	-3.10546	-6.75043	-4.01855	-5.16893	1.39364
57.2864	-4.85056	-4.97289	-5.85868	-6.52921	-3.7453	-6.90502	-3.12727	-6.76392	-4.10219	-5.20612	1.38494
57.7889	-4.88275	-4.984	-5.89579	-6.57261	-3.80851	-6.9443	-3.15074	-6.78756	-4.17611	-5.24471	1.38042
58.2915	-4.90516	-4.99454	-5.92508	-6.61442	-3.87888	-6.9816	-3.17239	-6.80211	-4.2606	-5.28164	1.37274
58.794	-4.92817	-4.99918	-5.95636	-6.64961	-3.93638	-7.01209	-3.18654	-6.82661	-4.33638	-5.31459	1.3691
59.2965	-4.94959	-5.01137	-5.98706	-6.69001	-4.00189	-7.04764	-3.20733	-6.84371	-4.41713	-5.35064	1.36328
59.799	-4.96495	-5.01304	-6.0127	-6.71859	-4.05688	-7.07159	-3.21539	-6.8672	-4.49725	-5.37973	1.35958
60.3015	-4.98667	-5.02451	-6.04478	-6.75386	-4.11437	-7.10225	-3.23224	-6.88818	-4.57261	-5.41327	1.35591
60.804	-4.99806	-5.02823	-6.06706	-6.77919	-4.16908	-7.1233	-3.23907	-6.90993	-4.65558	-5.44106	1.35187
61.3065	-5.01965	-5.03684	-6.09891	-6.80621	-4.21807	-7.14621	-3.24926	-6.93535	-4.72773	-5.47091	1.34992
61.809	-5.0318	-5.04629	-6.12124	-6.83083	-4.27257	-7.16694	-3.25838	-6.956	-4.80893	-5.49922	1.34582
62.3116	-5.05226	-5.05255	-6.15088	-6.8494	-4.31574	-7.18184	-3.26211	-6.98544	-4.88161	-5.52576	1.34478
62.8141	-5.0693	-5.06825	-6.17635	-6.87342	-4.3682	-7.20216	-3.27386	-7.00674	-4.95662	-5.55499	1.34108
63.3166	-5.08846	-5.07582	-6.20292	-6.88681	-4.40997	-7.21191	-3.27491	-7.0389	-5.03156	-5.58014	1.34007
63.8191	-5.11245	-5.09566	-6.23296	-6.90841	-4.45809	-7.22951	-3.28701	-7.06296	-5.09938	-5.6096	1.33715
64.3216	-5.1318	-5.10958	-6.25746	-6.9216	-4.5022	-7.2384	-3.29085	-7.09615	-5.1745	-5.63584	1.33549
64.8241	-5.16232	-5.13121	-6.29141	-6.93908	-4.54517	-7.2509	-3.301	-7.12466	-5.23789	-5.66485	1.33341
65.3266	-5.18474	-5.15504	-6.31649	-6.95594	-4.59286	-7.26205	-3.31181	-7.15739	-5.30867	-5.69389	1.33069
65.8291	-5.21953	-5.1783	-6.35224	-6.96968	-4.63236	-7.26924	-3.32037	-7.19094	-5.37155	-5.72269	1.32908
66.3317	-5.24808	-5.21225	-6.38103	-6.99086	-4.68211	-7.28286	-3.33907	-7.22252	-5.43451	-5.75481	1.3252
66.8342	-5.28453	-5.23986	-6.41644	-7.00373	-4.72173	-7.2874	-3.34983	-7.26028	-5.49845	-5.78469	1.32325
67.3367	-5.32093	-5.2811	-6.45108	-7.02679	-4.77066	-7.30116	-3.37437	-7.29085	-5.55372	-5.81896	1.31835
67.8392	-5.35751	-5.31701	-6.4853	-7.04251	-4.81395	-7.30707	-3.39266	-7.33068	-5.6165	-5.85147	1.31502
68.3417	-5.40113	-5.36195	-6.52586	-7.06398	-4.85989	-7.31819	-3.42024	-7.3609	-5.66763	-5.88664	1.30929
68.8442	-5.43804	-5.40865	-6.5598	-7.08453	-4.90837	-7.32832	-3.44975	-7.39988	-5.7251	-5.92249	1.30366
69.3467	-5.48602	-5.45554	-6.60431	-7.10238	-4.95139	-7.33586	-3.47949	-7.43039	-5.77614	-5.95795	1.29703
69.8492	-5.52473	-5.5121	-6.64013	-7.12638	-5.00364	-7.34998	-3.52011	-7.46564	-5.82575	-5.9965	1.28869
70.3518	-5.5731	-5.56197	-6.68553	-7.14114	-5.046	-7.35561	-3.55404	-7.49651	-5.87805	-6.03244	1.28071
70.8543	-5.61506	-5.62425	-6.72529	-7.16438	-5.09859	-7.37062	-3.60221	-7.52597	-5.92108	-6.07194	1.26984
71.3568	-5.66033	-5.67947	-6.76884	-7.17813	-5.14321	-7.37734	-3.64381	-7.55627	-5.97236	-6.10886	1.25977
71.8593	-5.70558	-5.74233	-6.81308	-7.19589	-5.19271	-7.38928	-3.69487	-7.57898	-6.01294	-6.1473	1.24689
72.3618	-5.746	-5.80399	-6.85348	-7.20987	-5.24114	-7.39883	-3.74616	-7.60668	-6.05924	-6.18504	1.23411
72.8643	-5.79248	-5.86401	-6.9005	-7.21932	-5.28598	-7.40523	-3.79717	-7.62266	-6.10097	-6.22092	1.21964
73.3668	-5.82823	-5.93007	-6.93811	-7.23193	-5.33704	-7.4162	-3.85655	-7.64479	-6.13993	-6.25809	1.20401
73.8693	-5.87214	-5.98679	-6.98439	-7.23299	-5.37799	-7.41713	-3.90753	-7.65449	-6.18286	-6.2907	1.18794
74.3719	-5.90441	-6.05223	-7.02043	-7.23967	-5.42794	-7.42514	-3.96993	-7.66789	-6.21552	-6.3248	1.16984
74.8744	-5.94142	-6.10698	-7.06191	-7.23376	-5.46699	-7.42216	-4.02263	-7.67153	-6.25591	-6.3537	1.1519
75.3769	-5.97089	-6.16595	-7.09708	-7.22901	-5.51126	-7.42198	-4.08188	-7.67351	-6.28546	-6.38189	1.13204
75.8794	-5.99755	-6.21935	-7.13055	-7.21662	-5.54966	-7.41589	-4.13703	-7.67056	-6.3184	-6.40618	1.11198
76.3819	-6.02299	-6.26777	-7.16381	-7.19657	-5.58501	-7.40401	-4.18868	-7.65952	-6.347	-6.42615	1.09103
76.8844	-6.03759	-6.31757	-7.18781	-7.17547	-5.62172	-7.39299	-4.24373	-7.64844	-6.36979	-6.4439	1.06909
77.3869	-6.0555	-6.35438	-7.21611	-7.13919	-5.6474	-7.36892	-4.28646	-7.62405	-6.39592	-6.45421	1.04746
77.8894	-6.05787	-6.39539	-7.23079	-7.10449	-5.67876	-7.3486	-4.33561	-7.60248	-6.40928	-6.46258	1.02446
78.392	-6.06334	-6.42146	-7.24978	-7.05314	-5.69587	-7.31395	-4.37028	-7.56542	-6.42793	-6.46235	1.00233
78.8945	-6.05391	-6.44754	-7.25589	-6.99934	-5.71674	-7.27927	-4.40683	-7.5307	-6.43425	-6.45827	0.979514
79.397	-6.04222	-6.46328	-7.26133	-6.93389	-5.72626	-7.23532	-4.43395	-7.48196	-6.43988	-6.44646	0.957129
79.8995	-6.02076	-6.47009	-7.2588	-6.85759	-5.73204	-7.18306	-4.45329	-7.43167	-6.43994	-6.42747	0.935671
80.402	-5.98896	-6.47352	-7.24788	-6.77687	-5.73301	-7.12859	-4.47083	-7.37174	-6.42971	-6.40235	0.913635
80.9045	-5.9537	-6.4601	-7.23482	-6.67816	-5.72129	-7.05855	-4.472	-7.3043	-6.42064	-6.36706	0.89422
81.407	-5.9013	-6.44672	-7.2066	-6.57868	-5.71017	-6.98973	-4.47517	-7.23269	-6.39522	-6.32626	0.873676
81.9095	-5.84905	-6.41471	-7.17932	-6.46033	-5.68106	-6.90398	-4.46	-7.1477	-6.37124	-6.27416	0.856341
82.4121	-5.77751	-6.37947	-7.1343	-6.33835	-5.65268	-6.81629	-4.44334	-7.06285	-6.33264	-6.21527	0.83875
82.9146	-5.70466	-6.33058	-7.08834	-6.20351	-5.60736	-6.71697	-4.41372	-6.96105	-6.2883	-6.14605	0.823227
83.4171	-5.61598	-6.27023	-7.02721	-6.05762	-5.55693	-6.60788	-4.37381	-6.86079	-6.23669	-6.06746	0.809732
83.9196	-5.52005	-6.20378	-6.9589	-5.90751	-5.49572	-6.49503	-4.32931	-6.74366	-6.16993	-5.98043	0.796001
84.4221	-5.41538	-6.11827	-6.88135	-5.73998	-5.42076	-6.36545	-4.26653	-6.62591	-6.10199	-5.88174	0.78664
84.9246	-5.29619	-6.0308	-6.78899	-5.5734	-5.3419	-6.23663	-4.20412	-6.49497	-6.01441	-5.77571	0.775203
85.4271	-5.1751	-5.92261	-6.69303	-5.38919	-5.24301	-6.09014	-4.12207	-6.35837	-5.9247	-5.65758	0.76864
85.9296	-5.03499	-5.80982	-6.57717	-5.20418	-5.14306	-5.94221	-4.03823	-6.21451	-5.81902	-5.53147	0.760194
86.4322	-4.89591	-5.68179	-6.45965	-5.00846	-5.02301	-5.7827	-3.94116	-6.05902	-5.70344	-5.39502	0.754374
86.9347	-4.7389	-5.54154	-6.32234	-4.80503	-4.89873	-5.61458	-3.83474	-5.90224	-5.58034	-5.24872	0.748992
87.4372	-4.58061	-5.39471	-6.18036	-4.60081	-4.76071	-5.44404	-3.72497	-5.72939	-5.43895	-5.09495	0.742292
87.9397	-4.41107	-5.22877	-6.02394	-4.38265	-4.6114	-5.25844	-3.59885	-5.55912	-5.29614	-4.93004	0.738752
88.4422	-4.23436	-5.06198	-5.85652	-4.17029	-4.45745	-5.07653	-3.47603	-5.37194	-5.13316	-4.75981	0.73072
88.9447	-4.0557	-4.87548	-5.68249	-3.94415	-4.28615	-4.8794	-3.3363	-5.18782	-4.96749	-4.57944	0.726666
89.4472	-3.8643	-4.68716	-5.49146	-3.72318	-4.11674	-4.68527	-3.1991	-4.99031	-4.78839	-4.39399	0.717771
89.9497	-3.67861	-4.48621	-5.30014	-3.49627	-3.92954	-4.48337	-3.0523	-4.7931	-4.59935	-4.2021	0.710738
90.4523	-3.47887	-4.27717	-5.08991	-3.26809	-3.74467	-4.27838	-2.90121	-4.5896	-4.40748	-4.00393	0.701387
90.9548	-3.28744	-4.06633	-4.88112	-3.04526	-3.54856	-4.07666	-2.75155	-4.38181	-4.1993	-3.80422	0.69001
91.4573	-3.08675	-3.84159	-4.65746	-2.81478	-3.34968	-3.86598	-2.59073	-4.17623	-3.99503	-3.59758	0.679765
91.9598	-2.89138	-3.62308	-4.43203	-2.59754	-3.15021	-3.66656	-2.43921	-3.96221	-3.77574	-3.39311	0.664351
92.4623	-2.69625	-3.39114	-4.20056	-2.37238	-2.94165	-3.45837	-2.27583	-3.75761	-3.55888	-3.18363	0.652042
92.9648	-2.50034	-3.16617	-3.96173	-2.16039	-2.74178	-3.26193	-2.12172	-3.54307	-3.33674	-2.9771	0.634174
93.4673	-2.31483	-2.93611	-3.72677	-1.94812	-2.5306	-3.0646	-1.96305	-3.34169	-3.10999	-2.77064	0.618807
93.9698	-2.1236	-2.70739	-3.48056	-1.74209	-2.33135	-2.87292	-1.80669	-3.13286	-2.89014	-2.56529	0.600329
94.4724	-1.94906	-2.48572	-3.24489	-1.5473	-2.12561	-2.69187	-1.65706	-2.93649	-2.66076	-2.36653	0.582002
94.9749	-1.76871	-2.2591	-2.99916	-1.35107	-1.92809	-2.50943	-1.50194	-2.73892	-2.44476	-2.1668	0.564162
95.4774	-1.60482	-2.04849	-2.76479	-1.17442	-1.73441	-2.3458	-1.3618	-2.5494	-2.22268	-1.97851	0.544253
95.9799	-1.44095	-1.83231	-2.52739	-0.994536	-1.54172	-2.17903	-1.21426	-2.36692	-2.01114	-1.78981	0.527535
96.4824	-1.28752	-1.6329	-2.29683	-0.834183	-1.36357	-2.03089	-1.08185	-2.18641	-1.80477	-1.61321	0.508067
96.9849	-1.14346	-1.43522	-2.07369	-0.677052	-1.18134	-1.88541	-0.948575	-2.02042	-1.6008	-1.44066	0.492588
97.4874	-1.00168	-1.24742	-1.85097	-0.53154	-1.019	-1.75045	-0.823087	-1.85133	-1.41376	-1.27658	0.475281
97.9899	-0.879065	-1.07448	-1.64774	-0.401202	-0.85442	-1.629	-0.709055	-1.70318	-1.22416	-1.1247	0.461593
98.4925	-0.75062	-0.901736	-1.43669	-0.271921	-0.709156	-1.50714	-0.593239	-1.54471	-1.05815	-0.974818	0.44641
98.995	-0.631328	-0.733699	-1.22599	-0.152616	-0.558613	-1.39234	-0.485598	-1.39032	-0.883558	-0.828229	0.431522
99.4975	-0.547204	-0.607172	-1.08296	-0.0607095	-0.419285	-1.30312	-0.401217	-1.29082	-0.718871	-0.714594	0.42817
100	-0.551851	-0.607295	-1.08831	-0.0622755	-0.377528	-1.30459	-0.403032	-1.29781	-0.654268	-0.705218	0.433728

## Sheet: M1a_LeftLeg_NW
StancePhase	NDevL_Meas1	NDevL_Meas2	NDevL_Meas3	NDevL_Meas4	NDevL_Meas5	NDevL_Meas6	NDevL_Meas7	NDevL_Meas8	NDevL_Meas9	NDevL_Mean	NDevL_SD
0	1.0654	0.0709967	0.172081	0.261653	0.281285	1.67213	0.0642065	1.67458	-0.00847335	0.583763	0.694149
0.502513	1.10605	0.154363	0.251483	0.35701	0.321022	1.6834	0.141489	1.72124	0.0432276	0.642143	0.675296
1.00503	1.13918	0.234494	0.324741	0.447271	0.39758	1.69041	0.21574	1.76015	0.141114	0.705631	0.647797
1.50754	1.18048	0.319864	0.405769	0.539951	0.452307	1.70663	0.295857	1.80634	0.214145	0.769038	0.626766
2.01005	1.20489	0.390884	0.472907	0.616492	0.518949	1.70581	0.361775	1.83667	0.299476	0.823095	0.600407
2.51256	1.24666	0.480113	0.559292	0.709499	0.582447	1.72258	0.446104	1.88419	0.381293	0.890242	0.577622
3.01508	1.26899	0.552291	0.628636	0.783372	0.643961	1.72102	0.513643	1.91121	0.460104	0.942581	0.551469
3.51759	1.30486	0.635879	0.713	0.866833	0.715452	1.73117	0.592829	1.95491	0.54964	1.00717	0.526925
4.0201	1.32932	0.713217	0.788022	0.942116	0.772088	1.73465	0.665973	1.98164	0.622424	1.06105	0.501853
4.52261	1.35561	0.78655	0.866029	1.0116	0.84652	1.73499	0.735328	2.01789	0.712296	1.11853	0.476488
5.02513	1.38399	0.868354	0.947599	1.08792	0.902571	1.74469	0.813313	2.04672	0.78498	1.17557	0.452574
5.52764	1.40075	0.932647	1.01841	1.1451	0.972967	1.73836	0.874005	2.0738	0.866406	1.22472	0.42789
6.03015	1.43131	1.01303	1.1038	1.21717	1.03288	1.75045	0.950975	2.10543	0.943536	1.28317	0.405317
6.53266	1.4424	1.07378	1.17028	1.26837	1.09429	1.74525	1.00857	2.12428	1.01267	1.32665	0.382489
7.03518	1.4709	1.14521	1.25425	1.3296	1.15935	1.75435	1.07716	2.15754	1.09273	1.38234	0.362168
7.53769	1.48206	1.20757	1.32102	1.38116	1.21146	1.75777	1.13703	2.17147	1.15299	1.42473	0.341637
8.0402	1.50436	1.2658	1.39826	1.42851	1.27841	1.7615	1.19321	2.20378	1.22877	1.47362	0.324911
8.54271	1.52042	1.33047	1.46877	1.48243	1.32521	1.77595	1.25626	2.21714	1.28734	1.51822	0.306815
9.04523	1.53502	1.37732	1.53632	1.51904	1.38781	1.77738	1.30205	2.24545	1.35124	1.55907	0.294341
9.54774	1.55768	1.43972	1.61064	1.57203	1.43473	1.79915	1.36386	2.26208	1.41264	1.60584	0.279342
10.0503	1.56693	1.48159	1.66936	1.60564	1.48738	1.8052	1.40577	2.2842	1.46259	1.64096	0.270274
10.5528	1.59412	1.535	1.74397	1.65229	1.53765	1.82776	1.45976	2.30615	1.52468	1.68682	0.25972
11.0553	1.60325	1.57816	1.79792	1.69039	1.57876	1.84476	1.50408	2.32189	1.56564	1.72054	0.252224
11.5578	1.63054	1.61861	1.86748	1.72777	1.63116	1.86387	1.54623	2.34896	1.62115	1.76175	0.247121
12.0603	1.64507	1.66471	1.92159	1.77288	1.664	1.89313	1.59452	2.36039	1.66084	1.79746	0.239939
12.5628	1.66831	1.69397	1.98163	1.80337	1.71344	1.91	1.62644	2.3903	1.70316	1.83229	0.239726
13.0653	1.69124	1.73897	2.03889	1.85184	1.74388	1.94679	1.67447	2.40108	1.74565	1.87031	0.233324
13.5678	1.70893	1.76346	2.08815	1.88206	1.78447	1.96706	1.70235	2.4304	1.77422	1.90012	0.23583
14.0704	1.73923	1.80077	2.14786	1.92729	1.8173	2.00386	1.74329	2.44442	1.81651	1.93784	0.231985
14.5729	1.7534	1.82715	2.18894	1.96378	1.84608	2.03319	1.77353	2.46996	1.8374	1.96594	0.234691
15.0754	1.78651	1.85261	2.24712	2.00135	1.88194	2.06471	1.80296	2.4899	1.87194	1.9999	0.234978
15.5779	1.80154	1.8832	2.2851	2.04608	1.90081	2.10426	1.8376	2.50999	1.8929	2.02905	0.236505
16.0804	1.83172	1.89835	2.33662	2.07717	1.93592	2.13087	1.85679	2.5364	1.91395	2.05753	0.24109
16.5829	1.85176	1.92964	2.37634	2.1262	1.95052	2.17598	1.89206	2.55157	1.9382	2.08803	0.241832
17.0854	1.87496	1.94084	2.41775	2.15679	1.9791	2.203	1.90716	2.58269	1.94671	2.11211	0.249437
17.5879	1.90145	1.96628	2.46126	2.20318	1.9954	2.24608	1.93635	2.59555	1.97044	2.14178	0.251041
18.0905	1.91726	1.98037	2.49271	2.23975	2.01345	2.27946	1.95403	2.62798	1.97346	2.16427	0.259821
18.593	1.9479	1.99538	2.53817	2.27855	2.0341	2.31509	1.97245	2.64217	1.98921	2.19033	0.26401
19.0955	1.95957	2.01497	2.56344	2.32337	2.04211	2.35666	1.99525	2.67215	1.99437	2.21354	0.272557
19.598	1.98933	2.02047	2.60618	2.3552	2.06501	2.38506	2.00376	2.69096	1.99743	2.23482	0.28014
20.1005	2.00182	2.04222	2.63065	2.40459	2.0679	2.4308	2.02832	2.7158	2.00694	2.25878	0.288078
20.603	2.02554	2.04414	2.66578	2.43517	2.0877	2.4574	2.03285	2.74088	1.9995	2.27655	0.298706
21.1055	2.04269	2.0613	2.69363	2.48213	2.09192	2.50004	2.05244	2.75997	2.00861	2.29919	0.306671
21.608	2.05772	2.06636	2.7187	2.51808	2.10367	2.53122	2.05977	2.7907	1.9983	2.31606	0.31925
22.1106	2.08004	2.07374	2.75067	2.55728	2.11337	2.56522	2.06929	2.80575	1.99948	2.33498	0.328319
22.6131	2.0876	2.08464	2.7671	2.60125	2.11582	2.60345	2.08224	2.83947	1.99329	2.35276	0.341668
23.1156	2.11194	2.08235	2.80008	2.63285	2.13044	2.62881	2.08194	2.85387	1.98269	2.36722	0.352637
23.6181	2.11636	2.09577	2.81235	2.6815	2.12699	2.67066	2.09733	2.88694	1.98148	2.38549	0.366069
24.1206	2.13749	2.08914	2.84109	2.71099	2.14174	2.69276	2.09268	2.90451	1.96229	2.39696	0.379096
24.6231	2.14384	2.09814	2.85436	2.75733	2.13849	2.73116	2.10365	2.93368	1.96025	2.41343	0.392637
25.1256	2.15724	2.09382	2.87426	2.79144	2.14749	2.75672	2.10132	2.95722	1.94025	2.42442	0.407362
25.6281	2.16849	2.09277	2.89149	2.82982	2.14947	2.78596	2.10221	2.98096	1.92984	2.43678	0.42147
26.1307	2.17276	2.09381	2.90107	2.87163	2.14958	2.81798	2.10516	3.01121	1.91512	2.4487	0.437405
26.6332	2.18813	2.08242	2.92139	2.90176	2.15762	2.83774	2.09555	3.03027	1.89341	2.45648	0.452436
27.1357	2.1857	2.08603	2.92304	2.94834	2.15043	2.87325	2.1008	3.06566	1.88344	2.46852	0.469335
27.6382	2.20104	2.0695	2.94214	2.9755	2.1607	2.88873	2.08568	3.08287	1.85459	2.47342	0.485301
28.1407	2.1968	2.069	2.94071	3.01998	2.15154	2.92088	2.08632	3.12016	1.84277	2.48313	0.503236
28.6432	2.2068	2.05427	2.95309	3.05112	2.15793	2.93903	2.07235	3.13944	1.81468	2.48763	0.520034
29.1457	2.20542	2.04403	2.95323	3.08763	2.1525	2.96197	2.06245	3.17506	1.79386	2.49291	0.539088
29.6482	2.20642	2.03478	2.95505	3.12633	2.15047	2.9864	2.05303	3.19989	1.77173	2.49824	0.556857
30.1508	2.2098	2.01433	2.95854	3.15424	2.15124	2.99957	2.03178	3.23123	1.74016	2.49899	0.576722
30.6533	2.20177	2.00849	2.94965	3.19804	2.14066	3.02799	2.02448	3.26326	1.72233	2.50407	0.595943
31.1558	2.20794	1.98304	2.95438	3.22243	2.14527	3.03655	1.99674	3.28953	1.68523	2.50235	0.615941
31.6583	2.19449	1.97447	2.93829	3.26466	2.1305	3.06246	1.98499	3.32784	1.66471	2.50471	0.63711
32.1608	2.19876	1.95141	2.93936	3.29265	2.13329	3.07372	1.95769	3.35036	1.63013	2.50304	0.65674
32.6633	2.18521	1.9347	2.92137	3.32723	2.12043	3.09127	1.93556	3.39177	1.60053	2.5009	0.679804
33.1658	2.18272	1.9186	2.91372	3.36285	2.11599	3.10948	1.91272	3.41348	1.57294	2.50028	0.699293
33.6683	2.17325	1.89336	2.89802	3.38878	2.10906	3.11789	1.87926	3.4538	1.53405	2.49416	0.723322
34.1709	2.16159	1.8831	2.87922	3.43009	2.09566	3.14138	1.85916	3.4781	1.51099	2.49326	0.743632
34.6734	2.15697	1.85476	2.8667	3.45221	2.09407	3.14571	1.81918	3.5137	1.46928	2.48584	0.767184
35.1759	2.13753	1.8449	2.83834	3.49274	2.07482	3.16831	1.79579	3.54313	1.44385	2.48216	0.789348
35.6784	2.13475	1.8213	2.82621	3.51831	2.07382	3.17603	1.75653	3.57218	1.40759	2.4763	0.811378
36.1809	2.11199	1.80659	2.79317	3.5518	2.05471	3.19178	1.72406	3.60729	1.37463	2.46845	0.835621
36.6834	2.10597	1.79289	2.77663	3.58528	2.04844	3.2076	1.69021	3.63045	1.34767	2.46502	0.856208
37.1859	2.08515	1.77269	2.74462	3.61022	2.03468	3.21532	1.64754	3.66957	1.30867	2.45427	0.88153
37.6884	2.07164	1.76824	2.71974	3.64997	2.01993	3.23804	1.61811	3.68966	1.28795	2.45148	0.901786
38.191	2.05606	1.74753	2.69247	3.67071	2.01273	3.24245	1.56995	3.7295	1.25045	2.44132	0.926457
38.6935	2.03401	1.74686	2.65854	3.71013	1.99108	3.26601	1.53934	3.75044	1.22926	2.43619	0.947648
39.196	2.02334	1.73312	2.63605	3.73359	1.98698	3.2745	1.4931	3.78733	1.2014	2.42993	0.9703
39.6985	1.99556	1.73036	2.59632	3.76578	1.96389	3.29262	1.45555	3.81266	1.17564	2.42093	0.992822
40.201	1.98607	1.72851	2.57531	3.7963	1.95709	3.31007	1.41639	3.844	1.16017	2.41932	1.01326
40.7035	1.95779	1.722	2.53561	3.81878	1.93857	3.32083	1.37055	3.87553	1.13244	2.40801	1.03625
41.206	1.94452	1.73114	2.51161	3.85457	1.92469	3.346	1.3381	3.9008	1.12513	2.40851	1.05526
41.7085	1.92075	1.72481	2.47754	3.8706	1.91365	3.3531	1.28847	3.93791	1.10322	2.39889	1.07712
42.2111	1.90046	1.73892	2.44773	3.90444	1.89265	3.37928	1.25755	3.95875	1.09693	2.39741	1.09553
42.7136	1.88357	1.73939	2.42205	3.9201	1.8872	3.38908	1.21164	3.99842	1.08782	2.39325	1.1149
43.2161	1.85679	1.75159	2.38717	3.94402	1.86345	3.40865	1.17652	4.01776	1.07875	2.38719	1.13265
43.7186	1.84553	1.76318	2.36866	3.96327	1.85813	3.42516	1.13983	4.05545	1.08314	2.38915	1.14913
44.2211	1.81659	1.77041	2.33293	3.97382	1.83769	3.43462	1.0987	4.07618	1.07417	2.37946	1.16521
44.7236	1.80715	1.79161	2.31739	3.99507	1.82686	3.45608	1.07104	4.10738	1.08601	2.38429	1.17909
45.2261	1.78227	1.79649	2.28653	3.99525	1.81356	3.45806	1.02754	4.13108	1.08432	2.37501	1.1923
45.7286	1.77087	1.82063	2.26938	4.01201	1.79493	3.47761	1.0033	4.15291	1.09576	2.37749	1.20387
46.2312	1.75529	1.829	2.24785	4.00867	1.78794	3.47835	0.963928	4.17911	1.10682	2.373	1.21364
46.7337	1.7406	1.84849	2.2269	4.01389	1.76396	3.48839	0.936228	4.19121	1.11455	2.36936	1.22259
47.2362	1.73599	1.86461	2.2157	4.01259	1.75823	3.49272	0.905698	4.21726	1.1374	2.37113	1.22932
47.7387	1.72004	1.87583	2.19256	4.00372	1.73439	3.49006	0.871398	4.2216	1.14515	2.36164	1.23489
48.2412	1.72381	1.89865	2.18894	4.00481	1.72373	3.49757	0.849145	4.24337	1.17296	2.367	1.23943
48.7437	1.71112	1.90406	2.16838	3.98604	1.70504	3.48552	0.810961	4.2432	1.18821	2.35584	1.24118
49.2462	1.71809	1.92752	2.16752	3.98501	1.6859	3.49087	0.791375	4.25643	1.21365	2.3596	1.24405
49.7487	1.7135	1.93344	2.15499	3.96494	1.67358	3.47699	0.755626	4.25494	1.24117	2.35213	1.24261
50.2513	1.71885	1.95049	2.15272	3.95657	1.64718	3.47397	0.73183	4.25688	1.26219	2.35008	1.24364
50.7538	1.72488	1.96223	2.15144	3.94298	1.63781	3.46485	0.703601	4.25615	1.29975	2.3493	1.24073
51.2563	1.72673	1.96972	2.14649	3.92611	1.6093	3.45117	0.672264	4.24685	1.32085	2.34105	1.23951
51.7588	1.74202	1.98755	2.15572	3.92133	1.59696	3.448	0.65162	4.24726	1.36058	2.34567	1.2371
52.2613	1.74206	1.98833	2.15039	3.90077	1.57215	3.42741	0.615275	4.22973	1.38861	2.33497	1.23369
52.7638	1.76177	2.00713	2.16576	3.90104	1.5521	3.42566	0.597119	4.22996	1.42294	2.34039	1.233
53.2663	1.76406	2.00793	2.16459	3.88496	1.53371	3.40576	0.562195	4.20915	1.46083	2.33258	1.22843
53.7688	1.78214	2.02088	2.18035	3.88394	1.50529	3.39904	0.539881	4.20676	1.48802	2.33403	1.2294
54.2714	1.79063	2.02746	2.18745	3.87863	1.49116	3.38642	0.512006	4.18768	1.53155	2.33255	1.22547
54.7739	1.80293	2.03105	2.19933	3.8725	1.45811	3.37174	0.482195	4.18017	1.55632	2.32826	1.22704
55.2764	1.81907	2.04411	2.21595	3.8782	1.44254	3.36775	0.462207	4.16622	1.59671	2.33253	1.22552
55.7789	1.82528	2.0408	2.22329	3.86877	1.4107	3.3482	0.427382	4.15217	1.6255	2.32468	1.22657
56.2814	1.84694	2.05555	2.24686	3.87966	1.38812	3.34851	0.410849	4.14404	1.65591	2.33071	1.2283
56.7839	1.85045	2.05205	2.25267	3.87297	1.36178	3.33154	0.377645	4.12391	1.69088	2.32376	1.22844
57.2864	1.87276	2.06176	2.27785	3.88112	1.33034	3.32973	0.358267	4.1196	1.7113	2.32697	1.23297
57.7889	1.87863	2.06423	2.28676	3.88269	1.30967	3.32209	0.332868	4.09585	1.74784	2.32451	1.23277
58.2915	1.89653	2.0652	2.30791	3.88339	1.27254	3.31463	0.307292	4.09164	1.76458	2.32263	1.23861
58.794	1.90866	2.07495	2.32326	3.8937	1.25371	3.3178	0.29122	4.06785	1.79461	2.32509	1.23921
59.2965	1.91954	2.06934	2.3371	3.88835	1.21736	3.30689	0.261754	4.05972	1.81471	2.31942	1.24455
59.799	1.93852	2.08198	2.35872	3.90206	1.19529	3.3162	0.251089	4.03921	1.83308	2.32402	1.24684
60.3015	1.94368	2.07643	2.36572	3.89676	1.16575	3.30826	0.224338	4.02436	1.85832	2.31818	1.2504
60.804	1.96648	2.08529	2.38969	3.90616	1.13763	3.31628	0.212894	4.00886	1.86697	2.32114	1.25443
61.3065	1.97043	2.08629	2.39354	3.9069	1.11702	3.31722	0.195296	3.98669	1.89244	2.31843	1.25584
61.809	1.99203	2.08747	2.41398	3.90711	1.08443	3.31901	0.179444	3.97565	1.89888	2.31756	1.26068
62.3116	2.00001	2.09689	2.41924	3.91502	1.06997	3.32966	0.172921	3.948	1.91709	2.31875	1.26049
62.8141	2.01612	2.09224	2.43116	3.90718	1.03827	3.32591	0.154522	3.9388	1.9284	2.31474	1.26458
63.3166	2.03127	2.10612	2.44041	3.91735	1.02452	3.34095	0.155383	3.9092	1.93568	2.31788	1.26365
63.8191	2.04063	2.10207	2.44208	3.90739	0.999924	3.33703	0.140694	3.89817	1.95289	2.31343	1.26548
64.3216	2.06224	2.11361	2.45431	3.91202	0.982623	3.34828	0.142541	3.87057	1.95265	2.31543	1.26431
64.8241	2.06728	2.1166	2.44802	3.90592	0.968614	3.34967	0.137834	3.8544	1.97014	2.31316	1.263
65.3266	2.09115	2.1211	2.459	3.89951	0.94765	3.35133	0.136284	3.83162	1.97033	2.312	1.26137
65.8291	2.09661	2.13282	2.4497	3.89853	0.943033	3.35895	0.143272	3.8086	1.98068	2.31247	1.25687
66.3317	2.1172	2.13103	2.4542	3.88142	0.922697	3.35107	0.139021	3.79127	1.98746	2.30837	1.25395
66.8342	2.12741	2.14707	2.44678	3.88073	0.922512	3.35982	0.153418	3.76198	1.98782	2.30973	1.24679
67.3367	2.14067	2.14437	2.44141	3.85839	0.908921	3.34749	0.151485	3.74833	2.00069	2.30464	1.24166
67.8392	2.15697	2.15713	2.43813	3.8501	0.907677	3.34928	0.165812	3.71544	1.99531	2.30398	1.23254
68.3417	2.16224	2.15932	2.42329	3.82873	0.904949	3.33834	0.171513	3.70201	2.00766	2.29978	1.22458
68.8442	2.18197	2.16304	2.42264	3.80719	0.900054	3.3273	0.180047	3.66926	2.00443	2.2951	1.21402
69.3467	2.18203	2.17158	2.40233	3.78877	0.907584	3.31951	0.194555	3.65215	2.00902	2.29195	1.20316
69.8492	2.19951	2.16596	2.3999	3.75415	0.900765	3.2958	0.196802	3.62277	2.01295	2.28318	1.19138
70.3518	2.19858	2.1763	2.37966	3.73449	0.913296	3.28714	0.215541	3.59898	2.0077	2.27908	1.17797
70.8543	2.20772	2.16614	2.37061	3.69213	0.909095	3.25634	0.215813	3.5743	2.01659	2.26764	1.16497
71.3568	2.20865	2.17047	2.35452	3.66339	0.919514	3.23951	0.230964	3.54268	2.00609	2.25953	1.14957
71.8593	2.20566	2.16157	2.33618	3.61935	0.921783	3.20828	0.234435	3.52147	2.01204	2.24675	1.13526
72.3618	2.20776	2.15386	2.32469	3.57512	0.924871	3.17771	0.239776	3.48299	2.00342	2.23225	1.1185
72.8643	2.19253	2.14824	2.29802	3.53124	0.933529	3.14866	0.247895	3.46173	1.99889	2.21786	1.10277
73.3668	2.19127	2.12791	2.2876	3.4706	0.928402	3.10427	0.242469	3.41891	1.99536	2.19631	1.08521
73.8693	2.16675	2.12164	2.2565	3.42257	0.938599	3.0739	0.251047	3.3929	1.97874	2.17807	1.06806
74.3719	2.1555	2.0934	2.24139	3.35008	0.928345	3.02094	0.238986	3.34853	1.97623	2.15038	1.05008
74.8744	2.12539	2.07885	2.21037	3.28996	0.932545	2.98195	0.240364	3.31336	1.95238	2.12502	1.03179
75.3769	2.09831	2.04864	2.18547	3.21178	0.921246	2.92699	0.227071	3.26909	1.94207	2.0923	1.01356
75.8794	2.0644	2.0194	2.15697	3.13309	0.912894	2.87336	0.214894	3.2219	1.91742	2.05715	0.994653
76.3819	2.01899	1.98951	2.12026	3.05183	0.901938	2.81925	0.202422	3.1772	1.89209	2.01928	0.97619
76.8844	1.97964	1.94445	2.09293	2.95365	0.878456	2.75023	0.175583	3.11736	1.86844	1.97341	0.957224
77.3869	1.91756	1.91129	2.04614	2.86605	0.864561	2.69372	0.16052	3.06925	1.82746	1.92851	0.93862
77.8894	1.86812	1.85478	2.01512	2.75321	0.827937	2.61399	0.123316	2.99809	1.7996	1.87268	0.91986
78.392	1.79384	1.81098	1.96233	2.65213	0.804278	2.54771	0.0986308	2.94186	1.74863	1.81782	0.901489
78.8945	1.72875	1.74923	1.92147	2.53134	0.758949	2.46363	0.0570618	2.86177	1.70786	1.75334	0.88286
79.397	1.64676	1.68841	1.86643	2.41067	0.718666	2.38113	0.0166563	2.79241	1.65335	1.68605	0.865312
79.8995	1.56228	1.6244	1.81111	2.28549	0.667985	2.29585	-0.0263907	2.7056	1.59378	1.61335	0.846706
80.402	1.47449	1.54527	1.75475	2.14441	0.607773	2.19598	-0.0837059	2.61941	1.53691	1.53281	0.830377
80.9045	1.37055	1.47613	1.68392	2.01271	0.551225	2.10696	-0.130924	2.52678	1.45963	1.45078	0.812143
81.407	1.27519	1.38285	1.62343	1.85626	0.472783	1.99445	-0.200949	2.42248	1.39478	1.35792	0.796842
81.9095	1.15544	1.30146	1.53973	1.71185	0.405821	1.89517	-0.258946	2.32304	1.30641	1.26444	0.780012
82.4121	1.04818	1.2002	1.46962	1.54734	0.314394	1.77708	-0.335358	2.20204	1.22535	1.16098	0.765022
82.9146	0.918205	1.10001	1.37748	1.38463	0.231095	1.66172	-0.409981	2.09317	1.13215	1.05428	0.750853
83.4171	0.794791	0.99424	1.29219	1.21665	0.132092	1.54239	-0.488913	1.95894	1.03037	0.941417	0.735558
83.9196	0.659459	0.873826	1.19511	1.0351	0.0289194	1.41022	-0.580969	1.83738	0.932779	0.821313	0.724593
84.4221	0.518458	0.761793	1.0917	0.862838	-0.0753295	1.28849	-0.663651	1.6942	0.812915	0.699046	0.709303
84.9246	0.379855	0.625842	0.990177	0.668006	-0.197086	1.14476	-0.768177	1.55751	0.705082	0.56733	0.700738
85.4271	0.224059	0.501922	0.869839	0.48686	-0.308403	1.0154	-0.859754	1.40922	0.574668	0.434868	0.686956
85.9296	0.0812425	0.357955	0.761119	0.287445	-0.443003	0.868165	-0.96926	1.25719	0.44941	0.294474	0.678984
86.4322	-0.0829132	0.217053	0.62852	0.0936565	-0.565594	0.726509	-1.07453	1.10625	0.314898	0.151539	0.668618
86.9347	-0.232296	0.0704775	0.508248	-0.10332	-0.705797	0.581746	-1.18374	0.941524	0.169913	0.00519523	0.659624
87.4372	-0.397051	-0.0876401	0.369215	-0.308278	-0.842835	0.428111	-1.30287	0.788765	0.0318754	-0.146745	0.653564
87.9397	-0.554185	-0.236511	0.234063	-0.500542	-0.983605	0.286724	-1.4115	0.616515	-0.127843	-0.297432	0.643298
88.4422	-0.713227	-0.406048	0.0928216	-0.708949	-1.1343	0.127567	-1.53882	0.461634	-0.274368	-0.454855	0.64051
88.9447	-0.875952	-0.560902	-0.0571742	-0.898138	-1.27481	-0.0136225	-1.65045	0.28843	-0.439759	-0.609153	0.630289
89.4472	-1.0261	-0.732845	-0.199512	-1.09912	-1.43367	-0.168701	-1.77714	0.131026	-0.599951	-0.767334	0.62827
89.9497	-1.1883	-0.89706	-0.36012	-1.2868	-1.57631	-0.312692	-1.89502	-0.0366753	-0.763884	-0.924095	0.620003
90.4523	-1.32926	-1.06394	-0.5051	-1.47132	-1.73502	-0.455809	-2.01386	-0.195837	-0.937225	-1.0786	0.61633
90.9548	-1.48229	-1.23628	-0.669117	-1.65488	-1.88213	-0.600999	-2.13683	-0.352948	-1.09842	-1.23488	0.611185
91.4573	-1.6148	-1.39553	-0.818892	-1.81918	-2.03299	-0.729242	-2.24555	-0.510984	-1.27717	-1.3827	0.604964
91.9598	-1.75017	-1.56895	-0.978774	-1.99071	-2.18344	-0.868153	-2.36704	-0.654406	-1.43892	-1.5334	0.602766
92.4623	-1.87365	-1.72232	-1.13353	-2.13578	-2.32213	-0.983086	-2.46795	-0.806159	-1.6121	-1.67297	0.595011
92.9648	-1.98567	-1.88668	-1.28393	-2.28474	-2.47002	-1.10531	-2.57876	-0.934696	-1.77684	-1.81185	0.594696
93.4673	-2.09652	-2.0364	-1.44019	-2.41254	-2.59609	-1.20926	-2.67497	-1.07354	-1.93638	-1.94176	0.587606
93.9698	-2.18338	-2.18322	-1.57906	-2.5306	-2.73224	-1.30652	-2.76793	-1.18719	-2.10065	-2.06342	0.588144
94.4724	-2.27517	-2.32779	-1.72979	-2.63998	-2.84707	-1.39844	-2.85917	-1.30647	-2.24481	-2.18097	0.584112
94.9749	-2.33823	-2.45385	-1.85765	-2.72469	-2.96258	-1.46824	-2.93251	-1.40534	-2.39905	-2.28246	0.585185
95.4774	-2.40367	-2.58679	-1.9943	-2.81024	-3.06628	-1.54234	-3.01372	-1.49986	-2.53059	-2.38309	0.586162
95.9799	-2.44531	-2.69408	-2.11212	-2.86497	-3.15602	-1.58778	-3.07081	-1.58313	-2.6639	-2.46424	0.588288
96.4824	-2.47916	-2.80647	-2.2276	-2.91956	-3.24536	-1.63615	-3.13446	-1.65027	-2.78469	-2.54264	0.595362
96.9849	-2.50062	-2.89859	-2.33471	-2.9499	-3.3093	-1.66237	-3.17994	-1.71585	-2.89097	-2.60469	0.599647
97.4874	-2.5017	-2.98368	-2.42573	-2.96908	-3.37811	-1.67982	-3.22013	-1.7561	-2.99783	-2.65691	0.612526
97.9899	-2.50268	-3.06121	-2.5182	-2.97894	-3.41982	-1.69015	-3.25541	-1.80128	-3.07827	-2.70066	0.62023
98.4925	-2.4737	-3.11776	-2.58619	-2.9645	-3.46178	-1.67807	-3.27121	-1.81776	-3.16281	-2.72597	0.63699
98.995	-2.44249	-3.18142	-2.66596	-2.9466	-3.48475	-1.66636	-3.29163	-1.83935	-3.22491	-2.74927	0.650839
99.4975	-2.40555	-3.20829	-2.70173	-2.9144	-3.49616	-1.63902	-3.28829	-1.83869	-3.28446	-2.75295	0.666603
100	-2.41114	-3.21644	-2.70632	-2.9203	-3.50481	-1.64532	-3.29523	-1.84253	-3.30862	-2.76119	0.669428

## Sheet: M1a_RightLeg_NH
StancePhase	NEleR_Meas1	NEleR_Meas2	NEleR_Meas3	NEleR_Meas4	NEleR_Meas5	NEleR_Meas6	NEleR_Meas7	NEleR_Meas8	NEleR_Meas9	NEleR_Mean	NEleR_SD
0	-2.27476	-1.23421	-1.8981	-2.70509	-2.63965	-3.34012	-1.476	-3.99117	-1.42317	-2.33136	0.932631
0.502513	-2.41031	-1.29956	-1.96777	-2.82248	-2.71349	-3.45645	-1.61545	-4.11512	-1.50946	-2.43446	0.944078
1.00503	-2.54386	-1.41805	-2.09401	-2.93574	-2.81863	-3.6081	-1.75267	-4.23258	-1.59967	-2.55592	0.948647
1.50754	-2.65445	-1.53192	-2.21159	-3.02699	-2.91687	-3.74431	-1.86769	-4.32563	-1.67697	-2.66183	0.949899
2.01005	-2.7696	-1.62399	-2.3044	-3.12426	-2.99516	-3.86024	-1.99037	-4.4221	-1.75117	-2.76014	0.953241
2.51256	-2.86531	-1.72007	-2.39813	-3.20253	-3.07243	-3.97158	-2.09441	-4.49789	-1.80789	-2.84781	0.954285
3.01508	-2.96346	-1.80654	-2.47929	-3.28473	-3.14101	-4.07234	-2.20268	-4.57474	-1.86695	-2.93242	0.955636
3.51759	-3.04412	-1.88036	-2.54488	-3.34836	-3.19355	-4.15415	-2.29341	-4.63126	-1.90584	-2.99955	0.95597
4.0201	-3.11719	-1.95599	-2.60914	-3.40974	-3.24634	-4.23267	-2.3788	-4.68302	-1.9375	-3.06338	0.956277
4.52261	-3.18275	-2.01075	-2.65015	-3.45909	-3.27668	-4.28595	-2.4546	-4.72092	-1.96102	-3.11132	0.955405
5.02513	-3.22861	-2.06597	-2.68885	-3.49658	-3.30535	-4.33524	-2.51255	-4.74523	-1.96284	-3.14902	0.955475
5.52764	-3.27415	-2.10786	-2.71224	-3.5302	-3.31768	-4.36324	-2.56819	-4.76405	-1.96392	-3.17795	0.954015
6.03015	-3.29651	-2.13709	-2.72111	-3.54395	-3.31677	-4.37861	-2.5987	-4.76233	-1.94264	-3.18863	0.953398
6.53266	-3.3158	-2.16606	-2.72818	-3.55908	-3.31105	-4.38318	-2.62727	-4.76092	-1.91199	-3.19595	0.953255
7.03518	-3.32012	-2.17407	-2.71355	-3.55241	-3.28264	-4.3659	-2.63326	-4.73799	-1.87237	-3.18359	0.951362
7.53769	-3.3114	-2.18393	-2.70004	-3.54681	-3.25414	-4.34643	-2.63009	-4.71577	-1.8106	-3.16658	0.953614
8.0402	-3.30026	-2.1804	-2.67342	-3.52494	-3.20566	-4.30372	-2.61446	-4.67803	-1.74888	-3.13664	0.951826
8.54271	-3.2689	-2.16802	-2.63838	-3.49873	-3.1504	-4.25924	-2.58003	-4.63628	-1.66671	-3.0963	0.955268
9.04523	-3.24106	-2.15723	-2.60591	-3.46654	-3.08795	-4.20035	-2.54346	-4.5893	-1.57782	-3.05218	0.956706
9.54774	-3.19652	-2.12917	-2.55756	-3.42289	-3.00858	-4.13296	-2.48346	-4.53175	-1.48427	-2.99413	0.95952
10.0503	-3.15064	-2.10771	-2.51719	-3.3832	-2.93277	-4.06462	-2.42477	-4.4787	-1.37299	-2.93695	0.966024
10.5528	-3.10069	-2.07544	-2.46778	-3.32777	-2.83858	-3.98135	-2.34728	-4.41112	-1.26759	-2.86862	0.968759
11.0553	-3.04	-2.04032	-2.41714	-3.28123	-2.74697	-3.906	-2.26606	-4.35284	-1.1476	-2.79979	0.978887
11.5578	-2.9871	-2.00953	-2.37257	-3.22075	-2.64773	-3.81707	-2.17772	-4.28183	-1.02712	-2.72683	0.984578
12.0603	-2.92023	-1.96571	-2.31684	-3.16722	-2.5412	-3.73498	-2.07696	-4.21822	-0.908576	-2.64999	0.995555
12.5628	-2.86305	-1.93257	-2.27357	-3.10758	-2.44093	-3.64948	-1.98059	-4.14948	-0.778245	-2.57505	1.00644
13.0653	-2.79979	-1.88997	-2.22298	-3.0479	-2.32693	-3.56248	-1.86716	-4.0814	-0.660304	-2.49544	1.01756
13.5678	-2.73805	-1.84884	-2.17598	-2.99252	-2.22382	-3.48466	-1.76236	-4.01831	-0.533349	-2.41977	1.03279
14.0704	-2.68375	-1.81233	-2.13594	-2.92958	-2.11283	-3.39833	-1.64478	-3.94867	-0.411574	-2.34198	1.04567
14.5729	-2.62187	-1.76512	-2.08763	-2.87898	-2.00509	-3.32737	-1.53096	-3.89186	-0.296944	-2.26731	1.06305
15.0754	-2.57557	-1.73017	-2.05395	-2.81744	-1.90369	-3.24949	-1.41593	-3.82535	-0.174947	-2.19406	1.07881
15.5779	-2.52156	-1.68551	-2.01294	-2.77005	-1.79524	-3.18287	-1.29539	-3.77347	-0.0697702	-2.12298	1.09753
16.0804	-2.4795	-1.64517	-1.97849	-2.7149	-1.70273	-3.11946	-1.18542	-3.71499	0.0412296	-2.05549	1.11538
16.5829	-2.43988	-1.60857	-1.94977	-2.6689	-1.6025	-3.05712	-1.0642	-3.66626	0.14396	-1.99036	1.13578
17.0854	-2.40106	-1.56316	-1.91422	-2.62354	-1.51461	-3.00921	-0.958111	-3.61903	0.237274	-1.92952	1.15485
17.5879	-2.37658	-1.53084	-1.89332	-2.57851	-1.43017	-2.95513	-0.843969	-3.57292	0.336267	-1.87169	1.17608
18.0905	-2.34519	-1.48842	-1.8638	-2.54355	-1.34604	-2.91911	-0.739928	-3.53729	0.416845	-1.8185	1.19703
18.593	-2.33133	-1.45286	-1.84231	-2.50128	-1.27798	-2.87897	-0.638779	-3.49521	0.502452	-1.76848	1.21694
19.0955	-2.31381	-1.41978	-1.8241	-2.47462	-1.20303	-2.85015	-0.53754	-3.46878	0.578859	-1.72366	1.24039
19.598	-2.30554	-1.37987	-1.79982	-2.43848	-1.1459	-2.8271	-0.450868	-3.43358	0.645404	-1.68175	1.25824
20.1005	-2.30494	-1.35337	-1.78909	-2.41669	-1.08758	-2.80376	-0.356814	-3.41261	0.717373	-1.64528	1.28233
20.603	-2.30144	-1.31649	-1.76818	-2.39	-1.03644	-2.79571	-0.281898	-3.3871	0.770654	-1.61184	1.30009
21.1055	-2.31439	-1.28875	-1.75622	-2.37029	-0.997163	-2.78022	-0.20109	-3.36849	0.829184	-1.58305	1.32118
21.608	-2.31933	-1.26204	-1.7449	-2.35454	-0.953029	-2.7811	-0.133969	-3.35376	0.878535	-1.55824	1.34108
22.1106	-2.33845	-1.23061	-1.72859	-2.33624	-0.927643	-2.77737	-0.0706271	-3.33653	0.9184	-1.53641	1.35734
22.6131	-2.35564	-1.21248	-1.72482	-2.33027	-0.896171	-2.78139	-0.00962823	-3.3311	0.964078	-1.51971	1.37857
23.1156	-2.37517	-1.18392	-1.71017	-2.31519	-0.876694	-2.79087	0.0364709	-3.31662	0.991438	-1.50452	1.39182
23.6181	-2.40367	-1.16651	-1.70585	-2.31573	-0.861559	-2.79636	0.0892233	-3.31692	1.02468	-1.49475	1.41087
24.1206	-2.42322	-1.14856	-1.70018	-2.30704	-0.844415	-2.81585	0.122542	-3.30783	1.04917	-1.48615	1.42416
24.6231	-2.4565	-1.12804	-1.69121	-2.31034	-0.842342	-2.82566	0.162735	-3.30978	1.06485	-1.48181	1.43839
25.1256	-2.47965	-1.12018	-1.69368	-2.31073	-0.830791	-2.84897	0.189004	-3.30824	1.08697	-1.47958	1.45247
25.6281	-2.50987	-1.10189	-1.68488	-2.31444	-0.833579	-2.86708	0.21358	-3.30912	1.09143	-1.47954	1.46244
26.1307	-2.53903	-1.09622	-1.68731	-2.32452	-0.83296	-2.88912	0.236066	-3.31527	1.10263	-1.48286	1.47531
26.6332	-2.56259	-1.08814	-1.68606	-2.32882	-0.834541	-2.91644	0.245918	-3.31482	1.10582	-1.48663	1.48324
27.1357	-2.5952	-1.07947	-1.68291	-2.34665	-0.84536	-2.93646	0.263604	-3.32632	1.10125	-1.49417	1.49292
27.6382	-2.61455	-1.0822	-1.68952	-2.35401	-0.846756	-2.96915	0.263562	-3.32649	1.10405	-1.50167	1.49977
28.1407	-2.64406	-1.07463	-1.68465	-2.37598	-0.862963	-2.99042	0.272557	-3.33946	1.09031	-1.51214	1.50633
28.6432	-2.66419	-1.08063	-1.69167	-2.38962	-0.870149	-3.02214	0.268629	-3.34302	1.08444	-1.52315	1.5113
29.1457	-2.6851	-1.0823	-1.69306	-2.4122	-0.884461	-3.04834	0.265719	-3.35373	1.07163	-1.53576	1.51577
29.6482	-2.70795	-1.08527	-1.6943	-2.43415	-0.901358	-3.0746	0.261476	-3.36241	1.05222	-1.54959	1.51832
30.1508	-2.7201	-1.098	-1.70361	-2.45559	-0.912058	-3.10592	0.247155	-3.369	1.04118	-1.56399	1.52053
30.6533	-2.74213	-1.10076	-1.70156	-2.48538	-0.935804	-3.12689	0.241846	-3.38221	1.01465	-1.5798	1.52159
31.1558	-2.75033	-1.11761	-1.71162	-2.5064	-0.947866	-3.15907	0.220651	-3.38539	0.996958	-1.59563	1.52038
31.6583	-2.76544	-1.12833	-1.71393	-2.54103	-0.971173	-3.17866	0.210443	-3.40029	0.97325	-1.61279	1.52092
32.1608	-2.77471	-1.14222	-1.71742	-2.56416	-0.990505	-3.20575	0.188362	-3.40264	0.943936	-1.62946	1.51634
32.6633	-2.77971	-1.16397	-1.72673	-2.59945	-1.00863	-3.22765	0.169814	-3.4154	0.923835	-1.64754	1.51547
33.1658	-2.7905	-1.17638	-1.72487	-2.6273	-1.03541	-3.24628	0.150634	-3.41979	0.889192	-1.66452	1.50962
33.6683	-2.78804	-1.20306	-1.73494	-2.65983	-1.05054	-3.27032	0.123831	-3.42745	0.864173	-1.68291	1.50515
34.1709	-2.7958	-1.22199	-1.73542	-2.69343	-1.07855	-3.28188	0.107018	-3.4352	0.833884	-1.70015	1.50012
34.6734	-2.79188	-1.24584	-1.73864	-2.72208	-1.09701	-3.3037	0.0760768	-3.43704	0.798671	-1.71794	1.49132
35.1759	-2.79137	-1.27549	-1.74577	-2.75996	-1.11956	-3.31278	0.0577048	-3.44706	0.773141	-1.73568	1.48667
35.6784	-2.78993	-1.29668	-1.74284	-2.78623	-1.14478	-3.32702	0.0282766	-3.44486	0.733561	-1.75228	1.4755
36.1809	-2.7803	-1.33197	-1.75238	-2.82501	-1.16124	-3.33726	0.00432509	-3.45411	0.703876	-1.77045	1.46873
36.6834	-2.77987	-1.35817	-1.7519	-2.8519	-1.18981	-3.34171	-0.0201096	-3.4511	0.669144	-1.78616	1.45784
37.1859	-2.76584	-1.391	-1.75695	-2.88784	-1.20585	-3.35255	-0.0505302	-3.45622	0.629638	-1.80413	1.44722
37.6884	-2.76126	-1.42757	-1.76512	-2.91806	-1.23083	-3.34979	-0.0709432	-3.45531	0.599774	-1.8199	1.43722
38.191	-2.74913	-1.45697	-1.76546	-2.94895	-1.25241	-3.3568	-0.104819	-3.45443	0.555847	-1.83701	1.42354
38.6935	-2.73683	-1.50016	-1.77877	-2.98328	-1.27041	-3.35192	-0.125869	-3.45668	0.5216	-1.85359	1.41281
39.196	-2.72912	-1.53341	-1.78151	-3.00948	-1.29756	-3.35039	-0.158518	-3.45052	0.482045	-1.86983	1.39804
39.6985	-2.71097	-1.575	-1.7915	-3.04627	-1.3123	-3.34678	-0.185313	-3.45471	0.437392	-1.88727	1.38504
40.201	-2.7047	-1.6182	-1.80227	-3.07045	-1.33924	-3.33563	-0.214035	-3.4464	0.401868	-1.90323	1.36996
40.7035	-2.68698	-1.65556	-1.80617	-3.10652	-1.35789	-3.33227	-0.248801	-3.44992	0.35181	-1.92137	1.35481
41.206	-2.67717	-1.70561	-1.82187	-3.1323	-1.37931	-3.31507	-0.275288	-3.44361	0.310783	-1.93771	1.33871
41.7085	-2.66554	-1.74459	-1.82592	-3.16482	-1.40539	-3.30754	-0.316314	-3.44425	0.263774	-1.95673	1.32226
42.2111	-2.65073	-1.79268	-1.83856	-3.19504	-1.42238	-3.28985	-0.346016	-3.4433	0.211016	-1.97417	1.30477
42.7136	-2.646	-1.83968	-1.85043	-3.22344	-1.45272	-3.27432	-0.389556	-3.44101	0.166592	-1.99451	1.28693
43.2161	-2.63082	-1.88183	-1.85809	-3.25908	-1.4723	-3.25951	-0.428438	-3.44674	0.106983	-2.01443	1.26898
43.7186	-2.62958	-1.93507	-1.87869	-3.28578	-1.50106	-3.23653	-0.472207	-3.44424	0.0556215	-2.03639	1.24901
44.2211	-2.62201	-1.97644	-1.89017	-3.32587	-1.52975	-3.22383	-0.523296	-3.45592	-0.00251759	-2.06109	1.23152
44.7236	-2.62149	-2.02768	-1.91541	-3.35536	-1.55545	-3.19889	-0.569018	-3.45795	-0.067175	-2.08538	1.20984
45.2261	-2.62729	-2.0756	-1.94257	-3.39785	-1.59365	-3.18522	-0.631132	-3.47391	-0.124497	-2.11686	1.19201
45.7286	-2.62978	-2.12028	-1.97239	-3.43456	-1.62193	-3.16564	-0.684136	-3.48541	-0.19787	-2.14578	1.17078
46.2312	-2.64904	-2.1749	-2.01929	-3.47774	-1.66479	-3.14969	-0.753566	-3.50463	-0.264037	-2.18419	1.15086
46.7337	-2.66164	-2.21797	-2.0617	-3.52408	-1.70376	-3.1402	-0.819681	-3.52866	-0.338068	-2.22175	1.13188
47.2362	-2.6904	-2.27241	-2.12311	-3.56804	-1.74725	-3.1252	-0.893585	-3.55179	-0.419668	-2.26572	1.10956
47.7387	-2.71996	-2.32257	-2.18716	-3.62362	-1.79989	-3.12579	-0.975532	-3.58823	-0.495355	-2.31535	1.09213
48.2412	-2.75517	-2.3724	-2.25747	-3.67066	-1.84548	-3.11866	-1.05438	-3.6175	-0.588461	-2.36447	1.06941
48.7437	-2.803	-2.432	-2.34323	-3.73282	-1.90694	-3.12641	-1.15003	-3.66328	-0.676058	-2.42598	1.05107
49.2462	-2.84606	-2.48167	-2.42368	-3.78619	-1.96023	-3.13387	-1.23721	-3.70137	-0.773306	-2.48262	1.03017
49.7487	-2.90718	-2.54463	-2.52134	-3.85129	-2.02275	-3.14696	-1.34096	-3.75211	-0.879625	-2.55187	1.00952
50.2513	-2.96275	-2.60253	-2.61647	-3.91322	-2.08716	-3.17136	-1.43999	-3.80043	-0.981519	-2.61949	0.990492
50.7538	-3.03021	-2.66256	-2.71581	-3.97829	-2.1473	-3.19161	-1.54639	-3.85239	-1.10143	-2.69178	0.968602
51.2563	-3.10117	-2.73079	-2.8242	-4.04847	-2.21955	-3.22963	-1.65783	-3.90985	-1.21581	-2.77081	0.949642
51.7588	-3.17137	-2.78954	-2.92352	-4.11253	-2.28049	-3.2612	-1.76484	-3.96128	-1.33895	-2.84486	0.928394
52.2613	-3.25479	-2.86139	-3.03563	-4.18791	-2.35283	-3.30652	-1.88518	-4.02414	-1.46889	-2.93081	0.908446
52.7638	-3.32924	-2.92617	-3.13971	-4.25192	-2.41991	-3.35226	-1.99469	-4.0755	-1.59185	-3.00903	0.888169
53.2663	-3.41754	-2.99439	-3.246	-4.32776	-2.48703	-3.40032	-2.11792	-4.13861	-1.72884	-3.09538	0.868166
53.7688	-3.49975	-3.06869	-3.35621	-4.3935	-2.56115	-3.45881	-2.23333	-4.19139	-1.8565	-3.17993	0.847769
54.2714	-3.58605	-3.13428	-3.45554	-4.46538	-2.62461	-3.50973	-2.35428	-4.25006	-1.98871	-3.26318	0.828855
54.7739	-3.67663	-3.21303	-3.56498	-4.53389	-2.7004	-3.5755	-2.47704	-4.3051	-2.12373	-3.35226	0.808089
55.2764	-3.75945	-3.28362	-3.66306	-4.59951	-2.76614	-3.63277	-2.59416	-4.35685	-2.2486	-3.4338	0.78955
55.7789	-3.85392	-3.35949	-3.76286	-4.66999	-2.83685	-3.69945	-2.72192	-4.4132	-2.38433	-3.52245	0.769907
56.2814	-3.93682	-3.43958	-3.86279	-4.72984	-2.9084	-3.7657	-2.83758	-4.45843	-2.50873	-3.60532	0.749945
56.7839	-4.02826	-3.51211	-3.9513	-4.79958	-2.97229	-3.83005	-2.96524	-4.51331	-2.63574	-3.68977	0.732703
57.2864	-4.11503	-3.59739	-4.04798	-4.85622	-3.04657	-3.9038	-3.08331	-4.55465	-2.76409	-3.77434	0.711175
57.7889	-4.19908	-3.67338	-4.13122	-4.92178	-3.1081	-3.96729	-3.20612	-4.60467	-2.88126	-3.85477	0.695288
58.2915	-4.28894	-3.75597	-4.21649	-4.97823	-3.17811	-4.04328	-3.3286	-4.64528	-3.00799	-3.9381	0.674628
58.794	-4.36658	-3.84056	-4.29927	-5.03716	-3.24275	-4.10995	-3.44509	-4.68805	-3.12269	-4.0169	0.657555
59.2965	-4.45385	-3.91861	-4.37127	-5.09524	-3.30439	-4.18254	-3.57028	-4.72978	-3.23908	-4.09612	0.64034
59.799	-4.52943	-4.00839	-4.45042	-5.14745	-3.37262	-4.25481	-3.68281	-4.76518	-3.35612	-4.17414	0.621107
60.3015	-4.6079	-4.08783	-4.51533	-5.20694	-3.42862	-4.32189	-3.80612	-4.8076	-3.46165	-4.24932	0.607227
60.804	-4.68425	-4.17474	-4.58348	-5.255	-3.49531	-4.3979	-3.91871	-4.83791	-3.5762	-4.32483	0.587995
61.3065	-4.75222	-4.2612	-4.64755	-5.3141	-3.55234	-4.46197	-4.03565	-4.87878	-3.67876	-4.39806	0.574966
61.809	-4.82745	-4.34209	-4.70258	-5.36214	-3.61222	-4.53664	-4.15068	-4.90771	-3.78285	-4.46937	0.559027
62.3116	-4.8888	-4.43326	-4.7646	-5.41877	-3.67423	-4.60225	-4.25971	-4.94445	-3.88763	-4.54152	0.545077
62.8141	-4.95779	-4.51321	-4.81285	-5.47057	-3.72775	-4.67109	-4.37589	-4.97546	-3.98112	-4.60953	0.533621
63.3166	-5.0182	-4.60121	-4.86655	-5.52383	-3.79245	-4.74081	-4.47916	-5.00692	-4.08353	-4.67918	0.519841
63.8191	-5.07746	-4.68646	-4.91583	-5.58109	-3.84591	-4.80342	-4.59224	-5.04168	-4.17423	-4.74648	0.511257
64.3216	-5.13935	-4.76729	-4.95915	-5.63205	-3.90797	-4.87567	-4.69377	-5.06914	-4.26645	-4.81232	0.500295
64.8241	-5.19054	-4.85694	-5.01039	-5.69382	-3.96791	-4.93606	-4.79947	-5.10704	-4.35943	-4.88018	0.492488
65.3266	-5.25132	-4.93508	-5.04974	-5.74521	-4.02547	-5.00655	-4.90206	-5.13388	-4.44134	-4.94341	0.485507
65.8291	-5.30028	-5.02197	-5.0977	-5.80864	-4.09294	-5.06997	-4.999	-5.17275	-4.53213	-5.0106	0.47821
66.3317	-5.3555	-5.1044	-5.14179	-5.86355	-4.15064	-5.13549	-5.10216	-5.20299	-4.61156	-5.07423	0.473791
66.8342	-5.4076	-5.18409	-5.18373	-5.92557	-4.22129	-5.2044	-5.19278	-5.24061	-4.69261	-5.13919	0.468217
67.3367	-5.45587	-5.27148	-5.23462	-5.98577	-4.28644	-5.2657	-5.29307	-5.277	-4.77466	-5.20496	0.46414
67.8392	-5.51177	-5.34781	-5.27572	-6.04459	-4.35598	-5.33798	-5.38187	-5.31255	-4.84598	-5.26825	0.460795
68.3417	-5.55674	-5.43386	-5.32807	-6.10936	-4.43186	-5.39927	-5.47553	-5.35528	-4.9263	-5.33514	0.456291
68.8442	-5.61248	-5.51425	-5.37645	-6.16517	-4.50117	-5.47007	-5.56582	-5.3898	-4.99567	-5.39899	0.453888
69.3467	-5.65991	-5.59391	-5.4256	-6.23135	-4.58414	-5.53548	-5.65156	-5.43634	-5.06683	-5.46501	0.449792
69.8492	-5.71089	-5.68019	-5.48307	-6.28572	-4.65853	-5.60107	-5.74322	-5.47207	-5.13923	-5.53044	0.446462
70.3518	-5.7635	-5.7562	-5.53148	-6.34894	-4.74182	-5.67104	-5.82316	-5.51839	-5.20121	-5.59508	0.443499
70.8543	-5.80886	-5.84257	-5.59143	-6.40345	-4.82521	-5.7315	-5.9128	-5.55729	-5.27219	-5.66059	0.438712
71.3568	-5.86376	-5.92199	-5.64524	-6.4599	-4.90531	-5.80193	-5.99098	-5.59967	-5.33234	-5.72457	0.436311
71.8593	-5.90682	-6.00225	-5.70034	-6.51462	-4.99528	-5.86041	-6.0744	-5.64188	-5.39406	-5.78779	0.431262
72.3618	-5.95772	-6.08722	-5.76055	-6.56245	-5.07428	-5.92534	-6.15365	-5.6784	-5.45664	-5.85069	0.428261
72.8643	-6.00224	-6.16205	-5.81056	-6.61525	-5.16318	-5.9846	-6.22865	-5.72157	-5.5083	-5.91071	0.424412
73.3668	-6.04446	-6.24633	-5.87012	-6.6548	-5.24489	-6.04015	-6.30826	-5.75236	-5.56805	-5.96994	0.420549
73.8693	-6.09017	-6.32114	-5.92009	-6.70173	-5.32592	-6.09924	-6.37573	-5.79212	-5.61623	-6.02693	0.418247
74.3719	-6.12396	-6.39654	-5.97051	-6.73459	-5.40991	-6.14567	-6.45135	-5.8185	-5.66491	-6.07955	0.414507
74.8744	-6.16577	-6.47276	-6.02188	-6.77129	-5.48198	-6.1996	-6.51382	-5.84997	-5.71346	-6.13228	0.413169
75.3769	-6.19486	-6.53723	-6.06134	-6.79866	-5.56186	-6.23992	-6.57985	-5.87281	-5.75013	-6.17741	0.410687
75.8794	-6.22642	-6.60805	-6.10746	-6.82198	-5.62839	-6.2826	-6.63881	-5.89238	-5.79369	-6.2222	0.40988
76.3819	-6.25335	-6.66543	-6.14027	-6.8433	-5.69619	-6.31882	-6.69149	-5.91076	-5.82463	-6.26047	0.408968
76.8844	-6.2717	-6.72151	-6.17206	-6.85232	-5.75919	-6.34692	-6.74522	-5.91717	-5.85466	-6.29342	0.408854
77.3869	-6.29426	-6.77354	-6.20039	-6.86492	-5.81128	-6.37721	-6.78419	-5.92803	-5.8831	-6.3241	0.409193
77.8894	-6.30152	-6.81163	-6.21505	-6.86074	-5.867	-6.39163	-6.82777	-5.92218	-5.89799	-6.34394	0.410003
78.392	-6.31387	-6.85252	-6.23335	-6.86054	-5.90554	-6.41064	-6.85485	-5.92114	-5.91776	-6.36336	0.4113
78.8945	-6.31433	-6.87636	-6.23503	-6.84491	-5.94617	-6.41457	-6.88226	-5.90482	-5.9229	-6.37126	0.412849
79.397	-6.31166	-6.89718	-6.23439	-6.82789	-5.97466	-6.41674	-6.89864	-5.88783	-5.92472	-6.37486	0.41501
79.8995	-6.30714	-6.90979	-6.22627	-6.80149	-5.9944	-6.412	-6.90561	-5.86198	-5.92264	-6.37126	0.416846
80.402	-6.28951	-6.90706	-6.2032	-6.76518	-6.01197	-6.39525	-6.90942	-5.82681	-5.90458	-6.357	0.419649
80.9045	-6.27691	-6.90436	-6.18109	-6.72666	-6.01101	-6.37994	-6.89506	-5.79042	-5.88902	-6.33939	0.421394
81.407	-6.24844	-6.88203	-6.13979	-6.67092	-6.01139	-6.34663	-6.88134	-5.73736	-5.85679	-6.3083	0.424334
81.9095	-6.22201	-6.85581	-6.09547	-6.617	-5.99379	-6.31597	-6.8474	-5.6875	-5.81907	-6.27267	0.42584
82.4121	-6.18645	-6.81821	-6.04069	-6.54351	-5.97011	-6.27022	-6.81039	-5.61876	-5.77586	-6.22602	0.428331
82.9146	-6.14255	-6.76479	-5.97086	-6.47023	-5.93801	-6.21987	-6.75873	-5.55178	-5.71495	-6.17019	0.429607
83.4171	-6.09922	-6.7095	-5.90061	-6.3811	-5.88857	-6.16361	-6.69494	-5.46991	-5.65517	-6.10696	0.431193
83.9196	-6.03914	-6.63305	-5.81012	-6.28556	-5.83863	-6.09288	-6.6251	-5.3831	-5.57759	-6.03169	0.432329
84.4221	-5.98282	-6.55276	-5.71738	-6.18184	-5.76755	-6.02397	-6.53496	-5.28939	-5.49335	-5.94934	0.432743
84.9246	-5.9108	-6.45901	-5.61266	-6.06362	-5.69352	-5.93626	-6.44372	-5.18239	-5.40315	-5.85613	0.433881
85.4271	-5.83573	-6.35004	-5.49418	-5.9446	-5.60581	-5.85013	-6.33072	-5.07616	-5.29463	-5.75356	0.433021
85.9296	-5.75412	-6.2384	-5.3751	-5.80601	-5.50474	-5.75008	-6.2141	-4.95137	-5.18741	-5.64237	0.434144
86.4322	-5.65861	-6.10525	-5.23603	-5.66975	-5.40106	-5.6435	-6.08217	-4.8306	-5.06277	-5.52108	0.432226
86.9347	-5.56503	-5.96957	-5.09672	-5.51491	-5.27679	-5.53319	-5.93854	-4.69219	-4.93214	-5.39101	0.432857
87.4372	-5.45267	-5.8197	-4.94519	-5.35968	-5.15335	-5.40722	-5.78956	-4.55502	-4.7971	-5.25328	0.430664
87.9397	-5.34189	-5.65691	-4.78286	-5.19286	-5.01353	-5.28476	-5.62147	-4.40725	-4.64508	-5.10518	0.429829
88.4422	-5.21808	-5.49241	-4.62137	-5.01893	-4.8673	-5.14446	-5.45465	-4.25365	-4.49681	-4.95196	0.428429
88.9447	-5.08701	-5.30818	-4.44212	-4.84314	-4.71708	-5.00627	-5.26813	-4.09927	-4.33367	-4.78943	0.425236
89.4472	-4.95427	-5.12508	-4.26676	-4.65367	-4.55112	-4.85748	-5.08187	-3.9321	-4.16768	-4.62111	0.425003
89.9497	-4.80546	-4.9294	-4.08097	-4.47015	-4.39014	-4.70234	-4.88364	-3.77202	-4.00128	-4.44838	0.419679
90.4523	-4.6618	-4.72582	-3.88969	-4.27089	-4.21328	-4.54808	-4.6786	-3.59676	-3.82169	-4.2674	0.419463
90.9548	-4.50229	-4.52393	-3.7026	-4.07985	-4.03901	-4.37971	-4.47329	-3.43078	-3.65089	-4.08693	0.413703
91.4573	-4.34453	-4.30674	-3.50217	-3.87758	-3.86012	-4.21932	-4.25429	-3.25392	-3.46987	-3.89873	0.411295
91.9598	-4.18119	-4.09683	-3.31164	-3.67968	-3.67413	-4.0453	-4.04343	-3.08225	-3.29125	-3.71175	0.407056
92.4623	-4.01003	-3.878	-3.11407	-3.48024	-3.49657	-3.87705	-3.81865	-2.90927	-3.11781	-3.52241	0.401027
92.9648	-3.84535	-3.65854	-2.91815	-3.27807	-3.30698	-3.70489	-3.60218	-2.73396	-2.93625	-3.3316	0.398634
93.4673	-3.6673	-3.44538	-2.73064	-3.08496	-3.12903	-3.52983	-3.38004	-2.56791	-2.76943	-3.14495	0.389873
93.9698	-3.49966	-3.22271	-2.53534	-2.8835	-2.94626	-3.36332	-3.1592	-2.39349	-2.59734	-2.95565	0.3875
94.4724	-3.3239	-3.01403	-2.35613	-2.69777	-2.76691	-3.18723	-2.94511	-2.23495	-2.43297	-2.77322	0.378712
94.9749	-3.15194	-2.80015	-2.17306	-2.50352	-2.59683	-3.02592	-2.72452	-2.0676	-2.27861	-2.59135	0.374043
95.4774	-2.98485	-2.59297	-1.99837	-2.32476	-2.42065	-2.85739	-2.51969	-1.91584	-2.12025	-2.41497	0.367571
95.9799	-2.8119	-2.39563	-1.83473	-2.14383	-2.26193	-2.6997	-2.30682	-1.76155	-1.98098	-2.24412	0.360018
96.4824	-2.65406	-2.19402	-1.66785	-1.97197	-2.09789	-2.5458	-2.10995	-1.61636	-1.83953	-2.07749	0.356194
96.9849	-2.48806	-2.01141	-1.52112	-1.80824	-1.94645	-2.39295	-1.91232	-1.47902	-1.70915	-1.91875	0.34749
97.4874	-2.33627	-1.82582	-1.37194	-1.64504	-1.80151	-2.25582	-1.72273	-1.34211	-1.59126	-1.76583	0.344959
97.9899	-2.18596	-1.65247	-1.23588	-1.50121	-1.65719	-2.11337	-1.54625	-1.22397	-1.47148	-1.62087	0.337667
98.4925	-2.04023	-1.49159	-1.11215	-1.34945	-1.53296	-1.99253	-1.36687	-1.09823	-1.37408	-1.48423	0.335679
98.995	-1.8921	-1.32811	-0.986709	-1.20516	-1.39909	-1.86249	-1.18902	-0.982646	-1.27007	-1.34615	0.331566
99.4975	-1.76572	-1.16962	-0.871175	-1.10401	-1.27445	-1.74185	-1.05356	-0.899958	-1.17719	-1.22862	0.324436
100	-1.7587	-1.06363	-0.792061	-1.10919	-1.20913	-1.69485	-1.05381	-0.904921	-1.15124	-1.19306	0.328015

## Sheet: M1a_RightLeg_NW
StancePhase	NDevR_Meas1	NDevR_Meas2	NDevR_Meas3	NDevR_Meas4	NDevR_Meas5	NDevR_Meas6	NDevR_Meas7	NDevR_Meas8	NDevR_Meas9	NDevR_Mean	NDevR_SD
0	-1.49425	-1.46577	-0.275973	-0.999354	-1.35662	-0.70936	-1.2507	-0.766678	-2.17328	-1.16578	0.552678
0.502513	-1.33093	-1.354	-0.184777	-0.848609	-1.25618	-0.618997	-1.039	-0.608206	-2.01903	-1.02886	0.538409
1.00503	-1.16325	-1.12276	0.00658572	-0.70789	-1.07291	-0.467394	-0.831192	-0.460548	-1.81421	-0.848174	0.524908
1.50754	-1.00468	-0.926468	0.167406	-0.568498	-0.922242	-0.347656	-0.628791	-0.315298	-1.63033	-0.686284	0.512863
2.01005	-0.859746	-0.72415	0.337395	-0.444085	-0.761941	-0.220051	-0.438783	-0.185585	-1.44824	-0.527243	0.503251
2.51256	-0.701821	-0.53195	0.498015	-0.305656	-0.607219	-0.097651	-0.233599	-0.0423243	-1.25154	-0.363749	0.490803
3.01508	-0.563081	-0.342549	0.658035	-0.187093	-0.456505	0.0184423	-0.0464365	0.0802892	-1.07072	-0.21218	0.482313
3.51759	-0.419452	-0.150965	0.822493	-0.0594325	-0.299214	0.14114	0.147686	0.211361	-0.879601	-0.0539981	0.474624
4.0201	-0.283706	0.0199496	0.96853	0.0550802	-0.160917	0.244609	0.332947	0.328442	-0.695197	0.0899708	0.46595
4.52261	-0.159582	0.199501	1.12617	0.167266	-0.0113286	0.36028	0.509833	0.442373	-0.520195	0.234924	0.46381
5.02513	-0.0293307	0.358474	1.26577	0.278008	0.119813	0.456464	0.690575	0.55404	-0.336693	0.373014	0.457781
5.52764	0.0782522	0.512721	1.40386	0.373793	0.250603	0.557193	0.849879	0.649835	-0.174452	0.500188	0.457732
6.03015	0.195131	0.662526	1.54076	0.478301	0.377245	0.650714	1.01927	0.753623	-0.00598353	0.630176	0.458021
6.53266	0.293646	0.789077	1.65769	0.560648	0.486042	0.73362	1.16516	0.834295	0.151592	0.741308	0.457761
7.03518	0.390472	0.921625	1.78447	0.654709	0.602955	0.823844	1.31557	0.925941	0.29657	0.85735	0.46337
7.53769	0.484683	1.02933	1.88985	0.728725	0.695817	0.893063	1.45252	0.996496	0.447749	0.957581	0.464943
8.0402	0.56217	1.13361	1.99556	0.808552	0.793538	0.974385	1.57996	1.07195	0.575615	1.05504	0.471037
8.54271	0.649896	1.23008	2.09699	0.8787	0.878291	1.03776	1.70859	1.13661	0.709121	1.14734	0.47695
9.04523	0.715987	1.30532	2.1802	0.943044	0.951982	1.10442	1.81503	1.1944	0.831203	1.22684	0.480967
9.54774	0.790683	1.38731	2.27325	1.01089	1.02962	1.1674	1.93118	1.25466	0.941119	1.30957	0.489506
10.0503	0.853997	1.44477	2.34396	1.06202	1.08403	1.21865	2.02294	1.29718	1.0581	1.37618	0.493527
10.5528	0.911656	1.50353	2.41803	1.12572	1.14793	1.28028	2.12067	1.35155	1.15271	1.44579	0.500335
11.0553	0.974356	1.55427	2.48566	1.16864	1.19316	1.32155	2.20416	1.38435	1.25461	1.50453	0.50693
11.5578	1.01805	1.58892	2.53792	1.22445	1.23672	1.37566	2.28044	1.42964	1.34648	1.55981	0.510341
12.0603	1.07452	1.6326	2.6001	1.26476	1.2788	1.41454	2.35801	1.45891	1.42794	1.61224	0.518421
12.5628	1.11222	1.65425	2.63994	1.3096	1.30341	1.45526	2.41553	1.49243	1.51824	1.65565	0.520944
13.0653	1.15476	1.68269	2.68635	1.35108	1.33925	1.49559	2.48444	1.52213	1.58771	1.70044	0.527226
13.5678	1.1924	1.70372	2.72463	1.3848	1.35409	1.5224	2.53048	1.54362	1.66614	1.73581	0.531723
14.0704	1.21874	1.71439	2.75121	1.42778	1.37581	1.56127	2.58564	1.5738	1.73578	1.7716	0.535107
14.5729	1.255	1.73598	2.78785	1.45364	1.38952	1.57963	2.62766	1.58612	1.79617	1.80129	0.541384
15.0754	1.27066	1.73827	2.80336	1.49525	1.39374	1.60997	2.66621	1.61351	1.86638	1.82859	0.543934
15.5779	1.2984	1.75181	2.829	1.51851	1.40656	1.62703	2.70733	1.62172	1.91641	1.85298	0.550004
16.0804	1.31188	1.75793	2.84563	1.55451	1.39887	1.64357	2.73153	1.64204	1.97625	1.87358	0.553858
16.5829	1.3251	1.75848	2.85507	1.58001	1.40328	1.6625	2.76908	1.65114	2.02787	1.8925	0.559163
17.0854	1.34038	1.77041	2.8748	1.60753	1.3933	1.66639	2.78553	1.66185	2.07104	1.90791	0.564207
17.5879	1.34018	1.76502	2.87532	1.63743	1.38259	1.68403	2.81368	1.67444	2.12485	1.92195	0.569877
18.0905	1.35346	1.77387	2.88911	1.65692	1.37478	1.68222	2.82917	1.67643	2.15929	1.93281	0.57513
18.593	1.3475	1.77435	2.89299	1.68984	1.35069	1.69214	2.84373	1.69168	2.20458	1.94305	0.581624
19.0955	1.35126	1.77306	2.89383	1.70502	1.34046	1.69227	2.86087	1.68924	2.24251	1.94983	0.587563
19.598	1.3473	1.78229	2.90439	1.73697	1.31214	1.69072	2.86285	1.70371	2.27296	1.95704	0.593668
20.1005	1.33796	1.7756	2.8976	1.75304	1.29139	1.69558	2.87863	1.70255	2.31497	1.96081	0.601664
20.603	1.33742	1.78481	2.90628	1.77976	1.26677	1.68546	2.87393	1.71245	2.33839	1.96503	0.60639
21.1055	1.31951	1.784	2.90385	1.80076	1.23322	1.69155	2.88232	1.717	2.37349	1.9673	0.61623
21.608	1.3171	1.7844	2.90195	1.8202	1.21181	1.68082	2.87783	1.7206	2.40188	1.96851	0.620788
22.1106	1.30005	1.79347	2.90823	1.84691	1.17241	1.68204	2.87448	1.73195	2.42343	1.97033	0.629966
22.6131	1.28976	1.78768	2.89858	1.86045	1.14701	1.67796	2.87349	1.73085	2.45713	1.96921	0.63675
23.1156	1.28037	1.7985	2.9053	1.89012	1.11193	1.67144	2.85933	1.74643	2.4727	1.97068	0.642766
23.6181	1.26237	1.7974	2.89906	1.90191	1.07733	1.67532	2.85963	1.74491	2.50046	1.96871	0.652448
24.1206	1.25984	1.80008	2.89602	1.92974	1.05074	1.66441	2.84071	1.76011	2.5219	1.96929	0.65551
24.6231	1.24165	1.80906	2.89873	1.94448	1.01043	1.67119	2.83674	1.76299	2.53692	1.96802	0.665685
25.1256	1.23974	1.80446	2.88679	1.96626	0.987499	1.66329	2.82042	1.7737	2.56445	1.9674	0.668546
25.6281	1.23062	1.81666	2.89139	1.98662	0.951258	1.66613	2.80787	1.78374	2.57417	1.96761	0.675583
26.1307	1.22467	1.81531	2.88138	2.00096	0.924373	1.66697	2.79806	1.78866	2.59645	1.96631	0.680722
26.6332	1.22813	1.82025	2.87719	2.02608	0.899282	1.66321	2.77755	1.80509	2.61271	1.96772	0.682994
27.1357	1.22044	1.82904	2.87622	2.03506	0.866984	1.6723	2.7724	1.80636	2.62288	1.96685	0.690039
27.6382	1.23189	1.82588	2.86234	2.06091	0.850997	1.66583	2.74957	1.82524	2.64589	1.96873	0.689229
28.1407	1.23028	1.83935	2.86479	2.06892	0.820231	1.67701	2.74339	1.82726	2.65134	1.96918	0.695093
28.6432	1.24187	1.83798	2.85124	2.09041	0.804913	1.67507	2.72532	1.84354	2.66963	1.97111	0.694539
29.1457	1.25284	1.84526	2.84583	2.10165	0.784235	1.68161	2.71319	1.85047	2.68204	1.97302	0.696154
29.6482	1.26101	1.85381	2.84091	2.1153	0.763806	1.68889	2.70373	1.86061	2.68844	1.97517	0.697848
30.1508	1.28383	1.85236	2.82506	2.13149	0.754686	1.68903	2.68546	1.87399	2.70766	1.97817	0.694844
30.6533	1.29261	1.86695	2.82498	2.13728	0.732087	1.7037	2.68279	1.87776	2.70919	1.98082	0.69765
31.1558	1.31983	1.86578	2.80821	2.15662	0.727411	1.70203	2.6634	1.89559	2.72337	1.98469	0.692712
31.6583	1.33687	1.87543	2.8021	2.15796	0.711203	1.71721	2.66169	1.89612	2.73138	1.98777	0.69343
32.1608	1.36087	1.88378	2.79427	2.17612	0.702581	1.72077	2.64805	1.91382	2.73309	1.99259	0.690059
32.6633	1.38986	1.88437	2.77834	2.17803	0.697945	1.73003	2.64198	1.9158	2.7473	1.99596	0.686378
33.1658	1.40949	1.90015	2.77777	2.19052	0.684263	1.74238	2.63811	1.92866	2.74342	2.00164	0.685781
33.6683	1.4462	1.8998	2.76076	2.19693	0.687458	1.74491	2.62696	1.93577	2.75184	2.00563	0.678629
34.1709	1.4673	1.91241	2.75715	2.2016	0.675844	1.763	2.63133	1.94141	2.75362	2.01152	0.678572
34.6734	1.50297	1.92149	2.75009	2.21331	0.67791	1.76406	2.61969	1.9543	2.74862	2.01694	0.671647
35.1759	1.53238	1.92561	2.7383	2.21156	0.676167	1.78051	2.62648	1.95404	2.75559	2.02229	0.668561
35.6784	1.56122	1.94409	2.74135	2.22587	0.672067	1.78688	2.62105	1.96996	2.74388	2.0296	0.664942
36.1809	1.59977	1.94693	2.72869	2.22201	0.680428	1.7958	2.62451	1.96807	2.74391	2.03446	0.657646
36.6834	1.62368	1.96501	2.73164	2.23428	0.674116	1.80991	2.62937	1.98243	2.73666	2.04301	0.656655
37.1859	1.66474	1.97789	2.72917	2.23329	0.684852	1.81154	2.62806	1.98386	2.7221	2.04839	0.647999
37.6884	1.69092	1.98916	2.72481	2.23954	0.685023	1.8292	2.64171	1.99274	2.71895	2.05689	0.645785
38.191	1.7259	2.01403	2.73366	2.24441	0.690307	1.82941	2.63958	2.00054	2.69665	2.06383	0.639866
38.6935	1.75961	2.02449	2.72696	2.24352	0.701233	1.84299	2.65604	2.00292	2.68573	2.0715	0.633663
39.196	1.78542	2.05237	2.73681	2.25372	0.701126	1.84818	2.65947	2.01667	2.66722	2.08011	0.631346
39.6985	1.82452	2.07373	2.73841	2.24811	0.718095	1.85265	2.67253	2.01509	2.64129	2.08716	0.62284
40.201	1.84589	2.09692	2.74008	2.25987	0.720378	1.86424	2.68564	2.03122	2.6267	2.09677	0.620867
40.7035	1.88228	2.13258	2.75221	2.25418	0.73451	1.86106	2.69323	2.03051	2.59315	2.10375	0.614317
41.206	1.90689	2.15514	2.74865	2.26254	0.746596	1.87408	2.7147	2.04437	2.57129	2.11381	0.609466
41.7085	1.9335	2.19659	2.76176	2.26104	0.754082	1.8698	2.72021	2.04916	2.54233	2.12094	0.606667
42.2111	1.96436	2.22991	2.76385	2.26242	0.775422	1.87679	2.74409	2.05765	2.5068	2.13125	0.600002
42.7136	1.98129	2.26804	2.76833	2.26664	0.781655	1.87752	2.75381	2.06998	2.48356	2.13898	0.59855
43.2161	2.01345	2.31685	2.78094	2.26072	0.804553	1.87462	2.77364	2.07339	2.4428	2.149	0.594076
43.7186	2.02735	2.35378	2.77925	2.26853	0.818887	1.881	2.79196	2.09177	2.41539	2.15866	0.591192
44.2211	2.05191	2.41024	2.79521	2.25845	0.836917	1.87121	2.80531	2.09375	2.38295	2.16733	0.590706
44.7236	2.06928	2.45667	2.79895	2.26536	0.86347	1.87805	2.83139	2.11407	2.34646	2.18041	0.587365
45.2261	2.0812	2.5102	2.80831	2.25615	0.878708	1.86907	2.84144	2.11983	2.32493	2.18776	0.588534
45.7286	2.10194	2.57167	2.82388	2.25791	0.912678	1.87007	2.86964	2.13778	2.28907	2.20385	0.588056
46.2312	2.10437	2.62192	2.82689	2.25401	0.934188	1.86842	2.88276	2.15136	2.26968	2.21262	0.588137
46.7337	2.12184	2.69101	2.84781	2.24921	0.967462	1.86189	2.90669	2.16475	2.24859	2.22881	0.591428
47.2362	2.12353	2.74725	2.85506	2.25243	1.00251	1.86824	2.92787	2.18671	2.22662	2.24336	0.591079
47.7387	2.1312	2.81157	2.87052	2.24364	1.03265	1.85928	2.94513	2.19657	2.22247	2.25701	0.59535
48.2412	2.1391	2.87954	2.88975	2.25258	1.07961	1.86864	2.97449	2.22369	2.20664	2.27934	0.597168
48.7437	2.13752	2.93588	2.89832	2.24544	1.11267	1.86567	2.98856	2.23375	2.20905	2.29187	0.599612
49.2462	2.15131	3.00885	2.92451	2.25672	1.16271	1.87224	3.02138	2.26085	2.21114	2.31886	0.604098
49.7487	2.14871	3.06558	2.93579	2.25738	1.2068	1.88073	3.03919	2.2756	2.21255	2.33581	0.605084
50.2513	2.16233	3.13094	2.95738	2.26801	1.25269	1.88334	3.06934	2.29824	2.23142	2.36152	0.609875
50.7538	2.16821	3.19552	2.97976	2.28018	1.309	1.90182	3.09626	2.32016	2.23728	2.38758	0.61153
51.2563	2.17667	3.2488	2.99307	2.28943	1.35195	1.90515	3.12071	2.33658	2.2595	2.4091	0.614412
51.7588	2.19402	3.3165	3.02282	2.31257	1.41268	1.92643	3.15667	2.36431	2.27921	2.4428	0.617347
52.2613	2.19884	3.36539	3.03635	2.3225	1.46013	1.93688	3.17767	2.37599	2.29569	2.46327	0.61861
52.7638	2.22195	3.42367	3.06188	2.35216	1.51538	1.9534	3.21712	2.40473	2.32727	2.49751	0.621431
53.2663	2.23006	3.47704	3.08511	2.36652	1.57209	1.9731	3.24041	2.41535	2.34334	2.52256	0.622657
53.7688	2.24982	3.52027	3.1012	2.39675	1.619	1.98241	3.27607	2.43932	2.37354	2.55093	0.624331
54.2714	2.26692	3.57598	3.13228	2.41888	1.68099	2.00664	3.30638	2.45262	2.39905	2.58219	0.625948
54.7739	2.27884	3.6118	3.14642	2.44526	1.72575	2.01259	3.33416	2.46797	2.41921	2.60467	0.627264
55.2764	2.30343	3.65872	3.1742	2.47598	1.78353	2.03273	3.37142	2.48553	2.4526	2.63757	0.628447
55.7789	2.31109	3.69798	3.19692	2.49769	1.83423	2.04129	3.39299	2.49227	2.46863	2.65923	0.630524
56.2814	2.33514	3.72983	3.21487	2.53446	1.88201	2.05088	3.43189	2.51241	2.49734	2.68765	0.631188
56.7839	2.3462	3.77293	3.24623	2.55433	1.93982	2.06419	3.45305	2.5142	2.52006	2.71233	0.63351
57.2864	2.36205	3.79645	3.26055	2.59228	1.98123	2.06342	3.48651	2.53282	2.53655	2.73465	0.635075
57.7889	2.38076	3.83315	3.28994	2.61498	2.03895	2.07743	3.51266	2.53501	2.56573	2.76095	0.636199
58.2915	2.38801	3.86008	3.31164	2.64932	2.08328	2.07259	3.53668	2.54797	2.57722	2.78076	0.639657
58.794	2.41115	3.88291	3.33107	2.67865	2.13282	2.08027	3.56864	2.55504	2.60142	2.80466	0.639712
59.2965	2.41703	3.91574	3.36196	2.70715	2.18544	2.07871	3.58501	2.56084	2.61976	2.82574	0.64361
59.799	2.43701	3.93014	3.37608	2.74391	2.22626	2.07608	3.61829	2.57443	2.63219	2.84604	0.644861
60.3015	2.44997	3.95966	3.40633	2.76808	2.28312	2.08053	3.63323	2.5755	2.65773	2.86824	0.646509
60.804	2.46229	3.97785	3.42643	2.80966	2.32297	2.07052	3.66128	2.59404	2.66606	2.8879	0.650596
61.3065	2.48464	3.99557	3.44685	2.83407	2.37484	2.07754	3.68104	2.59595	2.68768	2.90869	0.649546
61.809	2.49267	4.02198	3.47646	2.876	2.42178	2.06839	3.70015	2.61602	2.70407	2.93084	0.65466
62.3116	2.51909	4.03174	3.48998	2.90595	2.46388	2.07218	3.72666	2.62501	2.71531	2.94998	0.653849
62.8141	2.53161	4.05829	3.52023	2.94456	2.51793	2.07167	3.73894	2.64371	2.74049	2.97416	0.655893
63.3166	2.55477	4.07231	3.53804	2.98349	2.55488	2.06994	3.76875	2.66375	2.74941	2.99504	0.658368
63.8191	2.57852	4.0895	3.55866	3.01811	2.60794	2.08018	3.78095	2.68073	2.77271	3.01859	0.65548
64.3216	2.59654	4.11384	3.58588	3.06591	2.64894	2.07719	3.80812	2.71182	2.79194	3.04446	0.66025
64.8241	2.63057	4.12364	3.598	3.09947	2.69307	2.09393	3.82719	2.72986	2.80723	3.067	0.655331
65.3266	2.64944	4.15135	3.62702	3.1527	2.74227	2.09806	3.84804	2.7683	2.83775	3.09721	0.657555
65.8291	2.68663	4.16547	3.64165	3.19028	2.77783	2.11525	3.87656	2.79202	2.85325	3.1221	0.65532
66.3317	2.71521	4.18609	3.66166	3.24419	2.82991	2.13294	3.89284	2.83257	2.88432	3.1533	0.65126
66.8342	2.74937	4.21186	3.68572	3.29041	2.86517	2.14848	3.92761	2.86599	2.91249	3.18412	0.652898
67.3367	2.79163	4.2252	3.69637	3.34159	2.91079	2.17965	3.94568	2.9047	2.93769	3.21481	0.644114
67.8392	2.82371	4.25678	3.724	3.39816	2.95335	2.19774	3.98039	2.94893	2.97905	3.25135	0.645632
68.3417	2.87539	4.27359	3.73597	3.44644	2.98886	2.23628	4.00689	2.98508	3.00607	3.28384	0.637466
68.8442	2.91294	4.2996	3.75605	3.51116	3.03782	2.26433	4.03694	3.03749	3.04915	3.32283	0.633753
69.3467	2.96578	4.32815	3.77769	3.55958	3.06915	2.30347	4.07413	3.07374	3.08964	3.36015	0.62977
69.8492	3.01617	4.34613	3.78803	3.62733	3.11614	2.34614	4.10001	3.12906	3.12707	3.39956	0.619861
70.3518	3.06577	4.38164	3.815	3.68027	3.15281	2.38402	4.14404	3.16963	3.18049	3.44152	0.61834
70.8543	3.12941	4.40091	3.82532	3.74546	3.19078	2.43924	4.17085	3.22236	3.21894	3.48259	0.606143
71.3568	3.17929	4.43117	3.84618	3.80586	3.23623	2.48026	4.21435	3.27034	3.27275	3.52627	0.602207
71.8593	3.24911	4.46053	3.86597	3.86506	3.267	2.54058	4.2478	3.31732	3.32307	3.57072	0.592286
72.3618	3.30734	4.48067	3.87676	3.93236	3.31517	2.59137	4.28482	3.37247	3.36921	3.61446	0.582977
72.8643	3.3751	4.51656	3.9033	3.98562	3.34772	2.64961	4.32668	3.41412	3.43031	3.661	0.57621
73.3668	3.44643	4.53451	3.91254	4.05543	3.38946	2.71295	4.35655	3.47256	3.47508	3.70617	0.563021
73.8693	3.50991	4.56466	3.93432	4.10559	3.43076	2.76747	4.40282	3.51223	3.53394	3.7513	0.556596
74.3719	3.59073	4.59036	3.9522	4.17135	3.46336	2.83922	4.4302	3.56805	3.58781	3.79925	0.54336
74.8744	3.65513	4.60864	3.96338	4.22186	3.5111	2.89446	4.47351	3.60972	3.63581	3.84151	0.534356
75.3769	3.73592	4.64081	3.98884	4.27769	3.54106	2.966	4.5044	3.65773	3.69718	3.88996	0.523412
75.8794	3.8081	4.65436	3.99655	4.32991	3.58586	3.02783	4.53877	3.70335	3.74029	3.93167	0.511639
76.3819	3.88125	4.6816	4.0184	4.37297	3.62197	3.09212	4.57568	3.74133	3.79585	3.97569	0.502488
76.8844	3.96218	4.70139	4.03354	4.42466	3.65686	3.16188	4.60035	3.78922	3.84462	4.01941	0.489978
77.3869	4.02775	4.71612	4.04439	4.45594	3.70075	3.21814	4.63993	3.81859	3.88592	4.05639	0.481029
77.8894	4.11012	4.7427	4.06762	4.50166	3.72801	3.2904	4.6595	3.86378	3.93924	4.10034	0.469582
78.392	4.17423	4.7504	4.07301	4.52472	3.77201	3.34369	4.69464	3.88834	3.97295	4.13266	0.460185
78.8945	4.24736	4.77276	4.09366	4.55816	3.80033	3.40951	4.71547	3.92476	4.01823	4.17114	0.450208
79.397	4.3146	4.78459	4.10481	4.57669	3.83481	3.4654	4.74018	3.94817	4.05587	4.20279	0.440845
79.8995	4.37242	4.79357	4.11411	4.59359	3.86972	3.51856	4.76558	3.97152	4.08548	4.23162	0.432145
80.402	4.43965	4.81176	4.13344	4.60895	3.8925	3.57735	4.7792	3.99492	4.1267	4.26272	0.423247
80.9045	4.48448	4.81107	4.13524	4.60901	3.93001	3.61828	4.80687	4.00462	4.1479	4.28305	0.415963
81.407	4.54184	4.82552	4.15294	4.6192	3.94811	3.6736	4.81441	4.02565	4.18047	4.30908	0.407402
81.9095	4.58052	4.82656	4.15843	4.6061	3.97838	3.70808	4.83801	4.02489	4.20513	4.32512	0.401865
82.4121	4.61886	4.82714	4.16434	4.60683	4.00031	3.75128	4.84653	4.03877	4.2217	4.34175	0.393762
82.9146	4.65479	4.83418	4.17743	4.58633	4.0174	3.78499	4.86032	4.03263	4.24995	4.35533	0.389508
83.4171	4.67273	4.82315	4.17336	4.5735	4.044	3.81159	4.87386	4.03472	4.25839	4.36281	0.38299
83.9196	4.70159	4.8277	4.18518	4.55063	4.05182	3.84484	4.87699	4.02757	4.27876	4.37168	0.37846
84.4221	4.70602	4.81681	4.18219	4.52297	4.07533	3.85781	4.89389	4.01609	4.29184	4.37366	0.37518
84.9246	4.71927	4.80851	4.18198	4.49976	4.0837	3.88496	4.89131	4.00949	4.29775	4.37519	0.36919
85.4271	4.71889	4.80453	4.1862	4.46001	4.09593	3.89218	4.90575	3.98676	4.3163	4.37406	0.369542
85.9296	4.71194	4.78476	4.17483	4.43498	4.11062	3.90644	4.90502	3.97884	4.31611	4.36928	0.363247
86.4322	4.70972	4.7817	4.17988	4.38904	4.11178	3.91457	4.91163	3.95033	4.32904	4.36419	0.365097
86.9347	4.68685	4.76285	4.1692	4.35871	4.12907	3.91412	4.91791	3.93729	4.33591	4.35688	0.361956
87.4372	4.67818	4.75078	4.165	4.31321	4.12828	3.92386	4.91625	3.90923	4.33706	4.34687	0.362224
87.9397	4.64974	4.74202	4.16388	4.27482	4.13967	3.91416	4.92924	3.88805	4.3524	4.33933	0.365019
88.4422	4.62807	4.72128	4.15066	4.23441	4.14654	3.92053	4.92494	3.86481	4.3508	4.32689	0.363193
88.9447	4.60243	4.71895	4.15539	4.18829	4.14874	3.91083	4.94002	3.83565	4.36425	4.31828	0.370992
89.4472	4.56705	4.70182	4.14527	4.15405	4.16473	3.90841	4.94163	3.8181	4.37376	4.30831	0.37054
89.9497	4.54476	4.69625	4.14634	4.10438	4.16456	3.90539	4.95414	3.78491	4.37982	4.29784	0.379539
90.4523	4.50348	4.6937	4.15022	4.07418	4.18312	3.89416	4.96787	3.77073	4.40244	4.29332	0.384785
90.9548	4.47883	4.68385	4.14665	4.0277	4.19221	3.89788	4.97749	3.73996	4.41068	4.28392	0.392564
91.4573	4.44275	4.69418	4.16282	3.99839	4.2075	3.88465	5.00376	3.72576	4.43652	4.28404	0.40435
91.9598	4.41115	4.69149	4.16586	3.96166	4.23228	3.88986	5.01584	3.70376	4.46115	4.28145	0.412567
92.4623	4.38645	4.70508	4.18464	3.93167	4.2473	3.88402	5.0501	3.68787	4.48497	4.28468	0.428051
92.9648	4.35073	4.72155	4.20595	3.90848	4.28441	3.88587	5.07291	3.67827	4.52803	4.29291	0.44012
93.4673	4.33495	4.73549	4.22431	3.87956	4.30998	3.893	5.10999	3.66234	4.55926	4.30099	0.456759
93.9698	4.30463	4.77079	4.26337	3.8697	4.35173	3.89239	5.14962	3.6648	4.61039	4.31971	0.473705
94.4724	4.29077	4.7947	4.29071	3.84681	4.3971	3.91094	5.18824	3.65354	4.66253	4.33726	0.492047
94.9749	4.27477	4.83844	4.33714	3.84698	4.44111	3.91494	5.2447	3.66439	4.71539	4.36421	0.51201
95.4774	4.25911	4.88382	4.38464	3.83625	4.50569	3.93855	5.28871	3.66342	4.78884	4.39434	0.533779
95.9799	4.25854	4.92985	4.43204	3.84242	4.55842	3.95547	5.35604	3.67808	4.851	4.4291	0.55524
96.4824	4.24491	4.99615	4.49863	3.84829	4.63295	3.979	5.41161	3.69114	4.93293	4.47062	0.579874
96.9849	4.25258	5.05056	4.55232	3.85827	4.70312	4.01212	5.48189	3.70674	5.01514	4.51475	0.603629
97.4874	4.24904	5.12547	4.62497	3.88134	4.77905	4.03632	5.55256	3.73377	5.09627	4.56431	0.628363
97.9899	4.25602	5.19806	4.69369	3.89546	4.868	4.08138	5.62014	3.75015	5.19581	4.61764	0.655463
98.4925	4.26683	5.27069	4.76079	3.93258	4.94383	4.11138	5.70317	3.78755	5.27911	4.67288	0.678192
98.995	4.27205	5.36076	4.84307	3.96075	5.04513	4.16276	5.78061	3.81358	5.38607	4.73609	0.707714
99.4975	4.29199	5.44696	4.91809	3.99435	5.14214	4.2112	5.85301	3.84518	5.49087	4.79931	0.733248
100	4.28416	5.5151	4.97849	3.98846	5.1971	4.22969	5.84777	3.83935	5.51959	4.82219	0.748742

## Sheet: M1b_LeftLeg_NH
StancePhase	NEleL_Meas1	NEleL_Meas2	NEleL_Meas3	NEleL_Meas4	NEleL_Meas5	NEleL_Meas6	NEleL_Meas7	NEleL_Meas8	NEleL_Meas9	NEleL_Meas10	NEleL_Mean	NEleL_SD
0	-1.841	-2.93467	-2.31987	-2.06324	-3.14636	-2.70514	-2.81423	-2.89601	-2.72146	-1.13823	-2.45802	0.618932
0.502513	-1.94822	-2.9897	-2.42118	-2.15687	-3.2226	-2.80859	-2.89482	-2.95927	-2.7906	-1.15726	-2.53491	0.626064
1.00503	-2.0556	-3.04976	-2.52039	-2.2786	-3.29547	-2.90814	-2.98595	-3.02589	-2.8668	-1.18484	-2.61714	0.631417
1.50754	-2.14653	-3.10752	-2.60389	-2.39234	-3.35115	-2.98866	-3.07034	-3.08778	-2.93853	-1.22482	-2.69115	0.632756
2.01005	-2.24415	-3.15283	-2.69204	-2.49167	-3.41085	-3.07369	-3.14053	-3.15866	-2.99683	-1.26126	-2.76225	0.63465
2.51256	-2.3272	-3.19681	-2.76775	-2.59087	-3.45433	-3.14253	-3.20968	-3.22105	-3.05467	-1.30374	-2.82686	0.633579
3.01508	-2.4156	-3.23602	-2.84903	-2.6851	-3.50156	-3.21532	-3.27081	-3.29397	-3.10548	-1.35793	-2.89308	0.62982
3.51759	-2.49149	-3.26381	-2.91445	-2.76687	-3.53123	-3.27057	-3.32111	-3.35903	-3.14644	-1.40697	-2.9472	0.624374
4.0201	-2.56393	-3.29372	-2.98574	-2.85113	-3.5619	-3.3273	-3.36947	-3.425	-3.18675	-1.47002	-3.00349	0.615936
4.52261	-2.63305	-3.30676	-3.04129	-2.91778	-3.57822	-3.36998	-3.40036	-3.49213	-3.21076	-1.53621	-3.04865	0.603172
5.02513	-2.688	-3.32364	-3.10047	-2.98702	-3.58975	-3.4086	-3.43273	-3.54809	-3.23779	-1.6023	-3.09184	0.590717
5.52764	-2.74625	-3.32515	-3.147	-3.04293	-3.5931	-3.43957	-3.44558	-3.61036	-3.2467	-1.68353	-3.12802	0.571518
6.03015	-2.78718	-3.32586	-3.19307	-3.09409	-3.58512	-3.46006	-3.45892	-3.65927	-3.2578	-1.76026	-3.15816	0.552784
6.53266	-2.82893	-3.3187	-3.23182	-3.14204	-3.57572	-3.47981	-3.45619	-3.70848	-3.25438	-1.84492	-3.1841	0.530877
7.03518	-2.86041	-3.30288	-3.26531	-3.1768	-3.55031	-3.48435	-3.44911	-3.75306	-3.24827	-1.93748	-3.2028	0.50535
7.53769	-2.8834	-3.28812	-3.29779	-3.21622	-3.52828	-3.493	-3.43339	-3.78665	-3.23506	-2.0238	-3.21857	0.482045
8.0402	-2.90676	-3.25888	-3.32069	-3.24043	-3.4893	-3.48537	-3.40706	-3.82427	-3.21266	-2.1222	-3.22676	0.454366
8.54271	-2.91438	-3.23572	-3.34829	-3.26903	-3.45481	-3.48299	-3.38028	-3.84687	-3.19117	-2.21733	-3.23409	0.429424
9.04523	-2.92694	-3.1984	-3.36361	-3.28914	-3.40674	-3.46761	-3.33834	-3.87191	-3.15561	-2.31023	-3.23285	0.40512
9.54774	-2.92583	-3.16547	-3.38743	-3.30626	-3.36044	-3.45476	-3.30141	-3.88985	-3.12616	-2.41112	-3.23287	0.382475
10.0503	-2.92453	-3.12518	-3.39872	-3.32567	-3.30742	-3.43561	-3.24906	-3.90057	-3.08202	-2.50047	-3.22492	0.364246
10.5528	-2.91976	-3.08253	-3.41971	-3.33459	-3.25109	-3.41382	-3.2024	-3.91535	-3.04437	-2.59274	-3.21764	0.350975
11.0553	-2.90554	-3.04215	-3.43067	-3.35254	-3.19619	-3.39361	-3.14507	-3.9169	-2.99646	-2.68271	-3.20618	0.34176
11.5578	-2.89746	-2.99246	-3.44987	-3.35943	-3.13295	-3.36544	-3.0896	-3.92474	-2.95085	-2.76034	-3.19231	0.341004
12.0603	-2.87599	-2.95198	-3.46386	-3.37326	-3.07787	-3.34524	-3.0317	-3.92479	-2.90291	-2.84236	-3.17899	0.344409
12.5628	-2.86153	-2.90002	-3.48252	-3.38353	-3.0118	-3.31402	-2.96966	-3.92281	-2.85087	-2.91185	-3.16086	0.354589
13.0653	-2.83958	-2.85768	-3.50212	-3.39217	-2.95701	-3.29358	-2.9137	-3.92469	-2.80471	-2.97445	-3.14597	0.369409
13.5678	-2.81671	-2.80851	-3.5218	-3.40723	-2.89244	-3.26288	-2.84874	-3.91623	-2.74922	-3.03691	-3.12607	0.388263
14.0704	-2.79741	-2.7631	-3.54856	-3.41322	-2.83787	-3.24146	-2.79527	-3.91703	-2.70476	-3.08249	-3.11012	0.40947
14.5729	-2.76859	-2.71999	-3.57113	-3.43029	-2.77858	-3.21443	-2.7319	-3.9097	-2.64974	-3.12796	-3.09023	0.43402
15.0754	-2.74999	-2.67271	-3.6056	-3.43846	-2.72449	-3.19169	-2.68033	-3.90546	-2.60584	-3.16558	-3.07401	0.458417
15.5779	-2.72125	-2.63606	-3.6331	-3.45356	-2.67308	-3.17035	-2.62285	-3.90415	-2.55516	-3.19031	-3.05599	0.484776
16.0804	-2.69939	-2.59064	-3.67494	-3.46768	-2.62064	-3.14694	-2.57265	-3.8961	-2.51089	-3.21812	-3.0398	0.511459
16.5829	-2.67596	-2.55852	-3.7093	-3.47942	-2.5781	-3.13181	-2.52409	-3.89903	-2.46724	-3.23205	-3.02555	0.536877
17.0854	-2.64961	-2.51968	-3.75751	-3.49951	-2.52953	-3.10948	-2.47589	-3.89376	-2.42294	-3.24217	-3.01001	0.565125
17.5879	-2.63194	-2.48977	-3.80019	-3.51059	-2.49539	-3.09972	-2.43733	-3.89593	-2.38716	-3.25225	-3.00003	0.588772
18.0905	-2.60462	-2.46093	-3.85349	-3.53327	-2.45358	-3.08096	-2.39325	-3.89911	-2.34475	-3.24823	-2.98722	0.61741
18.593	-2.5888	-2.43268	-3.90519	-3.54862	-2.42648	-3.07497	-2.36387	-3.89918	-2.31586	-3.24832	-2.9804	0.63987
19.0955	-2.56625	-2.41446	-3.9624	-3.57023	-2.39427	-3.06231	-2.32708	-3.91005	-2.27838	-3.24156	-2.9727	0.667151
19.598	-2.54821	-2.39	-4.02297	-3.59328	-2.37286	-3.05853	-2.30498	-3.91271	-2.2544	-3.22712	-2.96851	0.690013
20.1005	-2.53364	-2.38031	-4.08326	-3.61328	-2.35229	-3.05374	-2.27865	-3.92562	-2.22501	-3.21857	-2.96644	0.713964
20.603	-2.5135	-2.36353	-4.15157	-3.64351	-2.33598	-3.05138	-2.2621	-3.93673	-2.20421	-3.19826	-2.96608	0.738512
21.1055	-2.50503	-2.35916	-4.21451	-3.6652	-2.32771	-3.05489	-2.24825	-3.94798	-2.18499	-3.17961	-2.96873	0.758558
21.608	-2.48732	-2.35347	-4.28862	-3.69886	-2.3171	-3.05429	-2.23667	-3.96811	-2.16689	-3.16204	-2.97334	0.784021
22.1106	-2.48	-2.35227	-4.3541	-3.72692	-2.32028	-3.06507	-2.23543	-3.98036	-2.15812	-3.13425	-2.98068	0.801869
22.6131	-2.46969	-2.35859	-4.43158	-3.76031	-2.31697	-3.06761	-2.22984	-4.00419	-2.14391	-3.11464	-2.98973	0.825817
23.1156	-2.46028	-2.36087	-4.49972	-3.79708	-2.32956	-3.08355	-2.23949	-4.02335	-2.14401	-3.08903	-3.00269	0.843732
23.6181	-2.45832	-2.37702	-4.57812	-3.82964	-2.33553	-3.09108	-2.24211	-4.04568	-2.13609	-3.06095	-3.01545	0.864458
24.1206	-2.44834	-2.38535	-4.64906	-3.87312	-2.35505	-3.10974	-2.25992	-4.07393	-2.14244	-3.04072	-3.03377	0.883086
24.6231	-2.45078	-2.40734	-4.72626	-3.90771	-2.37185	-3.12378	-2.27317	-4.09534	-2.14336	-3.01093	-3.05105	0.900779
25.1256	-2.44507	-2.42473	-4.79988	-3.95302	-2.39626	-3.14322	-2.29659	-4.12835	-2.15353	-2.98781	-3.07284	0.919133
25.6281	-2.44657	-2.44906	-4.87436	-3.99319	-2.42432	-3.16431	-2.32189	-4.15415	-2.1648	-2.96621	-3.09589	0.934914
26.1307	-2.44863	-2.47684	-4.95001	-4.03612	-2.45262	-3.18372	-2.34958	-4.1856	-2.17756	-2.93845	-3.11991	0.951739
26.6332	-2.44722	-2.50242	-5.02101	-4.08272	-2.49092	-3.21105	-2.38653	-4.21924	-2.19889	-2.92195	-3.1482	0.966365
27.1357	-2.45569	-2.53913	-5.09751	-4.12262	-2.52337	-3.2309	-2.41884	-4.24752	-2.21471	-2.89999	-3.17503	0.981122
27.6382	-2.45428	-2.56766	-5.16497	-4.17247	-2.56961	-3.26246	-2.46524	-4.28605	-2.24401	-2.88048	-3.20672	0.994373
28.1407	-2.46386	-2.60961	-5.24073	-4.21211	-2.60731	-3.28416	-2.50374	-4.31551	-2.26466	-2.86954	-3.23712	1.00759
28.6432	-2.46719	-2.64411	-5.30517	-4.25994	-2.65846	-3.31741	-2.55634	-4.35245	-2.29883	-2.85112	-3.2711	1.01839
29.1457	-2.4732	-2.6874	-5.37844	-4.30246	-2.70266	-3.34262	-2.60288	-4.38782	-2.3264	-2.84327	-3.30472	1.03107
29.6482	-2.48305	-2.73005	-5.44073	-4.34454	-2.75581	-3.37528	-2.65854	-4.42005	-2.36255	-2.83632	-3.34069	1.03875
30.1508	-2.48541	-2.77271	-5.50995	-4.39018	-2.80707	-3.4052	-2.71407	-4.46055	-2.39823	-2.82683	-3.37702	1.05071
30.6533	-2.49861	-2.82317	-5.57097	-4.42666	-2.86022	-3.43605	-2.77088	-4.49144	-2.43473	-2.82987	-3.41426	1.05656
31.1558	-2.50151	-2.86614	-5.63505	-4.47187	-2.9179	-3.47086	-2.83465	-4.53134	-2.47808	-2.82709	-3.45345	1.06579
31.6583	-2.51254	-2.92155	-5.69542	-4.50597	-2.97037	-3.5001	-2.89242	-4.56657	-2.51508	-2.83026	-3.49103	1.0722
32.1608	-2.52031	-2.96782	-5.75398	-4.54576	-3.03252	-3.53879	-2.96196	-4.60157	-2.56391	-2.84044	-3.53271	1.07706
32.6633	-2.52619	-3.0244	-5.81388	-4.5805	-3.08483	-3.56792	-3.02189	-4.64246	-2.60294	-2.84408	-3.57091	1.08482
33.1658	-2.53905	-3.07692	-5.86727	-4.61195	-3.14859	-3.60868	-3.09375	-4.6745	-2.65409	-2.85955	-3.61343	1.08626
33.6683	-2.5419	-3.13215	-5.92638	-4.64717	-3.20192	-3.63985	-3.15744	-4.71648	-2.69714	-2.87315	-3.65336	1.09364
34.1709	-2.55559	-3.19183	-5.97563	-4.67137	-3.26429	-3.68073	-3.22835	-4.75148	-2.74765	-2.88601	-3.69529	1.09431
34.6734	-2.56058	-3.24585	-6.0332	-4.70338	-3.31974	-3.71598	-3.29668	-4.78941	-2.79596	-2.9096	-3.73704	1.09938
35.1759	-2.57034	-3.31083	-6.07972	-4.7241	-3.37851	-3.75568	-3.36463	-4.83056	-2.84414	-2.92549	-3.7784	1.10088
35.6784	-2.58088	-3.3662	-6.13479	-4.74844	-3.4365	-3.79618	-3.43694	-4.86469	-2.89735	-2.94848	-3.82105	1.10344
36.1809	-2.58583	-3.43285	-6.18011	-4.76871	-3.49086	-3.83456	-3.5017	-4.90894	-2.94327	-2.97475	-3.86216	1.10575
36.6834	-2.60049	-3.49271	-6.23183	-4.78355	-3.55076	-3.88017	-3.57575	-4.94477	-2.99932	-2.99444	-3.90538	1.10668
37.1859	-2.60458	-3.55773	-6.27724	-4.80295	-3.60143	-3.91829	-3.63857	-4.98649	-3.04449	-3.0251	-3.94569	1.10938
37.6884	-2.61852	-3.62354	-6.32514	-4.81045	-3.66168	-3.96766	-3.71117	-5.02858	-3.10032	-3.0504	-3.98975	1.10957
38.191	-2.62701	-3.68571	-6.37148	-4.82538	-3.71054	-4.00739	-3.77379	-5.06621	-3.14671	-3.07603	-4.02902	1.11227
38.6935	-2.63667	-3.75602	-6.41559	-4.82984	-3.7692	-4.05844	-3.84187	-5.11314	-3.19942	-3.1094	-4.07296	1.11273
39.196	-2.65144	-3.81652	-6.46309	-4.8365	-3.81854	-4.10171	-3.90537	-5.15108	-3.24839	-3.13348	-4.11261	1.1148
39.6985	-2.65815	-3.8875	-6.50407	-4.84082	-3.87404	-4.1524	-3.96708	-5.19726	-3.29638	-3.16512	-4.15428	1.11646
40.201	-2.67637	-3.94872	-6.55236	-4.83835	-3.92573	-4.20043	-4.0311	-5.24098	-3.34786	-3.19621	-4.19581	1.11787
40.7035	-2.68546	-4.01601	-6.59134	-4.84168	-3.97753	-4.24946	-4.08639	-5.28325	-3.3914	-3.22119	-4.23437	1.12033
41.206	-2.7026	-4.07941	-6.63959	-4.83291	-4.03238	-4.30216	-4.14909	-5.33317	-3.44379	-3.25567	-4.27708	1.12242
41.7085	-2.71888	-4.14023	-6.67796	-4.83129	-4.08128	-4.34937	-4.19946	-5.37454	-3.48476	-3.28182	-4.31396	1.12432
42.2111	-2.73324	-4.20474	-6.72514	-4.82024	-4.1389	-4.40531	-4.25814	-5.42577	-3.53563	-3.30934	-4.35564	1.12825
42.7136	-2.75684	-4.2589	-6.76417	-4.80971	-4.18687	-4.45157	-4.30579	-5.47213	-3.57663	-3.34109	-4.39237	1.12951
43.2161	-2.77145	-4.32086	-6.80929	-4.79814	-4.24597	-4.50843	-4.35799	-5.52026	-3.62382	-3.36237	-4.43186	1.13445
43.7186	-2.79799	-4.37008	-6.84987	-4.77792	-4.29551	-4.55523	-4.40467	-5.57373	-3.66701	-3.39076	-4.46828	1.13695
44.2211	-2.81804	-4.42481	-6.8922	-4.76384	-4.35443	-4.6105	-4.4492	-5.61988	-3.70968	-3.41431	-4.50569	1.14115
44.7236	-2.84296	-4.4708	-6.9346	-4.73705	-4.40757	-4.65917	-4.49531	-5.67628	-3.75581	-3.43179	-4.54114	1.14628
45.2261	-2.87119	-4.51472	-6.97395	-4.71648	-4.46484	-4.71092	-4.53272	-5.72542	-3.79476	-3.45577	-4.57608	1.14982
45.7286	-2.89405	-4.55735	-7.01788	-4.68775	-4.52226	-4.76188	-4.57711	-5.77854	-3.84278	-3.46802	-4.61076	1.15668
46.2312	-2.92819	-4.5895	-7.05471	-4.65831	-4.57705	-4.80919	-4.60933	-5.83306	-3.88008	-3.4813	-4.64207	1.16146
46.7337	-2.95289	-4.62628	-7.09944	-4.63034	-4.63783	-4.86151	-4.64973	-5.88088	-3.92767	-3.49401	-4.67606	1.16867
47.2362	-2.98741	-4.64861	-7.13476	-4.59373	-4.69028	-4.90465	-4.67921	-5.93681	-3.96574	-3.49455	-4.70358	1.17564
47.7387	-3.01801	-4.67621	-7.17928	-4.56582	-4.75223	-4.95639	-4.7134	-5.98257	-4.01048	-3.50025	-4.73546	1.1837
48.2412	-3.04857	-4.69238	-7.2144	-4.52762	-4.80338	-4.99678	-4.74203	-6.03287	-4.05112	-3.49648	-4.76056	1.19206
48.7437	-3.08473	-4.70896	-7.25776	-4.49783	-4.86385	-5.04592	-4.76891	-6.07997	-4.09166	-3.48635	-4.78859	1.20242
49.2462	-3.11124	-4.72241	-7.2941	-4.46481	-4.91512	-5.08576	-4.7973	-6.12139	-4.13528	-3.47922	-4.81266	1.21182
49.7487	-3.14743	-4.72937	-7.33571	-4.43372	-4.9719	-5.13103	-4.81751	-6.16848	-4.17209	-3.45774	-4.8365	1.22451
50.2513	-3.17286	-4.74202	-7.3744	-4.41069	-5.02445	-5.17239	-4.84485	-6.20447	-4.2177	-3.43733	-4.86012	1.23619
50.7538	-3.20222	-4.74422	-7.41411	-4.38352	-5.07638	-5.21348	-4.86074	-6.24661	-4.25298	-3.41268	-4.88069	1.25014
51.2563	-3.22856	-4.7566	-7.45559	-4.372	-5.13024	-5.2571	-4.88556	-6.28337	-4.29883	-3.37615	-4.9044	1.265
51.7588	-3.24801	-4.7608	-7.49344	-4.35708	-5.17719	-5.29447	-4.90052	-6.31827	-4.33569	-3.34469	-4.92302	1.27998
52.2613	-3.27311	-4.77325	-7.53704	-4.35673	-5.23088	-5.33934	-4.92173	-6.35872	-4.38011	-3.30234	-4.94733	1.29714
52.7638	-3.28481	-4.78526	-7.57301	-4.36103	-5.27345	-5.37397	-4.93885	-6.39101	-4.421	-3.25704	-4.96594	1.31367
53.2663	-3.30305	-4.79889	-7.61697	-4.37181	-5.32434	-5.41781	-4.95632	-6.43356	-4.46299	-3.21564	-4.99014	1.33214
53.7688	-3.31122	-4.82076	-7.65092	-4.39655	-5.36354	-5.45094	-4.97697	-6.4719	-4.5085	-3.16324	-5.01145	1.34957
54.2714	-3.31794	-4.8374	-7.69285	-4.41947	-5.40875	-5.49104	-4.99155	-6.51507	-4.54821	-3.11849	-5.03408	1.36953
54.7739	-3.32444	-4.86674	-7.72471	-4.45933	-5.44542	-5.52359	-5.01482	-6.56518	-4.59688	-3.07345	-5.05946	1.38656
55.2764	-3.31993	-4.88836	-7.76239	-4.4955	-5.48276	-5.55773	-5.02823	-6.61214	-4.63559	-3.02565	-5.08083	1.40751
55.7789	-3.32231	-4.92039	-7.79226	-4.54254	-5.51714	-5.58983	-5.05182	-6.67272	-4.68459	-2.99171	-5.10853	1.42431
56.2814	-3.31144	-4.94831	-7.82421	-4.59131	-5.54574	-5.61699	-5.06633	-6.72944	-4.72405	-2.95474	-5.13126	1.44368
56.7839	-3.30525	-4.97909	-7.85227	-4.63994	-5.57713	-5.64773	-5.08793	-6.79476	-4.77033	-2.92745	-5.15819	1.46125
57.2864	-3.29312	-5.01303	-7.87783	-4.69742	-5.59761	-5.66829	-5.10554	-6.86346	-4.81174	-2.9122	-5.18403	1.47686
57.7889	-3.27643	-5.04152	-7.90397	-4.74657	-5.62455	-5.696	-5.12405	-6.92944	-4.85331	-2.89567	-5.20915	1.49423
58.2915	-3.26419	-5.07921	-7.9232	-4.80621	-5.63867	-5.71158	-5.14559	-7.00493	-4.89675	-2.89666	-5.2367	1.50671
58.794	-3.24011	-5.10727	-7.94678	-4.85755	-5.65945	-5.73451	-5.16159	-7.07195	-4.93351	-2.90125	-5.2614	1.5214
59.2965	-3.22474	-5.14527	-7.96027	-4.91318	-5.66948	-5.74746	-5.18639	-7.14518	-4.97777	-2.91026	-5.288	1.53206
59.799	-3.19953	-5.176	-7.9803	-4.96767	-5.68284	-5.76456	-5.20193	-7.21456	-5.01141	-2.93483	-5.31336	1.54326
60.3015	-3.17771	-5.21154	-7.9891	-5.01675	-5.69075	-5.77711	-5.2282	-7.27957	-5.05449	-2.956	-5.33812	1.55162
60.804	-3.15614	-5.24708	-8.00455	-5.07237	-5.69654	-5.78855	-5.24596	-7.34853	-5.0877	-2.98838	-5.36358	1.56023
61.3065	-3.12866	-5.27965	-8.01003	-5.11686	-5.70346	-5.80216	-5.27175	-7.40583	-5.12776	-3.02779	-5.38739	1.56558
61.809	-3.11095	-5.3198	-8.02023	-5.16938	-5.7029	-5.80941	-5.29401	-7.46762	-5.16303	-3.0642	-5.41215	1.57131
62.3116	-3.08351	-5.35144	-8.02388	-5.21346	-5.70901	-5.82443	-5.31829	-7.52078	-5.19922	-3.11505	-5.43591	1.57468
62.8141	-3.06682	-5.39381	-8.02884	-5.2596	-5.70461	-5.83006	-5.346	-7.5702	-5.23769	-3.16375	-5.46014	1.57606
63.3166	-3.04653	-5.42787	-8.03201	-5.30611	-5.70941	-5.84592	-5.36923	-7.61994	-5.27061	-3.21611	-5.48437	1.57813
63.8191	-3.02938	-5.46942	-8.03247	-5.34626	-5.70432	-5.85287	-5.40169	-7.6579	-5.31166	-3.27926	-5.50852	1.57554
64.3216	-3.02003	-5.50846	-8.03606	-5.39456	-5.70718	-5.86864	-5.42565	-7.70036	-5.34317	-3.33618	-5.53403	1.57459
64.8241	-3.00557	-5.54745	-8.03332	-5.43278	-5.70444	-5.87945	-5.46083	-7.73234	-5.38488	-3.40376	-5.55848	1.57023
65.3266	-3.0059	-5.59164	-8.03758	-5.47971	-5.70532	-5.89444	-5.48787	-7.7636	-5.41743	-3.47355	-5.5857	1.56455
65.8291	-3.00069	-5.62867	-8.03317	-5.52079	-5.70712	-5.91051	-5.52347	-7.7938	-5.45759	-3.54024	-5.61161	1.55891
66.3317	-3.00712	-5.67559	-8.03766	-5.56378	-5.70699	-5.92478	-5.55553	-7.81523	-5.49321	-3.61906	-5.63989	1.54984
66.8342	-3.01653	-5.71302	-8.03302	-5.60984	-5.71417	-5.94598	-5.59016	-7.84292	-5.53043	-3.6921	-5.66882	1.54085
67.3367	-3.02783	-5.75892	-8.03676	-5.64949	-5.71483	-5.96037	-5.62799	-7.86102	-5.56983	-3.76909	-5.69761	1.53099
67.8392	-3.05222	-5.79902	-8.03303	-5.69862	-5.7267	-5.98519	-5.66179	-7.88302	-5.60418	-3.85232	-5.72961	1.51756
68.3417	-3.07149	-5.84085	-8.03493	-5.73845	-5.73026	-6.00109	-5.70448	-7.90362	-5.6464	-3.9273	-5.75989	1.50699
68.8442	-3.1065	-5.88405	-8.03274	-5.78648	-5.74502	-6.02727	-5.73877	-7.91966	-5.67927	-4.0112	-5.7931	1.49118
69.3467	-3.13873	-5.92096	-8.03194	-5.83008	-5.7532	-6.04613	-5.78383	-7.94289	-5.72207	-4.09174	-5.82616	1.47768
69.8492	-3.17943	-5.96514	-8.03132	-5.87393	-5.76874	-6.07146	-5.82019	-7.9574	-5.75548	-4.16799	-5.85911	1.46207
70.3518	-3.22667	-5.99854	-8.02738	-5.92179	-5.78233	-6.09404	-5.86443	-7.97876	-5.79621	-4.25172	-5.89419	1.44468
70.8543	-3.27166	-6.03984	-8.02767	-5.96172	-5.79702	-6.11696	-5.90372	-7.99672	-5.83164	-4.32505	-5.9272	1.42946
71.3568	-3.33045	-6.0719	-8.02056	-6.01049	-5.81545	-6.14276	-5.94442	-8.01289	-5.86826	-4.40057	-5.96177	1.40967
71.8593	-3.38213	-6.10654	-8.02046	-6.04933	-5.82862	-6.1626	-5.986	-8.03435	-5.90577	-4.47611	-5.99519	1.39343
72.3618	-3.44549	-6.13816	-8.01045	-6.09398	-5.84998	-6.18964	-6.02166	-8.04688	-5.93746	-4.54076	-6.02745	1.37315
72.8643	-3.50638	-6.16413	-8.00818	-6.1341	-5.86186	-6.20647	-6.06315	-8.06652	-5.97536	-4.61105	-6.05972	1.35508
73.3668	-3.5686	-6.19358	-7.99556	-6.17122	-5.8832	-6.23171	-6.09357	-8.07934	-6.00263	-4.67253	-6.0892	1.33513
73.8693	-3.63709	-6.21103	-7.98905	-6.2116	-5.89433	-6.24597	-6.13125	-8.09161	-6.03791	-4.72858	-6.11784	1.31537
74.3719	-3.69689	-6.23426	-7.97384	-6.24115	-5.91234	-6.26605	-6.15684	-8.10529	-6.06194	-4.78762	-6.14362	1.29598
74.8744	-3.76663	-6.24459	-7.961	-6.27708	-5.92291	-6.2779	-6.18659	-8.10936	-6.09121	-4.83313	-6.16704	1.2749
75.3769	-3.82608	-6.25689	-7.94262	-6.3011	-5.93458	-6.28998	-6.20741	-8.11888	-6.11272	-4.87983	-6.18701	1.25588
75.8794	-3.88965	-6.26094	-7.92157	-6.3267	-5.94368	-6.29872	-6.2258	-8.11779	-6.13311	-4.92189	-6.20398	1.23438
76.3819	-3.95001	-6.25904	-7.89872	-6.34614	-5.94682	-6.30088	-6.24068	-8.11629	-6.15135	-4.95215	-6.21621	1.21463
76.8844	-4.00352	-6.25561	-7.86799	-6.35767	-5.95214	-6.30455	-6.24566	-8.1112	-6.16106	-4.98573	-6.22451	1.19405
77.3869	-4.06184	-6.23873	-7.83876	-6.36997	-5.94555	-6.29589	-6.25189	-8.09555	-6.1734	-5.00662	-6.22782	1.17258
77.8894	-4.10634	-6.22435	-7.79738	-6.3672	-5.94367	-6.29131	-6.2429	-8.08197	-6.17179	-5.02173	-6.22486	1.15298
78.392	-4.15608	-6.19371	-7.75933	-6.36668	-5.927	-6.27162	-6.23659	-8.05378	-6.17416	-5.03562	-6.21746	1.13077
78.8945	-4.19442	-6.16383	-7.70674	-6.35131	-5.91404	-6.25501	-6.21392	-8.02408	-6.1613	-5.03335	-6.2018	1.11014
79.397	-4.22956	-6.12088	-7.65714	-6.33217	-5.88726	-6.22425	-6.19092	-7.98516	-6.14931	-5.0306	-6.18073	1.0894
79.8995	-4.26182	-6.07181	-7.59286	-6.30474	-5.8597	-6.19214	-6.15467	-7.93463	-6.1251	-5.01803	-6.15155	1.06615
80.402	-4.28057	-6.0164	-7.529	-6.26419	-5.82246	-6.14991	-6.11163	-7.88202	-6.09525	-4.99208	-6.11435	1.04706
80.9045	-4.30216	-5.94679	-7.45248	-6.22198	-5.77787	-6.09979	-6.06084	-7.81155	-6.05865	-4.96583	-6.06979	1.02271
81.407	-4.30678	-5.87643	-7.37204	-6.16103	-5.72896	-6.04478	-5.99594	-7.7383	-6.00907	-4.92252	-6.01558	1.00258
81.9095	-4.31098	-5.78746	-7.28248	-6.09886	-5.66627	-5.97546	-5.92826	-7.65088	-5.95771	-4.87218	-5.95306	0.980176
82.4121	-4.30397	-5.69824	-7.18376	-6.02015	-5.60353	-5.90534	-5.84141	-7.55176	-5.88821	-4.81595	-5.88123	0.956957
82.9146	-4.28659	-5.5922	-7.07991	-5.93349	-5.52304	-5.81687	-5.75358	-7.4469	-5.81869	-4.74119	-5.79925	0.937042
83.4171	-4.2668	-5.48065	-6.96191	-5.83806	-5.44382	-5.72875	-5.64586	-7.3227	-5.73014	-4.66438	-5.70831	0.912197
83.9196	-4.22867	-5.35901	-6.84207	-5.72596	-5.34675	-5.62201	-5.53465	-7.19536	-5.63894	-4.57368	-5.60671	0.892294
84.4221	-4.19116	-5.22401	-6.70454	-5.61158	-5.24871	-5.51316	-5.40742	-7.05069	-5.53231	-4.46946	-5.4953	0.868715
84.9246	-4.13641	-5.08623	-6.56686	-5.47688	-5.13667	-5.38926	-5.27086	-6.89602	-5.41702	-4.36317	-5.37394	0.84691
85.4271	-4.07638	-4.92971	-6.41026	-5.33947	-5.01867	-5.25799	-5.12483	-6.73325	-5.29264	-4.23816	-5.24213	0.825192
85.9296	-4.00812	-4.77373	-6.25313	-5.18627	-4.89309	-5.11764	-4.96291	-6.55186	-5.15291	-4.10794	-5.10076	0.802261
86.4322	-3.92521	-4.59981	-6.07862	-5.02325	-4.75585	-4.96388	-4.79776	-6.36815	-5.01022	-3.97078	-4.94935	0.780789
86.9347	-3.84267	-4.42376	-5.90122	-4.8537	-4.6177	-4.80724	-4.61259	-6.16583	-4.848	-3.817	-4.78897	0.75828
87.4372	-3.74173	-4.23682	-5.71046	-4.66673	-4.46384	-4.63285	-4.42731	-5.95696	-4.68587	-3.66426	-4.61868	0.736085
87.9397	-3.64163	-4.0412	-5.51311	-4.47997	-4.3136	-4.45975	-4.22262	-5.73899	-4.5046	-3.49856	-4.4414	0.714224
88.4422	-3.52922	-3.84426	-5.30804	-4.27477	-4.1471	-4.26828	-4.01657	-5.50569	-4.32203	-3.32484	-4.25408	0.691803
88.9447	-3.4102	-3.63304	-5.09235	-4.06901	-3.98505	-4.07885	-3.79672	-5.27241	-4.12552	-3.15278	-4.06159	0.670235
89.4472	-3.29015	-3.42732	-4.87502	-3.85238	-3.81039	-3.87486	-3.57079	-5.02193	-3.92275	-2.96615	-3.86117	0.648206
89.9497	-3.15606	-3.2073	-4.64392	-3.62836	-3.6373	-3.67029	-3.3397	-4.7709	-3.71422	-2.7822	-3.65503	0.627031
90.4523	-3.02806	-2.99332	-4.41639	-3.40481	-3.45861	-3.45853	-3.09708	-4.51198	-3.49371	-2.59562	-3.44581	0.606148
90.9548	-2.88693	-2.77181	-4.17401	-3.16792	-3.27648	-3.24162	-2.8577	-4.24447	-3.27541	-2.40028	-3.22966	0.5853
91.4573	-2.74937	-2.55116	-3.93861	-2.93863	-3.09701	-3.02626	-2.60388	-3.98136	-3.04195	-2.21431	-3.01426	0.567268
91.9598	-2.60876	-2.33363	-3.69012	-2.69754	-2.90939	-2.80154	-2.35833	-3.70574	-2.81542	-2.02103	-2.79415	0.546809
92.4623	-2.46328	-2.11036	-3.44973	-2.46243	-2.73131	-2.58571	-2.10033	-3.43807	-2.57537	-1.8303	-2.57469	0.532867
92.9648	-2.32631	-1.89929	-3.20094	-2.22528	-2.54299	-2.35897	-1.85066	-3.16574	-2.34205	-1.64831	-2.35605	0.515053
93.4673	-2.1795	-1.67988	-2.95908	-1.9865	-2.36751	-2.14485	-1.59565	-2.89449	-2.10184	-1.4596	-2.13689	0.504357
93.9698	-2.04504	-1.47552	-2.71579	-1.75758	-2.18373	-1.92241	-1.34483	-2.63258	-1.86396	-1.28423	-1.92257	0.493094
94.4724	-1.90558	-1.26725	-2.47662	-1.52138	-2.01168	-1.71194	-1.09879	-2.36506	-1.62872	-1.11176	-1.70988	0.484854
94.9749	-1.77232	-1.0698	-2.24398	-1.30099	-1.83725	-1.49973	-0.851365	-2.11399	-1.39	-0.940364	-1.50198	0.481783
95.4774	-1.64589	-0.878427	-2.01208	-1.07616	-1.66994	-1.29528	-0.618265	-1.86158	-1.16293	-0.786264	-1.30068	0.477753
95.9799	-1.51646	-0.69012	-1.79417	-0.863614	-1.50856	-1.09801	-0.380341	-1.62012	-0.928719	-0.63015	-1.10303	0.481266
96.4824	-1.40314	-0.518301	-1.57429	-0.657507	-1.34842	-0.902906	-0.162298	-1.39083	-0.711346	-0.486543	-0.915558	0.48335
96.9849	-1.28436	-0.344003	-1.37387	-0.454839	-1.20232	-0.723424	0.059239	-1.16282	-0.487936	-0.355957	-0.733028	0.491975
97.4874	-1.18083	-0.191232	-1.17074	-0.27015	-1.05307	-0.541854	0.261235	-0.956643	-0.280856	-0.225061	-0.560919	0.499302
97.9899	-1.08015	-0.0373204	-0.992163	-0.0833875	-0.924844	-0.383388	0.459366	-0.75152	-0.0750115	-0.114724	-0.398314	0.513142
98.4925	-0.985728	0.0962917	-0.805112	0.0791077	-0.788474	-0.216733	0.641489	-0.566815	0.117728	-0.00964632	-0.243789	0.522438
98.995	-0.896922	0.233207	-0.625044	0.249801	-0.661045	-0.0575757	0.826457	-0.377246	0.318507	0.0875894	-0.0902272	0.53803
99.4975	-0.820249	0.358488	-0.514696	0.410182	-0.578299	0.0442715	0.994973	-0.208511	0.504302	0.173625	0.0364086	0.565247
100	-0.818127	0.39553	-0.523	0.473019	-0.584545	0.0371212	1.03697	-0.180648	0.551411	0.235922	0.0623656	0.58641

## Sheet: M1b_LeftLeg_NW
StancePhase	NDevL_Meas1	NDevL_Meas2	NDevL_Meas3	NDevL_Meas4	NDevL_Meas5	NDevL_Meas6	NDevL_Meas7	NDevL_Meas8	NDevL_Meas9	NDevL_Meas10	NDevL_Mean	NDevL_SD
0	-0.996494	0.210594	-0.291277	-0.0376974	-0.488112	0.217249	-0.393887	0.596939	-1.02911	-0.885162	-0.309695	0.558172
0.502513	-0.922614	0.238042	-0.210731	0.01114	-0.424444	0.281249	-0.352336	0.615056	-0.992734	-0.870779	-0.262815	0.554493
1.00503	-0.844465	0.297274	-0.134249	0.104493	-0.36672	0.33695	-0.275281	0.643072	-0.922786	-0.827733	-0.198944	0.548601
1.50754	-0.764084	0.333659	-0.0548938	0.170688	-0.3007	0.398549	-0.220766	0.67064	-0.874265	-0.801859	-0.144303	0.545093
2.01005	-0.69656	0.380395	0.0135922	0.247704	-0.247893	0.444216	-0.15407	0.686589	-0.813487	-0.762199	-0.0901714	0.538182
2.51256	-0.610754	0.421424	0.0982493	0.319032	-0.175986	0.506698	-0.092843	0.719404	-0.757956	-0.720552	-0.0293283	0.533439
3.01508	-0.541525	0.458321	0.164889	0.385356	-0.122108	0.54804	-0.0313202	0.734004	-0.701815	-0.686925	0.0206917	0.526427
3.51759	-0.461523	0.503166	0.250199	0.46072	-0.049918	0.605222	0.0360977	0.760069	-0.639547	-0.63442	0.0830065	0.519769
4.0201	-0.385217	0.53067	0.31593	0.5169	0.00752808	0.64444	0.0912161	0.78177	-0.588963	-0.592563	0.132171	0.511551
4.52261	-0.315848	0.574373	0.398456	0.588752	0.0758263	0.691887	0.161587	0.795419	-0.522895	-0.545376	0.190218	0.504132
5.02513	-0.234373	0.597228	0.464492	0.640925	0.138413	0.73052	0.212348	0.822404	-0.475558	-0.486877	0.240952	0.493855
5.52764	-0.17206	0.633099	0.541102	0.700261	0.200245	0.765704	0.280387	0.829667	-0.410561	-0.442284	0.292556	0.484794
6.03015	-0.0940279	0.656419	0.608211	0.753136	0.267647	0.803697	0.329994	0.851208	-0.362964	-0.381442	0.343188	0.474615
6.53266	-0.0309053	0.680018	0.676763	0.795993	0.322835	0.826895	0.390418	0.862364	-0.303909	-0.323863	0.389661	0.461635
7.03518	0.0355216	0.705929	0.744903	0.848091	0.392664	0.862548	0.441411	0.870664	-0.253266	-0.272267	0.43762	0.453134
7.53769	0.103559	0.717838	0.804563	0.878067	0.443178	0.876708	0.491012	0.888112	-0.203093	-0.204197	0.479575	0.437445
8.0402	0.157566	0.744179	0.872622	0.922243	0.511542	0.907314	0.543716	0.887132	-0.148931	-0.150932	0.524645	0.428251
8.54271	0.226419	0.74977	0.923815	0.947034	0.560453	0.916974	0.582443	0.902777	-0.107575	-0.0907001	0.561141	0.414183
9.04523	0.274877	0.771648	0.989662	0.975983	0.623199	0.939946	0.634415	0.904151	-0.0522079	-0.0254172	0.603626	0.402016
9.54774	0.33569	0.777996	1.03382	1.00088	0.673339	0.949665	0.665096	0.909404	-0.0167976	0.0241941	0.635329	0.391233
10.0503	0.386616	0.791264	1.09474	1.01314	0.727514	0.963719	0.712042	0.920001	0.0356062	0.0885227	0.673317	0.378223
10.5528	0.433871	0.803166	1.1339	1.03679	0.78027	0.976535	0.739015	0.916702	0.0693566	0.142064	0.703167	0.368701
11.0553	0.488909	0.807574	1.1872	1.0382	0.825115	0.982386	0.77675	0.931932	0.114613	0.189638	0.734232	0.358141
11.5578	0.525521	0.825086	1.22341	1.05402	0.879714	0.998867	0.803889	0.931564	0.150375	0.24789	0.764034	0.34911
12.0603	0.578359	0.825009	1.26698	1.05333	0.916769	0.999199	0.830249	0.942073	0.186142	0.285835	0.788394	0.340955
12.5628	0.612997	0.843949	1.30167	1.05544	0.970391	1.01752	0.859159	0.954014	0.225229	0.330372	0.817074	0.334231
13.0653	0.65522	0.846135	1.33441	1.05771	1.00279	1.01632	0.874985	0.957803	0.252051	0.371742	0.836917	0.327205
13.5678	0.694333	0.861173	1.36799	1.0465	1.05157	1.03333	0.904286	0.979772	0.292799	0.395923	0.862768	0.323237
14.0704	0.723305	0.870891	1.39006	1.04978	1.08285	1.03473	0.913135	0.985505	0.313898	0.432161	0.879631	0.318324
14.5729	0.765198	0.879273	1.42184	1.03242	1.12338	1.0475	0.939232	1.00695	0.352489	0.451083	0.901936	0.315232
15.0754	0.7866	0.89731	1.4347	1.03021	1.15613	1.05446	0.945925	1.02452	0.372388	0.466023	0.916828	0.31388
15.5779	0.823033	0.900884	1.46314	1.01565	1.1868	1.06157	0.964847	1.03901	0.404706	0.486997	0.934663	0.311302
16.0804	0.845633	0.92327	1.46931	1.0031	1.22171	1.07488	0.973456	1.06822	0.427267	0.486501	0.949335	0.312006
16.5829	0.869449	0.927468	1.49249	0.995527	1.24326	1.07705	0.982862	1.0807	0.450892	0.495466	0.961516	0.312349
17.0854	0.896945	0.948043	1.49498	0.974317	1.27882	1.09509	0.995007	1.1111	0.477628	0.497353	0.976927	0.312399
17.5879	0.908674	0.958459	1.51123	0.970595	1.29411	1.09496	0.995407	1.1317	0.493016	0.486773	0.984492	0.316789
18.0905	0.936194	0.972726	1.51295	0.948371	1.32717	1.11434	1.00964	1.15399	0.522449	0.489716	0.998756	0.316746
18.593	0.943511	0.991529	1.52133	0.941427	1.34013	1.11553	1.00429	1.18572	0.532795	0.475422	1.00517	0.322356
19.0955	0.962036	0.999426	1.52453	0.926261	1.3672	1.13245	1.01688	1.20175	0.561199	0.464563	1.01563	0.325265
19.598	0.972547	1.02391	1.52529	0.911628	1.38137	1.13815	1.01039	1.23632	0.571048	0.459436	1.02301	0.329387
20.1005	0.977139	1.02977	1.53117	0.905992	1.4	1.14985	1.01715	1.25633	0.59424	0.437618	1.02993	0.335461
20.603	0.99117	1.05396	1.52588	0.886032	1.41727	1.16165	1.01351	1.28308	0.607491	0.430865	1.03709	0.339495
21.1055	0.985401	1.0637	1.53458	0.885263	1.42706	1.16742	1.01179	1.31342	0.622827	0.416496	1.0428	0.345834
21.608	0.995526	1.08204	1.526	0.867665	1.44701	1.18459	1.01259	1.33108	0.641007	0.396873	1.04844	0.351787
22.1106	0.987998	1.09931	1.53669	0.864222	1.44984	1.18604	1.00258	1.36648	0.648648	0.392109	1.05339	0.357807
22.6131	0.985743	1.11007	1.52821	0.856018	1.46995	1.20586	1.00633	1.38431	0.670235	0.371324	1.0588	0.363992
23.1156	0.981933	1.13389	1.53944	0.846023	1.46931	1.20623	0.990998	1.41358	0.673085	0.360106	1.06146	0.371997
23.6181	0.965444	1.14019	1.53431	0.848067	1.48602	1.22493	0.993861	1.44045	0.694202	0.352621	1.06801	0.376625
24.1206	0.962449	1.16543	1.54449	0.834736	1.4858	1.22789	0.977638	1.45913	0.69657	0.332311	1.06864	0.386227
24.6231	0.938053	1.17313	1.54526	0.841219	1.49589	1.2421	0.975224	1.49313	0.712738	0.32955	1.07463	0.391715
25.1256	0.927151	1.19365	1.55325	0.832394	1.49889	1.25028	0.96199	1.50842	0.718322	0.316964	1.07613	0.399496
25.6281	0.903378	1.20759	1.56129	0.835792	1.50082	1.25832	0.951391	1.5389	0.726463	0.304346	1.07883	0.408437
26.1307	0.878035	1.21998	1.56688	0.837597	1.50778	1.27233	0.942723	1.56132	0.736592	0.304975	1.08282	0.414355
26.6332	0.857667	1.24074	1.5822	0.834975	1.50227	1.27484	0.923853	1.58102	0.736372	0.289833	1.08238	0.42447
27.1357	0.81958	1.24634	1.58625	0.846831	1.5116	1.29304	0.918306	1.61227	0.749315	0.287987	1.08715	0.432486
27.6382	0.797131	1.26977	1.60758	0.842314	1.50145	1.29276	0.893942	1.62564	0.743221	0.286078	1.08599	0.44089
28.1407	0.754739	1.2737	1.6119	0.857446	1.50994	1.3119	0.887712	1.65657	0.754898	0.274449	1.08933	0.451852
28.6432	0.721712	1.29337	1.63705	0.858818	1.49905	1.31266	0.862222	1.6746	0.747007	0.280418	1.08869	0.461073
29.1457	0.682584	1.30115	1.64396	0.869826	1.50318	1.32918	0.850909	1.69565	0.752772	0.273667	1.09029	0.471163
29.6482	0.635621	1.31225	1.67039	0.88207	1.49513	1.33445	0.828263	1.72322	0.746802	0.270877	1.08991	0.485118
30.1508	0.599795	1.32614	1.68215	0.886962	1.49252	1.34582	0.808911	1.73532	0.7435	0.277839	1.0899	0.493347
30.6533	0.544172	1.32833	1.70756	0.908046	1.48937	1.35744	0.790908	1.76545	0.741043	0.269209	1.09015	0.510054
31.1558	0.50461	1.34571	1.72582	0.911774	1.47982	1.36322	0.763425	1.77887	0.728406	0.275937	1.08776	0.521249
31.6583	0.449848	1.34318	1.74874	0.934189	1.48143	1.38072	0.748954	1.80061	0.728162	0.278066	1.08939	0.535546
32.1608	0.399559	1.35807	1.77408	0.944415	1.46718	1.38276	0.716252	1.82305	0.708926	0.27358	1.08479	0.553197
32.6633	0.351223	1.35673	1.79421	0.961205	1.47147	1.40363	0.701936	1.83394	0.707324	0.285237	1.08669	0.564834
33.1658	0.2904	1.36342	1.82602	0.981806	1.45648	1.40544	0.66874	1.86155	0.686012	0.281742	1.08216	0.585944
33.6683	0.245665	1.36711	1.84428	0.992113	1.46037	1.42613	0.650658	1.87035	0.678911	0.285819	1.08214	0.599575
34.1709	0.182185	1.36363	1.88087	1.01976	1.44902	1.43159	0.621541	1.89207	0.659847	0.295496	1.0796	0.619403
34.6734	0.133203	1.37154	1.89917	1.02932	1.4498	1.44893	0.597262	1.90867	0.644549	0.290768	1.07732	0.637708
35.1759	0.076014	1.36084	1.93818	1.05599	1.44534	1.46087	0.574799	1.91889	0.63002	0.302625	1.07635	0.655579
35.6784	0.0179204	1.36794	1.95893	1.07216	1.44181	1.47333	0.544759	1.94293	0.606682	0.305743	1.07322	0.676862
36.1809	-0.030534	1.3559	1.99788	1.09147	1.44526	1.49249	0.528648	1.94797	0.596101	0.305895	1.07311	0.694894
36.6834	-0.0944243	1.35606	2.02336	1.11687	1.43838	1.50083	0.496284	1.96932	0.567893	0.31983	1.06944	0.716699
37.1859	-0.139734	1.34779	2.06021	1.12907	1.44834	1.52567	0.483864	1.98026	0.558328	0.317162	1.0711	0.736064
37.6884	-0.200346	1.3376	2.09195	1.1591	1.44098	1.53272	0.454434	1.99071	0.530257	0.325226	1.06626	0.757331
38.191	-0.250237	1.33417	2.12559	1.17049	1.45424	1.56004	0.442337	2.01079	0.518072	0.334315	1.06998	0.778165
38.6935	-0.300507	1.3151	2.16395	1.19673	1.45022	1.56968	0.420935	2.01364	0.494972	0.330968	1.06557	0.798175
39.196	-0.35703	1.31287	2.19441	1.21411	1.46307	1.59591	0.407056	2.03466	0.477786	0.344228	1.06871	0.820505
39.6985	-0.39781	1.29031	2.23842	1.23081	1.46567	1.61167	0.396682	2.04109	0.462389	0.344882	1.06841	0.839007
40.201	-0.454849	1.28325	2.2668	1.25538	1.47535	1.63432	0.381531	2.05303	0.440441	0.346117	1.06814	0.861572
40.7035	-0.493466	1.26316	2.31433	1.26372	1.48612	1.65805	0.382087	2.0695	0.432408	0.357547	1.07334	0.880201
41.206	-0.541841	1.24665	2.34239	1.28948	1.49179	1.67664	0.368904	2.07223	0.408733	0.35157	1.07066	0.900107
41.7085	-0.584704	1.23182	2.39052	1.29591	1.50984	1.70783	0.37757	2.09324	0.405088	0.358447	1.07856	0.920959
42.2111	-0.620172	1.20564	2.42018	1.31388	1.51289	1.72415	0.371141	2.09692	0.384382	0.3613	1.07703	0.936686
42.7136	-0.666357	1.19399	2.46581	1.32412	1.53515	1.76008	0.383954	2.11159	0.381132	0.354146	1.08436	0.958949
43.2161	-0.693091	1.16248	2.4985	1.32912	1.53846	1.77733	0.388652	2.12523	0.367816	0.362285	1.08568	0.972613
43.7186	-0.734819	1.14846	2.539	1.34285	1.56065	1.81394	0.402523	2.12994	0.361973	0.354507	1.0919	0.992615
44.2211	-0.76111	1.11788	2.57518	1.33716	1.56729	1.83543	0.420431	2.15107	0.358312	0.350723	1.09524	1.00739
44.7236	-0.790611	1.09604	2.60887	1.34768	1.58525	1.86875	0.434607	2.15352	0.349351	0.352788	1.10062	1.02271
45.2261	-0.820827	1.07067	2.64774	1.33861	1.59693	1.89638	0.464491	2.17078	0.354439	0.337734	1.10569	1.03875
45.7286	-0.837313	1.03918	2.67411	1.33785	1.60786	1.92379	0.48073	2.18072	0.344499	0.336815	1.10882	1.05049
46.2312	-0.867763	1.01882	2.71358	1.33132	1.62396	1.95711	0.518338	2.18625	0.354587	0.326996	1.11632	1.0653
46.7337	-0.878234	0.980847	2.73323	1.31624	1.6272	1.97807	0.539779	2.20343	0.347385	0.310161	1.11581	1.07548
47.2362	-0.90089	0.96122	2.77031	1.31181	1.64471	2.01417	0.579416	2.20086	0.357509	0.306132	1.12452	1.08773
47.7387	-0.914023	0.923366	2.78469	1.28695	1.64165	2.03026	0.608705	2.2141	0.356534	0.283668	1.12159	1.09628
48.2412	-0.924442	0.899381	2.81607	1.27851	1.65599	2.06472	0.645342	2.21303	0.362675	0.268116	1.12794	1.10698
48.7437	-0.942985	0.868041	2.82697	1.25286	1.64922	2.07891	0.682826	2.21159	0.36944	0.2534	1.12503	1.11291
49.2462	-0.944876	0.837606	2.84975	1.23452	1.65565	2.10748	0.713766	2.21521	0.370197	0.222782	1.12621	1.1226
49.7487	-0.963584	0.815717	2.8588	1.21528	1.64773	2.12298	0.756658	2.19992	0.383339	0.206547	1.12434	1.12675
50.2513	-0.965902	0.781983	2.87115	1.18768	1.64305	2.14311	0.782145	2.20032	0.380356	0.177152	1.1201	1.13402
50.7538	-0.977008	0.768263	2.87937	1.17602	1.63551	2.16206	0.825212	2.18186	0.396068	0.144533	1.11919	1.13829
51.2563	-0.986237	0.738811	2.88094	1.14766	1.61931	2.17374	0.84779	2.16878	0.393128	0.121934	1.11058	1.14215
51.7588	-0.987244	0.729766	2.88843	1.1397	1.6121	2.19617	0.885236	2.15568	0.406815	0.0805838	1.11072	1.14682
52.2613	-1.00191	0.712887	2.88032	1.12183	1.58689	2.20177	0.908051	2.12911	0.40809	0.0499129	1.0997	1.14824
52.7638	-0.998364	0.705871	2.88609	1.11369	1.5783	2.22551	0.935597	2.11942	0.41651	0.0167201	1.09993	1.15235
53.2663	-1.01075	0.705928	2.87055	1.11263	1.54844	2.22879	0.960345	2.09162	0.424665	-0.0278694	1.09044	1.15234
53.7688	-1.0113	0.701199	2.8728	1.1049	1.53573	2.25024	0.976623	2.07767	0.427378	-0.0561701	1.08791	1.1562
54.2714	-1.01471	0.716114	2.85266	1.11782	1.5059	2.25503	1.00229	2.06206	0.442229	-0.097691	1.08417	1.15422
54.7739	-1.0231	0.716837	2.84927	1.11575	1.48662	2.27073	1.00911	2.04267	0.441646	-0.13468	1.07749	1.15875
55.2764	-1.01808	0.739544	2.8274	1.13342	1.46039	2.27962	1.03218	2.04196	0.4601	-0.160843	1.07957	1.15516
55.7789	-1.02969	0.74986	2.81661	1.14279	1.43376	2.28774	1.03357	2.02722	0.46028	-0.200068	1.07221	1.15877
56.2814	-1.02356	0.772674	2.79535	1.15706	1.41268	2.30129	1.04956	2.0335	0.477729	-0.220974	1.07553	1.15639
56.7839	-1.02973	0.79473	2.77637	1.17882	1.3802	2.3024	1.04989	2.03585	0.482559	-0.242784	1.07283	1.1559
57.2864	-1.02974	0.813568	2.75707	1.18843	1.36349	2.31882	1.05546	2.04186	0.495077	-0.266874	1.07372	1.15676
57.7889	-1.02571	0.84527	2.73033	1.21671	1.32868	2.31557	1.05754	2.06342	0.506584	-0.27093	1.07675	1.15187
58.2915	-1.0322	0.861192	2.71314	1.22696	1.31377	2.33132	1.05217	2.07196	0.512796	-0.285826	1.07653	1.15424
58.794	-1.02144	0.896434	2.6803	1.25258	1.28102	2.32727	1.0562	2.10255	0.530203	-0.289592	1.08155	1.14798
59.2965	-1.02746	0.913955	2.66417	1.26979	1.2648	2.33823	1.04269	2.12312	0.531824	-0.284633	1.08365	1.1491
59.799	-1.01839	0.945547	2.62777	1.28677	1.23801	2.33642	1.04641	2.15119	0.551746	-0.291178	1.08743	1.1436
60.3015	-1.01613	0.968963	2.61085	1.31213	1.21831	2.33951	1.02988	2.18781	0.552605	-0.279208	1.09247	1.14323
60.804	-1.01438	0.992432	2.5738	1.32189	1.19961	2.34131	1.02993	2.2122	0.570418	-0.274092	1.09531	1.13845
61.3065	-1.00258	1.02245	2.55393	1.34987	1.17619	2.33562	1.0158	2.25702	0.574561	-0.270569	1.10123	1.13706
61.809	-1.0059	1.03827	2.51882	1.35954	1.16524	2.34023	1.0096	2.28653	0.586446	-0.252366	1.10464	1.13382
62.3116	-0.991219	1.07099	2.49414	1.38199	1.13991	2.32739	1.00146	2.32706	0.596255	-0.249705	1.10983	1.13015
62.8141	-0.991948	1.08382	2.46266	1.39817	1.13404	2.3321	0.988724	2.3686	0.600956	-0.235794	1.11413	1.13012
63.3166	-0.98328	1.1128	2.43216	1.41074	1.10993	2.31566	0.986996	2.40039	0.616061	-0.220271	1.11812	1.12384
63.8191	-0.975968	1.12817	2.40484	1.43383	1.10512	2.31693	0.970203	2.44934	0.615451	-0.216547	1.12314	1.12574
64.3216	-0.976763	1.14811	2.36872	1.43938	1.08544	2.30099	0.972273	2.47938	0.632845	-0.195964	1.12544	1.12017
64.8241	-0.963874	1.16864	2.34488	1.46306	1.07766	2.29574	0.955765	2.52312	0.630985	-0.187378	1.13086	1.12002
65.3266	-0.969552	1.17849	2.3046	1.46913	1.06414	2.28337	0.957359	2.56012	0.646303	-0.177833	1.13161	1.11849
65.8291	-0.959809	1.20192	2.28257	1.48538	1.05062	2.2702	0.945451	2.59072	0.647466	-0.157773	1.13567	1.11516
66.3317	-0.962667	1.2052	2.24048	1.49775	1.04268	2.26226	0.942582	2.63325	0.656867	-0.154506	1.13639	1.11611
66.8342	-0.963628	1.22557	2.21801	1.50315	1.02273	2.24192	0.937464	2.65478	0.663461	-0.138128	1.13653	1.11309
67.3367	-0.96065	1.22797	2.17673	1.52075	1.0174	2.23676	0.928104	2.69111	0.665284	-0.125251	1.13782	1.11231
67.8392	-0.972337	1.23906	2.15147	1.51897	0.992477	2.21192	0.928696	2.7133	0.676639	-0.121849	1.13384	1.11234
68.3417	-0.968586	1.24449	2.11314	1.53436	0.98541	2.20594	0.913598	2.73315	0.67204	-0.102837	1.13307	1.10917
68.8442	-0.983981	1.24345	2.08314	1.53274	0.958284	2.18005	0.915949	2.75859	0.684553	-0.0990628	1.12737	1.11014
69.3467	-0.988343	1.25121	2.04887	1.53777	0.945008	2.16901	0.898152	2.76344	0.676785	-0.0908837	1.1211	1.10772
69.8492	-1.00026	1.23988	2.01306	1.54068	0.918329	2.14487	0.897013	2.78316	0.685347	-0.0763731	1.11457	1.1061
70.3518	-1.01749	1.24468	1.98268	1.53258	0.895604	2.12533	0.880106	2.7832	0.677998	-0.0783463	1.10263	1.10615
70.8543	-1.02544	1.22804	1.9411	1.5372	0.870515	2.1039	0.870914	2.78571	0.678032	-0.0658942	1.09241	1.10171
71.3568	-1.05188	1.22286	1.91308	1.52016	0.8372	2.07445	0.85692	2.78706	0.673051	-0.061821	1.07711	1.10222
71.8593	-1.06259	1.2054	1.86677	1.51798	0.812566	2.05433	0.837429	2.77048	0.662251	-0.0644757	1.06001	1.09722
72.3618	-1.0896	1.18541	1.8385	1.49886	0.769734	2.01586	0.82546	2.76722	0.658665	-0.0542902	1.04158	1.09555
72.8643	-1.11076	1.1678	1.78907	1.48186	0.742301	1.9935	0.796377	2.74054	0.637634	-0.062491	1.01758	1.09137
73.3668	-1.13268	1.1329	1.75735	1.46366	0.692569	1.94851	0.782672	2.72058	0.631545	-0.0643396	0.993278	1.08651
73.8693	-1.16571	1.11103	1.70644	1.42998	0.65797	1.91924	0.74695	2.69246	0.603035	-0.0661129	0.963529	1.0831
74.3719	-1.18501	1.06534	1.66817	1.40849	0.604288	1.87051	0.726201	2.6505	0.588916	-0.0850257	0.931238	1.07519
74.8744	-1.22378	1.03234	1.61697	1.36309	0.558526	1.82988	0.687275	2.61846	0.556084	-0.0914047	0.894742	1.07171
75.3769	-1.24888	0.980997	1.56976	1.32946	0.502892	1.77901	0.654657	2.56118	0.528854	-0.113135	0.854479	1.06201
75.8794	-1.28565	0.930978	1.51855	1.27912	0.443726	1.72414	0.614486	2.51365	0.493395	-0.140989	0.80914	1.05639
76.3819	-1.32351	0.876343	1.46118	1.22634	0.38631	1.67062	0.567494	2.45129	0.45035	-0.16226	0.760416	1.04756
76.8844	-1.3566	0.807516	1.40907	1.17336	0.313962	1.60101	0.525288	2.38019	0.411348	-0.206323	0.705882	1.03746
77.3869	-1.40685	0.747157	1.34152	1.10125	0.252893	1.54219	0.464458	2.31418	0.353012	-0.244451	0.646536	1.03105
77.8894	-1.44285	0.662437	1.28643	1.04087	0.169788	1.45964	0.416605	2.22353	0.306968	-0.29052	0.583291	1.0172
78.392	-1.49887	0.590211	1.20968	0.955562	0.101709	1.39143	0.344811	2.14441	0.236423	-0.354129	0.512123	1.01071
78.8945	-1.54729	0.494929	1.14869	0.879286	0.0113904	1.29904	0.286121	2.04523	0.178438	-0.408422	0.438742	0.997657
79.397	-1.60326	0.404469	1.06432	0.787578	-0.0673631	1.21719	0.206885	1.9431	0.0994848	-0.483857	0.356856	0.9867
79.8995	-1.66862	0.302704	0.994268	0.68962	-0.161649	1.11785	0.132642	1.84052	0.0250953	-0.563489	0.270895	0.977822
80.402	-1.7257	0.191152	0.903923	0.592967	-0.253677	1.01928	0.0482196	1.71619	-0.0598612	-0.642185	0.179031	0.962038
80.9045	-1.80416	0.0829801	0.821977	0.474598	-0.350182	0.914445	-0.0439679	1.60356	-0.152975	-0.744686	0.0801587	0.955024
81.407	-1.87006	-0.0473949	0.726784	0.367625	-0.455954	0.798382	-0.133905	1.46748	-0.244262	-0.840229	-0.0231534	0.939254
81.9095	-1.95352	-0.165972	0.631046	0.235816	-0.55496	0.687522	-0.243303	1.33407	-0.355393	-0.949039	-0.133373	0.928936
82.4121	-2.03574	-0.309192	0.531265	0.110606	-0.67253	0.555801	-0.341722	1.19443	-0.455986	-1.07209	-0.249516	0.917344
82.9146	-2.11956	-0.443513	0.421173	-0.0278062	-0.776106	0.436731	-0.464997	1.03777	-0.581791	-1.18745	-0.370555	0.902409
83.4171	-2.21852	-0.593322	0.316133	-0.175198	-0.901772	0.293202	-0.576236	0.891333	-0.695956	-1.32547	-0.498581	0.893532
83.9196	-2.30572	-0.746241	0.192599	-0.318936	-1.01288	0.163057	-0.709045	0.720217	-0.832001	-1.4629	-0.631184	0.877772
84.4221	-2.41418	-0.899427	0.080879	-0.484994	-1.14249	0.0123001	-0.836831	0.556552	-0.963323	-1.60236	-0.769387	0.867336
84.9246	-2.51218	-1.06886	-0.0539476	-0.638819	-1.26371	-0.131106	-0.975764	0.381416	-1.10607	-1.76186	-0.913089	0.85417
85.4271	-2.62153	-1.2264	-0.174181	-0.814832	-1.39408	-0.285187	-1.12141	0.195552	-1.25576	-1.91111	-1.06089	0.84101
85.9296	-2.73473	-1.40574	-0.31749	-0.984675	-1.52644	-0.442125	-1.26532	0.0174878	-1.40407	-2.0746	-1.21377	0.829663
86.4322	-2.84219	-1.57104	-0.448053	-1.1628	-1.65629	-0.597286	-1.42684	-0.183434	-1.57031	-2.24477	-1.3703	0.816241
86.9347	-2.96699	-1.75209	-0.597058	-1.3496	-1.79857	-0.765503	-1.57697	-0.37245	-1.72564	-2.406	-1.53109	0.804261
87.4372	-3.077	-1.92739	-0.739212	-1.52775	-1.92859	-0.92142	-1.74961	-0.575889	-1.90396	-2.58574	-1.69366	0.792386
87.9397	-3.20397	-2.10397	-0.891634	-1.72506	-2.07733	-1.0964	-1.90844	-0.781846	-2.06906	-2.75641	-1.86141	0.779176
88.4422	-3.32267	-2.28735	-1.04548	-1.90659	-2.20931	-1.25408	-2.08622	-0.981961	-2.25367	-2.92734	-2.02747	0.768309
88.9447	-3.44379	-2.45737	-1.19972	-2.10384	-2.35946	-1.43003	-2.25563	-1.19946	-2.4305	-3.1084	-2.19882	0.75453
89.4472	-3.57165	-2.64211	-1.36375	-2.29235	-2.49493	-1.59056	-2.43325	-1.40066	-2.61616	-3.27189	-2.36773	0.743659
89.9497	-3.68584	-2.80681	-1.5188	-2.48093	-2.64113	-1.76174	-2.6127	-1.61595	-2.80419	-3.4438	-2.53719	0.729697
90.4523	-3.81528	-2.98355	-1.68984	-2.67456	-2.78005	-1.92497	-2.78689	-1.82403	-2.98765	-3.60924	-2.70761	0.717724
90.9548	-3.92714	-3.14443	-1.84511	-2.85189	-2.91798	-2.08687	-2.97258	-2.0268	-3.18318	-3.75935	-2.87153	0.704722
91.4573	-4.04733	-3.3048	-2.01873	-3.04181	-3.05814	-2.25046	-3.14239	-2.23806	-3.36358	-3.91689	-3.03822	0.689504
91.9598	-4.16041	-3.46037	-2.17381	-3.21007	-3.18544	-2.40047	-3.32779	-2.42857	-3.5602	-4.05298	-3.19601	0.679165
92.4623	-4.26476	-3.59993	-2.34498	-3.38446	-3.32255	-2.55975	-3.49359	-2.62947	-3.73795	-4.1824	-3.35198	0.659874
92.9648	-4.37567	-3.74442	-2.49923	-3.54528	-3.43886	-2.69711	-3.67106	-2.81309	-3.92797	-4.30815	-3.50208	0.65114
93.4673	-4.46525	-3.86309	-2.66301	-3.69564	-3.56732	-2.84591	-3.83297	-2.99076	-4.103	-4.40743	-3.64344	0.631244
93.9698	-4.5642	-3.98789	-2.81505	-3.84542	-3.6735	-2.97099	-3.99574	-3.16656	-4.2794	-4.50684	-3.78056	0.620034
94.4724	-4.64397	-4.08788	-2.96713	-3.97025	-3.78771	-3.10307	-4.152	-3.31828	-4.44956	-4.58748	-3.90673	0.604408
94.9749	-4.7214	-4.18514	-3.11454	-4.10007	-3.88472	-3.21629	-4.29575	-3.4751	-4.6076	-4.64769	-4.02483	0.588947
95.4774	-4.79324	-4.26781	-3.25159	-4.20301	-3.98041	-3.32675	-4.44207	-3.60626	-4.76823	-4.7065	-4.13459	0.578751
95.9799	-4.84648	-4.33389	-3.3909	-4.30334	-4.06814	-3.42744	-4.56538	-3.73092	-4.9061	-4.73627	-4.23089	0.562295
96.4824	-4.90552	-4.39767	-3.51089	-4.38771	-4.14322	-3.51366	-4.69549	-3.84426	-5.05069	-4.75686	-4.3206	0.555938
96.9849	-4.93948	-4.43438	-3.63803	-4.4542	-4.21978	-3.59957	-4.79902	-3.93266	-5.16888	-4.76636	-4.39523	0.542804
97.4874	-4.977	-4.47496	-3.74026	-4.51854	-4.27446	-3.66159	-4.90625	-4.0216	-5.29073	-4.74762	-4.4613	0.540063
97.9899	-4.99819	-4.48797	-3.84988	-4.55431	-4.33611	-3.72896	-4.99106	-4.0803	-5.39015	-4.72797	-4.51449	0.532795
98.4925	-5.00882	-4.50153	-3.93699	-4.59312	-4.37282	-3.76956	-5.06968	-4.1342	-5.48321	-4.6869	-4.55568	0.533671
98.995	-5.01584	-4.49447	-4.03668	-4.60504	-4.41875	-3.81813	-5.13975	-4.17134	-5.56897	-4.62908	-4.58981	0.533269
99.4975	-5.00302	-4.47714	-4.08354	-4.61151	-4.43363	-3.83409	-5.19016	-4.18712	-5.63403	-4.55954	-4.60138	0.542451
100	-5.01059	-4.47634	-4.08448	-4.61421	-4.43666	-3.83713	-5.21184	-4.19942	-5.65981	-4.49685	-4.60273	0.55046

## Sheet: M1b_RightLeg_NH
StancePhase	NEleR_Meas1	NEleR_Meas2	NEleR_Meas3	NEleR_Meas4	NEleR_Meas5	NEleR_Meas6	NEleR_Meas7	NEleR_Meas8	NEleR_Meas9	NEleR_Meas10	NEleR_Mean	NEleR_SD
0	0.663861	-0.620876	1.25743	-0.974908	1.61741	-1.25334	0.239251	-1.35376	0.168774	-2.42822	-0.268438	1.27535
0.502513	0.589038	-0.758969	1.15394	-1.07201	1.53114	-1.41225	0.118613	-1.46811	0.0753532	-2.52421	-0.376747	1.28539
1.00503	0.513481	-0.930505	1.04453	-1.16457	1.43046	-1.56493	0.00162453	-1.60666	-0.0133366	-2.61474	-0.490465	1.29464
1.50754	0.448208	-1.08719	0.944852	-1.23589	1.33373	-1.69288	-0.0937918	-1.73188	-0.0804241	-2.68436	-0.587963	1.30005
2.01005	0.376984	-1.22756	0.835571	-1.3114	1.25035	-1.82512	-0.195952	-1.84006	-0.151626	-2.7568	-0.68456	1.30479
2.51256	0.32013	-1.36615	0.737581	-1.36737	1.16607	-1.93865	-0.279905	-1.9448	-0.20242	-2.81055	-0.768605	1.30783
3.01508	0.255737	-1.49635	0.628807	-1.42527	1.0854	-2.05432	-0.368726	-2.04051	-0.255192	-2.86647	-0.85369	1.30908
3.51759	0.204483	-1.61117	0.531005	-1.46559	1.01594	-2.14859	-0.44003	-2.12026	-0.289867	-2.90213	-0.92262	1.30807
4.0201	0.156007	-1.72389	0.433801	-1.49967	0.941726	-2.24134	-0.510378	-2.19762	-0.318348	-2.93698	-0.989669	1.30667
4.52261	0.108998	-1.81371	0.337169	-1.52457	0.885374	-2.31509	-0.570133	-2.25232	-0.337904	-2.95485	-1.0437	1.30099
5.02513	0.0773738	-1.90223	0.255504	-1.53267	0.822304	-2.38013	-0.619772	-2.30586	-0.340683	-2.96573	-1.08919	1.29655
5.52764	0.0400186	-1.96806	0.168511	-1.5395	0.775753	-2.43169	-0.667506	-2.33749	-0.343094	-2.96604	-1.12691	1.28727
6.03015	0.0193635	-2.02675	0.0993974	-1.52419	0.728272	-2.46648	-0.697576	-2.36249	-0.323348	-2.95247	-1.15063	1.27825
6.53266	-0.000667599	-2.06987	0.032238	-1.50925	0.688954	-2.49406	-0.731436	-2.3729	-0.304936	-2.9355	-1.16974	1.26715
7.03518	-0.01478	-2.0969	-0.0269181	-1.47616	0.65845	-2.49899	-0.74594	-2.36793	-0.268437	-2.89989	-1.17375	1.25271
7.53769	-0.0153011	-2.1177	-0.0705856	-1.43795	0.625902	-2.50126	-0.76406	-2.35759	-0.22734	-2.86619	-1.17321	1.24053
8.0402	-0.0200299	-2.11622	-0.116043	-1.39256	0.609433	-2.47939	-0.768196	-2.32572	-0.179375	-2.81325	-1.16013	1.22187
8.54271	-0.00648694	-2.11436	-0.140867	-1.33412	0.585033	-2.45588	-0.770386	-2.29412	-0.118365	-2.76382	-1.14134	1.20769
9.04523	0.00503246	-2.09114	-0.165227	-1.27926	0.576506	-2.41178	-0.768528	-2.24189	-0.0616007	-2.69926	-1.11371	1.18737
9.54774	0.0256448	-2.06667	-0.177813	-1.20784	0.561728	-2.36332	-0.75734	-2.18889	0.0118966	-2.63587	-1.07985	1.16977
10.0503	0.0559582	-2.02905	-0.178391	-1.14385	0.554747	-2.30174	-0.751767	-2.12341	0.0770901	-2.56511	-1.04055	1.1498
10.5528	0.0825559	-1.98406	-0.18021	-1.06815	0.549119	-2.23071	-0.732314	-2.05091	0.153843	-2.49061	-0.995144	1.12845
11.0553	0.126098	-1.93719	-0.163351	-0.995237	0.539892	-2.15554	-0.723233	-1.97711	0.226931	-2.41767	-0.947642	1.10916
11.5578	0.16369	-1.87657	-0.150919	-0.92177	0.540186	-2.06596	-0.701679	-1.88991	0.299764	-2.33591	-0.893908	1.08528
12.0603	0.211841	-1.82245	-0.12715	-0.842664	0.52885	-1.97976	-0.688347	-1.80971	0.377538	-2.26297	-0.841483	1.06579
12.5628	0.264204	-1.75324	-0.0990585	-0.7737	0.53009	-1.87682	-0.669756	-1.71495	0.443749	-2.1785	-0.782798	1.04138
13.0653	0.313496	-1.69176	-0.0743674	-0.694201	0.519604	-1.78107	-0.652055	-1.62854	0.519913	-2.10618	-0.727517	1.02094
13.5678	0.376912	-1.62093	-0.036653	-0.628422	0.517196	-1.67055	-0.63878	-1.53368	0.580719	-2.02364	-0.667783	0.997619
14.0704	0.431077	-1.55216	-0.00945265	-0.555402	0.510486	-1.56644	-0.61839	-1.4418	0.648055	-1.95182	-0.610585	0.976419
14.5729	0.496496	-1.48428	0.0273946	-0.490796	0.502218	-1.45383	-0.609826	-1.35221	0.705547	-1.87508	-0.553437	0.955001
15.0754	0.560069	-1.41033	0.0606357	-0.42898	0.499575	-1.3432	-0.590229	-1.25785	0.759164	-1.80375	-0.495489	0.933897
15.5779	0.621326	-1.34646	0.0901286	-0.365904	0.486424	-1.23287	-0.583881	-1.17539	0.813047	-1.73514	-0.442873	0.914723
16.0804	0.692181	-1.27186	0.12752	-0.315828	0.484909	-1.11864	-0.569041	-1.08389	0.852467	-1.66504	-0.386723	0.894514
16.5829	0.750901	-1.21035	0.151742	-0.257965	0.470167	-1.01329	-0.562276	-1.00752	0.899033	-1.60501	-0.338457	0.87789
17.0854	0.820407	-1.14057	0.185583	-0.216522	0.465317	-0.899474	-0.554768	-0.924818	0.927609	-1.53787	-0.287511	0.859121
17.5879	0.882005	-1.07929	0.210686	-0.169006	0.452417	-0.80006	-0.546426	-0.852677	0.961686	-1.48527	-0.242594	0.845151
18.0905	0.942811	-1.01835	0.234503	-0.13227	0.44097	-0.691228	-0.546158	-0.7829	0.983698	-1.42357	-0.199249	0.828592
18.593	1.00829	-0.956986	0.262192	-0.0984392	0.431217	-0.597572	-0.537278	-0.714588	1.00206	-1.37641	-0.157752	0.816702
19.0955	1.06097	-0.905705	0.277022	-0.0648832	0.413039	-0.49799	-0.541633	-0.65831	1.01942	-1.32267	-0.122074	0.803598
19.598	1.12407	-0.846706	0.301683	-0.0441448	0.404651	-0.409664	-0.534974	-0.595907	1.02305	-1.27905	-0.0856998	0.792703
20.1005	1.17508	-0.802836	0.314244	-0.0159448	0.382677	-0.322474	-0.540275	-0.550358	1.03395	-1.235	-0.0560934	0.784034
20.603	1.22815	-0.750431	0.328863	-0.00425469	0.371797	-0.239694	-0.538812	-0.497579	1.02746	-1.19386	-0.0268357	0.773668
21.1055	1.28138	-0.710483	0.34345	0.014312	0.350095	-0.166309	-0.542227	-0.458664	1.02793	-1.15979	-0.00203031	0.768925
21.608	1.32334	-0.668389	0.3473	0.0216768	0.333172	-0.0903561	-0.54741	-0.418677	1.01663	-1.12141	0.0195875	0.76015
22.1106	1.37492	-0.630115	0.360527	0.0275506	0.314358	-0.0302802	-0.54834	-0.383558	1.0038	-1.09605	0.0392811	0.757129
22.6131	1.41195	-0.599383	0.359758	0.0328734	0.290387	0.0366961	-0.559157	-0.356884	0.990253	-1.06186	0.0544635	0.751852
23.1156	1.45418	-0.563316	0.36427	0.0267653	0.274	0.0854891	-0.559413	-0.325582	0.96492	-1.04278	0.0678531	0.748268
23.6181	1.49232	-0.541712	0.364797	0.0285943	0.245188	0.141139	-0.572807	-0.309482	0.947644	-1.01476	0.0780922	0.747224
24.1206	1.52226	-0.510851	0.357708	0.0148397	0.228058	0.181358	-0.57551	-0.284557	0.914205	-0.999246	0.0848268	0.742804
24.6231	1.56026	-0.494199	0.358476	0.00941138	0.198521	0.224001	-0.58792	-0.274384	0.889263	-0.979037	0.0904391	0.744257
25.1256	1.58293	-0.47203	0.344741	-0.00676652	0.176886	0.258044	-0.595687	-0.258928	0.853075	-0.964912	0.0917351	0.741003
25.6281	1.6135	-0.456698	0.339023	-0.0223695	0.150172	0.287402	-0.604844	-0.250608	0.817493	-0.953042	0.0920025	0.741853
26.1307	1.63604	-0.444816	0.325895	-0.0381565	0.122159	0.316559	-0.618227	-0.245831	0.781592	-0.939367	0.0895842	0.741841
26.6332	1.6541	-0.429779	0.309209	-0.0633824	0.0991328	0.333992	-0.624225	-0.237933	0.73611	-0.934851	0.0842372	0.740336
27.1357	1.67749	-0.426616	0.298191	-0.0798653	0.0660703	0.358067	-0.641252	-0.241879	0.699659	-0.922075	0.0787792	0.74321
27.6382	1.68595	-0.413818	0.273746	-0.110558	0.0445388	0.366208	-0.646324	-0.235986	0.648841	-0.922573	0.0690025	0.740486
28.1407	1.70384	-0.415305	0.259228	-0.131398	0.0102874	0.383789	-0.663389	-0.244227	0.608452	-0.91214	0.0599137	0.743375
28.6432	1.71023	-0.408084	0.234604	-0.162297	-0.0134107	0.385812	-0.670506	-0.243409	0.558108	-0.914624	0.0476426	0.742069
29.1457	1.71618	-0.409838	0.210686	-0.190582	-0.0446855	0.395136	-0.684137	-0.251306	0.511083	-0.908184	0.0344357	0.742177
29.6482	1.72409	-0.410445	0.189524	-0.218643	-0.0731543	0.393918	-0.695225	-0.257669	0.46488	-0.90984	0.0207433	0.743455
30.1508	1.71904	-0.41014	0.157146	-0.25416	-0.0993913	0.393914	-0.703819	-0.262778	0.411975	-0.908368	0.00434152	0.740625
30.6533	1.72406	-0.417927	0.135334	-0.280231	-0.132328	0.391269	-0.718604	-0.275623	0.369598	-0.907422	-0.0111872	0.742789
31.1558	1.71541	-0.416361	0.101482	-0.319106	-0.154648	0.382235	-0.723203	-0.278732	0.315208	-0.9106	-0.0288316	0.7393
31.6583	1.71041	-0.427763	0.0721562	-0.346774	-0.188841	0.378445	-0.739283	-0.294514	0.27331	-0.906746	-0.0469599	0.73944
32.1608	1.70373	-0.427886	0.0420652	-0.383791	-0.210641	0.362144	-0.742933	-0.298677	0.222907	-0.912836	-0.0645917	0.73732
32.6633	1.68722	-0.438171	0.00365189	-0.416321	-0.241828	0.35606	-0.757026	-0.312805	0.178139	-0.90712	-0.0848194	0.734159
33.1658	1.68011	-0.442718	-0.0250568	-0.448282	-0.266466	0.335259	-0.763091	-0.321	0.134858	-0.913396	-0.102978	0.732996
33.6683	1.65819	-0.44848	-0.0669913	-0.485862	-0.291863	0.324952	-0.772812	-0.330332	0.0867703	-0.907577	-0.1234	0.727811
34.1709	1.64326	-0.457804	-0.101542	-0.513494	-0.320388	0.30256	-0.783192	-0.343211	0.0495439	-0.911126	-0.143539	0.725398
34.6734	1.62283	-0.458722	-0.14073	-0.552706	-0.340299	0.286232	-0.788422	-0.347689	0.00117926	-0.906769	-0.16251	0.720158
35.1759	1.59634	-0.470232	-0.18498	-0.57972	-0.370689	0.264358	-0.802619	-0.362848	-0.0342922	-0.905382	-0.185007	0.715035
35.6784	1.57731	-0.468954	-0.221734	-0.615666	-0.388219	0.241172	-0.805681	-0.365232	-0.078561	-0.903061	-0.202862	0.710055
36.1809	1.54357	-0.478429	-0.271903	-0.645733	-0.416608	0.220447	-0.821227	-0.378469	-0.116726	-0.895906	-0.226098	0.702954
36.6834	1.51911	-0.478559	-0.312871	-0.675297	-0.435672	0.190964	-0.825819	-0.382365	-0.154501	-0.894849	-0.244986	0.696781
37.1859	1.48558	-0.482487	-0.362057	-0.709147	-0.458783	0.170417	-0.839845	-0.390134	-0.19693	-0.882688	-0.266607	0.689437
37.6884	1.44998	-0.486036	-0.412722	-0.73304	-0.481644	0.136468	-0.849296	-0.397559	-0.229738	-0.880983	-0.288457	0.680944
38.191	1.41876	-0.483638	-0.458932	-0.767768	-0.49889	0.113967	-0.860358	-0.399086	-0.274244	-0.865802	-0.307599	0.673868
38.6935	1.37398	-0.489677	-0.517444	-0.789851	-0.52479	0.0779917	-0.87611	-0.40911	-0.306678	-0.86106	-0.332275	0.663916
39.196	1.33941	-0.483423	-0.565894	-0.820933	-0.538699	0.0510507	-0.885276	-0.406835	-0.349231	-0.845249	-0.350508	0.655893
39.6985	1.29275	-0.488771	-0.625231	-0.845355	-0.564435	0.0150986	-0.906435	-0.416176	-0.38599	-0.835472	-0.376001	0.646574
40.201	1.24785	-0.482986	-0.68228	-0.869941	-0.579156	-0.0182849	-0.917063	-0.414265	-0.424075	-0.820912	-0.396111	0.636464
40.7035	1.20354	-0.484438	-0.73819	-0.89822	-0.60122	-0.0534709	-0.941294	-0.419471	-0.467023	-0.805314	-0.42051	0.628895
41.206	1.14795	-0.482851	-0.80388	-0.917352	-0.620045	-0.0942078	-0.957662	-0.421366	-0.50191	-0.792775	-0.44441	0.61753
41.7085	1.10223	-0.479557	-0.859471	-0.947511	-0.637016	-0.129625	-0.982945	-0.421242	-0.549197	-0.772283	-0.467662	0.610876
42.2111	1.04248	-0.48338	-0.927216	-0.965662	-0.660509	-0.177366	-1.00847	-0.427804	-0.585459	-0.761409	-0.49548	0.600732
42.7136	0.987814	-0.477886	-0.988968	-0.994093	-0.674156	-0.215569	-1.03476	-0.42456	-0.63335	-0.738675	-0.51942	0.593592
43.2161	0.929627	-0.485637	-1.0527	-1.01649	-0.700043	-0.269096	-1.07075	-0.434015	-0.676065	-0.728567	-0.550374	0.586666
43.7186	0.863131	-0.482955	-1.12258	-1.04132	-0.714464	-0.313501	-1.10058	-0.432464	-0.722232	-0.707482	-0.577445	0.579037
44.2211	0.804676	-0.492157	-1.18322	-1.07109	-0.739345	-0.371477	-1.14614	-0.44223	-0.773954	-0.69763	-0.611257	0.575436
44.7236	0.731133	-0.497489	-1.25601	-1.09462	-0.758678	-0.42531	-1.1839	-0.447581	-0.819828	-0.682499	-0.643477	0.568967
45.2261	0.664884	-0.507229	-1.31987	-1.13176	-0.780496	-0.486971	-1.23703	-0.456824	-0.879412	-0.673703	-0.68084	0.56758
45.7286	0.590847	-0.523777	-1.38868	-1.16014	-0.806632	-0.552134	-1.2871	-0.472406	-0.929668	-0.668387	-0.719808	0.564003
46.2312	0.511689	-0.536397	-1.45967	-1.203	-0.826241	-0.617572	-1.34617	-0.483617	-0.993494	-0.663264	-0.761774	0.563864
46.7337	0.43731	-0.564416	-1.5233	-1.24329	-0.857834	-0.693832	-1.4107	-0.509867	-1.05285	-0.670475	-0.808926	0.563498
47.2362	0.347576	-0.584943	-1.59793	-1.29118	-0.878552	-0.763748	-1.47521	-0.528339	-1.1175	-0.673123	-0.856295	0.564066
47.7387	0.265699	-0.622272	-1.6616	-1.34747	-0.911907	-0.848534	-1.55272	-0.563472	-1.18724	-0.693931	-0.912345	0.565861
48.2412	0.171708	-0.655754	-1.7325	-1.4022	-0.937437	-0.923579	-1.62317	-0.59477	-1.25173	-0.708812	-0.965824	0.56652
48.7437	0.0754624	-0.699584	-1.80128	-1.47355	-0.968894	-1.01256	-1.70888	-0.63658	-1.32842	-0.742631	-1.02969	0.56903
49.2462	-0.0202223	-0.748316	-1.86497	-1.53866	-1.00103	-1.09268	-1.78594	-0.683654	-1.39437	-0.773227	-1.09031	0.568957
49.7487	-0.129924	-0.797337	-1.93718	-1.62001	-1.02919	-1.18103	-1.87373	-0.731471	-1.47175	-0.818341	-1.159	0.570839
50.2513	-0.231421	-0.85971	-1.99716	-1.6982	-1.06644	-1.2651	-1.95708	-0.793299	-1.54144	-0.866055	-1.22759	0.569479
50.7538	-0.346729	-0.914963	-2.06543	-1.78378	-1.09265	-1.34894	-2.04192	-0.8487	-1.61412	-0.920412	-1.29776	0.569515
51.2563	-0.459375	-0.986219	-2.12716	-1.87441	-1.13082	-1.43473	-2.12954	-0.921017	-1.68801	-0.984133	-1.37354	0.567061
51.7588	-0.573404	-1.04985	-2.18605	-1.96123	-1.15806	-1.51204	-2.2092	-0.986659	-1.75446	-1.04615	-1.44371	0.564428
52.2613	-0.696143	-1.12433	-2.24988	-2.06006	-1.19274	-1.59659	-2.29742	-1.06431	-1.82985	-1.12258	-1.52339	0.561598
52.7638	-0.808895	-1.1974	-2.30128	-2.14895	-1.22356	-1.6675	-2.37256	-1.14179	-1.89252	-1.19145	-1.59459	0.556411
53.2663	-0.933395	-1.27121	-2.36133	-2.24984	-1.25264	-1.74771	-2.45696	-1.22139	-1.96477	-1.2759	-1.67351	0.553638
53.7688	-1.04928	-1.35212	-2.41153	-2.3432	-1.28727	-1.81388	-2.5297	-1.30956	-2.02757	-1.35125	-1.74754	0.547207
54.2714	-1.16713	-1.4245	-2.46186	-2.44084	-1.31199	-1.88716	-2.60657	-1.3907	-2.09288	-1.43872	-1.82223	0.544207
54.7739	-1.28756	-1.50874	-2.51386	-2.53935	-1.34799	-1.95063	-2.67857	-1.48527	-2.158	-1.52013	-1.89901	0.538521
55.2764	-1.39767	-1.58111	-2.55505	-2.63183	-1.37209	-2.01551	-2.74636	-1.56941	-2.21594	-1.60665	-1.96916	0.534829
55.7789	-1.5175	-1.66271	-2.60513	-2.73293	-1.406	-2.07768	-2.81756	-1.66435	-2.28214	-1.69323	-2.04592	0.531506
56.2814	-1.62545	-1.73639	-2.64376	-2.82209	-1.43349	-2.13424	-2.87748	-1.75271	-2.3359	-1.77669	-2.11382	0.527391
56.7839	-1.7375	-1.8105	-2.68619	-2.92103	-1.46317	-2.19539	-2.94606	-1.843	-2.39951	-1.86663	-2.1869	0.526847
57.2864	-1.84794	-1.88487	-2.72777	-3.0104	-1.49604	-2.24537	-3.00142	-1.93492	-2.45373	-1.9468	-2.25493	0.523558
57.7889	-1.95038	-1.94982	-2.76196	-3.10308	-1.52232	-2.30478	-3.06496	-2.01893	-2.51157	-2.03745	-2.32253	0.525018
58.2915	-2.06124	-2.02184	-2.8053	-3.19481	-1.55967	-2.35121	-3.11959	-2.1115	-2.56925	-2.11549	-2.39099	0.524097
58.794	-2.15937	-2.07935	-2.83731	-3.28039	-1.58621	-2.40779	-3.17664	-2.19115	-2.62127	-2.20389	-2.45434	0.526418
59.2965	-2.26426	-2.14474	-2.87692	-3.37348	-1.62519	-2.45415	-3.23314	-2.28036	-2.68204	-2.28149	-2.52158	0.528748
59.799	-2.36451	-2.19816	-2.91352	-3.45483	-1.65658	-2.5072	-3.28436	-2.35927	-2.73176	-2.36515	-2.58353	0.53132
60.3015	-2.46047	-2.25359	-2.947	-3.54594	-1.69472	-2.55642	-3.34307	-2.4421	-2.79266	-2.4436	-2.64796	0.536632
60.804	-2.56354	-2.30547	-2.98904	-3.6276	-1.73411	-2.60613	-3.39127	-2.52308	-2.84516	-2.52121	-2.71066	0.539659
61.3065	-2.65496	-2.35059	-3.02094	-3.71362	-1.77131	-2.65968	-3.45062	-2.59928	-2.9033	-2.60081	-2.77251	0.546789
61.809	-2.75586	-2.40115	-3.06347	-3.79877	-1.8189	-2.70732	-3.49983	-2.68255	-2.96203	-2.67277	-2.83626	0.550956
62.3116	-2.85027	-2.439	-3.1011	-3.87932	-1.85797	-2.76501	-3.55783	-2.75488	-3.01724	-2.75279	-2.89754	0.558538
62.8141	-2.94506	-2.48644	-3.14014	-3.96769	-1.9113	-2.81283	-3.61172	-2.83817	-3.08206	-2.82113	-2.96165	0.564462
63.3166	-3.04553	-2.52207	-3.18624	-4.04561	-1.9565	-2.87334	-3.66767	-2.91083	-3.13742	-2.90027	-3.02455	0.571544
63.8191	-3.13689	-2.56434	-3.22432	-4.13406	-2.01229	-2.92416	-3.72821	-2.99106	-3.20513	-2.96797	-3.08884	0.57935
64.3216	-3.23967	-2.60235	-3.27489	-4.2136	-2.06692	-2.9859	-3.78358	-3.06733	-3.26509	-3.0449	-3.15442	0.585676
64.8241	-3.33481	-2.63926	-3.31905	-4.29859	-2.12341	-3.04227	-3.85035	-3.14279	-3.33208	-3.11484	-3.21975	0.59485
65.3266	-3.43471	-2.68171	-3.36885	-4.38249	-2.18792	-3.10417	-3.90821	-3.22314	-3.39945	-3.18883	-3.28795	0.600801
65.8291	-3.53799	-2.71583	-3.42337	-4.46281	-2.24603	-3.16751	-3.97882	-3.29468	-3.46438	-3.26282	-3.35542	0.610296
66.3317	-3.63513	-2.7618	-3.4726	-4.55044	-2.31779	-3.22938	-4.04232	-3.37651	-3.53831	-3.33414	-3.42584	0.616582
66.8342	-3.74395	-2.79768	-3.53467	-4.628	-2.38046	-3.29935	-4.11378	-3.44684	-3.60297	-3.41237	-3.49601	0.62518
67.3367	-3.84427	-2.8446	-3.58913	-4.71572	-2.45528	-3.36191	-4.18443	-3.52597	-3.67937	-3.48229	-3.5683	0.632408
67.8392	-3.95264	-2.88651	-3.65239	-4.794	-2.52537	-3.43649	-4.25471	-3.59768	-3.74699	-3.56335	-3.64101	0.639285
68.3417	-4.06137	-2.93236	-3.7169	-4.87764	-2.59976	-3.50093	-4.33141	-3.67068	-3.82109	-3.63368	-3.71458	0.647526
68.8442	-4.16691	-2.98208	-3.77867	-4.95884	-2.67777	-3.57704	-4.4002	-3.74432	-3.89354	-3.71508	-3.78945	0.65271
69.3467	-4.28252	-3.02693	-3.8514	-5.03627	-2.75057	-3.64439	-4.47946	-3.81028	-3.96276	-3.78736	-3.86319	0.661267
69.8492	-4.38872	-3.08274	-3.91532	-5.11923	-2.83369	-3.71877	-4.54782	-3.88361	-4.03846	-3.86633	-3.93947	0.665669
70.3518	-4.5041	-3.12863	-3.98932	-5.19129	-2.90601	-3.78906	-4.62503	-3.94431	-4.10339	-3.94099	-4.01221	0.673336
70.8543	-4.61535	-3.18625	-4.06031	-5.27171	-2.98914	-3.85906	-4.69408	-4.01334	-4.17762	-4.01516	-4.0882	0.67818
71.3568	-4.72482	-3.23559	-4.1305	-5.3408	-3.06279	-3.93092	-4.76523	-4.07163	-4.24058	-4.09097	-4.15938	0.683977
71.8593	-4.83984	-3.29034	-4.20795	-5.41351	-3.14085	-3.99499	-4.8347	-4.13268	-4.30781	-4.15888	-4.23216	0.689906
72.3618	-4.94368	-3.34373	-4.27547	-5.48091	-3.2163	-4.06555	-4.89762	-4.19028	-4.37001	-4.23304	-4.30166	0.69377
72.8643	-5.05494	-3.39277	-4.35235	-5.54263	-3.2864	-4.12321	-4.96504	-4.2419	-4.42669	-4.29422	-4.36802	0.700316
73.3668	-5.15654	-3.44777	-4.42132	-5.60654	-3.36137	-4.18856	-5.01955	-4.29784	-4.48606	-4.36289	-4.43484	0.703141
73.8693	-5.25626	-3.49087	-4.49019	-5.65717	-3.42352	-4.23979	-5.08054	-4.34117	-4.53185	-4.41746	-4.49288	0.709108
74.3719	-5.35539	-3.54249	-4.56062	-5.71296	-3.49329	-4.29565	-5.12742	-4.39192	-4.58323	-4.47666	-4.55396	0.711989
74.8744	-5.4415	-3.58102	-4.61954	-5.75447	-3.54907	-4.34007	-5.17705	-4.42943	-4.61981	-4.5247	-4.60367	0.716445
75.3769	-5.53161	-3.62371	-4.68464	-5.79688	-3.60819	-4.38261	-5.21661	-4.4706	-4.65733	-4.57125	-4.65434	0.719816
75.8794	-5.60699	-3.65851	-4.73649	-5.83069	-3.65845	-4.41889	-5.25103	-4.50403	-4.68579	-4.61218	-4.6963	0.722711
76.3819	-5.67981	-3.68833	-4.78752	-5.8565	-3.70282	-4.44552	-5.28191	-4.53271	-4.70571	-4.64438	-4.73252	0.726249
76.8844	-5.74588	-3.71791	-4.83351	-5.88127	-3.74578	-4.4712	-5.29943	-4.56149	-4.72439	-4.67671	-4.76576	0.728077
77.3869	-5.79791	-3.73379	-4.86669	-5.89044	-3.77394	-4.48087	-5.3183	-4.57753	-4.72651	-4.69444	-4.78604	0.731324
77.8894	-5.85012	-3.75402	-4.90193	-5.90194	-3.80509	-4.49262	-5.3192	-4.59859	-4.73084	-4.71579	-4.80701	0.732371
78.392	-5.88374	-3.75716	-4.9197	-5.89655	-3.8178	-4.48547	-5.32152	-4.60408	-4.71727	-4.72003	-4.81233	0.735185
78.8945	-5.91402	-3.76271	-4.93585	-5.88973	-3.83138	-4.47965	-5.30685	-4.61314	-4.70193	-4.72751	-4.81628	0.735441
79.397	-5.93189	-3.75464	-4.94106	-5.87154	-3.82976	-4.45629	-5.28835	-4.61039	-4.67442	-4.71944	-4.80778	0.737688
79.8995	-5.93537	-3.7412	-4.93311	-5.84339	-3.82108	-4.42971	-5.25846	-4.60398	-4.63611	-4.71025	-4.79126	0.737462
80.402	-5.93487	-3.72181	-4.92295	-5.81177	-3.80455	-4.39041	-5.2166	-4.59331	-4.59378	-4.69031	-4.76804	0.738507
80.9045	-5.91305	-3.68798	-4.89234	-5.76283	-3.7717	-4.34109	-5.17008	-4.57025	-4.53282	-4.66243	-4.73046	0.738674
81.407	-5.88703	-3.65472	-4.85909	-5.71457	-3.73726	-4.28527	-5.1047	-4.54921	-4.47208	-4.62974	-4.68937	0.737673
81.9095	-5.84392	-3.6021	-4.80963	-5.64787	-3.68137	-4.21281	-5.03846	-4.5108	-4.39157	-4.58226	-4.63208	0.738812
82.4121	-5.78704	-3.55097	-4.74736	-5.57885	-3.6246	-4.1389	-4.95124	-4.47509	-4.30821	-4.53464	-4.56969	0.7358
82.9146	-5.72271	-3.4826	-4.67882	-5.49714	-3.5483	-4.04444	-4.86165	-4.42365	-4.21132	-4.46785	-4.49385	0.73713
83.4171	-5.63614	-3.41022	-4.58858	-5.40491	-3.46544	-3.95044	-4.75471	-4.36917	-4.10319	-4.40229	-4.40851	0.733542
83.9196	-5.5453	-3.32834	-4.49548	-5.30827	-3.3706	-3.8363	-4.63916	-4.30591	-3.99052	-4.31729	-4.31372	0.733165
84.4221	-5.43437	-3.23394	-4.38303	-5.19358	-3.26058	-3.72065	-4.51354	-4.23085	-3.85904	-4.23098	-4.20606	0.730756
84.9246	-5.31183	-3.13851	-4.26022	-5.07907	-3.14688	-3.58955	-4.37161	-4.15461	-3.72818	-4.12909	-4.09095	0.727345
85.4271	-5.17944	-3.02454	-4.12894	-4.94518	-3.01201	-3.45191	-4.2265	-4.06021	-3.57754	-4.02028	-3.96266	0.726407
85.9296	-5.02602	-2.91338	-3.97764	-4.80893	-2.8773	-3.30622	-4.06025	-3.96791	-3.42521	-3.90245	-3.82653	0.720627
86.4322	-4.86932	-2.78426	-3.82498	-4.65934	-2.72219	-3.14803	-3.89365	-3.85756	-3.2599	-3.77121	-3.67904	0.719515
86.9347	-4.69146	-2.65491	-3.65235	-4.49957	-2.56435	-2.98932	-3.70694	-3.74613	-3.08503	-3.63767	-3.52277	0.713497
87.4372	-4.50585	-2.51482	-3.47398	-4.33579	-2.39368	-2.81391	-3.51727	-3.62334	-2.90735	-3.48596	-3.3572	0.71018
87.9397	-4.30932	-2.36681	-3.28653	-4.15474	-2.21287	-2.64314	-3.31434	-3.49192	-2.71292	-3.33644	-3.1829	0.705499
88.4422	-4.09535	-2.21797	-3.08342	-3.97581	-2.0295	-2.45533	-3.10211	-3.35852	-2.5224	-3.16784	-3.00083	0.699548
88.9447	-3.88038	-2.05427	-2.8818	-3.77906	-1.82945	-2.27334	-2.88618	-3.20975	-2.31475	-3.0021	-2.81111	0.695887
89.4472	-3.64564	-1.89657	-2.66217	-3.58335	-1.63403	-2.07861	-2.65493	-3.06552	-2.11006	-2.821	-2.61519	0.688821
89.9497	-3.40927	-1.72299	-2.44359	-3.37712	-1.42141	-1.88682	-2.4277	-2.90492	-1.89618	-2.63965	-2.41296	0.684749
90.4523	-3.16295	-1.55542	-2.21726	-3.16508	-1.2138	-1.6902	-2.18362	-2.74897	-1.67822	-2.45039	-2.20659	0.678486
90.9548	-2.9061	-1.37838	-1.98286	-2.95353	-0.996077	-1.49122	-1.946	-2.58295	-1.4629	-2.25556	-1.99556	0.673301
91.4573	-2.65235	-1.20116	-1.75437	-2.72953	-0.777548	-1.29661	-1.69651	-2.4159	-1.23666	-2.0617	-1.78223	0.668561
91.9598	-2.38342	-1.02526	-1.51292	-2.51386	-0.560426	-1.09453	-1.45015	-2.24951	-1.02153	-1.85736	-1.5669	0.663093
92.4623	-2.12121	-0.841493	-1.28121	-2.28548	-0.335229	-0.904436	-1.20203	-2.0752	-0.795282	-1.66146	-1.3503	0.659463
92.9648	-1.85183	-0.668407	-1.04452	-2.06552	-0.121336	-0.704596	-0.950729	-1.91103	-0.580313	-1.45305	-1.13513	0.655183
93.4673	-1.58147	-0.484137	-0.809478	-1.84076	0.103544	-0.520407	-0.708694	-1.73631	-0.362488	-1.25688	-0.919709	0.652362
93.9698	-1.31864	-0.313455	-0.584285	-1.61777	0.314046	-0.328604	-0.45876	-1.57509	-0.148845	-1.05059	-0.708199	0.650131
94.4724	-1.04726	-0.135911	-0.352488	-1.40189	0.53091	-0.151248	-0.225193	-1.40799	0.0552782	-0.855664	-0.499145	0.648623
94.9749	-0.790767	0.0326208	-0.137891	-1.18039	0.738171	0.0273369	0.0156106	-1.25047	0.263227	-0.657274	-0.293983	0.64853
95.4774	-0.529994	0.197632	0.0795617	-0.974604	0.94122	0.196695	0.239783	-1.09746	0.452768	-0.465543	-0.0959943	0.649121
95.9799	-0.278054	0.36201	0.286287	-0.761722	1.14341	0.358456	0.464212	-0.946379	0.647964	-0.279412	0.0996772	0.651163
96.4824	-0.0361404	0.511928	0.481775	-0.564637	1.3304	0.517805	0.677894	-0.810621	0.824762	-0.0937134	0.283946	0.654201
96.9849	0.207375	0.667252	0.677694	-0.367318	1.52289	0.661133	0.881151	-0.671265	1.00029	0.0777889	0.465699	0.658585
97.4874	0.430486	0.802725	0.852089	-0.178016	1.69498	0.807362	1.08179	-0.552685	1.16569	0.253651	0.635807	0.664046
97.9899	0.655243	0.942269	1.02784	-0.00169578	1.87119	0.93067	1.26026	-0.431882	1.31669	0.407677	0.797826	0.670867
98.4925	0.860679	1.06324	1.18414	0.177199	2.02809	1.06212	1.44503	-0.330471	1.46857	0.572411	0.9531	0.678539
98.995	1.07534	1.18913	1.34408	0.35511	2.19336	1.18208	1.62309	-0.22822	1.61356	0.731065	1.10786	0.688169
99.4975	1.26846	1.30517	1.48702	0.490149	2.3484	1.26081	1.74542	-0.137025	1.72486	0.833444	1.23267	0.699905
100	1.30084	1.33901	1.50906	0.490125	2.39503	1.25451	1.73999	-0.111318	1.72371	0.826121	1.24671	0.704223

## Sheet: M1b_RightLeg_NW
StancePhase	NDevR_Meas1	NDevR_Meas2	NDevR_Meas3	NDevR_Meas4	NDevR_Meas5	NDevR_Meas6	NDevR_Meas7	NDevR_Meas8	NDevR_Meas9	NDevR_Meas10	NDevR_Mean	NDevR_SD
0	-2.50606	-2.74779	-3.46132	-2.77735	-3.442	-2.18344	-2.32481	-2.93418	-2.55368	-1.55431	-2.64849	0.572129
0.502513	-2.39007	-2.6345	-3.34604	-2.64833	-3.31425	-2.05443	-2.15411	-2.82862	-2.37031	-1.45988	-2.52005	0.57269
1.00503	-2.25211	-2.45993	-3.20746	-2.52536	-3.12035	-1.93535	-1.99272	-2.66513	-2.1907	-1.37392	-2.3723	0.553085
1.50754	-2.12011	-2.31799	-3.07263	-2.40462	-2.96128	-1.81649	-1.83245	-2.53396	-2.0142	-1.28514	-2.23589	0.543191
2.01005	-1.99426	-2.16791	-2.94163	-2.29976	-2.79496	-1.71184	-1.68634	-2.39547	-1.8506	-1.21098	-2.10537	0.527928
2.51256	-1.85026	-2.0211	-2.79077	-2.18162	-2.63227	-1.59248	-1.52509	-2.26141	-1.67135	-1.12199	-1.96483	0.517197
3.01508	-1.72047	-1.87896	-2.6516	-2.08316	-2.47523	-1.49321	-1.38366	-2.13309	-1.51013	-1.05341	-1.83829	0.503219
3.51759	-1.57939	-1.72982	-2.4996	-1.97828	-2.31232	-1.38051	-1.23281	-1.99913	-1.34133	-0.971566	-1.70248	0.491731
4.0201	-1.44074	-1.59758	-2.34834	-1.88317	-2.16743	-1.28474	-1.09545	-1.88332	-1.18124	-0.907573	-1.57896	0.479833
4.52261	-1.30934	-1.45173	-2.20326	-1.79589	-2.01049	-1.18237	-0.961074	-1.75537	-1.02909	-0.837733	-1.45363	0.468662
5.02513	-1.16533	-1.32616	-2.04538	-1.70454	-1.87513	-1.08827	-0.828868	-1.64899	-0.872694	-0.777605	-1.3333	0.45969
5.52764	-1.03939	-1.19071	-1.90548	-1.63309	-1.73168	-0.997966	-0.713294	-1.53404	-0.737603	-0.722597	-1.22059	0.449767
6.03015	-0.901177	-1.06826	-1.75447	-1.55	-1.60279	-0.905075	-0.59017	-1.43327	-0.592009	-0.666767	-1.1064	0.444534
6.53266	-0.772816	-0.94826	-1.61445	-1.48804	-1.4782	-0.826105	-0.491717	-1.33584	-0.47011	-0.626558	-1.00521	0.437169
7.03518	-0.648895	-0.828103	-1.48072	-1.41867	-1.35533	-0.73569	-0.383295	-1.23921	-0.343558	-0.576722	-0.90102	0.43525
7.53769	-0.517809	-0.723897	-1.34209	-1.3598	-1.25024	-0.665184	-0.297858	-1.15895	-0.230914	-0.548663	-0.80954	0.432134
8.0402	-0.406094	-0.609032	-1.22504	-1.30637	-1.13653	-0.579734	-0.208943	-1.06863	-0.128101	-0.507384	-0.717585	0.432194
8.54271	-0.281703	-0.516524	-1.09822	-1.24827	-1.04688	-0.513653	-0.132563	-1.00065	-0.0246614	-0.487433	-0.635056	0.433888
9.04523	-0.173318	-0.412328	-0.98998	-1.20753	-0.94744	-0.43578	-0.0647516	-0.921071	0.0558324	-0.457329	-0.555369	0.435414
9.54774	-0.0653886	-0.325779	-0.885019	-1.15303	-0.867152	-0.370267	0.00416264	-0.858763	0.145494	-0.441639	-0.481738	0.440351
10.0503	0.0439616	-0.236761	-0.781365	-1.11779	-0.785832	-0.301508	0.053447	-0.793418	0.209794	-0.424278	-0.413375	0.443975
10.5528	0.135501	-0.152403	-0.697602	-1.07195	-0.710422	-0.234183	0.113451	-0.732094	0.279525	-0.410388	-0.348056	0.44979
11.0553	0.23965	-0.0792366	-0.603361	-1.03544	-0.647054	-0.174262	0.149913	-0.680804	0.334053	-0.405265	-0.29018	0.455666
11.5578	0.324043	0.00252992	-0.529945	-1.00106	-0.57608	-0.105049	0.19772	-0.620122	0.380778	-0.392542	-0.231973	0.461338
12.0603	0.412903	0.063726	-0.452846	-0.961048	-0.52608	-0.0519175	0.227667	-0.578567	0.428037	-0.396769	-0.183489	0.468238
12.5628	0.497804	0.138863	-0.379929	-0.935993	-0.462887	0.0169521	0.260576	-0.522248	0.454627	-0.386208	-0.131844	0.47431
13.0653	0.568965	0.194465	-0.320124	-0.895834	-0.419472	0.0663972	0.288255	-0.484177	0.492161	-0.395225	-0.0904588	0.480858
13.5678	0.651847	0.258215	-0.248245	-0.873989	-0.368398	0.131308	0.306415	-0.437189	0.506297	-0.38871	-0.046245	0.487749
14.0704	0.713783	0.313494	-0.195964	-0.839758	-0.326113	0.180158	0.332528	-0.397871	0.529435	-0.397655	-0.00879625	0.494042
14.5729	0.785251	0.363797	-0.133341	-0.815093	-0.289028	0.23763	0.339687	-0.362835	0.539095	-0.396836	0.0268328	0.501006
15.0754	0.848221	0.420014	-0.0780159	-0.79086	-0.246503	0.287935	0.361811	-0.321621	0.545393	-0.401952	0.0624422	0.508318
15.5779	0.903406	0.459246	-0.0293031	-0.761551	-0.220987	0.336087	0.364083	-0.296765	0.5542	-0.407144	0.0901271	0.514453
16.0804	0.968364	0.513243	0.0298551	-0.746234	-0.181245	0.388144	0.37873	-0.257189	0.54638	-0.406747	0.12333	0.523223
16.5829	1.01327	0.547139	0.0702117	-0.715819	-0.161584	0.427407	0.382008	-0.237183	0.5522	-0.41637	0.146128	0.529059
17.0854	1.07145	0.593709	0.12427	-0.703768	-0.12968	0.479529	0.387208	-0.204517	0.537446	-0.411083	0.174456	0.537818
17.5879	1.11682	0.628142	0.166463	-0.678392	-0.110023	0.512324	0.394645	-0.183623	0.535199	-0.421887	0.195966	0.5451
18.0905	1.16041	0.663674	0.207564	-0.663289	-0.089456	0.561301	0.391664	-0.161353	0.521197	-0.414061	0.217765	0.551908
18.593	1.21	0.701298	0.255154	-0.647093	-0.0671297	0.590982	0.402596	-0.136814	0.507703	-0.422056	0.239464	0.561424
19.0955	1.2417	0.72639	0.285891	-0.626394	-0.0572813	0.63322	0.395862	-0.124173	0.498149	-0.414585	0.255878	0.5662
19.598	1.28848	0.765265	0.331992	-0.618377	-0.0341354	0.662772	0.406739	-0.0976641	0.475399	-0.416316	0.276415	0.576299
20.1005	1.31894	0.784659	0.362777	-0.595021	-0.0303035	0.695679	0.40197	-0.089786	0.468228	-0.411326	0.290581	0.58114
20.603	1.35358	0.819745	0.398273	-0.589574	-0.0112037	0.726608	0.408764	-0.0660264	0.442786	-0.405027	0.307793	0.589035
21.1055	1.38966	0.839613	0.435776	-0.569631	-0.0072113	0.74963	0.410311	-0.0566607	0.432489	-0.402931	0.322105	0.595907
21.608	1.41179	0.866204	0.460188	-0.56035	0.00337595	0.781418	0.411085	-0.0400948	0.411504	-0.389099	0.335602	0.600454
22.1106	1.4492	0.890512	0.500064	-0.548361	0.0116359	0.79629	0.419906	-0.0252021	0.393829	-0.388367	0.349951	0.608861
22.6131	1.46836	0.907439	0.522542	-0.532421	0.0128048	0.826641	0.416145	-0.0168545	0.380477	-0.369532	0.36156	0.611652
23.1156	1.49712	0.935646	0.554821	-0.527852	0.0251206	0.8368	0.429512	0.00316289	0.35605	-0.367258	0.374312	0.619063
23.6181	1.52239	0.946201	0.584092	-0.507841	0.0204448	0.862597	0.425493	0.00662925	0.347716	-0.347026	0.38607	0.62258
24.1206	1.53881	0.973736	0.605049	-0.505268	0.032768	0.871984	0.438597	0.0274325	0.32198	-0.340079	0.396501	0.627094
24.6231	1.56891	0.983717	0.639788	-0.48714	0.0284049	0.890623	0.439164	0.0318386	0.312498	-0.321811	0.408599	0.63205
25.1256	1.58027	1.00494	0.65661	-0.480017	0.0357555	0.902346	0.447789	0.0480791	0.292044	-0.308103	0.417972	0.634233
25.6281	1.60532	1.01905	0.687285	-0.468613	0.0369083	0.912892	0.455767	0.0582269	0.276408	-0.293726	0.428952	0.639097
26.1307	1.62184	1.03084	0.710179	-0.453855	0.0368479	0.928175	0.458592	0.0670653	0.264403	-0.273115	0.439097	0.640958
26.6332	1.63496	1.04972	0.730337	-0.44923	0.0448038	0.931829	0.473247	0.0838283	0.242582	-0.262492	0.447958	0.643996
27.1357	1.65823	1.0534	0.761153	-0.429303	0.0392853	0.949611	0.472545	0.0868275	0.236655	-0.236966	0.459143	0.646459
27.6382	1.66358	1.07314	0.775182	-0.426551	0.0509044	0.949302	0.48995	0.106666	0.213769	-0.228078	0.466786	0.647729
28.1407	1.68483	1.07355	0.805594	-0.407592	0.045332	0.966715	0.490313	0.10885	0.207893	-0.201135	0.477435	0.649731
28.6432	1.69292	1.08804	0.823999	-0.400336	0.0553069	0.966114	0.505427	0.126052	0.190665	-0.190995	0.485719	0.650677
29.1457	1.70313	1.09037	0.845317	-0.387673	0.055389	0.979749	0.511225	0.132719	0.179724	-0.166451	0.494351	0.650859
29.6482	1.71879	1.095	0.872889	-0.372688	0.059836	0.982059	0.520558	0.142957	0.171809	-0.152394	0.503882	0.652116
30.1508	1.71909	1.10135	0.886242	-0.366978	0.068205	0.989442	0.533484	0.15628	0.155521	-0.133078	0.510956	0.650825
30.6533	1.73599	1.09575	0.916697	-0.346532	0.0673165	0.996291	0.536889	0.15928	0.155071	-0.113924	0.520283	0.651116
31.1558	1.73647	1.10364	0.931877	-0.34327	0.0820443	0.996879	0.554921	0.176848	0.13837	-0.100736	0.527704	0.650116
31.6583	1.74449	1.09179	0.955149	-0.323482	0.0801232	1.0077	0.555563	0.176467	0.139535	-0.0773896	0.534994	0.647828
32.1608	1.75274	1.09561	0.979429	-0.316286	0.0960674	1.00308	0.573957	0.192695	0.129132	-0.0690966	0.543732	0.647965
32.6633	1.74974	1.08322	0.993252	-0.302736	0.0989238	1.01531	0.576506	0.194361	0.126441	-0.0443335	0.549068	0.643524
33.1658	1.76232	1.07771	1.02301	-0.288035	0.11107	1.00857	0.590274	0.203862	0.126081	-0.0381579	0.55767	0.643227
33.6683	1.75678	1.0686	1.03551	-0.281778	0.12244	1.01864	0.598278	0.211	0.118531	-0.0156843	0.563231	0.639178
34.1709	1.76338	1.05211	1.06032	-0.261448	0.129144	1.01319	0.604793	0.21183	0.126374	-0.00846403	0.569124	0.63596
34.6734	1.76493	1.04574	1.08061	-0.258251	0.148394	1.01784	0.618651	0.223537	0.118212	0.00841847	0.576808	0.634267
35.1759	1.76043	1.02122	1.09512	-0.238245	0.152468	1.01612	0.618976	0.218262	0.128188	0.0189524	0.579149	0.627802
35.6784	1.76898	1.01298	1.12276	-0.231624	0.175009	1.01368	0.635636	0.229724	0.125818	0.0285394	0.58815	0.627347
36.1809	1.75956	0.986094	1.13278	-0.217618	0.181952	1.0162	0.633877	0.223659	0.131997	0.0428221	0.589132	0.620489
36.6834	1.76569	0.970261	1.15815	-0.20349	0.202127	1.00726	0.648423	0.229041	0.139278	0.0455841	0.596232	0.617942
37.1859	1.76202	0.945911	1.17389	-0.196695	0.216635	1.0125	0.649455	0.226761	0.140119	0.0619788	0.599258	0.614081
37.6884	1.75808	0.919383	1.18918	-0.176245	0.231255	0.999709	0.657737	0.222755	0.155538	0.0603306	0.601772	0.607636
38.191	1.76338	0.898741	1.21348	-0.172391	0.254209	1.00475	0.664555	0.22509	0.155025	0.0757257	0.608256	0.606991
38.6935	1.75259	0.863051	1.2216	-0.151044	0.264523	0.991901	0.665472	0.2129	0.172834	0.0731106	0.606693	0.598888
39.196	1.75922	0.842897	1.24661	-0.143259	0.29237	0.993582	0.67763	0.216328	0.177637	0.0841428	0.614716	0.598
39.6985	1.75225	0.80334	1.25785	-0.126503	0.303213	0.984231	0.673818	0.200845	0.192081	0.0837807	0.61249	0.592678
40.201	1.75075	0.778239	1.27403	-0.110027	0.33013	0.980463	0.68779	0.199674	0.206792	0.0881977	0.618604	0.588132
40.7035	1.75366	0.740724	1.29426	-0.0991403	0.3468	0.976662	0.684347	0.186372	0.216399	0.0919396	0.619202	0.587584
41.206	1.74376	0.706709	1.30138	-0.0744719	0.368272	0.967361	0.695621	0.176332	0.240357	0.0895489	0.621486	0.580133
41.7085	1.75123	0.674348	1.32533	-0.0652414	0.393057	0.969077	0.697564	0.16786	0.249221	0.097271	0.625972	0.581555
42.2111	1.7424	0.631777	1.33276	-0.0373939	0.408586	0.956449	0.703345	0.148869	0.277209	0.0901504	0.625415	0.575892
42.7136	1.74409	0.603369	1.35012	-0.0227519	0.43916	0.961865	0.713184	0.143494	0.292219	0.0999909	0.632474	0.574618
43.2161	1.7449	0.5572	1.36617	0.00279397	0.452435	0.94984	0.714248	0.119875	0.318408	0.0919486	0.631782	0.574587
43.7186	1.73757	0.528586	1.37348	0.0280191	0.483179	0.956286	0.730993	0.112818	0.344407	0.101326	0.639666	0.569401
44.2211	1.74609	0.485887	1.3959	0.049611	0.499638	0.949202	0.731661	0.0908672	0.366801	0.0967865	0.641244	0.573691
44.7236	1.73754	0.453287	1.40063	0.0851805	0.525088	0.954304	0.75179	0.0776709	0.403344	0.103745	0.649258	0.568552
45.2261	1.74379	0.419541	1.41928	0.106396	0.548412	0.955336	0.758067	0.0620809	0.425543	0.10643	0.654487	0.571869
45.7286	1.74419	0.382768	1.43133	0.14698	0.566677	0.958038	0.777928	0.0418355	0.467451	0.11077	0.662796	0.571808
46.2312	1.74198	0.359327	1.43983	0.174171	0.596467	0.968182	0.794702	0.0331987	0.496168	0.12266	0.67267	0.570504
46.7337	1.75267	0.322839	1.46016	0.213316	0.61044	0.969438	0.812888	0.00966045	0.537273	0.126383	0.681507	0.576108
47.2362	1.74733	0.307039	1.46328	0.251071	0.642447	0.987447	0.841603	0.00477561	0.577361	0.1473	0.696965	0.572053
47.7387	1.76001	0.278054	1.48281	0.285935	0.657933	0.990078	0.86003	-0.0152134	0.614834	0.154168	0.706864	0.578664
48.2412	1.76304	0.265843	1.49099	0.33377	0.686663	1.01296	0.898216	-0.0204425	0.665561	0.182148	0.727874	0.577
48.7437	1.77014	0.250721	1.50107	0.367204	0.708692	1.02037	0.921399	-0.0303907	0.701729	0.196534	0.740746	0.579424
49.2462	1.78688	0.240165	1.51841	0.419805	0.730883	1.04418	0.964254	-0.0375068	0.756951	0.228803	0.765283	0.582797
49.7487	1.7911	0.24129	1.52062	0.458046	0.760509	1.05874	0.996986	-0.0345401	0.797209	0.254124	0.784408	0.580229
50.2513	1.81538	0.234558	1.54003	0.50869	0.777069	1.07995	1.03995	-0.0407626	0.849342	0.288137	0.809234	0.585962
50.7538	1.82736	0.249367	1.54425	0.556312	0.81047	1.10212	1.08452	-0.0266867	0.897715	0.325438	0.837087	0.582019
51.2563	1.84928	0.251598	1.55546	0.601246	0.825698	1.11907	1.12551	-0.026003	0.94265	0.359737	0.860424	0.585028
51.7588	1.87597	0.274195	1.56843	0.657421	0.856455	1.14732	1.18018	-0.00558286	0.998207	0.407179	0.895977	0.583455
52.2613	1.89373	0.290077	1.56966	0.698266	0.875285	1.16087	1.2204	0.00796501	1.03762	0.44181	0.919569	0.581258
52.7638	1.93059	0.3147	1.58709	0.756987	0.89837	1.19213	1.27997	0.0305131	1.09442	0.495136	0.957991	0.582242
53.2663	1.95253	0.345165	1.58698	0.799134	0.923097	1.20509	1.3229	0.0595366	1.13389	0.531279	0.985959	0.576712
53.7688	1.98843	0.369379	1.59833	0.852994	0.937787	1.23559	1.38107	0.0835868	1.18461	0.584992	1.02168	0.577378
54.2714	2.02296	0.410405	1.60589	0.901081	0.966312	1.25127	1.43004	0.125835	1.22895	0.62408	1.05668	0.572124
54.7739	2.05245	0.435912	1.60647	0.94605	0.976402	1.27767	1.48224	0.154572	1.26965	0.673149	1.08746	0.570046
55.2764	2.0978	0.480224	1.62088	1.00005	1.00338	1.29842	1.53798	0.203861	1.31895	0.715954	1.12775	0.566897
55.7789	2.12671	0.510931	1.61744	1.03794	1.0147	1.31896	1.58322	0.241621	1.35155	0.757359	1.15604	0.562489
56.2814	2.17217	0.551724	1.62926	1.09271	1.03486	1.34519	1.64285	0.291064	1.40071	0.803243	1.19638	0.560691
56.7839	2.21014	0.590404	1.63264	1.12943	1.05156	1.36033	1.68371	0.339976	1.43129	0.836628	1.22661	0.556172
57.2864	2.24749	0.624777	1.6351	1.17799	1.06305	1.39033	1.74176	0.385729	1.47348	0.883272	1.2623	0.55435
57.7889	2.29598	0.670465	1.64827	1.21893	1.08509	1.40254	1.78249	0.443659	1.50769	0.910644	1.29657	0.551119
58.2915	2.32813	0.700518	1.64563	1.25725	1.09077	1.43306	1.8334	0.48654	1.53911	0.954581	1.3269	0.549211
58.794	2.37793	0.748503	1.66093	1.30309	1.11407	1.44581	1.87725	0.547474	1.57795	0.979319	1.36323	0.546891
59.2965	2.41478	0.779574	1.66427	1.33279	1.11993	1.47329	1.91807	0.591466	1.60055	1.01714	1.39119	0.545794
59.799	2.45566	0.824048	1.67292	1.37881	1.13919	1.48976	1.96527	0.648314	1.63963	1.04268	1.42563	0.543676
60.3015	2.50184	0.861139	1.68814	1.40581	1.1508	1.5117	1.99707	0.697142	1.65978	1.07238	1.45458	0.543404
60.804	2.53349	0.898732	1.69101	1.44508	1.16308	1.53365	2.04452	0.745412	1.69259	1.10099	1.48485	0.541981
61.3065	2.58221	0.943281	1.71266	1.47519	1.18237	1.54976	2.07171	0.799509	1.71659	1.1228	1.51561	0.541049
61.809	2.61384	0.975184	1.71989	1.50357	1.18929	1.57698	2.11456	0.83962	1.73942	1.15476	1.54271	0.541495
62.3116	2.65393	1.02415	1.73808	1.53829	1.21366	1.58937	2.14241	0.895448	1.76921	1.1712	1.57358	0.538593
62.8141	2.69308	1.05539	1.75805	1.5575	1.22073	1.61982	2.17662	0.932248	1.78416	1.20486	1.60024	0.540665
63.3166	2.72124	1.10317	1.77038	1.59305	1.24507	1.63217	2.20841	0.984403	1.81626	1.21996	1.62941	0.536634
63.8191	2.76459	1.13945	1.80063	1.60966	1.25858	1.66271	2.233	1.02412	1.83012	1.25262	1.65755	0.537697
64.3216	2.78884	1.18137	1.81554	1.64	1.27883	1.6789	2.26839	1.06884	1.85855	1.27067	1.68499	0.535201
64.8241	2.82578	1.22539	1.84616	1.66101	1.30219	1.70658	2.28622	1.11534	1.87832	1.29985	1.71468	0.532191
65.3266	2.8562	1.26059	1.87374	1.68263	1.31816	1.72929	2.32162	1.15316	1.89935	1.32396	1.74187	0.532926
65.8291	2.88109	1.31019	1.89918	1.71087	1.34995	1.75256	2.33808	1.20587	1.92754	1.34855	1.77239	0.525591
66.3317	2.91846	1.34196	1.93997	1.72586	1.36561	1.78238	2.36889	1.24178	1.94279	1.37962	1.80073	0.527805
66.8342	2.93741	1.39126	1.96581	1.75851	1.40062	1.80179	2.3892	1.29653	1.97595	1.40041	1.83175	0.519687
67.3367	2.97264	1.42475	2.01038	1.77367	1.42177	1.83699	2.41246	1.33733	1.99149	1.43694	1.86184	0.519047
67.8392	2.99692	1.46755	2.04699	1.8049	1.45434	1.85495	2.43899	1.38953	2.0229	1.45651	1.89336	0.514673
68.3417	3.02187	1.50618	2.08665	1.82739	1.48489	1.89208	2.45517	1.44007	2.04504	1.49525	1.92546	0.50819
68.8442	3.05535	1.53952	2.13697	1.8531	1.51244	1.91189	2.4864	1.48799	2.0697	1.51706	1.95704	0.508811
69.3467	3.07255	1.58248	2.17333	1.8857	1.55184	1.94707	2.49934	1.54836	2.10039	1.55439	1.99155	0.498073
69.8492	3.10755	1.60819	2.22879	1.90694	1.57634	1.97158	2.53078	1.59443	2.11854	1.58153	2.02247	0.500202
70.3518	3.12759	1.65056	2.27109	1.94641	1.61968	2.00182	2.54575	1.65996	2.15377	1.61481	2.05914	0.490474
70.8543	3.15386	1.67374	2.32046	1.9689	1.64606	2.03218	2.57247	1.70915	2.17049	1.64877	2.08961	0.489017
71.3568	3.18328	1.70925	2.3738	2.00849	1.68673	2.05639	2.5933	1.77308	2.20293	1.67729	2.12645	0.484735
71.8593	3.19977	1.73478	2.41478	2.0386	1.71936	2.09138	2.61254	1.82945	2.22418	1.71728	2.15821	0.477798
72.3618	3.2335	1.75948	2.47285	2.07301	1.75277	2.11048	2.63949	1.88675	2.24811	1.74238	2.19188	0.478786
72.8643	3.24945	1.78863	2.51328	2.11308	1.79212	2.14673	2.65209	1.95025	2.27597	1.78542	2.2267	0.469367
73.3668	3.27635	1.80314	2.56401	2.1421	1.81799	2.16311	2.68154	2.00014	2.29104	1.80978	2.25492	0.471569
73.8693	3.30039	1.83253	2.61143	2.18841	1.85974	2.19616	2.69129	2.06591	2.32179	1.8516	2.29192	0.464537
74.3719	3.31571	1.84135	2.64942	2.21671	1.88169	2.21261	2.71752	2.11156	2.33284	1.87791	2.31573	0.464313
74.8744	3.34548	1.86476	2.7009	2.26167	1.91879	2.23846	2.72886	2.17206	2.35919	1.91428	2.35044	0.461988
75.3769	3.35574	1.87319	2.73221	2.29486	1.94142	2.25683	2.7468	2.2176	2.37227	1.9439	2.37348	0.459284
75.8794	3.3799	1.88525	2.77628	2.33192	1.96795	2.27317	2.76206	2.26632	2.38813	1.97181	2.40028	0.460264
76.3819	3.3946	1.89584	2.81015	2.37178	1.99333	2.29333	2.76964	2.31315	2.40563	2.00376	2.42512	0.457541
76.8844	3.40488	1.89518	2.83863	2.3994	2.00755	2.29998	2.78735	2.34755	2.41005	2.0221	2.44127	0.459434
77.3869	3.42458	1.9058	2.87556	2.44176	2.03325	2.31946	2.78624	2.39229	2.42844	2.05289	2.46603	0.458237
77.8894	3.42423	1.89559	2.89166	2.46366	2.0381	2.31813	2.80151	2.41435	2.42582	2.06235	2.47354	0.460547
78.392	3.43881	1.90052	2.92153	2.50043	2.05811	2.33276	2.79584	2.44988	2.43776	2.08689	2.49225	0.460149
78.8945	3.4378	1.88624	2.93502	2.52191	2.0588	2.32612	2.8027	2.46384	2.4342	2.08925	2.49559	0.463868
79.397	3.437	1.87951	2.94762	2.5459	2.06684	2.33137	2.79643	2.48289	2.43342	2.1023	2.50233	0.463349
79.8995	3.43962	1.86528	2.96263	2.56886	2.06721	2.3218	2.7906	2.49178	2.43189	2.09937	2.5039	0.468223
80.402	3.42391	1.84421	2.95846	2.57781	2.06037	2.3143	2.78503	2.49076	2.41725	2.0972	2.49693	0.468805
80.9045	3.42296	1.82995	2.96802	2.59823	2.06013	2.30279	2.76596	2.4938	2.41498	2.08978	2.49466	0.472332
81.407	3.40224	1.79666	2.95718	2.59539	2.04037	2.28144	2.75871	2.4744	2.39094	2.07129	2.47686	0.476539
81.9095	3.38671	1.77801	2.95077	2.60528	2.03499	2.26709	2.7296	2.46697	2.38112	2.0586	2.46591	0.476496
82.4121	3.36848	1.73791	2.94116	2.59625	2.00767	2.23341	2.71575	2.43479	2.35422	2.02553	2.44152	0.484808
82.9146	3.33577	1.7089	2.91671	2.58868	1.99113	2.21372	2.68172	2.41118	2.33079	2.00542	2.4184	0.482394
83.4171	3.31632	1.66734	2.90503	2.57672	1.9617	2.17117	2.65644	2.37226	2.30504	1.96168	2.38937	0.491454
83.9196	3.27516	1.62425	2.87148	2.55036	1.9304	2.14287	2.62188	2.32956	2.26733	1.93147	2.35448	0.491012
84.4221	3.24389	1.58327	2.8474	2.53371	1.90109	2.09548	2.5833	2.28705	2.24158	1.88172	2.31985	0.496063
84.9246	3.20448	1.52717	2.81498	2.49368	1.85635	2.05589	2.54981	2.22754	2.19518	1.83942	2.27645	0.501079
85.4271	3.15643	1.48458	2.77368	2.467	1.82514	2.00697	2.50037	2.18043	2.16454	1.78759	2.23467	0.500521
85.9296	3.11938	1.42102	2.74307	2.42149	1.77275	1.9553	2.46634	2.11099	2.11786	1.73298	2.18612	0.509929
86.4322	3.06168	1.37216	2.69176	2.38019	1.73518	1.90646	2.41198	2.05578	2.07801	1.68121	2.13744	0.507166
86.9347	3.01836	1.30815	2.65454	2.33521	1.68245	1.84442	2.37406	1.98468	2.03722	1.61648	2.08556	0.516072
87.4372	2.96333	1.24943	2.60561	2.27965	1.63522	1.79531	2.3217	1.91883	1.98874	1.56482	2.03226	0.516446
87.9397	2.90731	1.18964	2.55562	2.2357	1.58728	1.72681	2.27747	1.8519	1.95467	1.49421	1.97806	0.520803
88.4422	2.86003	1.12147	2.51434	2.17201	1.53132	1.67571	2.23225	1.77684	1.90408	1.44128	1.92293	0.526639
88.9447	2.79635	1.06609	2.45689	2.12505	1.48891	1.60593	2.18257	1.71526	1.8732	1.37021	1.86805	0.527073
89.4472	2.75101	0.993512	2.41785	2.06219	1.42989	1.55109	2.14618	1.637	1.82989	1.31443	1.8133	0.535989
89.9497	2.69265	0.939249	2.36618	2.00817	1.39018	1.48527	2.09593	1.57821	1.79858	1.24817	1.76026	0.536875
90.4523	2.64178	0.869917	2.32227	1.953	1.33622	1.42635	2.06693	1.50517	1.76963	1.18913	1.70804	0.5449
90.9548	2.59745	0.813277	2.28528	1.89232	1.29591	1.36855	2.02356	1.4461	1.73852	1.13149	1.65925	0.54991
91.4573	2.54327	0.75388	2.23895	1.84625	1.25381	1.30749	1.99947	1.38537	1.72539	1.07084	1.61247	0.555759
91.9598	2.5103	0.694672	2.21414	1.78509	1.21263	1.25971	1.97024	1.32596	1.7006	1.02353	1.56969	0.564797
92.4623	2.46505	0.648031	2.17765	1.74466	1.18498	1.20059	1.95009	1.28036	1.6997	0.965052	1.53162	0.57077
92.9648	2.43546	0.590769	2.15718	1.69203	1.14716	1.16263	1.93928	1.22502	1.69	0.92772	1.49672	0.581276
93.4673	2.41021	0.555371	2.14156	1.653	1.13198	1.11073	1.9252	1.19278	1.69681	0.876593	1.46942	0.590291
93.9698	2.38271	0.507662	2.12415	1.61565	1.10475	1.08099	1.93278	1.14897	1.70851	0.847598	1.44538	0.60078
94.4724	2.37727	0.479846	2.12916	1.57746	1.09785	1.0415	1.92975	1.12618	1.72191	0.80898	1.42899	0.613267
94.9749	2.36108	0.448727	2.1239	1.55634	1.08779	1.01826	1.95215	1.10092	1.75505	0.786599	1.41908	0.624791
95.4774	2.36633	0.426054	2.14026	1.52365	1.08611	0.994933	1.96585	1.08509	1.77864	0.764191	1.41311	0.638879
95.9799	2.37224	0.414464	2.15754	1.51415	1.09552	0.977546	1.99832	1.08146	1.82719	0.747746	1.41862	0.653072
96.4824	2.38183	0.398025	2.17851	1.49416	1.09943	0.971625	2.03227	1.0739	1.86662	0.742769	1.42391	0.667234
96.9849	2.41041	0.403577	2.21838	1.48994	1.12502	0.961001	2.07143	1.08969	1.92249	0.733175	1.44251	0.68367
97.4874	2.42825	0.397801	2.24733	1.48732	1.13812	0.970905	2.12478	1.09506	1.98073	0.74407	1.46144	0.698254
97.9899	2.46865	0.414556	2.29837	1.48462	1.17285	0.968769	2.16893	1.12419	2.03789	0.743025	1.48819	0.714375
98.4925	2.50251	0.423892	2.34239	1.49781	1.19845	0.991406	2.23701	1.14651	2.11168	0.766754	1.52184	0.730101
98.995	2.54863	0.449017	2.39906	1.50038	1.2392	1.0049	2.29874	1.18703	2.18141	0.781628	1.559	0.745889
99.4975	2.60156	0.479074	2.46123	1.5192	1.28298	1.02595	2.35412	1.23304	2.2484	0.803468	1.6009	0.759833
100	2.60223	0.483469	2.46382	1.51223	1.29174	1.02105	2.34788	1.24267	2.24318	0.798555	1.60068	0.758522

## Sheet: M2_LeftLeg_NH
StancePhase	NEleL_Meas1	NEleL_Meas2	NEleL_Meas3	NEleL_Meas4	NEleL_Meas5	NEleL_Meas6	NEleL_Meas7	NEleL_Meas8	NEleL_Mean	NEleL_SD
0	1.69852	-0.160537	1.34061	-0.319629	-0.0267736	2.09444	0.0614773	1.42631	0.764302	0.968239
0.502513	1.62414	-0.210807	1.27587	-0.402802	-0.116128	2.00517	-0.00963563	1.31126	0.684634	0.961864
1.00503	1.4838	-0.302074	1.18123	-0.483861	-0.205048	1.88713	-0.0803832	1.18967	0.583807	0.942697
1.50754	1.3461	-0.387545	1.09064	-0.549707	-0.279559	1.77436	-0.138992	1.08114	0.492055	0.920528
2.01005	1.22174	-0.455787	1.01337	-0.620369	-0.358665	1.6717	-0.202835	0.966651	0.404476	0.902547
2.51256	1.08872	-0.525445	0.933838	-0.677658	-0.424796	1.56555	-0.254455	0.862132	0.320985	0.878947
3.01508	0.958545	-0.586836	0.858054	-0.737984	-0.494031	1.45996	-0.310211	0.750867	0.237295	0.856001
3.51759	0.83311	-0.637801	0.791408	-0.786311	-0.551559	1.36134	-0.355211	0.649039	0.163003	0.831334
4.0201	0.70207	-0.688438	0.720986	-0.831392	-0.604535	1.25608	-0.396598	0.548294	0.0883088	0.803263
4.52261	0.582767	-0.722784	0.664457	-0.870712	-0.652829	1.16243	-0.43436	0.448462	0.0221788	0.776895
5.02513	0.459241	-0.755716	0.60521	-0.898586	-0.687344	1.06217	-0.459249	0.360007	-0.0392837	0.744941
5.52764	0.342968	-0.777636	0.554842	-0.926609	-0.722141	0.970338	-0.485635	0.267452	-0.0970526	0.715528
6.03015	0.233214	-0.789024	0.510432	-0.938943	-0.740347	0.879271	-0.496502	0.188161	-0.144217	0.682
6.53266	0.122102	-0.798836	0.465518	-0.95266	-0.756654	0.788678	-0.506801	0.109756	-0.191112	0.649017
7.03518	0.0252652	-0.792717	0.433721	-0.953549	-0.762304	0.707691	-0.507719	0.0367055	-0.226613	0.616052
7.53769	-0.0735483	-0.78692	0.397291	-0.951613	-0.758721	0.621395	-0.500646	-0.0258919	-0.259832	0.580771
8.0402	-0.16192	-0.771023	0.371926	-0.9449	-0.753637	0.548158	-0.493392	-0.0913118	-0.287013	0.549424
8.54271	-0.243337	-0.748242	0.346952	-0.929092	-0.733966	0.471207	-0.472607	-0.143029	-0.306514	0.514867
9.04523	-0.323878	-0.726131	0.323479	-0.916286	-0.716993	0.403171	-0.455787	-0.196616	-0.32613	0.485287
9.54774	-0.389787	-0.691308	0.308709	-0.891254	-0.687721	0.339524	-0.427716	-0.243402	-0.335369	0.455148
10.0503	-0.457472	-0.660601	0.287622	-0.871787	-0.657218	0.277105	-0.399656	-0.283466	-0.345684	0.427824
10.5528	-0.513499	-0.621746	0.277397	-0.843291	-0.623188	0.227374	-0.369301	-0.326172	-0.349053	0.404699
11.0553	-0.563662	-0.580237	0.262102	-0.816727	-0.580533	0.174399	-0.331516	-0.356374	-0.349069	0.381665
11.5578	-0.611948	-0.541375	0.250652	-0.789314	-0.542494	0.136042	-0.299688	-0.390858	-0.348623	0.365767
12.0603	-0.646433	-0.492902	0.242413	-0.75753	-0.492938	0.0970809	-0.25737	-0.417076	-0.340594	0.350104
12.5628	-0.683489	-0.451849	0.228461	-0.732993	-0.448892	0.0669548	-0.221728	-0.440143	-0.33546	0.340044
13.0653	-0.709011	-0.404262	0.223861	-0.700496	-0.398679	0.0438788	-0.180679	-0.464861	-0.323781	0.333353
13.5678	-0.731128	-0.357992	0.210847	-0.678133	-0.347646	0.0210648	-0.139563	-0.479089	-0.312705	0.328429
14.0704	-0.751869	-0.315713	0.204331	-0.650303	-0.300024	0.0115637	-0.102352	-0.499698	-0.300508	0.328961
14.5729	-0.76115	-0.26655	0.195898	-0.628859	-0.24474	-0.00204943	-0.0577941	-0.511598	-0.284605	0.329764
15.0754	-0.77498	-0.227116	0.184647	-0.609447	-0.198607	-0.00293436	-0.0226648	-0.524584	-0.271961	0.334055
15.5779	-0.778328	-0.181843	0.180037	-0.589351	-0.144658	-0.00484828	0.0202844	-0.538316	-0.254628	0.340393
16.0804	-0.781295	-0.140769	0.166122	-0.578956	-0.0971333	-0.00143844	0.0567491	-0.544549	-0.240159	0.346576
16.5829	-0.783459	-0.103651	0.160255	-0.563072	-0.0492644	0.00838447	0.0937531	-0.558397	-0.224431	0.356054
17.0854	-0.776599	-0.0614694	0.147797	-0.559581	0.000270342	0.0148406	0.132603	-0.563351	-0.208186	0.364554
17.5879	-0.775902	-0.029988	0.135832	-0.551852	0.0413454	0.0326789	0.163296	-0.572867	-0.194682	0.374228
18.0905	-0.765628	0.00741079	0.126001	-0.552498	0.0895437	0.0436856	0.201493	-0.581387	-0.178922	0.385413
18.593	-0.757736	0.0385999	0.107578	-0.555478	0.126875	0.0637212	0.229178	-0.585458	-0.16659	0.394463
19.0955	-0.749319	0.0666949	0.0965782	-0.559083	0.168659	0.0808685	0.261781	-0.597061	-0.15386	0.406807
19.598	-0.734287	0.0984247	0.0753438	-0.572201	0.205516	0.0985793	0.289822	-0.599975	-0.142347	0.416752
20.1005	-0.726686	0.119274	0.0574913	-0.580007	0.238148	0.120822	0.314057	-0.610125	-0.133378	0.427934
20.603	-0.710376	0.146341	0.0364703	-0.599833	0.274439	0.135328	0.342293	-0.617301	-0.12408	0.440109
21.1055	-0.698968	0.165641	0.00924461	-0.614337	0.299633	0.158442	0.359737	-0.623234	-0.11798	0.449579
21.608	-0.687025	0.183036	-0.013068	-0.636689	0.331612	0.171868	0.384256	-0.635567	-0.112697	0.462995
22.1106	-0.670792	0.202667	-0.0471568	-0.659365	0.353703	0.190606	0.399082	-0.639978	-0.108904	0.472594
22.6131	-0.662776	0.211663	-0.0758819	-0.681787	0.37725	0.20511	0.415582	-0.653294	-0.108017	0.484799
23.1156	-0.646812	0.227079	-0.112478	-0.711439	0.39909	0.216416	0.430495	-0.661678	-0.107416	0.496513
23.6181	-0.637864	0.233446	-0.151544	-0.734348	0.413503	0.231421	0.438114	-0.671922	-0.109899	0.50638
24.1206	-0.627992	0.23923	-0.189333	-0.767356	0.433831	0.2361	0.451722	-0.68662	-0.113802	0.519908
24.6231	-0.615921	0.245829	-0.237707	-0.793113	0.442558	0.248036	0.453773	-0.694815	-0.11892	0.528913
25.1256	-0.612184	0.242418	-0.279901	-0.825465	0.457255	0.249505	0.461831	-0.712589	-0.127391	0.541934
25.6281	-0.600988	0.245506	-0.332709	-0.856106	0.46484	0.254265	0.462742	-0.723862	-0.135789	0.552449
26.1307	-0.598218	0.238589	-0.383602	-0.885803	0.470907	0.255373	0.462123	-0.73979	-0.147553	0.563183
26.6332	-0.593564	0.232501	-0.43694	-0.921137	0.478972	0.251411	0.463405	-0.75761	-0.16037	0.575869
27.1357	-0.588286	0.225843	-0.497126	-0.949248	0.477521	0.251877	0.455096	-0.770794	-0.17439	0.584893
27.6382	-0.590594	0.21015	-0.551598	-0.986702	0.483482	0.241311	0.454064	-0.793005	-0.191611	0.598104
28.1407	-0.585513	0.200889	-0.616808	-1.01634	0.478943	0.23783	0.442377	-0.807528	-0.208269	0.607492
28.6432	-0.58938	0.181004	-0.676156	-1.05267	0.478645	0.224626	0.434765	-0.828709	-0.228484	0.619115
29.1457	-0.58978	0.163364	-0.740887	-1.08664	0.474914	0.213552	0.423482	-0.848753	-0.248843	0.63016
29.6482	-0.590465	0.143826	-0.807202	-1.12022	0.466731	0.200247	0.407541	-0.866193	-0.270717	0.639623
30.1508	-0.597078	0.11653	-0.869413	-1.15898	0.463811	0.180577	0.396561	-0.890953	-0.294869	0.651636
30.6533	-0.595921	0.095454	-0.939966	-1.19103	0.450397	0.166177	0.374824	-0.907415	-0.318435	0.66003
31.1558	-0.603367	0.0634998	-1.00205	-1.23243	0.444633	0.140341	0.360415	-0.931685	-0.34508	0.67122
31.6583	-0.605418	0.0351753	-1.07104	-1.26614	0.430684	0.1211	0.337486	-0.951856	-0.371251	0.679859
32.1608	-0.60833	0.00374101	-1.13617	-1.3071	0.418371	0.0928892	0.315883	-0.971646	-0.399044	0.689006
32.6633	-0.615337	-0.0339343	-1.19962	-1.34545	0.406477	0.0653153	0.294302	-0.996394	-0.42808	0.69816
33.1658	-0.614584	-0.0657598	-1.26739	-1.38427	0.387471	0.0366723	0.265312	-1.01315	-0.456962	0.70532
33.6683	-0.622345	-0.108401	-1.32616	-1.42801	0.375877	0.000276179	0.24332	-1.03822	-0.487957	0.714196
34.1709	-0.62363	-0.14618	-1.39204	-1.46576	0.353856	-0.0304174	0.210572	-1.05683	-0.518804	0.720181
34.6734	-0.627173	-0.188212	-1.44995	-1.51301	0.338207	-0.072867	0.183818	-1.07748	-0.550834	0.727759
35.1759	-0.633858	-0.234885	-1.50915	-1.5529	0.317329	-0.109577	0.151432	-1.10046	-0.584008	0.733299
35.6784	-0.633899	-0.276321	-1.56823	-1.60075	0.294748	-0.154462	0.117015	-1.11669	-0.617323	0.73898
36.1809	-0.643046	-0.328315	-1.61997	-1.64598	0.275813	-0.200344	0.0857681	-1.14113	-0.652149	0.744329
36.6834	-0.64545	-0.37451	-1.67781	-1.69275	0.247548	-0.246259	0.0448675	-1.15758	-0.687744	0.748076
37.1859	-0.651951	-0.426128	-1.72564	-1.74441	0.227231	-0.301157	0.0114213	-1.17844	-0.723633	0.753034
37.6884	-0.660738	-0.480907	-1.77761	-1.79108	0.197419	-0.350087	-0.0319216	-1.199	-0.761741	0.755351
38.191	-0.664115	-0.531449	-1.82545	-1.84758	0.171274	-0.410661	-0.0720453	-1.21489	-0.799363	0.759375
38.6935	-0.67659	-0.592315	-1.86934	-1.89727	0.142995	-0.466184	-0.114842	-1.23826	-0.838976	0.761191
39.196	-0.681601	-0.646967	-1.91731	-1.95573	0.109444	-0.528372	-0.163318	-1.25311	-0.87962	0.763671
39.6985	-0.691573	-0.708399	-1.95548	-2.01163	0.081727	-0.592242	-0.206608	-1.27448	-0.919836	0.765907
40.201	-0.701829	-0.771804	-1.99972	-2.07018	0.0433315	-0.653965	-0.261021	-1.29319	-0.963546	0.766756
40.7035	-0.706902	-0.832379	-2.03654	-2.13345	0.0118777	-0.723967	-0.309125	-1.30996	-1.00506	0.769638
41.206	-0.719635	-0.903011	-2.07317	-2.19265	-0.0272653	-0.78599	-0.365462	-1.33304	-1.05003	0.769756
41.7085	-0.723396	-0.967349	-2.11047	-2.26163	-0.0663385	-0.856882	-0.422186	-1.3481	-1.09454	0.77258
42.2111	-0.731992	-1.03968	-2.13959	-2.32403	-0.104663	-0.921115	-0.478741	-1.37137	-1.1389	0.773514
42.7136	-0.738365	-1.11272	-2.17472	-2.39538	-0.151523	-0.987772	-0.544031	-1.38998	-1.18681	0.775434
43.2161	-0.739546	-1.18427	-2.20021	-2.46356	-0.191695	-1.05437	-0.603069	-1.40956	-1.23079	0.77826
43.7186	-0.74665	-1.26509	-2.22876	-2.53456	-0.242885	-1.11456	-0.673156	-1.43347	-1.27989	0.779518
44.2211	-0.743479	-1.33941	-2.25419	-2.60902	-0.289462	-1.18036	-0.738769	-1.45044	-1.32564	0.784049
44.7236	-0.744964	-1.42227	-2.27458	-2.67915	-0.341195	-1.23507	-0.809572	-1.47623	-1.37288	0.786264
45.2261	-0.742004	-1.50419	-2.29964	-2.75757	-0.396429	-1.29478	-0.883669	-1.49571	-1.42175	0.791596
45.7286	-0.73423	-1.5855	-2.315	-2.82839	-0.448076	-1.346	-0.9542	-1.51905	-1.46631	0.796601
46.2312	-0.730987	-1.67464	-2.33627	-2.90682	-0.509815	-1.39528	-1.0343	-1.54477	-1.51661	0.80254
46.7337	-0.716933	-1.75692	-2.35182	-2.9803	-0.564339	-1.44317	-1.10699	-1.56597	-1.56081	0.810997
47.2362	-0.707914	-1.84771	-2.36717	-3.05558	-0.627828	-1.48125	-1.18803	-1.59673	-1.60903	0.818776
47.7387	-0.693063	-1.93581	-2.38589	-3.13234	-0.68867	-1.52333	-1.26598	-1.62135	-1.65581	0.83019
48.2412	-0.674712	-2.02413	-2.39802	-3.20409	-0.750501	-1.55312	-1.34463	-1.65365	-1.70036	0.841541
48.7437	-0.660508	-2.11886	-2.41905	-3.28268	-0.817875	-1.58615	-1.42846	-1.68747	-1.75013	0.85547
49.2462	-0.636601	-2.20707	-2.43433	-3.35315	-0.878561	-1.61196	-1.50595	-1.7209	-1.79357	0.871013
49.7487	-0.619967	-2.30435	-2.45574	-3.43069	-0.94875	-1.63505	-1.59311	-1.76466	-1.84404	0.887725
50.2513	-0.598726	-2.39837	-2.47964	-3.50263	-1.01172	-1.65978	-1.67388	-1.80348	-1.89103	0.906535
50.7538	-0.578347	-2.49448	-2.50253	-3.57643	-1.08015	-1.67623	-1.76091	-1.85284	-1.94024	0.926164
51.2563	-0.564974	-2.59638	-2.53613	-3.65069	-1.14825	-1.70044	-1.84843	-1.90151	-1.99335	0.946778
51.7588	-0.546445	-2.69264	-2.56568	-3.71986	-1.21349	-1.71678	-1.93414	-1.95205	-2.04264	0.968165
52.2613	-0.540477	-2.79805	-2.60668	-3.79461	-1.28615	-1.74025	-2.02769	-2.00973	-2.10046	0.989442
52.7638	-0.533638	-2.89878	-2.64868	-3.86051	-1.35092	-1.76298	-2.11418	-2.06128	-2.15387	1.01032
53.2663	-0.53417	-3.00186	-2.69543	-3.93229	-1.42445	-1.78713	-2.20955	-2.12191	-2.21335	1.03102
53.7688	-0.545523	-3.10798	-2.7517	-3.9971	-1.49285	-1.81961	-2.30014	-2.17752	-2.27405	1.04929
54.2714	-0.5571	-3.20749	-2.80586	-4.06292	-1.56368	-1.84833	-2.39335	-2.2354	-2.33427	1.06735
54.7739	-0.58609	-3.31391	-2.87299	-4.1276	-1.63718	-1.88975	-2.48913	-2.29627	-2.40161	1.08198
55.2764	-0.617039	-3.41291	-2.93809	-4.18662	-1.70492	-1.92759	-2.57954	-2.35085	-2.46469	1.09505
55.7789	-0.66018	-3.51315	-3.011	-4.24985	-1.78068	-1.97459	-2.6777	-2.41334	-2.53506	1.10565
56.2814	-0.714873	-3.61317	-3.08853	-4.30367	-1.84791	-2.02357	-2.7677	-2.46843	-2.60348	1.11257
56.7839	-0.771931	-3.70559	-3.16517	-4.36259	-1.9209	-2.07328	-2.86332	-2.5272	-2.67375	1.11868
57.2864	-0.846141	-3.80288	-3.25231	-4.41379	-1.99014	-2.1312	-2.95522	-2.58567	-2.74717	1.12015
57.7889	-0.9201	-3.89083	-3.33462	-4.46584	-2.05706	-2.18317	-3.04495	-2.63903	-2.81695	1.12128
58.2915	-1.00501	-3.97953	-3.42578	-4.51596	-2.12764	-2.24481	-3.13793	-2.6989	-2.89195	1.11909
58.794	-1.09611	-4.06558	-3.51604	-4.56059	-2.18908	-2.30051	-3.22212	-2.75013	-2.96252	1.11544
59.2965	-1.18642	-4.14377	-3.60696	-4.60888	-2.25685	-2.36078	-3.31217	-2.80632	-3.03527	1.11099
59.799	-1.28835	-4.22526	-3.70376	-4.64785	-2.31571	-2.42097	-3.39359	-2.85931	-3.10685	1.1038
60.3015	-1.38478	-4.29614	-3.79409	-4.6918	-2.37598	-2.47762	-3.47637	-2.90901	-3.17572	1.09754
60.804	-1.48827	-4.36758	-3.89196	-4.72786	-2.43392	-2.54039	-3.55681	-2.96339	-3.24627	1.08855
61.3065	-1.59195	-4.43444	-3.98353	-4.76506	-2.48501	-2.59457	-3.63094	-3.00883	-3.31179	1.08055
61.809	-1.69184	-4.49363	-4.07656	-4.80001	-2.54013	-2.65578	-3.70894	-3.06003	-3.37837	1.07119
62.3116	-1.79863	-4.55497	-4.16933	-4.82995	-2.58418	-2.71005	-3.77669	-3.10548	-3.44116	1.06178
62.8141	-1.8963	-4.60512	-4.25502	-4.86339	-2.63222	-2.76586	-3.84849	-3.14963	-3.502	1.05276
63.3166	-1.99849	-4.65611	-4.34494	-4.88789	-2.67265	-2.82124	-3.91326	-3.19614	-3.56134	1.04263
63.8191	-2.09669	-4.70135	-4.42455	-4.91762	-2.71061	-2.87052	-3.97604	-3.23417	-3.61644	1.03407
64.3216	-2.18967	-4.73983	-4.50574	-4.93954	-2.7487	-2.925	-4.03896	-3.27819	-3.6707	1.02397
64.8241	-2.28631	-4.77999	-4.581	-4.96316	-2.77744	-2.96958	-4.09321	-3.3146	-3.72066	1.01566
65.3266	-2.37186	-4.80928	-4.6501	-4.98432	-2.81118	-3.01926	-4.15196	-3.35196	-3.76874	1.00624
65.8291	-2.46056	-4.84052	-4.7198	-5.00102	-2.83478	-3.0619	-4.20088	-3.38955	-3.81363	0.99781
66.3317	-2.54258	-4.86583	-4.77794	-5.02096	-2.86098	-3.1037	-4.2518	-3.42023	-3.8555	0.989554
66.8342	-2.61923	-4.88632	-4.83802	-5.03215	-2.88325	-3.14536	-4.29823	-3.45689	-3.89493	0.980733
67.3367	-2.69765	-4.9091	-4.88859	-5.04851	-2.901	-3.17914	-4.33971	-3.48502	-3.93109	0.973638
67.8392	-2.76467	-4.92252	-4.93558	-5.05682	-2.92254	-3.21782	-4.38355	-3.51625	-3.96497	0.964612
68.3417	-2.83507	-4.93999	-4.98004	-5.06704	-2.93475	-3.24621	-4.41754	-3.54533	-3.99575	0.957942
68.8442	-2.89809	-4.95229	-5.0142	-5.0743	-2.95324	-3.27847	-4.45586	-3.56927	-4.02446	0.949336
69.3467	-2.95739	-4.96254	-5.05033	-5.0773	-2.96484	-3.30454	-4.48603	-3.59798	-4.05012	0.941901
69.8492	-3.01832	-4.97609	-5.07517	-5.08298	-2.97816	-3.32824	-4.51586	-3.61727	-4.07401	0.934227
70.3518	-3.06904	-4.98222	-5.09934	-5.07965	-2.99249	-3.35292	-4.54421	-3.64062	-4.09506	0.925238
70.8543	-3.12425	-4.9945	-5.11798	-5.08087	-3.00164	-3.36891	-4.56529	-3.65887	-4.11404	0.918151
71.3568	-3.17183	-5.00226	-5.12903	-5.07299	-3.01828	-3.39014	-4.59025	-3.67338	-4.13102	0.907888
71.8593	-3.21735	-5.01041	-5.14109	-5.06614	-3.02742	-3.4015	-4.6051	-3.69032	-4.14492	0.90003
72.3618	-3.2638	-5.02205	-5.14168	-5.05453	-3.04355	-3.41594	-4.62275	-3.69725	-4.15769	0.889502
72.8643	-3.30078	-5.02738	-5.14391	-5.03731	-3.05688	-3.42544	-4.63397	-3.70832	-4.16675	0.879376
73.3668	-3.3425	-5.03938	-5.13807	-5.02054	-3.07042	-3.43126	-4.64125	-3.71148	-4.17436	0.869165
73.8693	-3.3759	-5.04586	-5.12814	-4.99283	-3.08869	-3.43907	-4.64853	-3.71231	-4.17892	0.856417
74.3719	-3.40833	-5.05318	-5.11754	-4.96743	-3.10043	-3.43742	-4.64544	-3.71285	-4.18033	0.845889
74.8744	-3.44056	-5.06186	-5.09704	-4.93053	-3.12017	-3.44094	-4.64512	-3.70351	-4.17997	0.831653
75.3769	-3.46374	-5.06331	-5.07978	-4.89263	-3.13268	-3.43496	-4.63383	-3.69784	-4.17485	0.819486
75.8794	-3.49129	-5.06957	-5.05302	-4.8475	-3.1488	-3.4309	-4.62133	-3.68202	-4.16805	0.805297
76.3819	-3.50935	-5.06752	-5.02601	-4.79497	-3.16311	-3.42299	-4.60312	-3.66522	-4.15653	0.790853
76.8844	-3.52675	-5.06486	-4.99578	-4.7409	-3.17242	-3.40993	-4.57612	-3.64516	-4.14149	0.77728
77.3869	-3.54199	-5.05994	-4.958	-4.67432	-3.1856	-3.3996	-4.54896	-3.6158	-4.12303	0.761329
77.8894	-3.54788	-5.04577	-4.9226	-4.60884	-3.18804	-3.37896	-4.50829	-3.58885	-4.09865	0.7478
78.392	-3.55682	-5.03351	-4.87598	-4.53055	-3.19406	-3.36293	-4.46744	-3.54973	-4.07138	0.731855
78.8945	-3.55445	-5.00981	-4.83046	-4.45072	-3.19079	-3.33744	-4.41499	-3.51034	-4.03738	0.717699
79.397	-3.55094	-4.9837	-4.77716	-4.36263	-3.1841	-3.31199	-4.3561	-3.46416	-3.99885	0.702829
79.8995	-3.54264	-4.95186	-4.71763	-4.26669	-3.17435	-3.28305	-4.29178	-3.40917	-3.95465	0.688145
80.402	-3.52417	-4.90901	-4.65674	-4.16838	-3.15302	-3.24667	-4.21379	-3.35421	-3.90325	0.674548
80.9045	-3.50678	-4.86547	-4.58326	-4.05665	-3.13274	-3.21276	-4.13441	-3.28532	-3.84717	0.660041
81.407	-3.47602	-4.80776	-4.5105	-3.94519	-3.09812	-3.16708	-4.03941	-3.21619	-3.78253	0.647563
81.9095	-3.44324	-4.7461	-4.42582	-3.81937	-3.06164	-3.12465	-3.94053	-3.13675	-3.71226	0.634007
82.4121	-3.40292	-4.67554	-4.33667	-3.69097	-3.01503	-3.07267	-3.83077	-3.04926	-3.63423	0.622674
82.9146	-3.35159	-4.59253	-4.24205	-3.55246	-2.95836	-3.01864	-3.70989	-2.95905	-3.54807	0.610891
83.4171	-3.29935	-4.50668	-4.13521	-3.4047	-2.89788	-2.96179	-3.58476	-2.8538	-3.45552	0.600881
83.9196	-3.23191	-4.40464	-4.02777	-3.25296	-2.82068	-2.89563	-3.44291	-2.7479	-3.35305	0.591934
84.4221	-3.16172	-4.29791	-3.90539	-3.08605	-2.74124	-2.83206	-3.29871	-2.62842	-3.24394	0.583619
84.9246	-3.08162	-4.18008	-3.77996	-2.91831	-2.64547	-2.75573	-3.13898	-2.50181	-3.12524	0.578378
85.4271	-2.99001	-4.04926	-3.64439	-2.73441	-2.54201	-2.68129	-2.97192	-2.36949	-2.99785	0.572769
85.9296	-2.89586	-3.91409	-3.49794	-2.54722	-2.42866	-2.5971	-2.7962	-2.22204	-2.86239	0.571136
86.4322	-2.78501	-3.76107	-3.34829	-2.34865	-2.29956	-2.50819	-2.60571	-2.07383	-2.71629	0.569812
86.9347	-2.67091	-3.60271	-3.18236	-2.14038	-2.16651	-2.41626	-2.41272	-1.9102	-2.56276	0.571006
87.4372	-2.54461	-3.43087	-3.01472	-1.92797	-2.01423	-2.3122	-2.20216	-1.74187	-2.39858	0.57484
87.9397	-2.40645	-3.24546	-2.83349	-1.70029	-1.85741	-2.20968	-1.98873	-1.56629	-2.22598	0.578782
88.4422	-2.26415	-3.0543	-2.64477	-1.4732	-1.68575	-2.09277	-1.7628	-1.37791	-2.04446	0.586682
88.9447	-2.10395	-2.84416	-2.45077	-1.23083	-1.5028	-1.97565	-1.5277	-1.19013	-1.85325	0.594345
89.4472	-1.9405	-2.62914	-2.24241	-0.988192	-1.31346	-1.84882	-1.28916	-0.987525	-1.6549	0.604
89.9497	-1.76341	-2.39972	-2.03447	-0.736837	-1.10647	-1.71496	-1.03581	-0.784823	-1.44706	0.61558
90.4523	-1.57536	-2.1582	-1.81213	-0.480065	-0.898083	-1.57921	-0.784601	-0.575297	-1.23287	0.625775
90.9548	-1.38314	-1.91187	-1.58792	-0.224158	-0.672839	-1.43024	-0.52026	-0.358465	-1.01111	0.639058
91.4573	-1.17377	-1.64814	-1.35743	0.041873	-0.443604	-1.28407	-0.256011	-0.145656	-0.78335	0.650464
91.9598	-0.963463	-1.38316	-1.11797	0.300171	-0.205995	-1.12474	0.0119575	0.0779245	-0.55066	0.662166
92.4623	-0.740425	-1.10611	-0.881574	0.567918	0.042479	-0.966191	0.286119	0.294166	-0.312953	0.675239
92.9648	-0.510196	-0.822345	-0.633164	0.827525	0.289603	-0.801578	0.553422	0.514205	-0.0728161	0.6842
93.4673	-0.278536	-0.538497	-0.390083	1.08917	0.550841	-0.631298	0.829544	0.73279	0.170491	0.696989
93.9698	-0.0334991	-0.242764	-0.1412	1.34775	0.807297	-0.464225	1.09484	0.942796	0.413874	0.70517
94.4724	0.207074	0.046615	0.108036	1.59775	1.0723	-0.286914	1.36289	1.15728	0.658129	0.71448
94.9749	0.45674	0.342596	0.35177	1.85022	1.33693	-0.117673	1.62446	1.35696	0.90025	0.724162
95.4774	0.706817	0.636487	0.601885	2.0864	1.5984	0.0593405	1.87686	1.55762	1.14048	0.729161
95.9799	0.953501	0.923689	0.839812	2.32546	1.8657	0.230707	2.12929	1.74847	1.37708	0.739666
96.4824	1.20758	1.21503	1.08216	2.54775	2.12043	0.400707	2.36325	1.92883	1.60822	0.74334
96.9849	1.45035	1.49119	1.3156	2.76632	2.38074	0.571493	2.59756	2.10821	1.83518	0.751542
97.4874	1.69772	1.76793	1.54339	2.97428	2.62812	0.731053	2.81346	2.26888	2.0531	0.757736
97.9899	1.93809	2.03347	1.77075	3.16636	2.87031	0.894966	3.01999	2.42911	2.26538	0.761348
98.4925	2.16826	2.28423	1.97971	3.35664	3.10557	1.04149	3.21508	2.57214	2.46539	0.771089
98.995	2.40308	2.53536	2.1997	3.54423	3.35083	1.19806	3.40932	2.71796	2.66982	0.779549
99.4975	2.64699	2.79142	2.42117	3.68326	3.5521	1.34899	3.56709	2.84752	2.85732	0.772992
100	2.80518	2.95594	2.53419	3.68418	3.56861	1.40853	3.57878	2.86823	2.92546	0.745364

## Sheet: M2_LeftLeg_NW
StancePhase	NDevL_Meas1	NDevL_Meas2	NDevL_Meas3	NDevL_Meas4	NDevL_Meas5	NDevL_Meas6	NDevL_Meas7	NDevL_Meas8	NDevL_Mean	NDevL_SD
0	0.0468645	-0.837333	-0.393089	-0.69359	-1.34965	0.122494	-1.04401	-0.276168	-0.553059	0.520258
0.502513	0.0633057	-0.794431	-0.360323	-0.609887	-1.26201	0.142719	-0.947802	-0.213169	-0.497699	0.494554
1.00503	0.108289	-0.696626	-0.286274	-0.527441	-1.16816	0.194006	-0.84487	-0.135029	-0.419513	0.47562
1.50754	0.133794	-0.619771	-0.23566	-0.437438	-1.07146	0.222643	-0.73943	-0.0605735	-0.350987	0.44903
2.01005	0.17512	-0.526545	-0.171094	-0.359735	-0.985681	0.26252	-0.644563	0.00368526	-0.280787	0.429589
2.51256	0.20461	-0.441663	-0.113742	-0.261597	-0.880338	0.296033	-0.529662	0.0850698	-0.205161	0.402134
3.01508	0.235989	-0.352865	-0.0584995	-0.178326	-0.789823	0.324776	-0.42941	0.148768	-0.137424	0.377997
3.51759	0.274053	-0.255044	0.00587551	-0.0814524	-0.687422	0.362405	-0.31701	0.223409	-0.0593982	0.353127
4.0201	0.295601	-0.17161	0.0523036	0.0113873	-0.587282	0.381293	-0.206725	0.293659	0.0085783	0.324777
4.52261	0.33331	-0.0704094	0.114439	0.102228	-0.492958	0.415951	-0.102359	0.355235	0.0819294	0.302039
5.02513	0.355428	0.01716	0.159634	0.203686	-0.385573	0.431458	0.0150848	0.429301	0.153272	0.273862
5.52764	0.381046	0.109253	0.208751	0.28944	-0.296252	0.454679	0.114	0.482928	0.217981	0.252155
6.03015	0.409782	0.205811	0.257015	0.393254	-0.19065	0.471993	0.228884	0.549331	0.290677	0.229383
6.53266	0.422845	0.287328	0.290422	0.479119	-0.0990448	0.480418	0.329025	0.604273	0.349298	0.211524
7.03518	0.451745	0.385015	0.33687	0.577328	-0.00375752	0.498854	0.431992	0.654673	0.41659	0.198136
7.53769	0.463458	0.465638	0.361528	0.66806	0.0937048	0.496887	0.536157	0.712657	0.474761	0.191406
8.0402	0.481724	0.551961	0.39602	0.755813	0.177464	0.51051	0.625207	0.750595	0.531162	0.190538
8.54271	0.501021	0.63862	0.420469	0.851303	0.276199	0.506986	0.728068	0.803116	0.590723	0.198976
9.04523	0.507458	0.710626	0.437448	0.929524	0.354733	0.510044	0.809048	0.839547	0.637304	0.211799
9.54774	0.530097	0.797177	0.462604	1.02404	0.44531	0.511776	0.900757	0.877391	0.693644	0.230346
10.0503	0.535089	0.863868	0.466801	1.09811	0.525847	0.5045	0.980852	0.918204	0.736659	0.253887
10.5528	0.549493	0.937486	0.485211	1.18381	0.602034	0.511897	1.05516	0.942381	0.783434	0.276053
11.0553	0.562378	1.00733	0.487239	1.25912	0.685378	0.501615	1.13535	0.982196	0.827574	0.304677
11.5578	0.564644	1.06363	0.491491	1.33122	0.749374	0.509663	1.19471	1.00355	0.863534	0.32821
12.0603	0.582152	1.13288	0.497794	1.40877	0.828557	0.50607	1.26823	1.0327	0.907143	0.35636
12.5628	0.581091	1.18072	0.489322	1.46857	0.888492	0.509782	1.32114	1.06035	0.937434	0.381107
13.0653	0.591477	1.23746	0.496815	1.54381	0.954727	0.518249	1.37942	1.07685	0.974852	0.405524
13.5678	0.597469	1.28738	0.485859	1.59746	1.01673	0.518011	1.43242	1.10862	1.00549	0.430456
14.0704	0.595346	1.32631	0.486641	1.66327	1.06725	0.536259	1.47297	1.12138	1.03368	0.450812
14.5729	0.607256	1.37713	0.483177	1.71712	1.1295	0.538439	1.52455	1.14717	1.06554	0.473602
15.0754	0.600446	1.40638	0.474238	1.76887	1.16997	0.559125	1.55346	1.16663	1.08739	0.491153
15.5779	0.607097	1.4469	0.479138	1.82487	1.22425	0.571291	1.59573	1.18079	1.11626	0.509807
16.0804	0.606812	1.47819	0.466908	1.86383	1.26355	0.588321	1.62232	1.20763	1.1372	0.525413
16.5829	0.601179	1.50179	0.47239	1.91815	1.30289	0.613052	1.64862	1.21603	1.15926	0.539597
17.0854	0.607942	1.53623	0.46728	1.95073	1.34495	0.626489	1.67728	1.2408	1.18146	0.553004
17.5879	0.5961	1.54993	0.466014	1.99668	1.37023	0.658935	1.68886	1.25449	1.19765	0.563689
18.0905	0.599135	1.57732	0.472473	2.02997	1.41057	0.6745	1.71544	1.26883	1.21853	0.57442
18.593	0.592603	1.59374	0.465846	2.0631	1.42996	0.705806	1.72089	1.29162	1.23295	0.582608
19.0955	0.58343	1.60634	0.478247	2.10003	1.46003	0.729525	1.73718	1.29809	1.24911	0.590897
19.598	0.584572	1.62872	0.475271	2.12168	1.48172	0.753453	1.7451	1.32241	1.26412	0.597049
20.1005	0.567645	1.63194	0.483966	2.15931	1.49723	0.785971	1.74709	1.33175	1.27561	0.603575
20.603	0.566612	1.65096	0.492044	2.17612	1.5222	0.803322	1.75883	1.34748	1.2897	0.608206
21.1055	0.553621	1.65753	0.493389	2.20822	1.52743	0.838592	1.75114	1.36648	1.29955	0.613301
21.608	0.540743	1.66407	0.510565	2.22786	1.54896	0.855783	1.76024	1.37274	1.31012	0.617455
22.1106	0.535809	1.67892	0.510556	2.24996	1.55332	0.885282	1.75256	1.39651	1.32037	0.62108
22.6131	0.513772	1.67651	0.527326	2.27607	1.56368	0.908359	1.75147	1.40277	1.32749	0.625744
23.1156	0.508229	1.69145	0.535111	2.2892	1.57345	0.927497	1.75028	1.42046	1.33696	0.628329
23.6181	0.488664	1.6927	0.543954	2.31926	1.57158	0.956622	1.73803	1.43575	1.34332	0.633575
24.1206	0.472021	1.69762	0.562001	2.32973	1.58459	0.968113	1.74128	1.44303	1.3498	0.63641
24.6231	0.460851	1.70914	0.564827	2.3573	1.5776	0.997098	1.72509	1.46557	1.35718	0.641505
25.1256	0.434118	1.70565	0.58599	2.37251	1.58577	1.00852	1.72473	1.4696	1.36086	0.645927
25.6281	0.424212	1.72054	0.5918	2.39228	1.58288	1.02978	1.7139	1.48878	1.36802	0.650436
26.1307	0.398775	1.72072	0.606362	2.41565	1.58021	1.04726	1.70401	1.49994	1.37162	0.656789
26.6332	0.379192	1.72803	0.62157	2.42755	1.58464	1.05807	1.70189	1.50841	1.37617	0.661255
27.1357	0.362722	1.73988	0.626974	2.45626	1.57327	1.08131	1.68467	1.52822	1.38166	0.668804
27.6382	0.332906	1.73912	0.648419	2.46561	1.57975	1.08619	1.68607	1.53019	1.38353	0.674166
28.1407	0.320162	1.75705	0.651612	2.4927	1.56835	1.10887	1.67033	1.54942	1.38981	0.681938
28.6432	0.291211	1.75935	0.669524	2.50645	1.56838	1.11606	1.66685	1.55563	1.39168	0.688706
29.1457	0.271381	1.77174	0.679488	2.52582	1.5645	1.13129	1.66026	1.56464	1.39614	0.69617
29.6482	0.25283	1.78621	0.687366	2.5474	1.55457	1.14629	1.64847	1.57981	1.40037	0.704258
30.1508	0.224126	1.79041	0.705587	2.55819	1.55793	1.15261	1.65085	1.57943	1.40239	0.71113
30.6533	0.212952	1.81289	0.706755	2.58492	1.54305	1.17392	1.63587	1.5966	1.40837	0.720068
31.1558	0.185959	1.81885	0.725518	2.59198	1.54606	1.17683	1.63968	1.5969	1.41022	0.726201
31.6583	0.171589	1.83732	0.729563	2.61686	1.53534	1.1975	1.63069	1.60514	1.4155	0.735155
32.1608	0.157047	1.85509	0.739846	2.62709	1.53033	1.2052	1.62832	1.61366	1.41957	0.740969
32.6633	0.13588	1.86494	0.752614	2.64374	1.52872	1.21886	1.63031	1.61041	1.42319	0.748577
33.1658	0.132211	1.89197	0.753398	2.66099	1.51525	1.2358	1.62136	1.62326	1.42928	0.754959
33.6683	0.113159	1.90177	0.770924	2.66812	1.51908	1.24214	1.63067	1.61707	1.43287	0.759924
34.1709	0.109372	1.92602	0.770288	2.69021	1.50447	1.26556	1.62247	1.62324	1.43895	0.767162
34.6734	0.103331	1.94657	0.78297	2.69246	1.50497	1.27085	1.63032	1.62383	1.44441	0.769632
35.1759	0.0935378	1.96153	0.78983	2.71268	1.49759	1.29325	1.63124	1.61775	1.44967	0.776406
35.6784	0.100084	1.99193	0.792523	2.71717	1.48914	1.30533	1.63199	1.62482	1.45662	0.778253
36.1809	0.0913065	2.00458	0.807573	2.72904	1.49073	1.32085	1.64374	1.61274	1.46257	0.782246
36.6834	0.099518	2.03303	0.805149	2.74014	1.47614	1.34284	1.64016	1.61638	1.46917	0.78532
37.1859	0.102998	2.05463	0.820401	2.74212	1.48025	1.35222	1.65621	1.60934	1.47727	0.785438
37.6884	0.105391	2.07289	0.823009	2.75826	1.46818	1.38001	1.65694	1.60159	1.48328	0.789466
38.191	0.122392	2.10428	0.830412	2.75479	1.46623	1.38996	1.6686	1.603	1.49246	0.787187
38.6935	0.124308	2.1176	0.843322	2.76961	1.46323	1.41547	1.6801	1.58731	1.50012	0.789724
39.196	0.144306	2.14759	0.843482	2.76796	1.4525	1.43295	1.68455	1.58942	1.50784	0.787794
39.6985	0.156832	2.16759	0.861975	2.77489	1.45695	1.45045	1.70502	1.57716	1.51886	0.786642
40.201	0.170388	2.18658	0.863845	2.77984	1.44315	1.47643	1.70783	1.57055	1.52483	0.7864
40.7035	0.195797	2.21606	0.878367	2.77684	1.44682	1.48672	1.72875	1.56859	1.53724	0.781882
41.206	0.20587	2.22775	0.890188	2.78717	1.43886	1.51478	1.73853	1.55366	1.5446	0.78202
41.7085	0.233969	2.25673	0.896404	2.77813	1.43463	1.52389	1.75232	1.55722	1.55416	0.776599
42.2111	0.251299	2.27306	0.917209	2.78738	1.4364	1.54479	1.77243	1.54446	1.56588	0.774724
42.7136	0.271294	2.291	0.920453	2.77913	1.42493	1.55824	1.77916	1.5433	1.57094	0.77053
43.2161	0.299721	2.3167	0.940897	2.78008	1.43175	1.56669	1.80417	1.54191	1.58524	0.765704
43.7186	0.312714	2.32544	0.950379	2.77723	1.42089	1.58408	1.811	1.53275	1.58931	0.762675
44.2211	0.343095	2.35166	0.962063	2.7669	1.42381	1.58227	1.83114	1.5407	1.6002	0.756092
44.7236	0.359487	2.36274	0.98089	2.76821	1.42117	1.59674	1.84504	1.53161	1.60824	0.752598
45.2261	0.379982	2.3778	0.9846	2.74965	1.41513	1.59173	1.85453	1.53861	1.6115	0.745996
45.7286	0.405043	2.39743	1.00606	2.74852	1.42089	1.59492	1.87494	1.54032	1.62352	0.740899
46.2312	0.414747	2.40107	1.0105	2.72823	1.40923	1.59217	1.87643	1.5402	1.62157	0.734817
46.7337	0.440566	2.42172	1.02457	2.7172	1.4157	1.58051	1.89481	1.55435	1.63118	0.728437
47.2362	0.449295	2.42491	1.03692	2.70018	1.40673	1.57899	1.89598	1.55276	1.63072	0.722312
47.7387	0.463419	2.43428	1.04028	2.6762	1.40511	1.55633	1.90286	1.57066	1.63114	0.715547
48.2412	0.478096	2.44491	1.05847	2.66242	1.40394	1.54909	1.90858	1.57929	1.6356	0.709233
48.7437	0.478148	2.44124	1.05782	2.62925	1.39195	1.52335	1.90183	1.59259	1.62702	0.702448
49.2462	0.493004	2.45417	1.07278	2.61385	1.3952	1.50313	1.90928	1.61615	1.6322	0.696915
49.7487	0.488671	2.44861	1.07834	2.57952	1.37867	1.47981	1.89581	1.62657	1.622	0.690192
50.2513	0.491514	2.45241	1.08421	2.55659	1.37714	1.44534	1.89694	1.65734	1.62018	0.686424
50.7538	0.49145	2.45537	1.10022	2.52792	1.36422	1.42363	1.88628	1.67447	1.61545	0.680718
51.2563	0.478432	2.44726	1.10171	2.49524	1.35114	1.38157	1.8754	1.70056	1.60392	0.678338
51.7588	0.479083	2.45579	1.12346	2.47346	1.34458	1.35628	1.8712	1.72989	1.60422	0.675465
52.2613	0.459741	2.44579	1.13237	2.43477	1.3218	1.3173	1.85074	1.74758	1.58876	0.673161
52.7638	0.450526	2.44799	1.15238	2.41541	1.3163	1.28491	1.84796	1.7824	1.58724	0.673888
53.2663	0.436985	2.44686	1.17663	2.37844	1.29252	1.25672	1.82696	1.79845	1.57669	0.671237
53.7688	0.415467	2.4374	1.1935	2.35527	1.27973	1.22016	1.81741	1.8256	1.56807	0.673677
54.2714	0.409469	2.44339	1.22967	2.32674	1.2626	1.20313	1.80392	1.84763	1.56582	0.671765
54.7739	0.387139	2.43046	1.24996	2.2968	1.23913	1.17122	1.78461	1.86072	1.5525	0.672613
55.2764	0.380835	2.43174	1.28669	2.27798	1.22847	1.1598	1.77902	1.88656	1.55389	0.672408
55.7789	0.371631	2.42692	1.31743	2.24405	1.19938	1.14156	1.75571	1.89154	1.54353	0.669939
56.2814	0.360497	2.41673	1.3461	2.23015	1.18775	1.13029	1.75112	1.91018	1.5416	0.670534
56.7839	0.365908	2.42063	1.386	2.19903	1.16219	1.12857	1.73369	1.91738	1.53917	0.665901
57.2864	0.356694	2.40616	1.40793	2.18291	1.14214	1.11729	1.7231	1.92077	1.53212	0.665068
57.7889	0.365468	2.40803	1.44678	2.16057	1.12526	1.1268	1.71715	1.93243	1.53531	0.6606
58.2915	0.36848	2.40178	1.46984	2.13796	1.09664	1.12081	1.70067	1.92424	1.52755	0.657063
58.794	0.370985	2.39365	1.49705	2.12524	1.08519	1.13218	1.70294	1.93158	1.52985	0.653769
59.2965	0.38656	2.3982	1.52567	2.09775	1.05565	1.13717	1.68819	1.92274	1.52649	0.648302
59.799	0.386004	2.38547	1.53964	2.08955	1.04142	1.1437	1.68999	1.91585	1.52395	0.645407
60.3015	0.402737	2.39072	1.56887	2.06322	1.01974	1.15997	1.68526	1.91197	1.52531	0.639702
60.804	0.409546	2.3858	1.57765	2.05194	0.997613	1.16202	1.68067	1.8912	1.51956	0.636245
61.3065	0.41705	2.38213	1.59756	2.0326	0.985989	1.18301	1.68725	1.88616	1.52147	0.631247
61.809	0.434088	2.389	1.61012	2.01333	0.959148	1.18657	1.67846	1.86177	1.51656	0.627172
62.3116	0.434696	2.37956	1.61595	2.00197	0.951591	1.20323	1.68907	1.84485	1.51511	0.622849
62.8141	0.45239	2.38878	1.63297	1.97567	0.928902	1.21395	1.68387	1.8254	1.51274	0.618493
63.3166	0.457177	2.38543	1.63027	1.96744	0.917139	1.22124	1.68887	1.79383	1.50768	0.614807
63.8191	0.464752	2.38586	1.64378	1.93996	0.905215	1.23892	1.6927	1.77667	1.50598	0.610158
64.3216	0.478868	2.39383	1.64316	1.92739	0.886596	1.23917	1.68825	1.73907	1.49954	0.607301
64.8241	0.477453	2.38623	1.64526	1.90497	0.883813	1.25718	1.69836	1.71374	1.49587	0.602334
65.3266	0.493235	2.39686	1.65186	1.88324	0.863859	1.25754	1.68911	1.68065	1.48954	0.599862
65.8291	0.494197	2.39209	1.64339	1.86785	0.861929	1.26772	1.6962	1.64136	1.48309	0.595293
66.3317	0.500693	2.39278	1.652	1.83812	0.849224	1.27379	1.6901	1.6137	1.4763	0.591891
66.8342	0.511193	2.39699	1.64206	1.82594	0.840891	1.27276	1.68602	1.56655	1.4678	0.588649
67.3367	0.507947	2.38591	1.64284	1.79441	0.839057	1.28363	1.68601	1.53517	1.45937	0.583388
67.8392	0.521838	2.39144	1.63962	1.77855	0.824724	1.27533	1.67046	1.49168	1.44921	0.581073
68.3417	0.519421	2.37845	1.62851	1.75199	0.828894	1.28407	1.67093	1.44846	1.43884	0.574727
68.8442	0.524972	2.37206	1.63096	1.72748	0.816023	1.27624	1.65098	1.41292	1.42645	0.571347
69.3467	0.531611	2.3648	1.614	1.70828	0.817117	1.27542	1.64229	1.36057	1.41426	0.565645
69.8492	0.526315	2.34297	1.61302	1.67568	0.813049	1.27308	1.62525	1.3256	1.39937	0.559436
70.3518	0.537459	2.3359	1.60012	1.66012	0.80595	1.26079	1.60217	1.27493	1.38468	0.554785
70.8543	0.531131	2.30802	1.58802	1.62502	0.810801	1.26213	1.58832	1.23032	1.36797	0.546108
71.3568	0.535084	2.28825	1.58275	1.60591	0.798778	1.2436	1.55448	1.18805	1.34961	0.540802
71.8593	0.537313	2.26379	1.56117	1.57482	0.804961	1.24151	1.53656	1.13257	1.33159	0.531683
72.3618	0.529835	2.22653	1.5569	1.54654	0.796222	1.22494	1.50085	1.09363	1.30943	0.523728
72.8643	0.537655	2.20239	1.53483	1.5219	0.795064	1.21307	1.47065	1.03628	1.28898	0.515485
73.3668	0.527049	2.15642	1.5212	1.48422	0.794709	1.20303	1.4389	0.98943	1.26437	0.504847
73.8693	0.528351	2.12046	1.50514	1.46236	0.784088	1.18119	1.39474	0.938736	1.23938	0.496764
74.3719	0.524583	2.07677	1.47809	1.42022	0.788975	1.17511	1.36421	0.879024	1.21337	0.485337
74.8744	0.512954	2.02301	1.46444	1.39365	0.774895	1.14964	1.3124	0.832765	1.18297	0.475881
75.3769	0.514539	1.98096	1.42944	1.35311	0.776172	1.14009	1.27421	0.766582	1.15439	0.465338
75.8794	0.496773	1.91726	1.40723	1.31532	0.766823	1.11882	1.22303	0.713726	1.11987	0.45436
76.3819	0.492006	1.86575	1.37252	1.2785	0.757803	1.09981	1.17025	0.65074	1.08592	0.444722
76.8844	0.478828	1.80423	1.33369	1.22796	0.755649	1.0857	1.12208	0.583368	1.04894	0.433935
77.3869	0.459862	1.73612	1.30077	1.19069	0.737722	1.05768	1.05591	0.524683	1.00793	0.42445
77.8894	0.451709	1.67832	1.24755	1.13107	0.736917	1.04645	1.00481	0.446297	0.967891	0.415578
78.392	0.423814	1.59983	1.20877	1.08511	0.717912	1.01593	0.93314	0.382529	0.92088	0.406747
78.8945	0.409669	1.53522	1.15065	1.02178	0.709303	0.999523	0.870126	0.303319	0.874949	0.399957
79.397	0.383942	1.45835	1.09661	0.95993	0.695699	0.973543	0.799968	0.224757	0.824099	0.394123
79.8995	0.35459	1.37789	1.04006	0.895294	0.674686	0.946532	0.721016	0.149321	0.769924	0.388884
80.402	0.333255	1.30546	0.968969	0.815846	0.664883	0.926582	0.651741	0.0564886	0.715403	0.388027
80.9045	0.292184	1.21307	0.910557	0.746873	0.6349	0.890278	0.561245	-0.0218547	0.653407	0.385356
81.407	0.265072	1.13525	0.829867	0.654139	0.619898	0.870644	0.48498	-0.119237	0.592577	0.388803
81.9095	0.223296	1.04269	0.759677	0.573991	0.588365	0.831492	0.391463	-0.210984	0.524999	0.391693
82.4121	0.179898	0.94919	0.678238	0.474622	0.559204	0.803414	0.300308	-0.305265	0.454951	0.397188
82.9146	0.141208	0.86083	0.590084	0.377189	0.529691	0.767091	0.208465	-0.412632	0.382741	0.407473
83.4171	0.0829963	0.753361	0.508991	0.275126	0.48474	0.725373	0.101753	-0.506682	0.303207	0.414375
83.9196	0.0382235	0.66021	0.406777	0.159381	0.452624	0.691515	0.00813923	-0.620695	0.224522	0.429837
84.4221	-0.0242734	0.5497	0.31834	0.0532131	0.398008	0.638177	-0.107	-0.723906	0.137782	0.440167
84.9246	-0.0867182	0.440301	0.212053	-0.0757583	0.353697	0.60009	-0.21069	-0.833918	0.049882	0.456259
85.4271	-0.148222	0.332641	0.107946	-0.191299	0.29654	0.542095	-0.325882	-0.950386	-0.0420708	0.471766
85.9296	-0.228694	0.207121	0.00358706	-0.3255	0.233319	0.491719	-0.444929	-1.05499	-0.139796	0.485801
86.4322	-0.296608	0.0955694	-0.116176	-0.455076	0.174183	0.434727	-0.557983	-1.17743	-0.237349	0.504839
86.9347	-0.384501	-0.034741	-0.222198	-0.588609	0.0935104	0.36881	-0.689359	-1.28429	-0.342672	0.51753
87.4372	-0.470001	-0.160914	-0.348683	-0.732011	0.0250766	0.312153	-0.805646	-1.40055	-0.447572	0.535901
87.9397	-0.557387	-0.287535	-0.464962	-0.864234	-0.0655827	0.234593	-0.940188	-1.51542	-0.55759	0.548894
88.4422	-0.661329	-0.429002	-0.588669	-1.01542	-0.15245	0.171627	-1.06676	-1.62013	-0.670268	0.563212
88.9447	-0.752557	-0.556071	-0.718826	-1.1501	-0.247201	0.0900895	-1.19668	-1.73785	-0.783649	0.576137
89.4472	-0.863822	-0.701584	-0.838228	-1.30028	-0.355522	0.0136145	-1.33459	-1.8358	-0.902026	0.585591
89.9497	-0.968966	-0.839098	-0.975815	-1.44136	-0.455758	-0.0667699	-1.45925	-1.94347	-1.01881	0.596126
90.4523	-1.0772	-0.978069	-1.09722	-1.58377	-0.579774	-0.158535	-1.60098	-2.04106	-1.13958	0.601244
90.9548	-1.19772	-1.1274	-1.23068	-1.73081	-0.692666	-0.23924	-1.72549	-2.12978	-1.25922	0.607219
91.4573	-1.30438	-1.26112	-1.35966	-1.86366	-0.822803	-0.341061	-1.85991	-2.22448	-1.37963	0.607984
91.9598	-1.42916	-1.41119	-1.4821	-2.0102	-0.953923	-0.428662	-1.98803	-2.29622	-1.49994	0.608469
92.4623	-1.54312	-1.54861	-1.61539	-2.13587	-1.08458	-0.532288	-2.10823	-2.37619	-1.61803	0.604401
92.9648	-1.65993	-1.68725	-1.72903	-2.27215	-1.23137	-0.632567	-2.23632	-2.43801	-1.73583	0.59893
93.4673	-1.78337	-1.83069	-1.85518	-2.39339	-1.36429	-0.732913	-2.34313	-2.49235	-1.84941	0.590363
93.9698	-1.89106	-1.95676	-1.96601	-2.51134	-1.51653	-0.845366	-2.46065	-2.54485	-1.96157	0.57824
94.4724	-2.0134	-2.0957	-2.07428	-2.62711	-1.65685	-0.943714	-2.5588	-2.57283	-2.06784	0.56634
94.9749	-2.1196	-2.21677	-2.18266	-2.72399	-1.80363	-1.0609	-2.65515	-2.60641	-2.17114	0.547975
95.4774	-2.22715	-2.33752	-2.27081	-2.82808	-1.95232	-1.16248	-2.74596	-2.61532	-2.26745	0.533332
95.9799	-2.3346	-2.4564	-2.36788	-2.90628	-2.08904	-1.27471	-2.81763	-2.61859	-2.35814	0.512134
96.4824	-2.4237	-2.5554	-2.44112	-2.98993	-2.23877	-1.38276	-2.89532	-2.6129	-2.44249	0.494455
96.9849	-2.52265	-2.66263	-2.5148	-3.05341	-2.36785	-1.48435	-2.94674	-2.58374	-2.51702	0.476104
97.4874	-2.59993	-2.74681	-2.57715	-3.11004	-2.50642	-1.59567	-3.00167	-2.55817	-2.58698	0.456911
97.9899	-2.67643	-2.82889	-2.6217	-3.15998	-2.63071	-1.68749	-3.03905	-2.50526	-2.64369	0.445994
98.4925	-2.74599	-2.90287	-2.66915	-3.18879	-2.74745	-1.7915	-3.06498	-2.45201	-2.69534	0.431824
98.995	-2.79566	-2.95613	-2.68854	-3.22248	-2.87653	-1.88244	-3.08813	-2.37521	-2.73564	0.429852
99.4975	-2.85468	-3.0183	-2.71066	-3.22778	-2.96265	-1.97997	-3.08727	-2.28929	-2.76633	0.426747
100	-2.87665	-3.04211	-2.71443	-3.23525	-2.98157	-2.02011	-3.09652	-2.28111	-2.78097	0.423713

[truncated: 2 more sheets: M2_RightLeg_NH, M2_RightLeg_NW]
