# Supplementary material for: A minimal markerset for three-dimensional foot function assessment: measuring navicular drop and drift under dynamic conditions
Source: J Foot Ankle Res. 2018 Apr 18;11:15. doi: 10.1186/s13047-018-0257-2 (PMC5907216; doi:10.1186/s13047-018-0257-2)
Supplement: Supplementary file 2 — Dataset. The dataset used for this article. A ZIP-archive with one text file (comma separated values;.csv) per participant, containing the stance-normalized navicular height and width time series from all analyzed steps. (ZIP 8335 kb) [file 13047_2018_257_MOESM2_ESM.zip › 13047_2018_257_MOESM3_ESM/ZAFA13R2.xlsx]

## Sheet: M1a_LeftLeg_NH
StancePhase	NEleL_Meas1	NEleL_Meas2	NEleL_Meas3	NEleL_Meas4	NEleL_Meas5	NEleL_Meas6	NEleL_Meas7	NEleL_Meas8	NEleL_Meas9	NEleL_Meas10	NEleL_Mean	NEleL_SD
0	3.60712	2.07875	3.60064	2.37382	3.44974	1.80974	3.17108	2.39	3.96694	1.52048	2.79683	0.862921
0.502513	3.55033	2.01192	3.55269	2.31656	3.35553	1.77095	3.14311	2.33123	3.93315	1.47475	2.74402	0.862704
1.00503	3.49091	1.93099	3.47381	2.25967	3.26158	1.70389	3.09697	2.27451	3.89104	1.415	2.67984	0.8642
1.50754	3.43709	1.8561	3.39358	2.21027	3.18659	1.63797	3.04699	2.23129	3.84132	1.35876	2.62	0.864011
2.01005	3.37478	1.78821	3.32495	2.16138	3.1029	1.59044	3.01258	2.18193	3.8029	1.32064	2.56607	0.860658
2.51256	3.32344	1.72959	3.25689	2.12555	3.02885	1.53981	2.97216	2.14809	3.75858	1.28403	2.5167	0.85589
3.01508	3.26461	1.6666	3.18516	2.0834	2.96053	1.49708	2.93677	2.10813	3.7145	1.25474	2.46715	0.849793
3.51759	3.20666	1.61931	3.12787	2.05496	2.88878	1.46496	2.9094	2.08032	3.67822	1.23941	2.42699	0.840467
4.0201	3.15715	1.57171	3.06558	2.0276	2.83302	1.42973	2.87568	2.055	3.6328	1.22202	2.38703	0.831398
4.52261	3.09792	1.5285	3.01001	2.00139	2.77269	1.4115	2.85715	2.03102	3.60163	1.22322	2.3535	0.819613
5.02513	3.04805	1.49841	2.96493	1.98833	2.72165	1.3907	2.8334	2.02003	3.56345	1.22304	2.3252	0.806826
5.52764	2.99979	1.46322	2.9146	1.9683	2.67932	1.37929	2.81742	2.00259	3.53366	1.23439	2.29926	0.794624
6.03015	2.9462	1.44204	2.87949	1.96098	2.63352	1.37673	2.8088	2.00066	3.50917	1.25411	2.28117	0.77953
6.53266	2.9058	1.42344	2.84682	1.95364	2.60455	1.37149	2.79569	1.99459	3.48192	1.27351	2.26515	0.766426
7.03518	2.86016	1.40554	2.81589	1.94584	2.57291	1.3825	2.79818	1.99587	3.47039	1.30926	2.25565	0.752335
7.53769	2.81712	1.40206	2.80131	1.94936	2.54904	1.38914	2.79469	2.00276	3.4519	1.33971	2.24971	0.737598
8.0402	2.78374	1.39288	2.78309	1.94354	2.53552	1.40536	2.80009	2.00521	3.44726	1.38348	2.24802	0.725668
8.54271	2.74139	1.39398	2.77581	1.94762	2.517	1.42728	2.81036	2.0207	3.44301	1.42804	2.25052	0.711475
9.04523	2.70792	1.39936	2.77797	1.94852	2.5139	1.44551	2.81589	2.02654	3.4405	1.47388	2.255	0.699947
9.54774	2.675	1.40047	2.77648	1.94531	2.50786	1.47743	2.83505	2.04284	3.44937	1.53022	2.264	0.689244
10.0503	2.63461	1.41456	2.79086	1.94978	2.50582	1.5015	2.84541	2.05493	3.44974	1.57802	2.27252	0.677632
10.5528	2.60453	1.42163	2.80452	1.94102	2.51359	1.5337	2.86403	2.06632	3.46401	1.63825	2.28516	0.670314
11.0553	2.56595	1.43331	2.82059	1.93862	2.51351	1.56695	2.88354	2.08364	3.47124	1.69132	2.29687	0.661309
11.5578	2.52649	1.44995	2.84957	1.92958	2.52635	1.59479	2.89753	2.08998	3.48281	1.74749	2.30945	0.655426
12.0603	2.49344	1.45776	2.87138	1.91352	2.53581	1.63298	2.92261	2.10676	3.498	1.80642	2.32387	0.651602
12.5628	2.4487	1.47626	2.90309	1.90258	2.54575	1.65991	2.93641	2.11185	3.50474	1.85623	2.33455	0.647152
13.0653	2.41078	1.4879	2.93818	1.87629	2.56524	1.69367	2.95808	2.12127	3.52288	1.91582	2.34901	0.648125
13.5678	2.372	1.49909	2.96715	1.85474	2.57479	1.72413	2.9771	2.12788	3.52882	1.96274	2.35884	0.64759
14.0704	2.32528	1.51653	3.00852	1.82513	2.59468	1.74816	2.9905	2.12715	3.54204	2.01522	2.36932	0.651127
14.5729	2.28878	1.52258	3.04288	1.78763	2.61083	1.77946	3.01256	2.13335	3.55149	2.06302	2.37926	0.656723
15.0754	2.24436	1.53696	3.07816	1.75444	2.62367	1.7969	3.02146	2.12536	3.55574	2.1044	2.38414	0.661791
15.5779	2.19989	1.54622	3.12055	1.70556	2.64526	1.82036	3.038	2.12553	3.5675	2.15175	2.39206	0.672723
16.0804	2.16263	1.55077	3.15151	1.66134	2.65486	1.83683	3.04867	2.11553	3.56565	2.18468	2.39325	0.681208
16.5829	2.11471	1.56296	3.1905	1.60918	2.67214	1.84685	3.05422	2.10503	3.57335	2.22532	2.39543	0.693974
17.0854	2.07429	1.56295	3.22642	1.54981	2.68583	1.86158	3.06626	2.09538	3.57141	2.25545	2.39494	0.708178
17.5879	2.03364	1.56869	3.25478	1.49547	2.69323	1.86112	3.06422	2.07462	3.56937	2.28393	2.38991	0.720913
18.0905	1.98557	1.57214	3.29224	1.42675	2.70915	1.8665	3.07002	2.06249	3.56972	2.31342	2.3868	0.739177
18.593	1.94784	1.5676	3.31802	1.36409	2.71222	1.86209	3.0675	2.03651	3.55839	2.3302	2.37644	0.754166
19.0955	1.90234	1.5718	3.34496	1.29516	2.72084	1.8521	3.06112	2.0166	3.55688	2.35509	2.36769	0.772035
19.598	1.85667	1.56459	3.37441	1.22096	2.72676	1.84461	3.05936	1.99063	3.54201	2.3658	2.35458	0.791274
20.1005	1.81783	1.56028	3.39094	1.15347	2.72416	1.82151	3.04351	1.96042	3.53201	2.37979	2.33839	0.80766
20.603	1.76798	1.55692	3.41524	1.07356	2.73011	1.80428	3.03591	1.93542	3.5185	2.38919	2.32271	0.828378
21.1055	1.72496	1.54317	3.43215	1.00121	2.72309	1.77511	3.01821	1.89789	3.49755	2.39002	2.30033	0.846322
21.608	1.681	1.53843	3.44276	0.924026	2.71975	1.74176	2.99846	1.87017	3.48419	2.39694	2.27975	0.864766
22.1106	1.62895	1.52409	3.46042	0.842834	2.71501	1.709	2.98179	1.83162	3.45642	2.38861	2.25387	0.885178
22.6131	1.58637	1.50939	3.46438	0.769186	2.70002	1.66114	2.95187	1.79695	3.43711	2.38708	2.22635	0.90222
23.1156	1.53534	1.49861	3.47147	0.684064	2.69367	1.61945	2.93087	1.76189	3.40893	2.37566	2.198	0.92181
23.6181	1.48352	1.47584	3.47784	0.60701	2.67478	1.56457	2.8988	1.72016	3.379	2.36103	2.16425	0.940401
24.1206	1.43787	1.46123	3.4723	0.525649	2.65783	1.50763	2.86708	1.6879	3.35256	2.34832	2.13184	0.957368
24.6231	1.38095	1.43954	3.47511	0.44069	2.641	1.44994	2.83736	1.64397	3.31376	2.32198	2.09443	0.976762
25.1256	1.33053	1.41406	3.468	0.363381	2.61265	1.37882	2.79621	1.60999	3.28499	2.30362	2.05622	0.993541
25.6281	1.27904	1.39488	3.45753	0.274892	2.59296	1.31461	2.76495	1.56973	3.24396	2.27149	2.01641	1.01085
26.1307	1.2197	1.36314	3.45259	0.194394	2.56164	1.23714	2.72257	1.5304	3.20715	2.24138	1.97301	1.02918
26.6332	1.16993	1.33783	3.43389	0.109594	2.53061	1.1604	2.68336	1.49579	3.16897	2.20774	1.92981	1.04484
27.1357	1.11225	1.30854	3.42096	0.0211578	2.50131	1.08233	2.6454	1.45218	3.12319	2.16426	1.88316	1.06266
27.6382	1.05442	1.27241	3.40493	-0.059908	2.45963	0.993448	2.59825	1.41984	3.08673	2.12724	1.8357	1.07944
28.1407	1.00337	1.24432	3.37964	-0.152175	2.42652	0.912434	2.56158	1.37699	3.03738	2.07485	1.78649	1.09513
28.6432	0.942138	1.20431	3.36339	-0.236764	2.38307	0.818816	2.5137	1.34152	2.99715	2.02833	1.73557	1.11302
29.1457	0.88834	1.16841	3.33617	-0.325815	2.33839	0.728698	2.47108	1.30379	2.95107	1.97287	1.6833	1.12851
29.6482	0.834615	1.13202	3.30949	-0.418607	2.2971	0.636683	2.42827	1.2627	2.90369	1.91277	1.62987	1.14524
30.1508	0.774427	1.08642	3.28721	-0.504312	2.24296	0.536493	2.3779	1.22956	2.86288	1.85542	1.5749	1.16241
30.6533	0.724951	1.04984	3.25295	-0.601142	2.19711	0.444635	2.33752	1.18533	2.81139	1.78388	1.51865	1.17795
31.1558	0.669087	1.00314	3.22746	-0.690443	2.14247	0.34092	2.28532	1.15159	2.77184	1.71998	1.46214	1.19561
31.6583	0.614476	0.95785	3.19757	-0.784132	2.08505	0.243057	2.23959	1.10896	2.72336	1.64316	1.40289	1.21207
32.1608	0.567963	0.915542	3.16236	-0.881351	2.03248	0.142697	2.19156	1.06912	2.68011	1.56718	1.34477	1.22884
32.6633	0.512862	0.86256	3.13674	-0.971425	1.96684	0.0368609	2.13708	1.03016	2.63943	1.48901	1.28401	1.24654
33.1658	0.466433	0.818598	3.10015	-1.07212	1.90894	-0.0604212	2.09127	0.982922	2.59264	1.40039	1.22288	1.26332
33.6683	0.421446	0.767198	3.06767	-1.16501	1.84394	-0.168458	2.03273	0.944496	2.55814	1.31882	1.1621	1.28085
34.1709	0.371357	0.71431	3.0377	-1.26173	1.7747	-0.268475	1.9811	0.893273	2.51383	1.22279	1.09789	1.29842
34.6734	0.332989	0.667423	2.9972	-1.36129	1.71168	-0.371363	1.92454	0.849313	2.48018	1.13228	1.0363	1.31571
35.1759	0.289458	0.609343	2.96638	-1.4532	1.63578	-0.476881	1.86225	0.798398	2.44485	1.03486	0.971123	1.33301
35.6784	0.248065	0.559324	2.92838	-1.55478	1.56702	-0.573696	1.80653	0.744875	2.40941	0.932616	0.906772	1.35084
36.1809	0.215504	0.505133	2.88719	-1.64793	1.49315	-0.679754	1.73697	0.694863	2.38418	0.834977	0.842428	1.36745
36.6834	0.175127	0.446683	2.85341	-1.74401	1.41395	-0.775753	1.67415	0.632976	2.3505	0.724469	0.77515	1.38481
37.1859	0.143723	0.396569	2.80724	-1.842	1.34236	-0.87469	1.60353	0.57981	2.33072	0.622592	0.710986	1.40202
37.6884	0.114075	0.335793	2.76658	-1.93158	1.25864	-0.973293	1.52784	0.514502	2.30555	0.510763	0.642886	1.41753
38.191	0.079375	0.281329	2.72473	-2.02964	1.1815	-1.06307	1.4563	0.453011	2.28624	0.400627	0.577041	1.43522
38.6935	0.0560818	0.226284	2.67321	-2.11838	1.10153	-1.1603	1.37029	0.388254	2.27301	0.291836	0.510183	1.45009
39.196	0.0272982	0.16465	2.63066	-2.20885	1.0154	-1.24571	1.29081	0.316939	2.25446	0.174775	0.442043	1.46575
39.6985	-8.51716e-05	0.112799	2.57796	-2.3	0.938128	-1.33407	1.2012	0.252204	2.25006	0.0677141	0.376591	1.48189
40.201	-0.0195133	0.0517824	2.52393	-2.38165	0.849711	-1.41947	1.10767	0.174805	2.23767	-0.0495743	0.307536	1.49457
40.7035	-0.0477501	-0.0053439	2.4743	-2.4703	0.76701	-1.49634	1.01622	0.105896	2.23572	-0.158854	0.242056	1.51055
41.206	-0.0683033	-0.0596036	2.41141	-2.54852	0.6835	-1.57912	0.910566	0.0282723	2.23432	-0.269581	0.174295	1.52278
41.7085	-0.088394	-0.122266	2.35475	-2.62703	0.592788	-1.64904	0.811542	-0.0483109	2.23155	-0.381778	0.107382	1.53517
42.2111	-0.114976	-0.174872	2.29301	-2.70488	0.511451	-1.72224	0.700996	-0.123063	2.23995	-0.484169	0.0421199	1.5487
42.7136	-0.131676	-0.234523	2.22275	-2.77201	0.419713	-1.79047	0.58844	-0.20629	2.23901	-0.594147	-0.0259194	1.55732
43.2161	-0.155312	-0.293302	2.15978	-2.84464	0.332297	-1.85109	0.47664	-0.279985	2.25043	-0.691252	-0.0896436	1.56955
43.7186	-0.178978	-0.346419	2.08406	-2.90575	0.245742	-1.91663	0.352267	-0.364582	2.25615	-0.791544	-0.156568	1.57766
44.2211	-0.196018	-0.409257	2.00859	-2.96582	0.151022	-1.9692	0.235447	-0.441479	2.26411	-0.886222	-0.220882	1.58504
44.7236	-0.222985	-0.463124	1.93392	-3.02412	0.0659487	-2.02613	0.107322	-0.5221	2.27709	-0.97309	-0.284727	1.5939
45.2261	-0.243309	-0.521686	1.84578	-3.07072	-0.028464	-2.07713	-0.0196261	-0.604219	2.28047	-1.06355	-0.350245	1.59698
45.7286	-0.26408	-0.582804	1.76377	-3.12176	-0.120012	-2.1225	-0.145766	-0.679679	2.2945	-1.13946	-0.411779	1.60332
46.2312	-0.292151	-0.636413	1.6728	-3.16065	-0.209237	-2.17269	-0.281125	-0.7643	2.29646	-1.22009	-0.47674	1.60539
46.7337	-0.311326	-0.700347	1.57443	-3.19774	-0.307785	-2.21097	-0.406958	-0.838001	2.30238	-1.29025	-0.538657	1.60579
47.2362	-0.338525	-0.757347	1.48033	-3.23273	-0.397295	-2.25546	-0.542171	-0.919698	2.30423	-1.3569	-0.601556	1.60716
47.7387	-0.367266	-0.816262	1.37071	-3.2558	-0.495725	-2.29396	-0.672019	-0.996	2.29628	-1.42353	-0.665357	1.60223
48.2412	-0.391374	-0.880611	1.26154	-3.28327	-0.593508	-2.32964	-0.799818	-1.07134	2.29276	-1.47771	-0.727297	1.59923
48.7437	-0.427893	-0.935991	1.14809	-3.29902	-0.688095	-2.3706	-0.932389	-1.15122	2.27107	-1.53784	-0.792389	1.59139
49.2462	-0.460727	-1.00072	1.02051	-3.31344	-0.792782	-2.40143	-1.053	-1.22158	2.25242	-1.58523	-0.855598	1.58101
49.7487	-0.497333	-1.0605	0.897364	-3.3268	-0.888429	-2.44055	-1.18024	-1.3014	2.21977	-1.63407	-0.92122	1.57014
50.2513	-0.544594	-1.11854	0.761363	-3.32948	-0.990824	-2.47383	-1.29802	-1.37117	2.1789	-1.67895	-0.986514	1.55327
50.7538	-0.586221	-1.18353	0.619711	-3.33817	-1.09257	-2.50704	-1.4124	-1.44552	2.13528	-1.71523	-1.05257	1.53687
51.2563	-0.638822	-1.23843	0.479891	-3.337	-1.18802	-2.54542	-1.52735	-1.51735	2.07294	-1.75637	-1.11959	1.51586
51.7588	-0.695061	-1.30047	0.32513	-3.33637	-1.29176	-2.57504	-1.6284	-1.58326	2.01389	-1.78387	-1.18552	1.49267
52.2613	-0.748313	-1.36008	0.173945	-3.33664	-1.38501	-2.61395	-1.73353	-1.65466	1.93676	-1.81592	-1.25374	1.46807
52.7638	-0.814457	-1.41498	0.0178585	-3.32791	-1.48162	-2.64617	-1.82584	-1.71329	1.85767	-1.83934	-1.31881	1.43948
53.2663	-0.876647	-1.47852	-0.146893	-3.32678	-1.57739	-2.67976	-1.91389	-1.77799	1.77189	-1.85803	-1.3864	1.41059
53.7688	-0.941696	-1.5328	-0.303831	-3.3172	-1.66425	-2.71668	-1.99931	-1.83258	1.67373	-1.87772	-1.45124	1.37859
54.2714	-1.01533	-1.59239	-0.469998	-3.30957	-1.75812	-2.74477	-2.0703	-1.88558	1.5801	-1.88403	-1.515	1.34582
54.7739	-1.08104	-1.65292	-0.63333	-3.30446	-1.84099	-2.78101	-2.14442	-1.93767	1.4702	-1.89547	-1.58011	1.31168
55.2764	-1.15446	-1.70659	-0.790678	-3.29215	-1.92441	-2.80814	-2.20467	-1.97899	1.36557	-1.89443	-1.63889	1.27665
55.7789	-1.22764	-1.76949	-0.954556	-3.28965	-2.00712	-2.83627	-2.26211	-2.02618	1.25241	-1.89282	-1.70134	1.24152
56.2814	-1.29379	-1.82412	-1.10631	-3.28104	-2.07878	-2.86439	-2.3164	-2.06025	1.13547	-1.88824	-1.75779	1.20571
56.7839	-1.36778	-1.88066	-1.25728	-3.27691	-2.15622	-2.88262	-2.35839	-2.09817	1.02259	-1.8736	-1.81291	1.17092
57.2864	-1.43295	-1.94005	-1.40666	-3.27772	-2.22276	-2.90692	-2.40516	-2.12967	0.897842	-1.86441	-1.86884	1.13562
57.7889	-1.49574	-1.9899	-1.54215	-3.27341	-2.28764	-2.9197	-2.43955	-2.15634	0.782914	-1.84219	-1.91637	1.10209
58.2915	-1.56172	-2.04751	-1.6805	-3.28064	-2.35285	-2.93323	-2.47482	-2.18625	0.65855	-1.82452	-1.96835	1.06878
58.794	-1.61512	-2.09792	-1.80828	-3.28265	-2.40627	-2.94427	-2.50816	-2.2043	0.538363	-1.8011	-2.01297	1.03696
59.2965	-1.67146	-2.14625	-1.92738	-3.28947	-2.46545	-2.94562	-2.53277	-2.22946	0.420047	-1.77359	-2.05614	1.0067
59.799	-1.72378	-2.19888	-2.04777	-3.30062	-2.51553	-2.9523	-2.56432	-2.24411	0.295872	-1.7511	-2.10025	0.977121
60.3015	-1.766	-2.24029	-2.15297	-3.30559	-2.56339	-2.94678	-2.58511	-2.26055	0.182946	-1.7179	-2.13556	0.950179
60.804	-1.81349	-2.2874	-2.25713	-3.32043	-2.61422	-2.94326	-2.60994	-2.27516	0.0610118	-1.69358	-2.17536	0.923517
61.3065	-1.85084	-2.32914	-2.35665	-3.32829	-2.65441	-2.93628	-2.63305	-2.28223	-0.0509922	-1.66169	-2.20836	0.899776
61.809	-1.88492	-2.3652	-2.44358	-3.3391	-2.70186	-2.92128	-2.65002	-2.29553	-0.164428	-1.6324	-2.23983	0.876677
62.3116	-1.92216	-2.40672	-2.53424	-3.35244	-2.74359	-2.91207	-2.67461	-2.29676	-0.277758	-1.60606	-2.27264	0.855826
62.8141	-1.94758	-2.43663	-2.6144	-3.35803	-2.78387	-2.89137	-2.68909	-2.30428	-0.38168	-1.57313	-2.29801	0.836969
63.3166	-1.97699	-2.4699	-2.69024	-3.37197	-2.83047	-2.87515	-2.70953	-2.30427	-0.493128	-1.5509	-2.32725	0.818742
63.8191	-2.00418	-2.50048	-2.76883	-3.37769	-2.86823	-2.85569	-2.72751	-2.30263	-0.591934	-1.52021	-2.35174	0.804306
64.3216	-2.02324	-2.52283	-2.83558	-3.38522	-2.91448	-2.83124	-2.74133	-2.30292	-0.695597	-1.49774	-2.37502	0.789291
64.8241	-2.04979	-2.55173	-2.90633	-3.39436	-2.95788	-2.81401	-2.76264	-2.29312	-0.79396	-1.4748	-2.39986	0.778297
65.3266	-2.06868	-2.57031	-2.97404	-3.39501	-2.99972	-2.78705	-2.77433	-2.29091	-0.886935	-1.45041	-2.41974	0.767899
65.8291	-2.08669	-2.59021	-3.03439	-3.40344	-3.04969	-2.76758	-2.79356	-2.27763	-0.984628	-1.43564	-2.44235	0.759101
66.3317	-2.11037	-2.61092	-3.10165	-3.40335	-3.09139	-2.74527	-2.80965	-2.26867	-1.06966	-1.41297	-2.46239	0.753864
66.8342	-2.12471	-2.62223	-3.1601	-3.40488	-3.14099	-2.72095	-2.82374	-2.25622	-1.16161	-1.40201	-2.48174	0.747424
67.3367	-2.14543	-2.64105	-3.2189	-3.40813	-3.18903	-2.70436	-2.84526	-2.23909	-1.24395	-1.3869	-2.50221	0.745919
67.8392	-2.16637	-2.65224	-3.28066	-3.40313	-3.23386	-2.67911	-2.8581	-2.22774	-1.32532	-1.37561	-2.52021	0.743309
68.3417	-2.18157	-2.66288	-3.33254	-3.40633	-3.28688	-2.66301	-2.88002	-2.20553	-1.40702	-1.37035	-2.53961	0.743444
68.8442	-2.20659	-2.67785	-3.39045	-3.40157	-3.33103	-2.64329	-2.89813	-2.19161	-1.47788	-1.35921	-2.55776	0.745429
69.3467	-2.22621	-2.68314	-3.44367	-3.39906	-3.38105	-2.62348	-2.9162	-2.16942	-1.5553	-1.36022	-2.57578	0.746506
69.8492	-2.24707	-2.69596	-3.4914	-3.39892	-3.42979	-2.61069	-2.9408	-2.14909	-1.61997	-1.35384	-2.59375	0.751868
70.3518	-2.27543	-2.70424	-3.54474	-3.3911	-3.47291	-2.58964	-2.95695	-2.12967	-1.68706	-1.35523	-2.6107	0.754767
70.8543	-2.29604	-2.70971	-3.58751	-3.39196	-3.52336	-2.57834	-2.98226	-2.1029	-1.74899	-1.35732	-2.62784	0.761126
71.3568	-2.32427	-2.72196	-3.6313	-3.38511	-3.56399	-2.56179	-3.00173	-2.08444	-1.80282	-1.35665	-2.64341	0.766767
71.8593	-2.35346	-2.72451	-3.67449	-3.38056	-3.60785	-2.54601	-3.02153	-2.05536	-1.86022	-1.36576	-2.65898	0.772365
72.3618	-2.37734	-2.73305	-3.70703	-3.3782	-3.65034	-2.53491	-3.04521	-2.03349	-1.90318	-1.36597	-2.67287	0.780332
72.8643	-2.41083	-2.73964	-3.74426	-3.36775	-3.68464	-2.51461	-3.05941	-2.00682	-1.95004	-1.37626	-2.68543	0.785119
73.3668	-2.43832	-2.74049	-3.77302	-3.36538	-3.72503	-2.50254	-3.08119	-1.97875	-1.98634	-1.3818	-2.69728	0.793463
73.8693	-2.46597	-2.74894	-3.79621	-3.35456	-3.7548	-2.48204	-3.09416	-1.95537	-2.01773	-1.38809	-2.70579	0.798852
74.3719	-2.49937	-2.7478	-3.82171	-3.34515	-3.78505	-2.46154	-3.10677	-1.92237	-2.04804	-1.3991	-2.71369	0.805321
74.8744	-2.52297	-2.74974	-3.83411	-3.33701	-3.81387	-2.44214	-3.11979	-1.89826	-2.06416	-1.40088	-2.71829	0.812447
75.3769	-2.55138	-2.75191	-3.84682	-3.31971	-3.83201	-2.41208	-3.1219	-1.86418	-2.0838	-1.41162	-2.71954	0.816547
75.8794	-2.57745	-2.74544	-3.85459	-3.30931	-3.85456	-2.38828	-3.12939	-1.83376	-2.08857	-1.41201	-2.71934	0.824309
76.3819	-2.5945	-2.74615	-3.85054	-3.28911	-3.8654	-2.35323	-3.12506	-1.80096	-2.09119	-1.41507	-2.71312	0.828075
76.8844	-2.61665	-2.73769	-3.84878	-3.26868	-3.87319	-2.31773	-3.1194	-1.76162	-2.08688	-1.41569	-2.70463	0.833704
77.3869	-2.62811	-2.72843	-3.83453	-3.24762	-3.87849	-2.28031	-3.11057	-1.72799	-2.06981	-1.40776	-2.69136	0.839157
77.8894	-2.63441	-2.72071	-3.81397	-3.21525	-3.86978	-2.23146	-3.08938	-1.68169	-2.05341	-1.40508	-2.67152	0.841588
78.392	-2.64073	-2.70139	-3.79161	-3.18741	-3.86251	-2.18731	-3.07101	-1.64159	-2.01916	-1.38831	-2.6491	0.847415
78.8945	-2.63141	-2.68711	-3.75335	-3.14736	-3.84163	-2.12967	-3.03768	-1.59194	-1.98431	-1.37527	-2.61797	0.848843
79.397	-2.6204	-2.66414	-3.71375	-3.10448	-3.81318	-2.07137	-3.0016	-1.54037	-1.93682	-1.35308	-2.58192	0.851546
79.8995	-2.6007	-2.63568	-3.66425	-3.0586	-3.78051	-2.00835	-2.9584	-1.48823	-1.87934	-1.32453	-2.53986	0.853904
80.402	-2.56531	-2.60919	-3.60111	-2.99886	-3.73025	-1.93339	-2.90106	-1.42444	-1.81881	-1.2962	-2.48786	0.852539
80.9045	-2.52822	-2.56856	-3.5366	-2.94125	-3.67817	-1.86147	-2.84354	-1.36605	-1.7402	-1.25253	-2.43166	0.853827
81.407	-2.47414	-2.52965	-3.4547	-2.86907	-3.611	-1.77397	-2.76787	-1.29327	-1.66212	-1.21227	-2.36481	0.85089
81.9095	-2.40833	-2.48267	-3.36435	-2.79157	-3.53214	-1.68559	-2.68788	-1.22271	-1.56752	-1.1574	-2.29002	0.847698
82.4121	-2.33692	-2.42527	-3.26654	-2.70893	-3.44794	-1.58967	-2.59709	-1.14416	-1.46717	-1.09888	-2.20826	0.844406
82.9146	-2.24474	-2.36938	-3.1488	-2.61006	-3.34344	-1.48143	-2.49091	-1.05794	-1.36014	-1.03479	-2.11416	0.836739
83.4171	-2.14635	-2.29758	-3.02639	-2.51136	-3.23444	-1.37455	-2.38237	-0.972901	-1.23793	-0.956421	-2.01403	0.830592
83.9196	-2.03643	-2.22339	-2.88811	-2.39621	-3.10978	-1.25037	-2.2538	-0.872394	-1.11721	-0.879823	-1.90275	0.820972
84.4221	-1.90816	-2.14225	-2.73373	-2.27388	-2.97008	-1.12535	-2.12098	-0.775997	-0.978997	-0.785349	-1.78148	0.809749
84.9246	-1.77717	-2.04645	-2.57434	-2.14514	-2.82485	-0.990499	-1.9757	-0.665368	-0.840501	-0.690033	-1.65301	0.798641
85.4271	-1.62888	-1.95135	-2.39402	-1.99857	-2.65799	-0.843731	-1.81605	-0.552309	-0.692382	-0.583666	-1.5119	0.783745
85.9296	-1.46875	-1.83994	-2.20536	-1.85126	-2.48533	-0.697386	-1.65424	-0.433878	-0.534477	-0.466084	-1.36367	0.769436
86.4322	-1.30436	-1.72191	-2.0072	-1.68659	-2.29851	-0.533024	-1.47281	-0.302693	-0.377528	-0.347247	-1.20519	0.753227
86.9347	-1.12	-1.59851	-1.78979	-1.51399	-2.09543	-0.36882	-1.28935	-0.174129	-0.204017	-0.209541	-1.03636	0.735594
87.4372	-0.93091	-1.45726	-1.57019	-1.33491	-1.88896	-0.193403	-1.09334	-0.0281615	-0.0342006	-0.0727768	-0.860411	0.718242
87.9397	-0.732225	-1.31561	-1.335	-1.13749	-1.66207	-0.00749564	-0.885417	0.115819	0.148479	0.0798646	-0.673113	0.699252
88.4422	-0.516301	-1.15892	-1.08822	-0.939751	-1.43022	0.178203	-0.676355	0.271832	0.335197	0.239575	-0.478495	0.680344
88.9447	-0.300082	-0.992089	-0.839468	-0.724818	-1.18787	0.381676	-0.448893	0.434807	0.52377	0.404514	-0.274845	0.66116
89.4472	-0.0685965	-0.822531	-0.572424	-0.502421	-0.929915	0.583094	-0.222409	0.599313	0.726254	0.586448	-0.0623186	0.641809
89.9497	0.172529	-0.634134	-0.303288	-0.27479	-0.672275	0.796136	0.0158898	0.779709	0.923245	0.766239	0.156926	0.622416
90.4523	0.414136	-0.444794	-0.0271242	-0.0295556	-0.397169	1.01683	0.262197	0.955671	1.13531	0.964087	0.384959	0.603799
90.9548	0.672804	-0.243828	0.262981	0.21388	-0.119339	1.23618	0.50725	1.14772	1.34557	1.16314	0.618636	0.585028
91.4573	0.931712	-0.0304875	0.549121	0.472699	0.163541	1.4712	0.76762	1.33931	1.5613	1.37045	0.859647	0.567062
91.9598	1.19509	0.182027	0.847658	0.736517	0.459532	1.70033	1.02214	1.53752	1.78575	1.58903	1.10556	0.550221
92.4623	1.47106	0.411911	1.1496	1.00228	0.749682	1.93956	1.28625	1.7451	2.00433	1.8043	1.35641	0.533124
92.9648	1.74047	0.642495	1.44796	1.28288	1.05207	2.18129	1.55277	1.94812	2.23721	2.03606	1.61213	0.518169
93.4673	2.01907	0.878849	1.75858	1.55739	1.353	2.41882	1.81496	2.16617	2.46207	2.26217	1.86911	0.503136
93.9698	2.3005	1.12748	2.06133	1.84363	1.6515	2.66791	2.08849	2.37631	2.69464	2.49809	2.13099	0.489426
94.4724	2.57425	1.37012	2.36568	2.13041	1.95877	2.90583	2.35111	2.59643	2.92754	2.73652	2.39167	0.476939
94.9749	2.8583	1.62526	2.67414	2.4141	2.25345	3.15123	2.62108	2.81539	3.15455	2.97118	2.65387	0.464753
95.4774	3.13403	1.87922	2.9691	2.70819	2.55396	3.39285	2.88761	3.03173	3.39083	3.21705	2.91646	0.454265
95.9799	3.40605	2.13062	3.26988	2.99021	2.84852	3.62731	3.14715	3.25637	3.61313	3.45098	3.17402	0.443965
96.4824	3.68314	2.39167	3.56189	3.279	3.13324	3.86864	3.41371	3.46844	3.84325	3.69435	3.43373	0.43527
96.9849	3.94445	2.64076	3.84306	3.56254	3.42277	4.09386	3.66459	3.6907	4.0639	3.92991	3.68565	0.426571
97.4874	4.20747	2.89515	4.12769	3.83739	3.69449	4.32432	3.92073	3.9013	4.28015	4.16226	3.9351	0.419486
97.9899	4.46525	3.14623	4.39354	4.11764	3.96531	4.54529	4.16781	4.11147	4.49821	4.39746	4.18082	0.41264
98.4925	4.70351	3.38291	4.65409	4.37595	4.22608	4.75518	4.40363	4.31876	4.69682	4.61362	4.41306	0.406444
98.995	4.95604	3.63334	4.90866	4.655	4.5011	4.97058	4.64558	4.5377	4.91012	4.84555	4.65637	0.39962
99.4975	5.20557	3.88879	5.17119	4.92789	4.72013	5.18974	4.89497	4.72189	5.12341	5.07922	4.89228	0.397176
100	5.2955	4.01316	5.35097	5.01266	4.72677	5.33424	5.05841	4.73534	5.2334	5.19942	4.99599	0.413444

## Sheet: M1a_LeftLeg_NW
StancePhase	NDevL_Meas1	NDevL_Meas2	NDevL_Meas3	NDevL_Meas4	NDevL_Meas5	NDevL_Meas6	NDevL_Meas7	NDevL_Meas8	NDevL_Meas9	NDevL_Meas10	NDevL_Mean	NDevL_SD
0	-3.7478	-4.22628	-3.37321	-3.37152	-3.49865	-3.93907	-4.02577	-3.79343	-3.63887	-3.7215	-3.73361	0.278768
0.502513	-3.63055	-4.1299	-3.30321	-3.27807	-3.36741	-3.86477	-3.94779	-3.65369	-3.55188	-3.64095	-3.63682	0.281252
1.00503	-3.47718	-3.97001	-3.15753	-3.14789	-3.25052	-3.70566	-3.78202	-3.50677	-3.3897	-3.4893	-3.48766	0.270302
1.50754	-3.33754	-3.8349	-3.04008	-3.03363	-3.12337	-3.57139	-3.64364	-3.36234	-3.25824	-3.36699	-3.35721	0.26381
2.01005	-3.20718	-3.69477	-2.91353	-2.92269	-3.00847	-3.42347	-3.49386	-3.22825	-3.11507	-3.23249	-3.22398	0.253882
2.51256	-3.06181	-3.54323	-2.78616	-2.79692	-2.8867	-3.28196	-3.35251	-3.07616	-2.97663	-3.10253	-3.08646	0.245988
3.01508	-2.92844	-3.40485	-2.66999	-2.6873	-2.76298	-3.13688	-3.20992	-2.93919	-2.83996	-2.97397	-2.95535	0.236819
3.51759	-2.79779	-3.2504	-2.5394	-2.56481	-2.65317	-2.98296	-3.06094	-2.79209	-2.69366	-2.83553	-2.81708	0.225816
4.0201	-2.65854	-3.10299	-2.42286	-2.44732	-2.52934	-2.84268	-2.92822	-2.64804	-2.56357	-2.71294	-2.68565	0.217502
4.52261	-2.53809	-2.95772	-2.30573	-2.33611	-2.42172	-2.68553	-2.78135	-2.51084	-2.41763	-2.57431	-2.5529	0.205399
5.02513	-2.41069	-2.80022	-2.18174	-2.21212	-2.31209	-2.54099	-2.64997	-2.36201	-2.28625	-2.44998	-2.42061	0.196059
5.52764	-2.28688	-2.65891	-2.07537	-2.10585	-2.20033	-2.39227	-2.51733	-2.23166	-2.1501	-2.32073	-2.29394	0.185601
6.03015	-2.17896	-2.50552	-1.95734	-1.98774	-2.10613	-2.23895	-2.38318	-2.08682	-2.01282	-2.19028	-2.16478	0.175481
6.53266	-2.06002	-2.35639	-1.84585	-1.87583	-1.99935	-2.10006	-2.26648	-1.95653	-1.88837	-2.0726	-2.04215	0.167559
7.03518	-1.95685	-2.21595	-1.74345	-1.77127	-1.90874	-1.94586	-2.13749	-1.82423	-1.74962	-1.94087	-1.91943	0.159502
7.53769	-1.85911	-2.06206	-1.62769	-1.6547	-1.81949	-1.80799	-2.02783	-1.69113	-1.62985	-1.82842	-1.80083	0.155249
8.0402	-1.75488	-1.92563	-1.52823	-1.55697	-1.72642	-1.66525	-1.91595	-1.57306	-1.49916	-1.70565	-1.68512	0.151543
8.54271	-1.67153	-1.78215	-1.42357	-1.44802	-1.65258	-1.52234	-1.80661	-1.44217	-1.37589	-1.59107	-1.57159	0.15317
9.04523	-1.582	-1.63934	-1.3146	-1.34616	-1.56637	-1.39411	-1.71411	-1.33269	-1.25852	-1.48329	-1.46312	0.155857
9.54774	-1.49685	-1.51078	-1.22089	-1.25241	-1.49429	-1.25238	-1.6102	-1.21355	-1.13132	-1.3668	-1.35495	0.162665
10.0503	-1.42779	-1.36848	-1.11235	-1.1473	-1.42557	-1.13014	-1.52742	-1.10604	-1.02319	-1.27037	-1.25386	0.173117
10.5528	-1.34713	-1.24284	-1.01288	-1.06207	-1.35018	-1.00202	-1.43995	-1.00497	-0.900411	-1.16036	-1.15228	0.183617
11.0553	-1.28185	-1.11575	-0.917579	-0.966354	-1.29429	-0.877928	-1.3576	-0.898984	-0.792647	-1.06629	-1.05693	0.1987
11.5578	-1.22087	-0.985389	-0.809569	-0.878875	-1.226	-0.767847	-1.28949	-0.814087	-0.683143	-0.971252	-0.964652	0.213958
12.0603	-1.15216	-0.873562	-0.718565	-0.800652	-1.16905	-0.646024	-1.21004	-0.716696	-0.571572	-0.874964	-0.87333	0.229752
12.5628	-1.10308	-0.749118	-0.618353	-0.712101	-1.1173	-0.545833	-1.15184	-0.640319	-0.475841	-0.795017	-0.790881	0.248107
13.0653	-1.046	-0.639011	-0.517791	-0.644788	-1.05616	-0.438297	-1.08583	-0.560228	-0.365753	-0.701416	-0.705527	0.265589
13.5678	-0.991641	-0.53351	-0.430785	-0.567834	-1.01437	-0.338369	-1.02685	-0.486556	-0.275733	-0.628321	-0.629397	0.282844
14.0704	-0.951422	-0.421114	-0.328726	-0.500166	-0.960577	-0.250624	-0.978867	-0.426497	-0.176879	-0.546937	-0.554181	0.302881
14.5729	-0.897352	-0.329838	-0.240153	-0.44239	-0.915151	-0.152623	-0.919972	-0.357317	-0.084625	-0.472701	-0.481212	0.319234
15.0754	-0.856573	-0.228268	-0.152805	-0.374676	-0.876819	-0.0770777	-0.882112	-0.311702	-0.00143188	-0.407886	-0.416935	0.337904
15.5779	-0.817652	-0.137071	-0.0566409	-0.328527	-0.826727	0.00774562	-0.833988	-0.25492	0.0923973	-0.333067	-0.348845	0.356695
16.0804	-0.768621	-0.0559806	0.0206823	-0.272521	-0.795504	0.0821165	-0.795144	-0.214993	0.165322	-0.279416	-0.291406	0.371616
16.5829	-0.736953	0.0353188	0.108911	-0.225626	-0.753083	0.147055	-0.764254	-0.177228	0.252001	-0.212545	-0.23264	0.391413
17.0854	-0.69489	0.105253	0.191799	-0.188	-0.715873	0.220868	-0.723625	-0.138959	0.32433	-0.16037	-0.177947	0.406139
17.5879	-0.653421	0.182422	0.262775	-0.139633	-0.687572	0.27245	-0.703557	-0.119086	0.396103	-0.109053	-0.129857	0.422309
18.0905	-0.624056	0.254618	0.347375	-0.111858	-0.645489	0.335326	-0.671237	-0.0865038	0.471849	-0.0542791	-0.0784254	0.43953
18.593	-0.578837	0.312412	0.41457	-0.0728705	-0.621446	0.385478	-0.650304	-0.0761473	0.530098	-0.0171382	-0.0374184	0.45223
19.0955	-0.545208	0.383087	0.483849	-0.0416491	-0.587496	0.42952	-0.634075	-0.0569998	0.603561	0.0346476	0.00692373	0.469018
19.598	-0.511794	0.434512	0.557687	-0.0180827	-0.555673	0.481007	-0.609551	-0.0475297	0.657614	0.066829	0.0455018	0.482153
20.1005	-0.466749	0.489551	0.612793	0.0178075	-0.534636	0.511344	-0.604507	-0.0452305	0.719458	0.106398	0.0806229	0.495768
20.603	-0.437834	0.545738	0.680626	0.0346572	-0.498377	0.554855	-0.585506	-0.034758	0.777211	0.141442	0.117805	0.509851
21.1055	-0.397302	0.584626	0.738528	0.0642384	-0.47912	0.583896	-0.579604	-0.0441047	0.82442	0.165789	0.146137	0.521872
21.608	-0.356358	0.63781	0.788034	0.0873849	-0.451738	0.610507	-0.574916	-0.0380093	0.884449	0.20234	0.17895	0.534804
22.1106	-0.326738	0.675647	0.849626	0.10412	-0.423541	0.643087	-0.563449	-0.0486718	0.923813	0.218158	0.205205	0.546574
22.6131	-0.280471	0.71284	0.89189	0.13429	-0.407991	0.65639	-0.569645	-0.0531844	0.977136	0.247419	0.230868	0.558564
23.1156	-0.245297	0.756955	0.940259	0.146382	-0.376373	0.68456	-0.56031	-0.0577602	1.01858	0.264556	0.257155	0.568862
23.6181	-0.209932	0.782113	0.989183	0.172116	-0.360522	0.697127	-0.565099	-0.0726073	1.05827	0.279752	0.27704	0.580721
24.1206	-0.162556	0.821129	1.02144	0.19219	-0.338744	0.711202	-0.567207	-0.071887	1.10488	0.301373	0.301182	0.589998
24.6231	-0.131237	0.849716	1.06792	0.206554	-0.313386	0.729818	-0.563765	-0.0889919	1.13352	0.305121	0.319527	0.599624
25.1256	-0.0881583	0.872878	1.10099	0.234991	-0.302357	0.731764	-0.575173	-0.0897274	1.17856	0.324752	0.338852	0.61002
25.6281	-0.0446659	0.907582	1.13031	0.24586	-0.274904	0.750076	-0.56933	-0.0992993	1.20583	0.326675	0.357813	0.616114
26.1307	-0.0126854	0.923005	1.16974	0.270857	-0.261652	0.752316	-0.577638	-0.106596	1.23987	0.335187	0.373241	0.626257
26.6332	0.0358957	0.950045	1.1897	0.290572	-0.244885	0.760154	-0.578941	-0.10495	1.27266	0.342227	0.391247	0.631902
27.1357	0.0730802	0.972235	1.21983	0.304885	-0.221896	0.771196	-0.575579	-0.116344	1.29343	0.337532	0.405838	0.637721
27.6382	0.110167	0.984374	1.24687	0.333557	-0.214622	0.768708	-0.583643	-0.108232	1.32871	0.346969	0.421286	0.645278
28.1407	0.159035	1.01128	1.26094	0.344822	-0.191014	0.783623	-0.573131	-0.115024	1.34348	0.336369	0.436038	0.646864
28.6432	0.191359	1.0202	1.29019	0.370377	-0.179714	0.782238	-0.576619	-0.108408	1.37138	0.338797	0.44998	0.653051
29.1457	0.235129	1.03711	1.30391	0.390729	-0.16744	0.78995	-0.569419	-0.103101	1.38933	0.331566	0.463775	0.65489
29.6482	0.278879	1.05503	1.31925	0.405692	-0.146476	0.798892	-0.55908	-0.101264	1.4032	0.320749	0.477486	0.655767
30.1508	0.310548	1.05902	1.34245	0.435035	-0.142276	0.796979	-0.557222	-0.0841848	1.42571	0.318634	0.490469	0.659205
30.6533	0.358423	1.07938	1.34779	0.446877	-0.122307	0.812248	-0.536614	-0.0824591	1.42877	0.29805	0.503016	0.656523
31.1558	0.394243	1.08461	1.36706	0.472956	-0.11254	0.810477	-0.530303	-0.0613527	1.44773	0.293537	0.516642	0.657586
31.6583	0.42935	1.09321	1.38005	0.493713	-0.10449	0.820214	-0.510622	-0.0514734	1.44947	0.272836	0.527226	0.65579
32.1608	0.475646	1.1084	1.38474	0.508944	-0.085615	0.828369	-0.49011	-0.034459	1.45532	0.257008	0.540824	0.651948
32.6633	0.504526	1.10692	1.40442	0.53846	-0.084265	0.827884	-0.475661	-0.0125262	1.46131	0.242099	0.551316	0.651118
33.1658	0.544135	1.12157	1.40711	0.550303	-0.0681978	0.843331	-0.443372	-0.000948499	1.45257	0.213958	0.562046	0.645154
33.6683	0.582817	1.12523	1.41591	0.576296	-0.0600376	0.840878	-0.42604	0.0284376	1.45833	0.201016	0.574284	0.641599
34.1709	0.608366	1.12707	1.42875	0.59684	-0.0562728	0.851644	-0.393594	0.0406757	1.44279	0.168643	0.581491	0.636984
34.6734	0.649187	1.14022	1.42503	0.61174	-0.0397877	0.857685	-0.363309	0.0679964	1.43807	0.148251	0.593508	0.629622
35.1759	0.676688	1.13539	1.43635	0.640844	-0.0410774	0.857228	-0.337179	0.0880227	1.42437	0.120634	0.600127	0.625444
35.6784	0.70225	1.14473	1.4367	0.652098	-0.0289356	0.870809	-0.295159	0.106878	1.40344	0.0877819	0.608058	0.617393
36.1809	0.737708	1.14811	1.43193	0.677357	-0.0220152	0.865858	-0.269074	0.13541	1.39185	0.0658139	0.616294	0.610638
36.6834	0.754165	1.14452	1.43911	0.696923	-0.0218173	0.875356	-0.227042	0.14767	1.35913	0.0254276	0.619344	0.604384
37.1859	0.77991	1.15576	1.42715	0.710547	-0.00702956	0.876954	-0.190713	0.177554	1.34105	0.00141903	0.627259	0.595028
37.6884	0.80302	1.14936	1.42405	0.738086	-0.00948994	0.874297	-0.156988	0.190885	1.3064	-0.0362825	0.628333	0.589169
38.191	0.811218	1.15368	1.41984	0.747384	0.000213677	0.883382	-0.110113	0.21302	1.27312	-0.0700736	0.632167	0.58031
38.6935	0.832996	1.1576	1.40092	0.77039	0.00790181	0.873779	-0.0801071	0.23314	1.24148	-0.0995328	0.633858	0.572302
39.196	0.839482	1.15001	1.39702	0.787359	0.00709081	0.879537	-0.033894	0.244376	1.19316	-0.142179	0.632197	0.565733
39.6985	0.842283	1.15926	1.37837	0.798107	0.0227646	0.874473	0.00299055	0.269269	1.15953	-0.16743	0.633962	0.555918
40.201	0.853205	1.15285	1.35873	0.822562	0.0225201	0.867612	0.0388406	0.274957	1.10507	-0.209428	0.628692	0.550015
40.7035	0.843401	1.15258	1.34794	0.828561	0.0331895	0.870021	0.0847016	0.296429	1.05982	-0.238905	0.627774	0.541151
41.206	0.84157	1.15743	1.31814	0.848186	0.0454038	0.854258	0.113219	0.30525	1.00788	-0.270958	0.622038	0.533598
41.7085	0.835793	1.14724	1.30046	0.861684	0.0477657	0.854636	0.157976	0.316421	0.947066	-0.307579	0.616147	0.527189
42.2111	0.814327	1.15417	1.27777	0.868964	0.0682578	0.841883	0.190227	0.332351	0.897533	-0.32896	0.611653	0.518084
42.7136	0.80597	1.14891	1.24444	0.890002	0.0746184	0.830247	0.223513	0.334188	0.827447	-0.365805	0.601353	0.513058
43.2161	0.782131	1.14455	1.22632	0.892643	0.0902819	0.825596	0.263895	0.353072	0.772247	-0.383741	0.596699	0.504378
43.7186	0.755024	1.1503	1.19195	0.909053	0.110824	0.804207	0.28755	0.353901	0.703633	-0.409928	0.585652	0.498955
44.2211	0.736534	1.13897	1.16205	0.919459	0.12	0.799718	0.327694	0.367823	0.635979	-0.430815	0.577741	0.492652
44.7236	0.698328	1.14333	1.13863	0.923815	0.148043	0.780516	0.353076	0.376224	0.573967	-0.441593	0.569434	0.485799
45.2261	0.669382	1.14013	1.099	0.94211	0.163532	0.765646	0.382102	0.381557	0.496592	-0.46328	0.557677	0.48294
45.7286	0.637922	1.13248	1.07527	0.942176	0.185994	0.755647	0.415561	0.399152	0.436864	-0.463986	0.551708	0.475311
46.2312	0.592788	1.13884	1.04453	0.956228	0.216191	0.731131	0.43374	0.400714	0.360799	-0.47724	0.539771	0.47471
46.7337	0.562835	1.12759	1.00947	0.964471	0.233627	0.724237	0.468573	0.421463	0.296025	-0.47717	0.533112	0.469871
47.2362	0.519982	1.12886	0.990492	0.966901	0.270236	0.701905	0.487095	0.428853	0.231333	-0.474904	0.525075	0.467803
47.7387	0.47695	1.12759	0.956723	0.983522	0.296356	0.687496	0.512153	0.445434	0.161197	-0.477505	0.516992	0.46951
48.2412	0.44581	1.1165	0.934223	0.98217	0.327063	0.676259	0.53923	0.464801	0.109194	-0.462165	0.513309	0.46482
48.7437	0.399068	1.12142	0.917201	0.995067	0.368153	0.653539	0.553268	0.475919	0.0433412	-0.461652	0.506532	0.47055
49.2462	0.365806	1.10927	0.889225	1.00238	0.394973	0.648976	0.584005	0.504486	-0.00213874	-0.443038	0.505394	0.468399
49.7487	0.334629	1.10459	0.880944	1.00402	0.440019	0.62864	0.597512	0.516023	-0.0517697	-0.430931	0.502369	0.470576
50.2513	0.294703	1.10205	0.864909	1.01992	0.475755	0.619134	0.620291	0.544317	-0.095762	-0.416727	0.50286	0.475458
50.7538	0.274527	1.08481	0.851086	1.01775	0.512308	0.610313	0.642483	0.563349	-0.125298	-0.391512	0.503981	0.472162
51.2563	0.246291	1.08378	0.852902	1.02962	0.560538	0.592234	0.653901	0.583375	-0.164674	-0.380278	0.50577	0.47951
51.7588	0.222151	1.06802	0.841291	1.03559	0.592611	0.591497	0.681331	0.610906	-0.180811	-0.350037	0.511255	0.477274
52.2613	0.213793	1.05448	0.845556	1.03556	0.641376	0.574305	0.690759	0.622773	-0.20661	-0.333775	0.513822	0.479019
52.7638	0.193388	1.04839	0.852373	1.0495	0.682612	0.570455	0.711859	0.651823	-0.219323	-0.308939	0.523213	0.4823
53.2663	0.189038	1.02541	0.851996	1.04518	0.721638	0.565068	0.729782	0.662567	-0.226364	-0.282555	0.528176	0.478251
53.7688	0.189037	1.01862	0.871867	1.055	0.774217	0.55355	0.739638	0.683506	-0.239299	-0.266285	0.537985	0.483099
54.2714	0.181624	1.00224	0.88142	1.0592	0.809943	0.558779	0.764583	0.69949	-0.232626	-0.234091	0.549056	0.479894
54.7739	0.194555	0.983736	0.897141	1.05804	0.860888	0.547723	0.771362	0.70801	-0.240625	-0.220135	0.556069	0.480917
55.2764	0.199451	0.978013	0.924808	1.07169	0.9065	0.552117	0.791928	0.728158	-0.231789	-0.192449	0.572842	0.482274
55.7789	0.20736	0.955128	0.938528	1.06819	0.946819	0.552355	0.806677	0.728528	-0.227984	-0.172526	0.580308	0.480087
56.2814	0.229544	0.946594	0.969187	1.08004	1.00205	0.548876	0.815929	0.74468	-0.224956	-0.155752	0.595619	0.483901
56.7839	0.237285	0.933927	0.99651	1.08757	1.03988	0.560288	0.838496	0.745306	-0.209907	-0.12876	0.610059	0.482713
57.2864	0.258155	0.914159	1.01791	1.09097	1.09088	0.555106	0.842527	0.749429	-0.210839	-0.119199	0.618909	0.486085
57.7889	0.280171	0.910385	1.05625	1.1103	1.13875	0.566569	0.861433	0.754836	-0.193971	-0.0926888	0.639205	0.488278
58.2915	0.291037	0.89008	1.07957	1.11339	1.17831	0.571004	0.871296	0.74636	-0.191011	-0.0805654	0.646947	0.491064
58.794	0.318659	0.880422	1.11045	1.13234	1.2337	0.574175	0.877796	0.752949	-0.182592	-0.0630579	0.663484	0.496245
59.2965	0.334484	0.872259	1.14684	1.14723	1.27143	0.59011	0.895076	0.739322	-0.171589	-0.0427117	0.678245	0.499746
59.799	0.34973	0.852793	1.16802	1.15772	1.31969	0.589743	0.89376	0.738827	-0.173479	-0.0348665	0.686193	0.50672
60.3015	0.375982	0.851181	1.20522	1.18371	1.36676	0.607035	0.908153	0.728842	-0.159541	-0.0105761	0.705676	0.511842
60.804	0.384583	0.83562	1.23257	1.1927	1.40211	0.614786	0.910828	0.716354	-0.164364	-0.0044197	0.712077	0.51973
61.3065	0.403589	0.826285	1.25547	1.21681	1.45323	0.623874	0.912922	0.712489	-0.157535	0.0140762	0.726121	0.526744
61.809	0.421178	0.824204	1.2909	1.23605	1.48617	0.643307	0.923596	0.691628	-0.157118	0.0269045	0.738682	0.534765
62.3116	0.425309	0.807939	1.30756	1.25015	1.52604	0.646984	0.916791	0.688474	-0.162606	0.034459	0.74411	0.543524
62.8141	0.444274	0.809765	1.33302	1.27913	1.56607	0.668635	0.926747	0.668818	-0.156924	0.0539764	0.759351	0.551103
63.3166	0.449597	0.801644	1.3573	1.29047	1.59081	0.677995	0.923196	0.658949	-0.170065	0.0553071	0.763521	0.560908
63.8191	0.452909	0.794713	1.36638	1.31646	1.6306	0.690662	0.922306	0.648005	-0.167539	0.0730927	0.772758	0.568138
64.3216	0.465994	0.800021	1.38989	1.33712	1.65212	0.710285	0.927913	0.629724	-0.178817	0.0778305	0.781208	0.577698
64.8241	0.460406	0.789548	1.39798	1.35224	1.67708	0.7143	0.917787	0.626796	-0.18772	0.0856593	0.783408	0.585149
65.3266	0.46456	0.7955	1.40416	1.38194	1.70402	0.735491	0.925073	0.606466	-0.192715	0.0982619	0.792276	0.5933
65.8291	0.466685	0.796317	1.4184	1.39364	1.7132	0.741318	0.917284	0.603989	-0.212686	0.0964951	0.793465	0.601436
66.3317	0.454999	0.792988	1.41265	1.41967	1.73717	0.752066	0.914997	0.5907	-0.216726	0.111453	0.796996	0.607705
66.8342	0.457865	0.805461	1.41805	1.43997	1.74419	0.766077	0.916498	0.581734	-0.239241	0.108459	0.799906	0.616507
67.3367	0.446779	0.801843	1.41756	1.4542	1.75203	0.765247	0.903728	0.579196	-0.251985	0.115742	0.798434	0.621473
67.8392	0.43345	0.811056	1.4054	1.48243	1.76457	0.780718	0.907828	0.564067	-0.269298	0.118931	0.799915	0.629992
68.3417	0.429473	0.820067	1.40763	1.49182	1.75822	0.778614	0.894786	0.567231	-0.294833	0.114042	0.796705	0.635646
68.8442	0.406334	0.819532	1.39269	1.51465	1.76674	0.783365	0.889124	0.553132	-0.308072	0.121816	0.793931	0.641915
69.3467	0.392349	0.836287	1.38126	1.53066	1.76067	0.7879	0.883665	0.552641	-0.340752	0.110024	0.78947	0.650359
69.8492	0.375512	0.837606	1.37541	1.53941	1.7531	0.778877	0.865157	0.546562	-0.358773	0.112911	0.782577	0.653925
70.3518	0.344048	0.846277	1.3521	1.56097	1.75299	0.784818	0.86213	0.536909	-0.389098	0.103189	0.775433	0.664069
70.8543	0.326147	0.859077	1.34337	1.56236	1.73322	0.771256	0.840086	0.538489	-0.41933	0.0929734	0.764764	0.668367
71.3568	0.293212	0.857315	1.32591	1.57601	1.72773	0.766196	0.827048	0.522344	-0.443811	0.0879742	0.753993	0.675888
71.8593	0.257038	0.872219	1.30183	1.58154	1.70991	0.757375	0.810611	0.523301	-0.484619	0.0654338	0.739465	0.68494
72.3618	0.229012	0.873572	1.29127	1.57866	1.68771	0.736836	0.78274	0.508025	-0.509441	0.0579739	0.723636	0.688282
72.8643	0.180752	0.875965	1.26246	1.5874	1.67483	0.72984	0.768549	0.498775	-0.551949	0.0313124	0.705793	0.700395
73.3668	0.140556	0.886377	1.24109	1.57479	1.64112	0.702415	0.733899	0.488497	-0.586715	0.0110758	0.683311	0.704338
73.8693	0.0962962	0.878646	1.22081	1.57333	1.61982	0.685331	0.709481	0.465951	-0.624228	-0.0132738	0.661216	0.713268
74.3719	0.0364823	0.885262	1.18441	1.56247	1.58766	0.661337	0.677881	0.456648	-0.672304	-0.0497213	0.633012	0.722853
74.8744	-0.0108537	0.881367	1.16243	1.54195	1.54725	0.627756	0.636395	0.425956	-0.707568	-0.0743535	0.603033	0.726481
75.3769	-0.0741401	0.871775	1.12651	1.53167	1.51674	0.605612	0.605968	0.408035	-0.76303	-0.120591	0.570855	0.739331
75.8794	-0.141327	0.872877	1.08634	1.49859	1.4639	0.561989	0.553655	0.376619	-0.805815	-0.154956	0.531188	0.742874
76.3819	-0.201222	0.853493	1.05487	1.47528	1.42066	0.529374	0.512004	0.342606	-0.860099	-0.201865	0.49251	0.75211
76.8844	-0.281747	0.844212	1.00219	1.44107	1.36789	0.48583	0.459055	0.312103	-0.91762	-0.25296	0.446002	0.760502
77.3869	-0.354639	0.82794	0.957563	1.39603	1.30317	0.434019	0.397657	0.262429	-0.968963	-0.298599	0.395661	0.764001
77.8894	-0.432023	0.799315	0.906757	1.35991	1.24874	0.390219	0.344126	0.226118	-1.03908	-0.364186	0.343989	0.775119
78.392	-0.524892	0.782541	0.839896	1.2999	1.17125	0.323576	0.267838	0.167676	-1.095	-0.416209	0.281658	0.777344
78.8945	-0.605517	0.74447	0.784251	1.2486	1.10061	0.267616	0.202487	0.115707	-1.1692	-0.487641	0.220139	0.785458
79.397	-0.701935	0.710828	0.708616	1.18521	1.02228	0.196452	0.122367	0.0544454	-1.23947	-0.555894	0.15029	0.790631
79.8995	-0.801877	0.673888	0.630127	1.11003	0.928847	0.118278	0.0359915	-0.0180668	-1.31249	-0.627664	0.0737063	0.793516
80.402	-0.894449	0.618706	0.553957	1.04254	0.845911	0.0442991	-0.0453277	-0.0836417	-1.39986	-0.714675	-0.0032537	0.800933
80.9045	-1.00695	0.574939	0.454754	0.950233	0.739788	-0.0531318	-0.148855	-0.173097	-1.47592	-0.790762	-0.0929003	0.800959
81.407	-1.11148	0.510747	0.363911	0.865677	0.637531	-0.140248	-0.240751	-0.251407	-1.57417	-0.889882	-0.183007	0.806938
81.9095	-1.22023	0.444636	0.260808	0.768113	0.529362	-0.245911	-0.349624	-0.349916	-1.66351	-0.980291	-0.280657	0.807645
82.4121	-1.34397	0.378937	0.144391	0.658257	0.403239	-0.356419	-0.461692	-0.449245	-1.76503	-1.08327	-0.38748	0.80939
82.9146	-1.45587	0.290707	0.0370654	0.555301	0.287485	-0.465835	-0.571045	-0.552592	-1.87451	-1.19431	-0.49436	0.812482
83.4171	-1.58391	0.212117	-0.0922819	0.427246	0.14908	-0.597557	-0.701012	-0.674041	-1.97935	-1.30038	-0.614009	0.810254
83.9196	-1.71636	0.115643	-0.220134	0.306562	0.0118012	-0.718615	-0.8189	-0.786021	-2.10664	-1.42871	-0.736137	0.814237
84.4221	-1.84315	0.0108849	-0.349359	0.172594	-0.129104	-0.859829	-0.955547	-0.922907	-2.2235	-1.54573	-0.864564	0.811615
84.9246	-1.99137	-0.090103	-0.498882	0.0265522	-0.289773	-1.00262	-1.09271	-1.05195	-2.36049	-1.68222	-1.00336	0.812925
85.4271	-2.13372	-0.215806	-0.638241	-0.112728	-0.439991	-1.14649	-1.23006	-1.19603	-2.49855	-1.8187	-1.14303	0.813509
85.9296	-2.2825	-0.334416	-0.793091	-0.276507	-0.61131	-1.3101	-1.38646	-1.34723	-2.64052	-1.95788	-1.294	0.81074
86.4322	-2.44783	-0.466348	-0.956626	-0.432547	-0.78383	-1.46245	-1.53113	-1.49605	-2.80062	-2.11406	-1.44915	0.813747
86.9347	-2.6033	-0.611325	-1.11348	-0.601264	-0.957313	-1.63535	-1.69594	-1.66622	-2.95146	-2.25936	-1.6095	0.810105
87.4372	-2.776	-0.748831	-1.29284	-0.780951	-1.15136	-1.80608	-1.85838	-1.82484	-3.12549	-2.42663	-1.77914	0.811256
87.9397	-2.95354	-0.909939	-1.46723	-0.953154	-1.33449	-1.97933	-2.02315	-2.0049	-3.29336	-2.58616	-1.95053	0.810555
88.4422	-3.12592	-1.0664	-1.64701	-1.14816	-1.5357	-2.16844	-2.20373	-2.18036	-3.47211	-2.75525	-2.13031	0.80796
88.9447	-3.31861	-1.2299	-1.84326	-1.33401	-1.73894	-2.34511	-2.37193	-2.36282	-3.66005	-2.93253	-2.31372	0.809549
89.4472	-3.50434	-1.40945	-2.02807	-1.53063	-1.93885	-2.54091	-2.55937	-2.55647	-3.84127	-3.10194	-2.50113	0.805881
89.9497	-3.69476	-1.5783	-2.22908	-1.73575	-2.1575	-2.72978	-2.7402	-2.74091	-4.04241	-3.291	-2.69397	0.80614
90.4523	-3.89855	-1.76703	-2.43139	-1.93134	-2.3629	-2.92108	-2.92384	-2.94573	-4.23081	-3.4669	-2.88796	0.804239
90.9548	-4.08973	-1.95323	-2.62659	-2.14656	-2.58071	-3.12263	-3.11834	-3.13728	-4.43295	-3.65688	-3.08649	0.801718
91.4573	-4.29372	-2.13871	-2.83858	-2.34993	-2.79913	-3.30951	-3.29886	-3.34246	-4.63224	-3.8447	-3.28479	0.800945
91.9598	-4.49751	-2.34023	-3.03771	-2.56074	-3.00812	-3.51196	-3.49578	-3.5448	-4.82706	-4.02889	-3.48528	0.797131
92.4623	-4.691	-2.52736	-3.23979	-2.77624	-3.23171	-3.70161	-3.68077	-3.74333	-5.03244	-4.22535	-3.68496	0.79533
92.9648	-4.89761	-2.72701	-3.44739	-2.9787	-3.43852	-3.89179	-3.86715	-3.95269	-5.22003	-4.40527	-3.88262	0.791371
93.4673	-5.09047	-2.92454	-3.63715	-3.19604	-3.65042	-4.085	-4.05743	-4.14482	-5.41922	-4.59894	-4.0804	0.787805
93.9698	-5.28015	-3.11213	-3.83623	-3.39735	-3.86024	-4.26022	-4.23049	-4.3505	-5.60359	-4.77943	-4.27103	0.783494
94.4724	-5.47422	-3.31239	-4.02421	-3.60112	-4.05377	-4.44574	-4.41463	-4.54009	-5.78535	-4.95917	-4.46107	0.778363
94.9749	-5.6476	-3.49451	-4.19978	-3.80449	-4.25652	-4.6121	-4.58028	-4.73099	-5.96606	-5.13971	-4.6432	0.773664
95.4774	-5.82421	-3.67942	-4.38118	-3.99023	-4.43875	-4.77614	-4.74429	-4.91838	-6.1276	-5.30236	-4.81825	0.767072
95.9799	-5.99174	-3.86169	-4.53988	-4.18543	-4.61835	-4.93599	-4.90474	-5.08973	-6.29632	-5.47393	-4.98978	0.761971
96.4824	-6.14063	-4.0252	-4.69614	-4.3604	-4.79343	-5.07504	-5.04504	-5.26804	-6.44224	-5.62362	-5.14698	0.754822
96.9849	-6.29366	-4.19634	-4.84646	-4.53312	-4.94648	-5.21975	-5.19173	-5.42233	-6.58794	-5.77438	-5.30122	0.748416
97.4874	-6.42606	-4.34709	-4.97396	-4.70147	-5.10465	-5.34072	-5.31554	-5.58084	-6.72215	-5.91454	-5.4427	0.742074
97.9899	-6.54838	-4.49079	-5.10534	-4.84863	-5.24044	-5.45811	-5.43682	-5.72164	-6.83979	-6.03878	-5.57287	0.734249
98.4925	-6.6682	-4.6302	-5.21743	-4.9997	-5.36801	-5.5657	-5.54939	-5.85163	-6.95798	-6.16431	-5.69725	0.728555
98.995	-6.76737	-4.74724	-5.31696	-5.13611	-5.50416	-5.65306	-5.64325	-5.99134	-7.05362	-6.26764	-5.80808	0.720962
99.4975	-6.87098	-4.8754	-5.42764	-5.26921	-5.5919	-5.75186	-5.75144	-6.08564	-7.15851	-6.38135	-5.91639	0.714912
100	-6.9102	-4.93066	-5.48543	-5.31679	-5.60398	-5.79923	-5.80516	-6.10482	-7.20445	-6.43165	-5.95924	0.712585

## Sheet: M1a_RightLeg_NH
StancePhase	NEleR_Meas1	NEleR_Meas2	NEleR_Meas3	NEleR_Meas4	NEleR_Meas5	NEleR_Meas6	NEleR_Meas7	NEleR_Meas8	NEleR_Meas9	NEleR_Meas10	NEleR_Mean	NEleR_SD
0	3.07444	3.34774	3.9036	3.81001	3.72451	4.10435	2.97024	3.42247	3.67606	3.40228	3.54357	0.363188
0.502513	2.98142	3.19946	3.78175	3.71163	3.58241	3.98794	2.88386	3.28727	3.61921	3.31456	3.43495	0.358927
1.00503	2.88296	3.03033	3.65752	3.58442	3.43551	3.85595	2.75623	3.14208	3.56127	3.15166	3.30579	0.364137
1.50754	2.79777	2.87624	3.55078	3.462	3.30748	3.73154	2.63102	3.00826	3.50829	2.99616	3.18695	0.372348
2.01005	2.70124	2.71892	3.43	3.34224	3.16604	3.60091	2.52078	2.86259	3.44501	2.86245	3.06502	0.377444
2.51256	2.60291	2.57198	3.31518	3.22694	3.03606	3.4781	2.40497	2.72617	3.39204	2.72203	2.94764	0.387901
3.01508	2.51206	2.41545	3.2016	3.10088	2.90472	3.34205	2.29179	2.5763	3.32537	2.58893	2.82591	0.395749
3.51759	2.40963	2.2718	3.07954	2.98686	2.77132	3.21613	2.18844	2.43486	3.26655	2.46545	2.70906	0.404509
4.0201	2.31465	2.12702	2.97002	2.86665	2.65206	3.08616	2.07817	2.29068	3.20439	2.33696	2.59268	0.415551
4.52261	2.22276	1.98275	2.8509	2.74649	2.52572	2.95403	1.98454	2.14388	3.13771	2.22577	2.47746	0.422219
5.02513	2.12413	1.85159	2.73778	2.6361	2.4101	2.83321	1.88588	2.00867	3.08142	2.11017	2.3679	0.433327
5.52764	2.03967	1.71295	2.62972	2.51586	2.30167	2.70269	1.79801	1.86466	3.01363	2.00419	2.25831	0.441055
6.03015	1.95373	1.58867	2.51427	2.40786	2.18976	2.58533	1.71727	1.73553	2.95848	1.90652	2.15574	0.449138
6.53266	1.86943	1.465	2.41316	2.29925	2.0951	2.46722	1.63588	1.60492	2.8991	1.80533	2.05544	0.458873
7.03518	1.79985	1.34303	2.30535	2.18915	1.99823	2.34968	1.57203	1.47948	2.84154	1.72095	1.95993	0.465125
7.53769	1.72501	1.2348	2.20262	2.09258	1.90794	2.24541	1.50299	1.36616	2.79355	1.63078	1.87018	0.474432
8.0402	1.65917	1.11954	2.10715	1.98784	1.83028	2.13311	1.44974	1.2479	2.73657	1.55051	1.78218	0.481675
8.54271	1.60218	1.01799	2.00319	1.8933	1.7468	2.03441	1.39848	1.14699	2.69399	1.47517	1.70125	0.489138
9.04523	1.53892	0.916369	1.91243	1.802	1.67797	1.93522	1.35098	1.04291	2.64415	1.39551	1.62164	0.497514
9.54774	1.4889	0.815161	1.81518	1.70581	1.6102	1.83615	1.31656	0.947641	2.599	1.32987	1.54645	0.504411
10.0503	1.43934	0.726219	1.71957	1.62354	1.54185	1.74961	1.27572	0.860913	2.55852	1.2554	1.47507	0.512376
10.5528	1.38722	0.629019	1.63104	1.53384	1.48731	1.65446	1.25073	0.7707	2.50926	1.18994	1.40435	0.519715
11.0553	1.34861	0.544133	1.53163	1.45036	1.42512	1.57212	1.22072	0.696918	2.47245	1.12542	1.33875	0.527021
11.5578	1.3039	0.458196	1.44311	1.37304	1.37162	1.48889	1.19717	0.617441	2.42433	1.05623	1.27339	0.534186
12.0603	1.26323	0.371766	1.34814	1.28819	1.32248	1.4055	1.17902	0.549035	2.38255	0.998705	1.21086	0.541487
12.5628	1.23161	0.296703	1.25182	1.21678	1.26682	1.33439	1.15441	0.484758	2.3399	0.930627	1.15078	0.548107
13.0653	1.19133	0.212777	1.16307	1.1402	1.22441	1.25482	1.14263	0.418717	2.28986	0.871652	1.09095	0.555137
13.5678	1.16079	0.140264	1.06277	1.06625	1.17587	1.1879	1.12019	0.366772	2.24968	0.810805	1.03413	0.561826
14.0704	1.13172	0.0660482	0.972466	1.00161	1.13007	1.12027	1.10619	0.307045	2.19594	0.74602	0.977739	0.567944
14.5729	1.09624	-0.00938732	0.877684	0.928418	1.09276	1.05248	1.08937	0.259537	2.15026	0.691118	0.922847	0.574922
15.0754	1.07258	-0.0742176	0.780425	0.867627	1.04625	0.996888	1.06836	0.211347	2.09895	0.624883	0.869309	0.580359
15.5779	1.04284	-0.148405	0.69254	0.804949	1.01106	0.932866	1.05539	0.163305	2.04306	0.568193	0.81658	0.586799
16.0804	1.01246	-0.211856	0.594024	0.741539	0.973863	0.881147	1.02965	0.125975	1.994	0.507398	0.764821	0.59232
16.5829	0.991059	-0.277426	0.505223	0.689829	0.933875	0.828481	1.01388	0.0798668	1.93101	0.443993	0.71398	0.597345
17.0854	0.959234	-0.344638	0.414551	0.629462	0.905246	0.775129	0.989074	0.0464834	1.87728	0.388916	0.664074	0.603066
17.5879	0.933135	-0.401716	0.320599	0.579154	0.867214	0.733311	0.96476	0.00823673	1.81393	0.322469	0.614109	0.606812
18.0905	0.909306	-0.468409	0.237613	0.530151	0.836383	0.68237	0.943191	-0.0274393	1.74923	0.266145	0.565854	0.611739
18.593	0.875648	-0.524881	0.145033	0.476903	0.808205	0.642737	0.910769	-0.0562765	1.68762	0.203949	0.51697	0.615247
19.0955	0.85152	-0.583848	0.0614811	0.436239	0.772513	0.601224	0.888519	-0.0936402	1.61298	0.140742	0.468773	0.618291
19.598	0.821907	-0.644968	-0.0216193	0.38731	0.748664	0.557907	0.853776	-0.118623	1.54771	0.0842838	0.421635	0.621961
20.1005	0.787475	-0.6966	-0.109043	0.344838	0.717366	0.52495	0.824525	-0.151909	1.46981	0.0167749	0.372819	0.623607
20.603	0.761805	-0.758391	-0.184605	0.306374	0.687752	0.481717	0.792446	-0.180258	1.39389	-0.0402593	0.326047	0.626316
21.1055	0.725193	-0.810727	-0.268989	0.260371	0.664924	0.448479	0.753921	-0.206152	1.3171	-0.104739	0.277938	0.628112
21.608	0.690646	-0.866205	-0.345709	0.226403	0.631623	0.412109	0.723506	-0.239455	1.2297	-0.16859	0.229403	0.629107
22.1106	0.659672	-0.924491	-0.420213	0.18523	0.60812	0.372592	0.67982	-0.261899	1.15109	-0.227341	0.182258	0.631104
22.6131	0.616917	-0.973993	-0.500399	0.146293	0.58075	0.342042	0.64518	-0.295339	1.05856	-0.296431	0.132357	0.631754
23.1156	0.581623	-1.03414	-0.568512	0.113633	0.549243	0.299854	0.602605	-0.322013	0.971541	-0.354832	0.0838999	0.632602
23.6181	0.542557	-1.08544	-0.644796	0.0709876	0.527148	0.266222	0.559128	-0.350921	0.880515	-0.421887	0.0343517	0.634154
24.1206	0.495722	-1.14031	-0.715161	0.0387503	0.493934	0.228065	0.519685	-0.38541	0.78306	-0.486608	-0.0168272	0.634275
24.6231	0.457672	-1.19838	-0.781821	0.00116992	0.466396	0.185427	0.468881	-0.411568	0.693739	-0.547889	-0.0666377	0.635525
25.1256	0.409672	-1.24814	-0.855475	-0.0384207	0.439422	0.150414	0.428376	-0.450177	0.591623	-0.618514	-0.119122	0.636968
25.6281	0.360815	-1.30881	-0.917237	-0.0699643	0.403514	0.102602	0.376389	-0.480601	0.498762	-0.678507	-0.171304	0.636925
26.1307	0.317337	-1.36104	-0.986414	-0.112765	0.377657	0.0622296	0.328889	-0.517386	0.400123	-0.748143	-0.223951	0.6394
26.6332	0.261664	-1.41714	-1.05158	-0.147589	0.342544	0.0163382	0.280241	-0.556946	0.300377	-0.81387	-0.278596	0.640064
27.1357	0.211655	-1.47671	-1.11173	-0.185193	0.307884	-0.0348104	0.224325	-0.591093	0.207757	-0.877904	-0.332582	0.641109
27.6382	0.160448	-1.52831	-1.18004	-0.228564	0.278127	-0.0791126	0.177383	-0.637397	0.104858	-0.950103	-0.388271	0.644094
28.1407	0.0997014	-1.59097	-1.23697	-0.262679	0.236668	-0.136685	0.117698	-0.674455	0.0137721	-1.01201	-0.444593	0.643893
28.6432	0.0477511	-1.64549	-1.30044	-0.307948	0.203728	-0.187253	0.0665148	-0.720832	-0.0844934	-1.0843	-0.501276	0.646919
29.1457	-0.0120488	-1.70406	-1.36187	-0.348148	0.16533	-0.24361	0.00905024	-0.766423	-0.179119	-1.15123	-0.559214	0.64844
29.6482	-0.0750658	-1.76624	-1.41718	-0.38807	0.122022	-0.305235	-0.0503655	-0.80955	-0.268752	-1.21823	-0.617666	0.649049
30.1508	-0.130916	-1.82073	-1.48158	-0.436645	0.0867088	-0.360065	-0.104375	-0.86282	-0.365822	-1.29202	-0.676826	0.652572
30.6533	-0.198274	-1.88634	-1.53537	-0.475437	0.0393081	-0.427818	-0.169873	-0.906305	-0.45028	-1.35611	-0.73665	0.652437
31.1558	-0.26184	-1.94405	-1.59468	-0.523973	-0.00308974	-0.48822	-0.2251	-0.960685	-0.543118	-1.43101	-0.797577	0.654801
31.6583	-0.323847	-2.00595	-1.65391	-0.570597	-0.0461613	-0.553837	-0.290573	-1.01061	-0.628606	-1.49925	-0.858333	0.656579
32.1608	-0.396414	-2.07155	-1.706	-0.613769	-0.0984536	-0.623872	-0.352663	-1.06105	-0.712065	-1.56919	-0.920502	0.656663
32.6633	-0.460712	-2.12971	-1.76779	-0.667428	-0.141445	-0.686344	-0.414323	-1.11865	-0.799901	-1.64431	-0.983061	0.6593
33.1658	-0.530374	-2.19899	-1.81986	-0.711578	-0.194253	-0.760559	-0.484014	-1.16704	-0.875785	-1.71043	-1.04529	0.659447
33.6683	-0.605458	-2.26059	-1.87614	-0.762987	-0.246505	-0.826439	-0.544217	-1.22703	-0.960567	-1.78735	-1.10973	0.660537
34.1709	-0.672247	-2.32647	-1.93403	-0.815632	-0.294453	-0.896395	-0.616542	-1.27969	-1.03512	-1.85636	-1.17269	0.661942
34.6734	-0.749327	-2.39609	-1.98372	-0.861898	-0.353749	-0.969642	-0.681197	-1.33608	-1.11063	-1.92847	-1.23708	0.661989
35.1759	-0.824811	-2.45845	-2.0432	-0.919299	-0.404337	-1.03447	-0.750528	-1.39631	-1.18699	-2.00395	-1.30223	0.663097
35.6784	-0.896269	-2.53187	-2.09377	-0.968249	-0.460286	-1.11002	-0.822839	-1.44908	-1.25294	-2.07119	-1.36565	0.663794
36.1809	-0.9786	-2.5977	-2.14688	-1.02119	-0.520075	-1.1766	-0.888549	-1.51323	-1.32722	-2.14884	-1.43189	0.663981
36.6834	-1.05354	-2.66775	-2.20293	-1.07824	-0.57152	-1.24654	-0.965572	-1.56819	-1.38918	-2.21739	-1.49609	0.664857
37.1859	-1.1308	-2.74141	-2.24969	-1.12657	-0.633894	-1.31917	-1.03242	-1.62979	-1.45462	-2.29014	-1.56085	0.665545
37.6884	-1.21475	-2.80777	-2.30583	-1.18554	-0.689957	-1.38297	-1.1079	-1.69176	-1.51715	-2.36418	-1.62678	0.665553
38.191	-1.28913	-2.88485	-2.35388	-1.23791	-0.745794	-1.45687	-1.18076	-1.74884	-1.57148	-2.43071	-1.69002	0.66707
38.6935	-1.37107	-2.95417	-2.40255	-1.29069	-0.808892	-1.52147	-1.25125	-1.81607	-1.63255	-2.50672	-1.75554	0.667295
39.196	-1.45248	-3.02735	-2.45525	-1.3501	-0.861394	-1.58893	-1.32975	-1.87329	-1.68014	-2.57251	-1.81912	0.668201
39.6985	-1.52644	-3.10367	-2.49766	-1.39948	-0.921954	-1.65862	-1.39779	-1.93946	-1.7331	-2.64325	-1.88214	0.670139
40.201	-1.60935	-3.17237	-2.54872	-1.45822	-0.97977	-1.71918	-1.47634	-2.00266	-1.77954	-2.71309	-1.94592	0.670281
40.7035	-1.68455	-3.25111	-2.59258	-1.51307	-1.03176	-1.7893	-1.54736	-2.06408	-1.82048	-2.77619	-2.00705	0.673143
41.206	-1.75723	-3.32165	-2.63513	-1.56512	-1.09261	-1.84986	-1.62055	-2.13362	-1.86591	-2.84763	-2.06893	0.674526
41.7085	-1.83558	-3.3954	-2.68262	-1.62593	-1.14275	-1.91291	-1.69675	-2.1935	-1.89795	-2.90805	-2.12914	0.676604
42.2111	-1.90203	-3.47162	-2.71909	-1.67672	-1.1962	-1.97785	-1.76441	-2.26397	-1.9368	-2.97415	-2.18828	0.680447
42.7136	-1.9712	-3.53975	-2.76325	-1.735	-1.25084	-2.0335	-1.84204	-2.32881	-1.96642	-3.03747	-2.24683	0.682163
43.2161	-2.03947	-3.61724	-2.80134	-1.79278	-1.2953	-2.09839	-1.90888	-2.39544	-1.994	-3.09525	-2.30381	0.687159
43.7186	-2.09621	-3.68624	-2.83635	-1.84525	-1.34817	-2.15375	-1.98171	-2.46772	-2.02387	-3.16047	-2.35997	0.690828
44.2211	-2.15861	-3.7581	-2.87744	-1.90824	-1.39252	-2.21154	-2.05196	-2.53194	-2.04213	-3.21456	-2.4147	0.695301
44.7236	-2.21315	-3.83221	-2.9076	-1.96277	-1.43491	-2.27144	-2.11731	-2.60745	-2.06864	-3.27541	-2.46909	0.701922
45.2261	-2.26081	-3.89821	-2.94523	-2.02291	-1.48247	-2.32249	-2.19004	-2.67528	-2.08467	-3.33229	-2.52144	0.706504
45.7286	-2.31381	-3.97329	-2.97923	-2.08656	-1.51847	-2.38328	-2.25133	-2.74801	-2.10299	-3.38551	-2.57425	0.714362
46.2312	-2.35505	-4.03976	-3.00989	-2.14353	-1.56174	-2.43536	-2.32138	-2.82307	-2.12194	-3.44574	-2.62575	0.721031
46.7337	-2.39662	-4.10867	-3.04904	-2.21213	-1.60204	-2.49069	-2.38453	-2.89195	-2.13286	-3.49558	-2.67641	0.728085
47.2362	-2.44038	-4.17922	-3.0789	-2.27478	-1.63745	-2.54902	-2.44803	-2.97112	-2.15348	-3.55359	-2.7286	0.736946
47.7387	-2.47324	-4.241	-3.11688	-2.34063	-1.68279	-2.59947	-2.51561	-3.04077	-2.16408	-3.60678	-2.77812	0.743298
48.2412	-2.51289	-4.31074	-3.15432	-2.41331	-1.71951	-2.66037	-2.57427	-3.11728	-2.18188	-3.65821	-2.83028	0.751876
48.7437	-2.5499	-4.37088	-3.18856	-2.47814	-1.76236	-2.71321	-2.64329	-3.19206	-2.19923	-3.71567	-2.88133	0.758692
49.2462	-2.58116	-4.43217	-3.2335	-2.55381	-1.80949	-2.7696	-2.70312	-3.26251	-2.21352	-3.76301	-2.93219	0.76466
49.7487	-2.62196	-4.49386	-3.27088	-2.62556	-1.85073	-2.82882	-2.76873	-3.34071	-2.23848	-3.81877	-2.98585	0.771443
50.2513	-2.65597	-4.54571	-3.31667	-2.69661	-1.90498	-2.87978	-2.83442	-3.40811	-2.2552	-3.86802	-3.03655	0.774757
50.7538	-2.69158	-4.6043	-3.36474	-2.77562	-1.95583	-2.9402	-2.89564	-3.48315	-2.28355	-3.91655	-3.09112	0.778946
51.2563	-2.73462	-4.65237	-3.40957	-2.84497	-2.01079	-2.99152	-2.96649	-3.5525	-2.31043	-3.96934	-3.14426	0.780638
51.7588	-2.7694	-4.70044	-3.46654	-2.922	-2.07652	-3.045	-3.02797	-3.61954	-2.33953	-4.01212	-3.19791	0.780087
52.2613	-2.81191	-4.74775	-3.51719	-2.99634	-2.13676	-3.09982	-3.09939	-3.69099	-2.3789	-4.06321	-3.25423	0.779593
52.7638	-2.85603	-4.78406	-3.57546	-3.06536	-2.21012	-3.14497	-3.16715	-3.75118	-2.41209	-4.10626	-3.30727	0.774702
53.2663	-2.89419	-4.82569	-3.63767	-3.14193	-2.2854	-3.19791	-3.23591	-3.81867	-2.45928	-4.1496	-3.36462	0.76965
53.7688	-2.94273	-4.85582	-3.69554	-3.20748	-2.3611	-3.2405	-3.31146	-3.87666	-2.50282	-4.19526	-3.41894	0.762052
54.2714	-2.98657	-4.88492	-3.76542	-3.27645	-2.45061	-3.28396	-3.3792	-3.93394	-2.55205	-4.23111	-3.47442	0.751252
54.7739	-3.0296	-4.91285	-3.82917	-3.34413	-2.5351	-3.32794	-3.4582	-3.99159	-2.60818	-4.27475	-3.53115	0.74087
55.2764	-3.08084	-4.92967	-3.89835	-3.40266	-2.62894	-3.36183	-3.52974	-4.03845	-2.65909	-4.30899	-3.58386	0.726311
55.7789	-3.12323	-4.95212	-3.97172	-3.46826	-2.72837	-3.4034	-3.6063	-4.09186	-2.72309	-4.34456	-3.64129	0.711629
56.2814	-3.17016	-4.96384	-4.03862	-3.52348	-2.82343	-3.43506	-3.68417	-4.13359	-2.78036	-4.3809	-3.69336	0.695987
56.7839	-3.21946	-4.97539	-4.11595	-3.57874	-2.93103	-3.46819	-3.75629	-4.17711	-2.84504	-4.4083	-3.74755	0.677509
57.2864	-3.26001	-4.98699	-4.18665	-3.63529	-3.03374	-3.50281	-3.83726	-4.21817	-2.91187	-4.44346	-3.80163	0.660951
57.7889	-3.30856	-4.98872	-4.25993	-3.68087	-3.13873	-3.52846	-3.90774	-4.25103	-2.97437	-4.46872	-3.85071	0.642
58.2915	-3.35287	-4.99747	-4.33752	-3.73325	-3.25043	-3.56302	-3.98512	-4.2904	-3.04723	-4.49699	-3.90543	0.623744
58.794	-3.39268	-4.99699	-4.40697	-3.77766	-3.35319	-3.58906	-4.05757	-4.31819	-3.11054	-4.52523	-3.95281	0.606851
59.2965	-3.44036	-4.99788	-4.48571	-3.81953	-3.46426	-3.61793	-4.12703	-4.3513	-3.18151	-4.54644	-4.00319	0.588633
59.799	-3.47923	-5.00054	-4.55827	-3.86577	-3.57188	-3.64973	-4.20102	-4.38044	-3.24922	-4.57626	-4.05324	0.573536
60.3015	-3.51982	-4.99502	-4.63137	-3.90091	-3.67527	-3.674	-4.26404	-4.40554	-3.31331	-4.59695	-4.09762	0.558527
60.804	-3.56454	-4.99835	-4.70949	-3.94246	-3.78622	-3.70853	-4.33471	-4.43712	-3.38376	-4.6234	-4.14886	0.545033
61.3065	-3.59987	-4.99422	-4.77863	-3.97954	-3.8871	-3.73589	-4.39617	-4.45861	-3.44291	-4.6499	-4.19228	0.534169
61.809	-3.64224	-4.99325	-4.85616	-4.01207	-3.99192	-3.76733	-4.45867	-4.48853	-3.50953	-4.67214	-4.23918	0.524
62.3116	-3.68312	-4.99576	-4.92844	-4.0517	-4.09678	-3.80279	-4.52143	-4.51325	-3.56874	-4.70402	-4.2866	0.516441
62.8141	-3.71829	-4.99164	-4.99954	-4.08127	-4.1933	-3.83175	-4.57577	-4.53836	-3.62627	-4.7278	-4.3284	0.51059
63.3166	-3.7626	-4.99784	-5.07646	-4.11627	-4.29765	-3.87183	-4.6377	-4.56912	-3.68683	-4.75975	-4.3776	0.506554
63.8191	-3.80054	-4.99778	-5.14399	-4.15072	-4.39384	-3.90549	-4.68885	-4.59216	-3.73649	-4.79134	-4.42012	0.504056
64.3216	-3.83912	-5.00189	-5.21901	-4.17913	-4.48957	-3.94387	-4.7454	-4.62591	-3.79384	-4.82094	-4.46587	0.503769
64.8241	-3.88487	-5.01022	-5.2899	-4.21672	-4.58905	-3.98671	-4.79849	-4.65366	-3.84145	-4.86008	-4.51312	0.504274
65.3266	-3.92253	-5.01246	-5.35802	-4.24634	-4.67816	-4.0235	-4.84789	-4.68619	-3.89033	-4.89148	-4.55569	0.506081
65.8291	-3.96713	-5.02529	-5.4326	-4.27999	-4.77358	-4.07153	-4.90347	-4.72288	-3.93959	-4.93219	-4.60482	0.509889
66.3317	-4.01397	-5.03188	-5.49753	-4.31708	-4.86413	-4.11323	-4.94912	-4.75475	-3.98013	-4.97107	-4.64929	0.512697
66.8342	-4.05508	-5.04251	-5.56875	-4.34728	-4.94964	-4.15957	-5.00327	-4.79812	-4.02861	-5.00917	-4.6962	0.517964
67.3367	-4.10654	-5.05692	-5.63689	-4.38772	-5.0411	-4.21002	-5.05083	-4.83475	-4.06646	-5.05534	-4.74466	0.522837
67.8392	-4.15464	-5.06471	-5.70059	-4.42283	-5.12187	-4.25413	-5.0998	-4.87931	-4.10876	-5.0933	-4.78999	0.527097
68.3417	-4.20227	-5.08229	-5.771	-4.45985	-5.20547	-4.30887	-5.15182	-4.92519	-4.14887	-5.14042	-4.8396	0.533828
68.8442	-4.2591	-5.09277	-5.83159	-4.50333	-5.28774	-4.35675	-5.19637	-4.96869	-4.18306	-5.18345	-4.88628	0.537856
69.3467	-4.30878	-5.10634	-5.89697	-4.53903	-5.36094	-4.40858	-5.25008	-5.0222	-4.22419	-5.22613	-4.93432	0.543559
69.8492	-4.3636	-5.12266	-5.96023	-4.58414	-5.44014	-4.46372	-5.29494	-5.06788	-4.25412	-5.27457	-4.9826	0.549407
70.3518	-4.42233	-5.1314	-6.01739	-4.62599	-5.50986	-4.51181	-5.3453	-5.12265	-4.29032	-5.31403	-5.02911	0.553002
70.8543	-4.47348	-5.14887	-6.08119	-4.66634	-5.57757	-4.56951	-5.39432	-5.17473	-4.32107	-5.36178	-5.07689	0.559499
71.3568	-4.53277	-5.15824	-6.13506	-4.71429	-5.6468	-4.61947	-5.43921	-5.22597	-4.34829	-5.40298	-5.12231	0.56352
71.8593	-4.58866	-5.16959	-6.19191	-4.75311	-5.70416	-4.67231	-5.49113	-5.28364	-4.38002	-5.4439	-5.16784	0.568052
72.3618	-4.63953	-5.18247	-6.24727	-4.79834	-5.76542	-4.72731	-5.53303	-5.33222	-4.40047	-5.4879	-5.2114	0.573963
72.8643	-4.69702	-5.18651	-6.29464	-4.84146	-5.81956	-4.77417	-5.5822	-5.38909	-4.42797	-5.52206	-5.25347	0.57717
73.3668	-4.74466	-5.19783	-6.34792	-4.87871	-5.86651	-4.82928	-5.62481	-5.43887	-4.44721	-5.56314	-5.29389	0.582893
73.8693	-4.79098	-5.1996	-6.39083	-4.92284	-5.91634	-4.87541	-5.6661	-5.48863	-4.46567	-5.59505	-5.33115	0.587324
74.3719	-4.83831	-5.20174	-6.43429	-4.95644	-5.95295	-4.92292	-5.70937	-5.54022	-4.48612	-5.62619	-5.36685	0.591173
74.8744	-4.87265	-5.20381	-6.47638	-4.99195	-5.98911	-4.97095	-5.74218	-5.58193	-4.49659	-5.6571	-5.39827	0.596771
75.3769	-4.90852	-5.19536	-6.50833	-5.02592	-6.02042	-5.00916	-5.78098	-5.63002	-4.51468	-5.67677	-5.42702	0.600055
75.8794	-4.938	-5.1924	-6.54496	-5.04954	-6.03934	-5.05353	-5.80832	-5.66711	-4.52274	-5.70094	-5.45169	0.604666
76.3819	-4.9556	-5.17817	-6.57077	-5.078	-6.06007	-5.08695	-5.83621	-5.70454	-4.53288	-5.71266	-5.47158	0.608842
76.8844	-4.97512	-5.16233	-6.59448	-5.09493	-6.06748	-5.1194	-5.85989	-5.73865	-4.54198	-5.72214	-5.48764	0.611961
77.3869	-4.98197	-5.14455	-6.61682	-5.10846	-6.06859	-5.15006	-5.8741	-5.76238	-4.54265	-5.7273	-5.49769	0.616258
77.8894	-4.98121	-5.11416	-6.62687	-5.12047	-6.06659	-5.16853	-5.89118	-5.78923	-4.54968	-5.71921	-5.50271	0.61919
78.392	-4.97962	-5.0871	-6.63987	-5.11801	-6.04829	-5.19058	-5.89382	-5.80145	-4.54452	-5.71243	-5.50157	0.622439
78.8945	-4.96205	-5.04659	-6.64133	-5.11715	-6.02877	-5.19928	-5.89809	-5.81337	-4.54259	-5.68957	-5.49388	0.625664
79.397	-4.94153	-5.00203	-6.63738	-5.10422	-5.9972	-5.20428	-5.89235	-5.81652	-4.53526	-5.66239	-5.47932	0.6282
79.8995	-4.91452	-4.95322	-6.6312	-5.08231	-5.95318	-5.20491	-5.87916	-5.80885	-4.52045	-5.62648	-5.45743	0.631121
80.402	-4.87187	-4.88923	-6.60997	-5.05854	-5.90667	-5.19058	-5.86427	-5.80028	-4.509	-5.575	-5.42754	0.633656
80.9045	-4.82864	-4.82609	-6.58896	-5.01716	-5.84179	-5.17689	-5.83362	-5.77425	-4.48338	-5.52139	-5.38922	0.636206
81.407	-4.7725	-4.74703	-6.55509	-4.97356	-5.77104	-5.14705	-5.80385	-5.74687	-4.46088	-5.44821	-5.34261	0.638803
81.9095	-4.70424	-4.66128	-6.51177	-4.91822	-5.69053	-5.11029	-5.75853	-5.70576	-4.4283	-5.36885	-5.28578	0.64144
82.4121	-4.63415	-4.56905	-6.46465	-4.84878	-5.59247	-5.06623	-5.70722	-5.6539	-4.3889	-5.27698	-5.22023	0.644284
82.9146	-4.54624	-4.45911	-6.39921	-4.77693	-5.49143	-5.00402	-5.64785	-5.59694	-4.34855	-5.16806	-5.14383	0.647159
83.4171	-4.45072	-4.34793	-6.33036	-4.68568	-5.37237	-4.93942	-5.5723	-5.52065	-4.29211	-5.05462	-5.05662	0.650516
83.9196	-4.3483	-4.21882	-6.24678	-4.58815	-5.24212	-4.85593	-5.49455	-5.4417	-4.23716	-4.91929	-4.95928	0.654043
84.4221	-4.22627	-4.08101	-6.14894	-4.48013	-5.10459	-4.76265	-5.39675	-5.34473	-4.16707	-4.77707	-4.84892	0.657631
84.9246	-4.0999	-3.93538	-6.0451	-4.35393	-4.94611	-4.66	-5.29378	-5.2375	-4.09014	-4.6197	-4.72815	0.662314
85.4271	-3.95996	-3.77034	-5.9195	-4.2249	-4.7825	-4.53695	-5.17644	-5.12118	-4.00697	-4.44483	-4.59436	0.666366
85.9296	-3.80278	-3.60317	-5.78659	-4.0766	-4.60334	-4.41002	-5.04429	-4.98498	-3.90622	-4.26402	-4.4482	0.671371
86.4322	-3.6422	-3.41716	-5.63758	-3.91854	-4.408	-4.26301	-4.90639	-4.8452	-3.80458	-4.05999	-4.29026	0.677153
86.9347	-3.46274	-3.22171	-5.4702	-3.75258	-4.20804	-4.10516	-4.74687	-4.68469	-3.68358	-3.84946	-4.1185	0.681535
87.4372	-3.27162	-3.01852	-5.29576	-3.56633	-3.98693	-3.93789	-4.58352	-4.51575	-3.55608	-3.62227	-3.93547	0.688761
87.9397	-3.07487	-2.7955	-5.09784	-3.37742	-3.75824	-3.74978	-4.40151	-4.33493	-3.41762	-3.37862	-3.73863	0.694113
88.4422	-2.85727	-2.57106	-4.89048	-3.17175	-3.51897	-3.5585	-4.20844	-4.13581	-3.26161	-3.1292	-3.53031	0.700179
88.9447	-2.63416	-2.32829	-4.66793	-2.95403	-3.26057	-3.3478	-4.00644	-3.93327	-3.10274	-2.85697	-3.30922	0.708423
89.4472	-2.40069	-2.07697	-4.42509	-2.73232	-2.99999	-3.12729	-3.7845	-3.70931	-2.92209	-2.58067	-3.07589	0.712799
89.9497	-2.14891	-1.81972	-4.17632	-2.49053	-2.72149	-2.89938	-3.56013	-3.48033	-2.73643	-2.28807	-2.83213	0.721678
90.4523	-1.89609	-1.54387	-3.90475	-2.2468	-2.43293	-2.65214	-3.31503	-3.23803	-2.5365	-1.9823	-2.57484	0.727727
90.9548	-1.62832	-1.26934	-3.62372	-1.99102	-2.14023	-2.40464	-3.06421	-2.9813	-2.32133	-1.67292	-2.3097	0.73322
91.4573	-1.34931	-0.978801	-3.33099	-1.72226	-1.8284	-2.1403	-2.80182	-2.72232	-2.10278	-1.3433	-2.03203	0.742388
91.9598	-1.07078	-0.682751	-3.01866	-1.45449	-1.51647	-1.86928	-2.52455	-2.44359	-1.86294	-1.01438	-1.74579	0.745406
92.4623	-0.775669	-0.384665	-2.70439	-1.16942	-1.19373	-1.59476	-2.24644	-2.16498	-1.6219	-0.671436	-1.45274	0.753485
92.9648	-0.478775	-0.0712928	-2.3713	-0.884036	-0.859982	-1.30414	-1.94917	-1.87342	-1.3659	-0.321191	-1.14792	0.758643
93.4673	-0.180529	0.235739	-2.03187	-0.593736	-0.529974	-1.01801	-1.65336	-1.57414	-1.1004	0.0285167	-0.841777	0.761849
93.9698	0.131252	0.554493	-1.68757	-0.291606	-0.185241	-0.719096	-1.34547	-1.27531	-0.833177	0.393447	-0.525828	0.769543
94.4724	0.436436	0.873554	-1.32759	0.00337361	0.157264	-0.418291	-1.03188	-0.961645	-0.54881	0.750595	-0.206699	0.770473
94.9749	0.746669	1.1889	-0.972529	0.310143	0.500032	-0.119394	-0.719702	-0.655269	-0.269439	1.11744	0.112684	0.775952
95.4774	1.06259	1.51447	-0.605588	0.614982	0.852141	0.190898	-0.394621	-0.338638	0.0228305	1.48315	0.440222	0.779099
95.9799	1.36747	1.82706	-0.237852	0.916271	1.19239	0.490458	-0.0792388	-0.0238321	0.315708	1.84255	0.761099	0.779985
96.4824	1.6799	2.1459	0.125525	1.22694	1.53873	0.797655	0.246034	0.286955	0.607222	2.20995	1.08648	0.784793
96.9849	1.98719	2.45865	0.498421	1.52477	1.88042	1.10075	0.56488	0.604992	0.908522	2.56097	1.40896	0.784033
97.4874	2.28402	2.76136	0.85813	1.82745	2.21022	1.39597	0.880288	0.908548	1.19779	2.91617	1.724	0.786637
97.9899	2.58624	3.06845	1.21895	2.12638	2.54445	1.6971	1.1984	1.21756	1.49497	3.26062	2.04131	0.787498
98.4925	2.86905	3.35118	1.57186	2.40915	2.8554	1.97643	1.49558	1.51075	1.77858	3.58952	2.34075	0.786851
98.995	3.17401	3.65396	1.95203	2.70662	3.18856	2.27768	1.81001	1.8267	2.08675	3.92281	2.65991	0.783248
99.4975	3.43808	3.94837	2.25305	3.01173	3.49382	2.57279	2.13182	2.11454	2.36904	4.26811	2.96013	0.789082
100	3.45978	4.03989	2.26435	3.15978	3.54651	2.66481	2.2958	2.16656	2.4199	4.49078	3.05082	0.816097

## Sheet: M1a_RightLeg_NW
StancePhase	NDevR_Meas1	NDevR_Meas2	NDevR_Meas3	NDevR_Meas4	NDevR_Meas5	NDevR_Meas6	NDevR_Meas7	NDevR_Meas8	NDevR_Meas9	NDevR_Meas10	NDevR_Mean	NDevR_SD
0	-4.01495	-3.71212	-4.07858	-3.78765	-3.96878	-3.81688	-3.87749	-3.95153	-4.46187	-3.96288	-3.96327	0.207482
0.502513	-3.89041	-3.60749	-3.93724	-3.70803	-3.87178	-3.7105	-3.81683	-3.84795	-4.32174	-3.90025	-3.86122	0.192369
1.00503	-3.78306	-3.46414	-3.81278	-3.57443	-3.77091	-3.56591	-3.69832	-3.72552	-4.15939	-3.76528	-3.73197	0.18849
1.50754	-3.66786	-3.33828	-3.68106	-3.46728	-3.66712	-3.44046	-3.60589	-3.61038	-4.00826	-3.65618	-3.61428	0.181104
2.01005	-3.56291	-3.21578	-3.5628	-3.35892	-3.57683	-3.3197	-3.50093	-3.50346	-3.86547	-3.53597	-3.50028	0.176973
2.51256	-3.46235	-3.07868	-3.43926	-3.24344	-3.47418	-3.18585	-3.40082	-3.38001	-3.70697	-3.42553	-3.37971	0.175028
3.01508	-3.35359	-2.95745	-3.31495	-3.14516	-3.37554	-3.06953	-3.30162	-3.27214	-3.56517	-3.31439	-3.26695	0.171144
3.51759	-3.26365	-2.82347	-3.20505	-3.03475	-3.28511	-2.94226	-3.19232	-3.15378	-3.41457	-3.19742	-3.15124	0.17362
4.0201	-3.1696	-2.69412	-3.08193	-2.93551	-3.1812	-2.82155	-3.09781	-3.03858	-3.26876	-3.09631	-3.03854	0.174987
4.52261	-3.07699	-2.57071	-2.97479	-2.84197	-3.09309	-2.70873	-2.98672	-2.93086	-3.13258	-2.98065	-2.92971	0.177272
5.02513	-3.00199	-2.43441	-2.86551	-2.74003	-2.99937	-2.585	-2.88875	-2.8107	-2.98614	-2.87923	-2.81911	0.186662
5.52764	-2.91713	-2.31528	-2.75367	-2.65756	-2.90362	-2.48031	-2.78478	-2.70851	-2.86007	-2.77478	-2.71557	0.190208
6.03015	-2.84384	-2.18433	-2.65823	-2.56599	-2.82266	-2.36548	-2.67858	-2.59367	-2.72396	-2.66685	-2.61036	0.201755
6.53266	-2.77979	-2.05926	-2.54948	-2.48161	-2.72811	-2.25811	-2.58349	-2.48821	-2.59976	-2.57335	-2.51012	0.212728
7.03518	-2.7059	-1.94138	-2.45522	-2.40785	-2.64606	-2.15907	-2.47329	-2.38619	-2.48174	-2.46483	-2.41215	0.221252
7.53769	-2.64961	-1.81155	-2.36076	-2.32278	-2.56577	-2.04914	-2.38036	-2.27598	-2.35809	-2.3719	-2.31459	0.238523
8.0402	-2.5911	-1.70021	-2.26078	-2.25641	-2.47694	-1.95831	-2.27561	-2.18355	-2.25488	-2.27307	-2.22309	0.248048
8.54271	-2.52865	-1.5777	-2.17757	-2.18378	-2.40537	-1.85675	-2.17708	-2.07679	-2.13988	-2.17287	-2.12964	0.263857
9.04523	-2.483	-1.46194	-2.08012	-2.1126	-2.322	-1.76221	-2.08313	-1.9841	-2.04144	-2.08492	-2.04154	0.279077
9.54774	-2.42596	-1.35389	-1.99404	-2.05513	-2.24396	-1.67532	-1.97865	-1.88979	-1.94378	-1.98161	-1.95421	0.290984
10.0503	-2.374	-1.23406	-1.90878	-1.98382	-2.17403	-1.57678	-1.89146	-1.79207	-1.84499	-1.89458	-1.86746	0.308941
10.5528	-2.33146	-1.13311	-1.81439	-1.92801	-2.09039	-1.49693	-1.78877	-1.71	-1.76401	-1.79877	-1.78558	0.321005
11.0553	-2.27468	-1.02084	-1.73645	-1.86917	-2.02277	-1.40578	-1.6992	-1.61346	-1.67056	-1.70373	-1.70166	0.33674
11.5578	-2.23059	-0.915391	-1.64396	-1.8057	-1.94837	-1.32147	-1.60623	-1.53467	-1.59679	-1.61871	-1.62219	0.351071
12.0603	-2.18494	-0.817645	-1.56011	-1.75794	-1.87183	-1.24478	-1.50956	-1.44965	-1.5186	-1.51882	-1.54339	0.36405
12.5628	-2.12934	-0.707939	-1.47934	-1.69549	-1.80946	-1.1564	-1.42631	-1.36688	-1.44447	-1.43619	-1.46518	0.379192
13.0653	-2.08874	-0.617306	-1.38738	-1.64436	-1.73254	-1.0871	-1.32732	-1.2962	-1.38411	-1.34277	-1.39078	0.390735
13.5678	-2.03667	-0.515184	-1.31277	-1.59447	-1.66837	-1.00665	-1.24586	-1.21248	-1.31241	-1.2531	-1.3158	0.405202
14.0704	-1.98386	-0.420021	-1.22506	-1.53498	-1.60516	-0.933523	-1.15406	-1.14835	-1.26192	-1.17159	-1.24385	0.416467
14.5729	-1.94172	-0.332636	-1.14426	-1.4925	-1.5336	-0.868452	-1.06692	-1.07376	-1.20248	-1.07668	-1.1733	0.428704
15.0754	-1.88357	-0.233231	-1.0697	-1.43671	-1.47975	-0.792061	-0.986896	-1.00678	-1.15219	-1.00008	-1.1041	0.441288
15.5779	-1.83432	-0.153158	-0.982767	-1.38767	-1.41389	-0.735344	-0.895052	-0.946944	-1.11034	-0.911284	-1.03708	0.450345
16.0804	-1.78645	-0.0614858	-0.913969	-1.3448	-1.35459	-0.66774	-0.82198	-0.8769	-1.05963	-0.829434	-0.971698	0.463467
16.5829	-1.72525	0.0230845	-0.833946	-1.28891	-1.30367	-0.607924	-0.734277	-0.82649	-1.02966	-0.753803	-0.908084	0.472275
17.0854	-1.67842	0.0998733	-0.75878	-1.25024	-1.23965	-0.556438	-0.659192	-0.762666	-0.987316	-0.666738	-0.845956	0.482051
17.5879	-1.62277	0.18884	-0.692581	-1.20144	-1.1928	-0.493805	-0.583527	-0.711442	-0.958526	-0.598538	-0.786658	0.493753
18.0905	-1.56237	0.258428	-0.612758	-1.15448	-1.13897	-0.451135	-0.502921	-0.661972	-0.932158	-0.516939	-0.727527	0.50013
18.593	-1.51499	0.33992	-0.550967	-1.11836	-1.08388	-0.397553	-0.438295	-0.606531	-0.900603	-0.445207	-0.671647	0.511649
19.0955	-1.45231	0.414398	-0.479731	-1.06727	-1.04291	-0.351885	-0.358029	-0.569049	-0.887355	-0.377288	-0.617142	0.520119
19.598	-1.39549	0.481267	-0.410767	-1.03207	-0.986947	-0.314469	-0.295713	-0.516786	-0.859767	-0.299966	-0.56307	0.526947
20.1005	-1.3441	0.560562	-0.353042	-0.991035	-0.944019	-0.265757	-0.225137	-0.481123	-0.848905	-0.241276	-0.513383	0.539013
20.603	-1.27771	0.620462	-0.280553	-0.94677	-0.900884	-0.236913	-0.157788	-0.441811	-0.834286	-0.168035	-0.462428	0.544291
21.1055	-1.22497	0.692489	-0.225399	-0.917024	-0.849026	-0.196837	-0.100104	-0.401682	-0.818742	-0.107106	-0.41484	0.554143
21.608	-1.16733	0.75748	-0.162753	-0.871777	-0.814158	-0.164502	-0.0294079	-0.376283	-0.81722	-0.0472121	-0.369316	0.563857
22.1106	-1.10173	0.81489	-0.0996212	-0.839512	-0.765855	-0.140122	0.0217237	-0.336556	-0.800828	0.0199722	-0.322764	0.568862
22.6131	-1.05122	0.884827	-0.0496829	-0.806297	-0.723721	-0.104165	0.0868169	-0.316129	-0.802557	0.0694517	-0.281268	0.581231
23.1156	-0.987512	0.935261	0.015876	-0.765018	-0.688473	-0.0878777	0.140846	-0.28731	-0.794646	0.134429	-0.238443	0.58694
23.6181	-0.92651	0.997963	0.0653171	-0.740512	-0.639099	-0.0600381	0.193495	-0.263271	-0.790013	0.185119	-0.197755	0.595642
24.1206	-0.875003	1.05358	0.12015	-0.701493	-0.606166	-0.0397692	0.253323	-0.249458	-0.79354	0.237772	-0.16006	0.606233
24.6231	-0.807953	1.10165	0.178322	-0.671237	-0.56459	-0.0271915	0.296055	-0.223416	-0.782965	0.295533	-0.120579	0.611086
25.1256	-0.753089	1.16235	0.221704	-0.645057	-0.521231	-0.00280947	0.355152	-0.217519	-0.789849	0.337137	-0.0853212	0.623013
25.6281	-0.697702	1.20347	0.281225	-0.606752	-0.490776	0.00209783	0.397456	-0.199341	-0.782017	0.394902	-0.0497438	0.629258
26.1307	-0.631618	1.257	0.326295	-0.585868	-0.444217	0.0188509	0.446772	-0.191042	-0.781149	0.436869	-0.0148103	0.637822
26.6332	-0.581751	1.30344	0.374498	-0.552915	-0.410374	0.0282376	0.495464	-0.187321	-0.781805	0.483857	0.0171331	0.647691
27.1357	-0.521638	1.34242	0.42883	-0.523637	-0.375064	0.0302614	0.532988	-0.174618	-0.770618	0.533688	0.0502613	0.653355
27.6382	-0.460828	1.39418	0.467077	-0.503118	-0.330808	0.0444004	0.585288	-0.180735	-0.774839	0.569403	0.0810026	0.664414
28.1407	-0.413031	1.42644	0.52151	-0.467589	-0.303198	0.0394271	0.618308	-0.171801	-0.761202	0.621567	0.111043	0.6703
28.6432	-0.350145	1.4714	0.563435	-0.448443	-0.261506	0.0467587	0.664812	-0.176704	-0.758111	0.656859	0.140835	0.679689
29.1457	-0.297225	1.50943	0.606	-0.420891	-0.226501	0.0471716	0.70249	-0.179924	-0.750494	0.700139	0.169019	0.687851
29.6482	-0.248352	1.54029	0.65722	-0.391558	-0.198078	0.0408249	0.736981	-0.178144	-0.735127	0.74392	0.196797	0.694561
30.1508	-0.186776	1.58427	0.691294	-0.374872	-0.155912	0.0472069	0.780911	-0.191773	-0.732396	0.77599	0.223794	0.705067
30.6533	-0.141651	1.60901	0.741051	-0.341788	-0.130963	0.0352293	0.806852	-0.188933	-0.711095	0.82435	0.250206	0.710182
31.1558	-0.0900466	1.64688	0.780434	-0.322489	-0.0974071	0.0364074	0.849386	-0.202306	-0.703626	0.855148	0.275238	0.720756
31.6583	-0.0344312	1.67814	0.817789	-0.299363	-0.063304	0.0315987	0.876347	-0.207838	-0.686687	0.896658	0.300891	0.727409
32.1608	0.00534122	1.70263	0.866018	-0.269215	-0.0426693	0.0211321	0.90847	-0.212775	-0.667467	0.936244	0.324771	0.734968
32.6633	0.0587211	1.74065	0.896336	-0.254474	-0.0066049	0.024509	0.94218	-0.228251	-0.657463	0.966773	0.348237	0.745068
33.1658	0.104991	1.75976	0.941324	-0.223632	0.0153398	0.0107878	0.962811	-0.227592	-0.630417	1.01296	0.372633	0.749666
33.6683	0.142819	1.79241	0.978236	-0.202691	0.0384435	0.0114289	0.99915	-0.244094	-0.619567	1.04127	0.39374	0.760733
34.1709	0.194586	1.81878	1.01037	-0.182958	0.0692194	0.00730702	1.01622	-0.247633	-0.595461	1.08266	0.417308	0.76625
34.6734	0.230747	1.83869	1.05522	-0.151649	0.0824866	-0.00135195	1.04539	-0.255241	-0.575004	1.11962	0.438891	0.774111
35.1759	0.269196	1.87244	1.08173	-0.136994	0.109451	0.00481638	1.06756	-0.267754	-0.559547	1.15027	0.459117	0.783094
35.6784	0.314824	1.88749	1.1214	-0.108065	0.128399	-0.00523682	1.08415	-0.266254	-0.5303	1.19536	0.482176	0.787322
36.1809	0.342831	1.91632	1.15537	-0.0840685	0.140645	-0.000265249	1.11173	-0.281385	-0.518062	1.22248	0.500559	0.79749
36.6834	0.382167	1.93898	1.18174	-0.0661135	0.165911	0.000524631	1.12023	-0.279901	-0.489996	1.26453	0.521807	0.801642
37.1859	0.417857	1.95528	1.22218	-0.0330156	0.173249	-0.0028297	1.14479	-0.286887	-0.471116	1.29951	0.541903	0.808945
37.6884	0.441319	1.9855	1.24406	-0.0160571	0.189372	0.00896294	1.15493	-0.292842	-0.452368	1.33085	0.559373	0.815632
38.191	0.479212	1.99695	1.27699	0.0120652	0.205153	0.00474566	1.16798	-0.288357	-0.424301	1.37485	0.580528	0.819068
38.6935	0.503487	2.02217	1.30646	0.0408571	0.20759	0.0156618	1.18461	-0.298446	-0.412193	1.401	0.59712	0.826914
39.196	0.525786	2.0411	1.32537	0.0594482	0.22539	0.0224707	1.18635	-0.289922	-0.38299	1.44338	0.615639	0.829015
39.6985	0.55812	2.05353	1.35906	0.0953769	0.228572	0.0250764	1.20438	-0.293434	-0.367389	1.47602	0.633931	0.834603
40.201	0.572242	2.07975	1.37406	0.117354	0.233581	0.0427598	1.20354	-0.290048	-0.346738	1.50765	0.649415	0.837954
40.7035	0.594687	2.08699	1.39738	0.146363	0.245944	0.0442502	1.21323	-0.2807	-0.321939	1.54971	0.667592	0.839636
41.206	0.617187	2.10785	1.41922	0.181744	0.241198	0.0606456	1.21802	-0.282352	-0.310256	1.57441	0.682767	0.843909
41.7085	0.624299	2.12219	1.42739	0.203945	0.25084	0.0726686	1.21512	-0.265039	-0.281741	1.6162	0.698587	0.843187
42.2111	0.645222	2.12985	1.45028	0.244272	0.2524	0.0801301	1.2248	-0.261988	-0.269833	1.64579	0.714091	0.845681
42.7136	0.655126	2.15111	1.45446	0.274606	0.24843	0.102357	1.21495	-0.246686	-0.248104	1.67709	0.728334	0.844983
43.2161	0.658518	2.15317	1.4637	0.307571	0.25791	0.108002	1.2206	-0.230298	-0.227778	1.71632	0.742772	0.84383
43.7186	0.673764	2.16877	1.47321	0.352509	0.250185	0.128244	1.21355	-0.220164	-0.216305	1.73915	0.756292	0.843539
44.2211	0.670909	2.17773	1.46621	0.383042	0.252721	0.143841	1.20732	-0.19242	-0.189731	1.77949	0.769912	0.839529
44.7236	0.672452	2.18001	1.4736	0.431096	0.255513	0.154665	1.20688	-0.179745	-0.180832	1.80536	0.781899	0.83788
45.2261	0.677519	2.19593	1.46304	0.474417	0.246821	0.180189	1.1903	-0.150586	-0.15788	1.83545	0.795521	0.832992
45.7286	0.665038	2.19276	1.45475	0.515743	0.255131	0.189115	1.19064	-0.125293	-0.141264	1.87048	0.806711	0.828505
46.2312	0.665244	2.2033	1.44933	0.573389	0.250501	0.212787	1.17336	-0.100882	-0.127792	1.89015	0.818938	0.823527
46.7337	0.658523	2.2074	1.42617	0.616434	0.250558	0.232076	1.16552	-0.061853	-0.101878	1.92693	0.831987	0.81653
47.2362	0.642487	2.20511	1.4182	0.674074	0.260054	0.247014	1.15585	-0.0372388	-0.0923714	1.94696	0.842015	0.810783
47.7387	0.641135	2.21684	1.3954	0.731987	0.255533	0.277316	1.13767	0.0065764	-0.0653872	1.97342	0.85705	0.802653
48.2412	0.625284	2.20996	1.37425	0.782506	0.268664	0.291876	1.13479	0.0419437	-0.0484648	2.00158	0.86824	0.795331
48.7437	0.612305	2.21743	1.36098	0.851115	0.276634	0.322272	1.11401	0.0819091	-0.0281056	2.01592	0.882446	0.786996
49.2462	0.609073	2.21919	1.3319	0.905221	0.283198	0.34954	1.10978	0.132066	0.00138679	2.04684	0.898819	0.778273
49.7487	0.590445	2.21549	1.32086	0.968262	0.306768	0.373698	1.09714	0.169731	0.0178939	2.05969	0.911997	0.769613
50.2513	0.585649	2.22679	1.30071	1.03522	0.317275	0.414455	1.08579	0.227343	0.0541492	2.08169	0.932906	0.760216
50.7538	0.581558	2.22058	1.28302	1.08853	0.342729	0.44045	1.08522	0.2724	0.0781755	2.10285	0.949551	0.750941
51.2563	0.568667	2.22979	1.27895	1.15847	0.372572	0.482968	1.07077	0.326747	0.112449	2.11294	0.971433	0.740784
51.7588	0.57466	2.23435	1.26148	1.21403	0.395942	0.522763	1.07685	0.385334	0.152248	2.13945	0.995712	0.731204
52.2613	0.572532	2.23435	1.26402	1.27091	0.440854	0.559263	1.07047	0.433922	0.184202	2.14775	1.01783	0.719677
52.7638	0.572563	2.2501	1.26244	1.33432	0.477116	0.61195	1.0756	0.500641	0.236558	2.16824	1.04895	0.709369
53.2663	0.588345	2.2489	1.26266	1.37897	0.522548	0.648806	1.08549	0.551079	0.275661	2.18583	1.07483	0.697362
53.7688	0.591281	2.26344	1.28026	1.43745	0.580934	0.700921	1.0891	0.614005	0.330347	2.19555	1.10833	0.684402
54.2714	0.606775	2.27353	1.28509	1.48387	0.628661	0.748754	1.11316	0.674069	0.385565	2.22107	1.14205	0.673194
54.7739	0.628233	2.27903	1.30911	1.52498	0.696947	0.791575	1.12339	0.727198	0.437443	2.22844	1.17464	0.657501
55.2764	0.638498	2.30023	1.3316	1.5761	0.761876	0.849108	1.15238	0.794608	0.506989	2.25034	1.21617	0.645249
55.7789	0.666731	2.3043	1.35253	1.60689	0.826902	0.889248	1.1784	0.843544	0.561784	2.26684	1.24972	0.630407
56.2814	0.68915	2.32392	1.39169	1.64907	0.909379	0.943518	1.20601	0.907318	0.634683	2.2784	1.29331	0.614091
56.7839	0.708045	2.3389	1.41667	1.68447	0.977989	0.992436	1.24867	0.961781	0.701743	2.30438	1.33351	0.602027
57.2864	0.743036	2.34902	1.45766	1.70994	1.06035	1.03544	1.27796	1.0139	0.769534	2.31249	1.37293	0.583728
57.7889	0.763904	2.37457	1.49817	1.74928	1.14429	1.09247	1.32851	1.07583	0.84999	2.33706	1.42141	0.57079
58.2915	0.791374	2.38259	1.53287	1.76982	1.21822	1.13128	1.36823	1.11995	0.915287	2.35394	1.45836	0.556368
58.794	0.826344	2.40571	1.58565	1.79909	1.30975	1.18361	1.41672	1.18084	0.999411	2.36915	1.50763	0.539697
59.2965	0.845893	2.42363	1.6231	1.82829	1.38708	1.22982	1.47142	1.22787	1.07169	2.39738	1.55062	0.52995
59.799	0.879668	2.43602	1.67325	1.84435	1.4685	1.26939	1.51619	1.27841	1.14881	2.4088	1.59234	0.513925
60.3015	0.909211	2.46321	1.72451	1.87703	1.55681	1.32235	1.58055	1.33407	1.23237	2.4385	1.64386	0.503722
60.804	0.929407	2.4721	1.76648	1.89424	1.62794	1.35632	1.629	1.375	1.30209	2.45863	1.68112	0.494003
61.3065	0.965129	2.49545	1.82671	1.9163	1.71391	1.40331	1.69234	1.43343	1.39001	2.48039	1.7317	0.481895
61.809	0.986878	2.51293	1.87158	1.94458	1.78947	1.44361	1.75231	1.47507	1.46176	2.51326	1.77515	0.476959
62.3116	1.00974	2.52431	1.92628	1.95716	1.85932	1.47684	1.80871	1.52591	1.54296	2.53039	1.81616	0.46784
62.8141	1.04227	2.55003	1.98435	1.98693	1.94076	1.5232	1.87942	1.57666	1.6245	2.56671	1.86748	0.463244
63.3166	1.05746	2.55703	2.03052	2.00554	2.0022	1.55027	1.93303	1.61725	1.69594	2.59122	1.90405	0.459805
63.8191	1.08372	2.57825	2.09525	2.02417	2.07308	1.59032	2.00497	1.67425	1.78403	2.6201	1.95282	0.456046
64.3216	1.10928	2.59338	2.14556	2.05431	2.14032	1.6236	2.06489	1.71306	1.85401	2.65743	1.99558	0.455932
64.8241	1.12208	2.6023	2.20304	2.06737	2.19373	1.6499	2.12884	1.76571	1.93787	2.68004	2.03509	0.455201
65.3266	1.15078	2.62556	2.26658	2.09617	2.2616	1.68952	2.19891	1.81285	2.0164	2.72194	2.08403	0.45742
65.8291	1.16861	2.63009	2.31633	2.11893	2.31164	1.71006	2.25477	1.85521	2.09001	2.74978	2.12054	0.458796
66.3317	1.18403	2.64892	2.38488	2.13651	2.36418	1.74399	2.32881	1.91107	2.17724	2.78441	2.1664	0.464003
66.8342	1.21267	2.66174	2.44065	2.16943	2.4213	1.77155	2.38507	1.94889	2.24621	2.82439	2.20819	0.467625
67.3367	1.22508	2.66843	2.50103	2.18512	2.45988	1.79262	2.45256	2.00373	2.33207	2.85089	2.24714	0.473219
67.8392	1.24632	2.68951	2.57026	2.2131	2.513	1.82754	2.51684	2.04798	2.40712	2.89618	2.29279	0.481671
68.3417	1.27186	2.6918	2.62426	2.24024	2.55456	1.84382	2.57322	2.0932	2.4827	2.92531	2.3301	0.485907
68.8442	1.28306	2.7083	2.69688	2.2569	2.59106	1.87395	2.64374	2.14747	2.56719	2.96336	2.37319	0.497299
69.3467	1.31017	2.71854	2.75863	2.29068	2.63925	1.89801	2.69452	2.18545	2.6348	3.00332	2.41334	0.504327
69.8492	1.33055	2.72227	2.82203	2.30822	2.66778	1.9158	2.76127	2.24172	2.72049	3.03111	2.45212	0.513127
70.3518	1.34501	2.73991	2.89654	2.33285	2.70719	1.94754	2.81578	2.28301	2.79071	3.07643	2.4935	0.525784
70.8543	1.37513	2.73811	2.95421	2.36147	2.74312	1.96057	2.87022	2.33064	2.86678	3.10349	2.53037	0.53259
71.3568	1.39056	2.74982	3.02921	2.37496	2.76651	1.9873	2.93122	2.38157	2.94582	3.14098	2.56979	0.54607
71.8593	1.41127	2.75437	3.09482	2.40535	2.80517	2.00762	2.9745	2.41914	3.01065	3.17634	2.60592	0.556385
72.3618	1.44026	2.75149	3.15826	2.42178	2.82612	2.02116	3.03469	2.47404	3.09238	3.2006	2.64208	0.566452
72.8643	1.45339	2.76147	3.23401	2.4391	2.85063	2.04805	3.07587	2.51043	3.15454	3.2401	2.67676	0.580126
73.3668	1.48062	2.75084	3.29086	2.46454	2.87931	2.05531	3.12474	2.55733	3.22626	3.25907	2.70889	0.589849
73.8693	1.50487	2.75253	3.36251	2.47121	2.8894	2.07531	3.17078	2.60064	3.29323	3.28926	2.74097	0.602064
74.3719	1.51915	2.74569	3.42561	2.49239	2.91389	2.08767	3.20489	2.634	3.34852	3.31281	2.76846	0.614212
74.8744	1.54952	2.73004	3.48186	2.50261	2.92537	2.09195	3.25275	2.68106	3.41608	3.32641	2.79577	0.624912
75.3769	1.56639	2.72577	3.55038	2.50668	2.93128	2.10817	3.27855	2.70688	3.46003	3.35238	2.81865	0.636593
75.8794	1.58296	2.6993	3.5974	2.52147	2.94707	2.10318	3.31748	2.74549	3.51473	3.35602	2.83851	0.648748
76.3819	1.60922	2.68359	3.6553	2.51486	2.94116	2.10942	3.34381	2.77299	3.55571	3.37137	2.85574	0.658629
76.8844	1.61632	2.65763	3.70466	2.51819	2.94449	2.10628	3.36551	2.79433	3.58769	3.37571	2.86708	0.670659
77.3869	1.63151	2.62127	3.74165	2.51391	2.94107	2.09339	3.39333	2.82375	3.6251	3.37148	2.87565	0.68214
77.8894	1.64375	2.59457	3.78972	2.49637	2.92272	2.09066	3.39931	2.83091	3.63681	3.37625	2.87811	0.691255
78.392	1.63809	2.54409	3.81348	2.49044	2.91641	2.0649	3.41931	2.85156	3.65917	3.35736	2.87548	0.704782
78.8945	1.64329	2.50287	3.84339	2.46199	2.88849	2.04863	3.41785	2.85434	3.66005	3.35021	2.86711	0.713647
79.397	1.63209	2.44985	3.86461	2.43732	2.8612	2.0211	3.41847	2.85523	3.65567	3.32778	2.85233	0.725019
79.8995	1.61044	2.38519	3.86806	2.40847	2.83346	1.9822	3.41443	2.85733	3.64907	3.29834	2.8307	0.737242
80.402	1.59495	2.32879	3.88093	2.35989	2.78332	1.95174	3.39221	2.83813	3.61723	3.27415	2.80213	0.745423
80.9045	1.55448	2.24749	3.86721	2.32204	2.74342	1.89676	3.38042	2.83134	3.59449	3.22556	2.76632	0.75879
81.407	1.51294	2.17437	3.85475	2.26207	2.68522	1.84998	3.34201	2.80127	3.5444	3.18827	2.72153	0.767579
81.9095	1.46668	2.08833	3.83367	2.19892	2.61752	1.79063	3.31115	2.77335	3.49307	3.13165	2.6705	0.778226
82.4121	1.3952	1.98995	3.79016	2.13505	2.55426	1.71908	3.26512	2.73921	3.43182	3.06952	2.60894	0.78936
82.9146	1.32913	1.89883	3.75461	2.0468	2.46453	1.65501	3.20821	2.68664	3.34859	3.00837	2.54007	0.79763
83.4171	1.24629	1.7823	3.69162	1.96739	2.37987	1.56586	3.15514	2.64385	3.27208	2.92249	2.46269	0.808851
83.9196	1.14645	1.67336	3.62601	1.86856	2.28308	1.4844	3.07584	2.57476	3.16582	2.84685	2.37451	0.816761
84.4221	1.0523	1.551	3.55326	1.76032	2.16813	1.38988	3.00706	2.51169	3.06307	2.74829	2.2805	0.82661
84.9246	0.933576	1.41626	3.45541	1.65516	2.06105	1.28308	2.91529	2.43573	2.94456	2.64603	2.17461	0.83434
85.4271	0.809843	1.28842	3.36524	1.52383	1.92884	1.18337	2.82136	2.34639	2.81052	2.54077	2.06186	0.842689
85.9296	0.685181	1.13546	3.24892	1.39917	1.79525	1.05871	2.72269	2.26326	2.68079	2.41184	1.94013	0.850735
86.4322	0.535308	0.990258	3.1275	1.26018	1.65775	0.941771	2.60289	2.15381	2.52298	2.29255	1.8085	0.856347
86.9347	0.390223	0.832009	3.00176	1.10727	1.49685	0.811927	2.49274	2.0536	2.37347	2.14846	1.67083	0.865666
87.4372	0.233962	0.662322	2.84999	0.961646	1.34473	0.67047	2.35575	1.93536	2.20478	2.00359	1.52226	0.868989
87.9397	0.0597239	0.500135	2.7063	0.791524	1.17316	0.536467	2.22436	1.81019	2.02892	1.85296	1.36837	0.876764
88.4422	-0.105902	0.314403	2.5392	0.626227	0.993281	0.3787	2.07968	1.68718	1.85491	1.6816	1.20493	0.882005
88.9447	-0.29072	0.137777	2.36557	0.453952	0.817464	0.229714	1.92278	1.54085	1.65777	1.5201	1.03552	0.884029
89.4472	-0.480909	-0.0500671	2.19141	0.265757	0.617465	0.0692683	1.77172	1.40624	1.47281	1.33404	0.859772	0.89231
89.9497	-0.665252	-0.246925	1.9922	0.0893315	0.424889	-0.100737	1.59586	1.25097	1.26765	1.15133	0.675933	0.891093
90.4523	-0.869866	-0.434199	1.80263	-0.106503	0.222339	-0.261509	1.43161	1.09642	1.06421	0.961811	0.490695	0.895997
90.9548	-1.06712	-0.641783	1.59459	-0.298592	0.00676041	-0.443204	1.24884	0.940638	0.860214	0.756615	0.295697	0.898237
91.4573	-1.26557	-0.837383	1.38047	-0.488723	-0.197513	-0.613497	1.06535	0.76787	0.640438	0.562742	0.101419	0.895135
91.9598	-1.47745	-1.04063	1.17125	-0.694015	-0.420952	-0.791993	0.882899	0.608995	0.43551	0.347095	-0.0979289	0.899898
92.4623	-1.67408	-1.24875	0.940271	-0.883233	-0.638935	-0.976177	0.683499	0.43035	0.211933	0.140412	-0.301471	0.894145
92.9648	-1.87875	-1.44343	0.721745	-1.08397	-0.85468	-1.14746	0.499123	0.260875	-0.00127777	-0.0719469	-0.499978	0.893112
93.4673	-2.08429	-1.65329	0.491567	-1.28128	-1.08405	-1.33479	0.295858	0.0883664	-0.21663	-0.292746	-0.707129	0.891032
93.9698	-2.27357	-1.84664	0.25742	-1.46711	-1.29638	-1.5063	0.103415	-0.0920299	-0.438616	-0.499189	-0.9059	0.882019
94.4724	-2.47309	-2.04233	0.0347995	-1.66476	-1.51778	-1.68085	-0.092182	-0.256653	-0.644097	-0.722045	-1.1059	0.879982
94.9749	-2.65991	-2.2375	-0.204347	-1.84263	-1.73556	-1.8558	-0.292934	-0.436957	-0.864214	-0.929057	-1.30589	0.869737
95.4774	-2.8353	-2.41429	-0.427297	-2.02221	-1.93877	-2.01293	-0.478074	-0.599975	-1.06629	-1.13857	-1.49337	0.860918
95.9799	-3.01663	-2.60048	-0.653751	-2.19804	-2.15215	-2.18037	-0.677615	-0.766392	-1.27112	-1.34792	-1.68645	0.852786
96.4824	-3.17569	-2.76544	-0.881093	-2.35354	-2.34556	-2.32722	-0.857142	-0.930577	-1.47287	-1.53901	-1.86481	0.838582
96.9849	-3.33055	-2.92743	-1.09003	-2.51601	-2.5354	-2.47179	-1.04231	-1.07805	-1.65758	-1.73991	-2.03891	0.828048
97.4874	-3.48186	-3.08417	-1.30969	-2.65692	-2.72313	-2.61194	-1.2198	-1.23544	-1.85141	-1.91828	-2.20926	0.813831
97.9899	-3.60822	-3.2182	-1.50874	-2.79011	-2.88643	-2.72987	-1.3837	-1.36889	-2.02082	-2.09573	-2.36107	0.798503
98.4925	-3.73459	-3.35559	-1.70231	-2.91912	-3.05149	-2.85228	-1.5521	-1.50421	-2.19107	-2.26383	-2.51266	0.784303
98.995	-3.85535	-3.47523	-1.91542	-3.02488	-3.20902	-2.95647	-1.70109	-1.63922	-2.36395	-2.41276	-2.65534	0.765969
99.4975	-3.94297	-3.58994	-2.06268	-3.14144	-3.34213	-3.05615	-1.86861	-1.74846	-2.50747	-2.58176	-2.78416	0.749372
100	-3.96077	-3.63158	-2.07865	-3.19106	-3.377	-3.093	-1.94568	-1.78041	-2.54628	-2.67237	-2.82768	0.743371

## Sheet: M1b_LeftLeg_NH
StancePhase	NEleL_Meas1	NEleL_Meas2	NEleL_Meas3	NEleL_Meas4	NEleL_Meas5	NEleL_Meas6	NEleL_Meas7	NEleL_Meas8	NEleL_Mean	NEleL_SD
0	2.88344	2.4231	0.866996	2.36811	0.983794	2.30113	0.46339	0.418667	1.58858	1.00069
0.502513	2.85086	2.38316	0.805443	2.31801	0.931462	2.26968	0.401417	0.33617	1.53703	1.01576
1.00503	2.82363	2.31353	0.719322	2.24991	0.875241	2.21671	0.314045	0.256246	1.47108	1.0307
1.50754	2.80466	2.24169	0.63735	2.17947	0.817736	2.15978	0.230066	0.193225	1.408	1.04277
2.01005	2.78084	2.18614	0.572778	2.1231	0.771129	2.11837	0.162637	0.125455	1.35506	1.05443
2.51256	2.77148	2.12367	0.507753	2.0628	0.723273	2.07018	0.0942343	0.0744873	1.30348	1.06467
3.01508	2.7532	2.06582	0.448857	2.00507	0.677658	2.02646	0.0316913	0.0194518	1.25353	1.07345
3.51759	2.74579	2.01532	0.402785	1.95701	0.64168	1.99009	-0.0181965	-0.0216092	1.21411	1.08058
4.0201	2.73837	1.95742	0.353518	1.90154	0.600651	1.94627	-0.0708658	-0.0580232	1.17111	1.08602
4.52261	2.72858	1.91389	0.322374	1.86121	0.57573	1.91678	-0.105074	-0.0905961	1.14036	1.08874
5.02513	2.7306	1.86373	0.289124	1.81445	0.544504	1.88066	-0.140477	-0.107931	1.10933	1.09056
5.52764	2.72243	1.82033	0.267481	1.77591	0.52852	1.85113	-0.163318	-0.128692	1.08422	1.08861
6.03015	2.7268	1.78314	0.254177	1.7421	0.512036	1.82768	-0.176644	-0.131483	1.06722	1.08587
6.53266	2.72716	1.74051	0.240993	1.70474	0.503352	1.79844	-0.188329	-0.135274	1.04895	1.08036
7.03518	2.72847	1.71299	0.24485	1.68208	0.503422	1.78397	-0.181652	-0.128879	1.04316	1.07228
7.53769	2.73847	1.67896	0.24404	1.65173	0.502044	1.76246	-0.17783	-0.113904	1.03575	1.06413
8.0402	2.73839	1.65399	0.257658	1.63468	0.516218	1.74939	-0.158108	-0.10013	1.03651	1.05153
8.54271	2.75108	1.63399	0.272901	1.61782	0.523695	1.74065	-0.135007	-0.0704779	1.04183	1.04021
9.04523	2.75532	1.60979	0.290592	1.60308	0.54661	1.72686	-0.107839	-0.0469397	1.04719	1.02535
9.54774	2.76239	1.59989	0.319853	1.60022	0.564701	1.72658	-0.0676419	-0.010038	1.062	1.00963
10.0503	2.77263	1.58185	0.34171	1.59007	0.590951	1.71718	-0.033249	0.0261648	1.07341	0.994039
10.5528	2.7722	1.57301	0.377302	1.59487	0.619801	1.71601	0.0159556	0.0648229	1.09175	0.974198
11.0553	2.78226	1.56579	0.40694	1.59414	0.646473	1.71546	0.0604538	0.112571	1.11051	0.956984
11.5578	2.77917	1.554	0.441221	1.59912	0.683457	1.70924	0.110281	0.152622	1.12864	0.935339
12.0603	2.78021	1.55412	0.479686	1.60903	0.710798	1.71402	0.164899	0.205786	1.15232	0.914477
12.5628	2.77857	1.54379	0.510675	1.61191	0.750931	1.70732	0.212347	0.250353	1.17074	0.893179
13.0653	2.76742	1.54231	0.553038	1.62709	0.780982	1.70859	0.271133	0.301498	1.19401	0.868413
13.5678	2.76424	1.53904	0.584297	1.63116	0.818915	1.70716	0.318799	0.352376	1.2145	0.847055
14.0704	2.74559	1.5313	0.62266	1.64298	0.853177	1.70028	0.373193	0.397846	1.23338	0.820878
14.5729	2.73303	1.53333	0.657689	1.6514	0.88563	1.70219	0.424027	0.452055	1.25492	0.797103
15.0754	2.7131	1.52353	0.687595	1.65462	0.923235	1.69102	0.469377	0.493713	1.26952	0.772295
15.5779	2.68663	1.52278	0.72453	1.66488	0.950275	1.6876	0.521461	0.54461	1.28785	0.744963
16.0804	2.6654	1.51759	0.748034	1.66098	0.987775	1.67812	0.559962	0.586608	1.30056	0.721474
16.5829	2.62849	1.50892	0.780048	1.66549	1.01209	1.66328	0.606769	0.62862	1.31171	0.692568
17.0854	2.59933	1.50824	0.802194	1.6592	1.045	1.65436	0.643788	0.672254	1.32305	0.667564
17.5879	2.55916	1.49521	0.823226	1.65128	1.06967	1.63058	0.679732	0.704917	1.32672	0.640289
18.0905	2.51624	1.49159	0.845621	1.64396	1.09479	1.61371	0.717295	0.746397	1.3337	0.611575
18.593	2.4753	1.4813	0.855585	1.62316	1.1209	1.58724	0.742772	0.773951	1.33253	0.586696
19.0955	2.42007	1.46878	0.873769	1.60995	1.138	1.55566	0.776864	0.807152	1.33128	0.555638
19.598	2.37324	1.46237	0.877825	1.58126	1.16364	1.52717	0.797445	0.834008	1.32712	0.530439
20.1005	2.31267	1.44348	0.885131	1.55503	1.17531	1.48307	0.821837	0.855625	1.31652	0.500889
20.603	2.25301	1.43424	0.887707	1.52276	1.19653	1.4457	0.842316	0.881831	1.30801	0.472323
21.1055	2.19156	1.41639	0.881596	1.48067	1.20637	1.39655	0.854887	0.894094	1.29027	0.44663
21.608	2.11831	1.39785	0.881348	1.44343	1.21947	1.34397	0.874257	0.91499	1.2742	0.415352
22.1106	2.05293	1.38365	0.865671	1.3894	1.22964	1.29283	0.879209	0.923415	1.25209	0.392074
22.6131	1.97241	1.3575	0.856596	1.34126	1.2334	1.22723	0.891748	0.933817	1.22675	0.36279
23.1156	1.89632	1.34132	0.837427	1.28186	1.24317	1.16932	0.895369	0.942037	1.20085	0.339145
23.6181	1.81504	1.31518	0.814958	1.21865	1.23947	1.09929	0.896684	0.941035	1.16754	0.316786
24.1206	1.7259	1.29024	0.794293	1.15668	1.24556	1.029	0.901001	0.94749	1.13627	0.293545
24.6231	1.64366	1.26807	0.76006	1.08092	1.23817	0.959892	0.892753	0.939412	1.09787	0.279581
25.1256	1.5469	1.23511	0.733889	1.01346	1.23677	0.879177	0.893629	0.938948	1.05974	0.26255
25.6281	1.45791	1.21238	0.694216	0.932767	1.22893	0.807847	0.882021	0.929548	1.0182	0.255894
26.1307	1.36136	1.17883	0.656945	0.855455	1.21811	0.725203	0.873637	0.918404	0.973492	0.251063
26.6332	1.26194	1.14846	0.616637	0.775956	1.21052	0.645614	0.863197	0.909759	0.92901	0.251925
27.1357	1.16805	1.11932	0.567256	0.688808	1.19147	0.566899	0.844262	0.889293	0.879419	0.259399
27.6382	1.06204	1.08083	0.525106	0.610277	1.18191	0.479218	0.83335	0.878142	0.83136	0.269179
28.1407	0.966478	1.05262	0.4687	0.519085	1.15828	0.401734	0.80861	0.853822	0.778665	0.284482
28.6432	0.862143	1.01302	0.419303	0.436669	1.1431	0.313326	0.791302	0.834843	0.726714	0.302152
29.1457	0.760214	0.978489	0.362345	0.348339	1.11882	0.230457	0.766802	0.811413	0.67211	0.321913
29.6482	0.662141	0.94368	0.302295	0.258874	1.09545	0.147602	0.739201	0.78236	0.61645	0.343838
30.1508	0.555542	0.901261	0.246586	0.175449	1.07246	0.0581311	0.716212	0.759632	0.560659	0.366708
30.6533	0.460867	0.868936	0.178607	0.081727	1.04114	-0.0209299	0.680638	0.723558	0.501817	0.389628
31.1558	0.356985	0.825054	0.120108	-0.000719408	1.0183	-0.110469	0.654533	0.696729	0.445066	0.414195
31.6583	0.260036	0.788055	0.0508498	-0.0920569	0.982115	-0.192356	0.617283	0.659234	0.384145	0.436929
32.1608	0.164656	0.749429	-0.0154458	-0.178531	0.956148	-0.275112	0.582519	0.623396	0.325882	0.46123
32.6633	0.0645867	0.705266	-0.0816184	-0.263153	0.919247	-0.362053	0.547538	0.587455	0.264658	0.483754
33.1658	-0.0236453	0.670966	-0.155842	-0.353885	0.886972	-0.438567	0.503586	0.542116	0.203963	0.506249
33.6683	-0.120999	0.625489	-0.220648	-0.43355	0.852187	-0.524724	0.468618	0.505293	0.143958	0.528234
34.1709	-0.208054	0.588764	-0.297292	-0.523183	0.812751	-0.601171	0.420701	0.454744	0.0809075	0.548429
34.6734	-0.296123	0.549406	-0.366024	-0.603233	0.780005	-0.679017	0.379879	0.41139	0.0220356	0.569026
35.1759	-0.384937	0.506933	-0.438987	-0.685808	0.735592	-0.758237	0.333789	0.360608	-0.041381	0.586999
35.6784	-0.463183	0.474086	-0.514329	-0.769014	0.702158	-0.826815	0.283947	0.306972	-0.100772	0.60539
36.1809	-0.549611	0.43091	-0.582512	-0.843519	0.656804	-0.903486	0.240309	0.256887	-0.161777	0.621133
36.6834	-0.623358	0.398244	-0.661112	-0.926653	0.61925	-0.968183	0.184497	0.194431	-0.222861	0.636765
37.1859	-0.700351	0.362137	-0.728817	-0.997394	0.576521	-1.03421	0.13844	0.140954	-0.28034	0.650261
37.6884	-0.774063	0.325378	-0.80413	-1.07403	0.533106	-1.09845	0.0830268	0.0748262	-0.341792	0.66267
38.191	-0.839275	0.297764	-0.875903	-1.14555	0.494097	-1.1517	0.0295456	0.0125269	-0.397312	0.674141
38.6935	-0.910997	0.260794	-0.944332	-1.21219	0.44609	-1.21114	-0.0220698	-0.0533387	-0.455899	0.683013
39.196	-0.968962	0.235664	-1.01966	-1.28411	0.408992	-1.25658	-0.0826452	-0.126318	-0.511702	0.692553
39.6985	-1.03216	0.206193	-1.08366	-1.34335	0.360107	-1.30322	-0.133212	-0.1929	-0.565275	0.698314
40.201	-1.08855	0.178267	-1.15703	-1.41043	0.321611	-1.34517	-0.195297	-0.273218	-0.621226	0.705393
40.7035	-1.1392	0.158559	-1.22201	-1.46795	0.275913	-1.37614	-0.250536	-0.345489	-0.670856	0.709399
41.206	-1.19395	0.130365	-1.2882	-1.52543	0.233563	-1.4116	-0.308807	-0.427746	-0.723977	0.713271
41.7085	-1.23486	0.114752	-1.35657	-1.58408	0.193158	-1.43167	-0.371217	-0.510052	-0.772568	0.716908
42.2111	-1.28215	0.0936715	-1.41575	-1.63274	0.147121	-1.45319	-0.425859	-0.591772	-0.820083	0.717887
42.7136	-1.31969	0.0759041	-1.4842	-1.68996	0.111061	-1.46782	-0.491956	-0.683803	-0.868808	0.721503
43.2161	-1.35476	0.0648639	-1.54156	-1.73579	0.0642066	-1.47229	-0.548251	-0.767624	-0.911401	0.721639
43.7186	-1.39171	0.0458949	-1.60457	-1.78703	0.0292865	-1.4803	-0.612079	-0.86467	-0.958147	0.724781
44.2211	-1.41673	0.0393865	-1.66505	-1.83597	-0.0144668	-1.47265	-0.674819	-0.955736	-0.999504	0.726783
44.7236	-1.44976	0.0256712	-1.7208	-1.88058	-0.0515238	-1.46769	-0.73405	-1.05291	-1.04146	0.729714
45.2261	-1.47216	0.0160436	-1.78431	-1.93371	-0.0895316	-1.45489	-0.802568	-1.15389	-1.08438	0.735219
45.7286	-1.49685	0.0104527	-1.837	-1.97713	-0.129863	-1.43409	-0.860867	-1.25034	-1.12196	0.739869
46.2312	-1.52231	-0.00357563	-1.89914	-2.03135	-0.16226	-1.41716	-0.929783	-1.3586	-1.16552	0.749092
46.7337	-1.54008	-0.00682567	-1.95529	-2.08139	-0.203994	-1.38589	-0.992989	-1.45772	-1.20302	0.758043
47.2362	-1.56809	-0.0203055	-2.01271	-2.13477	-0.233412	-1.35999	-1.05782	-1.56725	-1.24429	0.770968
47.7387	-1.58678	-0.0304534	-2.07528	-2.19583	-0.272672	-1.32686	-1.12791	-1.67282	-1.28608	0.785652
48.2412	-1.61347	-0.0409184	-2.13012	-2.25191	-0.302388	-1.28955	-1.18967	-1.77897	-1.32462	0.802749
48.7437	-1.64038	-0.0617109	-2.19654	-2.32263	-0.335586	-1.25788	-1.26275	-1.89073	-1.37103	0.822942
49.2462	-1.66466	-0.0751276	-2.25525	-2.38865	-0.367341	-1.21497	-1.3268	-1.99348	-1.41078	0.844433
49.7487	-1.69942	-0.102896	-2.32125	-2.46503	-0.393381	-1.18163	-1.39702	-2.10634	-1.45837	0.869135
50.2513	-1.72502	-0.128818	-2.38902	-2.54589	-0.426265	-1.14322	-1.46722	-2.20898	-1.5043	0.894331
50.7538	-1.76039	-0.159619	-2.45401	-2.6265	-0.447193	-1.10615	-1.53239	-2.31639	-1.55033	0.922292
51.2563	-1.79138	-0.201427	-2.5302	-2.72029	-0.478182	-1.07768	-1.60651	-2.42083	-1.60331	0.950036
51.7588	-1.82089	-0.237942	-2.59838	-2.80769	-0.497802	-1.04252	-1.66949	-2.51894	-1.64921	0.979418
52.2613	-1.85601	-0.290115	-2.67749	-2.90723	-0.523567	-1.02191	-1.74055	-2.62186	-1.70484	1.00854
52.7638	-1.88018	-0.339264	-2.75336	-3.00431	-0.544941	-0.998985	-1.8051	-2.71082	-1.75462	1.03712
53.2663	-1.91315	-0.394874	-2.83023	-3.10317	-0.563891	-0.98327	-1.86749	-2.80473	-1.8076	1.06606
53.7688	-1.93793	-0.459176	-2.91311	-3.20848	-0.587417	-0.978553	-1.93333	-2.88669	-1.86309	1.09229
54.2714	-1.96403	-0.51825	-2.98708	-3.30563	-0.600764	-0.971454	-1.98757	-2.96534	-1.91251	1.11883
54.7739	-1.99367	-0.591991	-3.07045	-3.41275	-0.624012	-0.982655	-2.04977	-3.04095	-1.97078	1.14217
55.2764	-2.01535	-0.66041	-3.14441	-3.51112	-0.635038	-0.993222	-2.10105	-3.10366	-2.02053	1.16432
55.7789	-2.0483	-0.735656	-3.22114	-3.61289	-0.654277	-1.0154	-2.1543	-3.17009	-2.07651	1.18442
56.2814	-2.07358	-0.816373	-3.29695	-3.71399	-0.666225	-1.04876	-2.20629	-3.22115	-2.13042	1.20165
56.7839	-2.10582	-0.891516	-3.36498	-3.80773	-0.678794	-1.08203	-2.24987	-3.27401	-2.18185	1.21774
57.2864	-2.1408	-0.979443	-3.43986	-3.90814	-0.692921	-1.13387	-2.30067	-3.3183	-2.23925	1.23083
57.7889	-2.17226	-1.0597	-3.50264	-3.99653	-0.699068	-1.18351	-2.33903	-3.35583	-2.28857	1.24235
58.2915	-2.21588	-1.14675	-3.57064	-4.08987	-0.714021	-1.24504	-2.38313	-3.39473	-2.34501	1.252
58.794	-2.25205	-1.23615	-3.63236	-4.17662	-0.716848	-1.31361	-2.42126	-3.42002	-2.39612	1.25957
59.2965	-2.29867	-1.3201	-3.68968	-4.25882	-0.72956	-1.38067	-2.4553	-3.45092	-2.44797	1.26567
59.799	-2.3454	-1.4152	-3.75016	-4.34364	-0.733098	-1.46231	-2.49357	-3.46994	-2.50167	1.27067
60.3015	-2.39203	-1.50123	-3.79835	-4.4161	-0.740842	-1.53759	-2.51982	-3.48966	-2.54945	1.27321
60.804	-2.44927	-1.59449	-3.85265	-4.49416	-0.747735	-1.62233	-2.55364	-3.50669	-2.60262	1.27625
61.3065	-2.4992	-1.68762	-3.89634	-4.56143	-0.750162	-1.70867	-2.57761	-3.5155	-2.64957	1.27647
61.809	-2.5612	-1.77597	-3.93937	-4.6278	-0.760343	-1.79159	-2.6022	-3.53023	-2.69859	1.27682
62.3116	-2.6201	-1.87387	-3.981	-4.69235	-0.760017	-1.88513	-2.62695	-3.53266	-2.74651	1.27661
62.8141	-2.68172	-1.96162	-4.01236	-4.74672	-0.771026	-1.96934	-2.64245	-3.54153	-2.79085	1.27376
63.3166	-2.75078	-2.05674	-4.04931	-4.80623	-0.77202	-2.06157	-2.66568	-3.54314	-2.83818	1.27376
63.8191	-2.81288	-2.14912	-4.07349	-4.85319	-0.780723	-2.1516	-2.67724	-3.54361	-2.88023	1.26917
64.3216	-2.88681	-2.2372	-4.10074	-4.90318	-0.786184	-2.23778	-2.69396	-3.54671	-2.92407	1.26811
64.8241	-2.95431	-2.33267	-4.12239	-4.94779	-0.790872	-2.33183	-2.70673	-3.54042	-2.96588	1.26471
65.3266	-3.02643	-2.41682	-4.13788	-4.98684	-0.801165	-2.41505	-2.71485	-3.54269	-3.00522	1.26128
65.8291	-3.10152	-2.50783	-4.15728	-5.03012	-0.802773	-2.50569	-2.72909	-3.53467	-3.04612	1.26082
66.3317	-3.17011	-2.59325	-4.16434	-5.06223	-0.815384	-2.5914	-2.73209	-3.53193	-3.08259	1.25599
66.8342	-3.24841	-2.67447	-4.1775	-5.10117	-0.816985	-2.67367	-2.74344	-3.52645	-3.12026	1.25746
67.3367	-3.31712	-2.76047	-4.18192	-5.13267	-0.828145	-2.76164	-2.74726	-3.51705	-3.15578	1.25436
67.8392	-3.39114	-2.83404	-4.18535	-5.16452	-0.833011	-2.83821	-2.75175	-3.51412	-3.18902	1.25544
68.3417	-3.46304	-2.91365	-4.19003	-5.19867	-0.840061	-2.92197	-2.75912	-3.50089	-3.22343	1.25659
68.8442	-3.52897	-2.9851	-4.18514	-5.2249	-0.849602	-2.9988	-2.75775	-3.49663	-3.25336	1.25645
69.3467	-3.60122	-3.05264	-4.18789	-5.25955	-0.852697	-3.07304	-2.76577	-3.48464	-3.28468	1.26143
69.8492	-3.66137	-3.12269	-4.1803	-5.2852	-0.865628	-3.1511	-2.76392	-3.47519	-3.31318	1.26169
70.3518	-3.72665	-3.17987	-4.17687	-5.31574	-0.867704	-3.21757	-2.76753	-3.46722	-3.3399	1.26774
70.8543	-3.78486	-3.24263	-4.17129	-5.34458	-0.880907	-3.29085	-2.76979	-3.4525	-3.36718	1.27044
71.3568	-3.83788	-3.29542	-4.16042	-5.36876	-0.885815	-3.35512	-2.76742	-3.44665	-3.38968	1.27512
71.8593	-3.89312	-3.3451	-4.15635	-5.39913	-0.89622	-3.41716	-2.77313	-3.43055	-3.41385	1.28042
72.3618	-3.93471	-3.39541	-4.14164	-5.41887	-0.906159	-3.48031	-2.76848	-3.42204	-3.43345	1.28329
72.8643	-3.98042	-3.4329	-4.13433	-5.44469	-0.91252	-3.53093	-2.77258	-3.4089	-3.45216	1.28922
73.3668	-4.01456	-3.4755	-4.12076	-5.4631	-0.926479	-3.58659	-2.77095	-3.39456	-3.46906	1.29118
73.8693	-4.04422	-3.50639	-4.10615	-5.47897	-0.929966	-3.63022	-2.76928	-3.38504	-3.48128	1.2954
74.3719	-4.07143	-3.53466	-4.09475	-5.49569	-0.944149	-3.67072	-2.77208	-3.36613	-3.4937	1.29688
74.8744	-4.08402	-3.56115	-4.07336	-5.50089	-0.947338	-3.70862	-2.7657	-3.35641	-3.49969	1.29816
75.3769	-4.0987	-3.57436	-4.05951	-5.51076	-0.957222	-3.73248	-2.76884	-3.33706	-3.50487	1.2984
75.8794	-4.0977	-3.59126	-4.03504	-5.50819	-0.962056	-3.75899	-2.76251	-3.32185	-3.5047	1.29661
76.3819	-4.09242	-3.59411	-4.01226	-5.50477	-0.964762	-3.77053	-2.76006	-3.30465	-3.50045	1.29436
76.8844	-4.07955	-3.59396	-3.98653	-5.49605	-0.970777	-3.77812	-2.7566	-3.28141	-3.49287	1.28952
77.3869	-4.05143	-3.58898	-3.9518	-5.47649	-0.966296	-3.77999	-2.74604	-3.26416	-3.47815	1.28402
77.8894	-4.02244	-3.56984	-3.92134	-5.45839	-0.970306	-3.76704	-2.74236	-3.23453	-3.46078	1.27579
78.392	-3.97428	-3.55245	-3.87664	-5.42441	-0.960885	-3.75513	-2.7261	-3.21123	-3.43514	1.26682
78.8945	-3.92174	-3.5186	-3.83462	-5.39023	-0.958369	-3.72636	-2.71521	-3.17839	-3.40544	1.25482
79.397	-3.8567	-3.48118	-3.78322	-5.34438	-0.946444	-3.69361	-2.69669	-3.1436	-3.36823	1.24218
79.8995	-3.77664	-3.43589	-3.72485	-5.28896	-0.933759	-3.65274	-2.67338	-3.10794	-3.32427	1.22652
80.402	-3.69281	-3.37568	-3.66613	-5.22995	-0.91981	-3.59685	-2.65187	-3.06042	-3.27419	1.20974
80.9045	-3.58788	-3.31534	-3.59191	-5.15313	-0.895948	-3.54063	-2.61652	-3.01772	-3.21488	1.19096
81.407	-3.47927	-3.23649	-3.52028	-5.07524	-0.877677	-3.46587	-2.58619	-2.96011	-3.15014	1.16966
81.9095	-3.35501	-3.15385	-3.43395	-4.98021	-0.844395	-3.38717	-2.54266	-2.90395	-3.07515	1.14823
82.4121	-3.21824	-3.06104	-3.34322	-4.87745	-0.817617	-3.29819	-2.49696	-2.83889	-2.99395	1.12278
82.9146	-3.07672	-2.95355	-3.24652	-4.7656	-0.777713	-3.19455	-2.44697	-2.76526	-2.90336	1.09862
83.4171	-2.91548	-2.84531	-3.13513	-4.63633	-0.738381	-3.09012	-2.38397	-2.69158	-2.80454	1.07031
83.9196	-2.75367	-2.71802	-3.0248	-4.50437	-0.693354	-2.96695	-2.3239	-2.60149	-2.69832	1.0429
84.4221	-2.57573	-2.5883	-2.89653	-4.35194	-0.639647	-2.84166	-2.24701	-2.51425	-2.58188	1.01339
84.9246	-2.3904	-2.44753	-2.76684	-4.19435	-0.588319	-2.70576	-2.17043	-2.41182	-2.45943	0.98248
85.4271	-2.2004	-2.29373	-2.62632	-4.02314	-0.521406	-2.55734	-2.08382	-2.30595	-2.32651	0.952922
85.9296	-1.99389	-2.1395	-2.47469	-3.83783	-0.460215	-2.40876	-1.98724	-2.1938	-2.18699	0.919509
86.4322	-1.78983	-1.96655	-2.32232	-3.64871	-0.383069	-2.24181	-1.89055	-2.06818	-2.03888	0.890016
86.9347	-1.56951	-1.79318	-2.15203	-3.43961	-0.307867	-2.07447	-1.77633	-1.9443	-1.88216	0.856454
87.4372	-1.34686	-1.60824	-1.98358	-3.22941	-0.222976	-1.89554	-1.66445	-1.80242	-1.71918	0.826462
87.9397	-1.11857	-1.41253	-1.80077	-3.00328	-0.131313	-1.70571	-1.53801	-1.66167	-1.54648	0.795466
88.4422	-0.877425	-1.21698	-1.61217	-2.76918	-0.0387812	-1.51566	-1.406	-1.50819	-1.36805	0.764959
88.9447	-0.640441	-1.00369	-1.41999	-2.53002	0.0687796	-1.3076	-1.26988	-1.34698	-1.18123	0.738149
89.4472	-0.387437	-0.792631	-1.21242	-2.27437	0.171532	-1.10116	-1.11803	-1.18342	-0.987241	0.708757
89.9497	-0.13701	-0.57027	-1.00853	-2.02104	0.291854	-0.882833	-0.969083	-1.00339	-0.787538	0.686031
90.4523	0.120186	-0.340609	-0.788316	-1.75118	0.408503	-0.656468	-0.802741	-0.827019	-0.579706	0.660763
90.9548	0.385229	-0.11284	-0.568357	-1.48076	0.537769	-0.43098	-0.635567	-0.634191	-0.367462	0.641168
91.4573	0.644536	0.130098	-0.341821	-1.20398	0.670596	-0.18941	-0.460045	-0.441319	-0.148918	0.622589
91.9598	0.917724	0.366485	-0.105523	-0.917469	0.806501	0.0469535	-0.273234	-0.241578	0.0749823	0.605935
92.4623	1.18251	0.612326	0.125906	-0.636132	0.954578	0.293997	-0.0890085	-0.0323133	0.301482	0.59441
92.9648	1.45396	0.860008	0.372214	-0.340762	1.09739	0.544327	0.112198	0.172605	0.533992	0.581872
93.4673	1.72598	1.10275	0.611347	-0.0530482	1.25653	0.791263	0.30879	0.392498	0.767013	0.575637
93.9698	1.99028	1.35639	0.858632	0.241453	1.40822	1.05049	0.516226	0.604648	1.00329	0.568518
94.4724	2.2638	1.59809	1.10691	0.535949	1.57271	1.29943	0.727256	0.826675	1.24135	0.5654
94.9749	2.52254	1.84659	1.34987	0.823537	1.73472	1.55649	0.936019	1.04757	1.47717	0.563503
95.4774	2.78667	2.09058	1.60259	1.11921	1.89981	1.81051	1.15705	1.2658	1.71653	0.562327
95.9799	3.04274	2.32662	1.84206	1.39992	2.0709	2.05787	1.36778	1.49221	1.95001	0.563784
96.4824	3.28972	2.56879	2.08971	1.68662	2.23452	2.3125	1.58907	1.70612	2.18463	0.56421
96.9849	3.5397	2.79391	2.32851	1.96256	2.41002	2.5513	1.80392	1.93004	2.41499	0.566685
97.4874	3.76995	3.02338	2.56317	2.23198	2.57275	2.79531	2.01679	2.14236	2.63946	0.568311
97.9899	4.0032	3.24229	2.79991	2.5013	2.7455	3.0298	2.23335	2.35413	2.86369	0.570182
98.4925	4.21758	3.44907	3.01705	2.74833	2.90548	3.25274	2.43231	2.56295	3.07319	0.572094
98.995	4.44276	3.66008	3.24946	3.00921	3.08185	3.48109	2.64679	2.7836	3.29435	0.57273
99.4975	4.64593	3.87247	3.48337	3.27142	3.25343	3.71437	2.86244	2.96904	3.50906	0.573078
100	4.68011	4.01237	3.60363	3.40546	3.306	3.86762	2.9736	2.98269	3.60393	0.57395

## Sheet: M1b_LeftLeg_NW
StancePhase	NDevL_Meas1	NDevL_Meas2	NDevL_Meas3	NDevL_Meas4	NDevL_Meas5	NDevL_Meas6	NDevL_Meas7	NDevL_Meas8	NDevL_Mean	NDevL_SD
0	-1.87849	-1.64014	-2.27296	-1.53094	-2.19107	-2.16125	-2.36451	-1.91987	-1.9949	0.30246
0.502513	-1.77181	-1.57334	-2.19937	-1.45225	-2.08488	-2.08616	-2.28168	-1.78181	-1.90391	0.302751
1.00503	-1.64647	-1.42953	-2.05952	-1.30373	-1.91861	-1.92613	-2.12613	-1.6367	-1.75585	0.298058
1.50754	-1.52938	-1.31103	-1.94749	-1.18437	-1.78169	-1.79258	-1.99855	-1.49403	-1.62989	0.296411
2.01005	-1.42095	-1.18017	-1.82324	-1.05288	-1.63416	-1.64731	-1.85791	-1.36152	-1.49727	0.292734
2.51256	-1.29606	-1.05792	-1.70346	-0.92611	-1.48766	-1.51018	-1.72037	-1.21095	-1.36409	0.290902
3.01508	-1.18686	-0.934043	-1.58482	-0.800867	-1.34328	-1.3715	-1.58308	-1.07509	-1.23494	0.288055
3.51759	-1.06674	-0.803492	-1.45624	-0.665895	-1.18922	-1.22618	-1.43497	-0.928818	-1.09644	0.285273
4.0201	-0.949193	-0.688692	-1.3428	-0.546882	-1.04949	-1.09659	-1.30142	-0.785147	-0.970027	0.283834
4.52261	-0.838239	-0.559144	-1.21318	-0.411883	-0.893408	-0.952543	-1.15128	-0.647813	-0.833436	0.280417
5.02513	-0.713608	-0.444402	-1.09703	-0.29113	-0.755137	-0.823343	-1.01438	-0.498463	-0.704687	0.279758
5.52764	-0.605639	-0.327423	-0.975387	-0.165196	-0.604494	-0.692285	-0.872112	-0.366906	-0.57618	0.27689
6.03015	-0.483375	-0.207962	-0.851865	-0.0376562	-0.464534	-0.559066	-0.728108	-0.220446	-0.444127	0.275963
6.53266	-0.368743	-0.104673	-0.739976	0.0778493	-0.325002	-0.442403	-0.596366	-0.0878193	-0.323392	0.2748
7.03518	-0.255677	0.0121709	-0.613362	0.208316	-0.183284	-0.312827	-0.450545	0.0474092	-0.193475	0.273172
7.53769	-0.132238	0.111121	-0.504492	0.320777	-0.0560944	-0.201635	-0.323548	0.184122	-0.0752485	0.273687
8.0402	-0.0244628	0.213786	-0.384254	0.445022	0.0833472	-0.0875087	-0.186429	0.306653	0.0457692	0.272197
8.54271	0.100056	0.315396	-0.270626	0.562853	0.201304	0.0248782	-0.0573737	0.442655	0.164893	0.273179
9.04523	0.212905	0.401832	-0.162133	0.675898	0.331915	0.121386	0.0647324	0.558258	0.275599	0.273346
9.54774	0.329712	0.501183	-0.0435192	0.799825	0.44531	0.230019	0.195226	0.684255	0.392751	0.273863
10.0503	0.452414	0.581079	0.0570992	0.906104	0.561352	0.318625	0.305568	0.799652	0.497737	0.276234
10.5528	0.561518	0.667211	0.17257	1.02826	0.672791	0.412779	0.428848	0.909555	0.606692	0.277029
11.0553	0.6873	0.749805	0.27401	1.13695	0.772401	0.502875	0.53594	1.02535	0.71058	0.280564
11.5578	0.797089	0.819762	0.377752	1.24875	0.880282	0.579854	0.643342	1.12127	0.808512	0.283386
12.0603	0.914659	0.902565	0.484078	1.36394	0.966318	0.669139	0.751423	1.23071	0.910354	0.287038
12.5628	1.03148	0.965795	0.575538	1.46458	1.06551	0.738479	0.842685	1.32053	1.00057	0.292362
13.0653	1.13699	1.03841	0.681489	1.58044	1.14357	0.816643	0.946817	1.41525	1.09495	0.296641
13.5678	1.25664	1.10576	0.768394	1.67713	1.22846	0.889063	1.03009	1.50498	1.18256	0.303072
14.0704	1.35699	1.16396	0.86438	1.78302	1.30325	0.951721	1.12094	1.58246	1.26584	0.309065
14.5729	1.4682	1.235	0.95442	1.88259	1.37121	1.02646	1.20423	1.6704	1.35156	0.3154
15.0754	1.57197	1.28718	1.03613	1.97302	1.44356	1.08156	1.27763	1.73622	1.42591	0.322712
15.5779	1.66822	1.35175	1.12871	2.07377	1.49667	1.14798	1.36044	1.81437	1.50524	0.329364
16.0804	1.77477	1.40943	1.20146	2.15318	1.56308	1.20637	1.42181	1.87703	1.57589	0.336338
16.5829	1.86091	1.46146	1.28812	2.24555	1.60706	1.25774	1.49575	1.93852	1.64439	0.343961
17.0854	1.96023	1.52564	1.36134	2.32273	1.66216	1.31968	1.55471	2.00162	1.71352	0.349959
17.5879	2.04627	1.5717	1.4345	2.39821	1.70306	1.36181	1.61235	2.04716	1.77188	0.357691
18.0905	2.12973	1.63232	1.512	2.47639	1.74332	1.4166	1.67303	2.10614	1.83619	0.36388
18.593	2.21875	1.68403	1.57285	2.53563	1.78405	1.4605	1.71589	2.14353	1.8894	0.369983
19.0955	2.28853	1.73315	1.64889	2.60843	1.81034	1.49988	1.77293	2.18999	1.94402	0.377321
19.598	2.37261	1.79287	1.70636	2.66009	1.84921	1.54782	1.81031	2.22708	1.99579	0.381405
20.1005	2.43881	1.83509	1.77169	2.71764	1.86667	1.57645	1.85476	2.25677	2.03974	0.388854
20.603	2.50766	1.89317	1.8333	2.76909	1.89881	1.61912	1.89457	2.29442	2.08877	0.392518
21.1055	2.57643	1.94	1.88482	2.80799	1.91401	1.64892	1.92362	2.31151	2.12591	0.397972
21.608	2.62891	1.98697	1.94904	2.85755	1.93484	1.67755	1.96467	2.34314	2.16783	0.402767
22.1106	2.69508	2.04229	1.99325	2.8844	1.95207	1.71323	1.98514	2.35675	2.20278	0.405359
22.6131	2.74034	2.08083	2.0512	2.92314	1.96061	1.7314	2.01889	2.37484	2.23516	0.410855
23.1156	2.79309	2.13583	2.09771	2.948	1.97954	1.76538	2.04069	2.39107	2.26891	0.411832
23.6181	2.83997	2.17726	2.14257	2.96934	1.97941	1.78558	2.06063	2.39461	2.29367	0.416235
24.1206	2.87517	2.22137	2.19433	2.9958	1.99569	1.8087	2.08709	2.41142	2.3237	0.417397
24.6231	2.922	2.27114	2.22867	3.00295	1.99315	1.83782	2.09602	2.4075	2.34491	0.419479
25.1256	2.947	2.30513	2.27916	3.02517	2.00139	1.85225	2.12094	2.41719	2.36853	0.421361
25.6281	2.9836	2.35565	2.3125	3.02868	2.00167	1.88414	2.12866	2.41501	2.38874	0.421406
26.1307	3.00902	2.39046	2.35264	3.03832	1.99914	1.90185	2.14329	2.41208	2.40585	0.423475
26.6332	3.02859	2.43033	2.39186	3.04613	2.00338	1.92627	2.15698	2.41517	2.42484	0.422524
27.1357	3.05643	2.47289	2.41965	3.04196	1.99191	1.95508	2.1596	2.40208	2.43745	0.424227
27.6382	3.06371	2.50099	2.46201	3.05211	1.99665	1.97164	2.1769	2.40574	2.45372	0.423034
28.1407	3.08545	2.54512	2.48482	3.04223	1.98169	2.00613	2.17513	2.3914	2.464	0.424018
28.6432	3.09178	2.57165	2.52098	3.04585	1.98121	2.02551	2.18711	2.38776	2.47648	0.423265
29.1457	3.09861	2.6054	2.54809	3.04017	1.96853	2.05439	2.19052	2.37993	2.48571	0.423103
29.6482	3.10938	2.63861	2.57193	3.03144	1.95861	2.08518	2.1914	2.36595	2.49406	0.423635
30.1508	3.1028	2.6589	2.60507	3.03215	1.95079	2.10578	2.20209	2.36469	2.50278	0.42205
30.6533	3.11181	2.69416	2.62014	3.01493	1.93144	2.1437	2.19571	2.34554	2.50718	0.423902
31.1558	3.10244	2.71022	2.65175	3.01472	1.92634	2.16533	2.20658	2.34372	2.51514	0.421709
31.6583	3.09948	2.73537	2.66771	2.999	1.90189	2.19849	2.20287	2.32851	2.51666	0.423594
32.1608	3.09533	2.75666	2.68884	2.98905	1.89407	2.23046	2.2054	2.31886	2.52233	0.422669
32.6633	3.07835	2.76694	2.71149	2.98092	1.87051	2.25403	2.21047	2.31253	2.52315	0.423118
33.1658	3.07609	2.79077	2.72108	2.96026	1.85472	2.29343	2.20391	2.29472	2.52437	0.424477
33.6683	3.05394	2.79444	2.74633	2.95583	1.83598	2.31527	2.21406	2.29376	2.5262	0.423566
34.1709	3.04307	2.80905	2.75232	2.93258	1.81057	2.35003	2.20651	2.2749	2.52238	0.42625
34.6734	3.0257	2.81678	2.77043	2.92218	1.79615	2.38014	2.21233	2.27076	2.52431	0.425681
35.1759	3.00097	2.81599	2.7815	2.90524	1.76416	2.40359	2.21258	2.25893	2.51787	0.428154
35.6784	2.9884	2.82724	2.78708	2.88361	1.7495	2.44074	2.20889	2.24605	2.51644	0.429124
36.1809	2.95624	2.81822	2.80364	2.87363	1.71684	2.45935	2.21746	2.24283	2.51103	0.431145
36.6834	2.93896	2.82194	2.80123	2.84552	1.69633	2.49186	2.20884	2.22378	2.50356	0.433157
37.1859	2.91047	2.81622	2.81493	2.83444	1.66817	2.51632	2.21761	2.22275	2.50011	0.435615
37.6884	2.88075	2.80492	2.81428	2.8099	1.63885	2.53607	2.21376	2.20575	2.48804	0.438016
38.191	2.85934	2.80401	2.81665	2.78956	1.61652	2.56708	2.21446	2.19832	2.48324	0.440939
38.6935	2.8205	2.78339	2.82263	2.77386	1.58005	2.57911	2.22028	2.18949	2.47116	0.444441
39.196	2.79849	2.77711	2.8139	2.7448	1.56039	2.60581	2.21321	2.17273	2.46081	0.446491
39.6985	2.7616	2.75917	2.82151	2.73334	1.5222	2.62133	2.22385	2.17023	2.45165	0.452067
40.201	2.72971	2.73882	2.81043	2.70469	1.49973	2.63441	2.21773	2.14943	2.43562	0.452942
40.7035	2.70164	2.72705	2.81006	2.68832	1.46578	2.65611	2.22377	2.14506	2.42722	0.459459
41.206	2.66038	2.69683	2.80497	2.66884	1.43634	2.65906	2.22683	2.12874	2.41025	0.461467
41.7085	2.63681	2.68234	2.79253	2.64391	1.40953	2.67722	2.22425	2.11549	2.39776	0.46584
42.2111	2.59692	2.65458	2.79292	2.63359	1.3731	2.68153	2.23594	2.10744	2.3845	0.47161
42.7136	2.56841	2.62795	2.77431	2.60639	1.35161	2.68588	2.23043	2.08603	2.36638	0.472405
43.2161	2.53968	2.60823	2.77165	2.59714	1.31241	2.69613	2.24211	2.08192	2.35616	0.481239
43.7186	2.50388	2.57214	2.75699	2.57811	1.29099	2.68848	2.24336	2.06031	2.33678	0.481169
44.2211	2.48536	2.55302	2.74398	2.56298	1.25495	2.69626	2.24738	2.05204	2.3245	0.488915
44.7236	2.4511	2.51959	2.73759	2.55672	1.22834	2.68794	2.25909	2.03848	2.30986	0.492327
45.2261	2.4337	2.49082	2.71624	2.53797	1.19942	2.68222	2.25678	2.02222	2.29242	0.495711
45.7286	2.41236	2.4671	2.71276	2.53945	1.16571	2.67959	2.27277	2.01819	2.28349	0.503833
46.2312	2.39088	2.42931	2.69291	2.52725	1.14348	2.66055	2.27294	1.99859	2.26449	0.504271
46.7337	2.38493	2.40916	2.68356	2.52817	1.10533	2.65704	2.28343	1.99818	2.25622	0.513958
47.2362	2.36565	2.37387	2.67346	2.53123	1.08517	2.63605	2.29298	1.98486	2.24291	0.51613
47.7387	2.36742	2.3466	2.6559	2.52979	1.04801	2.62078	2.29435	1.98112	2.2305	0.523672
48.2412	2.36229	2.32254	2.65445	2.5474	1.02398	2.60648	2.31075	1.98063	2.22607	0.530736
48.7437	2.3639	2.28732	2.63606	2.55113	0.992539	2.57863	2.30887	1.97293	2.21142	0.536074
49.2462	2.37753	2.27024	2.63485	2.57468	0.961009	2.56689	2.32222	1.98341	2.21135	0.54726
49.7487	2.38038	2.23789	2.62593	2.59327	0.936165	2.53769	2.32576	1.9785	2.20195	0.553716
50.2513	2.4048	2.21669	2.61879	2.61575	0.897883	2.51787	2.32836	1.99169	2.19898	0.566551
50.7538	2.41769	2.19659	2.62266	2.65135	0.875868	2.49749	2.33899	1.99753	2.19977	0.577174
51.2563	2.44093	2.16788	2.6127	2.67478	0.835229	2.46703	2.33239	2.00632	2.19216	0.590796
51.7588	2.46894	2.15658	2.62269	2.71962	0.809854	2.45297	2.34205	2.02438	2.19963	0.60597
52.2613	2.48736	2.12921	2.61928	2.75242	0.772122	2.42181	2.33445	2.02902	2.19321	0.621465
52.7638	2.52421	2.11486	2.62564	2.79594	0.738837	2.40327	2.33269	2.05231	2.19847	0.639685
53.2663	2.5448	2.09852	2.63449	2.84307	0.707043	2.38249	2.32951	2.05933	2.19991	0.657951
53.7688	2.57817	2.07544	2.63411	2.88161	0.66596	2.35517	2.31354	2.07795	2.19774	0.677883
54.2714	2.60866	2.06788	2.65073	2.93801	0.639045	2.34401	2.3112	2.09329	2.2066	0.698263
54.7739	2.63245	2.04308	2.64961	2.97722	0.594819	2.31646	2.28832	2.10298	2.20062	0.719647
55.2764	2.6706	2.0322	2.66313	3.03152	0.568306	2.30417	2.27763	2.12583	2.20917	0.740623
55.7789	2.69032	2.01564	2.66934	3.07894	0.527304	2.28771	2.25746	2.13124	2.20724	0.763491
56.2814	2.72494	1.99382	2.67306	3.12368	0.496408	2.26776	2.23307	2.15415	2.20836	0.784173
56.7839	2.74993	1.98482	2.68768	3.17945	0.463116	2.26265	2.21774	2.16402	2.21368	0.807702
57.2864	2.77224	1.95758	2.68526	3.21754	0.426262	2.2413	2.18409	2.17939	2.20796	0.82852
57.7889	2.80352	1.9448	2.70057	3.273	0.400961	2.23658	2.16668	2.19812	2.21553	0.850909
58.2915	2.81592	1.92297	2.70183	3.31362	0.361206	2.22491	2.13407	2.20502	2.20994	0.87288
58.794	2.8437	1.89799	2.70911	3.35933	0.34017	2.212	2.10653	2.22832	2.21214	0.89253
59.2965	2.8558	1.88345	2.71977	3.40767	0.303547	2.21145	2.08125	2.23306	2.212	0.915706
59.799	2.86957	1.85096	2.71843	3.44258	0.281642	2.19444	2.0435	2.25159	2.20659	0.932729
60.3015	2.88612	1.834	2.73435	3.49393	0.253577	2.1944	2.02212	2.26148	2.21	0.955266
60.804	2.88574	1.80583	2.73267	3.5261	0.227741	2.18426	1.98291	2.26904	2.20179	0.971731
61.3065	2.90031	1.77762	2.7443	3.57035	0.20988	2.17486	1.95665	2.28513	2.20239	0.990713
61.809	2.89549	1.75808	2.75108	3.60829	0.181277	2.17495	1.92532	2.28398	2.19731	1.00884
62.3116	2.89733	1.7222	2.75355	3.64009	0.170652	2.15896	1.88996	2.29959	2.19154	1.02262
62.8141	2.89616	1.70322	2.76916	3.68365	0.144103	2.16025	1.86753	2.29792	2.19025	1.04227
63.3166	2.88233	1.67179	2.76755	3.70769	0.135182	2.14906	1.8286	2.30456	2.18085	1.05233
63.8191	2.8819	1.64386	2.78376	3.74785	0.116282	2.14115	1.80761	2.30873	2.17889	1.07028
64.3216	2.86061	1.62299	2.78805	3.77361	0.104614	2.1401	1.77542	2.30389	2.17116	1.08035
64.8241	2.85044	1.58798	2.79677	3.80133	0.096305	2.12412	1.74846	2.31254	2.16474	1.09257
65.3266	2.83182	1.57092	2.81166	3.83279	0.081375	2.12553	1.72821	2.30212	2.16055	1.10517
65.8291	2.80609	1.54051	2.81342	3.84788	0.0820863	2.1125	1.69627	2.30762	2.1508	1.11055
66.3317	2.79081	1.51695	2.8335	3.87881	0.067586	2.10516	1.68324	2.30071	2.1471	1.12417
66.8342	2.75529	1.49853	2.83691	3.88959	0.0721506	2.10177	1.65519	2.29648	2.13824	1.12591
67.3367	2.73412	1.46822	2.85212	3.9094	0.0635468	2.08471	1.6401	2.29717	2.13117	1.13583
67.8392	2.69985	1.45606	2.86465	3.92345	0.0663446	2.08443	1.62382	2.28406	2.12533	1.13865
68.3417	2.66456	1.42948	2.87029	3.92758	0.0672587	2.06769	1.60269	2.28788	2.11468	1.14116
68.8442	2.63554	1.4122	2.88995	3.94338	0.0655286	2.05848	1.59697	2.27353	2.10945	1.14675
69.3467	2.58864	1.39728	2.89084	3.93745	0.0751337	2.04977	1.57514	2.2717	2.09824	1.14279
69.8492	2.55749	1.37204	2.90738	3.94541	0.0703218	2.02863	1.57073	2.26344	2.08943	1.14812
70.3518	2.50954	1.36378	2.91189	3.93906	0.0834075	2.02291	1.55691	2.25089	2.0798	1.14256
70.8543	2.46619	1.33927	2.91638	3.93115	0.0797601	1.9989	1.5455	2.24879	2.06574	1.14294
71.3568	2.42379	1.32527	2.92668	3.92784	0.0895058	1.984	1.54203	2.22865	2.05597	1.14001
71.8593	2.36705	1.30969	2.91955	3.90585	0.0908611	1.96612	1.52409	2.22509	2.03854	1.13391
72.3618	2.32529	1.28461	2.92805	3.89926	0.0925893	1.93752	1.52357	2.20528	2.02452	1.13342
72.8643	2.26414	1.27399	2.91739	3.87285	0.0993706	1.92278	1.50675	2.19145	2.00609	1.12403
73.3668	2.21214	1.24485	2.91336	3.85337	0.0928762	1.8887	1.49851	2.1767	1.98506	1.12217
73.8693	2.15517	1.22654	2.90529	3.83004	0.101164	1.86538	1.4884	2.15006	1.96525	1.11414
74.3719	2.0883	1.20226	2.88472	3.79465	0.0901536	1.83593	1.4681	2.13673	1.93761	1.10793
74.8744	2.03365	1.16927	2.87589	3.77196	0.0934373	1.79786	1.46087	2.10253	1.91318	1.10292
75.3769	1.95855	1.14778	2.84456	3.72728	0.0824563	1.77171	1.4334	2.0812	1.88087	1.09335
75.8794	1.89582	1.10603	2.82459	3.69516	0.0749913	1.72541	1.41821	2.04677	1.84837	1.089
76.3819	1.82246	1.07534	2.7911	3.65024	0.0658123	1.69075	1.39106	2.01008	1.8121	1.07974
76.8844	1.74437	1.03462	2.75238	3.60104	0.0454964	1.6463	1.35973	1.97717	1.77014	1.07302
77.3869	1.67441	0.986511	2.71833	3.55752	0.0352657	1.59471	1.33372	1.92576	1.72828	1.06625
77.8894	1.58491	0.946758	2.66298	3.4933	0.00421362	1.55186	1.28766	1.88802	1.67746	1.05714
78.392	1.50964	0.885739	2.62047	3.44315	-0.0134991	1.48765	1.25459	1.829	1.62709	1.05145
78.8945	1.41919	0.835825	2.55719	3.37292	-0.0510322	1.43482	1.20187	1.777	1.56847	1.04274
79.397	1.3295	0.772209	2.49604	3.30609	-0.0829061	1.36815	1.15159	1.71651	1.50715	1.03535
79.8995	1.24295	0.702872	2.43022	3.23579	-0.123911	1.29569	1.09723	1.64565	1.44081	1.02915
80.402	1.1396	0.638743	2.34768	3.1499	-0.173394	1.22845	1.0269	1.58239	1.36754	1.01957
80.9045	1.05057	0.553287	2.27514	3.07559	-0.218736	1.13953	0.966553	1.49636	1.29229	1.01454
81.407	0.942956	0.479051	2.17798	2.97768	-0.284639	1.06189	0.882415	1.42214	1.20743	1.00537
81.9095	0.840683	0.3883	2.08863	2.88905	-0.339196	0.967386	0.805848	1.32885	1.12119	0.998287
82.4121	0.735347	0.294059	1.98544	2.78769	-0.417033	0.869179	0.7158	1.2356	1.02576	0.992211
82.9146	0.616166	0.202049	1.87309	2.67824	-0.487044	0.772951	0.616633	1.13928	0.926422	0.98189
83.4171	0.508379	0.089467	1.76494	2.57428	-0.572164	0.65544	0.521372	1.02595	0.820958	0.97819
83.9196	0.378755	-0.0120295	1.63326	2.44757	-0.661556	0.548552	0.402967	0.922823	0.707543	0.967275
84.4221	0.256842	-0.132288	1.51236	2.3329	-0.752283	0.421837	0.294782	0.795899	0.591256	0.962191
84.9246	0.124673	-0.253645	1.37084	2.19831	-0.860406	0.293122	0.166311	0.677397	0.464575	0.954519
85.4271	-0.0178588	-0.375592	1.22856	2.06375	-0.959147	0.162843	0.0368654	0.544676	0.335512	0.945197
85.9296	-0.153441	-0.516389	1.08265	1.92628	-1.08117	0.0125686	-0.0961986	0.405369	0.197459	0.941399
86.4322	-0.311594	-0.646063	0.91843	1.7706	-1.19268	-0.127245	-0.247168	0.268908	0.0541478	0.929027
86.9347	-0.459905	-0.795417	0.764247	1.62543	-1.32234	-0.287729	-0.38835	0.111735	-0.0940414	0.925375
87.4372	-0.623477	-0.942623	0.586483	1.45629	-1.45036	-0.446619	-0.552435	-0.0335667	-0.250788	0.91403
87.9397	-0.791672	-1.09212	0.415472	1.29382	-1.58346	-0.608448	-0.709915	-0.199579	-0.409488	0.906009
88.4422	-0.956623	-1.25699	0.233534	1.11989	-1.72782	-0.786385	-0.877925	-0.360541	-0.576608	0.898295
88.9447	-1.1409	-1.40974	0.0422655	0.935817	-1.86418	-0.952666	-1.05498	-0.527849	-0.746528	0.88499
89.4472	-1.31275	-1.58096	-0.141944	0.758277	-2.02025	-1.1383	-1.22499	-0.705768	-0.920836	0.87914
89.9497	-1.50133	-1.74546	-0.346909	0.558623	-2.16289	-1.31779	-1.41507	-0.874116	-1.10062	0.863823
90.4523	-1.68683	-1.91218	-0.539033	0.371041	-2.32353	-1.5003	-1.59242	-1.06242	-1.28071	0.85545
90.9548	-1.87119	-2.08885	-0.745968	0.167144	-2.4757	-1.69356	-1.78387	-1.23756	-1.4662	0.841956
91.4573	-2.06794	-2.25119	-0.950874	-0.0360655	-2.63456	-1.87306	-1.973	-1.42639	-1.65164	0.828345
91.9598	-2.24936	-2.42863	-1.15229	-0.237142	-2.79628	-2.06847	-2.1582	-1.61294	-1.83791	0.817279
92.4623	-2.44532	-2.59372	-1.36613	-0.452559	-2.95022	-2.25187	-2.35494	-1.79631	-2.02638	0.799592
92.9648	-2.62953	-2.75937	-1.56312	-0.652411	-3.11669	-2.43629	-2.53445	-1.99137	-2.2104	0.788191
93.4673	-2.81296	-2.92831	-1.77398	-0.868238	-3.26591	-2.62415	-2.7265	-2.17025	-2.39629	0.76971
93.9698	-2.99947	-3.08004	-1.97125	-1.07199	-3.42874	-2.79476	-2.90418	-2.3637	-2.57677	0.754885
94.4724	-3.16802	-3.24233	-2.16764	-1.27673	-3.57474	-2.9759	-3.07961	-2.54229	-2.75341	0.73773
94.9749	-3.34643	-3.38661	-2.3646	-1.4839	-3.72527	-3.13861	-3.25412	-2.72331	-2.92786	0.718779
95.4774	-3.50525	-3.52928	-2.54326	-1.67415	-3.86776	-3.29941	-3.40904	-2.90197	-3.09126	0.702529
95.9799	-3.66291	-3.66873	-2.73079	-1.87517	-4.00034	-3.45636	-3.57071	-3.06568	-3.25384	0.681162
96.4824	-3.81433	-3.78869	-2.89599	-2.05485	-4.13529	-3.59308	-3.70851	-3.23726	-3.4035	0.663938
96.9849	-3.94675	-3.9152	-3.06225	-2.23704	-4.24858	-3.73547	-3.84495	-3.3857	-3.54699	0.642414
97.4874	-4.08395	-4.01974	-3.21772	-2.40933	-4.36864	-3.85468	-3.96842	-3.53898	-3.68268	0.622741
97.9899	-4.19616	-4.12212	-3.3572	-2.5664	-4.46417	-3.97048	-4.07345	-3.67513	-3.80314	0.602259
98.4925	-4.30681	-4.21667	-3.49784	-2.72527	-4.56034	-4.07686	-4.17763	-3.80081	-3.92028	0.58045
98.995	-4.41236	-4.2932	-3.61685	-2.86377	-4.64418	-4.16373	-4.25585	-3.93582	-4.02322	0.560722
99.4975	-4.49417	-4.38266	-3.74803	-3.01729	-4.71652	-4.2626	-4.33892	-4.02643	-4.12333	0.534001
100	-4.51945	-4.42512	-3.80704	-3.08751	-4.74514	-4.31043	-4.37346	-4.04517	-4.16416	0.520706

## Sheet: M1b_RightLeg_NH
StancePhase	NEleR_Meas1	NEleR_Meas2	NEleR_Meas3	NEleR_Meas4	NEleR_Meas5	NEleR_Meas6	NEleR_Meas7	NEleR_Meas8	NEleR_Mean	NEleR_SD
0	2.6219	2.80263	4.30267	3.66796	4.03808	3.65876	3.385	4.04443	3.56518	0.600028
0.502513	2.54742	2.74479	4.21182	3.59968	3.92594	3.53259	3.29132	3.90212	3.46946	0.582438
1.00503	2.40961	2.64013	4.07686	3.4742	3.7776	3.39927	3.15104	3.75038	3.33489	0.575117
1.50754	2.2743	2.53597	3.94281	3.34919	3.63314	3.27895	3.01191	3.61224	3.20481	0.569568
2.01005	2.15727	2.44972	3.8228	3.24168	3.50028	3.14894	2.88584	3.46324	3.08372	0.559645
2.51256	2.03189	2.35588	3.69514	3.1247	3.36133	3.03038	2.75131	3.32491	2.95944	0.55248
3.01508	1.91179	2.26707	3.56822	3.01179	3.2218	2.9001	2.61671	3.17405	2.83394	0.542504
3.51759	1.79957	2.18587	3.44931	2.9056	3.09052	2.77979	2.48915	3.03292	2.71659	0.533292
4.0201	1.68106	2.09731	3.32062	2.79123	2.94976	2.65803	2.35166	2.89007	2.59247	0.524277
4.52261	1.57857	2.02375	3.20668	2.69181	2.8241	2.53417	2.22835	2.74544	2.47911	0.513919
5.02513	1.47102	1.94356	3.08447	2.5854	2.68962	2.42238	2.09718	2.61341	2.36338	0.504991
5.52764	1.37261	1.87067	2.97062	2.4866	2.56646	2.30123	1.97469	2.47285	2.25196	0.495289
6.03015	1.2825	1.80424	2.86104	2.39443	2.44449	2.19425	1.85703	2.34763	2.1482	0.485649
6.53266	1.18954	1.73244	2.74784	2.29703	2.32321	2.08443	1.73686	2.22073	2.04151	0.47685
7.03518	1.11421	1.67611	2.64994	2.21549	2.21453	1.97791	1.63255	2.09854	1.94741	0.467134
7.53769	1.03483	1.61294	2.54369	2.12694	2.09827	1.88167	1.52132	1.98801	1.85096	0.457994
8.0402	0.967199	1.55894	2.45121	2.04761	1.99836	1.7778	1.42466	1.87133	1.76214	0.449031
8.54271	0.906831	1.50958	2.35792	1.97256	1.89195	1.68895	1.32846	1.77128	1.67844	0.438976
9.04523	0.844865	1.45569	2.26617	1.89245	1.79512	1.59389	1.2351	1.66671	1.59375	0.430244
9.54774	0.799483	1.416	2.18542	1.82609	1.7012	1.50461	1.15369	1.56987	1.51955	0.420234
10.0503	0.748354	1.36765	2.09586	1.75014	1.60524	1.42074	1.06516	1.48049	1.4417	0.410531
10.5528	0.708862	1.32848	2.02082	1.68285	1.52201	1.32967	0.992018	1.38624	1.37137	0.401447
11.0553	0.673236	1.29056	1.93877	1.616	1.42969	1.25186	0.913492	1.30765	1.30266	0.390847
11.5578	0.635589	1.2479	1.8624	1.54386	1.35196	1.16446	0.841755	1.22207	1.23375	0.382087
12.0603	0.612051	1.21709	1.79047	1.48319	1.26818	1.08488	0.775578	1.14687	1.17229	0.372163
12.5628	0.580489	1.17552	1.71171	1.41135	1.19124	1.00599	0.703969	1.07502	1.10691	0.362722
13.0653	0.559919	1.14288	1.64601	1.34853	1.11855	0.92207	0.646039	1.00072	1.04809	0.354523
13.5678	0.539544	1.1082	1.56978	1.28357	1.04169	0.849546	0.578899	0.940373	0.98895	0.344978
14.0704	0.516651	1.06909	1.50308	1.21448	0.977989	0.766253	0.521772	0.871745	0.930132	0.33779
14.5729	0.504984	1.03974	1.43433	1.15537	0.904783	0.69309	0.463397	0.815529	0.876402	0.330026
15.0754	0.483046	0.998509	1.36287	1.08467	0.844838	0.616917	0.40294	0.758599	0.819049	0.322872
15.5779	0.471274	0.966521	1.30087	1.02367	0.779965	0.539135	0.35211	0.702009	0.766945	0.317717
16.0804	0.456124	0.929999	1.22769	0.958401	0.719485	0.470552	0.290758	0.656584	0.713699	0.31133
16.5829	0.438457	0.890125	1.16635	0.890318	0.664577	0.391682	0.24109	0.602502	0.660638	0.307591
17.0854	0.429401	0.85811	1.0976	0.830453	0.603466	0.324689	0.184384	0.561767	0.611234	0.303654
17.5879	0.408787	0.813554	1.03141	0.758581	0.555502	0.251727	0.130135	0.516386	0.55826	0.300125
18.0905	0.398001	0.778183	0.969688	0.696525	0.497578	0.180871	0.0802129	0.473982	0.50938	0.298822
18.593	0.381015	0.735546	0.899132	0.627852	0.451048	0.116328	0.0215136	0.438839	0.458909	0.296184
19.0955	0.362162	0.690184	0.840665	0.557524	0.400478	0.04299	-0.0257143	0.395261	0.407944	0.295887
19.598	0.349524	0.650031	0.771599	0.493425	0.351511	-0.017909	-0.0836114	0.364554	0.35989	0.295476
20.1005	0.324673	0.596499	0.710079	0.417484	0.308948	-0.0871608	-0.134701	0.325558	0.307672	0.295105
20.603	0.309357	0.551572	0.647531	0.351743	0.258042	-0.150984	-0.187327	0.291813	0.258968	0.296663
21.1055	0.285434	0.496751	0.580593	0.277996	0.219646	-0.212028	-0.244905	0.260744	0.208029	0.297024
21.608	0.260692	0.440159	0.523525	0.204661	0.170756	-0.279712	-0.293541	0.222346	0.156111	0.298975
22.1106	0.239959	0.386439	0.455101	0.136316	0.130901	-0.335708	-0.353957	0.195274	0.106791	0.301101
22.6131	0.207127	0.319612	0.39749	0.0574176	0.0876818	-0.401707	-0.404582	0.15728	0.0525398	0.302783
23.1156	0.183721	0.261402	0.333648	-0.0105577	0.0431202	-0.459613	-0.461996	0.126559	0.00203548	0.306139
23.6181	0.14998	0.191936	0.270681	-0.0872129	0.00546526	-0.518517	-0.519309	0.0939545	-0.0516278	0.308518
24.1206	0.116878	0.122682	0.213269	-0.16122	-0.0424492	-0.581327	-0.571909	0.0561447	-0.105992	0.311744
24.6231	0.0858108	0.0549012	0.146222	-0.231463	-0.0787	-0.634286	-0.634597	0.0273295	-0.158098	0.315628
25.1256	0.0433708	-0.0243155	0.0909153	-0.310793	-0.125514	-0.697869	-0.6865	-0.013614	-0.21554	0.318459
25.6281	0.0102255	-0.094166	0.0257147	-0.37892	-0.165456	-0.751451	-0.748672	-0.0456217	-0.268543	0.32314
26.1307	-0.0344716	-0.175244	-0.0335146	-0.456397	-0.207578	-0.809554	-0.805637	-0.0834912	-0.325736	0.326667
26.6332	-0.0768686	-0.25317	-0.092467	-0.529422	-0.253284	-0.868388	-0.862937	-0.12354	-0.38251	0.330909
27.1357	-0.118997	-0.329985	-0.157107	-0.600297	-0.291125	-0.91999	-0.926404	-0.157422	-0.437666	0.335904
27.6382	-0.171163	-0.415267	-0.211425	-0.678984	-0.340108	-0.981642	-0.980475	-0.203037	-0.497763	0.339574
28.1407	-0.214097	-0.489814	-0.276843	-0.746833	-0.377819	-1.03221	-1.04609	-0.23861	-0.55279	0.345376
28.6432	-0.269088	-0.574418	-0.332312	-0.824827	-0.42515	-1.09012	-1.10281	-0.283074	-0.612726	0.349514
29.1457	-0.319827	-0.652635	-0.392417	-0.897063	-0.467189	-1.14537	-1.16495	-0.326226	-0.670711	0.354925
29.6482	-0.371654	-0.729839	-0.452775	-0.9691	-0.509521	-1.19645	-1.22832	-0.366388	-0.728006	0.360382
30.1508	-0.43155	-0.812614	-0.506072	-1.04781	-0.55691	-1.25585	-1.28588	-0.416533	-0.789152	0.365042
30.6533	-0.482188	-0.884045	-0.568895	-1.11653	-0.595108	-1.30398	-1.35389	-0.456411	-0.845132	0.371523
31.1558	-0.544721	-0.964914	-0.619702	-1.19612	-0.644467	-1.36137	-1.4114	-0.507186	-0.906235	0.376141
31.6583	-0.600958	-1.03735	-0.678657	-1.26889	-0.682687	-1.41292	-1.47813	-0.553291	-0.964111	0.382705
32.1608	-0.659365	-1.10984	-0.73229	-1.34339	-0.728825	-1.46363	-1.5409	-0.599812	-1.02226	0.388206
32.6633	-0.723593	-1.18594	-0.783406	-1.42316	-0.770841	-1.52011	-1.60251	-0.653612	-1.0829	0.394245
33.1658	-0.778747	-1.25119	-0.840391	-1.49384	-0.810773	-1.56625	-1.67099	-0.697969	-1.13877	0.400935
33.6683	-0.845384	-1.32579	-0.885867	-1.57554	-0.856593	-1.62263	-1.72946	-0.754153	-1.19943	0.406541
34.1709	-0.904057	-1.39069	-0.94118	-1.64925	-0.891692	-1.67063	-1.79865	-0.802882	-1.25613	0.414072
34.6734	-0.966102	-1.45708	-0.986843	-1.72617	-0.93729	-1.72115	-1.85954	-0.855405	-1.3137	0.419868
35.1759	-1.03189	-1.52531	-1.03495	-1.80649	-0.971854	-1.77438	-1.92402	-0.911939	-1.3726	0.427613
35.6784	-1.08925	-1.5835	-1.08405	-1.87849	-1.01225	-1.81913	-1.99053	-0.960942	-1.42727	0.434345
36.1809	-1.1576	-1.65067	-1.12453	-1.96098	-1.04973	-1.87406	-2.0499	-1.02176	-1.48615	0.441694
36.6834	-1.21666	-1.70701	-1.17437	-2.03421	-1.0829	-1.91882	-2.11946	-1.07347	-1.54086	0.4498
37.1859	-1.28019	-1.766	-1.21241	-2.11163	-1.12291	-1.96902	-2.17864	-1.13235	-1.59664	0.456547
37.6884	-1.34523	-1.82479	-1.2574	-2.19024	-1.15136	-2.01851	-2.24557	-1.19214	-1.65316	0.4657
38.191	-1.4025	-1.87428	-1.29872	-2.26113	-1.19	-2.06197	-2.30962	-1.24758	-1.70573	0.472375
38.6935	-1.46975	-1.93191	-1.33661	-2.34147	-1.21868	-2.11433	-2.37105	-1.31424	-1.76225	0.481334
39.196	-1.52638	-1.97753	-1.38213	-2.4113	-1.25185	-2.15553	-2.44004	-1.37161	-1.81455	0.488883
39.6985	-1.58815	-2.02654	-1.41702	-2.48599	-1.28428	-2.20429	-2.49891	-1.4393	-1.86806	0.496328
40.201	-1.64901	-2.07312	-1.46273	-2.55961	-1.31133	-2.24883	-2.56801	-1.50528	-1.92224	0.505054
40.7035	-1.70272	-2.11108	-1.50174	-2.62626	-1.34704	-2.29011	-2.63014	-1.57093	-1.9725	0.51086
41.206	-1.76509	-2.15602	-1.54397	-2.70117	-1.37166	-2.33796	-2.69479	-1.64654	-2.02715	0.519605
41.7085	-1.81583	-2.18803	-1.5911	-2.76471	-1.40704	-2.37456	-2.76304	-1.71401	-2.07729	0.525002
42.2111	-1.87234	-2.22417	-1.63165	-2.83371	-1.43479	-2.41987	-2.82385	-1.79421	-2.12932	0.531887
42.7136	-1.92587	-2.25599	-1.68505	-2.89951	-1.46668	-2.45777	-2.89534	-1.8705	-2.18209	0.53805
43.2161	-1.97339	-2.28038	-1.73074	-2.9593	-1.501	-2.49534	-2.95758	-1.95059	-2.23104	0.542326
43.7186	-2.0286	-2.311	-1.78613	-3.0261	-1.52998	-2.5366	-3.02696	-2.03834	-2.28546	0.548924
44.2211	-2.07205	-2.32863	-1.84315	-3.0812	-1.57018	-2.5677	-3.09536	-2.11974	-2.33475	0.551812
44.7236	-2.12252	-2.35169	-1.89961	-3.14266	-1.60096	-2.60805	-3.16062	-2.21456	-2.38758	0.55738
45.2261	-2.16891	-2.36934	-1.96848	-3.19973	-1.64368	-2.63892	-3.23476	-2.30321	-2.44088	0.560871
45.7286	-2.21153	-2.38157	-2.0306	-3.25276	-1.68203	-2.67285	-3.29955	-2.39863	-2.49119	0.564687
46.2312	-2.26188	-2.3998	-2.10679	-3.31264	-1.72483	-2.70783	-3.37461	-2.4978	-2.54827	0.569729
46.7337	-2.30185	-2.40585	-2.18091	-3.36186	-1.77358	-2.7353	-3.44459	-2.59202	-2.5995	0.572878
47.2362	-2.35131	-2.41919	-2.2604	-3.41929	-1.81748	-2.7724	-3.51644	-2.69771	-2.65678	0.579013
47.7387	-2.39712	-2.42688	-2.34874	-3.47196	-1.87462	-2.79956	-3.59341	-2.79437	-2.71333	0.583397
48.2412	-2.44291	-2.43214	-2.43251	-3.52315	-1.92358	-2.83358	-3.66268	-2.89849	-2.76863	0.589932
48.7437	-2.49758	-2.44416	-2.53096	-3.58097	-1.98415	-2.86671	-3.74241	-3.00077	-2.83096	0.596563
49.2462	-2.54451	-2.44629	-2.62365	-3.6293	-2.04189	-2.89643	-3.81325	-3.09856	-2.88674	0.603427
49.7487	-2.60389	-2.45883	-2.7255	-3.68719	-2.10214	-2.93606	-3.8892	-3.20356	-2.95079	0.611828
50.2513	-2.66027	-2.46687	-2.82973	-3.73973	-2.16907	-2.96714	-3.96411	-3.29686	-3.01172	0.619203
50.7538	-2.72018	-2.4768	-2.93145	-3.793	-2.22923	-3.00919	-4.0332	-3.39686	-3.07374	0.628064
51.2563	-2.78915	-2.49492	-3.04379	-3.85218	-2.30169	-3.04947	-4.10924	-3.48966	-3.14126	0.635646
51.7588	-2.85225	-2.50617	-3.14695	-3.90285	-2.36521	-3.09182	-4.17339	-3.57873	-3.20217	0.643497
52.2613	-2.92914	-2.53067	-3.2596	-3.96358	-2.43779	-3.1442	-4.2434	-3.67045	-3.27235	0.650293
52.7638	-3.00241	-2.55123	-3.36702	-4.01766	-2.50772	-3.19078	-4.30549	-3.74921	-3.33644	0.655803
53.2663	-3.08116	-2.57682	-3.47364	-4.07352	-2.57708	-3.25141	-4.36359	-3.83363	-3.40386	0.660521
53.7688	-3.16725	-2.60991	-3.58427	-4.13297	-2.65299	-3.30891	-4.42279	-3.90691	-3.47325	0.662902
54.2714	-3.24795	-2.63713	-3.68436	-4.18367	-2.71992	-3.37258	-4.46903	-3.97803	-3.53659	0.664514
54.7739	-3.34168	-2.67733	-3.79245	-4.24322	-2.79759	-3.44349	-4.52039	-4.04803	-3.60802	0.66381
55.2764	-3.42988	-2.71151	-3.88994	-4.29401	-2.86559	-3.50995	-4.55934	-4.10592	-3.67077	0.662006
55.7789	-3.52405	-2.75083	-3.98933	-4.34683	-2.93976	-3.58979	-4.59776	-4.16907	-3.73843	0.658817
56.2814	-3.62276	-2.7941	-4.08689	-4.4008	-3.01145	-3.66367	-4.63283	-4.21939	-3.80399	0.654246
56.7839	-3.71601	-2.83041	-4.17603	-4.44615	-3.07959	-3.74546	-4.65787	-4.27052	-3.86525	0.64932
57.2864	-3.82065	-2.87713	-4.27126	-4.49951	-3.15409	-3.82981	-4.6877	-4.31834	-3.93231	0.643456
57.7889	-3.91773	-2.91465	-4.35388	-4.54293	-3.21798	-3.91052	-4.70431	-4.35725	-3.9899	0.637763
58.2915	-4.02067	-2.95633	-4.44128	-4.58931	-3.29128	-4.00159	-4.72488	-4.402	-4.05342	0.63225
58.794	-4.12508	-2.99809	-4.52207	-4.63516	-3.35512	-4.08367	-4.7391	-4.43454	-4.11161	0.627215
59.2965	-4.22388	-3.032	-4.59849	-4.67339	-3.42298	-4.17341	-4.7489	-4.47177	-4.1681	0.62326
59.799	-4.33211	-3.07405	-4.67812	-4.71925	-3.48956	-4.26002	-4.76276	-4.50434	-4.22753	0.620486
60.3015	-4.43106	-3.10483	-4.74595	-4.75474	-3.55076	-4.34329	-4.76567	-4.53221	-4.27856	0.618937
60.804	-4.53566	-3.13977	-4.82052	-4.7945	-3.61907	-4.43261	-4.77654	-4.5658	-4.33556	0.61945
61.3065	-4.63888	-3.1723	-4.88542	-4.83247	-3.67632	-4.51093	-4.77944	-4.58858	-4.38554	0.621157
61.809	-4.73655	-3.19765	-4.9509	-4.86427	-3.74233	-4.59627	-4.78448	-4.61905	-4.43644	0.624979
62.3116	-4.84158	-3.23025	-5.01629	-4.90343	-3.79993	-4.67406	-4.79182	-4.64358	-4.48762	0.630553
62.8141	-4.93595	-3.25123	-5.07316	-4.93227	-3.85994	-4.74983	-4.79268	-4.66777	-4.53285	0.637195
63.3166	-5.03571	-3.27769	-5.13729	-4.96682	-3.92029	-4.82776	-4.8036	-4.69689	-4.58326	0.646315
63.8191	-5.13156	-3.30068	-5.19061	-4.99859	-3.974	-4.89445	-4.80638	-4.71755	-4.62673	0.655498
64.3216	-5.22222	-3.31844	-5.24902	-5.026	-4.03568	-4.96749	-4.81719	-4.74815	-4.67302	0.666784
64.8241	-5.31838	-3.3434	-5.30375	-5.06057	-4.08649	-5.02987	-4.82761	-4.77199	-4.71776	0.678383
65.3266	-5.40313	-3.35737	-5.35457	-5.08531	-4.14559	-5.09201	-4.83704	-4.79977	-4.75935	0.690298
65.8291	-5.49313	-3.3786	-5.41117	-5.11731	-4.19786	-5.15261	-4.85585	-4.83083	-4.80467	0.703645
66.3317	-5.57713	-3.39576	-5.45771	-5.14587	-4.25125	-5.20286	-4.86755	-4.85614	-4.84429	0.715489
66.8342	-5.65652	-3.41009	-5.51234	-5.17223	-4.30679	-5.25825	-4.89083	-4.89196	-4.88738	0.729025
67.3367	-5.73953	-3.43166	-5.56025	-5.20564	-4.35476	-5.30089	-4.9105	-4.92002	-4.92791	0.740893
67.8392	-5.81057	-3.44342	-5.60935	-5.23015	-4.41137	-5.34496	-4.93445	-4.95493	-4.9674	0.752858
68.3417	-5.88648	-3.4644	-5.6613	-5.26336	-4.45736	-5.38409	-4.96451	-4.99017	-5.00896	0.764692
68.8442	-5.95432	-3.48114	-5.7058	-5.2924	-4.51063	-5.41479	-4.98969	-5.02202	-5.04635	0.774249
69.3467	-6.01797	-3.49793	-5.75923	-5.3211	-4.55823	-5.4495	-5.0269	-5.06303	-5.08674	0.785014
69.8492	-6.08319	-3.52227	-5.8039	-5.35592	-4.60497	-5.4713	-5.05757	-5.09549	-5.12433	0.792542
70.3518	-6.13592	-3.53864	-5.85395	-5.38214	-4.65468	-5.49713	-5.0961	-5.13644	-5.16188	0.800512
70.8543	-6.19281	-3.5664	-5.90263	-5.41726	-4.69516	-5.51639	-5.13531	-5.17437	-5.20004	0.80667
71.3568	-6.23957	-3.59008	-5.94722	-5.44656	-4.74357	-5.5312	-5.17208	-5.21117	-5.23518	0.810706
71.8593	-6.28228	-3.6167	-5.99869	-5.47634	-4.78074	-5.54975	-5.2176	-5.25445	-5.27207	0.815235
72.3618	-6.32419	-3.65049	-6.04029	-5.51022	-4.82275	-5.55719	-5.25432	-5.28866	-5.30601	0.815729
72.8643	-6.35296	-3.67742	-6.08904	-5.53525	-4.85912	-5.57136	-5.29973	-5.33143	-5.33954	0.817303
73.3668	-6.38479	-3.71602	-6.13133	-5.56851	-4.89141	-5.57785	-5.33967	-5.36736	-5.37212	0.815704
73.8693	-6.40446	-3.74878	-6.17235	-5.594	-4.92621	-5.58387	-5.37939	-5.4035	-5.40157	0.813136
74.3719	-6.42018	-3.78496	-6.21533	-5.62034	-4.94919	-5.59225	-5.4222	-5.44179	-5.43078	0.810404
74.8744	-6.43291	-3.82519	-6.24805	-5.64834	-4.97817	-5.59139	-5.45533	-5.47025	-5.4562	0.804015
75.3769	-6.43217	-3.85747	-6.28666	-5.66696	-4.99465	-5.5982	-5.49541	-5.50523	-5.47959	0.799581
75.8794	-6.43352	-3.899	-6.31395	-5.69223	-5.01263	-5.59559	-5.52444	-5.5291	-5.50006	0.791225
76.3819	-6.4209	-3.93114	-6.34166	-5.70701	-5.02448	-5.595	-5.55447	-5.55312	-5.51597	0.783718
76.8844	-6.40431	-3.96516	-6.36494	-5.72167	-5.02854	-5.59329	-5.5803	-5.57364	-5.52898	0.775232
77.3869	-6.38229	-3.99849	-6.37847	-5.73403	-5.03401	-5.58306	-5.59633	-5.58328	-5.53625	0.764309
77.8894	-6.34619	-4.02154	-6.39413	-5.7351	-5.02473	-5.57829	-5.61476	-5.59576	-5.53881	0.755826
78.392	-6.31065	-4.05	-6.39461	-5.73956	-5.01872	-5.56085	-5.6177	-5.59305	-5.53564	0.743068
78.8945	-6.259	-4.06492	-6.39539	-5.72979	-4.99846	-5.54519	-5.62117	-5.58958	-5.52544	0.733013
79.397	-6.20289	-4.07942	-6.38471	-5.71779	-4.97545	-5.52273	-5.61309	-5.57693	-5.50913	0.720708
79.8995	-6.13852	-4.08846	-6.36481	-5.69891	-4.94509	-5.49105	-5.59589	-5.55291	-5.48446	0.707679
80.402	-6.05916	-4.08519	-6.34107	-5.6664	-4.9024	-5.4603	-5.57526	-5.52778	-5.4522	0.696553
80.9045	-5.9784	-4.08401	-6.29957	-5.6336	-4.8592	-5.41327	-5.53691	-5.48472	-5.41121	0.681148
81.407	-5.87912	-4.06622	-6.25646	-5.5829	-4.79783	-5.36627	-5.49769	-5.44019	-5.36083	0.669557
81.9095	-5.7745	-4.04656	-6.19566	-5.52775	-4.73631	-5.30653	-5.44104	-5.3818	-5.30127	0.654076
82.4121	-5.65852	-4.01767	-6.12642	-5.46148	-4.65873	-5.23683	-5.37669	-5.31255	-5.23111	0.639782
82.9146	-5.52647	-3.97518	-6.04691	-5.37964	-4.57389	-5.16298	-5.30277	-5.23852	-5.1508	0.62591
83.4171	-5.39096	-3.93187	-5.94905	-5.29445	-4.48073	-5.07022	-5.21107	-5.14524	-5.0592	0.608668
83.9196	-5.23485	-3.86928	-5.84681	-5.18849	-4.37104	-4.97559	-5.11605	-5.04989	-4.9565	0.595617
84.4221	-5.07309	-3.80345	-5.72273	-5.07667	-4.25946	-4.86333	-4.99966	-4.93695	-4.84192	0.577731
84.9246	-4.89781	-3.72499	-5.59144	-4.95043	-4.12728	-4.74122	-4.87712	-4.81432	-4.71558	0.563073
85.4271	-4.70668	-3.6321	-5.44421	-4.80757	-3.99253	-4.61048	-4.73932	-4.68337	-4.57703	0.547102
85.9296	-4.51151	-3.5362	-5.28037	-4.65918	-3.84153	-4.45984	-4.58571	-4.53299	-4.42592	0.529566
86.4322	-4.29505	-3.41937	-5.10922	-4.48804	-3.68034	-4.30596	-4.42577	-4.37996	-4.26296	0.515612
86.9347	-4.07402	-3.29905	-4.91489	-4.31056	-3.51199	-4.13103	-4.24324	-4.20668	-4.08643	0.496808
87.4372	-3.83828	-3.16381	-4.7151	-4.11626	-3.32507	-3.94753	-4.05636	-4.02577	-3.89852	0.48255
87.9397	-3.5879	-3.01449	-4.49532	-3.90539	-3.13725	-3.7518	-3.85005	-3.83371	-3.69699	0.465511
88.4422	-3.3335	-2.86092	-4.26293	-3.68793	-2.92892	-3.53706	-3.632	-3.62385	-3.48339	0.44906
88.9447	-3.05792	-2.68579	-4.02058	-3.447	-2.71792	-3.31853	-3.40464	-3.41145	-3.25798	0.435086
89.4472	-2.7798	-2.5079	-3.75706	-3.20073	-2.49308	-3.07759	-3.15658	-3.17794	-3.01883	0.417546
89.9497	-2.48675	-2.31385	-3.49034	-2.93668	-2.25742	-2.83103	-2.90607	-2.94012	-2.77028	0.405128
90.4523	-2.18181	-2.10733	-3.20223	-2.65795	-2.01832	-2.57034	-2.63441	-2.68942	-2.50772	0.389861
90.9548	-1.87435	-1.89662	-2.90779	-2.37344	-1.76114	-2.29427	-2.35711	-2.42462	-2.23617	0.377074
91.4573	-1.54763	-1.66527	-2.60166	-2.06698	-1.50667	-2.01549	-2.06847	-2.15823	-1.9538	0.366338
91.9598	-1.22243	-1.43361	-2.28024	-1.75884	-1.23478	-1.71589	-1.76504	-1.8722	-1.66038	0.353995
92.4623	-0.883874	-1.18627	-1.95827	-1.43466	-0.963051	-1.41598	-1.46164	-1.58691	-1.36133	0.347005
92.9648	-0.538576	-0.930198	-1.61712	-1.10104	-0.683298	-1.10232	-1.13938	-1.28887	-1.0501	0.338566
93.4673	-0.19415	-0.67188	-1.27785	-0.765605	-0.3954	-0.780177	-0.819706	-0.98337	-0.736018	0.333457
93.9698	0.165235	-0.396072	-0.926995	-0.413077	-0.111304	-0.458053	-0.488753	-0.678711	-0.413466	0.33128
94.4724	0.516806	-0.124596	-0.570807	-0.0658683	0.186858	-0.120004	-0.153096	-0.359083	-0.0862237	0.328414
94.9749	0.878124	0.160125	-0.216931	0.292965	0.475415	0.211158	0.17974	-0.0470627	0.241692	0.33111
95.4774	1.23848	0.447451	0.149519	0.65287	0.774943	0.553572	0.524693	0.275508	0.577129	0.332995
95.9799	1.59284	0.733306	0.505289	1.00872	1.06863	0.894877	0.858271	0.596332	0.907283	0.337517
96.4824	1.95549	1.03124	0.870467	1.37442	1.36171	1.23264	1.2009	0.913283	1.24252	0.345009
96.9849	2.30224	1.31832	1.22853	1.72619	1.6578	1.57859	1.53574	1.23796	1.57317	0.350438
97.4874	2.65361	1.61442	1.58235	2.08395	1.94091	1.91008	1.866	1.54813	1.89993	0.360747
97.9899	2.9948	1.90511	1.93855	2.43321	2.23165	2.24761	2.19823	1.86426	2.22668	0.368726
98.4925	3.32109	2.18633	2.27218	2.76882	2.50015	2.56895	2.508	2.16454	2.53626	0.378638
98.995	3.65242	2.47644	2.62419	3.11082	2.78926	2.91618	2.83511	2.48865	2.86163	0.385493
99.4975	3.99669	2.78128	2.98565	3.4688	3.07616	3.23283	3.16943	2.7842	3.18688	0.399482
100	4.2189	2.97981	3.16949	3.6998	3.19022	3.29048	3.33969	2.83763	3.34075	0.437199

## Sheet: M1b_RightLeg_NW
StancePhase	NDevR_Meas1	NDevR_Meas2	NDevR_Meas3	NDevR_Meas4	NDevR_Meas5	NDevR_Meas6	NDevR_Meas7	NDevR_Meas8	NDevR_Mean	NDevR_SD
0	-3.00145	-2.7495	-2.75497	-2.96333	-2.75779	-3.36258	-2.91501	-3.20346	-2.96351	0.224319
0.502513	-2.9491	-2.6902	-2.68212	-2.90484	-2.66618	-3.2499	-2.82661	-3.07219	-2.88014	0.208018
1.00503	-2.834	-2.56149	-2.54342	-2.7783	-2.51188	-3.11783	-2.66255	-2.91974	-2.74115	0.211759
1.50754	-2.74151	-2.4572	-2.43272	-2.67775	-2.38885	-2.99429	-2.52946	-2.77785	-2.62495	0.20912
2.01005	-2.63573	-2.34056	-2.31	-2.56658	-2.25643	-2.87899	-2.38525	-2.6444	-2.50224	0.214246
2.51256	-2.53829	-2.23282	-2.19228	-2.46605	-2.12767	-2.74739	-2.24595	-2.49493	-2.38067	0.213535
3.01508	-2.4382	-2.12329	-2.07635	-2.36559	-2.0033	-2.6313	-2.1088	-2.36171	-2.26357	0.217843
3.51759	-2.3304	-2.00691	-1.9512	-2.26027	-1.86991	-2.50485	-1.96254	-2.2188	-2.13811	0.222905
4.0201	-2.23633	-1.90548	-1.84225	-2.17185	-1.75352	-2.38144	-1.83262	-2.07967	-2.02539	0.22509
4.52261	-2.12589	-1.78869	-1.71799	-2.07014	-1.62207	-2.26541	-1.68743	-1.9488	-1.9033	0.234137
5.02513	-2.02778	-1.68557	-1.60838	-1.98412	-1.50764	-2.13695	-1.55682	-1.80614	-1.78917	0.236897
5.52764	-1.92507	-1.57904	-1.49425	-1.89657	-1.38601	-2.02628	-1.42168	-1.68214	-1.67638	0.246295
6.03015	-1.81754	-1.46881	-1.37926	-1.80729	-1.26908	-1.90314	-1.28549	-1.54622	-1.55961	0.252526
6.53266	-1.72333	-1.37311	-1.27691	-1.73407	-1.16079	-1.78941	-1.16188	-1.42032	-1.45498	0.260169
7.03518	-1.61347	-1.26254	-1.16065	-1.6476	-1.04289	-1.6794	-1.02413	-1.29868	-1.34117	0.270583
7.53769	-1.51875	-1.16803	-1.0631	-1.57845	-0.944658	-1.56153	-0.904924	-1.16946	-1.23861	0.276862
8.0402	-1.41821	-1.06817	-0.954824	-1.50495	-0.832527	-1.46176	-0.774858	-1.0588	-1.13426	0.289771
8.54271	-1.31663	-0.967616	-0.853885	-1.43173	-0.737322	-1.34821	-0.651958	-0.934433	-1.03022	0.296988
9.04523	-1.22799	-0.880208	-0.758463	-1.37198	-0.637783	-1.24907	-0.534753	-0.824717	-0.935621	0.309446
9.54774	-1.12499	-0.778215	-0.65311	-1.29813	-0.540942	-1.14875	-0.407745	-0.713946	-0.833229	0.320041
10.0503	-1.03942	-0.693484	-0.56563	-1.24142	-0.455586	-1.04533	-0.299309	-0.600114	-0.742536	0.329823
10.5528	-0.946352	-0.60071	-0.462715	-1.17644	-0.358992	-0.957581	-0.176236	-0.502362	-0.647673	0.343919
11.0553	-0.855387	-0.509466	-0.373005	-1.11266	-0.283033	-0.855393	-0.06762	-0.390328	-0.555861	0.35158
11.5578	-0.775645	-0.428839	-0.279672	-1.05862	-0.193741	-0.770572	0.0430443	-0.296305	-0.470044	0.366033
12.0603	-0.682212	-0.333707	-0.182307	-0.989649	-0.11996	-0.679158	0.156141	-0.196255	-0.378388	0.374649
12.5628	-0.606958	-0.25616	-0.0980904	-0.937223	-0.0443955	-0.589405	0.25407	-0.0985753	-0.297092	0.385367
13.0653	-0.521671	-0.167845	0.00230774	-0.873362	0.03095	-0.51105	0.366553	-0.0132998	-0.210927	0.397101
13.5678	-0.440694	-0.0832441	0.0853374	-0.812488	0.0923151	-0.419032	0.459765	0.0849254	-0.129139	0.403175
14.0704	-0.368118	-0.00660362	0.178956	-0.758623	0.166369	-0.345768	0.562116	0.163213	-0.0510574	0.416118
14.5729	-0.282376	0.083749	0.267965	-0.690644	0.219439	-0.261424	0.658473	0.251764	0.0308683	0.421119
15.0754	-0.214802	0.156133	0.349735	-0.639628	0.285075	-0.183897	0.746357	0.332474	0.103931	0.43065
15.5779	-0.134921	0.241158	0.443269	-0.575479	0.337354	-0.112845	0.845161	0.405696	0.181174	0.438644
16.0804	-0.0617158	0.319622	0.517635	-0.517146	0.389144	-0.0309025	0.923791	0.489047	0.253684	0.442631
16.5829	0.00570485	0.392247	0.606424	-0.463721	0.443718	0.0322007	1.01629	0.552423	0.32316	0.453108
17.0854	0.0848906	0.476642	0.682123	-0.398028	0.482628	0.109377	1.09496	0.62917	0.39522	0.454847
17.5879	0.145838	0.542345	0.757981	-0.349766	0.535849	0.17483	1.17323	0.693152	0.459183	0.462929
18.0905	0.220646	0.621561	0.83835	-0.287266	0.568762	0.239279	1.25557	0.755247	0.526519	0.467547
18.593	0.286211	0.690802	0.902099	-0.23347	0.613537	0.31057	1.32067	0.823388	0.589225	0.469792
19.0955	0.348612	0.755954	0.98105	-0.182295	0.647924	0.364791	1.40069	0.8734	0.648766	0.477965
19.598	0.420937	0.830089	1.0413	-0.120872	0.679891	0.434635	1.46145	0.938416	0.71073	0.476845
20.1005	0.475386	0.884897	1.10923	-0.0765395	0.718004	0.488895	1.52964	0.986861	0.764546	0.483627
20.603	0.54488	0.953514	1.17321	-0.0167014	0.7395	0.547689	1.59353	1.0392	0.821852	0.484819
21.1055	0.602736	1.00882	1.22675	0.0323766	0.776875	0.608403	1.64664	1.09277	0.874422	0.485406
21.608	0.660138	1.06206	1.29267	0.0819299	0.795415	0.655424	1.71202	1.13188	0.923943	0.490852
22.1106	0.7253	1.12143	1.33814	0.140103	0.824925	0.717923	1.75658	1.18607	0.976309	0.486494
22.6131	0.773383	1.16182	1.39693	0.182573	0.847411	0.762375	1.81446	1.22146	1.02005	0.491674
23.1156	0.837276	1.21648	1.44378	0.241838	0.865523	0.81639	1.86018	1.26607	1.06844	0.488455
23.6181	0.887356	1.25547	1.48849	0.288786	0.892933	0.867039	1.90367	1.30679	1.11132	0.487437
24.1206	0.939659	1.29516	1.53962	0.339315	0.903	0.908667	1.95358	1.33804	1.15213	0.489116
24.6231	0.997226	1.3386	1.57276	0.396465	0.929937	0.96393	1.98531	1.38267	1.19586	0.481597
25.1256	1.03883	1.36462	1.62159	0.439389	0.939812	1.00031	2.03285	1.40791	1.23066	0.484953
25.6281	1.09647	1.40561	1.65271	0.499609	0.959301	1.05018	2.06251	1.44652	1.27161	0.476975
26.1307	1.13831	1.42962	1.69016	0.545798	0.975218	1.09146	2.09857	1.47618	1.30566	0.475314
26.6332	1.18492	1.45773	1.72616	0.598152	0.9848	1.12909	2.13319	1.502	1.33951	0.472593
27.1357	1.23408	1.48772	1.75027	0.654477	1.00658	1.17685	2.1558	1.53786	1.37545	0.463482
27.6382	1.26886	1.50296	1.7885	0.697948	1.01068	1.20646	2.19266	1.55535	1.40293	0.464915
28.1407	1.31958	1.53402	1.80671	0.758362	1.03217	1.25185	2.20931	1.58873	1.43759	0.453256
28.6432	1.35306	1.54774	1.83793	0.802915	1.03878	1.28391	2.23906	1.60866	1.46401	0.452147
29.1457	1.39398	1.56916	1.85971	0.855699	1.0533	1.31775	2.25923	1.63055	1.49242	0.445021
29.6482	1.43486	1.59068	1.87793	0.909287	1.06769	1.35685	2.27578	1.65784	1.52137	0.436663
30.1508	1.46357	1.60037	1.90522	0.951386	1.07375	1.38005	2.30142	1.66941	1.54315	0.435684
30.6533	1.50791	1.62601	1.91426	1.00935	1.09442	1.41947	2.30863	1.69765	1.57221	0.422662
31.1558	1.53423	1.63391	1.93979	1.04973	1.09728	1.44182	2.33247	1.70912	1.59229	0.42248
31.6583	1.57064	1.65227	1.94964	1.10005	1.11742	1.47102	2.34051	1.72808	1.61621	0.411961
32.1608	1.60453	1.66832	1.96482	1.14782	1.12498	1.49979	2.35403	1.74724	1.63894	0.406386
32.6633	1.62884	1.67507	1.98171	1.18576	1.13832	1.51628	2.36941	1.75492	1.65629	0.402593
33.1658	1.66805	1.6969	1.98592	1.23808	1.15485	1.54759	2.37223	1.77845	1.68026	0.391243
33.6683	1.68882	1.70043	2.00628	1.27163	1.16108	1.55956	2.39158	1.78372	1.69539	0.391464
34.1709	1.7219	1.71642	2.00799	1.31676	1.18391	1.58256	2.39245	1.80142	1.71543	0.379941
34.6734	1.74977	1.72725	2.0226	1.35615	1.18919	1.59924	2.40665	1.81427	1.73314	0.37801
35.1759	1.77061	1.73116	2.03108	1.38783	1.21115	1.6083	2.415	1.82121	1.74704	0.371988
35.6784	1.80491	1.74851	2.03514	1.4322	1.2232	1.62909	2.41922	1.84178	1.76676	0.364788
36.1809	1.82049	1.74718	2.05137	1.45727	1.23873	1.63002	2.43598	1.84448	1.77819	0.364577
36.6834	1.85	1.75978	2.04999	1.49542	1.26072	1.64496	2.43525	1.86338	1.79494	0.354885
37.1859	1.87152	1.7643	2.06612	1.52493	1.27066	1.64816	2.45243	1.87283	1.80887	0.355862
37.6884	1.88857	1.76435	2.06945	1.54919	1.29873	1.64916	2.45695	1.88244	1.81985	0.34926
38.191	1.91718	1.77579	2.07732	1.5842	1.3098	1.65755	2.46634	1.90199	1.83627	0.346876
38.6935	1.92721	1.76862	2.09039	1.59995	1.33639	1.64756	2.48127	1.90569	1.84463	0.346215
39.196	1.95244	1.77648	2.09034	1.62997	1.35575	1.65312	2.48329	1.92763	1.85863	0.340506
39.6985	1.96708	1.77357	2.10821	1.64862	1.37591	1.64272	2.50368	1.93633	1.86952	0.343553
40.201	1.97998	1.76878	2.10906	1.66459	1.40531	1.63572	2.50716	1.95114	1.87772	0.339029
40.7035	2.0023	1.77305	2.12223	1.68896	1.42082	1.63102	2.5232	1.97117	1.89159	0.34129
41.206	2.00673	1.75919	2.13248	1.69447	1.45516	1.61127	2.53633	1.97884	1.89681	0.342222
41.7085	2.02735	1.76104	2.13712	1.71496	1.47304	1.60711	2.54362	2.005	1.90866	0.341999
42.2111	2.03516	1.74958	2.15654	1.72155	1.50449	1.58446	2.56547	2.01544	1.91659	0.348162
42.7136	2.04415	1.73877	2.15894	1.72813	1.53118	1.57068	2.56955	2.03742	1.92235	0.348677
43.2161	2.06033	1.73432	2.17936	1.74067	1.5556	1.55419	2.59103	2.05949	1.93437	0.356229
43.7186	2.06	1.71266	2.19002	1.73561	1.59153	1.52793	2.60166	2.07407	1.93668	0.361995
44.2211	2.07671	1.70698	2.20441	1.74639	1.61182	1.51623	2.6149	2.10575	1.9479	0.36842
44.7236	2.07914	1.68595	2.22774	1.74187	1.65103	1.48606	2.63589	2.12086	1.95357	0.380042
45.2261	2.08621	1.66835	2.23811	1.74102	1.67468	1.47001	2.64243	2.15182	1.95908	0.38735
45.7286	2.09877	1.65467	2.26848	1.74469	1.70961	1.44733	2.66775	2.17762	1.97111	0.401212
46.2312	2.09749	1.62576	2.28438	1.73387	1.74244	1.42191	2.67701	2.2012	1.97301	0.413137
46.7337	2.11463	1.61342	2.31241	1.74073	1.77007	1.4094	2.69713	2.23844	1.98703	0.426041
47.2362	2.11745	1.58502	2.3414	1.73287	1.81133	1.38111	2.71679	2.25936	1.99317	0.442916
47.7387	2.12927	1.56384	2.36396	1.73376	1.83565	1.37143	2.72868	2.29853	2.00314	0.455509
48.2412	2.14576	1.54531	2.40381	1.73916	1.8786	1.35262	2.75685	2.32741	2.01869	0.47361
48.7437	2.15235	1.51532	2.42705	1.73489	1.90731	1.33874	2.76732	2.35951	2.02531	0.48837
49.2462	2.17902	1.50347	2.46755	1.75074	1.94473	1.33534	2.79465	2.40053	2.047	0.504036
49.7487	2.19227	1.47676	2.49992	1.75362	1.98283	1.32052	2.81349	2.42723	2.05833	0.521047
50.2513	2.21885	1.46208	2.53278	1.77017	2.01291	1.32716	2.83314	2.47304	2.07877	0.533863
50.7538	2.24919	1.44987	2.5755	1.79089	2.05842	1.32311	2.86323	2.5045	2.10184	0.550063
51.2563	2.27331	1.43099	2.60215	1.80604	2.08602	1.33113	2.87816	2.54421	2.119	0.561569
51.7588	2.31808	1.43192	2.64708	1.84217	2.13127	1.34623	2.9126	2.58684	2.15202	0.573771
52.2613	2.34964	1.41975	2.67631	1.86578	2.16353	1.35519	2.93254	2.61784	2.17257	0.584317
52.7638	2.39747	1.42383	2.71335	1.90593	2.20098	1.38614	2.9617	2.666	2.20693	0.591701
53.2663	2.44687	1.42961	2.75119	1.94794	2.24089	1.40536	2.99298	2.69596	2.23885	0.599716
53.7688	2.49251	1.43241	2.7779	1.98637	2.26885	1.44175	3.01441	2.73737	2.26895	0.60333
54.2714	2.55753	1.45471	2.82071	2.04398	2.31233	1.48006	3.05323	2.77435	2.31211	0.607239
54.7739	2.60825	1.46384	2.84448	2.08736	2.33596	1.51655	3.07406	2.80301	2.34169	0.608187
55.2764	2.67621	1.49082	2.8825	2.14776	2.3747	1.57208	3.1102	2.84501	2.38741	0.607874
55.7789	2.74169	1.51636	2.91279	2.20576	2.40117	1.61427	3.1394	2.86697	2.4248	0.60657
56.2814	2.80412	1.54048	2.94025	2.2611	2.4289	1.67592	3.16638	2.90319	2.46504	0.602978
56.7839	2.88242	1.58157	2.97892	2.33277	2.461	1.73302	3.20511	2.92891	2.51296	0.599604
57.2864	2.94379	1.60823	3.00022	2.3888	2.47831	1.79208	3.2267	2.95166	2.54872	0.593958
57.7889	3.02144	1.65305	3.03984	2.46243	2.51195	1.86488	3.26688	2.98369	2.60052	0.588799
58.2915	3.09108	1.69266	3.0654	2.5301	2.52578	1.92353	3.29304	2.9971	2.63984	0.582399
58.794	3.15752	1.73228	3.09736	2.59697	2.55334	2.00188	3.32563	3.02723	2.68653	0.575727
59.2965	3.23526	1.786	3.13325	2.67766	2.57127	2.06922	3.36213	3.04281	2.7347	0.56957
59.799	3.29372	1.82468	3.15715	2.74237	2.58798	2.1422	3.38645	3.06184	2.77455	0.561992
60.3015	3.36759	1.88197	3.19918	2.82545	2.61224	2.22234	3.42885	3.08575	2.82792	0.556099
60.804	3.42886	1.93101	3.22354	2.8996	2.62045	2.28943	3.45332	3.09469	2.86761	0.549018
61.3065	3.48822	1.98225	3.26184	2.97535	2.64639	2.37542	3.49159	3.12133	2.9178	0.542585
61.809	3.55534	2.04504	3.29555	3.06243	2.65397	2.44602	3.52505	3.13089	2.96429	0.5373
62.3116	3.60299	2.09315	3.32494	3.13394	2.67432	2.52683	3.55398	3.14994	3.00751	0.530281
62.8141	3.66628	2.16034	3.3681	3.22448	2.68871	2.60877	3.59651	3.16887	3.06026	0.526459
63.3166	3.71417	2.21664	3.39362	3.30351	2.70006	2.68149	3.62107	3.17777	3.10104	0.520689
63.8191	3.76284	2.27742	3.4375	3.38666	2.72258	2.77172	3.66381	3.2034	3.15324	0.516607
64.3216	3.81665	2.34685	3.4692	3.47839	2.72872	2.84485	3.69396	3.21086	3.19869	0.514148
64.8241	3.85233	2.40212	3.50532	3.55528	2.75406	2.93289	3.72816	3.23272	3.24536	0.509254
65.3266	3.90432	2.47627	3.54787	3.65126	2.76337	3.01677	3.76836	3.24928	3.29719	0.509707
65.8291	3.93922	2.53684	3.57673	3.73313	2.78436	3.09698	3.79428	3.26162	3.3404	0.506391
66.3317	3.97823	2.60376	3.62444	3.82124	2.8033	3.19216	3.83857	3.28801	3.39371	0.507089
66.8342	4.02011	2.67574	3.65489	3.91447	2.81722	3.27055	3.86487	3.29688	3.43934	0.508426
67.3367	4.04608	2.73394	3.69738	3.99339	2.84529	3.36728	3.90262	3.32357	3.48869	0.507926
67.8392	4.08882	2.80975	3.7372	4.0904	2.85631	3.45477	3.93694	3.34019	3.5393	0.513875
68.3417	4.11331	2.86879	3.76982	4.17029	2.88655	3.54414	3.96333	3.35858	3.58435	0.514461
68.8442	4.14501	2.9351	3.81718	4.25784	2.90229	3.6437	4.00379	3.3866	3.63644	0.521772
69.3467	4.17694	3.00173	3.84534	4.34627	2.92693	3.72727	4.02426	3.39889	3.68095	0.527141
69.8492	4.1952	3.05423	3.89007	4.42088	2.952	3.82942	4.06077	3.43002	3.72907	0.533261
70.3518	4.22974	3.12153	3.92293	4.51175	2.96853	3.91615	4.08478	3.44643	3.77523	0.544154
70.8543	4.24476	3.16807	3.95624	4.58263	3.00025	4.00815	4.10884	3.46956	3.81731	0.550218
71.3568	4.26933	3.22162	3.99637	4.66222	3.01298	4.10221	4.13936	3.49606	3.86252	0.563633
71.8593	4.29087	3.26975	4.01906	4.73804	3.04298	4.18045	4.15217	3.50931	3.90033	0.572691
72.3618	4.3007	3.30336	4.05879	4.80055	3.05882	4.27378	4.18187	3.53988	3.93972	0.585121
72.8643	4.32522	3.3484	4.07948	4.87654	3.07916	4.3452	4.19234	3.55182	3.97477	0.598196
73.3668	4.32865	3.36961	4.10783	4.92947	3.10102	4.42368	4.21037	3.57431	4.00562	0.608726
73.8693	4.34283	3.39831	4.13304	4.99118	3.10978	4.49467	4.22509	3.59303	4.03599	0.623677
74.3719	4.34969	3.417	4.14606	5.04355	3.13317	4.55101	4.22747	3.60192	4.05874	0.633599
74.8744	4.34593	3.42255	4.17234	5.08266	3.13495	4.61679	4.243	3.62451	4.08034	0.647204
75.3769	4.35367	3.43703	4.17609	5.13123	3.15052	4.65583	4.23587	3.62606	4.09579	0.657539
75.8794	4.33809	3.42649	4.19245	5.15367	3.15151	4.7028	4.2414	3.64068	4.10589	0.667915
76.3819	4.33318	3.42467	4.19558	5.18453	3.15155	4.73308	4.23373	3.64446	4.1126	0.678261
76.8844	4.31598	3.40931	4.1937	5.20067	3.15324	4.75166	4.2213	3.64264	4.11106	0.685345
77.3869	4.28897	3.38328	4.19741	5.20439	3.13687	4.77312	4.21469	3.64923	4.106	0.694399
77.8894	4.26949	3.36387	4.17915	5.21366	3.13363	4.76643	4.18649	3.63422	4.09337	0.698897
78.392	4.22487	3.31937	4.1748	5.19506	3.10632	4.76837	4.17255	3.63319	4.07432	0.70526
78.8945	4.19043	3.28469	4.1492	5.18469	3.08885	4.74684	4.13769	3.61484	4.04965	0.708039
79.397	4.13899	3.23332	4.1262	5.15493	3.05677	4.71861	4.10576	3.5952	4.01622	0.710727
79.8995	4.07901	3.17368	4.09907	5.11426	3.01866	4.68683	4.06991	3.57713	3.97732	0.71262
80.402	4.02252	3.11759	4.0548	5.07515	2.98261	4.62897	4.01714	3.5383	3.92963	0.711401
80.9045	3.94022	3.03628	4.02173	5.00748	2.92466	4.57965	3.97569	3.51206	3.87472	0.71247
81.407	3.86782	2.96471	3.96325	4.94774	2.87854	4.50266	3.90894	3.46284	3.81206	0.708466
81.9095	3.77492	2.873	3.91331	4.86471	2.80725	4.42457	3.8508	3.41585	3.74055	0.707504
82.4121	3.67587	2.77515	3.84926	4.77284	2.74237	4.33667	3.77857	3.36252	3.66165	0.703045
82.9146	3.57706	2.67744	3.77547	4.67864	2.66399	4.22733	3.69669	3.29072	3.57342	0.698457
83.4171	3.45349	2.55546	3.70632	4.55632	2.57562	4.12511	3.61948	3.22819	3.4775	0.69509
83.9196	3.33995	2.44341	3.61205	4.44163	2.49053	3.99377	3.5173	3.13904	3.37221	0.687021
84.4221	3.2036	2.30928	3.52895	4.30094	2.3814	3.86655	3.42641	3.05527	3.25905	0.683727
84.9246	3.0638	2.17219	3.42372	4.15434	2.28352	3.72411	3.31363	2.95791	3.13665	0.675046
85.4271	2.92097	2.03265	3.31703	4.00246	2.16125	3.56688	3.1997	2.84659	3.00594	0.669268
85.9296	2.75504	1.87103	3.20615	3.82502	2.04298	3.41439	3.08189	2.74054	2.86713	0.663124
86.4322	2.59881	1.71951	3.07494	3.65591	1.91386	3.23452	2.94427	2.60757	2.71867	0.654118
86.9347	2.41839	1.54482	2.95373	3.46061	1.77242	3.06337	2.8171	2.4829	2.56417	0.65053
87.4372	2.23774	1.3704	2.80646	3.26399	1.63663	2.87348	2.66452	2.3394	2.39908	0.641277
87.9397	2.05172	1.19124	2.66511	3.06093	1.47681	2.67684	2.51855	2.18826	2.22868	0.637238
88.4422	1.846	0.993267	2.51086	2.83707	1.3289	2.4821	2.36051	2.03829	2.04962	0.63171
88.9447	1.65046	0.805894	2.34471	2.62313	1.15976	2.26448	2.1916	1.86453	1.86307	0.625209
89.4472	1.43137	0.596161	2.1843	2.38481	0.994143	2.05892	2.02948	1.7016	1.6726	0.623784
89.9497	1.21632	0.391267	1.99925	2.15056	0.82271	1.83318	1.84407	1.51759	1.47187	0.616943
90.4523	0.995111	0.181398	1.82539	1.90994	0.639469	1.60914	1.67113	1.33386	1.27068	0.615998
90.9548	0.759441	-0.0414509	1.63284	1.65472	0.466516	1.38439	1.48105	1.14835	1.06073	0.612711
91.4573	0.53557	-0.25135	1.43919	1.41163	0.273005	1.14413	1.29136	0.945943	0.848685	0.609196
91.9598	0.291266	-0.479747	1.24601	1.14784	0.0944464	0.91864	1.10372	0.756996	0.634897	0.609964
92.4623	0.0567114	-0.696956	1.03561	0.894169	-0.0987436	0.674927	0.90053	0.548608	0.414357	0.605293
92.9648	-0.182589	-0.916975	0.839462	0.635695	-0.286154	0.441921	0.71311	0.349512	0.199248	0.606306
93.4673	-0.429027	-1.14213	0.624122	0.370047	-0.471423	0.20723	0.508181	0.147635	-0.0231712	0.604262
93.9698	-0.660609	-1.35068	0.419003	0.119481	-0.664841	-0.0331807	0.314913	-0.0612911	-0.23965	0.602039
94.4724	-0.907202	-1.57186	0.21027	-0.146459	-0.840988	-0.256464	0.119565	-0.254174	-0.455914	0.603384
94.9749	-1.13737	-1.77489	-0.00378421	-0.395799	-1.03107	-0.49302	-0.0797878	-0.461476	-0.67215	0.599016
95.4774	-1.36913	-1.97734	-0.202716	-0.647055	-1.20125	-0.710414	-0.262796	-0.650763	-0.877684	0.600214
95.9799	-1.59967	-2.17677	-0.415835	-0.897296	-1.37696	-0.929037	-0.458879	-0.842265	-1.08709	0.597656
96.4824	-1.81159	-2.35608	-0.609105	-1.129	-1.54306	-1.14279	-0.634276	-1.03011	-1.282	0.59532
96.9849	-2.032	-2.54228	-0.807654	-1.36975	-1.69774	-1.33798	-0.814107	-1.20034	-1.47523	0.595982
97.4874	-2.22943	-2.70474	-0.998052	-1.58758	-1.85591	-1.54013	-0.98527	-1.37868	-1.65997	0.591162
97.9899	-2.42493	-2.86427	-1.17448	-1.80406	-1.98974	-1.71629	-1.14189	-1.53208	-1.83097	0.592177
98.4925	-2.6098	-3.01338	-1.35419	-2.01001	-2.12914	-1.89126	-1.30182	-1.68551	-1.99939	0.589289
98.995	-2.77505	-3.14227	-1.51418	-2.19707	-2.25167	-2.0671	-1.4409	-1.83855	-2.15335	0.585383
99.4975	-2.96006	-3.2868	-1.69198	-2.40754	-2.37585	-2.21216	-1.59578	-1.96328	-2.31168	0.587049
100	-3.06074	-3.36228	-1.77412	-2.52421	-2.4262	-2.25109	-1.6664	-1.99812	-2.38289	0.596408

## Sheet: M2_LeftLeg_NH
StancePhase	NEleL_Meas1	NEleL_Meas2	NEleL_Meas3	NEleL_Meas4	NEleL_Meas5	NEleL_Meas6	NEleL_Meas7	NEleL_Meas8	NEleL_Meas9	NEleL_Meas10	NEleL_Mean	NEleL_SD
0	4.42704	5.03591	4.83088	5.34091	4.85042	5.51135	4.87798	4.34653	4.63829	5.39872	4.9258	0.399293
0.502513	4.34517	4.95562	4.75581	5.27259	4.79797	5.41863	4.8262	4.2456	4.57083	5.30584	4.84942	0.398763
1.00503	4.26441	4.85102	4.6797	5.17053	4.73486	5.32212	4.75305	4.1196	4.50251	5.20031	4.75981	0.396629
1.50754	4.20018	4.75054	4.61462	5.06694	4.67318	5.23552	4.68068	3.99929	4.44468	5.10102	4.67667	0.393523
2.01005	4.1299	4.65233	4.54547	4.97227	4.62323	5.13827	4.62118	3.88769	4.37947	4.99732	4.59471	0.390103
2.51256	4.06884	4.55804	4.48845	4.86993	4.57331	5.05006	4.5595	3.77272	4.32585	4.9004	4.51671	0.387946
3.01508	4.01408	4.45647	4.42589	4.76652	4.5269	4.95225	4.50186	3.65908	4.26595	4.79435	4.43633	0.384104
3.51759	3.95855	4.36558	4.37427	4.66782	4.49134	4.86194	4.45449	3.55232	4.21621	4.69767	4.36402	0.383139
4.0201	3.91831	4.27169	4.32514	4.56057	4.45289	4.77084	4.40437	3.44104	4.16898	4.59974	4.29136	0.382251
4.52261	3.87707	4.17992	4.27761	4.46403	4.43044	4.6796	4.37047	3.34253	4.12454	4.50241	4.22486	0.382801
5.02513	3.84628	4.09791	4.24289	4.36098	4.40582	4.59861	4.33604	3.23863	4.0932	4.41645	4.16368	0.387636
5.52764	3.82574	4.01068	4.20429	4.26476	4.39394	4.51248	4.31348	3.14749	4.05967	4.326	4.10585	0.391999
6.03015	3.80569	3.9352	4.17992	4.17257	4.3876	4.44088	4.30038	3.05603	4.04289	4.24906	4.05702	0.402957
6.53266	3.8026	3.86163	4.15697	4.07893	4.38548	4.36751	4.2902	2.97207	4.02693	4.17529	4.01176	0.414136
7.03518	3.80073	3.78913	4.13972	3.99863	4.39738	4.30339	4.29766	2.89591	4.02183	4.10595	3.97503	0.430339
7.53769	3.80832	3.72921	4.13416	3.91401	4.40688	4.24691	4.30449	2.82047	4.02631	4.05117	3.94419	0.449462
8.0402	3.82754	3.66502	4.12588	3.84222	4.4325	4.19059	4.32712	2.75913	4.03216	3.99467	3.91968	0.470153
8.54271	3.84561	3.61043	4.13259	3.77236	4.4563	4.14906	4.35482	2.69472	4.05393	3.95308	3.90229	0.496065
9.04523	3.87896	3.56	4.13775	3.70631	4.48977	4.10363	4.38824	2.64505	4.07275	3.9157	3.88982	0.520867
9.54774	3.91254	3.50698	4.14991	3.65133	4.52818	4.07134	4.43535	2.59396	4.10509	3.8824	3.88371	0.551255
10.0503	3.95138	3.46569	4.16921	3.59224	4.5659	4.03978	4.47983	2.55225	4.13876	3.86282	3.88178	0.580147
10.5528	4.00019	3.41929	4.18451	3.54667	4.61511	4.01226	4.53976	2.515	4.17616	3.83998	3.88489	0.612462
11.0553	4.04379	3.37791	4.21196	3.49812	4.65711	3.99399	4.59837	2.47904	4.22281	3.82996	3.89131	0.64544
11.5578	4.09868	3.34144	4.2328	3.45592	4.71057	3.97116	4.66439	2.45363	4.26401	3.82204	3.90147	0.677934
12.0603	4.15115	3.29883	4.25989	3.41911	4.75863	3.96141	4.73767	2.42349	4.3174	3.81579	3.91434	0.713934
12.5628	4.20346	3.26632	4.28773	3.37868	4.8105	3.94636	4.80771	2.40592	4.36409	3.82106	3.92918	0.746565
13.0653	4.26313	3.2293	4.31027	3.34977	4.86468	3.93926	4.89076	2.38305	4.41682	3.82086	3.94679	0.783094
13.5678	4.31346	3.19359	4.3411	3.31414	4.91267	3.93402	4.96722	2.36901	4.46956	3.83142	3.96462	0.816814
14.0704	4.37119	3.16446	4.36137	3.2869	4.96935	3.92684	5.05236	2.35448	4.51752	3.8422	3.98467	0.851507
14.5729	4.42476	3.12772	4.38774	3.25923	5.01494	3.92936	5.13735	2.34127	4.57281	3.85275	4.00479	0.886315
15.0754	4.47418	3.09969	4.40965	3.23029	5.06821	3.92399	5.21986	2.33432	4.61679	3.87319	4.02502	0.918653
15.5779	4.52984	3.06917	4.4273	3.20956	5.11401	3.92907	5.31072	2.32179	4.66816	3.8865	4.04661	0.952924
16.0804	4.57424	3.03686	4.45024	3.18089	5.15926	3.92935	5.39157	2.31962	4.71113	3.90908	4.06622	0.983768
16.5829	4.62381	3.01259	4.46163	3.16198	5.20574	3.93261	5.48139	2.30964	4.75325	3.9305	4.08732	1.01575
17.0854	4.66931	2.98025	4.48003	3.13797	5.24247	3.93994	5.56415	2.30855	4.79589	3.95031	4.10689	1.04552
17.5879	4.7082	2.9545	4.49066	3.11625	5.28663	3.94116	5.64684	2.30324	4.82802	3.97887	4.12544	1.07471
18.0905	4.7532	2.92851	4.4997	3.09848	5.31805	3.95256	5.73207	2.3005	4.86676	3.9991	4.14489	1.10288
18.593	4.78621	2.89778	4.5113	3.07395	5.35514	3.95534	5.80694	2.30045	4.89237	4.0276	4.16071	1.12954
19.0955	4.82276	2.87565	4.51207	3.05896	5.38503	3.96571	5.88993	2.29561	4.92177	4.054	4.17815	1.15568
19.598	4.85609	2.84566	4.5203	3.03573	5.41213	3.97362	5.96102	2.29917	4.94456	4.07791	4.19262	1.17975
20.1005	4.88109	2.81942	4.51829	3.01813	5.44144	3.98002	6.03526	2.29403	4.96169	4.10985	4.20592	1.204
20.603	4.91243	2.79506	4.51747	2.99963	5.45969	3.99286	6.10598	2.29804	4.98166	4.13269	4.21955	1.22541
21.1055	4.93181	2.76343	4.51599	2.97723	5.4857	3.99677	6.16889	2.29523	4.98843	4.1632	4.22867	1.24758
21.608	4.95333	2.74008	4.50527	2.96223	5.49935	4.01023	6.23755	2.29678	5.00156	4.19096	4.23973	1.26707
22.1106	4.97283	2.70979	4.50135	2.93779	5.51792	4.01569	6.2924	2.29788	5.00273	4.21558	4.2464	1.28634
22.6131	4.98259	2.68007	4.48535	2.92124	5.53101	4.02488	6.35327	2.29592	5.00449	4.24769	4.25265	1.30492
23.1156	4.99881	2.65415	4.47274	2.89924	5.54017	4.03423	6.40534	2.30028	5.00316	4.27001	4.25781	1.32105
23.6181	5.00337	2.61918	4.45583	2.87708	5.55332	4.03766	6.45416	2.29612	4.9927	4.29943	4.25889	1.33863
24.1206	5.00851	2.59132	4.43168	2.85865	5.55508	4.04879	6.50498	2.30105	4.98746	4.32543	4.2613	1.35281
24.6231	5.01278	2.55811	4.41246	2.83167	5.56526	4.0492	6.5432	2.29736	4.9684	4.34764	4.25861	1.36825
25.1256	5.00603	2.52221	4.38009	2.81307	5.56421	4.05699	6.58885	2.29974	4.95466	4.37674	4.25626	1.38198
25.6281	5.00555	2.49153	4.35253	2.78569	5.56743	4.05828	6.62217	2.2987	4.9318	4.39534	4.2509	1.39487
26.1307	4.99393	2.45078	4.3171	2.76188	5.56722	4.05875	6.65737	2.29673	4.90612	4.42047	4.24303	1.40835
26.6332	4.98124	2.41516	4.27696	2.73723	5.56208	4.06185	6.69	2.29853	4.8811	4.44151	4.23457	1.41978
27.1357	4.9688	2.37606	4.23919	2.70671	5.56266	4.05544	6.71379	2.29277	4.84446	4.45816	4.2218	1.4322
27.6382	4.94433	2.33113	4.18853	2.68311	5.55175	4.05698	6.74435	2.29534	4.81433	4.48112	4.2091	1.44347
28.1407	4.92583	2.29212	4.14359	2.64915	5.54964	4.04768	6.76142	2.28818	4.7713	4.49295	4.19219	1.45478
28.6432	4.89701	2.24286	4.08819	2.62149	5.53763	4.04278	6.78471	2.28833	4.7314	4.51079	4.17452	1.46599
29.1457	4.8656	2.19615	4.03119	2.58843	5.52901	4.03414	6.80095	2.28234	4.68602	4.52396	4.15378	1.47724
29.6482	4.8356	2.14805	3.9739	2.55319	5.51903	4.02064	6.81373	2.2776	4.63439	4.53225	4.13084	1.48803
30.1508	4.79297	2.09155	3.90549	2.52161	5.50313	4.01229	6.83062	2.27373	4.58658	4.54639	4.10643	1.49988
30.6533	4.75594	2.04109	3.84316	2.48016	5.49442	3.99259	6.83548	2.26376	4.52587	4.54892	4.07814	1.51099
31.1558	4.7098	1.9812	3.76896	2.44601	5.47436	3.98042	6.84904	2.26054	4.47167	4.55712	4.04991	1.52288
31.6583	4.65974	1.92114	3.69636	2.40288	5.46315	3.95918	6.85227	2.24711	4.40685	4.56026	4.01689	1.53576
32.1608	4.61239	1.86191	3.62085	2.36142	5.44359	3.93913	6.85778	2.24143	4.34227	4.55825	3.9839	1.54734
32.6633	4.55233	1.7927	3.53704	2.31933	5.42641	3.91891	6.86345	2.22712	4.27618	4.5618	3.94753	1.5622
33.1658	4.49758	1.72916	3.45895	2.26976	5.40993	3.89073	6.86089	2.2159	4.20106	4.5535	3.90875	1.57487
33.6683	4.43537	1.65802	3.36881	2.22663	5.38671	3.86967	6.86725	2.20225	4.13204	4.55069	3.86974	1.59031
34.1709	4.36829	1.58428	3.28317	2.1727	5.37197	3.83719	6.86199	2.18419	4.0504	4.54257	3.82567	1.60604
34.6734	4.30536	1.51366	3.1924	2.12365	5.3463	3.81082	6.86393	2.17045	3.97411	4.52915	3.78298	1.62123
35.1759	4.23022	1.43268	3.09699	2.06962	5.32935	3.77845	6.8618	2.1466	3.89066	4.52107	3.73574	1.6402
35.6784	4.16022	1.35674	3.00642	2.0119	5.3058	3.74392	6.85676	2.13001	3.80442	4.50096	3.68772	1.65646
36.1809	4.0848	1.27601	2.90507	1.95807	5.28361	3.71273	6.85865	2.10283	3.72056	4.48616	3.63885	1.67687
36.6834	4.00395	1.19084	2.81069	1.89385	5.26419	3.67157	6.84997	2.0801	3.62613	4.46578	3.58571	1.69628
37.1859	3.92879	1.11104	2.70984	1.83629	5.23738	3.63841	6.85156	2.0517	3.53909	4.43995	3.53441	1.71674
37.6884	3.84246	1.02187	2.60853	1.77038	5.22017	3.59523	6.84558	2.02089	3.44142	4.41917	3.47857	1.73964
38.191	3.76116	0.936978	2.511	1.70506	5.19277	3.55583	6.84244	1.99151	3.34733	4.38616	3.42303	1.76076
38.6935	3.67679	0.850821	2.40524	1.64006	5.17377	3.51422	6.84256	1.953	3.25048	4.35823	3.36652	1.78561
39.196	3.58674	0.759254	2.30833	1.56715	5.15015	3.46736	6.83528	1.92068	3.14852	4.32447	3.30679	1.80886
39.6985	3.50386	0.67505	2.20456	1.50095	5.12687	3.42676	6.83897	1.8768	3.05257	4.28513	3.24915	1.83417
40.201	3.41122	0.583661	2.10452	1.42478	5.10843	3.37555	6.83306	1.83848	2.94635	4.2506	3.18767	1.85992
40.7035	3.32346	0.495717	2.00705	1.35301	5.08219	3.33207	6.83492	1.79189	2.84814	4.20377	3.12722	1.88552
41.206	3.23505	0.410275	1.90468	1.27782	5.06646	3.28129	6.83552	1.74522	2.7431	4.16194	3.06614	1.91297
41.7085	3.14092	0.319183	1.81212	1.19868	5.04155	3.23149	6.83328	1.69715	2.63999	4.11421	3.00286	1.93925
42.2111	3.0553	0.236765	1.713	1.12457	5.02447	3.18341	6.84009	1.64184	2.53922	4.06103	2.94197	1.9675
42.7136	2.9616	0.149981	1.62115	1.0409	5.00478	3.12775	6.83713	1.5912	2.43242	4.01262	2.87795	1.9946
43.2161	2.87265	0.0654395	1.5304	0.96411	4.98422	3.08024	6.84489	1.52911	2.33476	3.95214	2.81579	2.02299
43.7186	2.7856	-0.0133103	1.4382	0.880804	4.97017	3.02277	6.84681	1.47311	2.22897	3.89677	2.75299	2.05091
44.2211	2.69318	-0.0975289	1.35565	0.797971	4.94771	2.97141	6.85063	1.40693	2.13098	3.83569	2.68926	2.07871
44.7236	2.61065	-0.172773	1.26726	0.717231	4.93592	2.91606	6.85916	1.3427	2.03089	3.7695	2.62766	2.10742
45.2261	2.52222	-0.249355	1.18859	0.629189	4.91549	2.85826	6.85919	1.27412	1.93088	3.7083	2.56369	2.13413
45.7286	2.4386	-0.325145	1.10932	0.548639	4.90134	2.80511	6.86981	1.20038	1.83758	3.63557	2.50212	2.16279
46.2312	2.35955	-0.392591	1.0317	0.459785	4.88563	2.74229	6.87032	1.12888	1.73784	3.56844	2.43918	2.18887
46.7337	2.27565	-0.464846	0.962366	0.375261	4.86666	2.68731	6.876	1.04649	1.64848	3.49629	2.37697	2.2157
47.2362	2.2026	-0.528776	0.887934	0.289246	4.8543	2.62325	6.8798	0.969575	1.55351	3.41994	2.31514	2.24181
47.7387	2.12551	-0.591092	0.824129	0.199336	4.83146	2.56177	6.87692	0.880974	1.46429	3.34937	2.25227	2.26557
48.2412	2.05243	-0.654265	0.757404	0.11554	4.81735	2.49896	6.8809	0.795753	1.37682	3.26848	2.19094	2.29094
48.7437	1.98551	-0.707665	0.694296	0.0231766	4.7933	2.42997	6.87125	0.703499	1.28661	3.19424	2.12742	2.31215
49.2462	1.91321	-0.765085	0.636507	-0.0624048	4.77178	2.36748	6.86776	0.608695	1.20511	3.11623	2.06593	2.3345
49.7487	1.85126	-0.816027	0.573757	-0.152834	4.74768	2.29493	6.85493	0.514043	1.11632	3.03551	2.00196	2.35441
50.2513	1.78593	-0.863189	0.520618	-0.243175	4.71625	2.22994	6.8379	0.410908	1.03629	2.96185	1.93933	2.37212
50.7538	1.72261	-0.91346	0.461586	-0.330035	4.68982	2.15983	6.82177	0.313235	0.952324	2.8796	1.87573	2.39057
51.2563	1.6657	-0.954478	0.40683	-0.423644	4.65007	2.0912	6.79132	0.204959	0.870019	2.80526	1.81072	2.4044
51.7588	1.60198	-0.999586	0.352987	-0.509236	4.61638	2.02711	6.76661	0.102475	0.791552	2.72848	1.74787	2.41954
52.2613	1.54687	-1.04209	0.293665	-0.601319	4.57157	1.95757	6.72741	-0.00748356	0.706911	2.64987	1.6803	2.43136
52.7638	1.48817	-1.08059	0.24098	-0.689031	4.52593	1.89856	6.6879	-0.116163	0.630811	2.57863	1.61652	2.44179
53.2663	1.4288	-1.12553	0.178934	-0.776103	4.47727	1.83329	6.64345	-0.225703	0.546998	2.49883	1.54802	2.45211
53.7688	1.37554	-1.16359	0.12088	-0.866579	4.41822	1.77591	6.58771	-0.340056	0.468911	2.42626	1.48032	2.45838
54.2714	1.31422	-1.20584	0.0592182	-0.949687	4.36313	1.71871	6.53625	-0.448967	0.389037	2.35041	1.41265	2.4658
54.7739	1.26	-1.24898	-0.00683704	-1.03984	4.29294	1.66102	6.46882	-0.566165	0.307133	2.27174	1.33998	2.46944
55.2764	1.20273	-1.28709	-0.0680785	-1.12298	4.22664	1.61136	6.40513	-0.675522	0.231166	2.19941	1.27228	2.47242
55.7789	1.14302	-1.33223	-0.138374	-1.20877	4.149	1.55501	6.33195	-0.791651	0.147638	2.1179	1.19735	2.47398
56.2814	1.08968	-1.37127	-0.202353	-1.29426	4.06816	1.50871	6.25311	-0.902579	0.0724116	2.04315	1.12648	2.47243
56.7839	1.02788	-1.41187	-0.270856	-1.37448	3.98509	1.45746	6.17607	-1.01455	-0.00861135	1.96505	1.05312	2.4712
57.2864	0.971931	-1.45487	-0.339675	-1.46036	3.89076	1.41064	6.08532	-1.12693	-0.0863794	1.88436	0.97748	2.46626
57.7889	0.913731	-1.49098	-0.404046	-1.53758	3.80153	1.36682	6.00133	-1.23374	-0.162553	1.81016	0.906467	2.46147
58.2915	0.851521	-1.53337	-0.475205	-1.61937	3.699	1.31937	5.90567	-1.34562	-0.243079	1.72732	0.828624	2.4543
58.794	0.795871	-1.57083	-0.538167	-1.69689	3.6017	1.28161	5.81096	-1.44827	-0.315806	1.65147	0.757166	2.44594
59.2965	0.731636	-1.60733	-0.60629	-1.77187	3.49723	1.23722	5.71503	-1.55651	-0.395932	1.57269	0.681587	2.43712
59.799	0.671982	-1.64779	-0.671394	-1.84986	3.39157	1.20183	5.61017	-1.65675	-0.468879	1.49176	0.607264	2.42586
60.3015	0.61105	-1.68058	-0.733494	-1.91947	3.28859	1.16473	5.51277	-1.75852	-0.544921	1.41764	0.535779	2.41547
60.804	0.544859	-1.71857	-0.800301	-1.99461	3.17757	1.12945	5.40331	-1.8573	-0.6205	1.33557	0.459947	2.40232
61.3065	0.485423	-1.75345	-0.858531	-2.06265	3.07553	1.10084	5.2999	-1.9514	-0.691541	1.26097	0.39051	2.39009
61.809	0.417714	-1.78507	-0.922655	-2.13135	2.96453	1.06724	5.19167	-2.04792	-0.768591	1.18421	0.316978	2.37623
62.3116	0.353467	-1.82185	-0.981378	-2.19988	2.86096	1.04455	5.0801	-2.13516	-0.837171	1.10615	0.246981	2.36182
62.8141	0.289147	-1.85088	-1.03925	-2.26191	2.75477	1.01692	4.97415	-2.22705	-0.911958	1.03566	0.17796	2.348
63.3166	0.21873	-1.88349	-1.09981	-2.32906	2.64861	0.996506	4.85769	-2.3094	-0.981538	0.958324	0.107656	2.33176
63.8191	0.15533	-1.91499	-1.15262	-2.38764	2.5486	0.978133	4.75018	-2.39402	-1.05108	0.889313	0.0421208	2.31772
64.3216	0.0844182	-1.94117	-1.21182	-2.44954	2.44197	0.958985	4.63491	-2.4731	-1.12267	0.819248	-0.0258772	2.30097
64.8241	0.0160602	-1.97302	-1.26412	-2.50792	2.34584	0.949377	4.52188	-2.54889	-1.18728	0.748951	-0.0899119	2.28568
65.3266	-0.0509316	-1.99769	-1.318	-2.56265	2.2429	0.934261	4.41115	-2.62473	-1.25831	0.687143	-0.153684	2.2698
65.8291	-0.1244	-2.02384	-1.3726	-2.62068	2.14718	0.929827	4.29338	-2.69201	-1.32102	0.619666	-0.216448	2.25287
66.3317	-0.190496	-2.05082	-1.4211	-2.67017	2.0512	0.922907	4.18517	-2.76284	-1.38751	0.561326	-0.276234	2.23798
66.8342	-0.26289	-2.07087	-1.47598	-2.72449	1.95452	0.920494	4.06797	-2.82333	-1.45093	0.50293	-0.336257	2.22045
67.3367	-0.333385	-2.09647	-1.5231	-2.77243	1.86554	0.923614	3.95779	-2.88652	-1.51085	0.445113	-0.393069	2.20549
67.8392	-0.400822	-2.11603	-1.57385	-2.81986	1.77005	0.923586	3.84627	-2.94206	-1.57441	0.396446	-0.449069	2.1889
68.3417	-0.474545	-2.13481	-1.62299	-2.86777	1.68524	0.934697	3.73258	-2.99559	-1.62912	0.34287	-0.502943	2.17313
68.8442	-0.540228	-2.15617	-1.66777	-2.90848	1.59512	0.940736	3.62715	-3.04672	-1.6892	0.298834	-0.554673	2.15808
69.3467	-0.610222	-2.16959	-1.71767	-2.95394	1.51157	0.955971	3.51372	-3.09018	-1.74164	0.255289	-0.604669	2.14196
69.8492	-0.678177	-2.18779	-1.75896	-2.99094	1.43003	0.971855	3.41064	-3.13558	-1.79431	0.212654	-0.652056	2.12793
70.3518	-0.740537	-2.20158	-1.80465	-3.02979	1.34761	0.989373	3.30344	-3.1701	-1.84555	0.179443	-0.697235	2.11255
70.8543	-0.807694	-2.21223	-1.84564	-3.06533	1.2749	1.01571	3.19964	-3.20706	-1.88947	0.14168	-0.73955	2.09894
71.3568	-0.86515	-2.22671	-1.88331	-3.09542	1.19705	1.03771	3.10162	-3.23422	-1.93686	0.113615	-0.779168	2.08483
71.8593	-0.923544	-2.23267	-1.92318	-3.128	1.13105	1.07169	2.99879	-3.25999	-1.97344	0.0864136	-0.815289	2.0716
72.3618	-0.978524	-2.24166	-1.9532	-3.15058	1.06271	1.10274	2.90784	-3.28034	-2.01196	0.0604092	-0.848257	2.05863
72.8643	-1.02431	-2.2476	-1.98659	-3.17554	1.00155	1.14119	2.81159	-3.29334	-2.04276	0.0442108	-0.87716	2.04583
73.3668	-1.07218	-2.24754	-2.01135	-3.19277	0.945991	1.18444	2.7238	-3.30552	-2.06832	0.0239983	-0.901944	2.0338
73.8693	-1.10806	-2.25117	-2.03259	-3.20588	0.890595	1.22726	2.63881	-3.30577	-2.09212	0.0139603	-0.922495	2.02107
74.3719	-1.14082	-2.24548	-2.05156	-3.21722	0.847747	1.28197	2.55358	-3.30674	-2.1038	0.00553066	-0.93768	2.00981
74.8744	-1.16854	-2.23962	-2.05889	-3.21755	0.802028	1.33266	2.47984	-3.29511	-2.11618	-0.0010004	-0.948236	1.99684
75.3769	-1.1835	-2.23123	-2.06682	-3.21869	0.769623	1.39517	2.40142	-3.28133	-2.11545	0.00315216	-0.952765	1.98553
75.8794	-1.19785	-2.21343	-2.06177	-3.20785	0.738284	1.45783	2.33532	-3.25819	-2.11125	0.00430068	-0.951461	1.97258
76.3819	-1.19834	-2.19771	-2.05203	-3.19338	0.714809	1.52511	2.26943	-3.22702	-2.09891	0.0166289	-0.944142	1.95979
76.8844	-1.1919	-2.17183	-2.0349	-3.17188	0.700539	1.60064	2.20858	-3.19113	-2.07541	0.0318549	-0.929544	1.9471
77.3869	-1.17912	-2.14167	-2.0044	-3.13896	0.687607	1.67315	2.15749	-3.14163	-2.04921	0.050196	-0.908655	1.93189
77.8894	-1.15048	-2.109	-1.97111	-3.10365	0.690007	1.7584	2.10428	-3.09005	-2.00714	0.0806934	-0.879805	1.91858
78.392	-1.11872	-2.0638	-1.92118	-3.05297	0.692156	1.83974	2.06561	-3.02279	-1.96242	0.109728	-0.843464	1.90143
78.8945	-1.0717	-2.01831	-1.86542	-2.99837	0.709233	1.93041	2.02572	-2.95196	-1.90387	0.151525	-0.799275	1.88557
79.397	-1.01422	-1.96234	-1.79771	-2.93152	0.731285	2.02394	1.99603	-2.8679	-1.83659	0.198078	-0.746095	1.86758
79.8995	-0.949401	-1.89789	-1.7158	-2.85368	0.76224	2.11856	1.9736	-2.77519	-1.76174	0.249414	-0.68499	1.84784
80.402	-0.866079	-1.8307	-1.62796	-2.76962	0.806395	2.22425	1.953	-2.6743	-1.6711	0.314826	-0.61413	1.82898
80.9045	-0.777373	-1.74848	-1.52083	-2.66847	0.853384	2.32571	1.94733	-2.55896	-1.57696	0.380486	-0.534417	1.8058
81.407	-0.672596	-1.66293	-1.40697	-2.56277	0.918437	2.44032	1.94036	-2.43946	-1.46521	0.460497	-0.445033	1.78444
81.9095	-0.554249	-1.56699	-1.27708	-2.44051	0.985806	2.55357	1.94766	-2.30236	-1.34746	0.546895	-0.345472	1.75935
82.4121	-0.428145	-1.45834	-1.1327	-2.30834	1.06908	2.67407	1.95948	-2.16115	-1.21692	0.639155	-0.23638	1.73384
82.9146	-0.281652	-1.34631	-0.979335	-2.1656	1.16062	2.80194	1.97776	-2.00373	-1.07314	0.746825	-0.116263	1.70748
83.4171	-0.128096	-1.21753	-0.805009	-2.00545	1.26099	2.92883	2.00966	-1.83787	-0.923154	0.855553	0.0137917	1.67781
83.9196	0.0413674	-1.08187	-0.623616	-1.8393	1.37738	3.06974	2.04164	-1.66076	-0.754347	0.979491	0.154973	1.64922
84.4221	0.226577	-0.936349	-0.423331	-1.65347	1.49673	3.20695	2.09054	-1.46903	-0.581066	1.11069	0.306823	1.61673
84.9246	0.41874	-0.77439	-0.210007	-1.45928	1.6353	3.35651	2.14175	-1.27132	-0.390147	1.24817	0.469532	1.58457
85.4271	0.631533	-0.608175	0.0137186	-1.25061	1.77719	3.50793	2.20432	-1.05485	-0.18954	1.40192	0.643344	1.55031
85.9296	0.851319	-0.424783	0.257257	-1.02626	1.93402	3.66306	2.27822	-0.834432	0.0218058	1.55695	0.827716	1.51449
86.4322	1.08445	-0.231299	0.505572	-0.794611	2.10044	3.82876	2.35537	-0.595969	0.250294	1.72752	1.02305	1.47841
86.9347	1.33298	-0.0297613	0.772351	-0.542645	2.27312	3.99043	2.45072	-0.350986	0.483227	1.90546	1.22849	1.43995
87.4372	1.58481	0.190037	1.04694	-0.285008	2.46191	4.16616	2.54769	-0.0934359	0.735644	2.089	1.44438	1.4018
87.9397	1.85438	0.413776	1.33032	-0.010575	2.65055	4.33809	2.66077	0.176115	0.992499	2.28844	1.66944	1.36165
88.4422	2.12786	0.652284	1.62844	0.275047	2.85592	4.51859	2.78258	0.450934	1.26294	2.4875	1.90421	1.32175
88.9447	2.40894	0.902104	1.92655	0.568435	3.0618	4.70319	2.91184	0.74218	1.54367	2.70055	2.14692	1.28057
89.4472	2.70217	1.15583	2.24009	0.879217	3.27754	4.88643	3.05847	1.03366	1.82813	2.91886	2.39804	1.23948
89.9497	2.99251	1.42657	2.55396	1.19153	3.50029	5.08166	3.20639	1.34123	2.12811	3.13989	2.65622	1.19818
90.4523	3.29541	1.69925	2.87411	1.52016	3.72297	5.26996	3.37249	1.64891	2.42595	3.3745	2.92037	1.15619
90.9548	3.59758	1.98138	3.20184	1.85233	3.95845	5.47014	3.54244	1.96665	2.73732	3.60531	3.19134	1.11575
91.4573	3.90038	2.27404	3.52457	2.19147	4.18784	5.66697	3.72191	2.28865	3.04887	3.84742	3.46521	1.07361
91.9598	4.21124	2.56489	3.85828	2.54099	4.42889	5.86676	3.91333	2.61142	3.36441	4.09169	3.74519	1.0339
92.4623	4.51265	2.86902	4.18417	2.88735	4.66562	6.07214	4.10411	2.94323	3.68704	4.33533	4.02607	0.993413
92.9648	4.82078	3.17226	4.51367	3.24655	4.90518	6.27009	4.31087	3.26777	4.0033	4.58982	4.31003	0.953505
93.4673	5.12328	3.47771	4.84214	3.60016	5.14738	6.4788	4.51474	3.60225	4.32982	4.83655	4.59528	0.916073
93.9698	5.4189	3.7914	5.16132	3.95925	5.38143	6.67704	4.72861	3.92649	4.64658	5.09132	4.87823	0.876505
94.4724	5.71791	4.09676	5.48577	4.3186	5.62305	6.88137	4.94631	4.25536	4.96773	5.34416	5.1637	0.841173
94.9749	6.00077	4.40941	5.7947	4.67081	5.85091	7.0815	5.16224	4.5768	5.28428	5.59189	5.44233	0.804635
95.4774	6.28421	4.71768	6.10471	5.02903	6.08337	7.27609	5.38909	4.89285	5.59331	5.84644	5.72168	0.769385
95.9799	6.55756	5.01937	6.40473	5.37255	6.30511	7.47524	5.60693	5.20706	5.90501	6.08795	5.99415	0.737797
96.4824	6.81725	5.32549	6.69303	5.71879	6.52114	7.65968	5.83366	5.50576	6.20013	6.33313	6.26081	0.703255
96.9849	7.07665	5.61657	6.98049	6.05326	6.73435	7.8505	6.05442	5.80604	6.49858	6.57122	6.52421	0.675075
97.4874	7.31519	5.90737	7.24723	6.37828	6.93097	8.02747	6.27257	6.08568	6.78116	6.79917	6.77451	0.64517
97.9899	7.54861	6.19049	7.51263	6.69978	7.1294	8.20144	6.4931	6.3636	7.05638	7.02921	7.02246	0.617373
98.4925	7.76859	6.45482	7.75767	6.99614	7.30472	8.36992	6.69647	6.61919	7.32287	7.23752	7.25279	0.595383
98.995	7.99373	6.72704	8.01377	7.30258	7.48843	8.54254	6.91281	6.88526	7.60044	7.45859	7.49252	0.573985
99.4975	8.17132	7.00116	8.24298	7.61075	7.66264	8.68718	7.13029	7.13553	7.8274	7.67027	7.71395	0.54238
100	8.17622	7.1333	8.28348	7.76668	7.73111	8.69683	7.24169	7.21427	7.8464	7.73541	7.78254	0.504205

## Sheet: M2_LeftLeg_NW
StancePhase	NDevL_Meas1	NDevL_Meas2	NDevL_Meas3	NDevL_Meas4	NDevL_Meas5	NDevL_Meas6	NDevL_Meas7	NDevL_Meas8	NDevL_Meas9	NDevL_Meas10	NDevL_Mean	NDevL_SD
0	-2.95039	-3.51372	-3.53232	-3.64825	-3.44728	-3.43645	-3.54226	-3.20658	-3.3111	-3.8768	-3.44651	0.251448
0.502513	-2.80546	-3.43715	-3.4252	-3.59543	-3.37719	-3.33017	-3.47934	-3.12596	-3.18892	-3.81346	-3.35783	0.274509
1.00503	-2.67255	-3.30434	-3.29644	-3.48825	-3.25269	-3.2163	-3.35593	-2.99315	-3.05947	-3.71869	-3.23578	0.284332
1.50754	-2.5266	-3.19107	-3.1722	-3.40292	-3.15347	-3.1004	-3.25731	-2.88452	-2.93028	-3.63352	-3.12523	0.300956
2.01005	-2.38973	-3.0706	-3.05377	-3.30181	-3.04171	-2.99387	-3.14449	-2.76287	-2.81122	-3.54974	-3.01198	0.313882
2.51256	-2.24279	-2.93686	-2.91593	-3.20327	-2.9317	-2.86778	-3.03556	-2.64111	-2.67342	-3.4496	-2.8898	0.327499
3.01508	-2.09062	-2.81452	-2.79163	-3.10321	-2.82367	-2.75531	-2.92701	-2.51953	-2.55035	-3.36348	-2.77393	0.344129
3.51759	-1.94964	-2.67411	-2.65452	-2.99064	-2.70429	-2.63105	-2.80791	-2.38627	-2.41648	-3.26303	-2.64779	0.355158
4.0201	-1.79159	-2.53935	-2.51869	-2.89107	-2.60004	-2.50848	-2.70426	-2.26576	-2.28533	-3.16623	-2.52708	0.372077
4.52261	-1.64737	-2.40542	-2.38901	-2.77289	-2.47853	-2.39135	-2.58431	-2.12664	-2.16079	-3.07454	-2.40308	0.384811
5.02513	-1.49901	-2.25807	-2.24524	-2.66644	-2.37245	-2.2614	-2.47876	-2.00385	-2.02438	-2.96958	-2.27792	0.398113
5.52764	-1.34637	-2.12634	-2.11896	-2.55266	-2.25725	-2.14889	-2.36837	-1.86643	-1.90658	-2.88167	-2.15735	0.414075
6.03015	-1.21021	-1.98172	-1.97918	-2.43552	-2.14513	-2.02088	-2.25716	-1.73803	-1.77416	-2.78191	-2.03239	0.424575
6.53266	-1.06002	-1.84102	-1.84871	-2.32901	-2.04008	-1.90668	-2.15902	-1.60803	-1.65654	-2.68841	-1.91375	0.440544
7.03518	-0.925462	-1.70882	-1.72209	-2.20666	-1.92366	-1.78964	-2.04718	-1.47387	-1.53688	-2.60234	-1.79366	0.452156
7.53769	-0.792159	-1.56287	-1.5875	-2.10177	-1.82564	-1.67115	-1.95499	-1.35258	-1.41646	-2.50488	-1.677	0.464558
8.0402	-0.65484	-1.43464	-1.47221	-1.98502	-1.71204	-1.56698	-1.85267	-1.21689	-1.31104	-2.42645	-1.56328	0.478717
8.54271	-0.53791	-1.29933	-1.34341	-1.87498	-1.61422	-1.44928	-1.75884	-1.10129	-1.1925	-2.33743	-1.45092	0.488121
9.04523	-0.409234	-1.16495	-1.23056	-1.77035	-1.51075	-1.35225	-1.67186	-0.970985	-1.09515	-2.25597	-1.34321	0.502062
9.54774	-0.296277	-1.04527	-1.11778	-1.65582	-1.40882	-1.24472	-1.57636	-0.856554	-0.987498	-2.18283	-1.23719	0.511824
10.0503	-0.188513	-0.912	-1.00317	-1.5601	-1.3175	-1.14796	-1.50098	-0.737781	-0.89088	-2.09891	-1.13578	0.522555
10.5528	-0.0754791	-0.79604	-0.906525	-1.44985	-1.21378	-1.05664	-1.41222	-0.622136	-0.799761	-2.0347	-1.03671	0.533987
11.0553	0.015469	-0.679015	-0.796602	-1.35451	-1.13013	-0.959396	-1.33966	-0.517114	-0.702641	-1.96016	-0.942376	0.542168
11.5578	0.117232	-0.559207	-0.706627	-1.2574	-1.03217	-0.882107	-1.2664	-0.402245	-0.625375	-1.89363	-0.850793	0.553207
12.0603	0.205321	-0.458676	-0.611768	-1.15828	-0.949268	-0.791155	-1.19242	-0.308454	-0.534036	-1.83574	-0.763447	0.561651
12.5628	0.285823	-0.345931	-0.520682	-1.0748	-0.864066	-0.719985	-1.13518	-0.200096	-0.462115	-1.76729	-0.680432	0.57041
13.0653	0.373989	-0.248366	-0.443549	-0.97716	-0.778635	-0.643804	-1.06494	-0.112368	-0.384559	-1.71898	-0.599837	0.579784
13.5678	0.43983	-0.156082	-0.354334	-0.899453	-0.707202	-0.572735	-1.01573	-0.0169035	-0.311431	-1.66048	-0.525452	0.587435
14.0704	0.515754	-0.0575936	-0.28679	-0.813105	-0.622685	-0.513917	-0.95874	0.0688877	-0.249804	-1.61036	-0.452835	0.595682
14.5729	0.580617	0.0187606	-0.209836	-0.733527	-0.559484	-0.444651	-0.909468	0.14805	-0.176778	-1.56905	-0.385536	0.604256
15.0754	0.635457	0.104735	-0.142169	-0.663132	-0.483549	-0.397603	-0.86986	0.232008	-0.125099	-1.51731	-0.322652	0.610461
15.5779	0.699881	0.179289	-0.0833048	-0.582598	-0.421293	-0.338119	-0.820732	0.296294	-0.0598951	-1.48592	-0.261639	0.619007
16.0804	0.741886	0.242792	-0.0152894	-0.523132	-0.359763	-0.294226	-0.792825	0.374133	-0.00924701	-1.44424	-0.207991	0.625487
16.5829	0.792679	0.31563	0.0310558	-0.450538	-0.295598	-0.251349	-0.751914	0.428717	0.0414737	-1.41099	-0.155083	0.631025
17.0854	0.835192	0.365913	0.0899728	-0.392716	-0.247746	-0.20684	-0.725705	0.494272	0.095014	-1.38636	-0.1079	0.639744
17.5879	0.865556	0.422579	0.13459	-0.33599	-0.185669	-0.179738	-0.700168	0.544716	0.132182	-1.35107	-0.0653011	0.64228
18.0905	0.907435	0.473138	0.176289	-0.276058	-0.14475	-0.139009	-0.671159	0.593743	0.184215	-1.33588	-0.0232039	0.650725
18.593	0.927762	0.508247	0.223064	-0.234063	-0.0922705	-0.119712	-0.659236	0.642456	0.215859	-1.30998	0.0102133	0.654503
19.0955	0.95573	0.555322	0.250394	-0.177794	-0.0509441	-0.0910117	-0.632477	0.675331	0.258061	-1.29215	0.045046	0.6582
19.598	0.978845	0.581975	0.292205	-0.141462	-0.0127614	-0.0714701	-0.624632	0.720096	0.29224	-1.28245	0.0732588	0.66605
20.1005	0.9883	0.611419	0.316231	-0.0981427	0.031034	-0.0588984	-0.608815	0.741705	0.320452	-1.26162	0.0981668	0.665283
20.603	1.01121	0.641	0.343662	-0.0596923	0.0571263	-0.0380372	-0.596882	0.777216	0.358172	-1.2604	0.123338	0.673704
21.1055	1.01423	0.652404	0.371646	-0.0322781	0.0986976	-0.0372753	-0.594608	0.794103	0.376704	-1.24786	0.139576	0.674371
21.608	1.02374	0.677415	0.384527	0.00703294	0.120289	-0.0214984	-0.579497	0.815556	0.411422	-1.24289	0.159609	0.677416
22.1106	1.03219	0.686251	0.412393	0.0253914	0.152336	-0.0232598	-0.583824	0.832093	0.42956	-1.2454	0.171773	0.683497
22.6131	1.02599	0.694019	0.420888	0.0570004	0.176487	-0.019943	-0.573837	0.838532	0.453753	-1.23617	0.183672	0.681121
23.1156	1.03504	0.708205	0.438817	0.0764112	0.195462	-0.0179699	-0.574721	0.854509	0.477685	-1.24589	0.194755	0.688912
23.6181	1.02654	0.703194	0.452759	0.0938797	0.223252	-0.0279895	-0.576224	0.849809	0.490383	-1.24358	0.199202	0.687755
24.1206	1.02336	0.712045	0.457469	0.117867	0.232678	-0.0241979	-0.570202	0.860956	0.518016	-1.24817	0.207982	0.690592
24.6231	1.02305	0.710477	0.476119	0.124221	0.258698	-0.0404435	-0.580331	0.851803	0.526291	-1.25944	0.209045	0.695271
25.1256	1.00754	0.703951	0.475696	0.146767	0.266678	-0.0424516	-0.573433	0.852913	0.549759	-1.25825	0.212918	0.692804
25.6281	1.00873	0.709384	0.489634	0.152108	0.283884	-0.0557135	-0.582415	0.845052	0.562752	-1.27517	0.213825	0.699697
26.1307	0.995167	0.6963	0.495294	0.164626	0.296839	-0.069061	-0.583293	0.833736	0.576291	-1.27923	0.212667	0.698579
26.6332	0.985546	0.695773	0.498243	0.176439	0.302756	-0.0758546	-0.583985	0.828836	0.597302	-1.28935	0.21357	0.701053
27.1357	0.98262	0.691364	0.512427	0.177436	0.320526	-0.0981611	-0.594402	0.807515	0.603167	-1.30525	0.209725	0.705769
27.6382	0.964202	0.678291	0.509377	0.193604	0.319683	-0.103254	-0.589168	0.802621	0.627132	-1.30784	0.209464	0.703632
28.1407	0.963389	0.681236	0.523802	0.191001	0.336029	-0.125751	-0.601684	0.777504	0.634047	-1.32765	0.205192	0.710396
28.6432	0.950829	0.66779	0.52608	0.202758	0.336592	-0.137063	-0.599493	0.767406	0.652746	-1.3338	0.203385	0.71022
29.1457	0.940524	0.663985	0.531986	0.206451	0.344678	-0.152089	-0.604769	0.745078	0.668298	-1.34517	0.199897	0.71262
29.6482	0.940343	0.662823	0.544926	0.208223	0.352045	-0.172725	-0.61153	0.726098	0.678454	-1.36154	0.196711	0.718485
30.1508	0.924463	0.649726	0.543758	0.220577	0.350368	-0.180239	-0.607679	0.709861	0.702488	-1.36393	0.194939	0.716729
30.6533	0.926349	0.65475	0.561131	0.216495	0.36299	-0.205064	-0.619829	0.682642	0.709231	-1.38282	0.190587	0.724532
31.1558	0.919436	0.64673	0.563382	0.230615	0.356867	-0.212158	-0.614118	0.67091	0.734376	-1.38746	0.190858	0.725253
31.6583	0.912676	0.644149	0.574996	0.230945	0.367742	-0.232097	-0.622108	0.640462	0.746849	-1.39676	0.186685	0.728651
32.1608	0.918878	0.650169	0.588563	0.238514	0.365121	-0.245972	-0.623251	0.628205	0.765679	-1.41055	0.187536	0.735713
32.6633	0.90922	0.641885	0.59234	0.249686	0.367725	-0.256043	-0.621314	0.601162	0.788837	-1.40989	0.186361	0.735062
33.1658	0.916753	0.651823	0.613773	0.250235	0.372773	-0.276974	-0.630349	0.58349	0.801031	-1.42527	0.185729	0.744328
33.6683	0.918383	0.653147	0.618433	0.268797	0.366555	-0.280584	-0.622421	0.564309	0.831248	-1.42604	0.189183	0.746126
34.1709	0.917819	0.655004	0.637143	0.270786	0.376312	-0.301389	-0.631611	0.539915	0.844083	-1.43105	0.187701	0.751418
34.6734	0.932542	0.670433	0.652396	0.287532	0.367205	-0.306919	-0.62726	0.52841	0.872658	-1.44021	0.193679	0.759366
35.1759	0.931448	0.670456	0.662979	0.300094	0.374052	-0.319428	-0.628162	0.500705	0.894359	-1.43459	0.195192	0.76091
35.6784	0.946394	0.68689	0.688482	0.310088	0.369598	-0.332268	-0.632747	0.49248	0.915649	-1.44467	0.19999	0.771224
36.1809	0.958334	0.699871	0.697017	0.33398	0.367534	-0.334751	-0.625066	0.467727	0.947758	-1.43985	0.207255	0.77489
36.6834	0.965645	0.708292	0.722791	0.342053	0.370638	-0.352169	-0.634311	0.457224	0.964402	-1.43896	0.21056	0.781999
37.1859	0.990076	0.733795	0.739861	0.369185	0.360179	-0.350824	-0.626364	0.440841	1.00026	-1.44196	0.221505	0.79099
37.6884	0.99899	0.744142	0.757703	0.385207	0.366665	-0.364409	-0.630967	0.425105	1.02062	-1.4299	0.227315	0.795115
38.191	1.02228	0.767296	0.786142	0.407244	0.354358	-0.36751	-0.631252	0.418493	1.05138	-1.43331	0.237512	0.80606
38.6935	1.04542	0.79231	0.798938	0.436042	0.356334	-0.370907	-0.626732	0.399259	1.08162	-1.42163	0.249066	0.81216
39.196	1.06148	0.807886	0.830404	0.453164	0.349278	-0.38105	-0.635335	0.399148	1.10426	-1.41366	0.257558	0.820499
39.6985	1.09593	0.842158	0.848645	0.489558	0.341563	-0.375792	-0.626895	0.38196	1.14233	-1.40945	0.273001	0.830872
40.201	1.11539	0.862775	0.872987	0.510292	0.341479	-0.387424	-0.63562	0.382681	1.16221	-1.39006	0.283471	0.837164
40.7035	1.14701	0.891083	0.902495	0.544406	0.325786	-0.38144	-0.63297	0.37359	1.19946	-1.38607	0.298335	0.848676
41.206	1.18112	0.926169	0.91918	0.5767	0.327525	-0.385948	-0.634034	0.370858	1.22503	-1.36696	0.313965	0.856972
41.7085	1.20556	0.947614	0.954151	0.60408	0.310985	-0.386123	-0.641512	0.372794	1.25392	-1.35153	0.326993	0.866197
42.2111	1.24891	0.987322	0.972636	0.646882	0.306723	-0.37976	-0.635773	0.366594	1.28857	-1.33995	0.346215	0.877698
42.7136	1.27776	1.01601	1.00202	0.672943	0.295968	-0.385464	-0.647983	0.377692	1.30934	-1.31321	0.360507	0.885675
43.2161	1.3158	1.0463	1.03063	0.717055	0.281634	-0.372741	-0.644143	0.372458	1.34793	-1.302	0.379291	0.897393
43.7186	1.35842	1.08744	1.05054	0.751255	0.27734	-0.376311	-0.651595	0.387407	1.36814	-1.27579	0.397684	0.907191
44.2211	1.38844	1.11186	1.0866	0.78862	0.256002	-0.365685	-0.657171	0.389387	1.40146	-1.25342	0.414609	0.916851
44.7236	1.43684	1.15212	1.10452	0.834403	0.252416	-0.359394	-0.656028	0.402947	1.42868	-1.23516	0.436135	0.928457
45.2261	1.47094	1.18488	1.13712	0.866235	0.231875	-0.355236	-0.669386	0.416421	1.45176	-1.20194	0.453267	0.937503
45.7286	1.51042	1.21276	1.16305	0.917188	0.221752	-0.338265	-0.665166	0.426899	1.48629	-1.18465	0.475029	0.948115
46.2312	1.55591	1.25436	1.18531	0.952506	0.208385	-0.336553	-0.67686	0.45163	1.50275	-1.15275	0.49447	0.958436
46.7337	1.58569	1.27764	1.22001	0.998765	0.189316	-0.315491	-0.678262	0.46209	1.53713	-1.12518	0.515171	0.967038
47.2362	1.63251	1.31268	1.23676	1.04484	0.183264	-0.307278	-0.68027	0.493555	1.55573	-1.10233	0.536946	0.977307
47.7387	1.66535	1.34452	1.27069	1.08312	0.160171	-0.289784	-0.689479	0.509895	1.58151	-1.06509	0.557089	0.985789
48.2412	1.69958	1.36551	1.29283	1.13771	0.155799	-0.2694	-0.682719	0.542062	1.60788	-1.04452	0.580474	0.993455
48.7437	1.74115	1.40191	1.31698	1.17456	0.137462	-0.257135	-0.692266	0.569148	1.6234	-1.01001	0.60052	1.00269
49.2462	1.76452	1.42041	1.34889	1.22805	0.128601	-0.227694	-0.684737	0.598109	1.65474	-0.980593	0.625029	1.00812
49.7487	1.80352	1.44572	1.36515	1.27288	0.120976	-0.215171	-0.684379	0.636512	1.66664	-0.956748	0.645509	1.01584
50.2513	1.82974	1.47281	1.39972	1.31792	0.106532	-0.186247	-0.682052	0.662787	1.69435	-0.91932	0.669625	1.02175
50.7538	1.85396	1.48464	1.41893	1.37288	0.108355	-0.166613	-0.668635	0.708228	1.71151	-0.899534	0.692372	1.0259
51.2563	1.88748	1.5127	1.44613	1.41165	0.0937181	-0.146174	-0.668542	0.736218	1.72931	-0.866573	0.713591	1.03297
51.7588	1.90174	1.5259	1.4762	1.46891	0.0980766	-0.118515	-0.64863	0.781985	1.75482	-0.839453	0.740104	1.03517
52.2613	1.93086	1.54136	1.49524	1.51044	0.0911899	-0.106522	-0.641427	0.816899	1.76479	-0.818336	0.758448	1.0409
52.7638	1.94977	1.56462	1.53279	1.55989	0.0917108	-0.0777439	-0.624161	0.857757	1.79323	-0.783729	0.786414	1.04443
53.2663	1.96427	1.5709	1.55381	1.61035	0.0969286	-0.067155	-0.603689	0.901955	1.80402	-0.766567	0.806482	1.04687
53.7688	1.99049	1.59362	1.58865	1.64975	0.0933681	-0.0465214	-0.591352	0.937034	1.8266	-0.735624	0.830602	1.05221
54.2714	1.99725	1.60665	1.62152	1.70569	0.108123	-0.0306888	-0.561243	0.988043	1.84553	-0.709752	0.857112	1.05284
54.7739	2.01774	1.61712	1.64867	1.74267	0.106771	-0.0219642	-0.547216	1.02092	1.85831	-0.688983	0.875404	1.05723
55.2764	2.03066	1.64024	1.69182	1.79419	0.123848	-0.00136212	-0.517601	1.07256	1.8846	-0.653839	0.906512	1.05885
55.7789	2.03644	1.64528	1.71722	1.83801	0.132435	0.000338414	-0.493823	1.1087	1.89221	-0.635444	0.924137	1.06018
56.2814	2.0557	1.66416	1.75913	1.87873	0.145933	0.0183383	-0.471602	1.15472	1.91763	-0.602744	0.952	1.06325
56.7839	2.05536	1.67818	1.79238	1.93045	0.167127	0.0218996	-0.437891	1.19776	1.92882	-0.574818	0.975927	1.06256
57.2864	2.06703	1.68404	1.82411	1.96393	0.177058	0.0297885	-0.420637	1.23555	1.94518	-0.551932	0.995411	1.06503
57.7889	2.07376	1.7054	1.86643	2.01509	0.205821	0.0398494	-0.386029	1.28474	1.96451	-0.514645	1.02549	1.06481
58.2915	2.07064	1.70899	1.89076	2.051	0.217528	0.0370212	-0.365619	1.31663	1.97102	-0.494281	1.04037	1.06516
58.794	2.08227	1.72238	1.93238	2.0921	0.244563	0.0497845	-0.340147	1.36696	1.99437	-0.459725	1.06849	1.06625
59.2965	2.07454	1.73633	1.95944	2.13586	0.263524	0.0432105	-0.312333	1.39856	1.99811	-0.430143	1.08671	1.06525
59.799	2.07663	1.73748	1.98964	2.1659	0.282079	0.0500205	-0.297806	1.4437	2.01624	-0.405855	1.1058	1.06656
60.3015	2.07639	1.75565	2.02421	2.21273	0.30844	0.047796	-0.267815	1.48016	2.02541	-0.367377	1.12956	1.06591
60.804	2.0637	1.7582	2.04265	2.23995	0.318848	0.0431615	-0.257047	1.5163	2.03234	-0.346193	1.14119	1.06645
61.3065	2.06655	1.76557	2.07776	2.27951	0.346188	0.0470059	-0.235218	1.5589	2.04842	-0.311119	1.16436	1.06689
61.809	2.05065	1.77886	2.09405	2.31259	0.354489	0.0337414	-0.220381	1.58703	2.04678	-0.281425	1.17564	1.06687
62.3116	2.04208	1.77586	2.11814	2.3394	0.374035	0.0374944	-0.212259	1.63227	2.06297	-0.257468	1.19125	1.06797
62.8141	2.03376	1.78961	2.14012	2.37825	0.38604	0.0242452	-0.193691	1.65751	2.06138	-0.219718	1.20575	1.06816
63.3166	2.01068	1.79131	2.14968	2.39721	0.393057	0.0197672	-0.194872	1.69924	2.06874	-0.199805	1.2135	1.06944
63.8191	2.00353	1.7922	2.17382	2.43279	0.408849	0.0132165	-0.181237	1.72753	2.07369	-0.166442	1.2278	1.07019
64.3216	1.97875	1.80363	2.17694	2.4539	0.405977	-0.00178949	-0.182328	1.76076	2.0693	-0.139001	1.23261	1.07163
64.8241	1.95869	1.79672	2.19194	2.47744	0.419379	-0.00280557	-0.181991	1.79507	2.079	-0.11783	1.24156	1.07288
65.3266	1.94159	1.80451	2.19863	2.50533	0.414114	-0.0223149	-0.178598	1.81907	2.06857	-0.0833408	1.24676	1.07453
65.8291	1.90796	1.80483	2.19802	2.51727	0.417528	-0.0253309	-0.191154	1.85749	2.0745	-0.0672651	1.24938	1.0763
66.3317	1.89045	1.79869	2.20843	2.54624	0.415899	-0.040172	-0.188557	1.87625	2.06702	-0.0381617	1.25361	1.078
66.8342	1.85709	1.80658	2.19773	2.55571	0.406492	-0.0516564	-0.20531	1.9131	2.06182	-0.0154676	1.25261	1.08039
67.3367	1.82599	1.79582	2.20172	2.57561	0.408107	-0.0575716	-0.212992	1.93275	2.06116	0.000561549	1.25311	1.08201
67.8392	1.80068	1.79623	2.19189	2.59096	0.390226	-0.0764788	-0.22589	1.96216	2.04544	0.0295883	1.25048	1.08491
68.3417	1.75774	1.79451	2.18042	2.59762	0.388726	-0.0776291	-0.247587	1.98704	2.04682	0.0398612	1.24675	1.08657
68.8442	1.73092	1.78135	2.17504	2.61773	0.370483	-0.0959495	-0.257344	2.00654	2.02862	0.0629798	1.24204	1.08956
69.3467	1.69058	1.78444	2.15034	2.61733	0.358983	-0.100636	-0.286911	2.03644	2.02309	0.0794607	1.23531	1.0916
69.8492	1.65013	1.77048	2.14134	2.63275	0.345799	-0.11046	-0.301913	2.04849	2.0105	0.0891466	1.22763	1.09407
70.3518	1.61828	1.76319	2.11411	2.63538	0.322792	-0.123095	-0.329279	2.0786	1.99331	0.111721	1.2185	1.09692
70.8543	1.56821	1.75936	2.09078	2.6381	0.313182	-0.123708	-0.356423	2.08887	1.98709	0.115402	1.20809	1.09831
71.3568	1.5339	1.74026	2.06775	2.64725	0.284005	-0.140561	-0.377501	2.11272	1.96227	0.131856	1.19619	1.10204
71.8593	1.48881	1.73798	2.02889	2.6389	0.271005	-0.139022	-0.414514	2.12641	1.95527	0.141505	1.18352	1.10249
72.3618	1.44125	1.72177	2.00498	2.64777	0.243579	-0.151696	-0.434845	2.13971	1.93203	0.144208	1.16888	1.10619
72.8643	1.40486	1.70688	1.96014	2.63781	0.220569	-0.156377	-0.472079	2.15803	1.91607	0.159593	1.15355	1.10707
73.3668	1.34998	1.70047	1.92425	2.63615	0.198905	-0.159802	-0.500489	2.16121	1.90042	0.155801	1.13669	1.10894
73.8693	1.30984	1.67615	1.88279	2.63189	0.165036	-0.172931	-0.530339	2.18035	1.87396	0.164507	1.11813	1.11185
74.3719	1.2614	1.66726	1.83059	2.6164	0.145864	-0.170526	-0.569251	2.17798	1.86324	0.166013	1.0989	1.111
74.8744	1.20755	1.64863	1.79101	2.61515	0.106597	-0.186733	-0.593524	2.19123	1.83281	0.160202	1.07729	1.11565
75.3769	1.16628	1.62552	1.72992	2.59262	0.0818517	-0.188015	-0.636048	2.18879	1.81805	0.166633	1.05456	1.11387
75.8794	1.1057	1.61474	1.68173	2.5842	0.0441682	-0.20029	-0.663715	2.19037	1.79204	0.15342	1.03024	1.11742
76.3819	1.05752	1.58485	1.62253	2.56413	0.00730238	-0.213195	-0.700521	2.19045	1.76606	0.152275	1.00314	1.11808
76.8844	1.00273	1.56719	1.55838	2.54102	-0.026408	-0.220693	-0.738204	2.1788	1.74656	0.143422	0.975278	1.11792
77.3869	0.938854	1.5445	1.5029	2.52539	-0.0754235	-0.245613	-0.767054	2.17906	1.71013	0.12684	0.943958	1.1223
77.8894	0.887866	1.51159	1.42703	2.49009	-0.109693	-0.255874	-0.812135	2.15735	1.69036	0.12202	0.910861	1.11937
78.392	0.81661	1.49315	1.36613	2.47085	-0.164742	-0.286758	-0.840207	2.1515	1.65069	0.0971155	0.875435	1.12459
78.8945	0.75463	1.45569	1.28941	2.4327	-0.207653	-0.310187	-0.883678	2.12514	1.62046	0.083837	0.836035	1.12294
79.397	0.687488	1.4254	1.21345	2.39943	-0.261888	-0.341628	-0.92031	2.10634	1.58355	0.0623152	0.795415	1.12486
79.8995	0.607728	1.39459	1.1409	2.36422	-0.318757	-0.383321	-0.956395	2.07898	1.53762	0.0325782	0.749815	1.12714
80.402	0.540832	1.34814	1.05075	2.31415	-0.370517	-0.416961	-1.00379	2.04361	1.50161	0.0139417	0.702178	1.12492
80.9045	0.453398	1.31627	0.975925	2.27733	-0.439771	-0.473263	-1.03635	2.01435	1.44344	-0.0254429	0.65059	1.12927
81.407	0.37229	1.26679	0.8821	2.21736	-0.494091	-0.517325	-1.0878	1.96382	1.39923	-0.0539729	0.59484	1.12606
81.9095	0.288042	1.21848	0.794747	2.16798	-0.568698	-0.580091	-1.12683	1.92736	1.3366	-0.0916581	0.536593	1.12839
82.4121	0.18864	1.17398	0.705621	2.10669	-0.633183	-0.642405	-1.17426	1.86678	1.27523	-0.138408	0.472868	1.12726
82.9146	0.102469	1.11001	0.603884	2.03785	-0.706426	-0.707009	-1.22612	1.81638	1.21214	-0.175072	0.406811	1.12579
83.4171	-0.00313939	1.05945	0.516707	1.97581	-0.784894	-0.788103	-1.26898	1.75102	1.13233	-0.233337	0.335687	1.12628
83.9196	-0.104552	0.994643	0.409811	1.891	-0.855704	-0.85788	-1.33034	1.68242	1.06476	-0.281517	0.261265	1.12265
84.4221	-0.20608	0.925289	0.314632	1.81952	-0.94483	-0.950595	-1.37661	1.61412	0.973703	-0.339537	0.182961	1.12218
84.9246	-0.323913	0.864013	0.21295	1.72836	-1.01831	-1.03365	-1.4383	1.52802	0.893193	-0.406876	0.100548	1.11829
85.4271	-0.427683	0.781717	0.104663	1.638	-1.11003	-1.1296	-1.49642	1.45396	0.79983	-0.464413	0.0150033	1.11567
85.9296	-0.548647	0.710635	0.00834095	1.54592	-1.19282	-1.23097	-1.55295	1.35554	0.701449	-0.543336	-0.074684	1.11129
86.4322	-0.6672	0.630128	-0.107199	1.43596	-1.28057	-1.32779	-1.62292	1.27011	0.608497	-0.611933	-0.167292	1.10707
86.9347	-0.782688	0.539776	-0.208113	1.33845	-1.37503	-1.4442	-1.67778	1.16593	0.495737	-0.689989	-0.263792	1.10129
87.4372	-0.915213	0.460676	-0.32075	1.21752	-1.45877	-1.54699	-1.75067	1.06455	0.397651	-0.776749	-0.362875	1.0954
87.9397	-1.03335	0.360616	-0.434773	1.10497	-1.56064	-1.66912	-1.8119	0.95875	0.279624	-0.853393	-0.465921	1.08869
88.4422	-1.16627	0.268023	-0.541651	0.982324	-1.64628	-1.7846	-1.87816	0.841105	0.168328	-0.950802	-0.570798	1.07985
88.9447	-1.2987	0.171156	-0.666144	0.850347	-1.74757	-1.90452	-1.94894	0.733321	0.0519086	-1.03751	-0.679666	1.07289
89.4472	-1.42495	0.05983	-0.774877	0.72688	-1.8413	-2.03349	-2.00711	0.604038	-0.0750754	-1.13318	-0.789924	1.06101
89.9497	-1.56803	-0.0383495	-0.899073	0.581419	-1.93602	-2.15036	-2.08134	0.490211	-0.190835	-1.23673	-0.90291	1.05222
90.4523	-1.69573	-0.155258	-1.01867	0.449676	-2.03834	-2.28518	-2.13838	0.356582	-0.327383	-1.32936	-1.0182	1.0394
90.9548	-1.83389	-0.268561	-1.13549	0.301871	-2.12646	-2.40396	-2.20595	0.232321	-0.449473	-1.44115	-1.13307	1.02617
91.4573	-1.9713	-0.37983	-1.26518	0.15513	-2.23079	-2.53362	-2.26889	0.100573	-0.585699	-1.54046	-1.25201	1.01377
91.9598	-2.09718	-0.507424	-1.37805	0.0113559	-2.31703	-2.65815	-2.32503	-0.0351486	-0.719636	-1.64632	-1.36726	0.996125
92.4623	-2.23659	-0.619801	-1.50673	-0.147719	-2.41378	-2.77595	-2.39262	-0.16275	-0.849885	-1.75701	-1.48628	0.982112
92.9648	-2.3577	-0.745153	-1.62373	-0.290419	-2.50207	-2.90279	-2.44175	-0.305942	-0.993295	-1.85375	-1.60166	0.96304
93.4673	-2.48264	-0.86919	-1.74068	-0.45055	-2.58481	-3.00974	-2.50474	-0.43133	-1.11976	-1.96576	-1.71592	0.944325
93.9698	-2.60512	-0.983364	-1.86296	-0.599022	-2.67326	-3.12859	-2.55476	-0.574309	-1.26294	-2.06174	-1.83061	0.925487
94.4724	-2.71007	-1.11231	-1.96756	-0.749552	-2.74205	-3.22954	-2.60442	-0.701016	-1.39163	-2.16026	-1.93684	0.902335
94.9749	-2.82451	-1.22388	-2.08541	-0.904736	-2.82257	-3.33004	-2.65738	-0.835831	-1.52449	-2.25961	-2.04685	0.881521
95.4774	-2.91809	-1.34008	-2.18497	-1.04371	-2.88183	-3.42633	-2.69331	-0.965244	-1.65739	-2.34128	-2.14522	0.857222
95.9799	-3.00908	-1.45614	-2.28632	-1.1968	-2.94473	-3.50489	-2.74201	-1.08712	-1.77642	-2.43405	-2.24376	0.831766
96.4824	-3.09661	-1.55465	-2.38497	-1.3299	-2.9975	-3.59052	-2.77118	-1.21607	-1.90729	-2.5073	-2.3356	0.807729
96.9849	-3.16206	-1.66427	-2.46671	-1.46866	-3.03758	-3.6511	-2.80537	-1.32479	-2.01629	-2.57925	-2.41761	0.779051
97.4874	-3.23438	-1.75573	-2.55847	-1.60046	-3.0812	-3.71604	-2.83359	-1.4461	-2.13428	-2.64863	-2.50089	0.752786
97.9899	-3.28589	-1.84316	-2.6278	-1.71922	-3.1004	-3.7642	-2.84934	-1.54436	-2.23805	-2.69716	-2.56696	0.725078
98.4925	-3.3312	-1.93124	-2.70091	-1.84437	-3.12767	-3.80181	-2.87409	-1.64829	-2.33471	-2.75336	-2.63477	0.695104
98.995	-3.37846	-1.99855	-2.77054	-1.94965	-3.13164	-3.83936	-2.87656	-1.74447	-2.44336	-2.78889	-2.69215	0.66851
99.4975	-3.39765	-2.07885	-2.8222	-2.07152	-3.13411	-3.85083	-2.88779	-1.83239	-2.51359	-2.82102	-2.74099	0.633853
100	-3.40629	-2.1116	-2.84224	-2.1259	-3.13556	-3.86134	-2.88707	-1.86705	-2.53091	-2.83606	-2.7604	0.621175

[truncated: 2 more sheets: M2_RightLeg_NH, M2_RightLeg_NW]
