# Supplementary material for: A minimal markerset for three-dimensional foot function assessment: measuring navicular drop and drift under dynamic conditions
Source: J Foot Ankle Res. 2018 Apr 18;11:15. doi: 10.1186/s13047-018-0257-2 (PMC5907216; doi:10.1186/s13047-018-0257-2)
Supplement: Supplementary file 2 — Dataset. The dataset used for this article. A ZIP-archive with one text file (comma separated values;.csv) per participant, containing the stance-normalized navicular height and width time series from all analyzed steps. (ZIP 8335 kb) [file 13047_2018_257_MOESM2_ESM.zip › 13047_2018_257_MOESM3_ESM/ZAFA15R2.xlsx]

## Sheet: M1a_LeftLeg_NH
StancePhase	NEleL_Meas2	NEleL_Meas3	NEleL_Meas4	NEleL_Meas5	NEleL_Meas6	NEleL_Meas7	NEleL_Meas8	NEleL_Meas9	NEleL_Meas10	NEleL_Meas11	NEleL_Mean	NEleL_SD
0	-1.32517	-0.459427	-1.78267	-1.55564	-0.903412	-0.464453	-2.11501	-2.36432	-1.04867	-0.895391	-1.29142	0.656938
0.502513	-1.40097	-0.509997	-1.89642	-1.63013	-1.02103	-0.506422	-2.2119	-2.43995	-1.11819	-1.01179	-1.37468	0.666499
1.00503	-1.52992	-0.576709	-2.02059	-1.70358	-1.17286	-0.579955	-2.31422	-2.53153	-1.24575	-1.12294	-1.4798	0.670742
1.50754	-1.65068	-0.642984	-2.12856	-1.76446	-1.30938	-0.657433	-2.39823	-2.61346	-1.37058	-1.20843	-1.57442	0.671769
2.01005	-1.75338	-0.691076	-2.2339	-1.82929	-1.4354	-0.718369	-2.48289	-2.68522	-1.47543	-1.29805	-1.6603	0.677901
2.51256	-1.85029	-0.739574	-2.32268	-1.87761	-1.54846	-0.786542	-2.54745	-2.74404	-1.58584	-1.3716	-1.73741	0.677964
3.01508	-1.94419	-0.781444	-2.41377	-1.93156	-1.66146	-0.848864	-2.60924	-2.80365	-1.68743	-1.43271	-1.81143	0.681874
3.51759	-2.01625	-0.808834	-2.4852	-1.97048	-1.7515	-0.901804	-2.65933	-2.8426	-1.77677	-1.49062	-1.87034	0.68387
4.0201	-2.08599	-0.839728	-2.54977	-2.00483	-1.83513	-0.9601	-2.68985	-2.87736	-1.86749	-1.52478	-1.9235	0.682722
4.52261	-2.14123	-0.850193	-2.60644	-2.03619	-1.90599	-1.00023	-2.71857	-2.90294	-1.93671	-1.55647	-1.9655	0.68637
5.02513	-2.17806	-0.862884	-2.64251	-2.05042	-1.95409	-1.04373	-2.72672	-2.91	-2.00513	-1.57136	-1.99449	0.682831
5.52764	-2.21255	-0.862615	-2.6784	-2.06895	-1.99823	-1.07616	-2.72172	-2.91773	-2.05855	-1.56979	-2.01647	0.683633
6.03015	-2.22392	-0.852837	-2.69328	-2.06912	-2.01719	-1.09769	-2.711	-2.90608	-2.09732	-1.56497	-2.02334	0.681972
6.53266	-2.22515	-0.842949	-2.70002	-2.06709	-2.02269	-1.12049	-2.67618	-2.88683	-2.13295	-1.53571	-2.02101	0.677459
7.03518	-2.21741	-0.813666	-2.69858	-2.05779	-2.01629	-1.12282	-2.63562	-2.86224	-2.14453	-1.50267	-2.00716	0.677486
7.53769	-2.1858	-0.789341	-2.6763	-2.03339	-1.98279	-1.12746	-2.58241	-2.81753	-2.15382	-1.45579	-1.98046	0.670316
8.0402	-2.15118	-0.748397	-2.65411	-2.01234	-1.94348	-1.11844	-2.50906	-2.77403	-2.14526	-1.3922	-1.94485	0.668005
8.54271	-2.09939	-0.704982	-2.61185	-1.97208	-1.88138	-1.1001	-2.43499	-2.7152	-2.1228	-1.32929	-1.89721	0.662151
9.04523	-2.03201	-0.658292	-2.56255	-1.93349	-1.80253	-1.08291	-2.34286	-2.64718	-2.09628	-1.24574	-1.84039	0.65506
9.54774	-1.96366	-0.597772	-2.50744	-1.88591	-1.71698	-1.04757	-2.24064	-2.57994	-2.04689	-1.16145	-1.77483	0.651312
10.0503	-1.87469	-0.544979	-2.43398	-1.82887	-1.60611	-1.01845	-2.13797	-2.49524	-1.99774	-1.07031	-1.70083	0.641407
10.5528	-1.78271	-0.476021	-2.36423	-1.77682	-1.49197	-0.977913	-2.01671	-2.41491	-1.93181	-0.965847	-1.61989	0.637417
11.0553	-1.68583	-0.413103	-2.27837	-1.70894	-1.36308	-0.934152	-1.8965	-2.32751	-1.85656	-0.86832	-1.53324	0.629057
11.5578	-1.57312	-0.344492	-2.18977	-1.64915	-1.21857	-0.894819	-1.77147	-2.23258	-1.77945	-0.755766	-1.44092	0.622848
12.0603	-1.46659	-0.270456	-2.10025	-1.581	-1.07488	-0.842324	-1.6337	-2.14614	-1.68331	-0.645988	-1.34446	0.619087
12.5628	-1.34904	-0.204462	-1.99679	-1.51113	-0.910603	-0.801191	-1.50394	-2.04747	-1.59176	-0.536114	-1.24525	0.61211
13.0653	-1.22716	-0.124895	-1.90198	-1.44743	-0.745035	-0.751134	-1.36416	-1.9559	-1.48552	-0.415773	-1.1419	0.612841
13.5678	-1.112	-0.0572424	-1.79534	-1.37227	-0.572616	-0.703529	-1.22232	-1.86563	-1.37522	-0.307248	-1.03834	0.609899
14.0704	-0.983866	0.0191725	-1.69023	-1.30993	-0.385064	-0.661992	-1.0885	-1.76919	-1.26504	-0.188461	-0.93231	0.613401
14.5729	-0.863537	0.092785	-1.58829	-1.23937	-0.20368	-0.611008	-0.943365	-1.68689	-1.13961	-0.0747343	-0.82577	0.619022
15.0754	-0.743428	0.161319	-1.47587	-1.17415	-0.00705728	-0.574443	-0.807204	-1.59751	-1.02249	0.0333123	-0.720752	0.625472
15.5779	-0.616512	0.238921	-1.37581	-1.1148	0.189652	-0.529957	-0.673633	-1.51591	-0.892384	0.149583	-0.614084	0.640234
16.0804	-0.503466	0.302089	-1.26687	-1.04902	0.384243	-0.492168	-0.534099	-1.4426	-0.763231	0.250256	-0.511487	0.6528
16.5829	-0.383573	0.375879	-1.16243	-0.999187	0.591309	-0.460611	-0.410011	-1.36359	-0.635765	0.35706	-0.409092	0.67375
17.0854	-0.268623	0.439435	-1.06378	-0.941526	0.786083	-0.422504	-0.282067	-1.30136	-0.497078	0.457722	-0.309369	0.695412
17.5879	-0.16427	0.502463	-0.956665	-0.895305	0.987926	-0.400331	-0.158334	-1.23609	-0.370254	0.548433	-0.214243	0.719904
18.0905	-0.05215	0.568138	-0.863943	-0.852906	1.18774	-0.370135	-0.0485801	-1.17645	-0.232234	0.646515	-0.1194	0.750024
18.593	0.0449241	0.620302	-0.763514	-0.808764	1.37606	-0.349283	0.0678666	-1.12925	-0.100196	0.727519	-0.0314339	0.778077
19.0955	0.140536	0.682836	-0.668698	-0.780554	1.57308	-0.332887	0.170413	-1.07541	0.0291459	0.812272	0.0550732	0.812657
19.598	0.236649	0.73004	-0.580297	-0.744335	1.75349	-0.311323	0.266687	-1.03763	0.165866	0.891958	0.13711	0.845532
20.1005	0.315892	0.781739	-0.483656	-0.723133	1.93288	-0.304907	0.365778	-0.99996	0.288295	0.959458	0.213239	0.88062
20.603	0.401193	0.829108	-0.401681	-0.70205	2.10966	-0.289032	0.44625	-0.964226	0.420901	1.0349	0.288503	0.91782
21.1055	0.476158	0.867249	-0.311737	-0.68319	2.26781	-0.2835	0.528551	-0.943498	0.543663	1.09367	0.355518	0.952391
21.608	0.541728	0.913372	-0.22727	-0.677771	2.43145	-0.279602	0.604336	-0.915632	0.664149	1.15487	0.420963	0.990801
22.1106	0.61319	0.942743	-0.148862	-0.664489	2.57728	-0.271506	0.664202	-0.901595	0.789042	1.21334	0.481334	1.02613
22.6131	0.667646	0.980908	-0.0616689	-0.667826	2.71542	-0.277239	0.729412	-0.891034	0.898762	1.25863	0.535301	1.06252
23.1156	0.723872	1.00882	0.0112265	-0.667301	2.85235	-0.272548	0.778973	-0.878829	1.01829	1.3131	0.588795	1.09903
23.6181	0.77818	1.034	0.092769	-0.672562	2.96684	-0.279341	0.821406	-0.88319	1.12502	1.35253	0.633566	1.13292
24.1206	0.81813	1.06287	0.169291	-0.687197	3.08464	-0.285435	0.865947	-0.881172	1.23051	1.39364	0.677122	1.16877
24.6231	0.866737	1.07718	0.240217	-0.694842	3.18684	-0.288927	0.891452	-0.890083	1.33743	1.43502	0.716102	1.20178
25.1256	0.904092	1.10229	0.320427	-0.718802	3.27677	-0.305003	0.919349	-0.906312	1.42876	1.46296	0.748453	1.23506
25.6281	0.937547	1.11306	0.386506	-0.735219	3.36845	-0.31033	0.941268	-0.918253	1.52908	1.5014	0.781351	1.26785
26.1307	0.977622	1.12767	0.461583	-0.760184	3.43725	-0.328252	0.948626	-0.947467	1.61362	1.52701	0.805748	1.29879
26.6332	1.00288	1.14017	0.531732	-0.789318	3.50785	-0.343414	0.963053	-0.972214	1.69767	1.55357	0.829198	1.33029
27.1357	1.03528	1.14278	0.596403	-0.812847	3.56761	-0.357858	0.963655	-1.00428	1.77969	1.58347	0.84939	1.36004
27.6382	1.06533	1.15498	0.670588	-0.850447	3.6123	-0.383521	0.959595	-1.04685	1.84596	1.59999	0.862792	1.38955
28.1407	1.08589	1.15108	0.730674	-0.877459	3.66221	-0.398587	0.959967	-1.08278	1.92017	1.62807	0.877923	1.41824
28.6432	1.11775	1.15592	0.800067	-0.914679	3.6914	-0.427166	0.943914	-1.1347	1.97647	1.6459	0.885487	1.44623
29.1457	1.13849	1.15249	0.864684	-0.950534	3.72089	-0.451093	0.932995	-1.18409	2.03406	1.66392	0.892183	1.47357
29.6482	1.16069	1.14539	0.924042	-0.98288	3.74548	-0.476219	0.918608	-1.23606	2.08746	1.68839	0.89749	1.50035
30.1508	1.18903	1.14386	0.993256	-1.02613	3.75351	-0.510849	0.892404	-1.30016	2.12727	1.69994	0.896213	1.52685
30.6533	1.20458	1.12757	1.04853	-1.05755	3.76955	-0.53521	0.875708	-1.35544	2.17555	1.72389	0.897717	1.55228
31.1558	1.23065	1.12248	1.11355	-1.10069	3.76874	-0.57345	0.847551	-1.42335	2.20629	1.74053	0.89323	1.57836
31.6583	1.25248	1.10439	1.1741	-1.13818	3.76628	-0.605068	0.817071	-1.49037	2.24173	1.7566	0.887903	1.6031
32.1608	1.26845	1.08917	1.22976	-1.17557	3.76498	-0.639483	0.792968	-1.55458	2.27234	1.78203	0.883008	1.62827
32.6633	1.29579	1.07383	1.29576	-1.22064	3.74674	-0.681136	0.754444	-1.63106	2.29294	1.79521	0.872189	1.65348
33.1658	1.31099	1.0478	1.34811	-1.2546	3.73807	-0.712786	0.722779	-1.69729	2.32295	1.8211	0.864712	1.67755
33.6683	1.33099	1.0324	1.41061	-1.3013	3.71758	-0.757929	0.689163	-1.77175	2.33671	1.84254	0.852901	1.70327
34.1709	1.35438	1.00166	1.46887	-1.33926	3.69315	-0.794321	0.64531	-1.84735	2.35852	1.86223	0.84032	1.72747
34.6734	1.36589	0.979187	1.52238	-1.38102	3.67534	-0.834632	0.612195	-1.91557	2.37501	1.89355	0.829234	1.75272
35.1759	1.38874	0.950507	1.58636	-1.42707	3.64134	-0.879431	0.568916	-1.99551	2.3851	1.91301	0.813196	1.77824
35.6784	1.40372	0.917163	1.63651	-1.46443	3.61704	-0.914464	0.524564	-2.06523	2.40491	1.94456	0.800435	1.80283
36.1809	1.41484	0.891129	1.69671	-1.51499	3.58658	-0.962032	0.487612	-2.13837	2.40964	1.97393	0.784505	1.82932
36.6834	1.43459	0.85041	1.75225	-1.5554	3.54975	-0.998869	0.437496	-2.21463	2.42484	1.9996	0.768004	1.85428
37.1859	1.4397	0.820973	1.80248	-1.604	3.52383	-1.04059	0.395276	-2.2797	2.43352	2.03801	0.75295	1.88055
37.6884	1.45047	0.780106	1.86255	-1.65408	3.4835	-1.08413	0.35214	-2.35465	2.43853	2.06422	0.733865	1.90665
38.191	1.45927	0.740905	1.9077	-1.69968	3.45145	-1.11869	0.299923	-2.42017	2.45227	2.10052	0.71735	1.93212
38.6935	1.45543	0.70338	1.96181	-1.7586	3.41881	-1.16511	0.259257	-2.48386	2.45129	2.13576	0.697818	1.95896
39.196	1.46054	0.654258	2.00977	-1.80774	3.37723	-1.19998	0.20937	-2.55228	2.46172	2.16415	0.677704	1.9839
39.6985	1.45203	0.6161	2.05067	-1.86921	3.34883	-1.24171	0.159143	-2.60706	2.46331	2.20476	0.657687	2.01023
40.201	1.43949	0.562994	2.09954	-1.9294	3.30811	-1.28405	0.116755	-2.66943	2.46275	2.23175	0.633852	2.03524
40.7035	1.42975	0.516557	2.13114	-1.98957	3.27227	-1.31992	0.0617001	-2.72492	2.46835	2.26524	0.611059	2.05967
41.206	1.40154	0.464944	2.16948	-2.06116	3.24014	-1.36836	0.0145802	-2.77479	2.45854	2.29751	0.584242	2.08475
41.7085	1.37753	0.406469	2.19906	-2.12336	3.19606	-1.40612	-0.0335465	-2.83203	2.45935	2.31868	0.55621	2.10692
42.2111	1.34446	0.355461	2.21908	-2.19942	3.16497	-1.4538	-0.0909506	-2.87621	2.44773	2.35013	0.526145	2.13055
42.7136	1.29778	0.288745	2.24456	-2.27037	3.12373	-1.50169	-0.13737	-2.92682	2.43407	2.36586	0.49185	2.15151
43.2161	1.25625	0.231827	2.25014	-2.34461	3.08271	-1.54636	-0.193463	-2.97547	2.42238	2.38362	0.456702	2.17157
43.7186	1.19595	0.163928	2.26018	-2.4265	3.04868	-1.60413	-0.250431	-3.01696	2.39375	2.39947	0.416394	2.19189
44.2211	1.13196	0.0952635	2.25897	-2.50003	3.00053	-1.6522	-0.30028	-3.06909	2.3737	2.40009	0.373892	2.20814
44.7236	1.06495	0.0287076	2.24617	-2.58753	2.96365	-1.7125	-0.363323	-3.11112	2.33723	2.40895	0.327518	2.22599
45.2261	0.977601	-0.0513334	2.23686	-2.66688	2.91955	-1.77175	-0.419285	-3.15874	2.29879	2.40085	0.276566	2.24039
45.7286	0.893107	-0.121598	2.20599	-2.75262	2.87074	-1.83007	-0.477179	-3.21011	2.25826	2.39101	0.222754	2.25337
46.2312	0.793371	-0.207408	2.17836	-2.84163	2.83101	-1.90041	-0.545255	-3.25402	2.20053	2.3795	0.163406	2.26672
46.7337	0.680085	-0.289399	2.13833	-2.92407	2.77557	-1.96127	-0.60369	-3.31121	2.15025	2.34997	0.100455	2.2753
47.2362	0.567152	-0.376686	2.08624	-3.01903	2.72746	-2.03548	-0.673123	-3.3625	2.08165	2.32707	0.0322751	2.28547
47.7387	0.430985	-0.47386	2.03718	-3.10374	2.67424	-2.10727	-0.745019	-3.41818	2.01317	2.28685	-0.040565	2.29228
48.2412	0.290797	-0.564737	1.96671	-3.19733	2.61005	-2.18075	-0.81176	-3.48275	1.94077	2.2412	-0.118779	2.29733
48.7437	0.141086	-0.673073	1.8999	-3.29005	2.55412	-2.26582	-0.893539	-3.53996	1.85395	2.19389	-0.201951	2.30306
49.2462	-0.029418	-0.774317	1.82114	-3.37907	2.48032	-2.34298	-0.970445	-3.61102	1.77558	2.12584	-0.290436	2.30425
49.7487	-0.198229	-0.886902	1.73122	-3.47837	2.40745	-2.43536	-1.05171	-3.67973	1.68013	2.06247	-0.384904	2.30677
50.2513	-0.385495	-1.0031	1.64467	-3.56647	2.33051	-2.52466	-1.14561	-3.74978	1.58898	1.98186	-0.482908	2.30648
50.7538	-0.581835	-1.11711	1.53721	-3.66467	2.23667	-2.61834	-1.2329	-3.83099	1.49419	1.89291	-0.588486	2.30427
51.2563	-0.77801	-1.24543	1.43336	-3.75742	2.14926	-2.72229	-1.3342	-3.90358	1.38941	1.80334	-0.696555	2.30236
51.7588	-0.993055	-1.36399	1.31725	-3.84882	2.04404	-2.81917	-1.44082	-3.98688	1.29443	1.69248	-0.810454	2.29647
52.2613	-1.20434	-1.49586	1.18975	-3.9467	1.93443	-2.93136	-1.54522	-4.06929	1.18399	1.58611	-0.929849	2.29088
52.7638	-1.42159	-1.62321	1.065	-4.03325	1.82347	-3.03853	-1.66656	-4.14784	1.08088	1.46526	-1.04964	2.28266
53.2663	-1.6486	-1.7516	0.919334	-4.1302	1.69304	-3.15116	-1.78418	-4.23705	0.973167	1.33583	-1.17814	2.27237
53.7688	-1.86627	-1.88718	0.777386	-4.21827	1.56816	-3.27101	-1.90638	-4.31615	0.858257	1.20914	-1.30523	2.26144
54.2714	-2.09493	-2.0123	0.623682	-4.3079	1.42869	-3.38352	-2.0394	-4.4014	0.75245	1.06347	-1.43712	2.24722
54.7739	-2.32097	-2.14993	0.460014	-4.40018	1.28132	-3.50966	-2.16348	-4.48749	0.631344	0.923853	-1.57352	2.2324
55.2764	-2.54161	-2.27745	0.300393	-4.48237	1.13639	-3.62812	-2.29746	-4.56565	0.518576	0.774376	-1.70629	2.21512
55.7789	-2.77224	-2.41046	0.12237	-4.57426	0.972115	-3.75217	-2.43176	-4.65397	0.398668	0.617221	-1.84845	2.19604
56.2814	-2.99156	-2.54447	-0.0495178	-4.65464	0.812572	-3.88012	-2.55887	-4.73277	0.272665	0.466497	-1.98602	2.17571
56.7839	-3.21365	-2.67169	-0.230165	-4.73902	0.643268	-4.00071	-2.69678	-4.81376	0.153133	0.299516	-2.12698	2.15287
57.2864	-3.43764	-2.81005	-0.417199	-4.82193	0.463611	-4.13329	-2.82579	-4.89803	0.0172567	0.139588	-2.27235	2.1291
57.7889	-3.64964	-2.93676	-0.597066	-4.89678	0.289855	-4.25628	-2.95422	-4.97187	-0.110599	-0.0260407	-2.41094	2.10325
58.2915	-3.86945	-3.07341	-0.791286	-4.9798	0.098631	-4.38518	-3.08849	-5.05496	-0.24847	-0.198976	-2.55914	2.07588
58.794	-4.08116	-3.20599	-0.976126	-5.04998	-0.0892812	-4.51495	-3.21014	-5.13055	-0.390887	-0.362767	-2.70118	2.0475
59.2965	-4.28747	-3.33757	-1.16619	-5.12634	-0.281689	-4.63764	-3.33778	-5.20479	-0.528717	-0.540461	-2.84487	2.01709
59.799	-4.4995	-3.47724	-1.35927	-5.1976	-0.486148	-4.77046	-3.46274	-5.28505	-0.681819	-0.710927	-2.99307	1.98608
60.3015	-4.69798	-3.6068	-1.54258	-5.26375	-0.682313	-4.89211	-3.57818	-5.35417	-0.825613	-0.883522	-3.1327	1.9539
60.804	-4.89937	-3.74885	-1.73714	-5.33607	-0.892812	-5.01975	-3.70192	-5.43157	-0.979853	-1.06343	-3.28108	1.92026
61.3065	-5.09845	-3.883	-1.9203	-5.39574	-1.10183	-5.14538	-3.81547	-5.50492	-1.13519	-1.23234	-3.42326	1.88693
61.809	-5.2862	-4.02198	-2.10644	-5.46344	-1.31001	-5.26435	-3.92718	-5.57431	-1.28636	-1.41307	-3.56533	1.85194
62.3116	-5.48048	-4.16414	-2.29372	-5.52332	-1.5306	-5.39139	-4.04381	-5.6523	-1.45027	-1.58707	-3.71171	1.81686
62.8141	-5.66402	-4.29947	-2.46999	-5.58169	-1.74125	-5.50595	-4.14788	-5.71989	-1.60338	-1.76021	-3.84937	1.78215
63.3166	-5.84385	-4.44626	-2.65584	-5.64385	-1.96165	-5.62634	-4.25775	-5.79412	-1.76688	-1.94089	-3.99374	1.74545
63.8191	-6.02647	-4.58227	-2.82956	-5.69465	-2.18218	-5.74188	-4.36554	-5.86797	-1.92841	-2.10944	-4.13284	1.71069
64.3216	-6.19519	-4.72645	-3.00523	-5.75429	-2.39666	-5.85116	-4.46485	-5.93546	-2.08661	-2.28784	-4.27037	1.67448
64.8241	-6.36738	-4.86706	-3.18133	-5.8037	-2.62247	-5.96634	-4.5734	-6.01287	-2.2552	-2.46043	-4.41102	1.63807
65.3266	-6.534	-5.00394	-3.34615	-5.85472	-2.8375	-6.0682	-4.67361	-6.08107	-2.41223	-2.62957	-4.5441	1.60377
65.8291	-6.6906	-5.14724	-3.51986	-5.90618	-3.05686	-6.17583	-4.77382	-6.15306	-2.57955	-2.80657	-4.68096	1.56641
66.3317	-6.85216	-5.27789	-3.68149	-5.94802	-3.2776	-6.27648	-4.88105	-6.22746	-2.7422	-2.97092	-4.81353	1.53221
66.8342	-7.00106	-5.4165	-3.84477	-5.99813	-3.48775	-6.37186	-4.97848	-6.29287	-2.90249	-3.14332	-4.94372	1.49683
67.3367	-7.14768	-5.54455	-4.00834	-6.0362	-3.70691	-6.47144	-5.08424	-6.36742	-3.07074	-3.31122	-5.07487	1.46053
67.8392	-7.29416	-5.67117	-4.16082	-6.07845	-3.91529	-6.55754	-5.19073	-6.43373	-3.227	-3.47359	-5.20025	1.42781
68.3417	-7.42697	-5.79684	-4.32187	-6.11767	-4.12221	-6.64942	-5.29171	-6.49956	-3.39318	-3.6442	-5.32636	1.391
68.8442	-7.56349	-5.90951	-4.47116	-6.14975	-4.33125	-6.73238	-5.4043	-6.56931	-3.55226	-3.8022	-5.44856	1.35784
69.3467	-7.69193	-6.02715	-4.62199	-6.18872	-4.52613	-6.81091	-5.51097	-6.62751	-3.70986	-3.96648	-5.56817	1.32396
69.8492	-7.81222	-6.12888	-4.77312	-6.21502	-4.72659	-6.89154	-5.61952	-6.69246	-3.8728	-4.12775	-5.68599	1.28829
70.3518	-7.93625	-6.23071	-4.91338	-6.24771	-4.91692	-6.95827	-5.73603	-6.75023	-4.0235	-4.28168	-5.79947	1.25722
70.8543	-8.04705	-6.32424	-5.06184	-6.27436	-5.10019	-7.03008	-5.84348	-6.80267	-4.18328	-4.44395	-5.91111	1.22171
71.3568	-8.15764	-6.40656	-5.19852	-6.29718	-5.28578	-7.09061	-5.95871	-6.85928	-4.33351	-4.5938	-6.01816	1.18988
71.8593	-8.26612	-6.48987	-5.33609	-6.32521	-5.45508	-7.14683	-6.07338	-6.90206	-4.4826	-4.74784	-6.12251	1.15823
72.3618	-8.36231	-6.55541	-5.47299	-6.34128	-5.62615	-7.20231	-6.18071	-6.94756	-4.63376	-4.89983	-6.22223	1.12458
72.8643	-8.46255	-6.62278	-5.59793	-6.36539	-5.78876	-7.24298	-6.29629	-6.98671	-4.7718	-5.0423	-6.31775	1.09616
73.3668	-8.55257	-6.67701	-5.72904	-6.38066	-5.93978	-7.28718	-6.40232	-7.01546	-4.91668	-5.19213	-6.40928	1.06442
73.8693	-8.63581	-6.72448	-5.84647	-6.39495	-6.09316	-7.31752	-6.50553	-7.04771	-5.04855	-5.329	-6.49432	1.03611
74.3719	-8.72003	-6.76956	-5.96209	-6.41086	-6.22962	-7.34337	-6.61085	-7.06503	-5.17809	-5.46675	-6.57562	1.00953
74.8744	-8.78888	-6.79886	-6.07411	-6.41493	-6.36356	-7.36584	-6.70129	-7.08101	-5.30502	-5.60211	-6.64956	0.981711
75.3769	-8.85641	-6.83143	-6.17115	-6.4258	-6.49036	-7.37332	-6.79225	-7.0926	-5.41683	-5.72466	-6.71748	0.958989
75.8794	-8.9163	-6.84816	-6.27062	-6.42384	-6.60087	-7.38377	-6.8753	-7.09061	-5.53189	-5.85182	-6.77932	0.935488
76.3819	-8.96135	-6.86281	-6.35314	-6.42171	-6.71134	-7.37941	-6.94349	-7.09212	-5.62994	-5.96407	-6.83194	0.914408
76.8844	-9.00553	-6.87046	-6.42993	-6.41561	-6.80351	-7.3721	-7.01147	-7.08009	-5.72361	-6.07204	-6.87844	0.896383
77.3869	-9.03279	-6.86514	-6.49959	-6.39703	-6.88662	-7.36065	-7.06231	-7.06368	-5.80982	-6.17529	-6.91529	0.878141
77.8894	-9.0493	-6.86104	-6.55083	-6.38167	-6.96202	-7.33567	-7.10209	-7.04577	-5.87883	-6.26076	-6.9428	0.86284
78.392	-9.05873	-6.83853	-6.60091	-6.34907	-7.01595	-7.31416	-7.13611	-7.01247	-5.94747	-6.34601	-6.96194	0.848926
78.8945	-9.04622	-6.81574	-6.63124	-6.31548	-7.06562	-7.27733	-7.14805	-6.98174	-5.99566	-6.4131	-6.96902	0.834834
79.397	-9.02618	-6.77964	-6.65269	-6.27148	-7.09599	-7.23875	-7.15284	-6.93904	-6.03775	-6.46949	-6.96638	0.822914
79.8995	-8.98924	-6.7329	-6.66461	-6.21427	-7.1106	-7.19396	-7.14325	-6.88767	-6.06833	-6.51812	-6.9523	0.810948
80.402	-8.93136	-6.68234	-6.65568	-6.15563	-7.11672	-7.13557	-7.11223	-6.83575	-6.08039	-6.54403	-6.92497	0.798015
80.9045	-8.86469	-6.61194	-6.64339	-6.07616	-7.0975	-7.07884	-7.07482	-6.7658	-6.08942	-6.56499	-6.88676	0.787024
81.407	-8.7728	-6.54081	-6.60966	-5.99444	-7.06939	-7.00431	-7.01521	-6.69457	-6.07571	-6.56543	-6.83423	0.773442
81.9095	-8.66458	-6.45055	-6.56508	-5.89633	-7.02208	-6.92695	-6.93918	-6.61147	-6.05527	-6.54973	-6.76812	0.759972
82.4121	-8.5411	-6.35205	-6.50981	-5.78489	-6.95316	-6.8394	-6.85351	-6.51339	-6.02071	-6.52442	-6.68924	0.746648
82.9146	-8.38953	-6.2436	-6.43232	-5.66728	-6.87516	-6.73646	-6.74225	-6.41294	-5.96772	-6.47297	-6.59402	0.729737
83.4171	-8.22538	-6.11586	-6.35066	-5.52681	-6.77009	-6.63162	-6.62084	-6.29099	-5.91064	-6.4132	-6.48561	0.714553
83.9196	-8.03742	-5.98553	-6.24711	-5.38343	-6.65211	-6.50529	-6.48374	-6.16153	-5.83025	-6.33236	-6.36188	0.696252
84.4221	-7.8251	-5.83245	-6.13224	-5.21985	-6.51714	-6.37391	-6.32363	-6.01971	-5.74435	-6.23172	-6.22201	0.676899
84.9246	-7.60015	-5.6741	-6.00721	-5.04538	-6.35716	-6.22789	-6.15726	-5.85665	-5.6437	-6.12166	-6.06912	0.658009
85.4271	-7.34627	-5.50072	-5.86017	-4.86263	-6.18922	-6.06472	-5.96959	-5.68913	-5.52691	-5.98463	-5.8994	0.635548
85.9296	-7.07632	-5.31193	-5.71018	-4.65915	-5.99634	-5.8969	-5.76661	-5.49898	-5.40732	-5.83853	-5.71623	0.614815
86.4322	-6.79	-5.11918	-5.53968	-4.45536	-5.78918	-5.70542	-5.55733	-5.29654	-5.26632	-5.6741	-5.51931	0.59195
86.9347	-6.4771	-4.90434	-5.35952	-4.23163	-5.57092	-5.5089	-5.32544	-5.08417	-5.12373	-5.48965	-5.30754	0.569386
87.4372	-6.1562	-4.68888	-5.17195	-4.00332	-5.32869	-5.29611	-5.08786	-4.84822	-4.96821	-5.2996	-5.0849	0.547895
87.9397	-5.81448	-4.45619	-4.96474	-3.76747	-5.08265	-5.06783	-4.84038	-4.60853	-4.80138	-5.08561	-4.84893	0.525798
88.4422	-5.45632	-4.21573	-4.75839	-3.51699	-4.81861	-4.83589	-4.57517	-4.35005	-4.63509	-4.86543	-4.60277	0.507401
88.9447	-5.09381	-3.97103	-4.53539	-3.27087	-4.54238	-4.5821	-4.31144	-4.07825	-4.4512	-4.63337	-4.34698	0.489037
89.4472	-4.7104	-3.70981	-4.30734	-3.00815	-4.26433	-4.32756	-4.0338	-3.80311	-4.27125	-4.3847	-4.08205	0.475911
89.9497	-4.32438	-3.45385	-4.0777	-2.74957	-3.96763	-4.05908	-3.7488	-3.5073	-4.08134	-4.13766	-3.81073	0.465575
90.4523	-3.93246	-3.1824	-3.83396	-2.48572	-3.67348	-3.78102	-3.46728	-3.21203	-3.88639	-3.87338	-3.53281	0.459371
90.9548	-3.5275	-2.91428	-3.59846	-2.21606	-3.37196	-3.504	-3.17158	-2.90718	-3.69609	-3.60909	-3.25162	0.460814
91.4573	-3.13055	-2.64336	-3.35324	-1.95575	-3.06278	-3.2106	-2.88046	-2.59247	-3.49303	-3.34268	-2.96649	0.463971
91.9598	-2.72484	-2.36676	-3.11084	-1.68402	-2.76257	-2.92423	-2.58969	-2.28496	-3.30013	-3.06607	-2.68141	0.476327
92.4623	-2.32057	-2.10168	-2.87516	-1.42531	-2.4515	-2.62891	-2.29056	-1.96486	-3.10052	-2.80049	-2.39596	0.491985
92.9648	-1.92688	-1.82709	-2.63297	-1.16332	-2.14917	-2.33285	-2.0042	-1.65232	-2.90264	-2.52614	-2.11176	0.511702
93.4673	-1.52642	-1.568	-2.40771	-0.904967	-1.85071	-2.04406	-1.71337	-1.3429	-2.71302	-2.25858	-1.83297	0.538585
93.9698	-1.14204	-1.30807	-2.17984	-0.658788	-1.54878	-1.74594	-1.42507	-1.02943	-2.51549	-1.99829	-1.55517	0.565075
94.4724	-0.763791	-1.05572	-1.96231	-0.406645	-1.26461	-1.46309	-1.15051	-0.733876	-2.33351	-1.73327	-1.28673	0.597097
94.9749	-0.388713	-0.818011	-1.75801	-0.174042	-0.976911	-1.17593	-0.869833	-0.434956	-2.14725	-1.4864	-1.023	0.630585
95.4774	-0.0367844	-0.578587	-1.55256	0.061027	-0.701141	-0.896454	-0.603072	-0.148691	-1.96869	-1.23697	-0.766192	0.663881
95.9799	0.31358	-0.362697	-1.36939	0.284052	-0.438176	-0.628539	-0.344425	0.123578	-1.80043	-0.997925	-0.522037	0.700709
96.4824	0.646133	-0.146399	-1.18708	0.494703	-0.173633	-0.357067	-0.0841245	0.396222	-1.62829	-0.772235	-0.281177	0.735722
96.9849	0.958548	0.0515333	-1.01873	0.705738	0.0687334	-0.106609	0.155948	0.644663	-1.47531	-0.544092	-0.0559576	0.771334
97.4874	1.26699	0.237316	-0.86608	0.893532	0.309549	0.145758	0.395429	0.889718	-1.31913	-0.337179	0.16159	0.80745
97.9899	1.54671	0.417584	-0.714282	1.0829	0.539391	0.384463	0.626953	1.12164	-1.17501	-0.131825	0.369853	0.841268
98.4925	1.81369	0.571584	-0.588361	1.25139	0.748196	0.60818	0.836776	1.33035	-1.04236	0.0620735	0.559153	0.87508
98.995	2.06699	0.731435	-0.457073	1.4239	0.964471	0.834624	1.05825	1.54448	-0.906761	0.260662	0.752097	0.907353
99.4975	2.31718	0.877649	-0.339236	1.57816	1.1746	1.06122	1.2725	1.74962	-0.778074	0.420628	0.933423	0.942872
100	2.48726	0.95321	-0.305356	1.60191	1.27683	1.21005	1.34916	1.84922	-0.690446	0.423626	1.01555	0.96791

## Sheet: M1a_LeftLeg_NW
StancePhase	NDevL_Meas2	NDevL_Meas3	NDevL_Meas4	NDevL_Meas5	NDevL_Meas6	NDevL_Meas7	NDevL_Meas8	NDevL_Meas9	NDevL_Meas10	NDevL_Meas11	NDevL_Mean	NDevL_SD
0	-1.59033	-1.97144	-1.16556	-1.84164	-1.88499	-1.82834	-1.61597	-1.64159	-1.08116	-1.55993	-1.6181	0.295908
0.502513	-1.58645	-1.93149	-1.17115	-1.7875	-1.87801	-1.79424	-1.60777	-1.60567	-1.06893	-1.52401	-1.59552	0.285162
1.00503	-1.56234	-1.84494	-1.16116	-1.72004	-1.84571	-1.71407	-1.58352	-1.53158	-1.03212	-1.49947	-1.5495	0.269532
1.50754	-1.55699	-1.78693	-1.15836	-1.65741	-1.83012	-1.65962	-1.56096	-1.47917	-1.01887	-1.45688	-1.51653	0.2574
2.01005	-1.53801	-1.71614	-1.16193	-1.60771	-1.81124	-1.59122	-1.5503	-1.4243	-0.990902	-1.42909	-1.48208	0.24687
2.51256	-1.51887	-1.65516	-1.15061	-1.54128	-1.78332	-1.53724	-1.52137	-1.36089	-0.978651	-1.39076	-1.44381	0.236137
3.01508	-1.50989	-1.59862	-1.1585	-1.49554	-1.77239	-1.48378	-1.50425	-1.31612	-0.966604	-1.34765	-1.41533	0.228715
3.51759	-1.48166	-1.53434	-1.15128	-1.43934	-1.74403	-1.42566	-1.48643	-1.25542	-0.949461	-1.31659	-1.37842	0.22131
4.0201	-1.46625	-1.49161	-1.15	-1.38927	-1.72529	-1.38824	-1.45518	-1.20616	-0.951988	-1.26554	-1.34895	0.214657
4.52261	-1.44582	-1.43387	-1.15464	-1.34951	-1.70883	-1.33634	-1.44075	-1.16123	-0.938352	-1.22891	-1.31982	0.2114
5.02513	-1.41388	-1.39642	-1.14407	-1.29724	-1.67894	-1.30437	-1.413	-1.10443	-0.942872	-1.18528	-1.28805	0.205614
5.52764	-1.39747	-1.35646	-1.15257	-1.26762	-1.66736	-1.27191	-1.38437	-1.0679	-0.944319	-1.13511	-1.26451	0.203663
6.03015	-1.36352	-1.31918	-1.14607	-1.22469	-1.64118	-1.23945	-1.36768	-1.01807	-0.943182	-1.10032	-1.23634	0.201264
6.53266	-1.33315	-1.29952	-1.14588	-1.19452	-1.61972	-1.22751	-1.33265	-0.974122	-0.959449	-1.04689	-1.21334	0.19879
7.03518	-1.30869	-1.26737	-1.15221	-1.16929	-1.60646	-1.20215	-1.30956	-0.939392	-0.958986	-1.00768	-1.19218	0.199771
7.53769	-1.26564	-1.2603	-1.14411	-1.13607	-1.5769	-1.19925	-1.28601	-0.888572	-0.977554	-0.965555	-1.17	0.199175
8.0402	-1.23743	-1.24398	-1.15602	-1.12419	-1.56537	-1.1931	-1.24917	-0.856135	-0.989228	-0.915235	-1.15298	0.202384
8.54271	-1.19987	-1.23993	-1.15384	-1.09633	-1.54329	-1.1897	-1.22933	-0.812818	-1.00018	-0.882543	-1.13478	0.205851
9.04523	-1.15482	-1.24499	-1.15889	-1.08525	-1.52001	-1.20364	-1.19601	-0.767691	-1.02503	-0.832049	-1.11884	0.213015
9.54774	-1.12398	-1.24233	-1.17125	-1.07178	-1.50917	-1.20317	-1.16139	-0.734497	-1.0323	-0.793924	-1.10438	0.22116
10.0503	-1.0742	-1.26301	-1.16985	-1.05436	-1.47972	-1.22429	-1.13804	-0.68151	-1.05825	-0.755838	-1.08991	0.233235
10.5528	-1.03267	-1.26899	-1.18899	-1.05363	-1.4651	-1.23699	-1.09532	-0.64254	-1.07314	-0.706946	-1.07643	0.248142
11.0553	-0.993777	-1.29309	-1.19445	-1.03518	-1.444	-1.25273	-1.06342	-0.596072	-1.08864	-0.67662	-1.0638	0.263504
11.5578	-0.93951	-1.31493	-1.20751	-1.03545	-1.41494	-1.2804	-1.02995	-0.540423	-1.11386	-0.629165	-1.05061	0.285761
12.0603	-0.902994	-1.3348	-1.2281	-1.02634	-1.40063	-1.29201	-0.982043	-0.498917	-1.12086	-0.591556	-1.03782	0.305238
12.5628	-0.855204	-1.37041	-1.23519	-1.01797	-1.36664	-1.32341	-0.950387	-0.436631	-1.14561	-0.556859	-1.02583	0.330585
13.0653	-0.806547	-1.38887	-1.26299	-1.02051	-1.34242	-1.34209	-0.904682	-0.383527	-1.15567	-0.509023	-1.01163	0.356771
13.5678	-0.772047	-1.42708	-1.27728	-1.00594	-1.31623	-1.36508	-0.857351	-0.328014	-1.16813	-0.480379	-0.999754	0.382209
14.0704	-0.720297	-1.45265	-1.29939	-1.01081	-1.27601	-1.39601	-0.821408	-0.257662	-1.18688	-0.435849	-0.985696	0.413654
14.5729	-0.68289	-1.48299	-1.32922	-1.00098	-1.25157	-1.41128	-0.766142	-0.203094	-1.18842	-0.398512	-0.97151	0.44141
15.0754	-0.645817	-1.51928	-1.34587	-0.997225	-1.20877	-1.44571	-0.722048	-0.129515	-1.20799	-0.367005	-0.958924	0.473644
15.5779	-0.598387	-1.54113	-1.3835	-0.998352	-1.17033	-1.46466	-0.676769	-0.0599819	-1.21125	-0.320447	-0.942482	0.506356
16.0804	-0.570646	-1.58163	-1.4079	-0.985375	-1.13562	-1.48987	-0.617283	0.00594942	-1.22023	-0.293398	-0.9296	0.537921
16.5829	-0.529782	-1.60352	-1.44031	-0.991316	-1.08323	-1.51909	-0.574492	0.0903777	-1.23323	-0.252383	-0.913698	0.573925
17.0854	-0.493897	-1.63721	-1.48033	-0.979148	-1.04738	-1.53336	-0.517868	0.158303	-1.23127	-0.216092	-0.897825	0.607158
17.5879	-0.469744	-1.667	-1.50695	-0.978122	-0.997464	-1.56528	-0.459855	0.240951	-1.24749	-0.188925	-0.883988	0.64285
18.0905	-0.429682	-1.68896	-1.55384	-0.975638	-0.947234	-1.57895	-0.41367	0.324504	-1.24596	-0.145671	-0.865512	0.679284
18.593	-0.407676	-1.72501	-1.5866	-0.96352	-0.907123	-1.60025	-0.34838	0.39802	-1.25279	-0.122286	-0.851562	0.713665
19.0955	-0.38223	-1.74092	-1.62616	-0.968017	-0.848321	-1.62149	-0.294807	0.491179	-1.26048	-0.0876052	-0.833885	0.751165
19.598	-0.351063	-1.77326	-1.67176	-0.952857	-0.805952	-1.62886	-0.240702	0.567939	-1.25514	-0.0553396	-0.816698	0.786136
20.1005	-0.339289	-1.79296	-1.7024	-0.952939	-0.755888	-1.65224	-0.173025	0.65283	-1.26711	-0.0353794	-0.801841	0.821301
20.603	-0.312661	-1.81322	-1.75139	-0.945516	-0.701319	-1.65548	-0.123222	0.742775	-1.26009	0.00133713	-0.781879	0.857693
21.1055	-0.295998	-1.84011	-1.78446	-0.934003	-0.662655	-1.66802	-0.0606935	0.816446	-1.26385	0.0184868	-0.767485	0.890022
21.608	-0.287178	-1.84975	-1.82234	-0.935283	-0.606274	-1.67697	0.00183654	0.908383	-1.26564	0.0442176	-0.7489	0.924961
22.1106	-0.264154	-1.87694	-1.8643	-0.917307	-0.564594	-1.67398	0.0507778	0.985142	-1.25702	0.0702133	-0.731216	0.956966
22.6131	-0.260769	-1.88546	-1.88945	-0.917164	-0.522191	-1.68565	0.117297	1.06216	-1.26504	0.0813422	-0.716492	0.986777
23.1156	-0.249127	-1.90265	-1.93094	-0.904097	-0.471192	-1.67639	0.170141	1.14764	-1.2538	0.109802	-0.696061	1.01901
23.6181	-0.235354	-1.91747	-1.95481	-0.892731	-0.439939	-1.67856	0.221719	1.21186	-1.25612	0.119813	-0.682159	1.04445
24.1206	-0.237546	-1.92141	-1.98175	-0.888869	-0.39324	-1.67441	0.285294	1.29094	-1.25417	0.135779	-0.663939	1.07265
24.6231	-0.222199	-1.94	-2.0113	-0.867768	-0.357586	-1.66113	0.329266	1.35738	-1.24526	0.155006	-0.64636	1.09779
25.1256	-0.218981	-1.93774	-2.02279	-0.865033	-0.327865	-1.66136	0.384831	1.41595	-1.25242	0.157475	-0.632793	1.11816
25.6281	-0.216985	-1.95017	-2.04947	-0.844847	-0.28586	-1.64071	0.439312	1.48552	-1.24106	0.177713	-0.612655	1.1429
26.1307	-0.201318	-1.95167	-2.05779	-0.831565	-0.265149	-1.63364	0.479333	1.53095	-1.24626	0.181375	-0.599573	1.15851
26.6332	-0.203507	-1.95094	-2.06842	-0.81929	-0.232435	-1.6178	0.536544	1.58658	-1.24551	0.188473	-0.582631	1.1769
27.1357	-0.191513	-1.95888	-2.08123	-0.792946	-0.205652	-1.59594	0.579586	1.6338	-1.24188	0.202005	-0.565265	1.19334
27.6382	-0.179658	-1.94834	-2.07557	-0.783151	-0.190583	-1.58615	0.621225	1.66633	-1.25367	0.197532	-0.553203	1.20253
28.1407	-0.178391	-1.95552	-2.08482	-0.752524	-0.160416	-1.556	0.674872	1.71209	-1.24819	0.211026	-0.533788	1.21817
28.6432	-0.157585	-1.9457	-2.07558	-0.732811	-0.150738	-1.54129	0.708806	1.73403	-1.26165	0.210432	-0.521209	1.22396
29.1457	-0.150257	-1.94289	-2.06846	-0.707154	-0.133486	-1.51548	0.754535	1.76131	-1.26695	0.210829	-0.505801	1.23168
29.6482	-0.13809	-1.94091	-2.06354	-0.671731	-0.116306	-1.48687	0.799229	1.78612	-1.27258	0.22084	-0.488384	1.23971
30.1508	-0.114536	-1.92677	-2.04012	-0.649505	-0.115451	-1.46848	0.829464	1.79164	-1.29113	0.212175	-0.477271	1.23879
30.6533	-0.10735	-1.92937	-2.03168	-0.605308	-0.0981629	-1.43061	0.877024	1.81217	-1.29263	0.221342	-0.458457	1.24524
31.1558	-0.0826093	-1.91226	-2.00484	-0.575463	-0.0986386	-1.40948	0.910248	1.81233	-1.31326	0.219346	-0.445463	1.24329
31.6583	-0.0620887	-1.90956	-1.98017	-0.533846	-0.0968475	-1.37497	0.941967	1.81324	-1.32225	0.2159	-0.430863	1.24141
32.1608	-0.0481877	-1.89925	-1.9579	-0.488304	-0.089389	-1.34072	0.985528	1.8186	-1.3334	0.225004	-0.412802	1.24231
32.6633	-0.015905	-1.88533	-1.91721	-0.451913	-0.101445	-1.31436	1.00894	1.80252	-1.35369	0.215137	-0.401325	1.23413
33.1658	0.000312977	-1.8831	-1.89172	-0.394955	-0.0974867	-1.2696	1.04386	1.80209	-1.35689	0.222365	-0.382514	1.23228
33.6683	0.0251855	-1.8623	-1.8481	-0.354858	-0.106984	-1.24228	1.07721	1.78686	-1.37854	0.221411	-0.368239	1.22527
34.1709	0.0565658	-1.85973	-1.8069	-0.298561	-0.119893	-1.19938	1.09549	1.7675	-1.38528	0.21629	-0.353389	1.21609
34.6734	0.072146	-1.84223	-1.76859	-0.24493	-0.12208	-1.15963	1.13059	1.75881	-1.39602	0.226015	-0.334593	1.211
35.1759	0.105834	-1.82993	-1.71223	-0.195833	-0.145188	-1.12507	1.15057	1.72814	-1.41221	0.216553	-0.321937	1.1987
35.6784	0.129639	-1.82115	-1.67175	-0.12993	-0.154363	-1.07356	1.16841	1.71186	-1.41204	0.222649	-0.303024	1.18987
36.1809	0.149517	-1.79841	-1.61377	-0.0822795	-0.171451	-1.03971	1.19741	1.68743	-1.42968	0.223361	-0.287758	1.17969
36.6834	0.183868	-1.79323	-1.55896	-0.0160049	-0.197317	-0.98841	1.20548	1.65423	-1.43012	0.216924	-0.272355	1.16601
37.1859	0.19893	-1.76858	-1.50803	0.0405723	-0.208446	-0.943108	1.2245	1.63675	-1.4369	0.226916	-0.25374	1.15599
37.6884	0.224608	-1.75644	-1.43991	0.0970893	-0.239787	-0.900208	1.24128	1.59897	-1.44601	0.217647	-0.240275	1.14235
38.191	0.250152	-1.73852	-1.3889	0.164296	-0.260501	-0.84228	1.24245	1.573	-1.44055	0.221726	-0.221912	1.12883
38.6935	0.260411	-1.71403	-1.32153	0.212929	-0.282655	-0.801993	1.26004	1.54645	-1.45259	0.223089	-0.206988	1.1171
39.196	0.287433	-1.70233	-1.25867	0.280322	-0.317882	-0.743083	1.26204	1.50742	-1.44623	0.214306	-0.191667	1.10211
39.6985	0.298889	-1.67052	-1.20119	0.331414	-0.335602	-0.693336	1.26171	1.4876	-1.44912	0.22302	-0.174712	1.0891
40.201	0.309307	-1.65546	-1.12784	0.387034	-0.370659	-0.643678	1.27236	1.45098	-1.45184	0.212861	-0.161694	1.0763
40.7035	0.329462	-1.62617	-1.07327	0.446369	-0.399244	-0.581891	1.26204	1.42214	-1.44279	0.213628	-0.144973	1.06115
41.206	0.328935	-1.59857	-1.00365	0.489507	-0.422516	-0.537898	1.26285	1.39982	-1.45114	0.214624	-0.131803	1.04938
41.7085	0.341416	-1.57553	-0.939888	0.550797	-0.461706	-0.474922	1.26161	1.3619	-1.44084	0.203054	-0.117411	1.03549
42.2111	0.348518	-1.53521	-0.882675	0.59215	-0.482186	-0.424332	1.24522	1.34411	-1.44296	0.209974	-0.102738	1.0219
42.7136	0.343982	-1.51109	-0.810389	0.643617	-0.515292	-0.371414	1.24584	1.31389	-1.44275	0.199284	-0.0904327	1.01072
43.2161	0.3562	-1.46589	-0.757655	0.692562	-0.546558	-0.309381	1.23164	1.28606	-1.43406	0.19722	-0.0749857	0.996322
43.7186	0.35118	-1.42864	-0.690161	0.730125	-0.566171	-0.264421	1.21626	1.27079	-1.44224	0.198742	-0.0624538	0.98539
44.2211	0.351544	-1.38502	-0.628816	0.783733	-0.602854	-0.20007	1.21321	1.23821	-1.43175	0.186051	-0.0475755	0.973077
44.7236	0.360005	-1.32907	-0.574144	0.815645	-0.6213	-0.150466	1.19109	1.22493	-1.43611	0.192963	-0.0326467	0.960773
45.2261	0.352073	-1.28403	-0.504389	0.862016	-0.646222	-0.0955036	1.18248	1.20535	-1.43532	0.184716	-0.0178838	0.950969
45.7286	0.363168	-1.21472	-0.454413	0.899506	-0.673732	-0.0340603	1.1747	1.18344	-1.42869	0.183558	-0.000124717	0.938878
46.2312	0.368964	-1.15752	-0.389765	0.931533	-0.683899	0.0121276	1.15554	1.17986	-1.43688	0.190415	0.0170381	0.930283
46.7337	0.372699	-1.08438	-0.331545	0.976046	-0.709882	0.0782064	1.15751	1.16015	-1.42564	0.183094	0.0376273	0.920447
47.2362	0.397296	-1.00677	-0.280219	0.999787	-0.719028	0.128025	1.14957	1.15806	-1.42984	0.197285	0.0594164	0.912481
47.7387	0.409536	-0.933059	-0.213763	1.0416	-0.726923	0.18646	1.14562	1.15735	-1.42452	0.200376	0.0842681	0.905687
48.2412	0.438	-0.837818	-0.166969	1.06983	-0.740639	0.248789	1.15931	1.15047	-1.41422	0.209684	0.111645	0.898367
48.7437	0.476986	-0.757526	-0.104823	1.09988	-0.732238	0.298178	1.15944	1.16627	-1.41419	0.231797	0.142378	0.894589
49.2462	0.508302	-0.656506	-0.0482431	1.13827	-0.736242	0.367564	1.17815	1.16866	-1.39241	0.240123	0.176767	0.888339
49.7487	0.565475	-0.561865	0.00265616	1.15942	-0.726161	0.419656	1.20284	1.18486	-1.3843	0.270907	0.213348	0.886212
50.2513	0.618459	-0.465394	0.0701558	1.2008	-0.707178	0.483568	1.22075	1.20932	-1.36119	0.294028	0.256331	0.882846
50.7538	0.677134	-0.35693	0.119471	1.22542	-0.696988	0.548791	1.26404	1.2234	-1.33308	0.320963	0.299222	0.879905
51.2563	0.75618	-0.265288	0.185769	1.25897	-0.662674	0.603775	1.30144	1.2612	-1.31032	0.363596	0.349265	0.880595
51.7588	0.82253	-0.15387	0.248052	1.29583	-0.637038	0.678285	1.34595	1.28846	-1.26423	0.391245	0.40152	0.876715
52.2613	0.907427	-0.0596022	0.306032	1.3206	-0.602643	0.734586	1.41094	1.32315	-1.23055	0.439888	0.454983	0.878545
52.7638	0.995942	0.0420838	0.381965	1.36578	-0.553893	0.805163	1.46419	1.37103	-1.1779	0.482623	0.517698	0.877107
53.2663	1.07587	0.143908	0.440645	1.39274	-0.517516	0.873777	1.53668	1.40427	-1.12175	0.525044	0.575367	0.875614
53.7688	1.17762	0.232236	0.517137	1.43497	-0.458749	0.93438	1.61505	1.45908	-1.06769	0.584315	0.642836	0.877948
54.2714	1.26697	0.33687	0.590181	1.47523	-0.405325	1.0129	1.6846	1.50667	-0.991051	0.626703	0.710375	0.873696
54.7739	1.36175	0.419476	0.659181	1.50965	-0.350304	1.07215	1.77677	1.55443	-0.927472	0.687415	0.776305	0.875311
55.2764	1.46907	0.516086	0.746463	1.5624	-0.277473	1.14759	1.85893	1.6192	-0.843459	0.74372	0.854252	0.873133
55.7789	1.55974	0.603117	0.816394	1.59678	-0.219578	1.21779	1.94301	1.66699	-0.759716	0.795544	0.922007	0.869687
56.2814	1.66857	0.685404	0.904079	1.65072	-0.143028	1.28286	2.04243	1.73274	-0.676841	0.865183	1.00121	0.870418
56.7839	1.77345	0.778657	0.987992	1.69695	-0.0673486	1.36438	2.124	1.79601	-0.574478	0.91694	1.07966	0.864392
57.2864	1.87122	0.851327	1.06718	1.74354	0.0033761	1.42685	2.21938	1.85267	-0.487297	0.984521	1.15328	0.863151
57.7889	1.98826	0.942405	1.16407	1.80412	0.0945272	1.50775	2.31539	1.92898	-0.379905	1.05004	1.24156	0.859429
58.2915	2.0888	1.01658	1.24249	1.84746	0.170505	1.58092	2.39749	1.98801	-0.277758	1.10769	1.31622	0.853863
58.794	2.19822	1.09586	1.33782	1.91259	0.260169	1.65241	2.49832	2.05982	-0.175905	1.18432	1.40236	0.851849
59.2965	2.31505	1.17788	1.42837	1.96477	0.354069	1.73868	2.58522	2.13446	-0.0586938	1.24302	1.48828	0.845496
59.799	2.41569	1.24477	1.51324	2.02354	0.437112	1.80656	2.6709	2.1965	0.0411506	1.31503	1.56645	0.841694
60.3015	2.53587	1.32983	1.61517	2.09063	0.541325	1.89456	2.76946	2.27907	0.160288	1.3877	1.66039	0.837157
60.804	2.64688	1.39367	1.69777	2.14346	0.631626	1.97214	2.84761	2.34584	0.268912	1.44949	1.73974	0.832111
61.3065	2.75458	1.47091	1.79678	2.21835	0.729176	2.05113	2.93795	2.41896	0.377679	1.53111	1.82866	0.827943
61.809	2.87902	1.54147	1.89038	2.27637	0.835681	2.14237	3.02732	2.50005	0.497012	1.59529	1.9185	0.823879
62.3116	2.98475	1.60541	1.97766	2.3467	0.926381	2.21577	3.10132	2.56381	0.597118	1.66993	1.99889	0.820105
62.8141	3.10309	1.68296	2.08159	2.41877	1.03691	2.31001	3.19323	2.64715	0.715257	1.74796	2.09369	0.815946
63.3166	3.22349	1.73945	2.1654	2.48082	1.13619	2.39087	3.27	2.71803	0.817994	1.81226	2.17545	0.814816
63.8191	3.32942	1.81473	2.26516	2.56281	1.23547	2.47582	3.3447	2.78851	0.921891	1.89665	2.26352	0.810228
64.3216	3.45503	1.87529	2.35877	2.62519	1.3476	2.56973	3.43151	2.87183	1.03174	1.96437	2.35311	0.80992
64.8241	3.56633	1.93941	2.44523	2.70393	1.44042	2.64634	3.4967	2.93522	1.12172	2.03921	2.43345	0.809015
65.3266	3.67786	2.00965	2.54765	2.77688	1.54964	2.74346	3.57317	3.01577	1.22873	2.11984	2.52427	0.80565
65.8291	3.80157	2.06375	2.62879	2.84424	1.65134	2.82383	3.64733	3.08889	1.3165	2.18386	2.60501	0.809533
66.3317	3.90429	2.13792	2.72497	2.92653	1.7455	2.91017	3.70445	3.15508	1.40718	2.26732	2.68834	0.805997
66.8342	4.02124	2.19238	2.81373	2.98729	1.85504	3.00107	3.77788	3.23787	1.49954	2.33477	2.77208	0.80809
67.3367	4.13285	2.25956	2.89396	3.06588	1.94335	3.07486	3.83379	3.29995	1.57252	2.40517	2.84819	0.810728
67.8392	4.23071	2.3234	2.98882	3.13036	2.04267	3.16767	3.88518	3.37463	1.66142	2.48294	2.92878	0.807359
68.3417	4.34496	2.37879	3.06055	3.19313	2.13856	3.24013	3.94595	3.44704	1.72794	2.54077	3.00178	0.813714
68.8442	4.43792	2.45012	3.14568	3.26296	2.21941	3.31997	3.98165	3.5056	1.79921	2.61603	3.07386	0.811454
69.3467	4.53216	2.49971	3.22126	3.31004	2.31598	3.39941	4.02541	3.58177	1.86769	2.67538	3.14288	0.812648
69.8492	4.63006	2.56703	3.28606	3.37328	2.39059	3.46211	4.063	3.63708	1.91762	2.73237	3.20592	0.81688
70.3518	4.70275	2.62051	3.36321	3.4138	2.46863	3.54147	4.07955	3.69771	1.98156	2.79708	3.26663	0.812526
70.8543	4.78713	2.67336	3.41443	3.45521	2.54666	3.59696	4.10855	3.76008	2.02014	2.83791	3.32004	0.817183
71.3568	4.8551	2.73247	3.47654	3.49319	2.60235	3.66059	4.11559	3.80163	2.06473	2.89263	3.36948	0.815547
71.8593	4.90743	2.77033	3.52613	3.50784	2.67138	3.71821	4.11412	3.85884	2.10148	2.93083	3.41066	0.813372
72.3618	4.9679	2.82473	3.56213	3.53362	2.7186	3.75933	4.11781	3.89589	2.12054	2.96041	3.4461	0.816291
72.8643	4.99766	2.85497	3.60766	3.52868	2.75999	3.81359	4.09216	3.92926	2.15071	2.99688	3.47316	0.810954
73.3668	5.02651	2.88989	3.62421	3.52609	2.80348	3.84029	4.07082	3.96697	2.15269	3.00521	3.49062	0.811213
73.8693	5.04676	2.91684	3.64901	3.50885	2.81806	3.87492	4.03918	3.97744	2.16128	3.02275	3.50151	0.809595
74.3719	5.03688	2.92481	3.65829	3.46993	2.84101	3.89695	3.98303	3.99848	2.15666	3.02282	3.49889	0.804481
74.8744	5.0333	2.94153	3.65141	3.43577	2.84322	3.90207	3.93596	4.00018	2.1353	3.00765	3.48864	0.804621
75.3769	5.00164	2.92631	3.65137	3.36641	2.82996	3.91495	3.86355	3.98744	2.12132	2.9979	3.46608	0.799796
75.8794	4.95325	2.91791	3.61974	3.30092	2.82012	3.89567	3.78004	3.97903	2.07671	2.95623	3.42996	0.796089
76.3819	4.90366	2.88683	3.59399	3.21127	2.77737	3.88212	3.69871	3.93726	2.03875	2.91889	3.38488	0.794268
76.8844	4.81681	2.84212	3.54997	3.10424	2.73725	3.84773	3.58568	3.89775	1.98218	2.8638	3.32275	0.788002
77.3869	4.72813	2.79499	3.48743	2.99505	2.67971	3.79483	3.47481	3.83945	1.91012	2.78787	3.24924	0.784728
77.8894	4.62036	2.71472	3.42894	2.85027	2.59885	3.74247	3.35113	3.75565	1.84125	2.71644	3.16201	0.780349
78.392	4.48218	2.64106	3.33619	2.71054	2.52258	3.65331	3.20135	3.67443	1.74025	2.61108	3.0573	0.77302
78.8945	4.34636	2.5345	3.24672	2.54017	2.41263	3.56714	3.05856	3.55611	1.64577	2.50606	2.9414	0.76917
79.397	4.1756	2.42207	3.13605	2.35894	2.2993	3.45271	2.88867	3.43133	1.52804	2.38443	2.80771	0.761264
79.8995	3.99123	2.29552	3.0046	2.16924	2.17329	3.31991	2.70661	3.29017	1.39692	2.23796	2.65854	0.753492
80.402	3.79899	2.14134	2.87455	1.94807	2.0183	3.1818	2.52494	3.11571	1.26506	2.09587	2.49646	0.747278
80.9045	3.56937	1.99057	2.7083	1.73302	1.86851	3.00564	2.31102	2.94281	1.10125	1.91972	2.31502	0.735754
81.407	3.34012	1.80322	2.54366	1.48529	1.68755	2.8318	2.09861	2.73407	0.944279	1.74101	2.12096	0.727899
81.9095	3.08633	1.61765	2.35625	1.23532	1.49788	2.62578	1.87267	2.51274	0.761129	1.54834	1.91141	0.716558
82.4121	2.80818	1.40854	2.1477	0.973107	1.30177	2.40486	1.62139	2.28108	0.568181	1.32892	1.68437	0.703747
82.9146	2.53191	1.18275	1.9398	0.688642	1.07451	2.17572	1.37704	2.01421	0.371875	1.11512	1.44716	0.693402
83.4171	2.2215	0.955492	1.6964	0.412176	0.853327	1.91187	1.10673	1.75043	0.146401	0.869819	1.19241	0.677204
83.9196	1.90625	0.69616	1.45549	0.106423	0.607265	1.65275	0.826267	1.4582	-0.0705442	0.621188	0.925944	0.664557
84.4221	1.58243	0.444887	1.19326	-0.192062	0.349233	1.36239	0.547628	1.15129	-0.313692	0.363708	0.648907	0.648595
84.9246	1.23028	0.166119	0.912802	-0.504081	0.0925348	1.0645	0.240462	0.84318	-0.560788	0.0807617	0.356578	0.631447
85.4271	0.886292	-0.115526	0.635522	-0.826856	-0.193212	0.759389	-0.0617665	0.503356	-0.811449	-0.193066	0.0582684	0.616387
85.9296	0.521459	-0.403484	0.327267	-1.1405	-0.471404	0.427444	-0.373413	0.169364	-1.08522	-0.492427	-0.252091	0.596312
86.4322	0.146832	-0.712219	0.02593	-1.47687	-0.764821	0.105293	-0.704141	-0.182047	-1.34678	-0.793118	-0.570194	0.579968
86.9347	-0.21979	-1.00928	-0.291254	-1.7976	-1.07093	-0.243054	-1.02268	-0.547626	-1.63105	-1.09474	-0.8928	0.560033
87.4372	-0.609365	-1.3313	-0.619824	-2.13088	-1.36708	-0.589271	-1.35954	-0.904555	-1.91104	-1.41702	-1.22399	0.540556
87.9397	-0.988509	-1.64255	-0.938838	-2.46216	-1.68605	-0.939073	-1.69816	-1.28569	-2.19188	-1.72414	-1.5557	0.522277
88.4422	-1.36877	-1.96268	-1.28018	-2.78286	-1.99513	-1.30528	-2.02688	-1.65749	-2.48649	-2.04729	-1.89131	0.500256
88.9447	-1.75956	-2.2876	-1.60666	-3.11626	-2.307	-1.65535	-2.37303	-2.03298	-2.76303	-2.36677	-2.22682	0.482677
89.4472	-2.12912	-2.59909	-1.93979	-3.42629	-2.62904	-2.02402	-2.70402	-2.41884	-3.05532	-2.67655	-2.56021	0.46115
89.9497	-2.50712	-2.92625	-2.2745	-3.74485	-2.93184	-2.37998	-3.03279	-2.78553	-3.33333	-2.99904	-2.89152	0.442102
90.4523	-2.8749	-3.23118	-2.5906	-4.04838	-3.24727	-2.73407	-3.36714	-3.16487	-3.6072	-3.2986	-3.21642	0.424147
90.9548	-3.22344	-3.54385	-2.91821	-4.33933	-3.54963	-3.09279	-3.67731	-3.53045	-3.8841	-3.60262	-3.53617	0.403731
91.4573	-3.57738	-3.84435	-3.22173	-4.63127	-3.84088	-3.42844	-3.99124	-3.88458	-4.13668	-3.897	-3.84535	0.389098
91.9598	-3.90369	-4.1313	-3.52166	-4.89376	-4.13734	-3.77373	-4.29316	-4.24292	-4.39735	-4.17088	-4.14658	0.371389
92.4623	-4.21982	-4.42102	-3.81353	-5.15924	-4.40632	-4.09626	-4.57205	-4.57285	-4.6348	-4.44939	-4.43453	0.357574
92.9648	-4.52754	-4.68175	-4.07817	-5.39858	-4.676	-4.41124	-4.85348	-4.90251	-4.86364	-4.69851	-4.70914	0.346287
93.4673	-4.80216	-4.94669	-4.34503	-5.62402	-4.93017	-4.72021	-5.10754	-5.2152	-5.08638	-4.94174	-4.97191	0.33406
93.9698	-5.07306	-5.18606	-4.58078	-5.83962	-5.16084	-5.00067	-5.34635	-5.5033	-5.28048	-5.1713	-5.21425	0.328092
94.4724	-5.31844	-5.41399	-4.80537	-6.02276	-5.39172	-5.28331	-5.57843	-5.78989	-5.47684	-5.37216	-5.44529	0.321794
94.9749	-5.53774	-5.63231	-5.01592	-6.20407	-5.59064	-5.53585	-5.77656	-6.04293	-5.6439	-5.57208	-5.6552	0.318814
95.4774	-5.7511	-5.82108	-5.1942	-6.35205	-5.78007	-5.77728	-5.96778	-6.28477	-5.8002	-5.73962	-5.84681	0.319787
95.9799	-5.92876	-6.01024	-5.36985	-6.48717	-5.95502	-6.0053	-6.13927	-6.50987	-5.94439	-5.89435	-6.02442	0.321333
96.4824	-6.09337	-6.16666	-5.51176	-6.60503	-6.09913	-6.20259	-6.28098	-6.70229	-6.05861	-6.03522	-6.17556	0.326669
96.9849	-6.24226	-6.31612	-5.63972	-6.69191	-6.24133	-6.39814	-6.41913	-6.89023	-6.17229	-6.14356	-6.31547	0.334528
97.4874	-6.35804	-6.44674	-5.75305	-6.77492	-6.35335	-6.56055	-6.52697	-7.04558	-6.25397	-6.24943	-6.43226	0.342783
97.9899	-6.47039	-6.55305	-5.8343	-6.82247	-6.4501	-6.7123	-6.61652	-7.18316	-6.32568	-6.32449	-6.52925	0.354545
98.4925	-6.55576	-6.65591	-5.91397	-6.86168	-6.53763	-6.84707	-6.69837	-7.30794	-6.38263	-6.38413	-6.61451	0.366928
98.995	-6.62131	-6.72672	-5.96419	-6.87696	-6.59404	-6.95391	-6.74779	-7.39977	-6.41111	-6.43492	-6.67307	0.379147
99.4975	-6.6867	-6.79956	-6.00412	-6.86938	-6.65197	-7.06713	-6.79237	-7.49205	-6.43803	-6.4515	-6.72528	0.39721
100	-6.7113	-6.82785	-6.02149	-6.87731	-6.67271	-7.12056	-6.80945	-7.52878	-6.43747	-6.46037	-6.74673	0.406784

## Sheet: M1a_RightLeg_NH
StancePhase	NEleR_Meas2	NEleR_Meas3	NEleR_Meas4	NEleR_Meas5	NEleR_Meas6	NEleR_Meas7	NEleR_Meas8	NEleR_Meas9	NEleR_Meas10	NEleR_Meas11	NEleR_Mean	NEleR_SD
0	-2.24533	-2.07112	-1.87907	-2.25963	-1.61945	-1.96834	-1.96754	-2.3036	-2.70093	-1.83248	-2.08475	0.304387
0.502513	-2.36783	-2.19092	-1.95081	-2.39612	-1.75726	-2.07308	-2.04933	-2.37691	-2.77328	-1.95112	-2.18867	0.295191
1.00503	-2.52734	-2.30655	-2.08209	-2.53561	-1.93928	-2.2069	-2.18904	-2.50043	-2.90568	-2.10557	-2.32985	0.28708
1.50754	-2.67	-2.39821	-2.20658	-2.6532	-2.10359	-2.32695	-2.31682	-2.61217	-3.02987	-2.24524	-2.45626	0.280591
2.01005	-2.80246	-2.49113	-2.30808	-2.77198	-2.25807	-2.43703	-2.42441	-2.70321	-3.13065	-2.375	-2.5702	0.274048
2.51256	-2.92278	-2.5615	-2.41134	-2.87151	-2.40059	-2.5349	-2.52402	-2.78544	-3.23251	-2.49229	-2.67369	0.270085
3.01508	-3.04319	-2.63036	-2.50221	-2.97194	-2.54281	-2.63353	-2.61773	-2.86152	-3.32174	-2.60908	-2.77341	0.26638
3.51759	-3.1421	-2.67816	-2.5773	-3.05292	-2.66243	-2.71136	-2.68719	-2.91355	-3.39515	-2.70317	-2.85233	0.265421
4.0201	-3.23527	-2.7143	-2.64972	-3.12416	-2.77514	-2.78469	-2.75088	-2.96027	-3.46557	-2.79025	-2.92503	0.266704
4.52261	-3.31643	-2.73933	-2.69772	-3.18623	-2.87413	-2.84794	-2.79686	-2.99045	-3.51191	-2.86393	-2.98249	0.269146
5.02513	-3.37613	-2.74112	-2.74122	-3.2257	-2.94967	-2.89185	-2.82116	-3.00049	-3.55362	-2.91457	-3.02155	0.275228
5.52764	-3.43187	-2.73914	-2.76718	-3.26218	-3.01913	-2.935	-2.83917	-3.00637	-3.57797	-2.95996	-3.0538	0.281801
6.03015	-3.46347	-2.71103	-2.776	-3.27418	-3.06187	-2.95734	-2.8309	-2.98876	-3.58531	-2.97978	-3.06286	0.290882
6.53266	-3.48198	-2.6766	-2.77943	-3.27675	-3.08894	-2.97062	-2.80877	-2.96058	-3.58701	-2.98524	-3.06159	0.301089
7.03518	-3.4888	-2.6247	-2.75762	-3.26505	-3.10159	-2.97683	-2.77431	-2.92405	-3.56367	-2.97797	-3.04546	0.311605
7.53769	-3.46982	-2.55699	-2.73195	-3.23183	-3.08562	-2.96184	-2.7133	-2.86542	-3.53602	-2.94363	-3.00964	0.323393
8.0402	-3.44529	-2.48485	-2.68806	-3.1946	-3.06149	-2.94683	-2.64632	-2.80582	-3.49005	-2.90283	-2.96662	0.334446
8.54271	-3.39944	-2.39064	-2.6299	-3.13253	-3.01344	-2.91583	-2.56044	-2.73262	-3.4295	-2.8396	-2.90439	0.345797
9.04523	-3.33828	-2.29862	-2.56784	-3.0654	-2.94769	-2.87538	-2.45744	-2.64791	-3.36437	-2.75992	-2.83229	0.356392
9.54774	-3.27139	-2.18919	-2.48394	-2.98379	-2.87421	-2.8354	-2.35242	-2.5669	-3.27705	-2.67365	-2.75079	0.366625
10.0503	-3.18142	-2.07762	-2.4013	-2.88712	-2.77566	-2.77826	-2.22668	-2.47076	-3.18977	-2.56307	-2.65517	0.375693
10.5528	-3.08918	-1.96196	-2.30404	-2.78952	-2.67336	-2.7255	-2.09766	-2.37704	-3.08694	-2.44941	-2.55546	0.384857
11.0553	-2.98383	-1.83483	-2.1997	-2.67124	-2.55671	-2.66571	-1.9641	-2.28389	-2.97559	-2.32185	-2.44574	0.392866
11.5578	-2.86473	-1.71526	-2.09643	-2.55491	-2.42525	-2.59855	-1.81522	-2.18051	-2.86351	-2.17971	-2.32941	0.400659
12.0603	-2.74736	-1.58069	-1.97763	-2.42542	-2.29505	-2.53934	-1.67283	-2.08816	-2.73431	-2.0391	-2.20999	0.409388
12.5628	-2.61187	-1.45474	-1.86711	-2.2887	-2.14622	-2.46763	-1.52033	-1.98956	-2.61086	-1.87988	-2.08369	0.416398
13.0653	-2.47668	-1.32149	-1.7464	-2.15322	-1.9977	-2.40212	-1.36422	-1.89103	-2.475	-1.72101	-1.95489	0.426392
13.5678	-2.33673	-1.1879	-1.62623	-2.00191	-1.84469	-2.33665	-1.21593	-1.80273	-2.33677	-1.55761	-1.82472	0.43533
14.0704	-2.1846	-1.06051	-1.51123	-1.85852	-1.67973	-2.26384	-1.05605	-1.70505	-2.20046	-1.38199	-1.6902	0.445745
14.5729	-2.04042	-0.92335	-1.38628	-1.70328	-1.52351	-2.20295	-0.905235	-1.61781	-2.05096	-1.21492	-1.55687	0.458696
15.0754	-1.88415	-0.800343	-1.27484	-1.54881	-1.35567	-2.13301	-0.7562	-1.53283	-1.91079	-1.03578	-1.42324	0.470383
15.5779	-1.73025	-0.667597	-1.15567	-1.39647	-1.19089	-2.06822	-0.601744	-1.44305	-1.75916	-0.859193	-1.28722	0.486345
16.0804	-1.58058	-0.544917	-1.04255	-1.23358	-1.031	-2.00866	-0.462418	-1.3678	-1.60901	-0.686977	-1.15675	0.501813
16.5829	-1.42174	-0.42309	-0.935795	-1.08233	-0.862151	-1.94071	-0.317648	-1.28651	-1.46085	-0.505008	-1.02358	0.519087
17.0854	-1.27687	-0.299678	-0.822529	-0.919572	-0.707742	-1.88593	-0.178953	-1.21036	-1.30184	-0.336852	-0.894032	0.538755
17.5879	-1.12772	-0.189356	-0.725172	-0.76367	-0.549149	-1.82511	-0.0521414	-1.14406	-1.15416	-0.163632	-0.769417	0.557743
18.0905	-0.983016	-0.0696558	-0.620621	-0.608149	-0.395184	-1.7666	0.0811565	-1.06979	-0.995605	0.00595168	-0.642152	0.57946
18.593	-0.851095	0.033875	-0.525733	-0.446663	-0.254492	-1.71703	0.198223	-1.0091	-0.842747	0.163206	-0.525155	0.60101
19.0955	-0.71312	0.142911	-0.436671	-0.297685	-0.107962	-1.65797	0.312473	-0.948435	-0.692964	0.327612	-0.407181	0.623209
19.598	-0.592358	0.244458	-0.34361	-0.137344	0.0205632	-1.6114	0.426017	-0.885883	-0.53666	0.475177	-0.294104	0.646334
20.1005	-0.473746	0.339076	-0.267345	0.0114621	0.146311	-1.56206	0.521449	-0.837555	-0.395492	0.621267	-0.189663	0.669039
20.603	-0.358846	0.438436	-0.183658	0.162542	0.267659	-1.51167	0.621678	-0.781357	-0.246194	0.764438	-0.0826975	0.692141
21.1055	-0.261773	0.521083	-0.1121	0.314681	0.370121	-1.4731	0.710421	-0.732828	-0.108627	0.889935	0.011781	0.715138
21.608	-0.160123	0.612724	-0.0445669	0.455168	0.476552	-1.42498	0.7885	-0.690725	0.0239242	1.02094	0.105741	0.7377
22.1106	-0.0751614	0.68948	0.0253195	0.606046	0.56526	-1.38766	0.871225	-0.640571	0.157762	1.13548	0.194717	0.760008
22.6131	0.00309337	0.76733	0.0792264	0.742028	0.646508	-1.35142	0.935609	-0.604038	0.273301	1.24357	0.273521	0.781967
23.1156	0.0804618	0.842064	0.141675	0.88317	0.726339	-1.31117	1.00026	-0.563293	0.394734	1.35131	0.354554	0.803114
23.6181	0.13816	0.904993	0.190971	1.02039	0.785721	-1.28487	1.06141	-0.522016	0.499743	1.43881	0.423331	0.824011
24.1206	0.200037	0.975648	0.239082	1.14839	0.849044	-1.25029	1.10636	-0.492106	0.599469	1.53052	0.490616	0.84413
24.6231	0.249012	1.02852	0.28848	1.28491	0.898899	-1.2242	1.158	-0.451946	0.696439	1.60847	0.553658	0.863637
25.1256	0.288898	1.08899	0.323587	1.40485	0.939058	-1.20349	1.1962	-0.420642	0.773969	1.67592	0.606733	0.882687
25.6281	0.33246	1.13828	0.368219	1.53259	0.982409	-1.17672	1.22815	-0.391429	0.856152	1.74598	0.66161	0.900997
26.1307	0.357877	1.18418	0.398965	1.65172	1.00648	-1.16525	1.26429	-0.35451	0.918799	1.79532	0.705787	0.918855
26.6332	0.387796	1.23215	0.43118	1.76509	1.03425	-1.14815	1.28302	-0.330409	0.977182	1.84722	0.747932	0.936088
27.1357	0.410744	1.26517	0.463291	1.88381	1.0539	-1.13693	1.30631	-0.298413	1.02976	1.88954	0.786718	0.952953
27.6382	0.423257	1.30807	0.482935	1.98544	1.06188	-1.13536	1.32455	-0.267603	1.06358	1.91833	0.816508	0.969101
28.1407	0.443446	1.33478	0.512571	2.09607	1.07673	-1.12661	1.33064	-0.244842	1.10179	1.95262	0.847721	0.985114
28.6432	0.447944	1.36671	0.527782	2.19331	1.07469	-1.13334	1.34542	-0.210367	1.11937	1.96786	0.869938	1.0005
29.1457	0.455637	1.39295	0.546916	2.28832	1.07523	-1.13781	1.34646	-0.185447	1.13536	1.98389	0.89015	1.01558
29.6482	0.461616	1.4118	0.56442	2.38447	1.07343	-1.14505	1.34659	-0.158103	1.14422	1.99567	0.907906	1.03071
30.1508	0.455365	1.43781	0.571511	2.465	1.0588	-1.16527	1.35049	-0.123742	1.13734	1.99218	0.917949	1.04518
30.6533	0.458783	1.44784	0.588665	2.55551	1.05379	-1.1778	1.33954	-0.100242	1.13602	1.99648	0.929858	1.06019
31.1558	0.449392	1.46861	0.591145	2.63042	1.03562	-1.20431	1.33729	-0.0652924	1.1153	1.985	0.934317	1.07483
31.6583	0.440748	1.47713	0.59978	2.70854	1.0183	-1.23186	1.32907	-0.0326887	1.0971	1.972	0.937814	1.08993
32.1608	0.435207	1.48774	0.605193	2.78498	1.00429	-1.25841	1.31387	-0.00381764	1.07204	1.95994	0.940103	1.10535
32.6633	0.416399	1.49903	0.602417	2.85033	0.977103	-1.29942	1.30897	0.037956	1.03584	1.93169	0.936031	1.12095
33.1658	0.408004	1.49986	0.609382	2.92638	0.960918	-1.33229	1.29138	0.0705187	1.00697	1.91213	0.935326	1.13744
33.6683	0.390697	1.51191	0.601705	2.98639	0.936154	-1.37538	1.27852	0.110149	0.961182	1.88096	0.928227	1.15372
34.1709	0.371414	1.50902	0.602104	3.05414	0.909987	-1.4217	1.26909	0.155885	0.922097	1.84557	0.921761	1.1714
34.6734	0.359547	1.51604	0.597648	3.11632	0.89195	-1.46233	1.24864	0.193361	0.876719	1.81574	0.915364	1.18853
35.1759	0.334431	1.5162	0.587282	3.17141	0.861133	-1.51646	1.24042	0.244935	0.824824	1.76991	0.903409	1.20668
35.6784	0.319133	1.5146	0.585909	3.23491	0.840994	-1.5619	1.22577	0.292727	0.781626	1.7324	0.896618	1.22528
36.1809	0.29924	1.51949	0.570127	3.28142	0.816933	-1.6122	1.20937	0.340584	0.724272	1.68821	0.883744	1.2428
36.6834	0.274204	1.51157	0.563901	3.33742	0.788525	-1.66733	1.20378	0.400828	0.677665	1.63738	0.872793	1.26273
37.1859	0.259342	1.51645	0.551064	3.38236	0.77141	-1.71287	1.18688	0.451406	0.62604	1.59629	0.862836	1.28008
37.6884	0.231473	1.50834	0.534408	3.42294	0.742264	-1.77043	1.17933	0.511645	0.573515	1.54148	0.847496	1.2992
38.191	0.210641	1.50635	0.52536	3.46669	0.721656	-1.82101	1.17413	0.574707	0.531939	1.49463	0.838509	1.31821
38.6935	0.188555	1.50203	0.50199	3.49211	0.701429	-1.87264	1.16168	0.630084	0.480532	1.44749	0.823326	1.33463
39.196	0.157173	1.49012	0.488789	3.52574	0.673762	-1.93272	1.16335	0.698651	0.444223	1.39243	0.810152	1.35477
39.6985	0.136196	1.48722	0.466709	3.5417	0.65892	-1.98304	1.15746	0.758913	0.404509	1.35001	0.79786	1.3701
40.201	0.102148	1.46837	0.442305	3.55452	0.633514	-2.04573	1.15345	0.819599	0.368348	1.29618	0.77927	1.38758
40.7035	0.0701928	1.45971	0.423363	3.56281	0.613298	-2.10648	1.15809	0.887805	0.34342	1.2469	0.76591	1.40467
41.206	0.0389128	1.43951	0.390228	3.55166	0.5974	-2.16685	1.15061	0.942634	0.310327	1.2008	0.745523	1.41755
41.7085	-0.0063669	1.41917	0.367734	3.54534	0.571573	-2.24025	1.15299	1.00587	0.293211	1.14319	0.725246	1.43521
42.2111	-0.0434998	1.40025	0.334931	3.51582	0.558887	-2.30586	1.15241	1.06518	0.270925	1.09727	0.70463	1.44684
42.7136	-0.0940231	1.36889	0.302623	3.48514	0.538356	-2.38359	1.14405	1.11547	0.253134	1.0413	0.677134	1.4609
43.2161	-0.148996	1.34848	0.275113	3.44375	0.519472	-2.46441	1.14633	1.17553	0.243376	0.985057	0.65237	1.4753
43.7186	-0.202795	1.31294	0.23597	3.38645	0.508569	-2.54292	1.13586	1.22201	0.223994	0.9347	0.621478	1.48544
44.2211	-0.274955	1.28595	0.209451	3.33305	0.486057	-2.63648	1.1272	1.26891	0.218059	0.870541	0.588778	1.50145
44.7236	-0.342534	1.25344	0.173108	3.25751	0.474981	-2.72348	1.12157	1.31739	0.202083	0.816215	0.555028	1.51264
45.2261	-0.422572	1.21767	0.140766	3.1868	0.458198	-2.81945	1.10187	1.34909	0.188483	0.754326	0.515519	1.5267
45.7286	-0.512286	1.18965	0.112596	3.10441	0.437375	-2.9215	1.09108	1.38623	0.176696	0.687353	0.47516	1.54244
46.2312	-0.599151	1.14828	0.0747999	3.0146	0.425072	-3.01817	1.07189	1.41061	0.151668	0.628112	0.430771	1.55498
46.7337	-0.704921	1.11929	0.049997	2.92968	0.398027	-3.12941	1.04549	1.42212	0.135686	0.553833	0.381979	1.57298
47.2362	-0.807794	1.07789	0.0143625	2.82747	0.377451	-3.2351	1.02627	1.43514	0.104227	0.486586	0.330651	1.58762
47.7387	-0.918517	1.04057	-0.0156324	2.73551	0.352174	-3.34512	0.990937	1.42536	0.0737699	0.41532	0.275437	1.60404
48.2412	-1.0405	1.00178	-0.0437311	2.6316	0.317171	-3.46243	0.958322	1.41167	0.0405765	0.33592	0.215038	1.62158
48.7437	-1.15574	0.953486	-0.0804131	2.52785	0.291018	-3.57036	0.923868	1.38933	-0.00560615	0.26714	0.154057	1.6361
49.2462	-1.28613	0.914439	-0.104759	2.42806	0.250391	-3.68879	0.875637	1.34577	-0.0431649	0.186181	0.0877628	1.65341
49.7487	-1.41342	0.859439	-0.140985	2.31607	0.213348	-3.8007	0.836308	1.304	-0.0958873	0.111695	0.0189873	1.66764
50.2513	-1.54157	0.813939	-0.17011	2.21759	0.176077	-3.90954	0.785861	1.24329	-0.143694	0.0399479	-0.0488203	1.68202
50.7538	-1.68031	0.758651	-0.199619	2.10753	0.12708	-4.0242	0.732254	1.17175	-0.193592	-0.0398327	-0.124029	1.69592
51.2563	-1.80869	0.701959	-0.236573	2.00431	0.0882716	-4.12556	0.685263	1.09934	-0.25171	-0.105875	-0.194926	1.70744
51.7588	-1.94723	0.648066	-0.262539	1.90314	0.0375426	-4.23265	0.624064	1.00492	-0.299207	-0.179965	-0.270387	1.71948
52.2613	-2.08336	0.580525	-0.301904	1.79461	-0.0130369	-4.33445	0.5703	0.911077	-0.359938	-0.249988	-0.348617	1.72912
52.7638	-2.21439	0.522966	-0.334001	1.6998	-0.0603799	-4.42862	0.513949	0.80766	-0.412712	-0.313053	-0.421878	1.73843
53.2663	-2.35544	0.44937	-0.370123	1.59286	-0.121925	-4.52966	0.448371	0.688802	-0.468564	-0.386278	-0.505259	1.74637
53.7688	-2.48467	0.380847	-0.413919	1.4966	-0.174734	-4.61778	0.393161	0.574861	-0.530497	-0.44711	-0.582325	1.75308
54.2714	-2.61938	0.30574	-0.449845	1.39864	-0.23769	-4.70917	0.325993	0.443725	-0.582892	-0.51426	-0.663914	1.75896
54.7739	-2.75346	0.223125	-0.501786	1.29764	-0.305528	-4.79884	0.259167	0.309067	-0.649137	-0.582626	-0.750237	1.76334
55.2764	-2.87791	0.146196	-0.547523	1.20876	-0.368363	-4.87847	0.196232	0.174608	-0.70696	-0.642638	-0.829607	1.76695
55.7789	-3.01136	0.0529516	-0.601629	1.10846	-0.447324	-4.96583	0.118962	0.0231166	-0.770761	-0.715347	-0.920875	1.76892
56.2814	-3.13308	-0.0309775	-0.663652	1.02187	-0.520121	-5.04192	0.0496813	-0.122243	-0.839886	-0.779109	-1.00594	1.77024
56.7839	-3.25548	-0.128224	-0.721003	0.930556	-0.60016	-5.11826	-0.0265442	-0.276182	-0.901877	-0.847418	-1.09446	1.76972
57.2864	-3.37936	-0.224352	-0.795822	0.840843	-0.688803	-5.19613	-0.110664	-0.438225	-0.978593	-0.922179	-1.18933	1.76862
57.7889	-3.49065	-0.321733	-0.864493	0.760516	-0.77016	-5.26222	-0.186826	-0.592352	-1.04671	-0.987965	-1.27626	1.76594
58.2915	-3.60969	-0.430136	-0.944026	0.670059	-0.866623	-5.33582	-0.277528	-0.759991	-1.12312	-1.06736	-1.37442	1.762
58.794	-3.71888	-0.529605	-1.02939	0.594196	-0.958644	-5.40062	-0.36614	-0.923472	-1.20305	-1.1414	-1.4677	1.75767
59.2965	-3.82467	-0.644688	-1.11116	0.510052	-1.05297	-5.46253	-0.454838	-1.0848	-1.27727	-1.21688	-1.56198	1.75071
59.799	-3.93424	-0.751545	-1.20872	0.430578	-1.15741	-5.52866	-0.557359	-1.25607	-1.36527	-1.30196	-1.66307	1.74435
60.3015	-4.02975	-0.86658	-1.29797	0.355555	-1.25186	-5.58209	-0.651864	-1.41544	-1.44342	-1.37682	-1.75602	1.73523
60.804	-4.131	-0.983798	-1.39776	0.27112	-1.35789	-5.64154	-0.75671	-1.58045	-1.53062	-1.46313	-1.85718	1.72543
61.3065	-4.2249	-1.09631	-1.49911	0.199537	-1.46058	-5.69487	-0.866917	-1.7453	-1.61843	-1.54649	-1.95534	1.71525
61.809	-4.31149	-1.22096	-1.5962	0.115887	-1.55961	-5.74185	-0.97127	-1.89926	-1.70132	-1.62668	-2.05128	1.7015
62.3116	-4.40341	-1.33399	-1.70553	0.039057	-1.66839	-5.79467	-1.09053	-2.06195	-1.79625	-1.71752	-2.15332	1.68955
62.8141	-4.48103	-1.45894	-1.80366	-0.0385746	-1.76486	-5.8345	-1.20484	-2.21399	-1.88029	-1.79711	-2.24778	1.67373
63.3166	-4.56182	-1.57694	-1.91083	-0.123162	-1.86787	-5.87772	-1.32147	-2.36252	-1.97406	-1.88442	-2.34608	1.6578
63.8191	-4.63849	-1.69616	-2.01494	-0.196541	-1.96888	-5.9174	-1.44832	-2.51481	-2.06603	-1.97105	-2.44326	1.64193
64.3216	-4.70494	-1.81948	-2.11396	-0.282599	-2.061	-5.94728	-1.5653	-2.65174	-2.15434	-2.05002	-2.53507	1.62185
64.8241	-4.77793	-1.9321	-2.22149	-0.35825	-2.16222	-5.98325	-1.69219	-2.79235	-2.25298	-2.13938	-2.63121	1.60486
65.3266	-4.83802	-2.05519	-2.31554	-0.437462	-2.25091	-6.00652	-1.81844	-2.92663	-2.34	-2.21743	-2.72061	1.58378
65.8291	-4.89865	-2.16463	-2.4174	-0.518326	-2.34172	-6.02952	-1.93788	-3.04908	-2.43674	-2.29876	-2.80927	1.56304
66.3317	-4.95885	-2.27962	-2.51261	-0.588731	-2.43311	-6.05126	-2.06787	-3.17662	-2.5286	-2.38188	-2.89791	1.54343
66.8342	-5.00704	-2.3887	-2.60283	-0.669456	-2.51242	-6.06013	-2.18714	-3.28943	-2.61709	-2.45403	-2.97883	1.51943
67.3367	-5.06227	-2.49096	-2.69883	-0.73603	-2.6002	-6.07411	-2.30701	-3.39882	-2.7127	-2.53584	-3.06168	1.49954
67.8392	-5.10699	-2.59751	-2.78052	-0.807415	-2.67711	-6.07613	-2.42962	-3.50749	-2.79502	-2.60782	-3.13856	1.47612
68.3417	-5.14922	-2.6881	-2.86969	-0.874442	-2.75206	-6.07333	-2.53808	-3.59976	-2.88556	-2.67876	-3.2109	1.45307
68.8442	-5.1939	-2.78532	-2.94979	-0.932112	-2.83024	-6.07051	-2.65208	-3.69511	-2.96741	-2.75367	-3.28301	1.43216
69.3467	-5.22499	-2.8682	-3.02581	-0.996442	-2.89444	-6.0519	-2.75711	-3.78032	-3.04531	-2.81491	-3.34594	1.40695
69.8492	-5.26153	-2.94928	-3.10524	-1.0441	-2.96553	-6.03573	-2.85203	-3.8547	-3.12647	-2.883	-3.40776	1.38604
70.3518	-5.28933	-3.02594	-3.16987	-1.09727	-3.02812	-6.00863	-2.95028	-3.93195	-3.19254	-2.94202	-3.4636	1.36243
70.8543	-5.31014	-3.0888	-3.2412	-1.141	-3.08448	-5.97195	-3.0311	-3.99252	-3.26479	-2.99381	-3.51198	1.33888
71.3568	-5.3342	-3.1554	-3.30067	-1.1778	-3.14565	-5.93619	-3.10898	-4.05083	-3.32466	-3.04894	-3.55833	1.31793
71.8593	-5.3427	-3.20311	-3.35607	-1.21798	-3.1914	-5.8832	-3.18151	-4.10512	-3.3799	-3.08686	-3.59478	1.29313
72.3618	-5.35288	-3.25267	-3.41143	-1.24139	-3.24056	-5.82987	-3.23598	-4.1433	-3.43461	-3.12607	-3.62688	1.27217
72.8643	-5.35551	-3.2891	-3.45065	-1.27144	-3.28284	-5.76801	-3.29159	-4.18434	-3.47279	-3.15619	-3.65225	1.24928
73.3668	-5.34605	-3.31663	-3.4944	-1.28847	-3.31362	-5.69295	-3.3317	-4.21233	-3.51523	-3.1724	-3.66838	1.22638
73.8693	-5.33917	-3.34152	-3.52264	-1.30182	-3.34845	-5.61986	-3.36003	-4.2309	-3.54214	-3.19024	-3.67968	1.2058
74.3719	-5.31538	-3.34732	-3.54568	-1.31481	-3.36627	-5.52981	-3.38658	-4.24991	-3.56398	-3.18864	-3.68084	1.18243
74.8744	-5.28855	-3.35525	-3.56428	-1.31181	-3.38218	-5.43646	-3.39205	-4.25045	-3.58179	-3.18259	-3.67454	1.16207
75.3769	-5.2555	-3.34341	-3.5647	-1.31502	-3.39235	-5.33741	-3.39344	-4.24892	-3.58198	-3.16845	-3.66012	1.14041
75.8794	-5.20597	-3.32772	-3.56668	-1.3017	-3.3861	-5.22207	-3.38439	-4.23884	-3.58445	-3.1353	-3.63532	1.11911
76.3819	-5.15772	-3.30123	-3.54946	-1.28704	-3.38229	-5.10846	-3.35629	-4.21148	-3.56847	-3.10213	-3.60246	1.09914
76.8844	-5.09254	-3.25937	-3.52587	-1.26723	-3.36141	-4.97855	-3.32728	-4.18404	-3.54687	-3.04938	-3.55925	1.07771
77.3869	-5.0195	-3.21652	-3.49414	-1.23266	-3.33351	-4.84103	-3.27912	-4.1382	-3.5177	-2.98691	-3.50593	1.05806
77.8894	-4.94182	-3.15176	-3.44341	-1.20265	-3.30177	-4.69974	-3.21984	-4.08128	-3.46982	-2.91818	-3.44303	1.03726
78.392	-4.8444	-3.08723	-3.3929	-1.15375	-3.25048	-4.53917	-3.15606	-4.019	-3.42207	-2.8273	-3.36924	1.01716
78.8945	-4.74633	-3.00526	-3.32168	-1.1059	-3.2	-4.37879	-3.07036	-3.93399	-3.35312	-2.735	-3.28504	0.996748
79.397	-4.63269	-2.91486	-3.24529	-1.04888	-3.13426	-4.20386	-2.98195	-3.84439	-3.27813	-2.62568	-3.191	0.976003
79.8995	-4.50682	-2.81841	-3.1596	-0.980035	-3.05713	-4.01737	-2.88103	-3.74041	-3.19262	-2.50336	-3.08568	0.955697
80.402	-4.37858	-2.70323	-3.05651	-0.914355	-2.97839	-3.82977	-2.76331	-3.61773	-3.08834	-2.37896	-2.97092	0.934123
80.9045	-4.22972	-2.58993	-2.95438	-0.829524	-2.87872	-3.62224	-2.64581	-3.4928	-2.98349	-2.23329	-2.84599	0.913755
81.407	-4.07916	-2.45604	-2.83182	-0.74867	-2.77778	-3.41394	-2.50892	-3.34683	-2.85681	-2.08692	-2.71069	0.891729
81.9095	-3.91715	-2.32139	-2.70667	-0.655792	-2.66461	-3.19522	-2.36503	-3.1919	-2.72616	-1.92957	-2.56735	0.87067
82.4121	-3.74091	-2.1752	-2.57191	-0.555591	-2.53645	-2.96277	-2.21684	-3.03111	-2.58479	-1.75852	-2.41341	0.849249
82.9146	-3.56618	-2.01803	-2.42224	-0.45745	-2.40905	-2.73303	-2.04895	-2.84976	-2.42754	-1.5907	-2.25229	0.826904
83.4171	-3.3732	-1.86171	-2.2748	-0.342329	-2.26168	-2.48561	-1.88232	-2.66858	-2.27178	-1.4051	-2.08271	0.806412
83.9196	-3.17859	-1.68697	-2.10797	-0.234949	-2.11157	-2.23744	-1.7033	-2.47478	-2.09611	-1.21975	-1.90514	0.783471
84.4221	-2.97885	-1.51809	-1.94205	-0.114908	-1.95455	-1.9853	-1.51234	-2.26898	-1.92097	-1.03096	-1.7227	0.762751
84.9246	-2.7649	-1.3343	-1.76728	0.00562402	-1.78146	-1.71948	-1.32465	-2.06648	-1.73684	-0.829346	-1.53191	0.740907
85.4271	-2.55692	-1.15027	-1.58172	0.123935	-1.61281	-1.46113	-1.11987	-1.8477	-1.54185	-0.636654	-1.3385	0.71873
85.9296	-2.3355	-0.964038	-1.40126	0.25403	-1.42847	-1.19023	-0.915161	-1.62959	-1.35212	-0.432281	-1.13946	0.698698
86.4322	-2.11303	-0.767163	-1.20453	0.371903	-1.24138	-0.919469	-0.709134	-1.41122	-1.14636	-0.229856	-0.937025	0.6758
86.9347	-1.89295	-0.579643	-1.0144	0.501094	-1.05465	-0.652739	-0.489793	-1.18091	-0.947624	-0.0329388	-0.734456	0.656334
87.4372	-1.66038	-0.377997	-0.818176	0.622789	-0.853295	-0.374317	-0.279888	-0.961144	-0.743346	0.173947	-0.52718	0.635172
87.9397	-1.43818	-0.186774	-0.617752	0.741984	-0.660635	-0.108049	-0.0621941	-0.735173	-0.535479	0.366339	-0.323591	0.614789
88.4422	-1.20936	0.0100505	-0.427085	0.865998	-0.459209	0.163773	0.156855	-0.509296	-0.338189	0.562351	-0.118411	0.596944
88.9447	-0.980659	0.205539	-0.225371	0.974144	-0.256196	0.434446	0.364738	-0.295951	-0.130692	0.754317	0.0844315	0.576722
89.4472	-0.76261	0.392118	-0.0376746	1.09099	-0.0621931	0.692884	0.581819	-0.0751329	0.0616944	0.931286	0.281318	0.561231
89.9497	-0.535792	0.58668	0.152105	1.19261	0.142392	0.959678	0.786158	0.131592	0.254879	1.11354	0.478384	0.544646
90.4523	-0.323607	0.763611	0.337982	1.29194	0.333598	1.21051	0.984646	0.330973	0.442641	1.27612	0.664841	0.530317
90.9548	-0.113279	0.947658	0.509108	1.38843	0.524471	1.45874	1.18478	0.530419	0.613728	1.43292	0.847697	0.519601
91.4573	0.0952276	1.11778	0.685294	1.4675	0.714753	1.70472	1.36398	0.707759	0.787795	1.58348	1.02283	0.5084
91.9598	0.285109	1.28286	0.840282	1.55225	0.887331	1.93071	1.54355	0.883928	0.938096	1.71067	1.18548	0.502688
92.4623	0.478879	1.44536	0.993832	1.61622	1.06486	2.16036	1.71088	1.04652	1.08425	1.83818	1.34393	0.498283
92.9648	0.655148	1.58884	1.13581	1.67939	1.22531	2.37122	1.85908	1.18874	1.21574	1.9435	1.48628	0.496923
93.4673	0.821247	1.7368	1.25964	1.73307	1.37597	2.57063	2.00742	1.32946	1.32578	2.03513	1.61951	0.500105
93.9698	0.984587	1.86147	1.38326	1.77081	1.52398	2.7664	2.13115	1.44426	1.43224	2.1204	1.74186	0.504824
94.4724	1.12368	1.98538	1.48038	1.81141	1.64729	2.93555	2.24415	1.54676	1.50858	2.17767	1.84609	0.513656
94.9749	1.26217	2.09432	1.57395	1.82894	1.76967	3.1028	2.34823	1.63858	1.57803	2.23191	1.94286	0.525397
95.4774	1.38301	2.18847	1.64981	1.84826	1.8735	3.25009	2.42435	1.70096	1.62624	2.2654	2.02101	0.539116
95.9799	1.48711	2.28008	1.70636	1.85333	1.95965	3.37801	2.49671	1.75757	1.65208	2.2804	2.08513	0.556026
96.4824	1.5888	2.34607	1.75885	1.84679	2.04245	3.50174	2.54734	1.79065	1.67086	2.29156	2.13851	0.574689
96.9849	1.6638	2.41392	1.78233	1.84086	2.0972	3.5954	2.57719	1.80124	1.65795	2.27492	2.17048	0.595018
97.4874	1.73455	2.45802	1.80226	1.8131	2.14675	3.68268	2.60222	1.80496	1.63928	2.25441	2.19382	0.617082
97.9899	1.79017	2.49598	1.80103	1.79058	2.17989	3.75214	2.5978	1.77778	1.59723	2.2189	2.20015	0.640495
98.4925	1.82498	2.52303	1.78348	1.75234	2.19153	3.79769	2.58486	1.74085	1.53794	2.16536	2.19021	0.664083
98.995	1.8587	2.52925	1.75944	1.70278	2.20027	3.84049	2.55819	1.68893	1.47005	2.11006	2.17182	0.689597
99.4975	1.86623	2.53915	1.69918	1.65802	2.17913	3.85425	2.49573	1.59766	1.35967	2.0235	2.12725	0.718225
100	1.87135	2.53246	1.667	1.64105	2.17042	3.86218	2.45945	1.54187	1.29575	1.98408	2.10256	0.733983

## Sheet: M1a_RightLeg_NW
StancePhase	NDevR_Meas2	NDevR_Meas3	NDevR_Meas4	NDevR_Meas5	NDevR_Meas6	NDevR_Meas7	NDevR_Meas8	NDevR_Meas9	NDevR_Meas10	NDevR_Meas11	NDevR_Mean	NDevR_SD
0	-5.40899	-4.59383	-5.14868	-5.33073	-5.33446	-5.33461	-5.31692	-5.34321	-5.31456	-5.63839	-5.27644	0.268352
0.502513	-5.33016	-4.50351	-5.10668	-5.23153	-5.29763	-5.27461	-5.25826	-5.28977	-5.27982	-5.57588	-5.21478	0.275634
1.00503	-5.19389	-4.40728	-5.01074	-5.11167	-5.22345	-5.16605	-5.13236	-5.1732	-5.19943	-5.46443	-5.10825	0.271784
1.50754	-5.07693	-4.30897	-4.93294	-4.99573	-5.16489	-5.07498	-5.02825	-5.07614	-5.13977	-5.3719	-5.01705	0.275339
2.01005	-4.95223	-4.22117	-4.83756	-4.88561	-5.10039	-4.97698	-4.91033	-4.96442	-5.06557	-5.27279	-4.91871	0.27505
2.51256	-4.81365	-4.11421	-4.7476	-4.75597	-5.02437	-4.86627	-4.7871	-4.84726	-5.00019	-5.16093	-4.81176	0.27914
3.01508	-4.68574	-4.02147	-4.65133	-4.63944	-4.96013	-4.76692	-4.66983	-4.73616	-4.93123	-5.05992	-4.71222	0.283339
3.51759	-4.53907	-3.91693	-4.54366	-4.50965	-4.87815	-4.64948	-4.53304	-4.60613	-4.85357	-4.94031	-4.597	0.287903
4.0201	-4.39723	-3.81431	-4.44667	-4.38061	-4.80194	-4.53759	-4.40492	-4.48575	-4.78862	-4.82532	-4.48829	0.295788
4.52261	-4.25547	-3.71716	-4.32979	-4.25717	-4.72603	-4.42625	-4.2713	-4.36129	-4.70571	-4.70982	-4.376	0.302071
5.02513	-4.09959	-3.60713	-4.22259	-4.11929	-4.63662	-4.30145	-4.12617	-4.22718	-4.63404	-4.57978	-4.25538	0.31228
5.52764	-3.95864	-3.51464	-4.10805	-3.99854	-4.56196	-4.19199	-3.99444	-4.10872	-4.55615	-4.46367	-4.14568	0.320682
6.03015	-3.80428	-3.40641	-3.98605	-3.86416	-4.47366	-4.06948	-3.84768	-3.97778	-4.472	-4.33332	-4.02348	0.331755
6.53266	-3.65324	-3.31201	-3.87542	-3.73902	-4.38837	-3.95065	-3.70438	-3.85322	-4.39968	-4.20527	-3.90812	0.342683
7.03518	-3.5101	-3.21439	-3.74659	-3.61767	-4.30981	-3.83963	-3.56807	-3.73867	-4.30976	-4.08379	-3.79385	0.3531
7.53769	-3.35248	-3.11504	-3.6312	-3.48834	-4.21613	-3.71422	-3.41672	-3.61232	-4.23329	-3.9468	-3.67265	0.365884
8.0402	-3.21164	-3.02951	-3.50791	-3.37811	-4.13769	-3.60523	-3.28056	-3.50452	-4.14871	-3.82497	-3.56289	0.375974
8.54271	-3.06269	-2.92981	-3.38148	-3.25417	-4.04968	-3.48774	-3.13878	-3.39437	-4.06085	-3.69358	-3.44532	0.388286
9.04523	-2.91336	-2.85019	-3.26645	-3.14578	-3.95997	-3.36955	-2.99239	-3.28316	-3.98354	-3.56023	-3.33246	0.399506
9.54774	-2.77734	-2.75914	-3.13463	-3.03703	-3.88131	-3.26392	-2.86164	-3.19093	-3.88919	-3.43815	-3.22333	0.410002
10.0503	-2.62633	-2.67808	-3.01872	-2.92605	-3.78618	-3.14286	-2.71653	-3.08782	-3.80986	-3.29942	-3.10918	0.421893
10.5528	-2.49114	-2.60137	-2.89329	-2.83259	-3.70446	-3.03681	-2.58113	-2.99802	-3.72038	-3.17424	-3.00334	0.431991
11.0553	-2.35371	-2.51761	-2.76811	-2.72579	-3.6181	-2.92758	-2.45091	-2.91668	-3.63055	-3.04469	-2.89537	0.442871
11.5578	-2.21234	-2.45247	-2.65313	-2.63897	-3.52567	-2.81348	-2.30872	-2.82697	-3.54966	-2.90902	-2.78904	0.454013
12.0603	-2.08957	-2.37212	-2.52276	-2.54777	-3.4485	-2.71623	-2.18461	-2.75855	-3.45259	-2.78913	-2.68818	0.463947
12.5628	-1.95414	-2.30993	-2.41035	-2.46121	-3.35631	-2.60468	-2.05225	-2.68488	-3.37156	-2.65416	-2.58595	0.475165
13.0653	-1.83374	-2.24092	-2.28735	-2.38988	-3.27591	-2.50574	-1.92038	-2.61479	-3.2781	-2.53105	-2.48779	0.485853
13.5678	-1.719	-2.17521	-2.16876	-2.30825	-3.19793	-2.4095	-1.80332	-2.56168	-3.18658	-2.41036	-2.39406	0.495938
14.0704	-1.59855	-2.1199	-2.05962	-2.25042	-3.11165	-2.30449	-1.67209	-2.49685	-3.10112	-2.28068	-2.29954	0.507574
14.5729	-1.50137	-2.05233	-1.93771	-2.18573	-3.04493	-2.21851	-1.55562	-2.44871	-2.99975	-2.17023	-2.21149	0.517407
15.0754	-1.39598	-2.00523	-1.83612	-2.13323	-2.96749	-2.12019	-1.44178	-2.40467	-2.91403	-2.04805	-2.12668	0.528372
15.5779	-1.30389	-1.94402	-1.72366	-2.09262	-2.90024	-2.03014	-1.32032	-2.355	-2.81307	-1.935	-2.0418	0.539526
16.0804	-1.22543	-1.89683	-1.62029	-2.04629	-2.84343	-1.94809	-1.21955	-2.32704	-2.71584	-1.83158	-1.96744	0.549467
16.5829	-1.14039	-1.84927	-1.52578	-2.02511	-2.77785	-1.85382	-1.10947	-2.29111	-2.62153	-1.71783	-1.89122	0.561639
17.0854	-1.08154	-1.79875	-1.42199	-1.99501	-2.7351	-1.77886	-1.00662	-2.26362	-2.51223	-1.62607	-1.82198	0.572427
17.5879	-1.02011	-1.76459	-1.34078	-1.98305	-2.68771	-1.69474	-0.91806	-2.25058	-2.41846	-1.52833	-1.76064	0.584488
18.0905	-0.969032	-1.7158	-1.24892	-1.97768	-2.64843	-1.61363	-0.817912	-2.22689	-2.30794	-1.43726	-1.69635	0.597802
18.593	-0.938045	-1.68771	-1.17082	-1.97128	-2.62694	-1.54503	-0.737944	-2.22312	-2.20411	-1.36313	-1.64681	0.610656
19.0955	-0.89953	-1.64962	-1.10045	-1.98804	-2.59705	-1.46168	-0.658514	-2.21948	-2.1015	-1.27882	-1.59547	0.626372
19.598	-0.886344	-1.62022	-1.02424	-1.99427	-2.59074	-1.39565	-0.577089	-2.21383	-1.98684	-1.21716	-1.55064	0.642475
20.1005	-0.874876	-1.59761	-0.971525	-2.02217	-2.58563	-1.32419	-0.517451	-2.22844	-1.88911	-1.1555	-1.51665	0.660395
20.603	-0.867875	-1.56654	-0.907852	-2.05029	-2.58467	-1.24962	-0.447471	-2.23214	-1.77518	-1.09653	-1.47782	0.681022
21.1055	-0.883541	-1.55576	-0.861306	-2.0819	-2.6057	-1.19047	-0.390165	-2.24722	-1.67249	-1.05909	-1.45476	0.702519
21.608	-0.889597	-1.53015	-0.820012	-2.13197	-2.61786	-1.11508	-0.34383	-2.27127	-1.57037	-1.0114	-1.43015	0.727211
22.1106	-0.915939	-1.52255	-0.77544	-2.17095	-2.6502	-1.05298	-0.287511	-2.28447	-1.46031	-0.983499	-1.41039	0.753743
22.6131	-0.946681	-1.51046	-0.753328	-2.23271	-2.68754	-0.989552	-0.253072	-2.31702	-1.36833	-0.960461	-1.40192	0.782166
23.1156	-0.9742	-1.5004	-0.719106	-2.28841	-2.72269	-0.916956	-0.214426	-2.34358	-1.2608	-0.934724	-1.38753	0.813588
23.6181	-1.02351	-1.50331	-0.703692	-2.35175	-2.77978	-0.861144	-0.177164	-2.36985	-1.16819	-0.932216	-1.38706	0.846172
24.1206	-1.06079	-1.49327	-0.689815	-2.42709	-2.82635	-0.789156	-0.158553	-2.41177	-1.07445	-0.91967	-1.38509	0.881288
24.6231	-1.11003	-1.50453	-0.674453	-2.49216	-2.8857	-0.725073	-0.127011	-2.43943	-0.976233	-0.921538	-1.38562	0.917994
25.1256	-1.16456	-1.50266	-0.679176	-2.57892	-2.95157	-0.664063	-0.110507	-2.47956	-0.895827	-0.932284	-1.39591	0.955999
25.6281	-1.20716	-1.51341	-0.670574	-2.65444	-3.0077	-0.588778	-0.0988803	-2.52219	-0.800236	-0.934843	-1.39982	0.995926
26.1307	-1.26727	-1.52564	-0.681646	-2.74132	-3.08272	-0.530233	-0.0780117	-2.55438	-0.722381	-0.959798	-1.41434	1.03643
26.6332	-1.31313	-1.53271	-0.690416	-2.83338	-3.14627	-0.457469	-0.0776761	-2.60422	-0.641343	-0.9757	-1.42723	1.07847
27.1357	-1.36079	-1.55694	-0.699502	-2.91793	-3.21414	-0.386744	-0.0676029	-2.64309	-0.55925	-0.999055	-1.4405	1.12104
27.6382	-1.414	-1.56536	-0.725743	-3.02217	-3.28996	-0.323721	-0.0612865	-2.68412	-0.493983	-1.0343	-1.46146	1.16437
28.1407	-1.44812	-1.59294	-0.737876	-3.11273	-3.35025	-0.243184	-0.0684958	-2.7363	-0.414091	-1.05653	-1.47605	1.20848
28.6432	-1.49473	-1.61083	-0.77001	-3.21873	-3.42541	-0.178314	-0.060755	-2.77305	-0.354028	-1.09803	-1.49839	1.25256
29.1457	-1.52759	-1.63414	-0.796169	-3.32418	-3.49009	-0.103302	-0.0691533	-2.82379	-0.288407	-1.13225	-1.51891	1.29753
29.6482	-1.55357	-1.66469	-0.82448	-3.42675	-3.55109	-0.0249208	-0.0762012	-2.87187	-0.224863	-1.16621	-1.53846	1.34219
30.1508	-1.58654	-1.68366	-0.866668	-3.54572	-3.62141	0.0410135	-0.0757691	-2.91188	-0.176238	-1.21399	-1.56408	1.38714
30.6533	-1.5968	-1.72162	-0.894468	-3.65004	-3.67258	0.125222	-0.0937851	-2.96798	-0.113575	-1.24543	-1.58311	1.43215
31.1558	-1.61483	-1.74323	-0.942144	-3.77169	-3.73378	0.195589	-0.0981658	-3.01003	-0.0719107	-1.29156	-1.60818	1.47649
31.6583	-1.62227	-1.77928	-0.980496	-3.88628	-3.78698	0.270271	-0.10945	-3.05744	-0.0221038	-1.33348	-1.63075	1.52102
32.1608	-1.61596	-1.81049	-1.02284	-4.0016	-3.82937	0.352925	-0.129515	-3.11159	0.0227901	-1.36822	-1.65139	1.5648
32.6633	-1.61834	-1.8392	-1.07555	-4.12723	-3.88186	0.419243	-0.134914	-3.15062	0.0552961	-1.41822	-1.67714	1.6079
33.1658	-1.59748	-1.87986	-1.11406	-4.23782	-3.91379	0.502792	-0.157821	-3.20446	0.100922	-1.45101	-1.69526	1.65081
33.6683	-1.57971	-1.90409	-1.17186	-4.36511	-3.9502	0.57602	-0.174672	-3.25074	0.124902	-1.49335	-1.71888	1.69254
34.1709	-1.55631	-1.94636	-1.21738	-4.47951	-3.98206	0.647854	-0.18762	-3.2915	0.159237	-1.5357	-1.73893	1.73362
34.6734	-1.51443	-1.9738	-1.26867	-4.59798	-3.99731	0.73241	-0.217068	-3.3453	0.185723	-1.56541	-1.75618	1.7744
35.1759	-1.48293	-2.00869	-1.32668	-4.72009	-4.02272	0.799396	-0.231158	-3.38221	0.202527	-1.61095	-1.77835	1.81347
35.6784	-1.43084	-2.04389	-1.37112	-4.82839	-4.02857	0.88202	-0.255996	-3.4263	0.231136	-1.64068	-1.79126	1.85261
36.1809	-1.37785	-2.0687	-1.43387	-4.95132	-4.03345	0.960159	-0.285368	-3.47123	0.238286	-1.67441	-1.80978	1.89087
36.6834	-1.32588	-2.10803	-1.48182	-5.05694	-4.03828	1.0324	-0.302137	-3.50093	0.258374	-1.7126	-1.82358	1.92748
37.1859	-1.25373	-2.12804	-1.53721	-5.16923	-4.02306	1.12195	-0.337188	-3.54366	0.268917	-1.73391	-1.83352	1.96526
37.6884	-1.19398	-2.16223	-1.59568	-5.27793	-4.0178	1.19526	-0.362102	-3.57272	0.274271	-1.76965	-1.84826	2.00047
38.191	-1.1198	-2.18488	-1.64168	-5.37471	-3.99658	1.28159	-0.386825	-3.597	0.291464	-1.79182	-1.85202	2.03604
38.6935	-1.04228	-2.20674	-1.70474	-5.48185	-3.96966	1.37009	-0.42464	-3.62828	0.289822	-1.81132	-1.86096	2.07166
39.196	-0.973862	-2.23382	-1.75116	-5.56801	-3.94771	1.44856	-0.445921	-3.63855	0.304766	-1.83881	-1.86445	2.10398
39.6985	-0.886816	-2.24401	-1.80685	-5.66147	-3.90468	1.5468	-0.48056	-3.6548	0.309839	-1.84703	-1.86296	2.13874
40.201	-0.814003	-2.26919	-1.86253	-5.74337	-3.87081	1.63075	-0.514972	-3.6638	0.314515	-1.86788	-1.86613	2.16953
40.7035	-0.73482	-2.27488	-1.90779	-5.81481	-3.82648	1.7222	-0.539723	-3.65617	0.330399	-1.88051	-1.85826	2.19969
41.206	-0.650066	-2.28902	-1.96935	-5.89018	-3.77249	1.82032	-0.582929	-3.65741	0.329371	-1.88635	-1.85481	2.2301
41.7085	-0.580829	-2.29678	-2.01376	-5.94182	-3.72806	1.90258	-0.613841	-3.63889	0.34666	-1.90528	-1.847	2.25452
42.2111	-0.49496	-2.29605	-2.06989	-5.99981	-3.66335	2.00237	-0.649967	-3.61631	0.352264	-1.90632	-1.8342	2.28142
42.7136	-0.421751	-2.30532	-2.12348	-6.03926	-3.60554	2.08837	-0.697192	-3.59546	0.360598	-1.91819	-1.82572	2.30279
43.2161	-0.348583	-2.2943	-2.16913	-6.07064	-3.54301	2.17325	-0.730003	-3.55254	0.377871	-1.92818	-1.80853	2.32201
43.7186	-0.265498	-2.29746	-2.22958	-6.1002	-3.46682	2.26721	-0.780057	-3.51709	0.379608	-1.92743	-1.79373	2.34175
44.2211	-0.20009	-2.28437	-2.27205	-6.1066	-3.40299	2.34072	-0.826642	-3.47083	0.400681	-1.94229	-1.77645	2.3541
44.7236	-0.119016	-2.27327	-2.32727	-6.11975	-3.32127	2.42884	-0.867843	-3.41183	0.408915	-1.9408	-1.75433	2.36949
45.2261	-0.0451223	-2.26173	-2.37631	-6.11132	-3.24353	2.50736	-0.926042	-3.36236	0.424152	-1.94553	-1.73404	2.37998
45.7286	0.0244879	-2.23464	-2.4188	-6.10035	-3.16816	2.57931	-0.969015	-3.29308	0.447518	-1.95337	-1.70861	2.38874
46.2312	0.109311	-2.21965	-2.47313	-6.08468	-3.07773	2.66529	-1.01953	-3.22571	0.459195	-1.94637	-1.6813	2.39979
46.7337	0.177321	-2.18224	-2.50815	-6.0508	-3.003	2.7315	-1.0746	-3.15937	0.492493	-1.95527	-1.65321	2.40478
47.2362	0.259047	-2.15422	-2.55579	-6.0259	-2.91605	2.81022	-1.11393	-3.07493	0.513441	-1.95087	-1.6209	2.41395
47.7387	0.339778	-2.11375	-2.59318	-5.97995	-2.8308	2.88592	-1.16815	-3.00265	0.545536	-1.94782	-1.58651	2.4201
48.2412	0.411294	-2.06701	-2.62498	-5.93877	-2.7549	2.95015	-1.21109	-2.91902	0.583909	-1.95339	-1.55238	2.42531
48.7437	0.500235	-2.02525	-2.66498	-5.89111	-2.66313	3.03113	-1.24851	-2.82947	0.61236	-1.9426	-1.51213	2.43327
49.2462	0.572506	-1.96317	-2.68439	-5.83222	-2.58693	3.09306	-1.29639	-2.75124	0.661291	-1.94786	-1.47353	2.43653
49.7487	0.652638	-1.91481	-2.71562	-5.78351	-2.50305	3.16206	-1.32425	-2.65543	0.694916	-1.94553	-1.43326	2.44292
50.2513	0.735665	-1.84694	-2.73266	-5.71565	-2.41585	3.23293	-1.35935	-2.56887	0.740132	-1.94083	-1.38714	2.44714
50.7538	0.803457	-1.78481	-2.74517	-5.65886	-2.34215	3.28693	-1.39179	-2.48361	0.786441	-1.95019	-1.34798	2.45031
51.2563	0.887936	-1.71847	-2.76262	-5.59358	-2.25213	3.35797	-1.40857	-2.38665	0.82259	-1.94322	-1.29967	2.45518
51.7588	0.956978	-1.64092	-2.75954	-5.52458	-2.17574	3.41258	-1.43874	-2.30746	0.876284	-1.94984	-1.2551	2.45709
52.2613	1.02713	-1.57521	-2.76874	-5.46533	-2.09768	3.4688	-1.45351	-2.21842	0.911627	-1.95328	-1.21246	2.46046
52.7638	1.10408	-1.48865	-2.76195	-5.38993	-2.01258	3.53284	-1.46644	-2.1326	0.959124	-1.94822	-1.16043	2.46293
53.2663	1.16153	-1.41623	-2.75376	-5.33015	-1.94519	3.57769	-1.48729	-2.06071	1.00315	-1.95831	-1.12093	2.46458
53.7688	1.23364	-1.3301	-2.74912	-5.25948	-1.86366	3.63953	-1.48902	-1.97578	1.03806	-1.9513	-1.07072	2.46693
54.2714	1.29347	-1.24475	-2.72609	-5.19194	-1.79323	3.69043	-1.50199	-1.90807	1.08814	-1.95226	-1.02463	2.46844
54.7739	1.34797	-1.16334	-2.71689	-5.13131	-1.72766	3.73809	-1.50964	-1.84176	1.11837	-1.95406	-0.984024	2.46976
55.2764	1.41313	-1.06634	-2.6911	-5.05788	-1.65192	3.79946	-1.50632	-1.77071	1.16228	-1.94212	-0.931151	2.47161
55.7789	1.45709	-0.98532	-2.66768	-5.00185	-1.59603	3.8415	-1.51731	-1.72064	1.19958	-1.94579	-0.893645	2.47286
56.2814	1.51283	-0.88482	-2.64656	-4.93248	-1.5291	3.89893	-1.51177	-1.66068	1.2307	-1.93443	-0.845739	2.47414
56.7839	1.5612	-0.795745	-2.60958	-4.87202	-1.46894	3.95191	-1.50958	-1.61044	1.27578	-1.92608	-0.800348	2.47648
57.2864	1.59849	-0.699792	-2.5874	-4.81417	-1.41899	3.99676	-1.5127	-1.5721	1.30166	-1.92393	-0.763216	2.47732
57.7889	1.64941	-0.598433	-2.5478	-4.74771	-1.35583	4.05944	-1.49838	-1.52238	1.34375	-1.90539	-0.712332	2.47998
58.2915	1.67939	-0.507877	-2.51355	-4.69834	-1.31171	4.10387	-1.49773	-1.49228	1.37738	-1.90242	-0.676325	2.48205
58.794	1.717	-0.398627	-2.47917	-4.63425	-1.25968	4.15986	-1.48807	-1.4587	1.40873	-1.88856	-0.632146	2.48368
59.2965	1.75287	-0.306688	-2.43068	-4.58394	-1.20821	4.21771	-1.47128	-1.42292	1.4531	-1.87261	-0.587265	2.48763
59.799	1.7731	-0.19897	-2.39631	-4.53166	-1.17024	4.26259	-1.46732	-1.40458	1.47985	-1.86728	-0.552082	2.48899
60.3015	1.80894	-0.0979856	-2.34287	-4.47608	-1.11616	4.32709	-1.44528	-1.37204	1.52522	-1.84384	-0.503299	2.4931
60.804	1.82671	0.00193113	-2.29649	-4.43588	-1.07735	4.37573	-1.43035	-1.35009	1.56076	-1.83339	-0.465842	2.49647
61.3065	1.84784	0.112718	-2.24668	-4.38137	-1.03356	4.4304	-1.4168	-1.33248	1.59803	-1.81626	-0.423817	2.49904
61.809	1.87384	0.206862	-2.18415	-4.34447	-0.983011	4.4926	-1.38775	-1.30184	1.64697	-1.7912	-0.377214	2.50483
62.3116	1.88189	0.319739	-2.13437	-4.30111	-0.947077	4.53767	-1.3734	-1.28807	1.67993	-1.77938	-0.340418	2.5069
62.8141	1.90667	0.415793	-2.06416	-4.25987	-0.893029	4.60167	-1.34639	-1.26328	1.73285	-1.74899	-0.291875	2.51234
63.3166	1.91856	0.520853	-2.00269	-4.22987	-0.848494	4.6531	-1.31613	-1.23658	1.77381	-1.72742	-0.249486	2.51651
63.8191	1.92955	0.624172	-1.93486	-4.18629	-0.80246	4.70376	-1.29603	-1.22097	1.81928	-1.70386	-0.206769	2.51896
64.3216	1.95178	0.717609	-1.8565	-4.16082	-0.743309	4.7663	-1.2569	-1.18686	1.87349	-1.66714	-0.156235	2.52514
64.8241	1.9555	0.825231	-1.78997	-4.12339	-0.699347	4.80854	-1.22773	-1.16298	1.91233	-1.64495	-0.114677	2.52573
65.3266	1.97523	0.911912	-1.70297	-4.09165	-0.638218	4.8665	-1.19541	-1.1359	1.97083	-1.60561	-0.064529	2.52993
65.8291	1.98815	1.01418	-1.62736	-4.06439	-0.581342	4.9158	-1.15005	-1.09556	2.01449	-1.57025	-0.0156332	2.53193
66.3317	1.99528	1.10212	-1.5439	-4.02455	-0.528249	4.95683	-1.11934	-1.06949	2.06468	-1.53829	0.0295091	2.53077
66.8342	2.018	1.19055	-1.45385	-4.00082	-0.458507	5.01228	-1.07308	-1.02737	2.11995	-1.48994	0.0837212	2.53408
67.3367	2.02221	1.28237	-1.37608	-3.96064	-0.404604	5.0456	-1.02793	-0.985834	2.16058	-1.45702	0.129865	2.52953
67.8392	2.03876	1.35643	-1.2799	-3.92926	-0.337588	5.08934	-0.990312	-0.951203	2.21989	-1.4112	0.180496	2.52912
68.3417	2.05377	1.44575	-1.19924	-3.89577	-0.270391	5.12878	-0.934734	-0.897958	2.26156	-1.36525	0.232652	2.52583
68.8442	2.05723	1.51226	-1.11078	-3.85265	-0.213145	5.15292	-0.89266	-0.85752	2.31131	-1.32884	0.277812	2.51799
69.3467	2.07788	1.58832	-1.02122	-3.82309	-0.138461	5.19236	-0.844575	-0.81032	2.36175	-1.27513	0.330753	2.5157
69.8492	2.08082	1.65386	-0.944985	-3.77529	-0.0798483	5.20972	-0.788439	-0.754296	2.39797	-1.23662	0.376289	2.50361
70.3518	2.09045	1.71019	-0.853441	-3.73994	-0.0146133	5.23077	-0.748034	-0.713201	2.45055	-1.19074	0.422199	2.49622
70.8543	2.10333	1.77365	-0.781531	-3.6976	0.0542047	5.25181	-0.692157	-0.655837	2.48209	-1.14037	0.469758	2.48553
71.3568	2.09948	1.81271	-0.70189	-3.65125	0.106855	5.25128	-0.644213	-0.605611	2.52203	-1.10435	0.508503	2.4694
71.8593	2.11218	1.86486	-0.626526	-3.61652	0.175263	5.26462	-0.603267	-0.561643	2.55705	-1.05151	0.551452	2.45945
72.3618	2.10902	1.89438	-0.564608	-3.56533	0.228385	5.25711	-0.549323	-0.503964	2.57751	-1.01195	0.587123	2.43887
72.8643	2.10548	1.92501	-0.49035	-3.53089	0.280655	5.2452	-0.514803	-0.465057	2.61043	-0.971562	0.61941	2.42304
73.3668	2.10882	1.94957	-0.438641	-3.48659	0.339503	5.23657	-0.474744	-0.420038	2.61826	-0.923215	0.650949	2.40383
73.8693	2.09095	1.95574	-0.37864	-3.44547	0.377567	5.20125	-0.435455	-0.375235	2.63366	-0.89352	0.673084	2.37912
74.3719	2.08647	1.9714	-0.327435	-3.4134	0.428204	5.17625	-0.415063	-0.348883	2.63764	-0.850148	0.694503	2.35998
74.8744	2.06861	1.95921	-0.288386	-3.36853	0.465837	5.133	-0.382943	-0.310339	2.62652	-0.818055	0.708492	2.33104
75.3769	2.0425	1.95625	-0.239418	-3.34297	0.494944	5.07738	-0.367728	-0.288244	2.62304	-0.792945	0.716281	2.30586
75.8794	2.0255	1.93443	-0.214281	-3.30529	0.532639	5.02793	-0.360127	-0.273288	2.59094	-0.758271	0.720018	2.2776
76.3819	1.98428	1.90573	-0.179664	-3.2774	0.546383	4.94956	-0.346714	-0.251892	2.56547	-0.745698	0.715005	2.24471
76.8844	1.9516	1.87711	-0.157478	-3.25465	0.567699	4.87755	-0.357919	-0.254395	2.52266	-0.724616	0.704755	2.21554
77.3869	1.90915	1.82442	-0.145374	-3.22388	0.579008	4.79244	-0.364083	-0.250909	2.4654	-0.712123	0.687405	2.17935
77.8894	1.85164	1.78318	-0.125997	-3.21296	0.57451	4.68919	-0.379314	-0.255285	2.41161	-0.713889	0.662268	2.14513
78.392	1.80501	1.7155	-0.131248	-3.18889	0.579564	4.59527	-0.413774	-0.277485	2.32783	-0.705367	0.63064	2.1089
78.8945	1.73433	1.65279	-0.126518	-3.18045	0.559859	4.47383	-0.439463	-0.289253	2.25096	-0.720072	0.591602	2.06993
79.397	1.66757	1.5785	-0.138071	-3.17279	0.542336	4.35489	-0.487864	-0.32192	2.15299	-0.732183	0.544346	2.03216
79.8995	1.59665	1.4913	-0.157784	-3.16276	0.519414	4.22969	-0.541463	-0.358018	2.04342	-0.749375	0.491108	1.99187
80.402	1.50642	1.41129	-0.173386	-3.17083	0.475954	4.08285	-0.59456	-0.391751	1.93455	-0.786939	0.429361	1.95126
80.9045	1.42864	1.30618	-0.213559	-3.16555	0.443332	3.94795	-0.672758	-0.448986	1.79685	-0.814713	0.360739	1.91025
81.407	1.32996	1.21429	-0.242941	-3.17928	0.389061	3.78999	-0.743797	-0.497597	1.66735	-0.864755	0.286229	1.8689
81.9095	1.23069	1.10272	-0.290867	-3.18816	0.332961	3.63101	-0.828207	-0.558242	1.51492	-0.918083	0.202873	1.8257
82.4121	1.13353	0.993091	-0.343116	-3.19932	0.278121	3.47362	-0.926746	-0.632139	1.35517	-0.971843	0.116037	1.78489
82.9146	1.01506	0.882636	-0.392609	-3.22353	0.2014	3.29387	-1.01605	-0.695862	1.19464	-1.04873	0.0210832	1.74113
83.4171	0.909805	0.757194	-0.463577	-3.23429	0.136841	3.12812	-1.12724	-0.780894	1.00891	-1.11551	-0.078064	1.69844
83.9196	0.789335	0.64695	-0.521153	-3.26425	0.0566546	2.94659	-1.23584	-0.862827	0.834202	-1.19929	-0.180962	1.65773
84.4221	0.66468	0.516069	-0.596777	-3.28325	-0.0285962	2.76146	-1.34399	-0.943618	0.637894	-1.28961	-0.290574	1.6122
84.9246	0.549008	0.400231	-0.671053	-3.30784	-0.105658	2.58621	-1.47026	-1.04207	0.441337	-1.37349	-0.399359	1.57365
85.4271	0.413221	0.275899	-0.742365	-3.33814	-0.203404	2.39087	-1.58279	-1.12592	0.245563	-1.47887	-0.514593	1.53011
85.9296	0.291339	0.152089	-0.830117	-3.35509	-0.288314	2.21108	-1.70662	-1.22017	0.0320926	-1.57283	-0.628654	1.48884
86.4322	0.162632	0.0398323	-0.901035	-3.38803	-0.380677	2.02501	-1.83392	-1.31703	-0.164941	-1.67494	-0.743311	1.4518
86.9347	0.0281079	-0.0856566	-0.987604	-3.4035	-0.479828	1.83418	-1.9479	-1.39926	-0.378362	-1.78404	-0.860386	1.40781
87.4372	-0.0899807	-0.188646	-1.06593	-3.42544	-0.563609	1.66136	-2.07711	-1.49571	-0.582429	-1.87823	-0.970572	1.37395
87.9397	-0.223316	-0.303525	-1.13958	-3.44347	-0.663563	1.47374	-2.19282	-1.57752	-0.781204	-1.98763	-1.08389	1.33417
88.4422	-0.341649	-0.402394	-1.2228	-3.44779	-0.749982	1.30271	-2.30425	-1.6538	-0.98721	-2.08277	-1.18899	1.29704
88.9447	-0.456111	-0.496458	-1.28493	-3.46182	-0.833811	1.13629	-2.42221	-1.73585	-1.16936	-2.17384	-1.28981	1.2655
89.4472	-0.575713	-0.590548	-1.35878	-3.45241	-0.924395	0.965377	-2.51752	-1.79409	-1.35968	-2.26919	-1.3877	1.22609
89.9497	-0.671672	-0.661795	-1.41726	-3.44861	-0.993096	0.819393	-2.61744	-1.85615	-1.5296	-2.34062	-1.47169	1.19741
90.4523	-0.77535	-0.742091	-1.46897	-3.43113	-1.07117	0.665827	-2.70717	-1.90731	-1.68785	-2.4178	-1.5543	1.16313
90.9548	-0.863563	-0.795406	-1.52336	-3.40009	-1.13572	0.528845	-2.77703	-1.93752	-1.842	-2.47797	-1.62238	1.13074
91.4573	-0.937237	-0.850009	-1.55304	-3.37131	-1.18754	0.40716	-2.85185	-1.97226	-1.96495	-2.52132	-1.68023	1.10371
91.9598	-1.01477	-0.88975	-1.59061	-3.31504	-1.24515	0.282253	-2.90157	-1.98109	-2.08802	-2.56507	-1.73088	1.06951
92.4623	-1.06403	-0.912312	-1.60654	-3.26298	-1.27662	0.187215	-2.94172	-1.97964	-2.18145	-2.5778	-1.76159	1.0436
92.9648	-1.11324	-0.935823	-1.61405	-3.1893	-1.31014	0.0930911	-2.9767	-1.97285	-2.25846	-2.58613	-1.78636	1.01367
93.4673	-1.14859	-0.929295	-1.61802	-3.10417	-1.33222	0.0145678	-2.98212	-1.93562	-2.32298	-2.57682	-1.79353	0.984336
93.9698	-1.16095	-0.927637	-1.59477	-3.01524	-1.33369	-0.0391264	-2.98696	-1.89759	-2.35235	-2.54065	-1.7849	0.958946
94.4724	-1.1763	-0.900113	-1.57647	-2.89885	-1.34057	-0.0941229	-2.97207	-1.83943	-2.3778	-2.50295	-1.76787	0.929175
94.9749	-1.16258	-0.865455	-1.53223	-2.78729	-1.32069	-0.11736	-2.9354	-1.75873	-2.36942	-2.43302	-1.72822	0.903783
95.4774	-1.14235	-0.822059	-1.47998	-2.6504	-1.29634	-0.131798	-2.89876	-1.67818	-2.34512	-2.35258	-1.67976	0.877565
95.9799	-1.11296	-0.754895	-1.42077	-2.50787	-1.26443	-0.134117	-2.83271	-1.56769	-2.30613	-2.25997	-1.61615	0.851233
96.4824	-1.05647	-0.693364	-1.33521	-2.35858	-1.20659	-0.106031	-2.75892	-1.44948	-2.2341	-2.13776	-1.53365	0.827493
96.9849	-1.00428	-0.603003	-1.25522	-2.187	-1.15361	-0.0791703	-2.67665	-1.32336	-2.16046	-2.01715	-1.44599	0.803546
97.4874	-0.927686	-0.517118	-1.14898	-2.02351	-1.07629	-0.0241218	-2.5669	-1.16979	-2.0547	-1.87095	-1.338	0.780229
97.9899	-0.841359	-0.415869	-1.03904	-1.83669	-0.988785	0.0441642	-2.46005	-1.02048	-1.93906	-1.7134	-1.22106	0.759577
98.4925	-0.755808	-0.305395	-0.924492	-1.65672	-0.901222	0.115278	-2.3346	-0.854038	-1.81353	-1.55706	-1.09876	0.738599
98.995	-0.639662	-0.182647	-0.786411	-1.44912	-0.781645	0.220885	-2.19451	-0.674362	-1.65896	-1.36771	-0.951414	0.719738
99.4975	-0.518648	-0.0649157	-0.639932	-1.24884	-0.654889	0.3347	-2.03751	-0.476293	-1.48681	-1.16658	-0.795972	0.698994
100	-0.454634	-0.0622929	-0.53259	-1.21796	-0.58791	0.395933	-1.91665	-0.328567	-1.36213	-1.06437	-0.713117	0.680234

## Sheet: M1b_LeftLeg_NH
StancePhase	NEleL_Meas1	NEleL_Meas2	NEleL_Meas3	NEleL_Meas4	NEleL_Meas5	NEleL_Meas6	NEleL_Meas7	NEleL_Meas8	NEleL_Meas9	NEleL_Meas10	NEleL_Mean	NEleL_SD
0	-3.59193	-3.70299	-3.36434	-4.51626	-3.53716	-3.41807	-3.11177	-3.31761	-3.8407	-3.23008	-3.56309	0.400285
0.502513	-3.72321	-3.73163	-3.43624	-4.57984	-3.63586	-3.47348	-3.20927	-3.40579	-3.93868	-3.30967	-3.64437	0.395306
1.00503	-3.85138	-3.75035	-3.5685	-4.6552	-3.73197	-3.52623	-3.30054	-3.49774	-4.04401	-3.4068	-3.73327	0.391588
1.50754	-3.95241	-3.76087	-3.6964	-4.7254	-3.80543	-3.56986	-3.36563	-3.57508	-4.13331	-3.4939	-3.80783	0.392754
2.01005	-4.05613	-3.76653	-3.80384	-4.77872	-3.88313	-3.61092	-3.43251	-3.64846	-4.22543	-3.57081	-3.87765	0.3942
2.51256	-4.13858	-3.75382	-3.91609	-4.829	-3.94179	-3.63597	-3.48175	-3.7042	-4.29979	-3.63474	-3.93357	0.400726
3.01508	-4.21081	-3.74315	-4.01925	-4.87213	-3.99271	-3.66529	-3.51668	-3.7617	-4.37349	-3.69951	-3.98547	0.408458
3.51759	-4.27352	-3.71365	-4.11026	-4.89938	-4.03698	-3.67779	-3.54643	-3.79947	-4.43742	-3.74325	-4.02382	0.419067
4.0201	-4.31141	-3.67819	-4.20257	-4.9273	-4.05908	-3.68667	-3.55096	-3.83039	-4.48371	-3.7826	-4.05129	0.433135
4.52261	-4.34449	-3.63737	-4.27434	-4.93368	-4.07933	-3.69217	-3.55101	-3.85399	-4.52972	-3.8124	-4.07085	0.445566
5.02513	-4.3571	-3.57815	-4.34591	-4.94026	-4.08174	-3.68149	-3.5329	-3.85752	-4.55665	-3.82313	-4.07549	0.464279
5.52764	-4.35221	-3.52213	-4.40376	-4.9297	-4.06907	-3.67608	-3.49672	-3.86179	-4.57179	-3.83423	-4.07175	0.478981
6.03015	-4.34107	-3.44876	-4.44839	-4.91047	-4.05254	-3.6551	-3.45564	-3.8462	-4.58199	-3.82543	-4.05656	0.497672
6.53266	-4.30411	-3.3711	-4.49097	-4.8845	-4.01214	-3.63176	-3.38875	-3.8238	-4.56881	-3.80879	-4.02847	0.516808
7.03518	-4.25966	-3.29048	-4.51121	-4.83988	-3.96629	-3.60659	-3.3161	-3.79537	-4.54992	-3.78678	-3.99223	0.532327
7.53769	-4.20055	-3.19385	-4.5301	-4.79632	-3.90765	-3.56671	-3.22794	-3.74841	-4.51781	-3.7447	-3.9434	0.553991
8.0402	-4.12014	-3.10381	-4.53234	-4.73165	-3.82949	-3.53398	-3.12102	-3.70489	-4.46488	-3.70449	-3.88467	0.568884
8.54271	-4.03716	-3.00017	-4.52175	-4.66715	-3.75081	-3.48791	-3.0126	-3.64504	-4.40964	-3.64975	-3.8182	0.587237
9.04523	-3.93244	-2.89663	-4.50762	-4.58934	-3.65229	-3.44207	-2.88167	-3.58253	-4.33486	-3.58706	-3.74065	0.604994
9.54774	-3.81858	-2.79537	-4.47181	-4.50354	-3.54687	-3.39772	-2.74766	-3.51927	-4.24828	-3.52695	-3.6576	0.618313
10.0503	-3.69923	-2.68315	-4.43661	-4.41693	-3.43833	-3.34191	-2.6051	-3.4427	-4.15918	-3.45119	-3.56743	0.636771
10.5528	-3.55967	-2.5834	-4.38553	-4.31467	-3.31192	-3.29705	-2.44731	-3.37565	-4.04992	-3.38229	-3.47074	0.649739
11.0553	-3.42205	-2.47528	-4.32582	-4.21957	-3.1902	-3.24225	-2.29491	-3.29791	-3.93973	-3.30875	-3.37165	0.664713
11.5578	-3.27174	-2.3726	-4.26447	-4.10924	-3.05823	-3.19098	-2.12639	-3.2232	-3.82287	-3.2303	-3.267	0.680432
12.0603	-3.1122	-2.2771	-4.18485	-4.00395	-2.91969	-3.14411	-1.95952	-3.15304	-3.69168	-3.16314	-3.16093	0.693322
12.5628	-2.95695	-2.17475	-4.1095	-3.89302	-2.78801	-3.08813	-1.79236	-3.07406	-3.56637	-3.0861	-3.05293	0.709312
13.0653	-2.78591	-2.0889	-4.01956	-3.77789	-2.64294	-3.04524	-1.61452	-3.00886	-3.42942	-3.01878	-2.9432	0.724355
13.5678	-2.6194	-1.99751	-3.92516	-3.66939	-2.50505	-2.99394	-1.44911	-2.93608	-3.28869	-2.95486	-2.83392	0.7392
14.0704	-2.45061	-1.91428	-3.83001	-3.54925	-2.36726	-2.94764	-1.27454	-2.86908	-3.15415	-2.88676	-2.72436	0.756123
14.5729	-2.2725	-1.84009	-3.71933	-3.44186	-2.22271	-2.90697	-1.10639	-2.80861	-3.00712	-2.83464	-2.61602	0.772841
15.0754	-2.1056	-1.76039	-3.6156	-3.32463	-2.09196	-2.85825	-0.946283	-2.74068	-2.86754	-2.77674	-2.50877	0.789153
15.5779	-1.92878	-1.69829	-3.49834	-3.21599	-1.95369	-2.82384	-0.78016	-2.68762	-2.72943	-2.72799	-2.40441	0.808839
16.0804	-1.75569	-1.63103	-3.38091	-3.10826	-1.82183	-2.78201	-0.632755	-2.62746	-2.58457	-2.68834	-2.30128	0.826313
16.5829	-1.58942	-1.57233	-3.26393	-2.99896	-1.6991	-2.74632	-0.482396	-2.57353	-2.45409	-2.64375	-2.20238	0.845743
17.0854	-1.41363	-1.52264	-3.13501	-2.90238	-1.56923	-2.71727	-0.341574	-2.52632	-2.31943	-2.61652	-2.1064	0.867346
17.5879	-1.25187	-1.46727	-3.0162	-2.79728	-1.45561	-2.68105	-0.214775	-2.47173	-2.18868	-2.58654	-2.0131	0.885656
18.0905	-1.087	-1.42937	-2.88537	-2.70891	-1.34059	-2.66004	-0.0842856	-2.43222	-2.07183	-2.56265	-1.92623	0.909223
18.593	-0.922928	-1.38586	-2.75899	-2.61483	-1.22814	-2.63217	0.0245779	-2.38557	-1.94889	-2.55134	-1.84041	0.930127
19.0955	-0.772958	-1.3507	-2.63401	-2.53089	-1.13065	-2.61108	0.13286	-2.34532	-1.8403	-2.53363	-1.76167	0.951654
19.598	-0.615025	-1.32411	-2.50095	-2.4522	-1.0258	-2.59698	0.231504	-2.31179	-1.73879	-2.53215	-1.68663	0.976508
20.1005	-0.471145	-1.29146	-2.38087	-2.37228	-0.934897	-2.57602	0.312884	-2.27084	-1.63543	-2.53072	-1.61508	0.996941
20.603	-0.332639	-1.27592	-2.25073	-2.30816	-0.848209	-2.5705	0.397674	-2.245	-1.55125	-2.53137	-1.55161	1.02178
21.1055	-0.192691	-1.25419	-2.1302	-2.23627	-0.758759	-2.55813	0.460459	-2.21181	-1.46603	-2.54671	-1.48943	1.04475
21.608	-0.072619	-1.24036	-2.01267	-2.18187	-0.686479	-2.55257	0.520907	-2.18494	-1.38781	-2.55472	-1.43531	1.0666
22.1106	0.0508549	-1.23435	-1.89217	-2.12357	-0.607891	-2.55376	0.573681	-2.16454	-1.32568	-2.5761	-1.38535	1.09155
22.6131	0.162296	-1.22154	-1.78815	-2.07421	-0.537767	-2.5478	0.608147	-2.13643	-1.25861	-2.60012	-1.33942	1.11242
23.1156	0.260076	-1.22495	-1.67695	-2.03218	-0.476817	-2.55681	0.647297	-2.12312	-1.20707	-2.62175	-1.30123	1.13529
23.6181	0.361003	-1.2211	-1.58071	-1.98724	-0.408488	-2.55833	0.666224	-2.10195	-1.16259	-2.65842	-1.26516	1.15737
24.1206	0.440411	-1.22407	-1.4885	-1.95895	-0.356288	-2.56598	0.68229	-2.08663	-1.11597	-2.68718	-1.23609	1.17678
24.6231	0.517882	-1.23351	-1.3979	-1.92219	-0.300773	-2.57947	0.693849	-2.07713	-1.08787	-2.72484	-1.21119	1.19801
25.1256	0.588164	-1.23481	-1.3253	-1.90166	-0.246931	-2.58492	0.687097	-2.05929	-1.05716	-2.76719	-1.1902	1.21601
25.6281	0.6392	-1.25074	-1.24692	-1.87784	-0.206085	-2.60427	0.686537	-2.05559	-1.03197	-2.80271	-1.17504	1.23326
26.1307	0.694337	-1.25775	-1.18654	-1.86019	-0.155555	-2.61505	0.668268	-2.0434	-1.02066	-2.85208	-1.16286	1.25036
26.6332	0.730616	-1.26985	-1.12902	-1.85068	-0.117443	-2.63087	0.646808	-2.03654	-1.00196	-2.89367	-1.15526	1.26395
27.1357	0.759545	-1.28651	-1.07584	-1.83562	-0.0806318	-2.65138	0.624309	-2.03498	-0.996285	-2.93888	-1.15163	1.27773
27.6382	0.787344	-1.29326	-1.03971	-1.83672	-0.0390797	-2.66286	0.584197	-2.02464	-0.99463	-2.99043	-1.15098	1.28945
28.1407	0.793874	-1.31278	-0.997865	-1.82821	-0.0124229	-2.68726	0.551871	-2.028	-0.987966	-3.03158	-1.15403	1.29868
28.6432	0.804114	-1.32172	-0.974998	-1.83356	0.0233368	-2.70236	0.505091	-2.02236	-0.996689	-3.08424	-1.16034	1.30795
29.1457	0.801689	-1.33418	-0.952511	-1.83588	0.0523271	-2.72189	0.455052	-2.02155	-0.999551	-3.13041	-1.16869	1.31427
29.6482	0.787408	-1.34983	-0.935929	-1.84101	0.0748405	-2.74566	0.407615	-2.02542	-1.00481	-3.17511	-1.18079	1.31944
30.1508	0.777665	-1.35445	-0.933994	-1.85459	0.106781	-2.76016	0.343757	-2.0199	-1.02054	-3.22785	-1.19433	1.32395
30.6533	0.748369	-1.37085	-0.925834	-1.85988	0.124388	-2.78741	0.289052	-2.02738	-1.02557	-3.26838	-1.21035	1.32578
31.1558	0.720764	-1.37604	-0.936267	-1.88021	0.14781	-2.80532	0.223436	-2.02515	-1.04021	-3.31782	-1.2289	1.3273
31.6583	0.688526	-1.38425	-0.943903	-1.88985	0.170937	-2.82767	0.154428	-2.02698	-1.05528	-3.36334	-1.24774	1.32779
32.1608	0.641605	-1.39547	-0.95811	-1.91042	0.183117	-2.85426	0.0913807	-2.03265	-1.06188	-3.40311	-1.26998	1.32612
32.6633	0.603123	-1.39565	-0.983419	-1.92819	0.206798	-2.87165	0.0132092	-2.02806	-1.08014	-3.45223	-1.29162	1.325
33.1658	0.550255	-1.40783	-1.00163	-1.94512	0.219287	-2.90173	-0.0550936	-2.03553	-1.08894	-3.48878	-1.31551	1.32236
33.6683	0.496117	-1.40923	-1.03695	-1.97051	0.23257	-2.92244	-0.131039	-2.03232	-1.09653	-3.53091	-1.34012	1.31837
34.1709	0.445797	-1.41422	-1.06611	-1.98497	0.251768	-2.94746	-0.211089	-2.0322	-1.11096	-3.57206	-1.36415	1.31595
34.6734	0.380736	-1.42302	-1.10205	-2.01293	0.257632	-2.97652	-0.282746	-2.03501	-1.11139	-3.60376	-1.39091	1.31063
35.1759	0.325895	-1.4217	-1.1452	-2.02951	0.274356	-2.99621	-0.368742	-2.02676	-1.11815	-3.64512	-1.41512	1.30664
35.6784	0.264685	-1.43352	-1.18059	-2.05398	0.285286	-3.02828	-0.44533	-2.02992	-1.1225	-3.67473	-1.44189	1.30306
36.1809	0.199499	-1.43578	-1.23117	-2.07635	0.291559	-3.05074	-0.52715	-2.02204	-1.11588	-3.70601	-1.46741	1.29674
36.6834	0.14563	-1.443	-1.27259	-2.0948	0.308402	-3.07723	-0.614716	-2.01706	-1.11883	-3.73924	-1.49234	1.29464
37.1859	0.0801213	-1.45546	-1.3209	-2.12231	0.31201	-3.10746	-0.692752	-2.01518	-1.11097	-3.76016	-1.51931	1.2892
37.6884	0.0242457	-1.4593	-1.37257	-2.13748	0.32295	-3.12817	-0.785069	-2.00262	-1.10103	-3.79	-1.5429	1.2854
38.191	-0.0290275	-1.47782	-1.41619	-2.1655	0.334141	-3.16108	-0.869627	-2.00217	-1.09797	-3.80996	-1.56952	1.28393
38.6935	-0.088651	-1.48829	-1.47289	-2.18309	0.33548	-3.18448	-0.957795	-1.9916	-1.08168	-3.82748	-1.59405	1.27825
39.196	-0.132825	-1.50532	-1.51797	-2.20691	0.348953	-3.21211	-1.05376	-1.9851	-1.0733	-3.84972	-1.61881	1.2787
39.6985	-0.184148	-1.52909	-1.57002	-2.23109	0.351296	-3.24398	-1.13959	-1.98315	-1.06512	-3.85828	-1.64532	1.27555
40.201	-0.229811	-1.54577	-1.62188	-2.25018	0.35495	-3.26708	-1.23913	-1.97214	-1.04916	-3.8746	-1.66948	1.27376
40.7035	-0.266085	-1.5786	-1.66589	-2.28075	0.363952	-3.30334	-1.33208	-1.97517	-1.04702	-3.88461	-1.69696	1.27583
41.206	-0.311308	-1.60479	-1.72103	-2.29998	0.359129	-3.33131	-1.42605	-1.97013	-1.03885	-3.88931	-1.72336	1.27244
41.7085	-0.342034	-1.63899	-1.76298	-2.33342	0.364472	-3.36494	-1.52849	-1.97149	-1.03398	-3.90224	-1.75141	1.27616
42.2111	-0.375614	-1.68116	-1.81255	-2.3599	0.362306	-3.40434	-1.61945	-1.97984	-1.04197	-3.90279	-1.78153	1.27645
42.7136	-0.410265	-1.71757	-1.85944	-2.39318	0.354213	-3.43666	-1.72241	-1.98164	-1.04266	-3.91063	-1.81202	1.27709
43.2161	-0.432335	-1.77123	-1.89996	-2.43134	0.354456	-3.48378	-1.8198	-2.0001	-1.05762	-3.91765	-1.84594	1.28286
43.7186	-0.465278	-1.81923	-1.95075	-2.46524	0.338886	-3.52418	-1.91566	-2.01292	-1.07873	-3.91828	-1.88114	1.28214
44.2211	-0.488988	-1.87615	-1.98845	-2.51392	0.328279	-3.57169	-2.0208	-2.03465	-1.09795	-3.9308	-1.91951	1.28808
44.7236	-0.511741	-1.94155	-2.03563	-2.55304	0.31434	-3.62603	-2.11374	-2.06555	-1.13654	-3.93407	-1.96036	1.29157
45.2261	-0.54298	-2.00175	-2.07904	-2.60703	0.287487	-3.67431	-2.21691	-2.09202	-1.17391	-3.94374	-2.00442	1.29312
45.7286	-0.562165	-2.07932	-2.11894	-2.65636	0.269166	-3.738	-2.31528	-2.13699	-1.21924	-3.95808	-2.05152	1.30058
46.2312	-0.592693	-2.15128	-2.16924	-2.71082	0.235526	-3.79552	-2.40893	-2.17777	-1.28111	-3.96527	-2.10171	1.30099
46.7337	-0.622081	-2.23213	-2.20815	-2.7715	0.199725	-3.86062	-2.51114	-2.22875	-1.33907	-3.98639	-2.15601	1.30574
47.2362	-0.647735	-2.3211	-2.25963	-2.8255	0.164585	-3.93287	-2.59945	-2.28949	-1.41431	-4.00176	-2.21273	1.30991
47.7387	-0.688052	-2.40482	-2.30803	-2.89321	0.111416	-3.9996	-2.69478	-2.34628	-1.49795	-4.02153	-2.27428	1.30908
48.2412	-0.720024	-2.50545	-2.3578	-2.94956	0.0640904	-4.08204	-2.78575	-2.42137	-1.58207	-4.05039	-2.33904	1.31416
48.7437	-0.761875	-2.60019	-2.41997	-3.01719	0.00400395	-4.15875	-2.86936	-2.49179	-1.68719	-4.07134	-2.40736	1.31263
49.2462	-0.811427	-2.70334	-2.4746	-3.07934	-0.0661606	-4.24338	-2.96223	-2.57164	-1.79239	-4.10597	-2.48105	1.31178
49.7487	-0.855912	-2.81365	-2.54627	-3.14209	-0.133193	-4.33508	-3.04257	-2.65981	-1.90689	-4.13778	-2.55732	1.3126
50.2513	-0.918699	-2.91782	-2.61638	-3.21044	-0.22075	-4.42122	-3.13035	-2.7427	-2.03825	-4.1703	-2.63869	1.30582
50.7538	-0.979029	-3.0372	-2.6928	-3.26881	-0.307347	-4.52232	-3.21874	-2.84187	-2.1662	-4.21416	-2.72485	1.30407
51.2563	-1.04582	-3.14906	-2.782	-3.33929	-0.402206	-4.61678	-3.30194	-2.93443	-2.31115	-4.24911	-2.81318	1.29732
51.7588	-1.12683	-3.26733	-2.86587	-3.39733	-0.513056	-4.71785	-3.39938	-3.0342	-2.46317	-4.29541	-2.90804	1.28817
52.2613	-1.20146	-3.3905	-2.96793	-3.46363	-0.618984	-4.82419	-3.48923	-3.13964	-2.61436	-4.34172	-3.00516	1.28269
52.7638	-1.29239	-3.50562	-3.06714	-3.52469	-0.743205	-4.92332	-3.5891	-3.23729	-2.78341	-4.38494	-3.10511	1.26936
53.2663	-1.38533	-3.63354	-3.17457	-3.58272	-0.87096	-5.03513	-3.69458	-3.34788	-2.94898	-4.44072	-3.21144	1.25997
53.7688	-1.47814	-3.7521	-3.29243	-3.64611	-1.00034	-5.13839	-3.79595	-3.44872	-3.11947	-4.48766	-3.31593	1.24812
54.2714	-1.58704	-3.87512	-3.4054	-3.69681	-1.14764	-5.24607	-3.91295	-3.55323	-3.30061	-4.54279	-3.42677	1.23275
54.7739	-1.68856	-4.00131	-3.53545	-3.75781	-1.28898	-5.35681	-4.02341	-3.65991	-3.47254	-4.60111	-3.53859	1.22177
55.2764	-1.80032	-4.11831	-3.65977	-3.80572	-1.44245	-5.4585	-4.14147	-3.7558	-3.65412	-4.65347	-3.64899	1.20502
55.7789	-1.91769	-4.2468	-3.79181	-3.85895	-1.6031	-5.57065	-4.26524	-3.86149	-3.83531	-4.71927	-3.76703	1.19087
56.2814	-2.02847	-4.36541	-3.92899	-3.90802	-1.75892	-5.67261	-4.38195	-3.9552	-4.00884	-4.7782	-3.87866	1.17664
56.7839	-2.15378	-4.4879	-4.05901	-3.95159	-1.93134	-5.77724	-4.51183	-4.05037	-4.1924	-4.84265	-3.99581	1.15959
57.2864	-2.27249	-4.61323	-4.20142	-4.00186	-2.0989	-5.88353	-4.63409	-4.14597	-4.36622	-4.91423	-4.11319	1.14639
57.7889	-2.3938	-4.72941	-4.33331	-4.03902	-2.27126	-5.97983	-4.75998	-4.22952	-4.53886	-4.97851	-4.22535	1.13054
58.2915	-2.52381	-4.85687	-4.47059	-4.08689	-2.4541	-6.08561	-4.89117	-4.3216	-4.71636	-5.05643	-4.34634	1.11601
58.794	-2.64359	-4.97474	-4.60788	-4.12371	-2.62835	-6.18091	-5.01285	-4.40107	-4.88061	-5.13039	-4.45841	1.10309
59.2965	-2.77511	-5.09663	-4.73696	-4.16537	-2.81587	-6.27851	-5.14577	-4.48132	-5.05016	-5.2068	-4.57525	1.08841
59.799	-2.90447	-5.22163	-4.8759	-4.2063	-3.00191	-6.3776	-5.27117	-4.56165	-5.21618	-5.29335	-4.69302	1.07662
60.3015	-3.03118	-5.33812	-5.00279	-4.24158	-3.18597	-6.46681	-5.39729	-4.62986	-5.37231	-5.37176	-4.80377	1.0643
60.804	-3.17063	-5.46622	-5.1359	-4.28653	-3.38246	-6.56533	-5.5291	-4.70638	-5.536	-5.46229	-4.92408	1.05239
61.3065	-3.30141	-5.58557	-5.26741	-4.31972	-3.56948	-6.65366	-5.65003	-4.77053	-5.68904	-5.55161	-5.03585	1.04269
61.809	-3.44156	-5.70961	-5.39301	-4.3649	-3.76463	-6.74442	-5.78073	-4.83548	-5.83994	-5.63966	-5.15139	1.03179
62.3116	-3.58673	-5.83746	-5.52888	-4.40198	-3.96244	-6.83701	-5.9047	-4.90076	-5.99512	-5.73929	-5.26944	1.02341
62.8141	-3.72689	-5.95776	-5.65427	-4.44375	-4.15291	-6.92033	-6.02707	-4.95422	-6.13758	-5.83025	-5.3805	1.01507
63.3166	-3.88266	-6.09018	-5.78912	-4.48817	-4.35556	-7.01347	-6.15584	-5.01617	-6.28541	-5.93028	-5.50069	1.00764
63.8191	-4.03424	-6.2147	-5.923	-4.52678	-4.55037	-7.09733	-6.27316	-5.06626	-6.4306	-6.03151	-5.6148	1.00229
64.3216	-4.19172	-6.34444	-6.05506	-4.57733	-4.7471	-7.18443	-6.39907	-5.11758	-6.5672	-6.12761	-5.73115	0.996732
64.8241	-4.36031	-6.47837	-6.19854	-4.61736	-4.95004	-7.27422	-6.51977	-5.16998	-6.71227	-6.23519	-5.8516	0.994212
65.3266	-4.52266	-6.6053	-6.33359	-4.66991	-5.14214	-7.35573	-6.63727	-5.21153	-6.84852	-6.33404	-5.96607	0.991696
65.8291	-4.69975	-6.74432	-6.48063	-4.71717	-5.34348	-7.44774	-6.76239	-5.26275	-6.98424	-6.43769	-6.08802	0.991965
66.3317	-4.87731	-6.87559	-6.62613	-4.76869	-5.53974	-7.53133	-6.87654	-5.30369	-7.12582	-6.54433	-6.20692	0.993357
66.8342	-5.05563	-7.01176	-6.77225	-4.82609	-5.73121	-7.61875	-6.99878	-5.34755	-7.25695	-6.6422	-6.32612	0.996361
67.3367	-5.24779	-7.15135	-6.92857	-4.87778	-5.93029	-7.70933	-7.11811	-5.39444	-7.39513	-6.75002	-6.45028	1.00211
67.8392	-5.4331	-7.28315	-7.07662	-4.94348	-6.11701	-7.79218	-7.23341	-5.43252	-7.53272	-6.84963	-6.56938	1.00782
68.3417	-5.62841	-7.42524	-7.23646	-5.00019	-6.30771	-7.8856	-7.35764	-5.4822	-7.6639	-6.94927	-6.69366	1.01748
68.8442	-5.82759	-7.55789	-7.39211	-5.06959	-6.49663	-7.97074	-7.47147	-5.52345	-7.80506	-7.05329	-6.81678	1.02629
69.3467	-6.02154	-7.69303	-7.54856	-5.13625	-6.67519	-8.05944	-7.59206	-5.56916	-7.93935	-7.14589	-6.93805	1.03833
69.8492	-6.228	-7.82886	-7.71161	-5.20617	-6.86082	-8.15061	-7.71072	-5.61906	-8.07457	-7.24608	-7.06365	1.05079
70.3518	-6.42741	-7.9543	-7.86479	-5.28407	-7.03499	-8.23325	-7.82291	-5.66106	-8.21646	-7.33946	-7.18387	1.06353
70.8543	-6.62918	-8.08672	-8.0272	-5.35551	-7.20703	-8.32489	-7.9428	-5.71511	-8.34892	-7.42836	-7.30657	1.07905
71.3568	-6.83603	-8.20689	-8.18124	-5.44129	-7.38022	-8.40673	-8.05074	-5.76101	-8.48822	-7.52256	-7.42749	1.09196
71.8593	-7.03194	-8.32627	-8.33438	-5.51835	-7.53933	-8.4901	-8.16149	-5.81144	-8.62616	-7.60375	-7.54432	1.1083
72.3618	-7.23511	-8.44313	-8.48892	-5.60619	-7.70263	-8.57379	-8.26902	-5.86594	-8.75645	-7.68923	-7.66304	1.12192
72.8643	-7.43098	-8.54662	-8.63078	-5.69176	-7.85681	-8.64692	-8.36578	-5.91254	-8.89377	-7.76944	-7.77454	1.13639
73.3668	-7.61988	-8.65358	-8.77772	-5.77711	-8.0025	-8.72671	-8.46702	-5.97099	-9.02104	-7.84059	-7.88571	1.15076
73.8693	-7.81197	-8.74544	-8.91128	-5.86925	-8.15071	-8.79485	-8.55361	-6.02127	-9.14481	-7.91663	-7.99198	1.16212
74.3719	-7.98806	-8.8332	-9.04093	-5.95092	-8.28318	-8.86246	-8.63775	-6.07595	-9.26959	-7.97858	-8.09206	1.17553
74.8744	-8.16277	-8.91551	-9.16594	-6.04261	-8.41483	-8.92866	-8.71644	-6.1344	-9.37938	-8.04036	-8.19009	1.18447
75.3769	-8.32929	-8.98174	-9.27474	-6.12158	-8.53986	-8.98275	-8.7795	-6.18458	-9.48887	-8.09826	-8.27812	1.19439
75.8794	-8.47939	-9.04862	-9.38355	-6.20418	-8.65019	-9.04179	-8.84306	-6.24571	-9.58992	-8.14303	-8.36294	1.20166
76.3819	-8.628	-9.09836	-9.47376	-6.28023	-8.76123	-9.0878	-8.88909	-6.29757	-9.67602	-8.19156	-8.43836	1.20674
76.8844	-8.75715	-9.14174	-9.55649	-6.34792	-8.85536	-9.1315	-8.92712	-6.35218	-9.76085	-8.22628	-8.50566	1.21154
77.3869	-8.87494	-9.17815	-9.62866	-6.41704	-8.94059	-9.17193	-8.95744	-6.40845	-9.82813	-8.25659	-8.56619	1.21206
77.8894	-8.98333	-9.19701	-9.68121	-6.46875	-9.01923	-9.19808	-8.96756	-6.45419	-9.88356	-8.28492	-8.61378	1.21255
78.392	-9.06787	-9.21518	-9.72907	-6.52365	-9.07664	-9.22642	-8.97436	-6.50796	-9.93169	-8.29755	-8.65504	1.20896
78.8945	-9.14474	-9.21518	-9.75392	-6.56097	-9.12899	-9.23884	-8.96147	-6.5496	-9.95698	-8.31247	-8.68232	1.20385
79.397	-9.20124	-9.20729	-9.76833	-6.5942	-9.16355	-9.24534	-8.93563	-6.59065	-9.97322	-8.3149	-8.69943	1.19587
79.8995	-9.23748	-9.1911	-9.76734	-6.61719	-9.18015	-9.24491	-8.90059	-6.62986	-9.97325	-8.30846	-8.70503	1.18485
80.402	-9.26345	-9.15549	-9.74418	-6.62457	-9.18884	-9.2262	-8.84187	-6.65486	-9.95024	-8.30087	-8.69506	1.17205
80.9045	-9.26201	-9.11707	-9.71268	-6.62923	-9.17227	-9.20546	-8.77685	-6.6837	-9.91796	-8.27489	-8.67521	1.15524
81.407	-9.24668	-9.05832	-9.65478	-6.61106	-9.14395	-9.16491	-8.69131	-6.69631	-9.86121	-8.24735	-8.63759	1.13749
81.9095	-9.21267	-8.98898	-9.58453	-6.59056	-9.09916	-9.11418	-8.58909	-6.70363	-9.78499	-8.20764	-8.58754	1.11556
82.4121	-9.15202	-8.90911	-9.49541	-6.54941	-9.0298	-9.05293	-8.47768	-6.70456	-9.69514	-8.15325	-8.52193	1.09252
82.9146	-9.08008	-8.80716	-9.38292	-6.49802	-8.95143	-8.96964	-8.34104	-6.68662	-9.57629	-8.09674	-8.43899	1.06667
83.4171	-8.98094	-8.70021	-9.26037	-6.43492	-8.84804	-8.88102	-8.19707	-6.66782	-9.4423	-8.0194	-8.34321	1.03828
83.9196	-8.86221	-8.571	-9.11015	-6.35131	-8.72734	-8.76971	-8.03437	-6.62864	-9.28771	-7.93545	-8.22779	1.00923
84.4221	-8.72828	-8.42919	-8.94828	-6.26373	-8.59379	-8.64523	-7.85401	-6.57983	-9.10521	-7.83982	-8.09874	0.976685
84.9246	-8.56511	-8.27583	-8.76694	-6.15131	-8.43321	-8.50827	-7.66754	-6.52111	-8.91026	-7.72407	-7.95237	0.944396
85.4271	-8.39003	-8.099	-8.56414	-6.03472	-8.2631	-8.34704	-7.45765	-6.43997	-8.6887	-7.60442	-7.78888	0.909522
85.9296	-8.19267	-7.91685	-8.3529	-5.89863	-8.07289	-8.17927	-7.24254	-6.35501	-8.44564	-7.46276	-7.61192	0.874492
86.4322	-7.97294	-7.71231	-8.11579	-5.75047	-7.86251	-7.98795	-7.01371	-6.24731	-8.1897	-7.30929	-7.4162	0.838375
86.9347	-7.74416	-7.49538	-7.87112	-5.59384	-7.64518	-7.78289	-6.76916	-6.12774	-7.90541	-7.14568	-7.20805	0.801854
87.4372	-7.48953	-7.26839	-7.60926	-5.4166	-7.40383	-7.56622	-6.52407	-5.99736	-7.60852	-6.95869	-6.98425	0.765581
87.9397	-7.22451	-7.01909	-7.33101	-5.23911	-7.15388	-7.32581	-6.25987	-5.84369	-7.29583	-6.76736	-6.74602	0.728188
88.4422	-6.94724	-6.76736	-7.04892	-5.04001	-6.89308	-7.08113	-5.99447	-5.68674	-6.95974	-6.55678	-6.49755	0.693469
88.9447	-6.64946	-6.4962	-6.74567	-4.8402	-6.61298	-6.81541	-5.72232	-5.50823	-6.61924	-6.33247	-6.23422	0.656099
89.4472	-6.3509	-6.21641	-6.44227	-4.62769	-6.33303	-6.5393	-5.43815	-5.31971	-6.26062	-6.10371	-5.96318	0.623088
89.9497	-6.03589	-5.93167	-6.1267	-4.40694	-6.03714	-6.25652	-5.1604	-5.12383	-5.89019	-5.85382	-5.68231	0.589141
90.4523	-5.71408	-5.62926	-5.80316	-4.18682	-5.73483	-5.95462	-4.86942	-4.90795	-5.52004	-5.60321	-5.39234	0.556178
90.9548	-5.39346	-5.331	-5.4829	-3.95186	-5.43354	-5.65528	-4.58225	-4.69394	-5.13369	-5.34177	-5.09997	0.528777
91.4573	-5.05869	-5.01938	-5.14879	-3.72614	-5.11774	-5.34143	-4.29632	-4.46354	-4.75011	-5.0693	-4.79915	0.497313
91.9598	-4.73182	-4.70615	-4.82415	-3.48767	-4.80905	-5.02475	-4.00289	-4.22909	-4.36694	-4.80175	-4.49842	0.474487
92.4623	-4.40207	-4.39577	-4.49354	-3.25721	-4.49615	-4.70982	-3.72316	-3.99422	-3.97583	-4.51994	-4.19677	0.450188
92.9648	-4.0702	-4.07479	-4.1649	-3.02566	-4.17956	-4.38331	-3.4366	-3.7457	-3.59893	-4.24298	-3.89226	0.428451
93.4673	-3.75306	-3.76675	-3.84656	-2.79404	-3.87542	-4.06848	-3.15868	-3.50684	-3.22024	-3.96616	-3.59562	0.413449
93.9698	-3.43086	-3.45287	-3.52193	-2.57546	-3.56376	-3.74666	-2.88963	-3.2584	-2.84682	-3.68255	-3.29689	0.395185
94.4724	-3.12283	-3.14583	-3.2155	-2.35064	-3.2633	-3.43013	-2.61696	-3.0133	-2.4912	-3.41279	-3.00625	0.38508
94.9749	-2.82583	-2.8499	-2.90791	-2.14592	-2.97058	-3.12297	-2.36369	-2.77509	-2.13372	-3.1364	-2.7232	0.374926
95.4774	-2.53039	-2.55064	-2.61088	-1.93795	-2.67596	-2.81052	-2.10856	-2.52953	-1.79491	-2.86853	-2.44179	0.367008
95.9799	-2.25908	-2.27259	-2.32838	-1.74586	-2.40151	-2.51676	-1.86455	-2.30062	-1.46992	-2.6103	-2.17696	0.363797
96.4824	-1.99171	-1.99501	-2.04524	-1.56216	-2.12696	-2.22095	-1.63458	-2.06741	-1.14886	-2.34795	-1.91408	0.360332
96.9849	-1.74015	-1.73114	-1.78593	-1.38358	-1.86369	-1.93576	-1.40259	-1.84303	-0.854655	-2.10479	-1.66453	0.360132
97.4874	-1.51068	-1.48413	-1.52775	-1.22562	-1.61767	-1.66418	-1.19274	-1.62996	-0.567832	-1.86097	-1.42815	0.361499
97.9899	-1.28535	-1.23871	-1.28622	-1.06545	-1.37095	-1.39084	-0.985192	-1.41309	-0.29587	-1.62562	-1.19573	0.363613
98.4925	-1.09064	-1.02258	-1.06269	-0.931487	-1.15017	-1.14381	-0.790236	-1.21938	-0.0532855	-1.40893	-0.987321	0.367363
98.995	-0.894343	-0.79685	-0.83989	-0.790928	-0.918326	-0.880532	-0.592678	-1.0101	0.194571	-1.18197	-0.771104	0.371919
99.4975	-0.722573	-0.585443	-0.621697	-0.663266	-0.708945	-0.627238	-0.434174	-0.808925	0.428751	-0.956529	-0.570004	0.377111
100	-0.696427	-0.521326	-0.479199	-0.613773	-0.675355	-0.549271	-0.431339	-0.747775	0.512164	-0.84665	-0.504895	0.379488

## Sheet: M1b_LeftLeg_NW
StancePhase	NDevL_Meas1	NDevL_Meas2	NDevL_Meas3	NDevL_Meas4	NDevL_Meas5	NDevL_Meas6	NDevL_Meas7	NDevL_Meas8	NDevL_Meas9	NDevL_Meas10	NDevL_Mean	NDevL_SD
0	-1.25956	-1.81336	-1.82568	-1.69917	-1.49295	-1.79287	-2.15357	-1.84149	-2.16996	-2.49429	-1.85429	0.351752
0.502513	-1.25066	-1.75981	-1.82441	-1.67019	-1.49136	-1.73646	-2.12077	-1.78527	-2.15929	-2.4358	-1.8234	0.341743
1.00503	-1.24403	-1.67909	-1.80835	-1.60482	-1.48911	-1.64975	-2.10033	-1.70072	-2.13205	-2.32852	-1.77368	0.327249
1.50754	-1.22934	-1.61557	-1.81074	-1.56656	-1.47439	-1.57653	-2.06279	-1.63274	-2.1068	-2.24491	-1.73204	0.318532
2.01005	-1.23567	-1.56111	-1.79451	-1.51731	-1.47693	-1.50864	-2.04102	-1.57292	-2.09363	-2.1577	-1.69594	0.309173
2.51256	-1.22952	-1.49479	-1.79062	-1.47587	-1.46312	-1.425	-2.00943	-1.50031	-2.06248	-2.06043	-1.65116	0.30308
3.01508	-1.23072	-1.45232	-1.7829	-1.44063	-1.4524	-1.36106	-1.97365	-1.45059	-2.04356	-1.98077	-1.61686	0.297532
3.51759	-1.24286	-1.39972	-1.76592	-1.39665	-1.44826	-1.28287	-1.95013	-1.38981	-2.0244	-1.88448	-1.57851	0.295021
4.0201	-1.24016	-1.35846	-1.76399	-1.37399	-1.425	-1.21159	-1.90662	-1.3394	-1.99223	-1.79901	-1.54104	0.292102
4.52261	-1.25702	-1.32934	-1.74155	-1.33503	-1.41674	-1.14819	-1.87721	-1.30026	-1.9773	-1.71797	-1.51006	0.290769
5.02513	-1.26688	-1.29095	-1.73252	-1.31781	-1.39731	-1.07109	-1.84018	-1.251	-1.94933	-1.62535	-1.47424	0.292215
5.52764	-1.27453	-1.27844	-1.71604	-1.2931	-1.37139	-1.01555	-1.79589	-1.22686	-1.92064	-1.55401	-1.44465	0.28906
6.03015	-1.29867	-1.25738	-1.69258	-1.27584	-1.35801	-0.947387	-1.76596	-1.19347	-1.9039	-1.47099	-1.41642	0.292705
6.53266	-1.3058	-1.24941	-1.68233	-1.26946	-1.32411	-0.888053	-1.71639	-1.17243	-1.86871	-1.39597	-1.38727	0.291762
7.03518	-1.3268	-1.25481	-1.6516	-1.25361	-1.30062	-0.838502	-1.67986	-1.16415	-1.84528	-1.3334	-1.36486	0.290716
7.53769	-1.34811	-1.25213	-1.63614	-1.2617	-1.27478	-0.777047	-1.63925	-1.14704	-1.82122	-1.25829	-1.34157	0.295859
8.0402	-1.35843	-1.27622	-1.61069	-1.25481	-1.23539	-0.739127	-1.58931	-1.15603	-1.78374	-1.20621	-1.321	0.291379
8.54271	-1.38736	-1.2921	-1.58134	-1.26896	-1.21274	-0.689995	-1.55579	-1.15608	-1.76328	-1.14837	-1.3056	0.296456
9.04523	-1.40075	-1.32127	-1.56331	-1.27854	-1.17331	-0.651146	-1.50346	-1.16861	-1.72948	-1.09431	-1.28842	0.298428
9.54774	-1.41906	-1.36315	-1.52531	-1.29254	-1.13785	-0.622935	-1.46249	-1.19314	-1.69466	-1.05849	-1.27696	0.298197
10.0503	-1.44438	-1.39615	-1.50387	-1.31952	-1.10966	-0.583369	-1.42076	-1.20794	-1.67157	-1.00902	-1.26662	0.308485
10.5528	-1.45172	-1.45441	-1.46988	-1.33395	-1.06399	-0.567586	-1.36752	-1.24729	-1.62961	-0.980371	-1.25663	0.310615
11.0553	-1.47497	-1.50261	-1.43499	-1.37119	-1.03577	-0.540269	-1.3322	-1.27586	-1.59911	-0.950808	-1.25178	0.321753
11.5578	-1.48683	-1.56202	-1.40914	-1.39194	-0.99849	-0.522781	-1.27917	-1.31494	-1.56769	-0.91882	-1.24518	0.334409
12.0603	-1.49298	-1.63148	-1.36426	-1.42891	-0.958118	-0.514856	-1.23529	-1.36366	-1.52251	-0.907882	-1.242	0.346261
12.5628	-1.51093	-1.68962	-1.3368	-1.46095	-0.933399	-0.494243	-1.19359	-1.40051	-1.49428	-0.882638	-1.2397	0.365785
13.0653	-1.50775	-1.77002	-1.29435	-1.49093	-0.891233	-0.495593	-1.13789	-1.45948	-1.45265	-0.873427	-1.23733	0.384771
13.5678	-1.51452	-1.8376	-1.25372	-1.53278	-0.863457	-0.483189	-1.1004	-1.50545	-1.41011	-0.867988	-1.23692	0.406903
14.0704	-1.51709	-1.91349	-1.21911	-1.55699	-0.836072	-0.47821	-1.04609	-1.55966	-1.37971	-0.853907	-1.23603	0.432433
14.5729	-1.50541	-1.99648	-1.16628	-1.60059	-0.798619	-0.48014	-0.99794	-1.62109	-1.33078	-0.861418	-1.23587	0.460142
15.0754	-1.50871	-2.06558	-1.1307	-1.62578	-0.780948	-0.466941	-0.954777	-1.6684	-1.29393	-0.854957	-1.23507	0.48748
15.5779	-1.49334	-2.15419	-1.0776	-1.66182	-0.748614	-0.473401	-0.895761	-1.7352	-1.25681	-0.857593	-1.23543	0.521045
16.0804	-1.48069	-2.22779	-1.02877	-1.6935	-0.723217	-0.46431	-0.85559	-1.78656	-1.20648	-0.867622	-1.23345	0.55162
16.5829	-1.47253	-2.30758	-0.982893	-1.71799	-0.706497	-0.461245	-0.800951	-1.84358	-1.1739	-0.862877	-1.233	0.585248
17.0854	-1.44497	-2.39262	-0.920341	-1.75501	-0.673904	-0.464222	-0.750516	-1.9053	-1.12854	-0.877461	-1.23129	0.622323
17.5879	-1.43228	-2.4624	-0.875097	-1.77194	-0.660238	-0.451558	-0.708848	-1.95077	-1.08301	-0.879359	-1.22755	0.653673
18.0905	-1.40724	-2.55022	-0.810914	-1.80698	-0.637524	-0.45838	-0.650637	-2.01356	-1.05053	-0.882376	-1.22684	0.693777
18.593	-1.37677	-2.62209	-0.754243	-1.82466	-0.612618	-0.449653	-0.61188	-2.05938	-1.00023	-0.896053	-1.22076	0.727472
19.0955	-1.35829	-2.69921	-0.698322	-1.85004	-0.602894	-0.447082	-0.561416	-2.1094	-0.963008	-0.890985	-1.21806	0.764019
19.598	-1.31945	-2.78084	-0.628714	-1.87404	-0.575074	-0.450731	-0.512846	-2.1631	-0.926429	-0.902268	-1.21335	0.803286
20.1005	-1.29226	-2.84681	-0.577206	-1.88798	-0.56137	-0.438922	-0.476205	-2.19984	-0.877442	-0.904793	-1.20628	0.835539
20.603	-1.26216	-2.93031	-0.506923	-1.91663	-0.546402	-0.446788	-0.42229	-2.25329	-0.847186	-0.901877	-1.20339	0.876468
21.1055	-1.22008	-2.99781	-0.448539	-1.92482	-0.520723	-0.439251	-0.387521	-2.28957	-0.804779	-0.913359	-1.19464	0.909706
21.608	-1.19538	-3.0704	-0.389851	-1.95075	-0.513652	-0.438005	-0.343763	-2.32985	-0.762813	-0.905281	-1.18997	0.946148
22.1106	-1.15416	-3.14746	-0.321993	-1.96186	-0.490459	-0.443057	-0.299217	-2.37385	-0.734412	-0.910103	-1.18366	0.983751
22.6131	-1.11892	-3.20895	-0.273594	-1.97832	-0.47381	-0.432686	-0.269213	-2.40106	-0.688384	-0.911789	-1.17567	1.01491
23.1156	-1.09073	-3.28781	-0.207698	-1.9971	-0.464386	-0.441966	-0.221375	-2.44515	-0.655718	-0.902647	-1.17146	1.05363
23.6181	-1.04624	-3.35071	-0.158279	-2.0038	-0.438481	-0.435741	-0.191644	-2.47244	-0.623762	-0.910669	-1.16318	1.08436
24.1206	-1.02016	-3.41847	-0.107348	-2.02744	-0.431031	-0.435645	-0.155687	-2.50404	-0.579357	-0.900555	-1.15797	1.11835
24.6231	-0.984423	-3.4904	-0.0516902	-2.03101	-0.413404	-0.441586	-0.116109	-2.53978	-0.553762	-0.898869	-1.1521	1.15233
25.1256	-0.947031	-3.54647	-0.0154885	-2.05172	-0.39372	-0.431787	-0.093272	-2.55922	-0.515878	-0.900162	-1.14548	1.18036
25.6281	-0.924643	-3.61922	0.0374844	-2.06055	-0.388585	-0.441231	-0.0524478	-2.59602	-0.478393	-0.886435	-1.141	1.21493
26.1307	-0.884721	-3.67542	0.0710123	-2.07224	-0.365123	-0.43472	-0.0282213	-2.61673	-0.454473	-0.891033	-1.13517	1.24166
26.6332	-0.85986	-3.73556	0.108535	-2.08974	-0.356262	-0.433844	-0.000638171	-2.64242	-0.412775	-0.880696	-1.13033	1.27103
27.1357	-0.834026	-3.79886	0.14739	-2.09325	-0.345719	-0.438515	0.0334471	-2.67311	-0.384482	-0.873421	-1.12605	1.30041
27.6382	-0.798898	-3.84532	0.16853	-2.11527	-0.325257	-0.427003	0.049222	-2.68839	-0.356864	-0.874806	-1.12141	1.32341
28.1407	-0.783179	-3.90722	0.206279	-2.11782	-0.323842	-0.43435	0.0829609	-2.72189	-0.316741	-0.858295	-1.11741	1.35267
28.6432	-0.752191	-3.95164	0.223062	-2.13617	-0.306582	-0.425481	0.10236	-2.74018	-0.295548	-0.859326	-1.11417	1.37438
29.1457	-0.729308	-3.99887	0.246988	-2.14551	-0.297233	-0.422058	0.12246	-2.76423	-0.262027	-0.850033	-1.10998	1.39762
29.6482	-0.714164	-4.04835	0.269435	-2.15482	-0.29545	-0.424126	0.152103	-2.79397	-0.22897	-0.838168	-1.10765	1.42196
30.1508	-0.68392	-4.08018	0.276917	-2.17287	-0.278401	-0.409995	0.16258	-2.80895	-0.209578	-0.839985	-1.10444	1.43866
30.6533	-0.673233	-4.12658	0.300808	-2.17498	-0.281143	-0.414789	0.190769	-2.84261	-0.172355	-0.823022	-1.10171	1.46212
31.1558	-0.652922	-4.15494	0.30315	-2.19624	-0.274362	-0.403454	0.207425	-2.86149	-0.148634	-0.821395	-1.10029	1.47817
31.6583	-0.632081	-4.18542	0.315894	-2.19863	-0.267461	-0.397662	0.222184	-2.88642	-0.125571	-0.815299	-1.09705	1.49469
32.1608	-0.62621	-4.21772	0.324642	-2.21459	-0.276144	-0.397474	0.249317	-2.91716	-0.0899498	-0.801385	-1.09667	1.51367
32.6633	-0.602883	-4.23198	0.321751	-2.22404	-0.267918	-0.381149	0.256784	-2.93317	-0.0733241	-0.80482	-1.09407	1.52361
33.1658	-0.595204	-4.26044	0.334703	-2.22999	-0.276315	-0.383804	0.281027	-2.96767	-0.0443028	-0.790285	-1.09323	1.54111
33.6683	-0.58589	-4.27073	0.326054	-2.24677	-0.283934	-0.370307	0.296467	-2.98709	-0.0157941	-0.787099	-1.09251	1.55095
34.1709	-0.567745	-4.28294	0.33061	-2.24546	-0.283734	-0.362276	0.30694	-3.0121	-0.00108538	-0.785375	-1.09032	1.5608
34.6734	-0.568858	-4.297	0.328526	-2.26286	-0.303993	-0.35971	0.331729	-3.04229	0.0313615	-0.770925	-1.0914	1.57365
35.1759	-0.554264	-4.29306	0.318111	-2.26192	-0.309549	-0.340773	0.336128	-3.05713	0.0499701	-0.775322	-1.08878	1.57675
35.6784	-0.548327	-4.30343	0.322277	-2.2715	-0.325066	-0.340527	0.355188	-3.08968	0.0675387	-0.763831	-1.08974	1.58781
36.1809	-0.549438	-4.29585	0.305093	-2.27697	-0.348774	-0.323761	0.36756	-3.1065	0.0971748	-0.758064	-1.08895	1.59066
36.6834	-0.53565	-4.29027	0.303394	-2.27536	-0.35871	-0.312023	0.371116	-3.12816	0.107038	-0.759022	-1.08776	1.59398
37.1859	-0.541573	-4.28672	0.292495	-2.28647	-0.389564	-0.305298	0.389685	-3.15436	0.128494	-0.743048	-1.08964	1.59949
37.6884	-0.537379	-4.26515	0.276788	-2.27801	-0.41114	-0.281722	0.386742	-3.16467	0.148354	-0.745019	-1.08712	1.59576
38.191	-0.533464	-4.25781	0.274113	-2.28783	-0.433926	-0.276424	0.395251	-3.19209	0.153117	-0.734227	-1.08933	1.59963
38.6935	-0.544404	-4.23233	0.251078	-2.28099	-0.472128	-0.254299	0.398793	-3.20339	0.174265	-0.722491	-1.08859	1.59462
39.196	-0.538341	-4.20843	0.24566	-2.28221	-0.493656	-0.237003	0.389734	-3.2191	0.179887	-0.721734	-1.08852	1.59124
39.6985	-0.548987	-4.18614	0.229084	-2.28282	-0.532055	-0.224773	0.396248	-3.23905	0.182808	-0.70129	-1.0907	1.58815
40.201	-0.558136	-4.14514	0.211739	-2.2741	-0.568537	-0.195829	0.381419	-3.24287	0.196056	-0.696127	-1.08915	1.5774
40.7035	-0.559937	-4.11768	0.206032	-2.28096	-0.597129	-0.18557	0.375745	-3.26359	0.187732	-0.682821	-1.09182	1.57332
41.206	-0.581893	-4.07133	0.182006	-2.26852	-0.64473	-0.158962	0.36843	-3.2681	0.189522	-0.662389	-1.0916	1.56026
41.7085	-0.588997	-4.02564	0.177834	-2.27488	-0.676	-0.137773	0.346697	-3.27688	0.188266	-0.656731	-1.09241	1.55015
42.2111	-0.606562	-3.98079	0.161474	-2.26785	-0.715945	-0.122317	0.342167	-3.28981	0.170945	-0.631224	-1.09399	1.53879
42.7136	-0.631635	-3.91624	0.149017	-2.26743	-0.761055	-0.0906774	0.318239	-3.28639	0.169444	-0.61755	-1.09343	1.52179
43.2161	-0.643121	-3.86437	0.147215	-2.27072	-0.790219	-0.0782335	0.301687	-3.29949	0.152235	-0.6018	-1.09468	1.51052
43.7186	-0.675076	-3.79264	0.13026	-2.2631	-0.837037	-0.049607	0.28732	-3.29577	0.132897	-0.573942	-1.09367	1.49116
44.2211	-0.69659	-3.72049	0.135538	-2.27336	-0.870621	-0.0263486	0.257233	-3.29538	0.124833	-0.563508	-1.09287	1.47527
44.7236	-0.718799	-3.64828	0.128555	-2.26422	-0.902087	-0.00839431	0.245719	-3.29793	0.0969672	-0.53504	-1.09035	1.45783
45.2261	-0.754324	-3.55516	0.130529	-2.2723	-0.943941	0.0265078	0.217503	-3.28264	0.0817177	-0.513565	-1.08657	1.43633
45.7286	-0.771311	-3.47381	0.142483	-2.26821	-0.964691	0.0432431	0.195239	-3.2821	0.0666041	-0.49587	-1.08084	1.41964
46.2312	-0.802797	-3.37173	0.143256	-2.26608	-0.997329	0.0774283	0.179658	-3.26292	0.0397555	-0.461757	-1.07225	1.39705
46.7337	-0.828566	-3.26849	0.168662	-2.26841	-1.0221	0.107676	0.148352	-3.24502	0.0336458	-0.445526	-1.06198	1.37735
47.2362	-0.843052	-3.16509	0.182666	-2.2551	-1.03384	0.134077	0.137406	-3.22808	0.0178466	-0.414576	-1.04677	1.35763
47.7387	-0.871379	-3.04066	0.211133	-2.25824	-1.05809	0.17895	0.113731	-3.19131	0.00670326	-0.385002	-1.02942	1.33539
48.2412	-0.877712	-2.9288	0.249477	-2.23992	-1.05983	0.207045	0.0951328	-3.16741	0.0141339	-0.364967	-1.00729	1.31751
48.7437	-0.886637	-2.7972	0.281467	-2.23503	-1.06416	0.253807	0.0882094	-3.12331	0.00992674	-0.326217	-0.979915	1.29739
49.2462	-0.893047	-2.66594	0.340322	-2.21894	-1.06679	0.297677	0.0665376	-3.079	0.0262721	-0.304628	-0.949754	1.27927
49.7487	-0.876248	-2.53669	0.388817	-2.20029	-1.04764	0.33825	0.0671711	-3.03474	0.0509871	-0.27352	-0.91239	1.26377
50.2513	-0.868889	-2.38828	0.456113	-2.18789	-1.03992	0.397684	0.0601473	-2.96973	0.0716075	-0.238211	-0.870737	1.24705
50.7538	-0.839995	-2.25503	0.531558	-2.15686	-1.01316	0.44015	0.0581219	-2.91715	0.119746	-0.216991	-0.824961	1.23444
51.2563	-0.801195	-2.10401	0.603123	-2.14213	-0.979336	0.500896	0.0734828	-2.84411	0.164413	-0.175902	-0.770478	1.22235
51.7588	-0.764743	-1.95541	0.700389	-2.10581	-0.950912	0.558103	0.0763868	-2.77074	0.218117	-0.14846	-0.714308	1.21103
52.2613	-0.700068	-1.81087	0.784947	-2.08004	-0.897425	0.611072	0.103506	-2.69789	0.293967	-0.116537	-0.650934	1.20384
52.7638	-0.640792	-1.64865	0.888836	-2.04518	-0.852528	0.682104	0.128255	-2.60474	0.359943	-0.0742109	-0.580696	1.19525
53.2663	-0.567806	-1.50362	0.995528	-2.00387	-0.796945	0.735053	0.156743	-2.52521	0.446615	-0.0486003	-0.51121	1.19047
53.7688	-0.477056	-1.34225	1.09807	-1.97093	-0.726678	0.805349	0.206171	-2.4265	0.540907	-0.00374178	-0.429665	1.18664
54.2714	-0.395108	-1.18498	1.22246	-1.9171	-0.668016	0.871043	0.242921	-2.32903	0.628305	0.0321545	-0.349735	1.18279
54.7739	-0.287658	-1.03345	1.33044	-1.87939	-0.586561	0.931301	0.302016	-2.23403	0.740101	0.066732	-0.265049	1.18303
55.2764	-0.181192	-0.86544	1.45718	-1.82071	-0.50866	1.00859	0.360515	-2.12031	0.844193	0.116712	-0.170912	1.18115
55.7789	-0.0722836	-0.716382	1.58078	-1.76964	-0.430336	1.06642	0.417902	-2.02226	0.952373	0.148999	-0.0844416	1.18291
56.2814	0.0584873	-0.552184	1.70023	-1.71187	-0.332111	1.14051	0.496152	-1.90662	1.07816	0.19823	0.0168982	1.1842
56.7839	0.176246	-0.393679	1.8374	-1.64378	-0.248165	1.2088	0.559068	-1.79388	1.18866	0.244477	0.113515	1.18609
57.2864	0.311517	-0.24261	1.95534	-1.58572	-0.147621	1.27064	0.639954	-1.68528	1.31516	0.284036	0.21154	1.18989
57.7889	0.451103	-0.0764614	2.09174	-1.50465	-0.0434691	1.34887	0.720633	-1.55918	1.44478	0.342762	0.321613	1.19215
58.2915	0.581746	0.0686471	2.2197	-1.43877	0.0517971	1.40704	0.794763	-1.45031	1.56283	0.384592	0.418204	1.19718
58.794	0.73433	0.227418	2.34443	-1.35282	0.168916	1.4814	0.889091	-1.32489	1.70169	0.439228	0.530879	1.19985
59.2965	0.873409	0.378595	2.48283	-1.27122	0.273071	1.54999	0.966241	-1.20354	1.82891	0.496918	0.63752	1.20523
59.799	1.01888	0.520533	2.60011	-1.18578	0.384441	1.61233	1.05726	-1.08746	1.95669	0.542784	0.741978	1.20837
60.3015	1.17409	0.676085	2.73549	-1.08678	0.506344	1.69151	1.14936	-0.954626	2.09916	0.609342	0.859998	1.2125
60.804	1.31151	0.808601	2.85738	-1.00018	0.612099	1.75092	1.23057	-0.840149	2.22283	0.661103	0.961469	1.21716
61.3065	1.4667	0.953437	2.97722	-0.890075	0.737042	1.82702	1.33173	-0.709742	2.35982	0.719907	1.07731	1.21819
61.809	1.61132	1.08892	3.10621	-0.795415	0.853379	1.89772	1.41515	-0.584189	2.49709	0.787258	1.18774	1.22405
62.3116	1.74974	1.2136	3.21264	-0.683881	0.965905	1.96249	1.50869	-0.46465	2.61966	0.83846	1.29227	1.22319
62.8141	1.90151	1.35063	3.33619	-0.575382	1.09387	2.04454	1.60525	-0.328705	2.76073	0.909535	1.40982	1.22637
63.3166	2.03051	1.46295	3.44119	-0.468343	1.20203	2.10695	1.68726	-0.211873	2.88712	0.969034	1.51068	1.22715
63.8191	2.16936	1.58659	3.54526	-0.347183	1.3226	2.18636	1.78878	-0.0793866	3.01137	1.0287	1.62124	1.22431
64.3216	2.30334	1.69951	3.65338	-0.243056	1.44112	2.26046	1.87256	0.0477019	3.14787	1.10128	1.72842	1.22669
64.8241	2.42001	1.80052	3.73808	-0.117835	1.54562	2.3286	1.96233	0.168157	3.26237	1.15468	1.82625	1.22021
65.3266	2.55124	1.91297	3.83857	-0.0103348	1.6674	2.41402	2.05669	0.304589	3.38766	1.22503	1.93478	1.21913
65.8291	2.66	1.99951	3.91617	0.10826	1.77023	2.47936	2.13264	0.420862	3.51026	1.28817	2.02854	1.21378
66.3317	2.76857	2.09675	3.99458	0.223095	1.87608	2.56124	2.22643	0.552009	3.61485	1.34457	2.12582	1.20615
66.8342	2.87924	2.18235	4.07235	0.329139	1.98726	2.63696	2.30194	0.676477	3.73515	1.41715	2.2218	1.20185
67.3367	2.96487	2.25557	4.12726	0.447551	2.07721	2.70546	2.37799	0.792777	3.83704	1.46948	2.30552	1.19062
67.8392	3.06277	2.33997	4.19681	0.54264	2.18252	2.78989	2.45889	0.923598	3.9333	1.53418	2.39646	1.18342
68.3417	3.14283	2.3982	4.24034	0.653892	2.27371	2.85221	2.51666	1.03208	4.03825	1.59674	2.47449	1.1722
68.8442	3.21174	2.46745	4.28695	0.743479	2.35717	2.92917	2.58899	1.15362	4.11681	1.64605	2.55014	1.16092
69.3467	3.2885	2.52519	4.32846	0.836108	2.45159	2.99762	2.64192	1.26616	4.20235	1.7129	2.62508	1.14929
69.8492	3.33665	2.57101	4.34856	0.922317	2.52105	3.05648	2.68917	1.3682	4.28068	1.75991	2.6854	1.13593
70.3518	3.39083	2.62839	4.38174	0.990754	2.59936	3.12902	2.74088	1.48254	4.33637	1.81282	2.74927	1.12303
70.8543	3.43433	2.65976	4.38643	1.06771	2.67018	3.17688	2.7651	1.57177	4.40357	1.86818	2.80039	1.10795
71.3568	3.45644	2.70239	4.39614	1.11408	2.72255	3.23713	2.80022	1.67163	4.44738	1.90418	2.84522	1.09527
71.8593	3.48896	2.73326	4.39608	1.17	2.78764	3.28627	2.81542	1.75944	4.48132	1.95652	2.88749	1.07831
72.3618	3.49383	2.7519	4.37626	1.19985	2.82773	3.32321	2.8191	1.83361	4.51961	1.99042	2.91355	1.06568
72.8643	3.49556	2.78148	4.367	1.22425	2.86637	3.37109	2.82693	1.91676	4.52711	2.02206	2.93986	1.05021
73.3668	3.49459	2.78411	4.32698	1.23972	2.9039	3.39109	2.80387	1.97075	4.53806	2.05939	2.95125	1.0348
73.8693	3.46499	2.79695	4.29317	1.22992	2.91402	3.42036	2.78799	2.03155	4.53777	2.07175	2.95485	1.02393
74.3719	3.44458	2.79647	4.24446	1.22605	2.93365	3.43478	2.75242	2.07567	4.51146	2.09611	2.95157	1.00675
74.8744	3.40176	2.78212	4.17768	1.18769	2.93126	3.43323	2.70005	2.10169	4.49339	2.10343	2.93123	0.997574
75.3769	3.34552	2.77661	4.11798	1.15502	2.91495	3.43855	2.65168	2.1321	4.44833	2.09855	2.90793	0.984477
75.8794	3.29322	2.7417	4.02572	1.09624	2.90187	3.41158	2.57014	2.12858	4.39046	2.09991	2.86594	0.972744
76.3819	3.20911	2.71438	3.94022	1.02754	2.85604	3.38975	2.49224	2.12775	4.33338	2.07081	2.81612	0.965769
76.8844	3.12887	2.67047	3.83481	0.9514	2.81254	3.34846	2.39574	2.10574	4.24215	2.04595	2.75361	0.953728
77.3869	3.03394	2.6095	3.71326	0.846788	2.75291	3.28725	2.27813	2.06198	4.15123	2.00486	2.67398	0.948451
77.8894	2.91598	2.55373	3.5948	0.748182	2.66834	3.22883	2.16474	2.01884	4.04525	1.94076	2.58795	0.941042
78.392	2.80538	2.46494	3.44278	0.614544	2.58916	3.13452	2.01736	1.9384	3.91026	1.88096	2.47983	0.934829
78.8945	2.66418	2.38038	3.29765	0.4841	2.4774	3.04228	1.87068	1.8578	3.78008	1.78652	2.36411	0.931391
79.397	2.51837	2.27575	3.12814	0.329285	2.35879	2.92748	1.70764	1.75297	3.61957	1.68701	2.2305	0.926994
79.8995	2.36604	2.1515	2.945	0.161086	2.23161	2.79072	1.52065	1.6245	3.44378	1.57273	2.08076	0.923943
80.402	2.18353	2.02977	2.76108	-0.0123497	2.07202	2.65441	1.33888	1.49452	3.2655	1.42673	1.92141	0.922422
80.9045	2.0077	1.87328	2.54424	-0.215781	1.91688	2.4808	1.12432	1.3262	3.05098	1.28289	1.73915	0.920101
81.407	1.80649	1.71971	2.33489	-0.412298	1.73413	2.30806	0.908787	1.15726	2.83478	1.10431	1.54961	0.917999
81.9095	1.59131	1.54495	2.09858	-0.641737	1.53498	2.11165	0.680861	0.963925	2.60135	0.913097	1.3399	0.918362
82.4121	1.37717	1.35061	1.85275	-0.868445	1.33448	1.89328	0.428383	0.748279	2.33852	0.711223	1.11663	0.914234
82.9146	1.13087	1.15848	1.6037	-1.11461	1.09927	1.67485	0.183491	0.532032	2.07946	0.473571	0.882112	0.914853
83.4171	0.88824	0.932577	1.32495	-1.37416	0.865127	1.41992	-0.0904801	0.279879	1.79033	0.237395	0.627378	0.911606
83.9196	0.629895	0.710618	1.0554	-1.63363	0.612639	1.1667	-0.365356	0.029526	1.48747	-0.0285252	0.366474	0.908332
84.4221	0.351147	0.469002	0.758919	-1.92031	0.336991	0.891051	-0.646767	-0.24236	1.1831	-0.310969	0.0869803	0.907508
84.9246	0.0803565	0.210565	0.458762	-2.19613	0.0665995	0.596033	-0.950908	-0.532413	0.846072	-0.596547	-0.201761	0.900385
85.4271	-0.217674	-0.0433049	0.154892	-2.49832	-0.233855	0.302962	-1.24363	-0.819552	0.510954	-0.915292	-0.500282	0.899111
85.9296	-0.51539	-0.326782	-0.172584	-2.79477	-0.536718	-0.0226722	-1.55922	-1.1372	0.162966	-1.23002	-0.813239	0.891431
86.4322	-0.815868	-0.602295	-0.48743	-3.10161	-0.845061	-0.342886	-1.87363	-1.44806	-0.207362	-1.56336	-1.12876	0.886394
86.9347	-1.13799	-0.892546	-0.825737	-3.4175	-1.17766	-0.680883	-2.18668	-1.77466	-0.567807	-1.91191	-1.45734	0.880263
87.4372	-1.44645	-1.1936	-1.1595	-3.72412	-1.49897	-1.03226	-2.5178	-2.11266	-0.949461	-2.25293	-1.78878	0.870857
87.9397	-1.77086	-1.48467	-1.49442	-4.05002	-1.8385	-1.3763	-2.83182	-2.4418	-1.33478	-2.61862	-2.12418	0.865992
88.4422	-2.097	-1.79812	-1.8435	-4.35725	-2.18163	-1.74525	-3.15967	-2.79364	-1.71187	-2.97588	-2.46638	0.854016
88.9447	-2.41174	-2.09725	-2.17427	-4.67912	-2.51509	-2.1019	-3.48211	-3.1319	-2.1082	-3.3374	-2.8039	0.848426
89.4472	-2.7431	-2.40386	-2.52146	-4.98817	-2.86656	-2.46828	-3.79342	-3.47813	-2.49011	-3.70983	-3.14629	0.837436
89.9497	-3.05644	-2.71358	-2.85401	-5.29418	-3.20117	-2.83931	-4.11598	-3.8275	-2.8708	-4.06399	-3.4837	0.828344
90.4523	-3.36964	-3.00634	-3.18265	-5.60084	-3.53674	-3.19511	-4.41486	-4.1606	-3.25756	-4.43121	-3.81555	0.821434
90.9548	-3.68383	-3.31293	-3.51421	-5.88605	-3.87411	-3.56605	-4.71737	-4.50727	-3.62001	-4.78544	-4.14673	0.808794
91.4573	-3.97334	-3.59796	-3.82092	-6.1794	-4.18773	-3.91642	-5.00984	-4.83277	-3.98628	-5.12886	-4.46335	0.804658
91.9598	-4.2688	-3.88225	-4.13568	-6.4448	-4.50809	-4.26717	-5.28175	-5.15764	-4.3397	-5.47692	-4.77628	0.793355
92.4623	-4.54373	-4.16175	-4.42624	-6.71159	-4.80862	-4.61341	-5.55817	-5.47747	-4.66915	-5.7974	-5.07675	0.787514
92.9648	-4.80139	-4.41719	-4.70769	-6.95861	-5.09272	-4.93629	-5.80563	-5.77387	-5.00002	-6.11805	-5.36114	0.782237
93.4673	-5.05746	-4.67847	-4.98194	-7.18988	-5.37578	-5.26497	-6.04752	-6.07573	-5.30173	-6.42248	-5.6396	0.774033
93.9698	-5.28036	-4.912	-5.22625	-7.41516	-5.62644	-5.56587	-6.27632	-6.3504	-5.58665	-6.70319	-5.89426	0.773425
94.4724	-5.49692	-5.13791	-5.47165	-7.60973	-5.87146	-5.85913	-6.47732	-6.61779	-5.86287	-6.98306	-6.13878	0.767762
94.9749	-5.69446	-5.35325	-5.68586	-7.80464	-6.09806	-6.14106	-6.67809	-6.87475	-6.1031	-7.23056	-6.36638	0.767688
95.4774	-5.86197	-5.53947	-5.88783	-7.96701	-6.29555	-6.39378	-6.84762	-7.10383	-6.33453	-7.46779	-6.56994	0.768129
95.9799	-6.02574	-5.72625	-6.07575	-8.12247	-6.48988	-6.64609	-7.00534	-7.33378	-6.54408	-7.68938	-6.76588	0.768671
96.4824	-6.15583	-5.88167	-6.23196	-8.2571	-6.65123	-6.86652	-7.15021	-7.53398	-6.72201	-7.87964	-6.93301	0.773649
96.9849	-6.26978	-6.02529	-6.38613	-8.36961	-6.79707	-7.07463	-7.26386	-7.72392	-6.89461	-8.06644	-7.08713	0.778093
97.4874	-6.37122	-6.15542	-6.50676	-8.47619	-6.93059	-7.26829	-7.37607	-7.90204	-7.03524	-8.22208	-7.22439	0.785579
97.9899	-6.43811	-6.25389	-6.61658	-8.54995	-7.02993	-7.43019	-7.45879	-8.05146	-7.1564	-8.36124	-7.33465	0.794515
98.4925	-6.50125	-6.35019	-6.71038	-8.62322	-7.12489	-7.5879	-7.5274	-8.19981	-7.26826	-8.48874	-7.4382	0.805309
98.995	-6.53904	-6.41618	-6.77594	-8.66688	-7.19716	-7.71947	-7.59031	-8.32622	-7.34834	-8.58509	-7.51646	0.817338
99.4975	-6.55587	-6.46993	-6.84453	-8.70256	-7.24585	-7.83921	-7.61729	-8.44474	-7.42485	-8.68378	-7.58286	0.833499
100	-6.56849	-6.49172	-6.87004	-8.71674	-7.26456	-7.88232	-7.62663	-8.48758	-7.45367	-8.72385	-7.60856	0.839094

## Sheet: M1b_RightLeg_NH
StancePhase	NEleR_Meas1	NEleR_Meas2	NEleR_Meas3	NEleR_Meas4	NEleR_Meas5	NEleR_Meas6	NEleR_Meas7	NEleR_Meas8	NEleR_Meas9	NEleR_Meas10	NEleR_Mean	NEleR_SD
0	-2.33299	-2.08285	-1.90287	-1.25104	-1.76106	-1.67761	-1.57846	-1.95036	-2.77804	-1.45113	-1.87664	0.445189
0.502513	-2.45612	-2.15458	-1.96747	-1.36359	-1.89569	-1.78144	-1.70779	-2.12819	-2.87023	-1.53775	-1.98628	0.443168
1.00503	-2.5901	-2.2851	-2.0838	-1.47076	-2.02404	-1.91279	-1.85103	-2.29562	-2.98523	-1.68545	-2.11839	0.442698
1.50754	-2.70312	-2.40579	-2.1913	-1.55453	-2.12651	-2.02808	-1.97596	-2.43299	-3.08555	-1.81748	-2.23213	0.443699
2.01005	-2.81006	-2.50124	-2.27386	-1.64281	-2.23286	-2.13112	-2.09825	-2.5726	-3.17308	-1.92691	-2.33628	0.443419
2.51256	-2.89742	-2.59607	-2.35574	-1.71033	-2.32328	-2.21958	-2.20427	-2.69358	-3.245	-2.02668	-2.4272	0.443773
3.01508	-2.9829	-2.6766	-2.42373	-1.78031	-2.40126	-2.30636	-2.31239	-2.79929	-3.31346	-2.11925	-2.51155	0.44291
3.51759	-3.04561	-2.73967	-2.47466	-1.83021	-2.4753	-2.37016	-2.40084	-2.89744	-3.35753	-2.18669	-2.57781	0.442545
4.0201	-3.09771	-2.79849	-2.52211	-1.87665	-2.52589	-2.42739	-2.48212	-2.96874	-3.39254	-2.24816	-2.63398	0.439941
4.52261	-3.13832	-2.83197	-2.54474	-1.91021	-2.57315	-2.47311	-2.55461	-3.03267	-3.41341	-2.29234	-2.67645	0.437973
5.02513	-3.15524	-2.85994	-2.56253	-1.93117	-2.60333	-2.49844	-2.6056	-3.07558	-3.41096	-2.31576	-2.70185	0.434081
5.52764	-3.168	-2.86992	-2.5627	-1.94822	-2.61683	-2.52269	-2.65445	-3.09787	-3.40334	-2.3346	-2.71786	0.428909
6.03015	-3.15682	-2.86236	-2.54548	-1.94511	-2.62597	-2.52646	-2.68031	-3.11144	-3.37145	-2.32927	-2.71547	0.424255
6.53266	-3.13393	-2.84916	-2.52267	-1.94375	-2.61073	-2.52193	-2.69549	-3.09672	-3.32639	-2.31289	-2.70137	0.415424
7.03518	-3.09983	-2.81083	-2.47439	-1.92046	-2.59062	-2.5117	-2.6997	-3.07272	-3.27073	-2.28752	-2.67385	0.409078
7.53769	-3.0425	-2.76861	-2.42194	-1.89846	-2.55607	-2.48161	-2.68073	-3.0301	-3.19052	-2.23921	-2.63098	0.397889
8.0402	-2.9826	-2.70856	-2.3512	-1.86001	-2.50444	-2.45313	-2.6592	-2.96634	-3.10658	-2.18916	-2.57812	0.388258
8.54271	-2.90139	-2.63456	-2.26599	-1.81706	-2.4521	-2.41009	-2.61591	-2.89766	-3.00379	-2.1243	-2.51228	0.376503
9.04523	-2.81169	-2.55715	-2.177	-1.768	-2.37898	-2.35884	-2.56396	-2.80476	-2.88809	-2.04657	-2.43551	0.363124
9.54774	-2.7157	-2.45851	-2.06615	-1.7071	-2.30384	-2.3093	-2.50515	-2.70625	-2.76999	-1.97089	-2.35129	0.351863
10.0503	-2.60144	-2.36154	-1.95659	-1.65029	-2.22089	-2.24349	-2.42756	-2.59718	-2.632	-1.87804	-2.2569	0.336395
10.5528	-2.49108	-2.25053	-1.83249	-1.57739	-2.12405	-2.18303	-2.35321	-2.4718	-2.4955	-1.7854	-2.15645	0.325514
11.0553	-2.36591	-2.13274	-1.70117	-1.51372	-2.03241	-2.11643	-2.26298	-2.34955	-2.35003	-1.69093	-2.05159	0.311744
11.5578	-2.23918	-2.0162	-1.57107	-1.436	-1.92544	-2.04332	-2.17016	-2.2106	-2.19489	-1.58369	-1.93905	0.300823
12.0603	-2.11361	-1.8842	-1.42543	-1.36559	-1.82003	-1.97926	-2.07678	-2.07184	-2.04634	-1.48507	-1.82681	0.29253
12.5628	-1.9766	-1.76014	-1.28843	-1.2893	-1.71374	-1.90377	-1.97016	-1.9315	-1.8843	-1.3779	-1.70958	0.283487
13.0653	-1.85102	-1.62551	-1.14183	-1.21323	-1.59696	-1.83598	-1.87261	-1.78008	-1.72779	-1.26866	-1.59137	0.281066
13.5678	-1.71721	-1.49068	-0.996608	-1.142	-1.4909	-1.77004	-1.7641	-1.63908	-1.57203	-1.16795	-1.47506	0.278919
14.0704	-1.58849	-1.36018	-0.858082	-1.06325	-1.3748	-1.69884	-1.65772	-1.48825	-1.40951	-1.05625	-1.35553	0.280243
14.5729	-1.467	-1.21883	-0.71117	-0.997434	-1.26313	-1.64236	-1.55502	-1.342	-1.26109	-0.953759	-1.24118	0.287694
15.0754	-1.33922	-1.08992	-0.580174	-0.920489	-1.1565	-1.57978	-1.44242	-1.20146	-1.10627	-0.852599	-1.12688	0.293394
15.5779	-1.22794	-0.952417	-0.443944	-0.858057	-1.04172	-1.52591	-1.34213	-1.05335	-0.959862	-0.74571	-1.0151	0.306554
16.0804	-1.11215	-0.819904	-0.316678	-0.787501	-0.941311	-1.48106	-1.23306	-0.920319	-0.823466	-0.652879	-0.908833	0.319924
16.5829	-1.00507	-0.692917	-0.199087	-0.725997	-0.834878	-1.43167	-1.1281	-0.781961	-0.683093	-0.553496	-0.803627	0.333765
17.0854	-0.907974	-0.558521	-0.0781202	-0.664754	-0.734108	-1.39975	-1.02828	-0.649655	-0.561913	-0.458884	-0.704196	0.354244
17.5879	-0.806724	-0.439182	0.0232335	-0.603193	-0.642896	-1.36579	-0.919498	-0.527342	-0.440577	-0.374082	-0.609605	0.369412
18.0905	-0.723987	-0.311943	0.128536	-0.551297	-0.545034	-1.33844	-0.824044	-0.398384	-0.327668	-0.281015	-0.517328	0.391324
18.593	-0.637806	-0.193544	0.220613	-0.490932	-0.463915	-1.32413	-0.72025	-0.286079	-0.230715	-0.201613	-0.432837	0.411431
19.0955	-0.561485	-0.0804266	0.303515	-0.445588	-0.380044	-1.3043	-0.621135	-0.170773	-0.130172	-0.12233	-0.351274	0.430888
19.598	-0.495645	0.0373511	0.387281	-0.389274	-0.301915	-1.30103	-0.527586	-0.0606188	-0.0490032	-0.0411872	-0.274162	0.455445
20.1005	-0.425866	0.13876	0.450901	-0.34634	-0.236468	-1.29841	-0.425245	0.0372932	0.0289819	0.0251953	-0.20512	0.474767
20.603	-0.374691	0.247918	0.519141	-0.296944	-0.164723	-1.29835	-0.336687	0.142305	0.10248	0.099146	-0.13604	0.499027
21.1055	-0.319549	0.345199	0.572119	-0.253079	-0.110156	-1.31303	-0.239833	0.230825	0.158347	0.164787	-0.0764373	0.522115
21.608	-0.273848	0.438297	0.61833	-0.21176	-0.0547141	-1.32079	-0.147939	0.320901	0.219574	0.223097	-0.0188855	0.543756
22.1106	-0.237686	0.533628	0.664151	-0.165983	-0.0033992	-1.34174	-0.0618161	0.407739	0.265303	0.288821	0.0349021	0.569782
22.6131	-0.196555	0.612319	0.69122	-0.131219	0.0338504	-1.36522	0.0330463	0.480972	0.306275	0.339717	0.080441	0.591651
23.1156	-0.172836	0.698853	0.724548	-0.0850854	0.0781951	-1.3862	0.11375	0.562059	0.348272	0.393863	0.127542	0.616508
23.6181	-0.143603	0.771199	0.742261	-0.0531183	0.106606	-1.42157	0.202685	0.627604	0.372986	0.44756	0.165261	0.64141
24.1206	-0.12233	0.841024	0.757118	-0.00956496	0.135028	-1.44878	0.286317	0.69339	0.404156	0.488567	0.202492	0.663961
24.6231	-0.108732	0.910832	0.771738	0.0238332	0.162049	-1.48413	0.363859	0.758139	0.424624	0.539031	0.236124	0.690166
25.1256	-0.0883119	0.96452	0.771284	0.0622915	0.174819	-1.52337	0.449921	0.808319	0.438216	0.57949	0.263718	0.713072
25.6281	-0.0832532	1.0261	0.780213	0.0997182	0.196044	-1.55517	0.52128	0.866991	0.457244	0.616878	0.292604	0.737286
26.1307	-0.0704732	1.07173	0.775551	0.132537	0.203682	-1.59961	0.60061	0.911588	0.459901	0.661335	0.314685	0.761809
26.6332	-0.0634394	1.11673	0.773569	0.173712	0.211006	-1.63555	0.674092	0.955226	0.468511	0.691939	0.336579	0.783975
27.1357	-0.0616524	1.15951	0.772894	0.20277	0.220248	-1.67402	0.740976	1.00034	0.471425	0.72996	0.356245	0.807831
27.6382	-0.0507142	1.18731	0.762026	0.244784	0.215886	-1.71765	0.815946	1.03062	0.465274	0.766223	0.37197	0.829841
28.1407	-0.0527266	1.22286	0.763659	0.273429	0.221579	-1.74996	0.875494	1.07025	0.467883	0.793771	0.388623	0.851025
28.6432	-0.0447802	1.24126	0.753957	0.312319	0.21686	-1.79222	0.942593	1.09818	0.456144	0.832907	0.401721	0.872436
29.1457	-0.0404671	1.26105	0.751736	0.34354	0.21192	-1.8267	1.00318	1.1245	0.448876	0.861942	0.413958	0.891841
29.6482	-0.0395162	1.27651	0.751676	0.376413	0.212614	-1.85801	1.05664	1.15536	0.441142	0.89315	0.426598	0.910371
30.1508	-0.0277877	1.27864	0.745667	0.411197	0.201072	-1.89528	1.11779	1.17203	0.422685	0.931267	0.435727	0.928784
30.6533	-0.0276059	1.28815	0.754198	0.437782	0.201254	-1.91847	1.16296	1.1991	0.415073	0.957976	0.447043	0.94419
31.1558	-0.0163584	1.27984	0.753179	0.474528	0.194763	-1.94792	1.2155	1.21754	0.396049	0.99606	0.456317	0.959724
31.6583	-0.00782048	1.27484	0.763451	0.49727	0.188332	-1.97102	1.26118	1.23394	0.378964	1.03135	0.465049	0.973745
32.1608	-0.0020234	1.26348	0.775972	0.532562	0.191265	-1.98564	1.29966	1.25798	0.365971	1.06229	0.476153	0.984791
32.6633	0.0149933	1.24079	0.785948	0.555218	0.183631	-2.00646	1.34584	1.26878	0.340804	1.10578	0.483533	0.997069
33.1658	0.0206286	1.22483	0.811193	0.585615	0.188901	-2.01192	1.37606	1.2906	0.32665	1.13899	0.495154	1.00535
33.6683	0.0372638	1.19085	0.827657	0.61119	0.191025	-2.01948	1.4139	1.30683	0.304221	1.17832	0.504177	1.01318
34.1709	0.0509261	1.16198	0.857631	0.635086	0.192758	-2.02287	1.44501	1.32021	0.280145	1.22251	0.514338	1.02086
34.6734	0.0612891	1.12488	0.888491	0.664222	0.206536	-2.01343	1.46913	1.34372	0.263454	1.25647	0.526476	1.02397
35.1759	0.0822021	1.07877	0.918758	0.682767	0.210669	-2.01	1.50113	1.35473	0.233503	1.30277	0.53553	1.02944
35.6784	0.0907714	1.0385	0.963332	0.713434	0.227747	-1.99163	1.51725	1.37658	0.212898	1.34268	0.549156	1.03127
36.1809	0.109293	0.98058	0.998687	0.729965	0.244641	-1.97124	1.54127	1.39552	0.187221	1.3798	0.559573	1.03172
36.6834	0.123621	0.929355	1.04829	0.758601	0.260408	-1.94965	1.5588	1.41036	0.155879	1.42642	0.572209	1.0342
37.1859	0.133311	0.868326	1.09619	0.776869	0.290473	-1.91263	1.57	1.43711	0.133956	1.45956	0.585315	1.03128
37.6884	0.152216	0.800862	1.14433	0.800303	0.311951	-1.88147	1.58996	1.45196	0.0985799	1.49875	0.596744	1.03187
38.191	0.157299	0.738221	1.2044	0.8224	0.345551	-1.83819	1.59538	1.47677	0.0696792	1.53649	0.6108	1.03042
38.6935	0.170965	0.658864	1.2538	0.839496	0.380898	-1.79004	1.61046	1.50101	0.0391054	1.56175	0.622631	1.0274
39.196	0.178973	0.587604	1.31676	0.864618	0.412373	-1.74516	1.62105	1.51958	-0.000855487	1.59564	0.635058	1.02872
39.6985	0.180947	0.505339	1.37418	0.876828	0.457489	-1.68528	1.62757	1.55113	-0.0306919	1.61576	0.647327	1.02584
40.201	0.190742	0.419371	1.4316	0.901679	0.491971	-1.63225	1.64502	1.57123	-0.0734356	1.63125	0.657717	1.0272
40.7035	0.18524	0.337086	1.49714	0.91226	0.534192	-1.57278	1.64997	1.59961	-0.11398	1.64903	0.667778	1.02928
41.206	0.186904	0.239464	1.54978	0.932832	0.576831	-1.50771	1.66625	1.62917	-0.153696	1.64795	0.676777	1.03063
41.7085	0.181312	0.151005	1.61422	0.945067	0.610323	-1.45167	1.67938	1.65084	-0.206846	1.65032	0.682396	1.03761
42.2111	0.168129	0.0506404	1.66867	0.958803	0.654418	-1.38405	1.68932	1.68546	-0.251507	1.64313	0.6883	1.04342
42.7136	0.161102	-0.0506747	1.72266	0.974257	0.684603	-1.32512	1.71078	1.7084	-0.308719	1.62151	0.68988	1.05307
43.2161	0.137068	-0.149427	1.78072	0.98156	0.716957	-1.26773	1.72	1.73675	-0.369376	1.6041	0.689062	1.0663
43.7186	0.118584	-0.261465	1.82446	0.999443	0.747592	-1.20623	1.7405	1.76684	-0.427763	1.5671	0.686907	1.07988
44.2211	0.0911323	-0.363143	1.87866	1.00373	0.763396	-1.16053	1.75755	1.78559	-0.502703	1.52548	0.677916	1.09889
44.7236	0.054728	-0.476641	1.91957	1.0216	0.785906	-1.1097	1.77058	1.81506	-0.57143	1.48031	0.668997	1.11949
45.2261	0.0232427	-0.587798	1.96054	1.0277	0.791022	-1.07049	1.79391	1.8305	-0.650465	1.41475	0.653292	1.14228
45.7286	-0.0259535	-0.697011	2.0021	1.04295	0.792423	-1.04254	1.80296	1.84541	-0.736955	1.35258	0.633596	1.16961
46.2312	-0.0696815	-0.816904	2.02888	1.05459	0.790009	-1.01409	1.82067	1.85932	-0.818629	1.27675	0.611091	1.1968
46.7337	-0.121985	-0.925631	2.06496	1.06593	0.768195	-1.00822	1.83161	1.85535	-0.916891	1.18994	0.580325	1.22767
47.2362	-0.181868	-1.0461	2.08525	1.08375	0.750524	-1.00527	1.83481	1.85704	-1.01062	1.10714	0.547465	1.26003
47.7387	-0.235259	-1.16159	2.10709	1.09193	0.714918	-1.01641	1.84474	1.84093	-1.11052	1.00619	0.508202	1.29254
48.2412	-0.303962	-1.27613	2.12721	1.11316	0.673528	-1.04732	1.83707	1.81858	-1.22032	0.907091	0.46289	1.32862
48.7437	-0.364769	-1.3986	2.13455	1.12063	0.630804	-1.08033	1.8361	1.79411	-1.32237	0.805504	0.415561	1.36329
49.2462	-0.43151	-1.50899	2.15198	1.14066	0.570142	-1.13816	1.82733	1.74939	-1.43817	0.690735	0.36134	1.4006
49.7487	-0.503099	-1.62974	2.15428	1.1503	0.516392	-1.20271	1.81169	1.70964	-1.5494	0.585385	0.304272	1.43794
50.2513	-0.565891	-1.74176	2.16201	1.16515	0.45013	-1.27717	1.80459	1.65423	-1.65941	0.469822	0.24617	1.47501
50.7538	-0.641592	-1.85214	2.16802	1.17845	0.380511	-1.37103	1.783	1.59222	-1.7772	0.352528	0.181276	1.51379
51.2563	-0.707656	-1.96597	2.16508	1.18647	0.315355	-1.46211	1.77138	1.53171	-1.88173	0.242764	0.11953	1.5506
51.7588	-0.778088	-2.06575	2.17355	1.20216	0.235857	-1.57037	1.75534	1.45302	-1.99276	0.120541	0.0533494	1.58862
52.2613	-0.852219	-2.17326	2.16798	1.20423	0.166175	-1.68245	1.7353	1.38142	-2.09795	0.00734489	-0.0143441	1.62538
52.7638	-0.916908	-2.26822	2.17079	1.21826	0.0889428	-1.7948	1.72591	1.29892	-2.19439	-0.106751	-0.0778254	1.66144
53.2663	-0.993927	-2.36086	2.17064	1.2168	0.00933051	-1.92215	1.70345	1.21111	-2.29716	-0.227379	-0.149015	1.69718
53.7688	-1.06122	-2.45317	2.16376	1.22414	-0.06186	-2.04179	1.6915	1.12928	-2.38489	-0.335417	-0.212966	1.73142
54.2714	-1.13282	-2.53069	2.16725	1.2214	-0.145172	-2.17064	1.67505	1.03211	-2.4746	-0.452085	-0.28102	1.76442
54.7739	-1.20821	-2.61451	2.15577	1.21838	-0.217392	-2.30208	1.65378	0.943725	-2.56094	-0.564721	-0.34962	1.79674
55.2764	-1.27453	-2.68383	2.15309	1.21491	-0.293148	-2.42661	1.64183	0.848727	-2.63502	-0.669928	-0.41245	1.82636
55.7789	-1.35342	-2.75175	2.14402	1.20088	-0.37106	-2.56267	1.61497	0.748549	-2.71588	-0.784575	-0.483093	1.85514
56.2814	-1.4232	-2.81741	2.12861	1.19488	-0.437543	-2.68897	1.59643	0.657156	-2.78346	-0.886989	-0.546051	1.88199
56.7839	-1.49787	-2.86935	2.12058	1.17227	-0.514399	-2.81776	1.57084	0.551897	-2.85017	-0.991406	-0.612536	1.90551
57.2864	-1.577	-2.92756	2.09577	1.16034	-0.580109	-2.94943	1.5378	0.455309	-2.91776	-1.09825	-0.680089	1.92926
57.7889	-1.64797	-2.97081	2.07914	1.13322	-0.646445	-3.0696	1.51142	0.355063	-2.9722	-1.19242	-0.74206	1.94789
58.2915	-1.73224	-3.01458	2.05238	1.11215	-0.716077	-3.19847	1.46758	0.248819	-3.03451	-1.29514	-0.81101	1.96651
58.794	-1.80836	-3.05495	2.01994	1.08394	-0.77307	-3.3181	1.42998	0.153013	-3.08774	-1.39038	-0.874572	1.98192
59.2965	-1.89022	-3.08349	1.99213	1.05244	-0.84006	-3.43491	1.38357	0.0444031	-3.1385	-1.48016	-0.93948	1.99423
59.799	-1.97725	-3.11868	1.94711	1.0242	-0.897585	-3.55591	1.32883	-0.0566258	-3.19512	-1.57734	-1.00784	2.0065
60.3015	-2.05691	-3.13919	1.91062	0.98368	-0.954267	-3.66315	1.28024	-0.159187	-3.23978	-1.66112	-1.06991	2.014
60.804	-2.15024	-3.16267	1.86199	0.953623	-1.01652	-3.77644	1.21462	-0.269411	-3.29314	-1.74883	-1.1387	2.0216
61.3065	-2.23577	-3.18231	1.81002	0.907604	-1.06634	-3.8825	1.15612	-0.368811	-3.34259	-1.83591	-1.20405	2.02636
61.809	-2.32708	-3.19289	1.76119	0.872243	-1.12652	-3.98139	1.09018	-0.480564	-3.38812	-1.91172	-1.26847	2.02913
62.3116	-2.42327	-3.21116	1.69652	0.824583	-1.17986	-4.08556	1.01791	-0.586456	-3.44331	-1.99628	-1.33869	2.03105
62.8141	-2.51187	-3.21611	1.64155	0.780834	-1.23157	-4.17527	0.953699	-0.69191	-3.48802	-2.07118	-1.40099	2.03097
63.3166	-2.61336	-3.22733	1.57377	0.733938	-1.2914	-4.26788	0.874894	-0.806028	-3.54024	-2.14341	-1.4707	2.02913
63.8191	-2.70643	-3.23515	1.50593	0.681121	-1.33955	-4.35587	0.805353	-0.908512	-3.59268	-2.22133	-1.53671	2.02736
64.3216	-2.80436	-3.23768	1.44058	0.635032	-1.39826	-4.43312	0.73058	-1.0216	-3.63877	-2.28603	-1.60136	2.02302
64.8241	-2.90601	-3.24942	1.36223	0.575624	-1.45278	-4.51615	0.651579	-1.12963	-3.69584	-2.35687	-1.67173	2.01838
65.3266	-2.99906	-3.24985	1.29549	0.528404	-1.50472	-4.58544	0.582379	-1.23429	-3.74358	-2.42464	-1.73353	2.01407
65.8291	-3.10346	-3.25985	1.21687	0.467059	-1.56657	-4.6543	0.500504	-1.34741	-3.79562	-2.4835	-1.80263	2.00609
66.3317	-3.19815	-3.26668	1.14245	0.416227	-1.61714	-4.72148	0.42941	-1.4475	-3.8507	-2.55107	-1.86646	2.00178
66.8342	-3.29607	-3.27162	1.07084	0.357662	-1.6773	-4.77531	0.354746	-1.55533	-3.89651	-2.60744	-1.92963	1.99306
67.3367	-3.39599	-3.28616	0.990117	0.301994	-1.73483	-4.83447	0.277522	-1.65811	-3.95239	-2.66382	-1.99561	1.98617
67.8392	-3.48572	-3.29061	0.923032	0.248954	-1.78753	-4.88125	0.211604	-1.7539	-3.99983	-2.72349	-2.05387	1.97954
68.3417	-3.58465	-3.30635	0.845521	0.189714	-1.85007	-4.92349	0.13489	-1.85695	-4.04687	-2.77022	-2.11685	1.9693
68.8442	-3.67203	-3.31763	0.776158	0.142141	-1.90031	-4.96591	0.0705703	-1.94526	-4.09829	-2.82396	-2.17345	1.96371
69.3467	-3.76033	-3.32883	0.709682	0.0830697	-1.95711	-4.99249	0.00460782	-2.03774	-4.13731	-2.87142	-2.22879	1.95297
69.8492	-3.8482	-3.3479	0.637638	0.0388716	-2.01114	-5.02202	-0.0619665	-2.12486	-4.18337	-2.91156	-2.28345	1.94496
70.3518	-3.92345	-3.35657	0.580455	-0.0151276	-2.05656	-5.04039	-0.115342	-2.20114	-4.22154	-2.95857	-2.33082	1.93614
70.8543	-4.00493	-3.37613	0.514024	-0.0582166	-2.10995	-5.04919	-0.177265	-2.28288	-4.25348	-2.99221	-2.37902	1.92476
71.3568	-4.07214	-3.38841	0.45887	-0.103037	-2.14897	-5.0586	-0.224862	-2.34807	-4.28939	-3.027	-2.42016	1.91619
71.8593	-4.13705	-3.40069	0.406198	-0.145549	-2.19021	-5.04992	-0.271867	-2.41335	-4.3097	-3.06108	-2.45732	1.90387
72.3618	-4.19831	-3.41717	0.351137	-0.179437	-2.22764	-5.04024	-0.317461	-2.47272	-4.33191	-3.08158	-2.49153	1.89221
72.8643	-4.24374	-3.42139	0.311574	-0.219235	-2.25214	-5.02063	-0.34793	-2.51745	-4.34613	-3.10784	-2.51649	1.88025
73.3668	-4.2918	-3.43375	0.264011	-0.24307	-2.28204	-4.98647	-0.384935	-2.56571	-4.34754	-3.12325	-2.53946	1.86518
73.8693	-4.32243	-3.43417	0.230617	-0.275856	-2.29564	-4.95264	-0.406	-2.59616	-4.35082	-3.13131	-2.55344	1.85124
74.3719	-4.34715	-3.43253	0.199533	-0.291983	-2.30706	-4.89978	-0.424635	-2.62289	-4.3358	-3.14212	-2.56044	1.83511
74.8744	-4.36506	-3.42963	0.169581	-0.312969	-2.31402	-4.84164	-0.440351	-2.6436	-4.31649	-3.13611	-2.56303	1.81652
75.3769	-4.36389	-3.41149	0.155897	-0.323298	-2.30442	-4.77539	-0.439393	-2.64646	-4.28943	-3.13021	-2.55281	1.79973
75.8794	-4.36212	-3.39777	0.136036	-0.329237	-2.29804	-4.69057	-0.443436	-2.65096	-4.24407	-3.11786	-2.5398	1.77744
76.3819	-4.34012	-3.36765	0.133185	-0.333668	-2.2743	-4.60523	-0.430274	-2.63679	-4.19845	-3.09011	-2.51434	1.75695
76.8844	-4.30907	-3.33378	0.132604	-0.324116	-2.24445	-4.50133	-0.413203	-2.61511	-4.13394	-3.0649	-2.48073	1.73387
77.3869	-4.2687	-3.29432	0.136375	-0.320119	-2.21005	-4.38783	-0.392133	-2.58747	-4.05981	-3.02351	-2.44076	1.70725
77.8894	-4.20663	-3.23814	0.156462	-0.297189	-2.15629	-4.2685	-0.353178	-2.53938	-3.97939	-2.97372	-2.3856	1.68341
78.392	-4.14179	-3.18426	0.17143	-0.280704	-2.10413	-4.12799	-0.31825	-2.49158	-3.87737	-2.92163	-2.32763	1.65229
78.8945	-4.05518	-3.11145	0.204837	-0.247493	-2.03482	-3.9858	-0.26541	-2.42566	-3.77341	-2.84938	-2.25438	1.62432
79.397	-3.95807	-3.03497	0.239088	-0.214797	-1.95669	-3.82718	-0.207944	-2.34994	-3.65249	-2.77578	-2.17388	1.592
79.8995	-3.85145	-2.95034	0.279287	-0.173443	-1.87543	-3.65529	-0.146466	-2.27015	-3.51815	-2.69044	-2.08519	1.55762
80.402	-3.72287	-2.84925	0.334079	-0.123033	-1.77388	-3.48062	-0.0670925	-2.16945	-3.38067	-2.58884	-1.98216	1.52456
80.9045	-3.5924	-2.74977	0.383337	-0.0735157	-1.67382	-3.28451	0.00747239	-2.06941	-3.22153	-2.48749	-1.87616	1.48538
81.407	-3.44131	-2.63039	0.450874	-0.00702737	-1.55864	-3.08626	0.098764	-1.95369	-3.06016	-2.36669	-1.75545	1.44897
81.9095	-3.28115	-2.50883	0.516571	0.052648	-1.43343	-2.87628	0.193095	-1.82731	-2.88686	-2.23874	-1.62903	1.40801
82.4121	-3.11386	-2.37801	0.58878	0.131062	-1.30788	-2.65142	0.288939	-1.69978	-2.69887	-2.10619	-1.49472	1.36651
82.9146	-2.92654	-2.23265	0.672702	0.203486	-1.16277	-2.42818	0.400197	-1.55205	-2.51261	-1.95386	-1.34923	1.32443
83.4171	-2.74035	-2.0898	0.74993	0.289058	-1.02034	-2.18634	0.503132	-1.40596	-2.30804	-1.80262	-1.20113	1.27902
83.9196	-2.53638	-1.92795	0.844113	0.37558	-0.86666	-1.94288	0.619202	-1.24768	-2.10237	-1.63886	-1.04239	1.23423
84.4221	-2.32657	-1.76735	0.932709	0.464997	-0.703541	-1.69468	0.734183	-1.07887	-1.89226	-1.46317	-0.879455	1.18695
84.9246	-2.11372	-1.59827	1.02717	0.564312	-0.544733	-1.43212	0.845945	-0.913069	-1.66842	-1.29054	-0.712344	1.13859
85.4271	-1.88447	-1.41883	1.12885	0.656733	-0.369351	-1.17637	0.968587	-0.729605	-1.45174	-1.10077	-0.537696	1.08979
85.9296	-1.66147	-1.2448	1.22137	0.76462	-0.199698	-0.907524	1.07748	-0.550402	-1.22234	-0.910882	-0.363365	1.03908
86.4322	-1.42548	-1.05486	1.32776	0.861094	-0.0248099	-0.638348	1.19449	-0.364638	-0.993025	-0.71931	-0.183712	0.987873
86.9347	-1.18923	-0.871719	1.42332	0.971527	0.156904	-0.372889	1.30487	-0.170536	-0.767406	-0.514172	-0.00293407	0.936453
87.4372	-0.956234	-0.68254	1.5227	1.07322	0.32791	-0.095626	1.40635	0.0146642	-0.530253	-0.317827	0.176236	0.882984
87.9397	-0.712653	-0.489125	1.62317	1.18038	0.510331	0.169393	1.51322	0.213009	-0.305126	-0.113086	0.358951	0.831121
88.4422	-0.482587	-0.305068	1.71111	1.28665	0.682295	0.439574	1.60014	0.40316	-0.0745568	0.0937167	0.535443	0.777346
88.9447	-0.245931	-0.109518	1.80853	1.38674	0.851527	0.707949	1.6896	0.592838	0.154461	0.29039	0.712659	0.724811
89.4472	-0.0162698	0.0728531	1.88926	1.49405	1.02311	0.963109	1.76629	0.787414	0.371135	0.497093	0.884805	0.673074
89.9497	0.202844	0.258257	1.97143	1.58599	1.17626	1.22539	1.82844	0.966406	0.595404	0.692239	1.05027	0.621393
90.4523	0.425806	0.440886	2.04824	1.68836	1.33418	1.47021	1.89068	1.15283	0.803202	0.882749	1.21371	0.573501
90.9548	0.627496	0.610164	2.10987	1.77289	1.47634	1.71076	1.9277	1.32653	1.00775	1.07601	1.36455	0.526635
91.4573	0.829253	0.785826	2.17678	1.86363	1.60763	1.94724	1.96304	1.49195	1.20902	1.24982	1.51242	0.485569
91.9598	1.01669	0.941936	2.22226	1.94152	1.73703	2.16184	1.98121	1.65804	1.38987	1.42516	1.64756	0.448748
92.4623	1.18677	1.0981	2.26762	2.01547	1.84171	2.37827	1.98136	1.80163	1.5734	1.58961	1.77339	0.420498
92.9648	1.35432	1.24431	2.30189	2.08572	1.94584	2.57409	1.97818	1.94632	1.7376	1.7364	1.89047	0.400096
93.4673	1.49365	1.37397	2.3196	2.14073	2.03131	2.75701	1.9466	2.07386	1.89005	1.88462	1.99114	0.391182
93.9698	1.62749	1.50491	2.3387	2.19985	2.10045	2.93494	1.9108	2.1857	2.03815	2.01002	2.0851	0.393605
94.4724	1.74081	1.61098	2.33291	2.23684	2.16608	3.08538	1.85503	2.29455	2.15985	2.1265	2.16089	0.405729
94.9749	1.83174	1.71489	2.32616	2.2797	2.20421	3.23335	1.77958	2.37573	2.27929	2.23608	2.22607	0.430693
95.4774	1.91554	1.80262	2.30364	2.30126	2.23928	3.36107	1.6991	2.45324	2.3788	2.3203	2.27749	0.460782
95.9799	1.96684	1.87246	2.26493	2.32309	2.25614	3.4697	1.5896	2.51176	2.4594	2.40325	2.31172	0.499986
96.4824	2.00992	1.93958	2.22489	2.33151	2.25438	3.57449	1.47618	2.55015	2.53559	2.46758	2.33643	0.543513
96.9849	2.02969	1.97909	2.15913	2.32994	2.25019	3.65013	1.34362	2.58477	2.58257	2.51444	2.34236	0.58933
97.4874	2.02609	2.01626	2.09351	2.32553	2.21896	3.72054	1.19398	2.59048	2.62347	2.55988	2.33687	0.640274
97.9899	2.0149	2.03365	2.01016	2.30251	2.18506	3.77453	1.04231	2.59152	2.64703	2.57999	2.31816	0.690085
98.4925	1.97356	2.03559	1.91563	2.28297	2.1367	3.80663	0.869775	2.57611	2.64852	2.59517	2.28406	0.741541
98.995	1.91923	2.0327	1.81767	2.23486	2.05927	3.83788	0.683945	2.53283	2.64621	2.60122	2.23658	0.7967
99.4975	1.84288	1.99795	1.68086	2.21185	2.00392	3.84238	0.482214	2.50313	2.61248	2.58245	2.17601	0.851613
100	1.81301	1.98215	1.60194	2.20804	1.99469	3.84625	0.412086	2.49526	2.59771	2.57678	2.15279	0.87362

## Sheet: M1b_RightLeg_NW
StancePhase	NDevR_Meas1	NDevR_Meas2	NDevR_Meas3	NDevR_Meas4	NDevR_Meas5	NDevR_Meas6	NDevR_Meas7	NDevR_Meas8	NDevR_Meas9	NDevR_Meas10	NDevR_Mean	NDevR_SD
0	-5.31843	-5.12809	-4.95014	-4.81568	-5.54137	-5.49457	-5.20869	-4.77407	-5.13833	-5.1155	-5.14849	0.257883
0.502513	-5.22906	-5.10097	-4.90987	-4.72067	-5.44429	-5.44836	-5.16042	-4.71575	-5.08654	-5.06742	-5.08834	0.255554
1.00503	-5.10428	-5.03469	-4.81688	-4.62995	-5.35722	-5.35879	-5.08481	-4.66674	-4.99086	-4.96043	-5.00046	0.249174
1.50754	-4.99585	-4.98585	-4.74138	-4.53055	-5.25466	-5.28318	-5.0188	-4.60118	-4.91452	-4.87185	-4.91978	0.247502
2.01005	-4.89092	-4.91975	-4.64737	-4.44229	-5.16101	-5.19902	-4.95533	-4.5467	-4.83309	-4.76745	-4.83629	0.245104
2.51256	-4.77074	-4.86119	-4.55873	-4.3332	-5.05581	-5.10055	-4.87597	-4.48164	-4.74057	-4.6567	-4.74351	0.243987
3.01508	-4.66623	-4.79756	-4.46351	-4.23863	-4.94371	-5.01156	-4.81133	-4.41107	-4.66102	-4.55078	-4.65554	0.243996
3.51759	-4.54775	-4.72392	-4.35668	-4.12766	-4.84021	-4.90216	-4.73204	-4.35034	-4.56418	-4.42393	-4.55689	0.245597
4.0201	-4.43327	-4.66233	-4.2609	-4.0239	-4.71721	-4.796	-4.65642	-4.27107	-4.47406	-4.30501	-4.46002	0.246987
4.52261	-4.32401	-4.58179	-4.14515	-3.91578	-4.60491	-4.6877	-4.58557	-4.20387	-4.38517	-4.17975	-4.36137	0.251598
5.02513	-4.20078	-4.51227	-4.03977	-3.80255	-4.48515	-4.56301	-4.50082	-4.13002	-4.28333	-4.04233	-4.256	0.256054
5.52764	-4.09452	-4.43614	-3.9275	-3.69866	-4.35779	-4.45068	-4.433	-4.0497	-4.19762	-3.91835	-4.15639	0.261922
6.03015	-3.97545	-4.35351	-3.80831	-3.57932	-4.24283	-4.32204	-4.35261	-3.98267	-4.09909	-3.77913	-4.0495	0.270946
6.53266	-3.86191	-4.28295	-3.7014	-3.47761	-4.11016	-4.19389	-4.27825	-3.89857	-4.00495	-3.64384	-3.94535	0.278016
7.03518	-3.75511	-4.1946	-3.57654	-3.35813	-3.98874	-4.0706	-4.21098	-3.82659	-3.91934	-3.51628	-3.84169	0.290351
7.53769	-3.63544	-4.12023	-3.46595	-3.25496	-3.86415	-3.92996	-4.1318	-3.75171	-3.82005	-3.37431	-3.73485	0.300165
8.0402	-3.53407	-4.03792	-3.34778	-3.14144	-3.73115	-3.8033	-4.07161	-3.66894	-3.73858	-3.24894	-3.63237	0.314055
8.54271	-3.42051	-3.95267	-3.22698	-3.03431	-3.61353	-3.66592	-4.00027	-3.60162	-3.64973	-3.11911	-3.52847	0.327116
9.04523	-3.31319	-3.8786	-3.11848	-2.9305	-3.47979	-3.52583	-3.93639	-3.51811	-3.56183	-2.98607	-3.42488	0.341806
9.54774	-3.21315	-3.78763	-2.99385	-2.82027	-3.35686	-3.39693	-3.88069	-3.44534	-3.48822	-2.87045	-3.32534	0.358029
10.0503	-3.10061	-3.71247	-2.8868	-2.72623	-3.23472	-3.25113	-3.81395	-3.37272	-3.40068	-2.74179	-3.22411	0.372687
10.5528	-3.00725	-3.62752	-2.77184	-2.61734	-3.10316	-3.11943	-3.76726	-3.29033	-3.33005	-2.62471	-3.12589	0.391792
11.0553	-2.90236	-3.54289	-2.65945	-2.52999	-2.9894	-2.98382	-3.71014	-3.22495	-3.25753	-2.51448	-3.0315	0.406687
11.5578	-2.80489	-3.46818	-2.56018	-2.42856	-2.8614	-2.84259	-3.66139	-3.14468	-3.18158	-2.39382	-2.93473	0.426539
12.0603	-2.71601	-3.37808	-2.44843	-2.34377	-2.74337	-2.71814	-3.62151	-3.07381	-3.12362	-2.29325	-2.846	0.443859
12.5628	-2.61589	-3.30574	-2.35869	-2.25485	-2.62987	-2.5791	-3.57108	-3.00664	-3.05217	-2.18586	-2.75599	0.46164
13.0653	-2.53669	-3.22251	-2.26213	-2.17026	-2.50588	-2.45293	-3.54111	-2.92866	-2.99436	-2.08064	-2.66952	0.482066
13.5678	-2.44731	-3.14353	-2.17465	-2.09557	-2.4014	-2.33011	-3.50069	-2.86949	-2.93986	-1.99174	-2.58943	0.49829
14.0704	-2.36709	-3.07345	-2.10152	-2.01235	-2.28476	-2.19909	-3.46867	-2.79772	-2.87751	-1.88972	-2.50719	0.518691
14.5729	-2.29713	-2.99042	-2.02055	-1.94977	-2.17685	-2.08871	-3.44523	-2.73433	-2.8352	-1.80375	-2.43419	0.536457
15.0754	-2.21752	-2.92713	-1.96562	-1.87232	-2.07732	-1.96739	-3.411	-2.67862	-2.78163	-1.72115	-2.36197	0.553909
15.5779	-2.16077	-2.85249	-1.90478	-1.8172	-1.96671	-1.85637	-3.39702	-2.61165	-2.73798	-1.63158	-2.29365	0.573547
16.0804	-2.09537	-2.7864	-1.85865	-1.75097	-1.87726	-1.7559	-3.37229	-2.56508	-2.70401	-1.56327	-2.23292	0.589776
16.5829	-2.04097	-2.72817	-1.82623	-1.69877	-1.77845	-1.64543	-3.35584	-2.50871	-2.66006	-1.48563	-2.17283	0.607939
17.0854	-1.99828	-2.65992	-1.78926	-1.64731	-1.68725	-1.55749	-3.34775	-2.45948	-2.63795	-1.41527	-2.12	0.626312
17.5879	-1.9472	-2.61274	-1.77936	-1.59603	-1.60832	-1.46316	-3.32865	-2.4216	-2.60928	-1.35864	-2.0725	0.641594
18.0905	-1.92011	-2.55358	-1.76236	-1.55903	-1.51799	-1.37494	-3.32954	-2.37202	-2.58676	-1.2896	-2.02659	0.661207
18.593	-1.8849	-2.50643	-1.76291	-1.51024	-1.4497	-1.30272	-3.31924	-2.34346	-2.57955	-1.23973	-1.98989	0.677088
19.0955	-1.86125	-2.46483	-1.77378	-1.48361	-1.37466	-1.21864	-3.31682	-2.30749	-2.56073	-1.18886	-1.95507	0.69406
19.598	-1.84925	-2.41547	-1.78158	-1.44148	-1.30522	-1.15559	-3.32214	-2.27648	-2.56224	-1.13449	-1.92439	0.713619
20.1005	-1.82873	-2.3868	-1.81484	-1.41935	-1.25081	-1.09029	-3.31586	-2.25932	-2.56089	-1.1001	-1.9027	0.727835
20.603	-1.83179	-2.34485	-1.83872	-1.38826	-1.1841	-1.02517	-3.3289	-2.22944	-2.55936	-1.05347	-1.8784	0.748555
21.1055	-1.82598	-2.31715	-1.88132	-1.36596	-1.1388	-0.979126	-3.33003	-2.21974	-2.57526	-1.01764	-1.8651	0.764638
21.608	-1.83101	-2.29182	-1.92977	-1.34781	-1.08869	-0.919729	-3.33836	-2.20442	-2.57719	-0.990691	-1.85195	0.782242
22.1106	-1.84654	-2.26062	-1.97609	-1.32411	-1.0412	-0.877202	-3.35366	-2.19096	-2.59428	-0.951775	-1.84164	0.802696
22.6131	-1.85243	-2.24869	-2.04496	-1.31694	-1.01044	-0.836368	-3.35671	-2.19284	-2.61134	-0.932652	-1.84034	0.81795
23.1156	-1.88047	-2.2222	-2.10204	-1.29429	-0.966149	-0.78931	-3.37838	-2.18068	-2.62109	-0.907218	-1.83418	0.839595
23.6181	-1.89803	-2.21149	-2.17785	-1.29299	-0.94154	-0.762298	-3.38752	-2.1868	-2.64842	-0.881166	-1.83881	0.857087
24.1206	-1.92476	-2.19963	-2.25428	-1.27592	-0.913762	-0.721542	-3.40327	-2.18877	-2.66086	-0.871694	-1.84145	0.87636
24.6231	-1.95993	-2.1837	-2.32871	-1.27468	-0.885095	-0.691657	-3.42541	-2.18898	-2.68224	-0.847411	-1.84678	0.897585
25.1256	-1.9835	-2.1848	-2.42107	-1.26708	-0.874139	-0.667274	-3.43484	-2.20527	-2.70699	-0.836329	-1.85813	0.915679
25.6281	-2.02691	-2.17022	-2.49843	-1.26233	-0.848523	-0.630852	-3.46239	-2.20623	-2.71867	-0.828425	-1.8653	0.937579
26.1307	-2.05755	-2.17225	-2.59261	-1.26511	-0.840167	-0.613663	-3.47703	-2.22284	-2.74694	-0.809773	-1.87979	0.957584
26.6332	-2.09495	-2.16939	-2.68119	-1.25725	-0.8303	-0.58396	-3.49797	-2.23666	-2.76139	-0.810221	-1.89233	0.97787
27.1357	-2.13822	-2.1641	-2.76701	-1.2677	-0.816003	-0.558386	-3.52504	-2.24502	-2.7781	-0.799709	-1.90593	0.999673
27.6382	-2.16749	-2.17294	-2.86534	-1.2607	-0.819976	-0.5421	-3.53929	-2.2697	-2.80159	-0.791813	-1.92309	1.01962
28.1407	-2.21398	-2.16518	-2.94601	-1.2738	-0.808551	-0.509622	-3.57156	-2.27808	-2.80778	-0.796418	-1.9371	1.04056
28.6432	-2.2454	-2.17419	-3.04164	-1.27297	-0.811548	-0.494263	-3.59093	-2.29904	-2.82823	-0.785189	-1.95434	1.06172
29.1457	-2.28126	-2.17458	-3.12661	-1.28405	-0.814779	-0.469432	-3.61667	-2.3187	-2.83743	-0.789252	-1.97128	1.08079
29.6482	-2.32088	-2.17407	-3.20904	-1.29313	-0.810157	-0.44212	-3.64856	-2.32933	-2.84224	-0.791274	-1.98608	1.10212
30.1508	-2.34469	-2.18432	-3.29949	-1.30032	-0.823954	-0.427561	-3.66776	-2.35621	-2.85679	-0.785161	-2.00463	1.12075
30.6533	-2.38393	-2.17739	-3.37103	-1.31936	-0.822055	-0.39475	-3.70499	-2.3664	-2.85184	-0.796906	-2.01887	1.14003
31.1558	-2.40673	-2.1869	-3.45628	-1.32459	-0.831448	-0.375774	-3.72939	-2.38601	-2.85778	-0.794495	-2.03494	1.15938
31.6583	-2.4326	-2.18426	-3.52712	-1.34992	-0.84293	-0.35181	-3.76015	-2.40609	-2.8567	-0.798428	-2.051	1.17596
32.1608	-2.46116	-2.18221	-3.59649	-1.35781	-0.843453	-0.319422	-3.79699	-2.41414	-2.84559	-0.810632	-2.06279	1.19536
32.6633	-2.47302	-2.18733	-3.67025	-1.38397	-0.86227	-0.302457	-3.8211	-2.43837	-2.84691	-0.807614	-2.07933	1.21055
33.1658	-2.49951	-2.17508	-3.72525	-1.39929	-0.865745	-0.267341	-3.86305	-2.44633	-2.8291	-0.821505	-2.08922	1.22805
33.6683	-2.50909	-2.17854	-3.79344	-1.42192	-0.87743	-0.241736	-3.89207	-2.46078	-2.81842	-0.828743	-2.10222	1.24377
34.1709	-2.5213	-2.16663	-3.84488	-1.44686	-0.893459	-0.216411	-3.92732	-2.47798	-2.80622	-0.831345	-2.11324	1.25809
34.6734	-2.53606	-2.15673	-3.89695	-1.46491	-0.896132	-0.177735	-3.96851	-2.48096	-2.77982	-0.849679	-2.12075	1.27487
35.1759	-2.53404	-2.15025	-3.95075	-1.49776	-0.916937	-0.155821	-3.99697	-2.50022	-2.76777	-0.851733	-2.13222	1.28715
35.6784	-2.54674	-2.12656	-3.98714	-1.51383	-0.9233	-0.117777	-4.04315	-2.50458	-2.73914	-0.863418	-2.13656	1.30311
36.1809	-2.54282	-2.11743	-4.03673	-1.54967	-0.934526	-0.0840719	-4.0763	-2.5129	-2.71341	-0.878399	-2.14463	1.31645
36.6834	-2.54179	-2.09005	-4.06827	-1.56839	-0.951788	-0.0560197	-4.11539	-2.52672	-2.69188	-0.87929	-2.14896	1.32952
37.1859	-2.5438	-2.066	-4.10311	-1.60151	-0.953023	-0.0110553	-4.15978	-2.52498	-2.65338	-0.896858	-2.15135	1.34532
37.6884	-2.5295	-2.04154	-4.13756	-1.62673	-0.971042	0.0173638	-4.19058	-2.5397	-2.62953	-0.90263	-2.15514	1.35683
38.191	-2.53048	-2.0004	-4.15685	-1.65346	-0.975471	0.0582031	-4.2376	-2.54172	-2.59304	-0.906333	-2.15371	1.37239
38.6935	-2.51547	-1.97239	-4.1896	-1.68597	-0.981231	0.100228	-4.26985	-2.54556	-2.55454	-0.921296	-2.15357	1.38618
39.196	-2.50402	-1.92367	-4.20388	-1.70649	-0.995277	0.13157	-4.3058	-2.55801	-2.52522	-0.917629	-2.15084	1.39858
39.6985	-2.4965	-1.87961	-4.22457	-1.74347	-0.992228	0.181452	-4.34457	-2.55451	-2.47744	-0.925051	-2.14565	1.41522
40.201	-2.47361	-1.83143	-4.2433	-1.76169	-1.00606	0.216166	-4.36733	-2.56789	-2.44291	-0.929953	-2.1408	1.42637
40.7035	-2.46725	-1.7676	-4.25001	-1.79833	-1.00946	0.257626	-4.40374	-2.57168	-2.40077	-0.922578	-2.13338	1.44152
41.206	-2.44621	-1.71546	-4.27084	-1.81987	-1.01263	0.304792	-4.42336	-2.57571	-2.35182	-0.931207	-2.12423	1.45572
41.7085	-2.43014	-1.64097	-4.2739	-1.8521	-1.0277	0.336082	-4.44474	-2.59162	-2.31623	-0.925095	-2.11664	1.46649
42.2111	-2.41937	-1.57284	-4.28711	-1.88132	-1.02605	0.384558	-4.46752	-2.59169	-2.26269	-0.921657	-2.10457	1.48321
42.7136	-2.39427	-1.49761	-4.2974	-1.90794	-1.04133	0.419609	-4.47308	-2.60845	-2.21993	-0.927201	-2.09476	1.49309
43.2161	-2.38645	-1.40874	-4.29948	-1.94546	-1.04926	0.454322	-4.49118	-2.61847	-2.17568	-0.915922	-2.08363	1.50709
43.7186	-2.36407	-1.33055	-4.31597	-1.96873	-1.05471	0.498475	-4.49155	-2.62647	-2.12065	-0.919759	-2.0694	1.52078
44.2211	-2.34632	-1.22928	-4.3153	-2.01111	-1.07432	0.523556	-4.49254	-2.64861	-2.08184	-0.918253	-2.0594	1.53025
44.7236	-2.33292	-1.13634	-4.32741	-2.03555	-1.07707	0.56389	-4.49388	-2.65481	-2.02694	-0.909325	-2.04304	1.54633
45.2261	-2.30386	-1.03361	-4.33447	-2.07718	-1.09567	0.595624	-4.47694	-2.67657	-1.97848	-0.916263	-2.02974	1.55621
45.7286	-2.29037	-0.919798	-4.33585	-2.10715	-1.11008	0.622141	-4.47168	-2.69414	-1.93359	-0.906932	-2.01474	1.56966
46.2312	-2.26048	-0.815842	-4.34972	-2.14338	-1.12022	0.663301	-4.44835	-2.70702	-1.87359	-0.904675	-1.996	1.58426
46.7337	-2.23319	-0.689383	-4.34539	-2.18072	-1.14754	0.68645	-4.42571	-2.73523	-1.82973	-0.907537	-1.9808	1.59488
47.2362	-2.20834	-0.574524	-4.35362	-2.2102	-1.15972	0.72337	-4.40466	-2.74693	-1.77231	-0.895109	-1.9602	1.61173
47.7387	-2.16588	-0.449292	-4.35202	-2.25298	-1.18797	0.758959	-4.36724	-2.77155	-1.71573	-0.899312	-1.9403	1.62465
48.2412	-2.13727	-0.318231	-4.34467	-2.27801	-1.21666	0.78573	-4.34478	-2.79348	-1.66755	-0.894321	-1.92092	1.63958
48.7437	-2.09076	-0.198743	-4.3453	-2.32108	-1.24029	0.83111	-4.30835	-2.80713	-1.60173	-0.886254	-1.89685	1.65735
49.2462	-2.04552	-0.0604998	-4.32586	-2.34587	-1.28358	0.860719	-4.27742	-2.83617	-1.55098	-0.892534	-1.87577	1.67164
49.7487	-2.00189	0.0603221	-4.31834	-2.38331	-1.31271	0.899926	-4.25318	-2.84809	-1.49108	-0.882217	-1.85306	1.69106
50.2513	-1.93996	0.189845	-4.2979	-2.41149	-1.35565	0.943352	-4.21699	-2.86979	-1.42668	-0.883594	-1.82689	1.70861
50.7538	-1.89169	0.317975	-4.274	-2.43973	-1.40071	0.972675	-4.19954	-2.89025	-1.37477	-0.886834	-1.80669	1.72665
51.2563	-1.82554	0.432543	-4.25659	-2.47231	-1.43694	1.02021	-4.17013	-2.8987	-1.30406	-0.878241	-1.77898	1.74715
51.7588	-1.76091	0.561982	-4.2206	-2.49186	-1.49162	1.05319	-4.14713	-2.9215	-1.24504	-0.887624	-1.75511	1.76513
52.2613	-1.6985	0.670095	-4.19848	-2.52638	-1.53086	1.08886	-4.13019	-2.9258	-1.18109	-0.884938	-1.73173	1.78515
52.7638	-1.61826	0.787743	-4.16255	-2.5413	-1.57916	1.13289	-4.10003	-2.93491	-1.10632	-0.883691	-1.70056	1.80466
53.2663	-1.55257	0.899892	-4.12696	-2.57306	-1.62984	1.15909	-4.08682	-2.94243	-1.04564	-0.893519	-1.67918	1.82354
53.7688	-1.46979	1.00061	-4.09677	-2.58858	-1.6672	1.2023	-4.05997	-2.93281	-0.965902	-0.886039	-1.64642	1.84291
54.2714	-1.38945	1.11518	-4.05015	-2.61296	-1.72086	1.2354	-4.03805	-2.9347	-0.892825	-0.892055	-1.61805	1.8626
54.7739	-1.31253	1.20813	-4.01895	-2.63253	-1.75797	1.26598	-4.02124	-2.91643	-0.819741	-0.894042	-1.58993	1.88048
55.2764	-1.21878	1.31348	-3.97324	-2.64739	-1.79911	1.31033	-3.99061	-2.89762	-0.731035	-0.885716	-1.55197	1.90069
55.7789	-1.14104	1.41104	-3.93176	-2.6706	-1.84295	1.33677	-3.97688	-2.87758	-0.657509	-0.89267	-1.52432	1.9194
56.2814	-1.04745	1.50074	-3.89484	-2.67727	-1.86957	1.37898	-3.94986	-2.83665	-0.567451	-0.88278	-1.48462	1.9377
56.7839	-0.957778	1.60356	-3.84463	-2.70003	-1.91041	1.41798	-3.92853	-2.80569	-0.479142	-0.876136	-1.44808	1.95941
57.2864	-0.873125	1.68542	-3.81191	-2.70245	-1.93464	1.45053	-3.91344	-2.75497	-0.396577	-0.874432	-1.41256	1.97645
57.7889	-0.772994	1.78239	-3.76509	-2.71893	-1.95855	1.50176	-3.88577	-2.7	-0.29569	-0.854009	-1.36669	1.99894
58.2915	-0.690639	1.86952	-3.72701	-2.72126	-1.98636	1.53718	-3.87641	-2.6457	-0.210126	-0.846586	-1.32974	2.01884
58.794	-0.593801	1.95259	-3.69263	-2.72683	-1.99441	1.5856	-3.85484	-2.56858	-0.112652	-0.828633	-1.28342	2.03888
59.2965	-0.502375	2.04762	-3.64831	-2.73088	-2.01517	1.63777	-3.83988	-2.50087	-0.0120877	-0.801817	-1.2366	2.06307
59.799	-0.417339	2.12274	-3.62238	-2.72432	-2.02048	1.67958	-3.8315	-2.41551	0.0772373	-0.786435	-1.19384	2.08204
60.3015	-0.317804	2.21508	-3.58206	-2.72835	-2.0219	1.74245	-3.81043	-2.32355	0.185683	-0.750518	-1.13914	2.10677
60.804	-0.237171	2.29538	-3.5536	-2.71233	-2.02901	1.79236	-3.80706	-2.23557	0.280117	-0.719707	-1.09266	2.12885
61.3065	-0.142613	2.37502	-3.52662	-2.71186	-2.01492	1.85048	-3.79036	-2.1248	0.380551	-0.688126	-1.03932	2.15082
61.809	-0.0540879	2.4645	-3.49219	-2.69141	-2.01244	1.91835	-3.77884	-2.02419	0.488703	-0.638319	-0.981992	2.17628
62.3116	0.0275995	2.53485	-3.47562	-2.6816	-1.99672	1.97233	-3.77213	-1.90984	0.581152	-0.601451	-0.932143	2.1975
62.8141	0.123573	2.62321	-3.44404	-2.66133	-1.97441	2.04713	-3.7509	-1.78791	0.691668	-0.549627	-0.868263	2.22204
63.3166	0.200141	2.69658	-3.42652	-2.63957	-1.96027	2.11257	-3.74547	-1.67428	0.790918	-0.492538	-0.813844	2.24603
63.8191	0.290407	2.77165	-3.40768	-2.62116	-1.92487	2.17983	-3.72502	-1.53936	0.889529	-0.444458	-0.753114	2.26736
64.3216	0.374118	2.85294	-3.3836	-2.58849	-1.90062	2.26115	-3.70826	-1.41596	0.999733	-0.375455	-0.688443	2.29275
64.8241	0.450384	2.91513	-3.37573	-2.56979	-1.86662	2.32541	-3.69524	-1.28397	1.09105	-0.315617	-0.6325	2.31384
65.3266	0.540369	2.99445	-3.35197	-2.53046	-1.82441	2.40711	-3.66692	-1.14443	1.19726	-0.251906	-0.563091	2.33577
65.8291	0.609922	3.05494	-3.34342	-2.50686	-1.79356	2.4828	-3.6541	-1.01825	1.29569	-0.174075	-0.504693	2.35938
66.3317	0.692321	3.11846	-3.33017	-2.46625	-1.7427	2.55243	-3.62632	-0.8736	1.38621	-0.111143	-0.440076	2.37672
66.8342	0.766911	3.18342	-3.3136	-2.43343	-1.70297	2.63792	-3.60257	-0.742317	1.49048	-0.0320896	-0.374823	2.39976
67.3367	0.832698	3.22902	-3.31103	-2.39544	-1.65771	2.70369	-3.58333	-0.608436	1.57373	0.0457833	-0.317102	2.41667
67.8392	0.910852	3.2898	-3.29227	-2.35204	-1.60319	2.78084	-3.54968	-0.467746	1.66638	0.115345	-0.250171	2.43379
68.3417	0.966799	3.32781	-3.28997	-2.31727	-1.56316	2.85514	-3.53283	-0.345595	1.75468	0.202993	-0.19414	2.4527
68.8442	1.03408	3.3698	-3.28047	-2.26597	-1.50495	2.91539	-3.50236	-0.20858	1.82754	0.275794	-0.133972	2.46378
69.3467	1.0917	3.408	-3.27055	-2.23172	-1.45763	2.99117	-3.47749	-0.086687	1.91408	0.353616	-0.0765515	2.48072
69.8492	1.13876	3.42706	-3.27312	-2.17813	-1.40924	3.046	-3.4588	0.0316517	1.97856	0.438587	-0.0258659	2.4906
70.3518	1.19651	3.45886	-3.26063	-2.14027	-1.35089	3.10453	-3.42734	0.156024	2.04514	0.505517	0.0287433	2.50048
70.8543	1.23017	3.46469	-3.26651	-2.09038	-1.31007	3.16331	-3.4145	0.257485	2.11056	0.586817	0.0731576	2.51109
71.3568	1.27368	3.47561	-3.26389	-2.04609	-1.25368	3.20098	-3.38972	0.370329	2.15393	0.658058	0.117921	2.51485
71.8593	1.3058	3.47789	-3.26475	-2.00356	-1.20813	3.25204	-3.3724	0.467348	2.20923	0.720017	0.158348	2.5221
72.3618	1.32597	3.46236	-3.27714	-1.95346	-1.1665	3.28265	-3.36315	0.555351	2.24345	0.793722	0.190326	2.52451
72.8643	1.35543	3.45728	-3.27672	-1.91826	-1.11505	3.30848	-3.34305	0.649035	2.2722	0.845288	0.223463	2.52479
73.3668	1.35941	3.42452	-3.29661	-1.86673	-1.08439	3.33719	-3.34369	0.716429	2.30325	0.900792	0.245015	2.52653
73.8693	1.37212	3.39862	-3.30709	-1.83574	-1.04191	3.33919	-3.33443	0.791719	2.30782	0.953746	0.264405	2.52229
74.3719	1.37207	3.36026	-3.32484	-1.78916	-1.01073	3.35055	-3.33486	0.851131	2.32148	0.98509	0.2781	2.51902
74.8744	1.35904	3.30672	-3.35241	-1.75848	-0.989181	3.34336	-3.34538	0.896525	2.31706	1.02686	0.280412	2.51443
75.3769	1.35415	3.26163	-3.36922	-1.72243	-0.958952	3.32294	-3.34704	0.947448	2.29987	1.04906	0.283745	2.50415
75.8794	1.32276	3.18842	-3.40695	-1.69019	-0.952872	3.30747	-3.37125	0.969891	2.28788	1.06131	0.271647	2.49791
76.3819	1.29937	3.12379	-3.4338	-1.66709	-0.939289	3.26217	-3.38692	0.997185	2.24712	1.07765	0.258019	2.48443
76.8844	1.26239	3.0433	-3.47071	-1.63513	-0.937265	3.22132	-3.41351	1.00975	2.2113	1.06618	0.235764	2.47145
77.3869	1.21213	2.95057	-3.51472	-1.6236	-0.949938	3.16575	-3.45074	1.00447	2.16181	1.05793	0.201366	2.45838
77.8894	1.16957	2.8638	-3.54971	-1.59707	-0.954721	3.09003	-3.47941	1.00515	2.09341	1.03811	0.167916	2.43755
78.392	1.10043	2.74917	-3.60513	-1.59319	-0.985544	3.02117	-3.53031	0.976493	2.03266	0.996127	0.116187	2.42231
78.8945	1.03921	2.64443	-3.64819	-1.57828	-1.01246	2.92272	-3.57189	0.949898	1.94391	0.961332	0.0650683	2.39819
79.397	0.964226	2.52098	-3.70348	-1.57815	-1.04994	2.82401	-3.62332	0.910379	1.85588	0.900811	0.00213877	2.37538
79.8995	0.876085	2.38881	-3.76276	-1.57919	-1.10577	2.71643	-3.68369	0.849912	1.76023	0.83306	-0.0706902	2.35141
80.402	0.795445	2.26039	-3.81468	-1.58153	-1.15364	2.58451	-3.73389	0.796061	1.64175	0.764013	-0.144155	2.32026
80.9045	0.688452	2.10595	-3.88557	-1.59908	-1.22748	2.46136	-3.80414	0.713486	1.53295	0.666996	-0.234707	2.29379
81.407	0.58971	1.96329	-3.94231	-1.60629	-1.2996	2.31233	-3.86299	0.631272	1.3999	0.575723	-0.323897	2.25889
81.9095	0.477742	1.80088	-4.0122	-1.63718	-1.3793	2.15909	-3.92944	0.539804	1.2637	0.46856	-0.424833	2.22504
82.4121	0.353964	1.63482	-4.08169	-1.65434	-1.47845	2.00427	-4.00231	0.426952	1.12695	0.344718	-0.532513	2.18967
82.9146	0.238968	1.47175	-4.14432	-1.69357	-1.56767	1.82419	-4.06263	0.323544	0.966185	0.228403	-0.641515	2.14818
83.4171	0.0999668	1.28694	-4.22244	-1.72572	-1.67986	1.65487	-4.14011	0.195499	0.816634	0.087006	-0.762722	2.11002
83.9196	-0.0283557	1.11707	-4.28364	-1.76906	-1.79035	1.46696	-4.2034	0.068861	0.649386	-0.0537918	-0.882632	2.06539
84.4221	-0.166957	0.928914	-4.35709	-1.81829	-1.90311	1.27282	-4.27109	-0.0603806	0.476225	-0.196386	-1.00953	2.02052
84.9246	-0.313783	0.743769	-4.42469	-1.8643	-2.03385	1.08595	-4.3417	-0.208258	0.310366	-0.359807	-1.14063	1.97569
85.4271	-0.44849	0.562544	-4.48485	-1.92824	-2.15097	0.877237	-4.39622	-0.341768	0.12283	-0.510644	-1.26986	1.92469
85.9296	-0.602894	0.365915	-4.55554	-1.97854	-2.28546	0.682315	-4.46363	-0.493004	-0.0516472	-0.674844	-1.40573	1.87729
86.4322	-0.742625	0.188317	-4.60578	-2.05111	-2.41622	0.48003	-4.51265	-0.639889	-0.234082	-0.843604	-1.53776	1.82479
86.9347	-0.88804	-0.00406023	-4.66562	-2.10878	-2.54171	0.272615	-4.56122	-0.780859	-0.422775	-0.999381	-1.66998	1.77143
87.4372	-1.03667	-0.18563	-4.71292	-2.18259	-2.68084	0.0828014	-4.60765	-0.935515	-0.595456	-1.17135	-1.80258	1.71974
87.9397	-1.16837	-0.36075	-4.7507	-2.24948	-2.8006	-0.121071	-4.63279	-1.06967	-0.783673	-1.32925	-1.92664	1.6617
88.4422	-1.31394	-0.543048	-4.79232	-2.31864	-2.92914	-0.307578	-4.66508	-1.21267	-0.956631	-1.48262	-2.05217	1.60801
88.9447	-1.43958	-0.70109	-4.80901	-2.39305	-3.04969	-0.488179	-4.67359	-1.34721	-1.12572	-1.64204	-2.16692	1.54998
89.4472	-1.56496	-0.868253	-4.83119	-2.45491	-3.15538	-0.671135	-4.67571	-1.46643	-1.29931	-1.7772	-2.27645	1.49123
89.9497	-1.68769	-1.01591	-4.8338	-2.53093	-3.26826	-0.827337	-4.67017	-1.59337	-1.4487	-1.91601	-2.37922	1.43488
90.4523	-1.78788	-1.15322	-4.8244	-2.58579	-3.35519	-0.988191	-4.63776	-1.69387	-1.60506	-2.04263	-2.4674	1.37305
90.9548	-1.89572	-1.28871	-4.81235	-2.65483	-3.44122	-1.1297	-4.60704	-1.79422	-1.74474	-2.14714	-2.55157	1.31542
91.4573	-1.97824	-1.39466	-4.77183	-2.70398	-3.51498	-1.25302	-4.54785	-1.88283	-1.86886	-2.25474	-2.6171	1.25512
91.9598	-2.05457	-1.50373	-4.73364	-2.75753	-3.56494	-1.37606	-4.47744	-1.948	-1.99512	-2.33443	-2.67454	1.19426
92.4623	-2.12305	-1.58553	-4.67081	-2.80072	-3.61648	-1.46663	-4.39591	-2.01628	-2.09144	-2.40229	-2.71691	1.13676
92.9648	-2.1641	-1.65378	-4.5956	-2.83323	-3.63778	-1.55315	-4.28429	-2.05471	-2.1857	-2.46269	-2.7425	1.07583
93.4673	-2.20818	-1.7128	-4.51397	-2.86705	-3.65087	-1.6217	-4.17241	-2.08633	-2.2636	-2.49081	-2.75877	1.01904
93.9698	-2.2236	-1.73908	-4.40356	-2.87727	-3.65092	-1.66361	-4.03127	-2.10591	-2.31623	-2.51641	-2.75279	0.962668
94.4724	-2.22951	-1.76489	-4.29576	-2.89556	-3.62242	-1.70504	-3.8788	-2.09742	-2.36877	-2.51989	-2.73781	0.906877
94.9749	-2.22571	-1.75916	-4.16217	-2.88588	-3.59435	-1.71426	-3.71713	-2.09063	-2.38934	-2.49943	-2.70381	0.856133
95.4774	-2.19295	-1.74024	-4.01988	-2.88187	-3.53711	-1.71425	-3.52747	-2.05467	-2.40009	-2.47744	-2.6546	0.805942
95.9799	-2.16257	-1.7091	-3.87151	-2.856	-3.46956	-1.70259	-3.34168	-2.00906	-2.39783	-2.424	-2.59439	0.760091
96.4824	-2.10387	-1.64666	-3.69839	-2.82529	-3.39354	-1.66183	-3.13129	-1.95533	-2.36488	-2.36155	-2.51426	0.719459
96.9849	-2.03619	-1.58506	-3.53234	-2.78578	-3.28964	-1.62379	-2.9151	-1.8735	-2.33173	-2.28947	-2.42626	0.681012
97.4874	-1.96077	-1.4926	-3.3434	-2.72847	-3.18952	-1.56027	-2.69656	-1.79607	-2.26999	-2.18864	-2.32263	0.649535
97.9899	-1.85856	-1.39212	-3.15331	-2.67675	-3.06699	-1.48653	-2.45669	-1.69559	-2.19399	-2.09042	-2.20709	0.623424
98.4925	-1.76449	-1.28291	-2.9632	-2.59675	-2.93705	-1.41337	-2.23304	-1.58759	-2.11409	-1.97303	-2.08655	0.599905
98.995	-1.63574	-1.14594	-2.75257	-2.51623	-2.78721	-1.31072	-1.97416	-1.46219	-1.99874	-1.84101	-1.94245	0.584221
99.4975	-1.50039	-0.99551	-2.52981	-2.44749	-2.65213	-1.20586	-1.71388	-1.34551	-1.87219	-1.69407	-1.79568	0.577176
100	-1.46125	-0.884441	-2.3762	-2.45392	-2.65271	-1.14973	-1.63439	-1.34735	-1.80484	-1.57974	-1.73446	0.586938

## Sheet: M2_LeftLeg_NH
StancePhase	NEleL_Meas1	NEleL_Meas2	NEleL_Meas3	NEleL_Meas4	NEleL_Meas5	NEleL_Meas6	NEleL_Meas7	NEleL_Meas8	NEleL_Meas9	NEleL_Mean	NEleL_SD
0	-1.65682	-3.58014	-2.47436	-3.40578	-1.73942	-3.40801	-3.6129	-3.42375	-2.33793	-2.84879	0.800388
0.502513	-1.71574	-3.63891	-2.57254	-3.4997	-1.79919	-3.46432	-3.67007	-3.50132	-2.40766	-2.91883	0.801511
1.00503	-1.78586	-3.71997	-2.66737	-3.588	-1.88477	-3.54203	-3.7368	-3.59796	-2.49451	-3.00192	0.801743
1.50754	-1.85075	-3.79082	-2.74166	-3.65444	-1.97035	-3.61204	-3.79496	-3.68309	-2.57657	-3.07497	0.79869
2.01005	-1.90786	-3.84039	-2.82025	-3.72019	-2.0428	-3.66237	-3.83502	-3.74947	-2.6443	-3.13585	0.792494
2.51256	-1.95418	-3.88414	-2.8861	-3.76525	-2.11886	-3.70822	-3.86883	-3.8095	-2.71046	-3.18951	0.784441
3.01508	-2.00194	-3.91564	-2.94225	-3.80761	-2.19174	-3.74303	-3.89278	-3.85851	-2.77058	-3.23601	0.773054
3.51759	-2.03109	-3.92855	-2.99633	-3.83093	-2.25484	-3.76036	-3.89926	-3.88877	-2.81658	-3.26741	0.7594
4.0201	-2.05596	-3.93664	-3.03107	-3.84313	-2.32272	-3.774	-3.90253	-3.91398	-2.86276	-3.29364	0.744215
4.52261	-2.0713	-3.92113	-3.06422	-3.84488	-2.37474	-3.76509	-3.88352	-3.91496	-2.88866	-3.30316	0.725273
5.02513	-2.06802	-3.89944	-3.08355	-3.82569	-2.42961	-3.75127	-3.86082	-3.91	-2.91334	-3.30464	0.706882
5.52764	-2.06285	-3.86	-3.08915	-3.80222	-2.47369	-3.72088	-3.81979	-3.88426	-2.92052	-3.2926	0.685183
6.03015	-2.03738	-3.80525	-3.09165	-3.75544	-2.50986	-3.67647	-3.7676	-3.84484	-2.91747	-3.26733	0.663192
6.53266	-2.00195	-3.74326	-3.07294	-3.70217	-2.54521	-3.62597	-3.70655	-3.79372	-2.90515	-3.23299	0.641797
7.03518	-1.95876	-3.65912	-3.04989	-3.63316	-2.56375	-3.55424	-3.62644	-3.72083	-2.87264	-3.18209	0.617385
7.53769	-1.89458	-3.57267	-3.01353	-3.5496	-2.58561	-3.48098	-3.5451	-3.64371	-2.83695	-3.12475	0.597204
8.0402	-1.82898	-3.46801	-2.96112	-3.46144	-2.59288	-3.38986	-3.44383	-3.54392	-2.77804	-3.05201	0.574484
8.54271	-1.74736	-3.35659	-2.90657	-3.35337	-2.59774	-3.29224	-3.34157	-3.44031	-2.71452	-2.97225	0.554773
9.04523	-1.65522	-3.23949	-2.83165	-3.24611	-2.59947	-3.18882	-3.22744	-3.32234	-2.63421	-2.88275	0.538109
9.54774	-1.56184	-3.10838	-2.75231	-3.12283	-2.58982	-3.0712	-3.10613	-3.19478	-2.5416	-2.78321	0.520355
10.0503	-1.45034	-2.98194	-2.66291	-2.99641	-2.58667	-2.95784	-2.98481	-3.06504	-2.44307	-2.681	0.51074
10.5528	-1.34026	-2.84156	-2.55745	-2.86552	-2.57038	-2.83005	-2.85035	-2.92026	-2.3252	-2.56678	0.500278
11.0553	-1.221	-2.70564	-2.45219	-2.72371	-2.55955	-2.7062	-2.72337	-2.78115	-2.20829	-2.45346	0.496371
11.5578	-1.09145	-2.56596	-2.32852	-2.5879	-2.54417	-2.57805	-2.58434	-2.62856	-2.07247	-2.33127	0.49796
12.0603	-0.966002	-2.42249	-2.20063	-2.43884	-2.5248	-2.44574	-2.4513	-2.48058	-1.93563	-2.20733	0.500807
12.5628	-0.825207	-2.28758	-2.06604	-2.29723	-2.51208	-2.32171	-2.31533	-2.32873	-1.78873	-2.08252	0.513824
13.0653	-0.686084	-2.14343	-1.91557	-2.14975	-2.4883	-2.18838	-2.17754	-2.17423	-1.63276	-1.95067	0.527407
13.5678	-0.543229	-2.01165	-1.76759	-2.00234	-2.4741	-2.06756	-2.04811	-2.02774	-1.47818	-1.8245	0.548163
14.0704	-0.388969	-1.8758	-1.60368	-1.86115	-2.45203	-1.94289	-1.9106	-1.87295	-1.30854	-1.69073	0.574046
14.5729	-0.241763	-1.74531	-1.4361	-1.7122	-2.43146	-1.824	-1.78698	-1.73218	-1.14638	-1.56182	0.601244
15.0754	-0.0819478	-1.62308	-1.26602	-1.57658	-2.41331	-1.71377	-1.65711	-1.58544	-0.971996	-1.43214	0.635982
15.5779	0.0774555	-1.49695	-1.08157	-1.43364	-2.38588	-1.60015	-1.5374	-1.44922	-0.802229	-1.30106	0.670573
16.0804	0.235342	-1.38727	-0.903446	-1.30068	-2.36737	-1.50341	-1.42112	-1.31694	-0.631426	-1.17737	0.709701
16.5829	0.405097	-1.27297	-0.714452	-1.17006	-2.33691	-1.40253	-1.30588	-1.18606	-0.457231	-1.049	0.750815
17.0854	0.565432	-1.17162	-0.525147	-1.03955	-2.31081	-1.31507	-1.20466	-1.06969	-0.294099	-0.929468	0.79253
17.5879	0.733957	-1.07538	-0.340932	-0.922368	-2.2804	-1.23308	-1.09823	-0.948388	-0.122646	-0.809718	0.836856
18.0905	0.902876	-0.981135	-0.147422	-0.798763	-2.24285	-1.15361	-1.00931	-0.844951	0.0330956	-0.693562	0.880569
18.593	1.0641	-0.902894	0.0328925	-0.691293	-2.21042	-1.09047	-0.917675	-0.739023	0.193098	-0.584631	0.925404
19.0955	1.2354	-0.820061	0.216469	-0.580983	-2.16374	-1.02322	-0.837533	-0.644746	0.342572	-0.475094	0.96921
19.598	1.39435	-0.754487	0.395543	-0.479179	-2.12299	-0.973563	-0.764468	-0.557725	0.484781	-0.375305	1.01349
20.1005	1.55437	-0.68927	0.562042	-0.385467	-2.07217	-0.924567	-0.692572	-0.471826	0.625948	-0.277057	1.0552
20.603	1.71378	-0.631734	0.73365	-0.289422	-2.01804	-0.88356	-0.637161	-0.402482	0.748917	-0.185117	1.09726
21.1055	1.85803	-0.586177	0.887941	-0.209919	-1.96453	-0.854532	-0.576922	-0.328095	0.875792	-0.0998236	1.13665
21.608	2.00813	-0.537739	1.04095	-0.124176	-1.89767	-0.822728	-0.534578	-0.271473	0.982229	-0.0174504	1.17369
22.1106	2.14326	-0.507628	1.1885	-0.0531129	-1.83722	-0.808932	-0.490734	-0.213056	1.08802	0.0565676	1.21128
22.6131	2.27213	-0.473931	1.32015	0.0174856	-1.76281	-0.791233	-0.456949	-0.164341	1.18115	0.126851	1.24247
23.1156	2.40034	-0.452962	1.45617	0.0840505	-1.68941	-0.78567	-0.43156	-0.123747	1.26264	0.191096	1.27636
23.6181	2.50894	-0.438216	1.57454	0.139084	-1.61148	-0.78545	-0.405383	-0.0818703	1.34262	0.249199	1.30451
24.1206	2.62054	-0.424229	1.68977	0.199904	-1.52345	-0.785125	-0.395799	-0.0563693	1.40223	0.303053	1.33132
24.6231	2.7183	-0.426537	1.80108	0.244188	-1.44058	-0.799693	-0.38021	-0.0244157	1.46572	0.350873	1.35899
25.1256	2.80487	-0.423386	1.89535	0.294371	-1.34239	-0.80757	-0.380713	-0.00837018	1.50969	0.393539	1.37886
25.6281	2.89257	-0.436276	1.99461	0.333988	-1.24927	-0.829757	-0.379585	0.00951304	1.55298	0.432085	1.40411
26.1307	2.95925	-0.449404	2.07761	0.369982	-1.14725	-0.850481	-0.385398	0.020622	1.58694	0.464653	1.42198
26.6332	3.02655	-0.467996	2.15663	0.407128	-1.04065	-0.87482	-0.399578	0.0232343	1.60993	0.493381	1.44072
27.1357	3.08303	-0.49828	2.23433	0.430495	-0.936998	-0.908704	-0.409991	0.0297031	1.6355	0.517675	1.46059
27.6382	3.1246	-0.523741	2.29507	0.461876	-0.820018	-0.935853	-0.435781	0.0203995	1.6432	0.536639	1.4733
28.1407	3.16906	-0.566005	2.36198	0.478298	-0.711483	-0.977396	-0.453882	0.0186778	1.65814	0.553043	1.49313
28.6432	3.19301	-0.603712	2.41517	0.498555	-0.591595	-1.0123	-0.485219	0.00324431	1.65826	0.563935	1.50579
29.1457	3.21487	-0.651436	2.46409	0.512934	-0.474178	-1.05479	-0.514486	-0.0105228	1.66015	0.571846	1.52109
29.6482	3.22972	-0.704747	2.51481	0.519914	-0.357094	-1.10053	-0.547053	-0.0279988	1.6586	0.576181	1.53803
30.1508	3.22687	-0.756078	2.54935	0.532117	-0.232062	-1.142	-0.58763	-0.0541892	1.64863	0.576112	1.54935
30.6533	3.22794	-0.822158	2.59119	0.529143	-0.117787	-1.19568	-0.621519	-0.074048	1.64651	0.573732	1.56818
31.1558	3.21042	-0.881023	2.62218	0.534362	0.00727674	-1.23998	-0.669253	-0.108621	1.63028	0.567293	1.58126
31.6583	3.18769	-0.95301	2.64847	0.527394	0.122088	-1.29488	-0.708022	-0.134674	1.62464	0.557744	1.59738
32.1608	3.16183	-1.0242	2.6794	0.520809	0.238531	-1.34685	-0.75706	-0.171809	1.60914	0.545532	1.61559
32.6633	3.11658	-1.09743	2.69491	0.513116	0.354562	-1.39857	-0.803979	-0.207481	1.59695	0.52985	1.62934
33.1658	3.0753	-1.18077	2.71824	0.494521	0.459171	-1.45825	-0.850781	-0.243618	1.58629	0.511124	1.64965
33.6683	3.01858	-1.25661	2.73356	0.483813	0.571261	-1.50846	-0.905367	-0.288373	1.56829	0.490744	1.66561
34.1709	2.95351	-1.34622	2.74353	0.457949	0.667366	-1.57029	-0.95082	-0.324335	1.56151	0.4658	1.68368
34.6734	2.88899	-1.4296	2.76063	0.438637	0.767557	-1.62417	-1.0085	-0.373327	1.54266	0.440317	1.70374
35.1759	2.80475	-1.51898	2.76327	0.410917	0.859585	-1.68204	-1.05643	-0.412804	1.53547	0.411526	1.71997
35.6784	2.72369	-1.61226	2.77383	0.379391	0.943514	-1.74217	-1.11161	-0.460086	1.52164	0.379549	1.74096
36.1809	2.63125	-1.69996	2.77913	0.350987	1.03085	-1.79494	-1.1649	-0.505855	1.51066	0.348579	1.75876
36.6834	2.52761	-1.79953	2.77811	0.309041	1.1011	-1.85792	-1.2149	-0.548618	1.50442	0.311035	1.77744
37.1859	2.42744	-1.88959	2.78595	0.275912	1.17772	-1.90988	-1.27254	-0.599706	1.49048	0.276199	1.79754
37.6884	2.30837	-1.98871	2.77987	0.229157	1.24052	-1.96919	-1.31917	-0.640088	1.48939	0.236684	1.81467
38.191	2.19051	-2.08554	2.7807	0.185905	1.3007	-2.02487	-1.37653	-0.692217	1.47714	0.195089	1.83439
38.6935	2.06526	-2.18049	2.77814	0.138678	1.35918	-2.07699	-1.42408	-0.735261	1.47598	0.155601	1.85228
39.196	1.92586	-2.28358	2.76735	0.0836476	1.40322	-2.1359	-1.47634	-0.784271	1.47014	0.107791	1.86987
39.6985	1.79107	-2.37681	2.76587	0.0351295	1.45409	-2.18336	-1.5277	-0.833807	1.46515	0.065513	1.88835
40.201	1.63843	-2.48083	2.7503	-0.0279623	1.48815	-2.24009	-1.57352	-0.879258	1.46643	0.015738	1.90505
40.7035	1.48349	-2.57795	2.73954	-0.0828312	1.52525	-2.28846	-1.62757	-0.935082	1.45807	-0.033948	1.92227
41.206	1.32426	-2.678	2.72652	-0.148239	1.55535	-2.338	-1.67001	-0.981029	1.46205	-0.0830117	1.93951
41.7085	1.14818	-2.78177	2.70297	-0.213945	1.57651	-2.38993	-1.72256	-1.03965	1.45393	-0.140694	1.95542
42.2111	0.976535	-2.87833	2.68856	-0.279111	1.6029	-2.43283	-1.76664	-1.09195	1.45387	-0.191888	1.97257
42.7136	0.789299	-2.98594	2.66005	-0.355366	1.61298	-2.4854	-1.81403	-1.15023	1.44881	-0.253314	1.98919
43.2161	0.59675	-3.08448	2.63415	-0.423218	1.63085	-2.52737	-1.86279	-1.21253	1.4401	-0.312061	2.0054
43.7186	0.403725	-3.19076	2.60721	-0.50527	1.63787	-2.57559	-1.90524	-1.27112	1.43653	-0.373627	2.0238
44.2211	0.193792	-3.2964	2.56775	-0.581512	1.64353	-2.62212	-1.95771	-1.34277	1.41916	-0.441809	2.04037
44.7236	-0.0111446	-3.39967	2.5368	-0.664638	1.65158	-2.66476	-1.99961	-1.40635	1.41111	-0.505187	2.05956
45.2261	-0.226632	-3.51251	2.4916	-0.752565	1.64744	-2.71632	-2.05219	-1.48375	1.38832	-0.579623	2.07884
45.7286	-0.448058	-3.61682	2.4459	-0.836549	1.65362	-2.7582	-2.09915	-1.55805	1.36897	-0.649815	2.09804
46.2312	-0.664299	-3.73246	2.3993	-0.934222	1.64685	-2.81098	-2.14938	-1.63854	1.34332	-0.726713	2.12049
46.7337	-0.89344	-3.84392	2.33713	-1.02376	1.64537	-2.85935	-2.20447	-1.72655	1.30939	-0.806622	2.14088
47.2362	-1.11478	-3.95865	2.28127	-1.12617	1.64154	-2.91075	-2.25392	-1.81153	1.27946	-0.885949	2.16471
47.7387	-1.33798	-4.07974	2.20996	-1.22684	1.63067	-2.96939	-2.31604	-1.912	1.2328	-0.974285	2.18793
48.2412	-1.56431	-4.19499	2.13395	-1.33089	1.62883	-3.02232	-2.3698	-2.00646	1.19342	-1.05917	2.21153
48.7437	-1.77836	-4.32282	2.05628	-1.44428	1.61347	-3.08924	-2.43529	-2.11542	1.13868	-1.153	2.23741
49.2462	-1.99881	-4.44438	1.96012	-1.55175	1.6079	-3.15059	-2.49832	-2.22401	1.08459	-1.24614	2.26102
49.7487	-2.2093	-4.57441	1.8683	-1.67408	1.59518	-3.22153	-2.56445	-2.33807	1.025	-1.34371	2.28763
50.2513	-2.41403	-4.70686	1.76138	-1.78979	1.58187	-3.29623	-2.63797	-2.46119	0.95484	-1.44533	2.31254
50.7538	-2.62083	-4.83787	1.64789	-1.91514	1.57423	-3.37003	-2.70563	-2.57993	0.889284	-1.54645	2.33816
51.2563	-2.81226	-4.98021	1.53462	-2.04201	1.55536	-3.45679	-2.78658	-2.71295	0.806464	-1.65493	2.36461
51.7588	-3.00626	-5.11576	1.40366	-2.16721	1.54815	-3.53703	-2.85981	-2.83859	0.730309	-1.76028	2.38917
52.2613	-3.19192	-5.26276	1.27794	-2.30288	1.52981	-3.62989	-2.94352	-2.97486	0.640115	-1.87311	2.4157
52.7638	-3.36773	-5.40761	1.1406	-2.42945	1.51606	-3.72111	-3.02614	-3.10927	0.549065	-1.98395	2.44013
53.2663	-3.54632	-5.55531	0.997076	-2.56747	1.50176	-3.81533	-3.11001	-3.24428	0.454529	-2.09837	2.46504
53.7688	-3.7095	-5.71047	0.85716	-2.69892	1.47904	-3.9179	-3.20223	-3.38606	0.348437	-2.2156	2.48966
54.2714	-3.8722	-5.86	0.701793	-2.83339	1.46555	-4.01434	-3.28753	-3.51952	0.248243	-2.33016	2.51264
54.7739	-4.0291	-6.02148	0.55311	-2.97054	1.43772	-4.12367	-3.38564	-3.66374	0.131561	-2.45242	2.53641
55.2764	-4.17307	-6.17738	0.396984	-3.10018	1.41746	-4.22737	-3.47633	-3.79844	0.0215663	-2.56853	2.55833
55.7789	-4.31967	-6.33987	0.235605	-3.23929	1.38954	-4.3384	-3.57566	-3.93948	-0.099943	-2.69191	2.58002
56.2814	-4.45151	-6.50474	0.0812305	-3.36747	1.35719	-4.45325	-3.67498	-4.07772	-0.222878	-2.81268	2.6012
56.7839	-4.57913	-6.66636	-0.0860113	-3.50282	1.32894	-4.56568	-3.77358	-4.21269	-0.346442	-2.93375	2.62064
57.2864	-4.70296	-6.83749	-0.245714	-3.63352	1.2857	-4.69069	-3.88118	-4.35335	-0.481504	-3.06008	2.64002
57.7889	-4.81134	-7.0006	-0.409334	-3.76198	1.25064	-4.80968	-3.98111	-4.48346	-0.609157	-3.17956	2.65777
58.2915	-4.92116	-7.17159	-0.578388	-3.89554	1.20182	-4.94073	-4.09321	-4.62216	-0.751947	-3.3081	2.67411
58.794	-5.01772	-7.33878	-0.738819	-4.01894	1.1529	-5.07231	-4.19864	-4.75091	-0.888473	-3.43019	2.68988
59.2965	-5.1065	-7.50448	-0.911139	-4.15153	1.10144	-5.2073	-4.31102	-4.88303	-1.03437	-3.55643	2.70307
59.799	-5.19355	-7.67401	-1.07713	-4.27473	1.03739	-5.35308	-4.42469	-5.01274	-1.18312	-3.68396	2.71545
60.3015	-5.2642	-7.83375	-1.24545	-4.40185	0.980016	-5.49486	-4.53603	-5.13666	-1.33086	-3.80707	2.726
60.804	-5.33513	-7.99946	-1.42093	-4.52818	0.905898	-5.65121	-4.6569	-5.26612	-1.49093	-3.93811	2.73401
61.3065	-5.39585	-8.15552	-1.58793	-4.64888	0.835999	-5.80519	-4.76962	-5.38406	-1.64346	-4.06161	2.74154
61.809	-5.44657	-8.31117	-1.76682	-4.77718	0.75758	-5.96753	-4.89353	-5.50916	-1.81041	-4.19164	2.7458
62.3116	-5.49841	-8.46431	-1.94152	-4.89492	0.671749	-6.13632	-5.01146	-5.62484	-1.97233	-4.31915	2.7491
62.8141	-5.53534	-8.60797	-2.11753	-5.02081	0.589432	-6.30371	-5.13428	-5.74163	-2.1418	-4.44596	2.75066
63.3166	-5.57235	-8.75489	-2.3022	-5.14034	0.491006	-6.4842	-5.25915	-5.8569	-2.31547	-4.57717	2.74949
63.8191	-5.60413	-8.88923	-2.47842	-5.26036	0.399699	-6.65955	-5.3797	-5.96448	-2.4865	-4.70252	2.74827
64.3216	-5.62581	-9.0247	-2.66546	-5.38324	0.295587	-6.84516	-5.50928	-6.07747	-2.66989	-4.83394	2.744
64.8241	-5.65235	-9.15292	-2.84936	-5.49786	0.190376	-7.03071	-5.62964	-6.1783	-2.84529	-4.96067	2.73914
65.3266	-5.668	-9.27421	-3.03237	-5.62083	0.0843442	-7.21642	-5.75895	-6.28467	-3.03331	-5.08938	2.73307
65.8291	-5.68467	-9.39588	-3.224	-5.73345	-0.0340018	-7.40934	-5.88197	-6.38216	-3.21676	-5.21803	2.72468
66.3317	-5.70268	-9.50472	-3.40636	-5.85084	-0.144621	-7.59417	-6.00653	-6.47837	-3.40493	-5.34369	2.71648
66.8342	-5.71273	-9.61563	-3.5974	-5.96379	-0.269928	-7.78678	-6.13246	-6.57375	-3.59739	-5.47221	2.70573
67.3367	-5.73223	-9.71566	-3.78575	-6.07176	-0.390757	-7.97158	-6.25082	-6.65972	-3.7847	-5.59589	2.69427
67.8392	-5.74722	-9.81155	-3.97066	-6.18291	-0.517168	-8.15596	-6.37591	-6.75088	-3.98277	-5.72167	2.68166
68.3417	-5.76541	-9.90379	-4.16345	-6.2815	-0.650273	-8.33897	-6.48932	-6.82975	-4.17136	-5.84376	2.66668
68.8442	-5.7924	-9.98403	-4.34588	-6.38469	-0.777528	-8.51148	-6.60741	-6.91282	-4.36907	-5.96504	2.65124
69.3467	-5.81498	-10.0652	-4.53402	-6.47601	-0.918625	-8.68654	-6.71714	-6.98812	-4.56117	-6.08465	2.63321
69.8492	-5.85064	-10.1328	-4.71902	-6.56511	-1.05145	-8.84763	-6.82307	-7.06032	-4.75349	-6.20039	2.61376
70.3518	-5.88761	-10.1983	-4.89715	-6.64961	-1.19356	-9.00699	-6.92755	-7.13265	-4.94811	-6.31573	2.59262
70.8543	-5.92802	-10.2561	-5.08095	-6.72251	-1.33581	-9.15703	-7.01945	-7.19417	-5.13338	-6.42527	2.56896
71.3568	-5.98115	-10.3041	-5.25226	-6.79706	-1.47548	-9.29585	-7.11369	-7.26031	-5.32541	-6.53393	2.54392
71.8593	-6.03081	-10.3513	-5.42488	-6.85606	-1.62514	-9.43146	-7.19253	-7.31362	-5.50458	-6.63671	2.51637
72.3618	-6.0924	-10.384	-5.59263	-6.91549	-1.76469	-9.54959	-7.2704	-7.36871	-5.68692	-6.73609	2.48692
72.8643	-6.15745	-10.4162	-5.74908	-6.96384	-1.91475	-9.66431	-7.33733	-7.41592	-5.86046	-6.83104	2.45543
73.3668	-6.22234	-10.437	-5.90773	-7.0046	-2.05836	-9.76361	-7.39496	-7.45681	-6.02755	-6.91921	2.42176
73.8693	-6.29916	-10.4505	-6.05108	-7.04249	-2.20248	-9.85221	-7.44892	-7.49726	-6.19272	-7.00409	2.38619
74.3719	-6.37053	-10.4598	-6.19046	-7.06524	-2.35011	-9.93226	-7.48662	-7.5245	-6.34264	-7.08024	2.34872
74.8744	-6.44834	-10.455	-6.32255	-7.08911	-2.48729	-9.99389	-7.52417	-7.55478	-6.49341	-7.15206	2.30942
75.3769	-6.52827	-10.4496	-6.43861	-7.09768	-2.63287	-10.0503	-7.54529	-7.57165	-6.62687	-7.21569	2.26848
75.8794	-6.60153	-10.4299	-6.55286	-7.10344	-2.76625	-10.0873	-7.56289	-7.58806	-6.75647	-7.27207	2.22613
76.3819	-6.68187	-10.4053	-6.64911	-7.10133	-2.90187	-10.1146	-7.57063	-7.59756	-6.87374	-7.32178	2.18211
76.8844	-6.75265	-10.3726	-6.73625	-7.08838	-3.03322	-10.1282	-7.56743	-7.59898	-6.97786	-7.36173	2.1371
77.3869	-6.82134	-10.3268	-6.81416	-7.07578	-3.15505	-10.124	-7.56226	-7.60116	-7.0762	-7.39519	2.09047
77.8894	-6.88842	-10.2782	-6.87216	-7.04792	-3.28072	-10.112	-7.54109	-7.5898	-7.15421	-7.41829	2.04283
78.392	-6.94127	-10.2122	-6.92508	-7.02181	-3.39065	-10.0785	-7.52093	-7.58172	-7.22801	-7.43334	1.99385
78.8945	-6.9943	-10.1412	-6.95828	-6.98381	-3.50328	-10.0365	-7.48676	-7.56144	-7.28129	-7.43854	1.94348
79.397	-7.03376	-10.0557	-6.97798	-6.94075	-3.60469	-9.97722	-7.44958	-7.53977	-7.3248	-7.4338	1.89207
79.8995	-7.0624	-9.95669	-6.98705	-6.89372	-3.69876	-9.90246	-7.40608	-7.51294	-7.35372	-7.41931	1.83884
80.402	-7.08589	-9.84917	-6.97297	-6.83278	-3.79101	-9.81774	-7.35198	-7.47661	-7.36409	-7.39358	1.78468
80.9045	-7.08929	-9.72069	-6.95083	-6.77252	-3.8665	-9.71129	-7.29853	-7.44172	-7.36617	-7.3575	1.72852
81.407	-7.0865	-9.58491	-6.90803	-6.69517	-3.94358	-9.59721	-7.22953	-7.3921	-7.34446	-7.30905	1.6712
81.9095	-7.06803	-9.42848	-6.8481	-6.61476	-4.00381	-9.46231	-7.16145	-7.34408	-7.31524	-7.24958	1.61233
82.4121	-7.03165	-9.25862	-6.77724	-6.52193	-4.05856	-9.31408	-7.07952	-7.28275	-7.26452	-7.17654	1.55175
82.9146	-6.98756	-9.07494	-6.68154	-6.41635	-4.10461	-9.15192	-6.99154	-7.2159	-7.20056	-7.09166	1.49051
83.4171	-6.91997	-8.86979	-6.57639	-6.30546	-4.13406	-8.96827	-6.89634	-7.14193	-7.12278	-6.99278	1.4273
83.9196	-6.84073	-8.65636	-6.45168	-6.17421	-4.16153	-8.77599	-6.78614	-7.05309	-7.02429	-6.88045	1.36396
84.4221	-6.74575	-8.41972	-6.30836	-6.03946	-4.16785	-8.5601	-6.67418	-6.96206	-6.91867	-6.75513	1.29956
84.9246	-6.62798	-8.17289	-6.1562	-5.88514	-4.1695	-8.33343	-6.54314	-6.85151	-6.78967	-6.61438	1.23468
85.4271	-6.50144	-7.90978	-5.9803	-5.72116	-4.15585	-8.0897	-6.40934	-6.73731	-6.6539	-6.46209	1.17056
85.9296	-6.35136	-7.62932	-5.79637	-5.54563	-4.12748	-7.82789	-6.26022	-6.60672	-6.49979	-6.29387	1.10578
86.4322	-6.18658	-7.34196	-5.5972	-5.35166	-4.09323	-7.55818	-6.1012	-6.46495	-6.33316	-6.11424	1.04295
86.9347	-6.00943	-7.03347	-5.38116	-5.15377	-4.03701	-7.26657	-5.9352	-6.3145	-6.1577	-5.92098	0.980849
87.4372	-5.80893	-6.72133	-5.16156	-4.93452	-3.9777	-6.97031	-5.75178	-6.14505	-5.96357	-5.71497	0.920536
87.9397	-5.60198	-6.39378	-4.92252	-4.71172	-3.89955	-6.65778	-5.56741	-5.97251	-5.76776	-5.49945	0.863532
88.4422	-5.37656	-6.05787	-4.67972	-4.47431	-3.81166	-6.33605	-5.36439	-5.7795	-5.55326	-5.27037	0.808206
88.9447	-5.13756	-5.71855	-4.42877	-4.22693	-3.7157	-6.00999	-5.15943	-5.58228	-5.33711	-5.03515	0.757932
89.4472	-4.89386	-5.36539	-4.1653	-3.97671	-3.60149	-5.6694	-4.94289	-5.37138	-5.11025	-4.78852	0.710929
89.9497	-4.63129	-5.01746	-3.90587	-3.71086	-3.48722	-5.33316	-4.71797	-5.14985	-4.87607	-4.53664	0.668934
90.4523	-4.36791	-4.65825	-3.63388	-3.44988	-3.35449	-4.98513	-4.49234	-4.92506	-4.64262	-4.27884	0.632835
90.9548	-4.0956	-4.30317	-3.36455	-3.17603	-3.21975	-4.64063	-4.25306	-4.68419	-4.39708	-4.01489	0.601122
91.4573	-3.81413	-3.94851	-3.09636	-2.9055	-3.07656	-4.29612	-4.02022	-4.44666	-4.15966	-3.75152	0.57683
91.9598	-3.538	-3.5909	-2.82192	-2.63355	-2.92296	-3.94847	-3.77579	-4.19471	-3.9124	-3.48208	0.5568
92.4623	-3.25057	-3.24594	-2.56035	-2.35762	-2.77265	-3.61316	-3.5368	-3.94476	-3.67232	-3.21713	0.54375
92.9648	-2.96865	-2.89535	-2.29399	-2.09249	-2.60774	-3.27229	-3.29608	-3.68991	-3.43224	-2.94986	0.535001
93.4673	-2.68852	-2.56038	-2.03665	-1.81956	-2.44921	-2.9469	-3.05404	-3.43036	-3.19254	-2.68646	0.531321
93.9698	-2.40392	-2.2276	-1.78892	-1.56134	-2.28267	-2.62376	-2.82192	-3.17741	-2.96434	-2.42799	0.531993
94.4724	-2.13329	-1.90334	-1.53994	-1.30107	-2.11546	-2.30912	-2.58331	-2.91492	-2.73123	-2.17019	0.534733
94.9749	-1.85859	-1.59462	-1.31022	-1.04932	-1.95292	-2.00988	-2.36018	-2.66465	-2.51508	-1.92394	0.542098
95.4774	-1.59305	-1.28663	-1.08127	-0.807919	-1.78152	-1.71143	-2.13304	-2.40767	-2.29638	-1.67766	0.548547
95.9799	-1.33787	-1.00171	-0.864697	-0.565999	-1.62226	-1.43577	-1.91754	-2.15927	-2.09075	-1.44399	0.558944
96.4824	-1.08069	-0.719338	-0.663325	-0.343895	-1.45516	-1.16267	-1.70782	-1.91411	-1.89227	-1.21548	0.567631
96.9849	-0.842339	-0.455613	-0.463143	-0.119361	-1.29616	-0.908039	-1.50062	-1.6687	-1.6978	-0.994642	0.577232
97.4874	-0.605499	-0.206163	-0.285621	0.0864882	-1.14034	-0.667517	-1.30946	-1.43681	-1.52077	-0.787298	0.587094
97.9899	-0.378437	0.0353656	-0.113092	0.28507	-0.982509	-0.434882	-1.115	-1.19927	-1.34197	-0.582747	0.59361
98.4925	-0.170856	0.24872	0.0453294	0.474057	-0.841155	-0.229928	-0.942469	-0.982098	-1.1862	-0.398289	0.603156
98.995	0.0427072	0.46625	0.200412	0.664036	-0.688065	-0.021081	-0.758819	-0.748129	-1.02254	-0.207248	0.609173
99.4975	0.251342	0.673858	0.323797	0.82098	-0.538748	0.177579	-0.582259	-0.516961	-0.868563	-0.0287749	0.609418
100	0.352374	0.779312	0.325429	0.831726	-0.461148	0.278529	-0.512672	-0.42519	-0.80821	0.0400167	0.602268

## Sheet: M2_LeftLeg_NW
StancePhase	NDevL_Meas1	NDevL_Meas2	NDevL_Meas3	NDevL_Meas4	NDevL_Meas5	NDevL_Meas6	NDevL_Meas7	NDevL_Meas8	NDevL_Meas9	NDevL_Mean	NDevL_SD
0	-5.90183	-4.68228	-5.17906	-4.93012	-5.92613	-5.87874	-5.38382	-5.57085	-5.66956	-5.45804	0.449215
0.502513	-5.85554	-4.63364	-5.10038	-4.82353	-5.87428	-5.8277	-5.32755	-5.50503	-5.6312	-5.39765	0.460225
1.00503	-5.7662	-4.532	-5.03538	-4.71132	-5.7678	-5.72163	-5.22112	-5.38429	-5.55103	-5.29897	0.460525
1.50754	-5.69785	-4.4587	-4.95536	-4.59864	-5.68941	-5.64116	-5.14174	-5.29111	-5.49461	-5.21873	0.467487
2.01005	-5.62542	-4.37102	-4.89027	-4.49954	-5.59715	-5.54449	-5.04891	-5.18407	-5.42398	-5.13165	0.469358
2.51256	-5.54263	-4.29094	-4.81623	-4.38049	-5.51238	-5.45283	-4.9596	-5.07981	-5.35651	-5.04349	0.4744
3.01508	-5.47604	-4.21313	-4.7389	-4.27961	-5.43033	-5.36118	-4.87307	-4.97808	-5.29066	-4.96011	0.478969
3.51759	-5.39201	-4.125	-4.67537	-4.16734	-5.33889	-5.25721	-4.77426	-4.8639	-5.21138	-4.86726	0.481482
4.0201	-5.31711	-4.05584	-4.59369	-4.0593	-5.267	-5.16963	-4.69275	-4.76708	-5.14738	-4.78553	0.487145
4.52261	-5.24491	-3.96877	-4.52789	-3.95934	-5.17901	-5.06258	-4.59174	-4.65102	-5.06188	-4.69412	0.489323
5.02513	-5.15982	-3.89898	-4.45657	-3.84658	-5.10965	-4.9704	-4.50823	-4.55282	-4.99098	-4.61045	0.494028
5.52764	-5.09389	-3.82368	-4.37973	-3.75537	-5.03717	-4.87118	-4.41415	-4.44466	-4.90645	-4.52514	0.496906
6.03015	-5.0152	-3.7477	-4.31895	-3.64775	-4.9667	-4.76958	-4.32359	-4.34064	-4.82191	-4.43911	0.500968
6.53266	-4.94302	-3.68632	-4.24004	-3.55724	-4.91371	-4.68101	-4.2407	-4.24519	-4.74111	-4.36093	0.504338
7.03518	-4.88175	-3.60898	-4.17527	-3.46426	-4.8487	-4.57568	-4.14499	-4.1378	-4.64373	-4.27569	0.508699
7.53769	-4.80705	-3.55358	-4.10741	-3.37057	-4.80923	-4.49102	-4.0699	-4.05213	-4.56254	-4.2026	0.513433
8.0402	-4.75348	-3.48574	-4.03069	-3.29359	-4.76189	-4.3938	-3.97722	-3.94996	-4.45979	-4.12291	0.517951
8.54271	-4.69291	-3.42691	-3.97055	-3.20166	-4.72811	-4.30511	-3.90248	-3.8669	-4.37027	-4.05166	0.525632
9.04523	-4.63452	-3.37459	-3.89133	-3.13351	-4.70544	-4.22311	-3.82138	-3.77866	-4.26999	-3.98139	0.530855
9.54774	-4.5923	-3.3115	-3.82258	-3.0534	-4.67731	-4.13082	-3.7424	-3.69367	-4.16699	-3.91011	0.541248
10.0503	-4.53504	-3.26976	-3.75186	-2.98571	-4.6751	-4.06029	-3.67552	-3.62191	-4.07115	-3.84959	0.549884
10.5528	-4.49614	-3.2111	-3.66784	-2.92386	-4.66139	-3.97406	-3.59516	-3.53765	-3.95696	-3.78046	0.561336
11.0553	-4.45423	-3.16907	-3.59961	-2.85528	-4.66912	-3.90527	-3.53774	-3.4773	-3.86035	-3.72533	0.575712
11.5578	-4.40741	-3.12399	-3.51145	-2.80893	-4.67854	-3.8349	-3.46464	-3.40205	-3.74322	-3.6639	0.588624
12.0603	-4.3782	-3.07605	-3.42986	-2.74678	-4.69014	-3.76299	-3.40898	-3.34499	-3.63803	-3.60845	0.607694
12.5628	-4.33167	-3.0446	-3.34817	-2.70672	-4.72202	-3.7089	-3.35096	-3.28621	-3.52565	-3.55832	0.625134
13.0653	-4.2968	-2.99611	-3.24994	-2.66049	-4.74157	-3.63943	-3.29322	-3.22825	-3.40823	-3.50156	0.646341
13.5678	-4.26139	-2.969	-3.16763	-2.61985	-4.78574	-3.59259	-3.25129	-3.18662	-3.30183	-3.45955	0.670178
14.0704	-4.21284	-2.9306	-3.06629	-2.59255	-4.82218	-3.53623	-3.19504	-3.13113	-3.17638	-3.40703	0.693667
14.5729	-4.18055	-2.89861	-2.96873	-2.55328	-4.86821	-3.48774	-3.16276	-3.10015	-3.07041	-3.36561	0.722072
15.0754	-4.12994	-2.875	-2.87422	-2.5387	-4.92458	-3.44934	-3.11628	-3.05548	-2.94655	-3.32334	0.750452
15.5779	-4.08338	-2.83829	-2.76159	-2.50974	-4.97072	-3.39972	-3.08522	-3.0269	-2.83434	-3.27888	0.780708
16.0804	-4.03993	-2.82303	-2.66606	-2.4981	-5.0389	-3.37328	-3.05472	-2.99961	-2.72029	-3.24599	0.814652
16.5829	-3.97795	-2.79066	-2.55458	-2.48704	-5.09142	-3.33192	-3.0213	-2.97029	-2.6007	-3.20287	0.846783
17.0854	-3.93144	-2.77243	-2.44601	-2.47388	-5.15799	-3.3067	-3.00565	-2.95978	-2.49775	-3.1724	0.883208
17.5879	-3.86974	-2.75247	-2.3461	-2.47967	-5.222	-3.28204	-2.97394	-2.93433	-2.37752	-3.13754	0.918906
18.0905	-3.80647	-2.72625	-2.22949	-2.46976	-5.27932	-3.25347	-2.96537	-2.93332	-2.2803	-3.10486	0.954227
18.593	-3.7522	-2.71688	-2.1335	-2.48343	-5.35067	-3.24402	-2.94344	-2.92025	-2.17011	-3.07939	0.993124
19.0955	-3.67819	-2.68855	-2.02738	-2.48599	-5.40195	-3.21818	-2.93355	-2.92073	-2.07268	-3.04747	1.02679
19.598	-3.61977	-2.67932	-1.92506	-2.4985	-5.46876	-3.21373	-2.92644	-2.92547	-1.9801	-3.02635	1.06532
20.1005	-3.55323	-2.65903	-1.83773	-2.51821	-5.52187	-3.20071	-2.9127	-2.92521	-1.88254	-3.00125	1.09928
20.603	-3.48192	-2.64111	-1.7356	-2.52835	-5.5742	-3.19247	-2.91784	-2.94548	-1.80736	-2.98048	1.13327
21.1055	-3.42676	-2.63223	-1.65619	-2.56047	-5.63104	-3.19547	-2.90524	-2.9497	-1.71723	-2.96381	1.16845
21.608	-3.35425	-2.60711	-1.57109	-2.57543	-5.6689	-3.18467	-2.91406	-2.97716	-1.65283	-2.94505	1.19659
22.1106	-3.29708	-2.60227	-1.48848	-2.60964	-5.72145	-3.19614	-2.9105	-2.99393	-1.58013	-2.93329	1.23046
22.6131	-3.23999	-2.57982	-1.42447	-2.63767	-5.75294	-3.19218	-2.91501	-3.02068	-1.51997	-2.9203	1.25521
23.1156	-3.17503	-2.56818	-1.34568	-2.66696	-5.79	-3.20097	-2.92428	-3.05386	-1.46977	-2.91053	1.28294
23.6181	-3.13076	-2.55604	-1.28901	-2.70908	-5.82144	-3.21098	-2.9231	-3.07847	-1.41345	-2.90359	1.30752
24.1206	-3.07177	-2.53418	-1.22951	-2.73554	-5.83898	-3.21317	-2.94117	-3.124	-1.38218	-2.89672	1.32628
24.6231	-3.0246	-2.52953	-1.1696	-2.78389	-5.86726	-3.23387	-2.94006	-3.15209	-1.33598	-2.89299	1.35035
25.1256	-2.9841	-2.50469	-1.1302	-2.81602	-5.87161	-3.23603	-2.95785	-3.20079	-1.31425	-2.89062	1.36261
25.6281	-2.9318	-2.49685	-1.0754	-2.86044	-5.88661	-3.25634	-2.96438	-3.23976	-1.28573	-2.88859	1.38137
26.1307	-2.90142	-2.4791	-1.04059	-2.90455	-5.88722	-3.26792	-2.97462	-3.28419	-1.26553	-2.88946	1.39271
26.6332	-2.85936	-2.46029	-1.00512	-2.94129	-5.88188	-3.27963	-2.99135	-3.33644	-1.25655	-2.89021	1.40187
27.1357	-2.82354	-2.45184	-0.965525	-2.99497	-5.88124	-3.30236	-2.99399	-3.37625	-1.23695	-2.89185	1.41458
27.6382	-2.79971	-2.42493	-0.947153	-3.02944	-5.85885	-3.30784	-3.0158	-3.43643	-1.24108	-2.89569	1.41599
28.1407	-2.76075	-2.41744	-0.912488	-3.08312	-5.85005	-3.33316	-3.01751	-3.47786	-1.22777	-2.89779	1.42612
28.6432	-2.74237	-2.39269	-0.894579	-3.12422	-5.82118	-3.34209	-3.03531	-3.53648	-1.23421	-2.90257	1.42658
29.1457	-2.71624	-2.37564	-0.877743	-3.16946	-5.79569	-3.35931	-3.04353	-3.58636	-1.23336	-2.90637	1.42898
29.6482	-2.6899	-2.35969	-0.852774	-3.22068	-5.76807	-3.37797	-3.05133	-3.63678	-1.23433	-2.91017	1.43281
30.1508	-2.67964	-2.3309	-0.848991	-3.25738	-5.72572	-3.38463	-3.06769	-3.69599	-1.24602	-2.91522	1.42836
30.6533	-2.65239	-2.31956	-0.828367	-3.31304	-5.69753	-3.40873	-3.06718	-3.73894	-1.24166	-2.9186	1.43284
31.1558	-2.64245	-2.28716	-0.820871	-3.34895	-5.64831	-3.41257	-3.08591	-3.80084	-1.25837	-2.92283	1.42822
31.6583	-2.62966	-2.26939	-0.816389	-3.39891	-5.61194	-3.43119	-3.08478	-3.84281	-1.25526	-2.9267	1.42827
32.1608	-2.61046	-2.24302	-0.800227	-3.44181	-5.56767	-3.44159	-3.09722	-3.89769	-1.26672	-2.9296	1.42837
32.6633	-2.61024	-2.21202	-0.805056	-3.48035	-5.51964	-3.44799	-3.10267	-3.94455	-1.27118	-2.93263	1.42396
33.1658	-2.59315	-2.1925	-0.793283	-3.53038	-5.4838	-3.46584	-3.10429	-3.98655	-1.27167	-2.93572	1.42692
33.6683	-2.58883	-2.15246	-0.791018	-3.56095	-5.43054	-3.4641	-3.117	-4.03757	-1.28344	-2.93621	1.42323
34.1709	-2.58723	-2.1306	-0.793942	-3.60992	-5.39666	-3.48051	-3.11108	-4.06837	-1.27549	-2.93931	1.42453
34.6734	-2.57402	-2.09206	-0.782148	-3.64142	-5.34987	-3.48094	-3.12459	-4.11568	-1.2871	-2.93865	1.42521
35.1759	-2.58118	-2.0579	-0.790816	-3.67999	-5.31017	-3.48621	-3.11948	-4.14186	-1.27872	-2.93848	1.42417
35.6784	-2.57362	-2.02657	-0.783714	-3.71798	-5.27648	-3.49442	-3.12554	-4.17582	-1.28108	-2.93947	1.42757
36.1809	-2.57334	-1.97951	-0.782457	-3.74379	-5.23149	-3.48785	-3.12779	-4.20235	-1.2786	-2.93413	1.42731
36.6834	-2.58147	-1.95013	-0.788745	-3.78484	-5.20686	-3.49873	-3.12317	-4.21848	-1.26806	-2.93561	1.43022
37.1859	-2.57429	-1.89939	-0.778015	-3.80414	-5.16598	-3.48916	-3.13213	-4.24373	-1.27065	-2.92861	1.43249
37.6884	-2.58733	-1.86104	-0.787221	-3.83851	-5.14074	-3.49199	-3.12129	-4.24563	-1.2518	-2.92506	1.43456
38.191	-2.58976	-1.81606	-0.782461	-3.85984	-5.11322	-3.48845	-3.12966	-4.26205	-1.25199	-2.9215	1.43791
38.6935	-2.59394	-1.76345	-0.780365	-3.87996	-5.08262	-3.47786	-3.12105	-4.25786	-1.23387	-2.91011	1.44066
39.196	-2.61219	-1.72405	-0.788627	-3.90562	-5.06842	-3.48003	-3.12083	-4.25783	-1.22379	-2.90904	1.44373
39.6985	-2.61385	-1.66304	-0.778559	-3.91257	-5.03793	-3.4614	-3.11984	-4.25323	-1.21256	-2.89477	1.447
40.201	-2.63467	-1.61963	-0.787912	-3.93589	-5.02792	-3.45977	-3.10884	-4.23521	-1.19071	-2.88895	1.45052
40.7035	-2.6511	-1.56129	-0.785785	-3.93776	-5.00759	-3.44347	-3.11322	-4.22873	-1.18495	-2.87932	1.45288
41.206	-2.66459	-1.50491	-0.783262	-3.94874	-4.99297	-3.42901	-3.09674	-4.19866	-1.15789	-2.86409	1.45735
41.7085	-2.69724	-1.45414	-0.79361	-3.95247	-4.98692	-3.41942	-3.0983	-4.18308	-1.15029	-2.8595	1.45918
42.2111	-2.7141	-1.38596	-0.784527	-3.94646	-4.96803	-3.39271	-3.08449	-4.14969	-1.12783	-2.83931	1.46287
42.7136	-2.74729	-1.33662	-0.793398	-3.95082	-4.96977	-3.38341	-3.07558	-4.11827	-1.11187	-2.83189	1.46619
43.2161	-2.78226	-1.26697	-0.792901	-3.93222	-4.95529	-3.35374	-3.06846	-4.08619	-1.09966	-2.8153	1.46749
43.7186	-2.80913	-1.20836	-0.788172	-3.9284	-4.95386	-3.33384	-3.04795	-4.03857	-1.07563	-2.79821	1.47255
44.2211	-2.85716	-1.14622	-0.797633	-3.90608	-4.95115	-3.30924	-3.04374	-4.00476	-1.07105	-2.78745	1.47295
44.7236	-2.89035	-1.07443	-0.786173	-3.88537	-4.94174	-3.27426	-3.01762	-3.94745	-1.04622	-2.76262	1.47726
45.2261	-2.93381	-1.0183	-0.789865	-3.86399	-4.94846	-3.25268	-3.00748	-3.90378	-1.04075	-2.75101	1.47989
45.7286	-2.98318	-0.940502	-0.785697	-3.82556	-4.93655	-3.20873	-2.98351	-3.84489	-1.02341	-2.72578	1.48175
46.2312	-3.01806	-0.880231	-0.77268	-3.80091	-4.94208	-3.17965	-2.96038	-3.78495	-1.00946	-2.70538	1.4874
46.7337	-3.07168	-0.807712	-0.773899	-3.75234	-4.93672	-3.13656	-2.94118	-3.72749	-1.00174	-2.68326	1.4885
47.2362	-3.1104	-0.735423	-0.752253	-3.71507	-4.93213	-3.0913	-2.90513	-3.65187	-0.978405	-2.65244	1.49496
47.7387	-3.14989	-0.672284	-0.741544	-3.66521	-4.93544	-3.05182	-2.88561	-3.59125	-0.973761	-2.62965	1.4986
48.2412	-3.19669	-0.591017	-0.723807	-3.60955	-4.92157	-2.99207	-2.84345	-3.50718	-0.94671	-2.59245	1.50374
48.7437	-3.22254	-0.53031	-0.692151	-3.56045	-4.92535	-2.94855	-2.81473	-3.43518	-0.934455	-2.56263	1.5111
49.2462	-3.26218	-0.451402	-0.674314	-3.48993	-4.91067	-2.88423	-2.77427	-3.35091	-0.910377	-2.52314	1.51538
49.7487	-3.28856	-0.382885	-0.632788	-3.43541	-4.90358	-2.82624	-2.73099	-3.26296	-0.883653	-2.48301	1.52457
50.2513	-3.30706	-0.314939	-0.599014	-3.36033	-4.89411	-2.76512	-2.69463	-3.18162	-0.863978	-2.44231	1.53015
50.7538	-3.33499	-0.236464	-0.561411	-3.29254	-4.87219	-2.69036	-2.63946	-3.08138	-0.824721	-2.39261	1.53829
51.2563	-3.33893	-0.177136	-0.507759	-3.22129	-4.86405	-2.63021	-2.60228	-2.99917	-0.803823	-2.3494	1.54625
51.7588	-3.35156	-0.0976125	-0.4703	-3.13908	-4.83376	-2.54739	-2.54394	-2.89654	-0.760773	-2.29344	1.55216
52.2613	-3.35456	-0.0366197	-0.411779	-3.07152	-4.81632	-2.47885	-2.49808	-2.80695	-0.730471	-2.24502	1.56093
52.7638	-3.34221	0.0325919	-0.360345	-2.98281	-4.78719	-2.39945	-2.44463	-2.7111	-0.692118	-2.18747	1.56576
53.2663	-3.3406	0.102294	-0.310379	-2.9117	-4.75367	-2.31663	-2.38635	-2.61157	-0.648831	-2.13083	1.57245
53.7688	-3.31459	0.158696	-0.244062	-2.82764	-4.72817	-2.24395	-2.33909	-2.52474	-0.616999	-2.07562	1.57759
54.2714	-3.29175	0.233178	-0.196703	-2.74684	-4.6827	-2.15167	-2.27248	-2.42018	-0.565468	-2.01051	1.58086
54.7739	-3.26465	0.285462	-0.131738	-2.67287	-4.65397	-2.07844	-2.22546	-2.33701	-0.534665	-1.95704	1.5855
55.2764	-3.21721	0.353628	-0.0730005	-2.58443	-4.60786	-1.98828	-2.15954	-2.23693	-0.485041	-1.88874	1.58676
55.7789	-3.18188	0.412592	-0.0207616	-2.51643	-4.56753	-1.90514	-2.10478	-2.14987	-0.44802	-1.83131	1.58858
56.2814	-3.12516	0.467689	0.0480684	-2.42986	-4.52852	-1.82438	-2.04647	-2.06145	-0.408581	-1.76763	1.58948
56.7839	-3.0666	0.535196	0.0960535	-2.35891	-4.47659	-1.73039	-1.98098	-1.96779	-0.363404	-1.70149	1.58789
57.2864	-3.01017	0.582137	0.15818	-2.28323	-4.44206	-1.6551	-1.92971	-1.89061	-0.334782	-1.64504	1.58762
57.7889	-2.93068	0.64958	0.215532	-2.20467	-4.38823	-1.55945	-1.85828	-1.79526	-0.287496	-1.57322	1.58469
58.2915	-2.86353	0.700492	0.261888	-2.1407	-4.34918	-1.47908	-1.80673	-1.72198	-0.263174	-1.518	1.58132
58.794	-2.77993	0.758438	0.324969	-2.05898	-4.30408	-1.39203	-1.73825	-1.63382	-0.223856	-1.44973	1.57864
59.2965	-2.68928	0.82097	0.366034	-1.99883	-4.25569	-1.30073	-1.67855	-1.55642	-0.196474	-1.38766	1.57267
59.799	-2.60652	0.869893	0.41751	-1.92361	-4.22104	-1.22338	-1.61887	-1.48106	-0.171794	-1.32876	1.56893
60.3015	-2.49976	0.940211	0.465814	-1.85807	-4.16882	-1.12653	-1.54929	-1.39754	-0.139977	-1.25933	1.56326
60.804	-2.40384	0.990975	0.498865	-1.79526	-4.13665	-1.05002	-1.49656	-1.3327	-0.128343	-1.20595	1.55685
61.3065	-2.29776	1.0586	0.548349	-1.72223	-4.09176	-0.959168	-1.42318	-1.24871	-0.0984012	-1.13714	1.55267
61.809	-2.17977	1.1221	0.575219	-1.66827	-4.05363	-0.874276	-1.36953	-1.18597	-0.0917107	-1.08065	1.5452
62.3116	-2.07465	1.18159	0.608621	-1.5945	-4.02223	-0.79563	-1.30142	-1.11002	-0.0728321	-1.02012	1.54069
62.8141	-1.94703	1.25809	0.640767	-1.53929	-3.9788	-0.702862	-1.23961	-1.04153	-0.0634429	-0.957079	1.53542
63.3166	-1.82789	1.3152	0.654199	-1.47375	-3.95642	-0.631288	-1.18154	-0.97779	-0.0603494	-0.904403	1.52958
63.8191	-1.70642	1.39428	0.683936	-1.40955	-3.91758	-0.540878	-1.11112	-0.902469	-0.0475037	-0.839701	1.52708
64.3216	-1.56982	1.46001	0.691809	-1.35456	-3.89447	-0.465627	-1.0597	-0.846932	-0.0565934	-0.788432	1.52241
64.8241	-1.45062	1.53106	0.703025	-1.28266	-3.86984	-0.387402	-0.987525	-0.771069	-0.0470105	-0.729116	1.52074
65.3266	-1.31359	1.60981	0.715806	-1.23113	-3.84187	-0.303646	-0.934121	-0.714476	-0.0592452	-0.674718	1.52014
65.8291	-1.18287	1.67244	0.707631	-1.16006	-3.83173	-0.237172	-0.868766	-0.646196	-0.0615185	-0.623138	1.51915
66.3317	-1.05934	1.75652	0.715718	-1.10146	-3.80559	-0.15138	-0.806561	-0.581328	-0.0698104	-0.567025	1.52226
66.8342	-0.920382	1.81995	0.703484	-1.03856	-3.80142	-0.0866627	-0.751238	-0.523631	-0.0872969	-0.52064	1.5247
67.3367	-0.803457	1.89629	0.691243	-0.968156	-3.78859	-0.010283	-0.680855	-0.451104	-0.0923159	-0.46747	1.52966
67.8392	-0.677038	1.96842	0.683092	-0.912231	-3.78284	0.0615115	-0.630658	-0.399283	-0.120359	-0.423265	1.53723
68.3417	-0.556027	2.03051	0.651848	-0.835133	-3.78864	0.123419	-0.559622	-0.32711	-0.12999	-0.376748	1.54447
68.8442	-0.453015	2.10789	0.635991	-0.777292	-3.78342	0.200167	-0.505534	-0.272747	-0.159832	-0.334199	1.55571
69.3467	-0.337341	2.16057	0.60144	-0.70374	-3.80247	0.253471	-0.442124	-0.21004	-0.182833	-0.295897	1.56712
69.8492	-0.247429	2.22966	0.563218	-0.635906	-3.80843	0.323321	-0.378537	-0.148401	-0.209063	-0.256841	1.58028
70.3518	-0.158015	2.28161	0.531221	-0.572363	-3.83117	0.377679	-0.325102	-0.09849	-0.248169	-0.226978	1.59587
70.8543	-0.0726585	2.33001	0.474387	-0.495764	-3.85735	0.429978	-0.254716	-0.0332768	-0.273519	-0.194767	1.61123
71.3568	-0.0140551	2.38186	0.431483	-0.440212	-3.88081	0.487272	-0.206085	0.0080497	-0.323588	-0.172899	1.62902
71.8593	0.0538991	2.40811	0.371753	-0.365973	-3.92618	0.52181	-0.138272	0.066511	-0.357104	-0.151717	1.64716
72.3618	0.0957825	2.44847	0.304507	-0.31176	-3.95783	0.572082	-0.0867657	0.106179	-0.409857	-0.137688	1.66591
72.8643	0.128021	2.46018	0.245037	-0.252972	-4.01307	0.597024	-0.0308938	0.147855	-0.460012	-0.130981	1.68575
73.3668	0.158816	2.47386	0.159064	-0.197705	-4.0637	0.626163	0.0260341	0.188037	-0.511491	-0.126769	1.70544
73.8693	0.157334	2.47618	0.0845434	-0.160386	-4.12136	0.646823	0.0667335	0.209498	-0.579961	-0.135621	1.72526
74.3719	0.161548	2.45605	-0.00536002	-0.11167	-4.19439	0.648174	0.122475	0.243638	-0.634577	-0.146013	1.74531
74.8744	0.142389	2.44249	-0.107286	-0.0929745	-4.25699	0.658395	0.151404	0.248535	-0.715775	-0.169979	1.76418
75.3769	0.105731	2.39304	-0.201064	-0.0655334	-4.34537	0.636481	0.193104	0.264155	-0.783602	-0.20034	1.7829
75.8794	0.0707131	2.34843	-0.323317	-0.0607269	-4.42312	0.621732	0.214742	0.25751	-0.870283	-0.24048	1.80028
76.3819	0.00124798	2.27756	-0.437829	-0.067391	-4.51698	0.584277	0.230847	0.243604	-0.959799	-0.293829	1.81607
76.8844	-0.0665561	2.1903	-0.566947	-0.0789904	-4.61755	0.533213	0.243842	0.224755	-1.05008	-0.354223	1.83095
77.3869	-0.152727	2.09815	-0.713146	-0.12365	-4.7148	0.479656	0.230172	0.177855	-1.16235	-0.431204	1.84293
77.8894	-0.262556	1.96947	-0.851888	-0.163845	-4.83596	0.39224	0.224772	0.137987	-1.26237	-0.516905	1.85402
78.392	-0.367983	1.84595	-1.02096	-0.242374	-4.94492	0.310792	0.184091	0.0619505	-1.39134	-0.61831	1.86164
78.8945	-0.506991	1.6866	-1.18634	-0.326007	-5.07745	0.194889	0.146151	-0.0117523	-1.51129	-0.732466	1.86785
79.397	-0.648916	1.52037	-1.36509	-0.433928	-5.20883	0.0714821	0.082007	-0.111939	-1.64989	-0.860526	1.87077
79.8995	-0.803113	1.33868	-1.56471	-0.568269	-5.34672	-0.0681788	0.000986733	-0.228623	-1.79663	-1.00406	1.87107
80.402	-0.985509	1.12849	-1.75672	-0.707759	-5.50314	-0.238047	-0.0882973	-0.353363	-1.94343	-1.16086	1.8693
80.9045	-1.16198	0.92215	-1.97859	-0.888111	-5.65015	-0.406912	-0.213294	-0.513037	-2.11572	-1.33396	1.86292
81.407	-1.36878	0.678789	-2.19913	-1.06741	-5.82382	-0.615406	-0.335303	-0.669218	-2.27673	-1.51967	1.85623
81.9095	-1.58325	0.438612	-2.42967	-1.28214	-5.98947	-0.824592	-0.496511	-0.863768	-2.46683	-1.72196	1.84362
82.4121	-1.80324	0.175435	-2.68216	-1.5077	-6.16987	-1.06017	-0.659779	-1.05955	-2.65079	-1.93531	1.83087
82.9146	-2.05309	-0.10298	-2.92501	-1.74784	-6.35886	-1.31477	-0.847948	-1.27936	-2.85093	-2.16453	1.81373
83.4171	-2.29567	-0.381118	-3.19418	-2.0165	-6.54248	-1.57296	-1.0552	-1.51692	-3.062	-2.40411	1.79357
83.9196	-2.56167	-0.689994	-3.46186	-2.2811	-6.74834	-1.86512	-1.26659	-1.75753	-3.27025	-2.65583	1.77313
84.4221	-2.83786	-0.988126	-3.73345	-2.57962	-6.94002	-2.1503	-1.51128	-2.02963	-3.50393	-2.91936	1.74598
84.9246	-3.11093	-1.31191	-4.02474	-2.87227	-7.14933	-2.464	-1.74857	-2.29288	-3.72463	-3.18881	1.7213
85.4271	-3.41066	-1.63544	-4.30208	-3.1848	-7.35414	-2.78052	-2.01768	-2.58593	-3.97019	-3.47127	1.68989
85.9296	-3.70039	-1.96227	-4.599	-3.50494	-7.55698	-3.1031	-2.28453	-2.87487	-4.20859	-3.75496	1.65886
86.4322	-4.00251	-2.30655	-4.89191	-3.82176	-7.7713	-3.44523	-2.56562	-3.17614	-4.45584	-4.04854	1.62589
86.9347	-4.31412	-2.63496	-5.18038	-4.15912	-7.96733	-3.77394	-2.8596	-3.48819	-4.71138	-4.34322	1.58823
87.4372	-4.61263	-2.98463	-5.48355	-4.47882	-8.17838	-4.1252	-3.14637	-3.79152	-4.95613	-4.63969	1.55381
87.9397	-4.93026	-3.31881	-5.76668	-4.81627	-8.37245	-4.46248	-3.45619	-4.11598	-5.21977	-4.93988	1.51227
88.4422	-5.2345	-3.65753	-6.05999	-5.13984	-8.56693	-4.80502	-3.74824	-4.42171	-5.46352	-5.23303	1.47431
88.9447	-5.53774	-3.99641	-6.34463	-5.4621	-8.75925	-5.14783	-4.05764	-4.74366	-5.72142	-5.53008	1.43253
89.4472	-5.84724	-4.31692	-6.61464	-5.78477	-8.93222	-5.47241	-4.35501	-5.05318	-5.96588	-5.81581	1.38991
89.9497	-6.13384	-4.6487	-6.89219	-6.08514	-9.11351	-5.80709	-4.65032	-5.36052	-6.20644	-6.09975	1.34917
90.4523	-6.42904	-4.95318	-7.14287	-6.39377	-9.26874	-6.11382	-4.94755	-5.66979	-6.44772	-6.37405	1.30368
90.9548	-6.70753	-5.26094	-7.39344	-6.67304	-9.42548	-6.42203	-5.22282	-5.95767	-6.66652	-6.63661	1.26274
91.4573	-6.97119	-5.5519	-7.6309	-6.95162	-9.56701	-6.71177	-5.50771	-6.25531	-6.89385	-6.89347	1.21765
91.9598	-7.23649	-5.82459	-7.84456	-7.21051	-9.69129	-6.98147	-5.76364	-6.52469	-7.0925	-7.12997	1.17524
92.4623	-7.47117	-6.09599	-8.05968	-7.44864	-9.81534	-7.24741	-6.02177	-6.79653	-7.29261	-7.36102	1.13257
92.9648	-7.70331	-6.33376	-8.2433	-7.6812	-9.90931	-7.4781	-6.25966	-7.04853	-7.47276	-7.56999	1.08921
93.4673	-7.91736	-6.57202	-8.41849	-7.87801	-10.005	-7.70668	-6.48137	-7.2848	-7.63644	-7.76668	1.04892
93.9698	-8.10532	-6.7808	-8.5785	-8.07224	-10.0755	-7.90409	-6.69757	-7.51559	-7.79438	-7.94711	1.00637
94.4724	-8.29127	-6.97458	-8.7083	-8.23252	-10.1334	-8.08447	-6.88171	-7.7148	-7.92024	-8.10459	0.967627
94.9749	-8.44342	-7.15601	-8.83589	-8.37778	-10.1824	-8.2507	-7.06723	-7.91505	-8.04658	-8.25279	0.927399
95.4774	-8.58414	-7.30465	-8.93063	-8.50424	-10.2026	-8.38308	-7.21903	-8.08166	-8.13904	-8.37212	0.889729
95.9799	-8.70909	-7.45193	-9.0118	-8.59857	-10.2238	-8.51261	-7.36457	-8.2415	-8.22399	-8.48198	0.852542
96.4824	-8.80177	-7.56422	-9.07942	-8.68743	-10.2144	-8.6069	-7.48918	-8.37982	-8.28747	-8.56784	0.816096
96.9849	-8.89161	-7.66831	-9.11488	-8.73811	-10.1991	-8.69236	-7.5913	-8.49517	-8.32743	-8.63536	0.782167
97.4874	-8.95072	-7.75286	-9.14882	-8.78225	-10.168	-8.75841	-7.68853	-8.60453	-8.36169	-8.69065	0.747704
97.9899	-8.99401	-7.81219	-9.15417	-8.7996	-10.115	-8.79963	-7.75199	-8.67963	-8.36182	-8.71867	0.717057
98.4925	-9.02916	-7.86952	-9.14639	-8.79703	-10.0645	-8.83936	-7.81669	-8.75459	-8.3636	-8.74232	0.686319
98.995	-9.03164	-7.89285	-9.1258	-8.77905	-9.98027	-8.84556	-7.85133	-8.79927	-8.33091	-8.73741	0.657937
99.4975	-9.03159	-7.91575	-9.08853	-8.74048	-9.88966	-8.85055	-7.87953	-8.83661	-8.28876	-8.72461	0.629588
100	-9.02466	-7.91895	-9.09441	-8.74609	-9.83681	-8.84503	-7.89089	-8.85153	-8.27174	-8.72001	0.61684

[truncated: 2 more sheets: M2_RightLeg_NH, M2_RightLeg_NW]
