# Supplementary material for: A minimal markerset for three-dimensional foot function assessment: measuring navicular drop and drift under dynamic conditions
Source: J Foot Ankle Res. 2018 Apr 18;11:15. doi: 10.1186/s13047-018-0257-2 (PMC5907216; doi:10.1186/s13047-018-0257-2)
Supplement: Supplementary file 2 — Dataset. The dataset used for this article. A ZIP-archive with one text file (comma separated values;.csv) per participant, containing the stance-normalized navicular height and width time series from all analyzed steps. (ZIP 8335 kb) [file 13047_2018_257_MOESM2_ESM.zip › 13047_2018_257_MOESM3_ESM/ZAFA16R2.xlsx]

## Sheet: M1a_LeftLeg_NH
StancePhase	NEleL_Meas1	NEleL_Meas2	NEleL_Meas3	NEleL_Meas4	NEleL_Meas5	NEleL_Meas6	NEleL_Meas7	NEleL_Meas8	NEleL_Meas9	NEleL_Mean	NEleL_SD
0	-0.791004	-1.55159	-0.623028	-1.22274	0.0492989	-2.19668	-1.44085	-1.33469	0.682052	-0.936581	0.878364
0.502513	-0.871748	-1.60241	-0.700115	-1.33296	-0.048873	-2.23828	-1.5072	-1.42664	0.618387	-1.0122	0.871437
1.00503	-0.95376	-1.69948	-0.766153	-1.44553	-0.149757	-2.28387	-1.57907	-1.55025	0.552566	-1.09726	0.871726
1.50754	-1.02177	-1.77851	-0.825265	-1.53271	-0.237864	-2.31515	-1.63284	-1.6514	0.475294	-1.16891	0.86428
2.01005	-1.07993	-1.85339	-0.865177	-1.61585	-0.318426	-2.34592	-1.68708	-1.75332	0.390278	-1.23654	0.857106
2.51256	-1.13739	-1.91253	-0.889688	-1.69421	-0.400992	-2.36053	-1.73754	-1.84607	0.30234	-1.2974	0.845236
3.01508	-1.1881	-1.9513	-0.908463	-1.75275	-0.479595	-2.35669	-1.77068	-1.91946	0.212461	-1.34606	0.826011
3.51759	-1.22002	-1.97744	-0.914999	-1.79431	-0.542069	-2.34786	-1.78977	-1.97911	0.116913	-1.38318	0.804424
4.0201	-1.23873	-1.99483	-0.899834	-1.83086	-0.594255	-2.32796	-1.80497	-2.03234	0.0120104	-1.41242	0.781202
4.52261	-1.25323	-1.99515	-0.87055	-1.85312	-0.645176	-2.28536	-1.80848	-2.07108	-0.10097	-1.43146	0.750898
5.02513	-1.25488	-1.97276	-0.835973	-1.85211	-0.685651	-2.23115	-1.79045	-2.08676	-0.216293	-1.43623	0.714684
5.52764	-1.23534	-1.93494	-0.787924	-1.8402	-0.70691	-2.17124	-1.75991	-2.08652	-0.329066	-1.42801	0.67985
6.03015	-1.20434	-1.88852	-0.719176	-1.82068	-0.718494	-2.09165	-1.72387	-2.0777	-0.439156	-1.40929	0.646808
6.53266	-1.16861	-1.82771	-0.639701	-1.7797	-0.726551	-1.99375	-1.67145	-2.05247	-0.549268	-1.3788	0.610724
7.03518	-1.11782	-1.74579	-0.556828	-1.72025	-0.719939	-1.89187	-1.59852	-2.00406	-0.659529	-1.33496	0.573547
7.53769	-1.0481	-1.64898	-0.461243	-1.65575	-0.694428	-1.77908	-1.51772	-1.94137	-0.764999	-1.27908	0.542287
8.0402	-0.971979	-1.54641	-0.34862	-1.57874	-0.6623	-1.64623	-1.43112	-1.87178	-0.859067	-1.21292	0.518166
8.54271	-0.892693	-1.43476	-0.231164	-1.48061	-0.626423	-1.50715	-1.32673	-1.78729	-0.93893	-1.1362	0.497841
9.04523	-0.798806	-1.30616	-0.114353	-1.37468	-0.575176	-1.36681	-1.20681	-1.68243	-1.00708	-1.04803	0.482411
9.54774	-0.690919	-1.16473	0.012038	-1.26623	-0.509316	-1.21149	-1.08443	-1.56718	-1.06725	-0.949945	0.476191
10.0503	-0.582162	-1.02067	0.149391	-1.14206	-0.442056	-1.04578	-0.95578	-1.44814	-1.1193	-0.845174	0.478405
10.5528	-0.471174	-0.872809	0.284247	-1.00515	-0.3719	-0.884096	-0.810434	-1.31658	-1.15887	-0.734085	0.484523
11.0553	-0.346684	-0.712271	0.413919	-0.870155	-0.287536	-0.717464	-0.656838	-1.16808	-1.18197	-0.61412	0.493971
11.5578	-0.213953	-0.540707	0.549354	-0.730336	-0.194268	-0.538592	-0.505718	-1.01362	-1.18929	-0.486348	0.508665
12.0603	-0.0853482	-0.36899	0.688915	-0.57649	-0.104269	-0.363099	-0.348446	-0.859119	-1.1852	-0.355783	0.526553
12.5628	0.044594	-0.198699	0.818817	-0.422193	-0.0118462	-0.193513	-0.179196	-0.695375	-1.17272	-0.223348	0.544258
13.0653	0.18503	-0.0210112	0.939719	-0.273667	0.0921661	-0.0157835	-0.0113587	-0.519377	-1.15009	-0.0860418	0.562067
13.5678	0.326279	0.16471	1.0629	-0.117364	0.198148	0.162515	0.149023	-0.343138	-1.11304	0.0544491	0.580401
14.0704	0.458416	0.347443	1.18396	0.0441321	0.296466	0.327822	0.313353	-0.171509	-1.05992	0.193351	0.596291
14.5729	0.590661	0.523037	1.29009	0.19535	0.396511	0.491549	0.481098	0.00550818	-0.994059	0.331082	0.607955
15.0754	0.728971	0.700129	1.38566	0.342913	0.504232	0.658732	0.637148	0.189829	-0.920339	0.469697	0.617543
15.5779	0.860809	0.882151	1.48146	0.496897	0.607253	0.812564	0.78251	0.369	-0.840039	0.605845	0.626553
16.0804	0.980762	1.05913	1.57032	0.643694	0.700373	0.954008	0.929197	0.539832	-0.749763	0.736395	0.632556
16.5829	1.10096	1.22487	1.6411	0.77685	0.795673	1.09746	1.07055	0.713237	-0.645803	0.863877	0.632646
17.0854	1.22321	1.38729	1.70142	0.910855	0.8949	1.23291	1.19411	0.889972	-0.529016	0.989518	0.627668
17.5879	1.33381	1.55236	1.76057	1.04389	0.984539	1.34946	1.30822	1.05735	-0.404746	1.10949	0.620784
18.0905	1.43253	1.7116	1.80896	1.16041	1.06453	1.46154	1.42215	1.21397	-0.277902	1.22198	0.612817
18.593	1.53227	1.85683	1.83808	1.26755	1.14773	1.572	1.52435	1.37145	-0.14878	1.32905	0.601932
19.0955	1.62989	1.99462	1.85839	1.37645	1.23106	1.66432	1.60801	1.5293	-0.0144142	1.43085	0.588163
19.598	1.71221	2.13312	1.87704	1.47379	1.30167	1.7437	1.68625	1.67487	0.126077	1.52542	0.573866
20.1005	1.78424	2.26603	1.88284	1.5533	1.36462	1.82414	1.76246	1.80877	0.26834	1.61275	0.559821
20.603	1.85766	2.38375	1.8705	1.63036	1.43147	1.89364	1.82269	1.94309	0.40559	1.69319	0.546022
21.1055	1.92474	2.49108	1.85249	1.70395	1.49461	1.94474	1.86736	2.07596	0.534316	1.76547	0.535171
21.608	1.97493	2.59795	1.83316	1.7587	1.54362	1.99394	1.91076	2.19499	0.656331	1.82937	0.529383
22.1106	2.01779	2.70055	1.80033	1.80233	1.58788	2.04128	1.94936	2.30264	0.774798	1.88633	0.526849
22.6131	2.06194	2.78836	1.7522	1.84684	1.63584	2.07119	1.97049	2.41101	0.888767	1.93629	0.526308
23.1156	2.09606	2.86387	1.70218	1.87938	1.67623	2.09244	1.98172	2.51673	0.992553	1.97791	0.530331
23.6181	2.11369	2.938	1.65147	1.89393	1.70254	2.11725	1.99477	2.60775	1.08072	2.01113	0.540956
24.1206	2.1275	3.00965	1.58778	1.90642	1.72707	2.13179	2.00012	2.68831	1.15298	2.03685	0.557358
24.6231	2.14174	3.0679	1.5128	1.91639	1.75382	2.1318	1.98962	2.77024	1.2133	2.05529	0.577451
25.1256	2.14326	3.11277	1.43994	1.90872	1.76951	2.13433	1.97608	2.84866	1.26429	2.0664	0.59941
25.6281	2.1309	3.15553	1.36723	1.8912	1.77257	2.13613	1.96563	2.91216	1.30332	2.07052	0.623367
26.1307	2.11859	3.19795	1.28313	1.87627	1.77645	2.12284	1.94524	2.96659	1.32496	2.068	0.651422
26.6332	2.1055	3.22947	1.19265	1.85147	1.78001	2.10587	1.91336	3.02323	1.32695	2.05872	0.683069
27.1357	2.07842	3.24759	1.1083	1.81075	1.76988	2.09481	1.88466	3.07566	1.31279	2.04254	0.714304
27.6382	2.04122	3.26323	1.02519	1.77013	1.74951	2.07441	1.85821	3.11322	1.28788	2.02033	0.744276
28.1407	2.00667	3.28088	0.933289	1.72958	1.73139	2.04353	1.82084	3.14323	1.25377	1.99369	0.776315
28.6432	1.96871	3.29086	0.84045	1.67415	1.70938	2.01875	1.77797	3.17606	1.20704	1.9626	0.810205
29.1457	1.91585	3.28816	0.757444	1.61149	1.67192	1.9936	1.74253	3.20386	1.14414	1.92544	0.841653
29.6482	1.85636	3.28247	0.676844	1.55417	1.62715	1.95533	1.70701	3.21691	1.06642	1.88252	0.871057
30.1508	1.80015	3.28061	0.590524	1.49015	1.58496	1.91717	1.66149	3.22384	0.979617	1.8365	0.902673
30.6533	1.73712	3.27433	0.508372	1.4132	1.53538	1.88557	1.61699	3.23395	0.888311	1.78814	0.934912
31.1558	1.65947	3.25645	0.438581	1.33906	1.47063	1.84426	1.58162	3.23809	0.791813	1.73555	0.962563
31.6583	1.57908	3.235	0.371439	1.26805	1.40251	1.79488	1.5433	3.22771	0.686123	1.67868	0.987567
32.1608	1.50192	3.21894	0.300885	1.18532	1.33697	1.7527	1.49785	3.21262	0.569696	1.61966	1.01562
32.6633	1.41571	3.20222	0.237987	1.09799	1.26175	1.70822	1.4592	3.20091	0.446316	1.55892	1.0448
33.1658	1.31771	3.17606	0.18785	1.01863	1.17401	1.65067	1.42882	3.1824	0.321825	1.49533	1.06936
33.6683	1.22162	3.14635	0.138985	0.935578	1.08734	1.59471	1.39318	3.14995	0.198496	1.42958	1.09094
34.1709	1.12864	3.12349	0.087614	0.842281	1.00291	1.54371	1.35485	3.11447	0.0735258	1.3635	1.11494
34.6734	1.02607	3.10377	0.0453447	0.754054	0.908001	1.48146	1.32726	3.08274	-0.0566474	1.29689	1.14055
35.1759	0.916255	3.07716	0.0140181	0.671563	0.804931	1.41292	1.30502	3.04385	-0.191184	1.22828	1.16353
35.6784	0.812505	3.04683	-0.0188561	0.580089	0.707045	1.35212	1.27648	2.9922	-0.32474	1.15819	1.18448
36.1809	0.71107	3.02389	-0.0543737	0.486137	0.610718	1.28759	1.25026	2.93954	-0.452478	1.08915	1.20687
36.6834	0.600523	3.00724	-0.0808217	0.402224	0.504677	1.21157	1.23607	2.89121	-0.574405	1.02203	1.2304
37.1859	0.487866	2.98633	-0.0995625	0.317088	0.396053	1.13995	1.223	2.83572	-0.694098	0.954705	1.25193
37.6884	0.384298	2.96158	-0.123269	0.223764	0.296179	1.0732	1.20405	2.7691	-0.813357	0.886171	1.27156
38.191	0.28199	2.94426	-0.150282	0.137006	0.197399	0.996036	1.19169	2.70374	-0.928963	0.819209	1.29296
38.6935	0.172526	2.93602	-0.169562	0.0577835	0.0914694	0.916453	1.18953	2.64353	-1.03526	0.755833	1.31642
39.196	0.0664211	2.92643	-0.18572	-0.0286237	-0.0109524	0.846678	1.18373	2.57667	-1.12961	0.693891	1.33715
39.6985	-0.0288803	2.91311	-0.210913	-0.11648	-0.102225	0.773789	1.17352	2.50084	-1.21456	0.632022	1.35396
40.201	-0.124329	2.90662	-0.240641	-0.193398	-0.193017	0.693267	1.17219	2.42874	-1.29428	0.572795	1.3726
40.7035	-0.224607	2.91109	-0.264804	-0.270315	-0.287692	0.621546	1.17633	2.36263	-1.36947	0.517188	1.39513
41.206	-0.317444	2.91665	-0.29043	-0.35472	-0.37368	0.556393	1.17258	2.29044	-1.43643	0.462596	1.41534
41.7085	-0.400104	2.91794	-0.327591	-0.432438	-0.447901	0.484045	1.16681	2.21132	-1.49127	0.40898	1.43063
42.2111	-0.485071	2.92386	-0.368505	-0.502183	-0.522448	0.415029	1.1701	2.1379	-1.53454	0.359349	1.44697
42.7136	-0.572639	2.94043	-0.404322	-0.578686	-0.597342	0.359301	1.17311	2.07067	-1.57076	0.313307	1.46654
43.2161	-0.650329	2.95876	-0.443849	-0.656917	-0.659944	0.302876	1.16652	1.99733	-1.60347	0.267886	1.48359
43.7186	-0.720271	2.97066	-0.494422	-0.724529	-0.712224	0.244009	1.16163	1.91829	-1.63149	0.223517	1.49671
44.2211	-0.794685	2.98283	-0.545682	-0.792088	-0.76639	0.19849	1.16464	1.84573	-1.65059	0.182473	1.51115
44.7236	-0.869423	3.00293	-0.59074	-0.867539	-0.81856	0.160974	1.1626	1.77828	-1.65876	0.144418	1.52679
45.2261	-0.933373	3.02372	-0.639639	-0.937161	-0.857955	0.118689	1.15257	1.70352	-1.65901	0.10793	1.53824
45.7286	-0.993055	3.03496	-0.696601	-0.999261	-0.891522	0.0832836	1.1484	1.62318	-1.65652	0.0725407	1.54648
46.2312	-1.05867	3.04084	-0.749676	-1.06846	-0.930273	0.0615001	1.14977	1.54904	-1.6534	0.0378529	1.55654
46.7337	-1.12215	3.05029	-0.79488	-1.14019	-0.967215	0.0378974	1.14324	1.47817	-1.64704	0.00423589	1.56672
47.2362	-1.17522	3.05827	-0.843697	-1.20188	-0.994953	0.012743	1.13273	1.39857	-1.63391	-0.0274818	1.57252
47.7387	-1.22783	3.05335	-0.898501	-1.26343	-1.02448	0.000601439	1.13073	1.31354	-1.6145	-0.0589467	1.57571
48.2412	-1.28683	3.0376	-0.94804	-1.33283	-1.06374	-0.00682321	1.12985	1.23455	-1.59373	-0.0922231	1.57931
48.7437	-1.34143	3.02143	-0.992444	-1.39647	-1.10268	-0.020861	1.11856	1.15734	-1.57634	-0.125877	1.58164
49.2462	-1.38731	3.00316	-1.04444	-1.45202	-1.13749	-0.0285516	1.1057	1.07065	-1.56249	-0.1592	1.58192
49.7487	-1.43652	2.97164	-1.10383	-1.51383	-1.18084	-0.0260249	1.09872	0.979389	-1.54875	-0.195561	1.58194
50.2513	-1.49165	2.92696	-1.15934	-1.57784	-1.23556	-0.0293215	1.08474	0.894614	-1.53326	-0.235628	1.5804
50.7538	-1.54079	2.88031	-1.21385	-1.63146	-1.28937	-0.0355717	1.05746	0.811081	-1.51911	-0.275699	1.57594
51.2563	-1.58432	2.83315	-1.2792	-1.68417	-1.3421	-0.0313332	1.02955	0.718804	-1.51198	-0.316844	1.57206
51.7588	-1.63492	2.77491	-1.35176	-1.74436	-1.40568	-0.0272703	1.00269	0.624538	-1.51452	-0.364042	1.56988
52.2613	-1.69078	2.70332	-1.42063	-1.79878	-1.47703	-0.0324516	0.962843	0.538761	-1.52403	-0.41542	1.56485
52.7638	-1.74043	2.62909	-1.49103	-1.84467	-1.54341	-0.0324468	0.911432	0.45503	-1.53583	-0.465807	1.55701
53.2663	-1.7885	2.55617	-1.57299	-1.89619	-1.60847	-0.0260037	0.861988	0.363954	-1.54867	-0.517635	1.55132
53.7688	-1.84582	2.47456	-1.6596	-1.94977	-1.68207	-0.0287758	0.809845	0.27278	-1.56584	-0.574966	1.5461
54.2714	-1.90561	2.37903	-1.7411	-1.99272	-1.75658	-0.0348785	0.7431	0.19031	-1.59092	-0.634374	1.53614
54.7739	-1.95789	2.27865	-1.82475	-2.03411	-1.82151	-0.0323153	0.669945	0.108341	-1.6233	-0.692993	1.52419
55.2764	-2.01054	2.17928	-1.91839	-2.08271	-1.88439	-0.0337931	0.600747	0.0179079	-1.6585	-0.754487	1.51452
55.7789	-2.07098	2.07208	-2.01281	-2.12577	-1.95239	-0.045908	0.525334	-0.0731174	-1.69309	-0.819628	1.50285
56.2814	-2.1288	1.94957	-2.10041	-2.1602	-2.01501	-0.0535767	0.436556	-0.157222	-1.72844	-0.88417	1.48496
56.7839	-2.17736	1.81915	-2.19027	-2.20021	-2.06556	-0.0586001	0.346936	-0.243644	-1.76891	-0.948719	1.46486
57.2864	-2.22704	1.68872	-2.28784	-2.24287	-2.11448	-0.0759359	0.261038	-0.340071	-1.8165	-1.01722	1.44585
57.7889	-2.28145	1.55158	-2.38244	-2.2755	-2.16551	-0.0969295	0.165905	-0.437452	-1.86802	-1.08776	1.4241
58.2915	-2.32862	1.39889	-2.46907	-2.30681	-2.20699	-0.111407	0.0610212	-0.529196	-1.91813	-1.1567	1.3965
58.794	-2.36638	1.23616	-2.55813	-2.34603	-2.2371	-0.133396	-0.0397325	-0.625057	-1.96472	-1.22604	1.36574
59.2965	-2.40644	1.07295	-2.65252	-2.38084	-2.26808	-0.166221	-0.13835	-0.731144	-2.01047	-1.2979	1.33477
59.799	-2.44835	0.905175	-2.7409	-2.40785	-2.30016	-0.194258	-0.247001	-0.837428	-2.05901	-1.36998	1.30206
60.3015	-2.48032	0.723394	-2.82125	-2.44134	-2.32215	-0.221927	-0.359474	-0.938472	-2.1101	-1.44129	1.26506
60.804	-2.50499	0.531292	-2.90468	-2.47901	-2.33726	-0.262478	-0.464078	-1.04454	-2.15941	-1.51391	1.22545
61.3065	-2.53396	0.339728	-2.99156	-2.50824	-2.35771	-0.304677	-0.568801	-1.16032	-2.20317	-1.58763	1.18676
61.809	-2.56301	0.147744	-3.07064	-2.53753	-2.37966	-0.34065	-0.682288	-1.27532	-2.24238	-1.66042	1.1481
62.3116	-2.58223	-0.0538155	-3.14301	-2.57661	-2.39328	-0.385242	-0.79364	-1.38561	-2.28164	-1.73279	1.10664
62.8141	-2.59886	-0.263144	-3.21993	-2.6136	-2.40584	-0.438623	-0.896365	-1.50207	-2.32416	-1.80695	1.06526
63.3166	-2.62301	-0.468869	-3.29936	-2.64488	-2.42728	-0.485616	-1.00247	-1.62824	-2.36835	-1.88312	1.02826
63.8191	-2.64741	-0.669167	-3.37094	-2.68477	-2.44974	-0.533329	-1.11516	-1.7535	-2.41011	-1.95935	0.993042
64.3216	-2.66547	-0.872858	-3.43879	-2.73151	-2.4659	-0.59308	-1.22161	-1.8756	-2.44811	-2.03477	0.956967
64.8241	-2.68813	-1.08082	-3.51364	-2.77234	-2.48596	-0.651911	-1.32194	-2.00582	-2.48597	-2.11184	0.924861
65.3266	-2.72242	-1.28258	-3.59101	-2.81534	-2.51603	-0.704846	-1.4291	-2.14637	-2.52892	-2.19296	0.899193
65.8291	-2.75842	-1.47426	-3.66159	-2.8703	-2.54534	-0.76728	-1.54015	-2.28655	-2.57874	-2.27585	0.8754
66.3317	-2.79318	-1.66409	-3.73173	-2.92542	-2.57018	-0.836745	-1.64343	-2.42555	-2.63285	-2.35813	0.853665
66.8342	-2.83899	-1.85555	-3.81034	-2.97654	-2.60223	-0.899522	-1.74537	-2.57464	-2.68847	-2.44352	0.838759
67.3367	-2.89783	-2.03965	-3.89019	-3.03763	-2.64307	-0.965449	-1.85653	-2.73433	-2.74716	-2.53465	0.828132
67.8392	-2.95803	-2.21073	-3.96343	-3.10698	-2.68075	-1.04387	-1.9684	-2.89354	-2.81428	-2.62667	0.817645
68.3417	-3.02045	-2.37608	-4.03822	-3.17152	-2.71598	-1.12079	-2.07301	-3.05233	-2.89407	-2.71805	0.811399
68.8442	-3.09676	-2.54157	-4.12131	-3.23864	-2.76059	-1.1942	-2.18112	-3.22105	-2.98573	-2.81566	0.811314
69.3467	-3.18365	-2.70032	-4.20366	-3.31782	-2.81169	-1.27917	-2.29808	-3.39786	-3.08517	-2.91971	0.811657
69.8492	-3.26961	-2.84539	-4.27969	-3.39708	-2.85817	-1.37011	-2.41192	-3.57124	-3.19024	-3.02149	0.811843
70.3518	-3.35924	-2.98262	-4.35905	-3.4715	-2.9051	-1.45459	-2.5202	-3.74196	-3.30332	-3.12195	0.816613
70.8543	-3.46189	-3.11975	-4.4461	-3.55426	-2.96267	-1.54397	-2.63527	-3.91935	-3.42841	-3.23018	0.824047
71.3568	-3.56968	-3.25225	-4.53057	-3.64345	-3.02381	-1.64447	-2.75606	-4.09989	-3.56596	-3.3429	0.830224
71.8593	-3.67313	-3.37228	-4.60913	-3.72564	-3.07949	-1.74112	-2.8701	-4.27236	-3.71152	-3.45053	0.837696
72.3618	-3.77987	-3.4839	-4.69186	-3.80737	-3.13801	-1.83459	-2.98086	-4.43867	-3.85974	-3.55721	0.847703
72.8643	-3.89574	-3.59613	-4.77988	-3.89778	-3.20612	-1.93881	-3.09901	-4.60754	-4.00908	-3.67001	0.856762
73.3668	-4.00975	-3.70676	-4.86177	-3.98503	-3.27328	-2.04561	-3.21738	-4.7745	-4.16181	-3.78176	0.86506
73.8693	-4.11574	-3.8071	-4.93628	-4.06371	-3.33349	-2.1446	-3.32603	-4.92937	-4.31952	-3.8862	0.874752
74.3719	-4.22316	-3.89864	-5.01296	-4.14647	-3.39676	-2.24849	-3.43323	-5.07559	-4.47923	-3.9905	0.883621
74.8744	-4.33367	-3.99034	-5.08974	-4.23173	-3.46521	-2.36062	-3.54536	-5.22167	-4.63474	-4.09701	0.890476
75.3769	-4.43488	-4.08185	-5.15506	-4.30623	-3.52635	-2.46603	-3.6511	-5.36251	-4.78154	-4.19617	0.897483
75.8794	-4.52474	-4.16406	-5.21004	-4.376	-3.5781	-2.56803	-3.74527	-5.48895	-4.91961	-4.28609	0.903279
76.3819	-4.61324	-4.2359	-5.2636	-4.45044	-3.63098	-2.67899	-3.8386	-5.60557	-5.05119	-4.37428	0.905587
76.8844	-4.69804	-4.30593	-5.31131	-4.51843	-3.68301	-2.78854	-3.93155	-5.72035	-5.17598	-4.45924	0.907359
77.3869	-4.76733	-4.37584	-5.3427	-4.5745	-3.72228	-2.88853	-4.01119	-5.82748	-5.28948	-4.53326	0.909581
77.8894	-4.82342	-4.43672	-5.36156	-4.63114	-3.75137	-2.99221	-4.07787	-5.91857	-5.38621	-4.59767	0.907744
78.392	-4.87573	-4.48498	-5.37636	-4.68742	-3.78048	-3.09993	-4.14186	-5.99898	-5.46416	-4.65666	0.901829
78.8945	-4.91857	-4.52818	-5.38133	-4.73007	-3.80422	-3.19712	-4.198	-6.0757	-5.52536	-4.70651	0.896442
79.397	-4.94214	-4.56981	-5.36825	-4.76426	-3.81282	-3.28924	-4.23537	-6.14178	-5.57197	-4.74396	0.890303
79.8995	-4.95256	-4.60176	-5.34403	-4.79912	-3.81309	-3.38657	-4.26034	-6.18925	-5.60232	-4.77211	0.879508
80.402	-4.9575	-4.61843	-5.31685	-4.82358	-3.81345	-3.47701	-4.28165	-6.22384	-5.61172	-4.79156	0.866264
80.9045	-4.94887	-4.62629	-5.27991	-4.83135	-3.80552	-3.55473	-4.29114	-6.25141	-5.597	-4.79847	0.853231
81.407	-4.92032	-4.63116	-5.22695	-4.83436	-3.78242	-3.63299	-4.28315	-6.26411	-5.55987	-4.79281	0.837521
81.9095	-4.8815	-4.62707	-5.16655	-4.83239	-3.7537	-3.70943	-4.26904	-6.25481	-5.5054	-4.77777	0.817585
82.4121	-4.83796	-4.60729	-5.10445	-4.81258	-3.72425	-3.77034	-4.25393	-6.23006	-5.43723	-4.75312	0.796744
82.9146	-4.78015	-4.57693	-5.03139	-4.78004	-3.68314	-3.82301	-4.22724	-6.19531	-5.35449	-4.71686	0.776706
83.4171	-4.7055	-4.54335	-4.94228	-4.74509	-3.62685	-3.87558	-4.18828	-6.14263	-5.25402	-4.66929	0.754827
83.9196	-4.6252	-4.50215	-4.84621	-4.69803	-3.56616	-3.91492	-4.14905	-6.0661	-5.13498	-4.61142	0.729421
84.4221	-4.54062	-4.44499	-4.74608	-4.63264	-3.50174	-3.93757	-4.1078	-5.97334	-5.00059	-4.54282	0.703058
84.9246	-4.4407	-4.37457	-4.63129	-4.56135	-3.42185	-3.95676	-4.05288	-5.86948	-4.85504	-4.46266	0.678846
85.4271	-4.32622	-4.29882	-4.49909	-4.48509	-3.32724	-3.96815	-3.98835	-5.74632	-4.69911	-4.37093	0.655167
85.9296	-4.20795	-4.21525	-4.35962	-4.39102	-3.22904	-3.95965	-3.92398	-5.59904	-4.52964	-4.26835	0.628779
86.4322	-4.08275	-4.11474	-4.21387	-4.28379	-3.12417	-3.94063	-3.85223	-5.43619	-4.34354	-4.15466	0.602507
86.9347	-3.9399	-3.99784	-4.05119	-4.17438	-3.00186	-3.91782	-3.76411	-5.26238	-4.14176	-4.02792	0.581164
87.4372	-3.78406	-3.8733	-3.87184	-4.05351	-2.86722	-3.87778	-3.66835	-5.06904	-3.92872	-3.8882	0.561863
87.9397	-3.62494	-3.74147	-3.68683	-3.9143	-2.73034	-3.81972	-3.57086	-4.85244	-3.70777	-3.73874	0.54076
88.4422	-3.45603	-3.59358	-3.49521	-3.76936	-2.58437	-3.75697	-3.46051	-4.62222	-3.47773	-3.57955	0.523467
88.9447	-3.26896	-3.4283	-3.28677	-3.62048	-2.42058	-3.68356	-3.33325	-4.38278	-3.23465	-3.40659	0.514338
89.4472	-3.07237	-3.25475	-3.06482	-3.45452	-2.2476	-3.58908	-3.20058	-4.12565	-2.97673	-3.22068	0.507891
89.9497	-2.87383	-3.07606	-2.8406	-3.27576	-2.07285	-3.48492	-3.06321	-3.84877	-2.70696	-3.02699	0.502697
90.4523	-2.66396	-2.88414	-2.61086	-3.09614	-1.88657	-3.37646	-2.90903	-3.56331	-2.43022	-2.82452	0.50517
90.9548	-2.43763	-2.6755	-2.36621	-2.90689	-1.68354	-3.25011	-2.74018	-3.27329	-2.14837	-2.60908	0.514738
91.4573	-2.20609	-2.45869	-2.11288	-2.70068	-1.47533	-3.10772	-2.56843	-2.96966	-1.85875	-2.38425	0.525997
91.9598	-1.97337	-2.23917	-1.86159	-2.49083	-1.26597	-2.96262	-2.38908	-2.65132	-1.55792	-2.15465	0.54074
92.4623	-1.72823	-2.00983	-1.60665	-2.28047	-1.04402	-2.80694	-2.19199	-2.3299	-1.2465	-1.91606	0.561519
92.9648	-1.46978	-1.76512	-1.33986	-2.05642	-0.808687	-2.63177	-1.98531	-2.00809	-0.929363	-1.66605	0.584855
93.4673	-1.21082	-1.51257	-1.06998	-1.82318	-0.573034	-2.45025	-1.77856	-1.67615	-0.610848	-1.41171	0.608733
93.9698	-0.951338	-1.25997	-0.806042	-1.59427	-0.336989	-2.26587	-1.56275	-1.33437	-0.290576	-1.1558	0.634039
94.4724	-0.679944	-1.00211	-0.539806	-1.36161	-0.0890732	-2.06463	-1.33242	-0.995268	0.0352712	-0.892176	0.660103
94.9749	-0.400646	-0.73198	-0.264984	-1.11758	0.166427	-1.85111	-1.10045	-0.660384	0.368437	-0.621364	0.68719
95.4774	-0.126307	-0.455899	0.00714868	-0.876627	0.416291	-1.63848	-0.871888	-0.319408	0.705041	-0.351125	0.715885
95.9799	0.147319	-0.184003	0.269163	-0.6432	0.66466	-1.41704	-0.635414	0.0260169	1.03803	-0.0816073	0.742755
96.4824	0.43001	0.0863563	0.530618	-0.403941	0.921109	-1.17995	-0.392086	0.363032	1.36297	0.190902	0.765917
96.9849	0.712749	0.363146	0.794619	-0.163676	1.17612	-0.942463	-0.156781	0.691712	1.68059	0.461779	0.788816
97.4874	0.984069	0.641769	1.0475	0.0624739	1.41785	-0.7063	0.0714079	1.02262	1.99312	0.726056	0.811598
97.9899	1.2518	0.910495	1.28437	0.282372	1.65414	-0.45784	0.303242	1.35225	2.29873	0.986619	0.830295
98.4925	1.5212	1.16953	1.51427	0.503392	1.89038	-0.20539	0.530622	1.66728	2.5903	1.2424	0.845803
98.995	1.77959	1.42548	1.74548	0.709884	2.11367	0.0337997	0.737674	1.96471	2.85931	1.48551	0.861506
99.4975	2.04593	1.6849	1.96304	0.920131	2.33881	0.300929	0.95641	2.28106	3.13204	1.73592	0.872671
100	2.15369	1.93329	1.99595	1.02775	2.42962	0.510573	1.10406	2.54463	3.21509	1.87941	0.853026

## Sheet: M1a_LeftLeg_NW
StancePhase	NDevL_Meas1	NDevL_Meas2	NDevL_Meas3	NDevL_Meas4	NDevL_Meas5	NDevL_Meas6	NDevL_Meas7	NDevL_Meas8	NDevL_Meas9	NDevL_Mean	NDevL_SD
0	0.668154	-0.00343986	0.17347	-0.826728	0.168763	-0.573013	1.35832	-0.336273	-0.367575	0.0290756	0.671049
0.502513	0.75493	0.0273521	0.26578	-0.783822	0.2462	-0.539158	1.43481	-0.308931	-0.332402	0.0849727	0.689801
1.00503	0.830773	0.102808	0.340243	-0.735495	0.312627	-0.471715	1.53469	-0.254423	-0.29532	0.151577	0.705175
1.50754	0.909881	0.171177	0.409545	-0.67831	0.382443	-0.407877	1.63329	-0.200649	-0.256612	0.218099	0.719661
2.01005	0.992859	0.23617	0.48711	-0.625035	0.456202	-0.351687	1.72313	-0.154538	-0.212955	0.283472	0.734548
2.51256	1.0623	0.308455	0.565505	-0.58075	0.517207	-0.286247	1.80306	-0.109465	-0.158917	0.346794	0.744647
3.01508	1.12281	0.392054	0.630321	-0.527549	0.570528	-0.20973	1.88914	-0.0540272	-0.0937134	0.413315	0.750217
3.51759	1.18819	0.474971	0.688728	-0.469782	0.630319	-0.141191	1.9752	0.00285392	-0.0225974	0.480744	0.755942
4.0201	1.24942	0.550168	0.752634	-0.424224	0.688211	-0.0736252	2.04517	0.0493958	0.048557	0.542856	0.760304
4.52261	1.29272	0.627423	0.811875	-0.379781	0.731223	0.00797123	2.10797	0.0943993	0.119287	0.601455	0.759431
5.02513	1.32843	0.713676	0.854677	-0.324978	0.770103	0.0883825	2.17633	0.148239	0.194265	0.661014	0.756198
5.52764	1.36724	0.798664	0.891858	-0.27636	0.815933	0.159302	2.23709	0.200552	0.277004	0.719032	0.75321
6.03015	1.39588	0.872868	0.93315	-0.238558	0.856186	0.239212	2.28007	0.240696	0.36474	0.771583	0.746656
6.53266	1.40551	0.944193	0.965963	-0.193298	0.882685	0.326211	2.32037	0.278852	0.450393	0.820097	0.736091
7.03518	1.41068	1.02202	0.981871	-0.144219	0.910176	0.401527	2.36383	0.324155	0.529406	0.866606	0.726556
7.53769	1.41725	1.09844	0.9945	-0.108253	0.94473	0.47523	2.39338	0.36496	0.603643	0.90932	0.717492
8.0402	1.40961	1.16199	1.01069	-0.0744413	0.971064	0.559941	2.40712	0.392058	0.677853	0.94621	0.704484
8.54271	1.3853	1.21815	1.01638	-0.0306167	0.986385	0.638063	2.42236	0.416969	0.752776	0.978418	0.690074
9.04523	1.36109	1.27812	1.00722	0.00702289	1.00665	0.70456	2.43632	0.447491	0.822879	1.00793	0.678253
9.54774	1.33719	1.33685	0.99873	0.0335381	1.03151	0.778528	2.43224	0.470963	0.881438	1.03344	0.665811
10.0503	1.2981	1.38164	0.994326	0.0675004	1.04474	0.854481	2.41699	0.479884	0.927235	1.05165	0.650666
10.5528	1.24805	1.41525	0.979275	0.105945	1.04934	0.915112	2.40557	0.487037	0.965127	1.06341	0.637099
11.0553	1.20331	1.45027	0.953316	0.131796	1.06062	0.973913	2.38737	0.498871	0.999835	1.07326	0.625701
11.5578	1.15829	1.48518	0.932531	0.155746	1.07233	1.04109	2.3503	0.502137	1.03013	1.08086	0.612162
12.0603	1.09954	1.50726	0.916526	0.190541	1.07013	1.09791	2.30844	0.491429	1.05008	1.08132	0.597659
12.5628	1.03686	1.5168	0.890738	0.220317	1.06289	1.14376	2.2708	0.480713	1.05598	1.07543	0.58624
13.0653	0.983411	1.52721	0.858832	0.239778	1.06322	1.19825	2.22176	0.475024	1.05091	1.06871	0.575303
13.5678	0.928514	1.54065	0.836281	0.267727	1.05997	1.25301	2.15709	0.460768	1.0417	1.06063	0.561952
14.0704	0.862599	1.54497	0.818832	0.301942	1.04276	1.29354	2.09428	0.434565	1.03181	1.04726	0.550234
14.5729	0.799601	1.53753	0.792821	0.325302	1.025	1.33649	2.03403	0.411023	1.01828	1.03112	0.541852
15.0754	0.747908	1.53116	0.765335	0.348212	1.01482	1.38907	1.95961	0.393418	0.99635	1.01621	0.531933
15.5779	0.693529	1.53107	0.750152	0.383959	0.997703	1.43199	1.87551	0.3678	0.96621	0.999769	0.521038
16.0804	0.632167	1.52604	0.739398	0.416997	0.968801	1.46845	1.79827	0.332631	0.934185	0.979661	0.515203
16.5829	0.579974	1.51034	0.721087	0.441445	0.944127	1.51698	1.72039	0.302769	0.90683	0.960438	0.511948
17.0854	0.539592	1.49537	0.705225	0.476044	0.926238	1.56582	1.62854	0.279647	0.884736	0.944579	0.50547
17.5879	0.495764	1.48917	0.703062	0.519123	0.89951	1.60289	1.53498	0.249174	0.863032	0.928523	0.501155
18.0905	0.449975	1.48227	0.703583	0.55324	0.865289	1.64649	1.45149	0.211616	0.837937	0.911321	0.50492
18.593	0.418355	1.46642	0.69714	0.588233	0.839921	1.70003	1.36469	0.181789	0.811886	0.896497	0.509197
19.0955	0.39753	1.45095	0.696057	0.637818	0.820021	1.74382	1.2681	0.159231	0.791381	0.884991	0.509755
19.598	0.372995	1.44619	0.708466	0.686672	0.790934	1.78445	1.17852	0.129863	0.780092	0.875354	0.516236
20.1005	0.351606	1.44498	0.720956	0.728185	0.75975	1.8385	1.10001	0.0956475	0.775171	0.868312	0.530719
20.603	0.347208	1.43687	0.72691	0.780978	0.740659	1.89116	1.01653	0.0710953	0.771006	0.864714	0.542198
21.1055	0.350848	1.42839	0.740367	0.843901	0.724744	1.93316	0.929561	0.0538787	0.766099	0.863439	0.55116
21.608	0.350609	1.43142	0.765962	0.89905	0.700242	1.98385	0.856068	0.030153	0.765179	0.864726	0.568152
22.1106	0.357738	1.44148	0.788789	0.955537	0.678924	2.04274	0.791592	0.00356478	0.774106	0.870496	0.589574
22.6131	0.381998	1.4466	0.80576	1.02743	0.670927	2.09043	0.721415	-0.011849	0.793418	0.880681	0.605514
23.1156	0.410101	1.45013	0.831884	1.09946	0.66312	2.13679	0.654571	-0.0201887	0.817868	0.893748	0.621107
23.6181	0.434375	1.46482	0.868082	1.16409	0.648265	2.196	0.604305	-0.0348488	0.842481	0.90973	0.643565
24.1206	0.469125	1.48922	0.898925	1.23974	0.641179	2.25075	0.559033	-0.0505784	0.868189	0.929509	0.666408
24.6231	0.518923	1.51061	0.925145	1.32571	0.646582	2.29503	0.508991	-0.0540283	0.900588	0.953061	0.684467
25.1256	0.568129	1.52896	0.961866	1.40347	0.648927	2.34878	0.468595	-0.0510223	0.943249	0.980106	0.703538
25.6281	0.614636	1.55707	1.00626	1.48137	0.646424	2.40768	0.444329	-0.0543428	0.993243	1.01074	0.725999
26.1307	0.674057	1.5966	1.04338	1.57387	0.654858	2.45345	0.420366	-0.0572152	1.04405	1.04482	0.746873
26.6332	0.745091	1.63486	1.07782	1.66571	0.672846	2.49909	0.394168	-0.0471335	1.09258	1.08167	0.765147
27.1357	0.811702	1.66844	1.12393	1.74838	0.684469	2.55597	0.382063	-0.0315211	1.14219	1.12062	0.783696
27.6382	0.877412	1.7094	1.17531	1.84025	0.693551	2.60489	0.382316	-0.0223299	1.19841	1.16213	0.802658
28.1407	0.956739	1.76242	1.21844	1.9411	0.714646	2.6435	0.378708	-0.0113079	1.26205	1.20736	0.820782
28.6432	1.04235	1.81563	1.26151	2.03179	0.740418	2.69167	0.376612	0.0130849	1.32777	1.25565	0.837481
29.1457	1.11978	1.8624	1.3172	2.12009	0.756807	2.74126	0.390491	0.0419686	1.38974	1.30442	0.852324
29.6482	1.19774	1.91322	1.37589	2.22097	0.77293	2.77583	0.410926	0.0644184	1.44777	1.3533	0.866726
30.1508	1.28766	1.97546	1.42629	2.31922	0.800299	2.8111	0.425311	0.0900658	1.50708	1.40472	0.88158
30.6533	1.37712	2.03881	1.47965	2.40557	0.826797	2.85504	0.445736	0.129322	1.57171	1.45886	0.894104
31.1558	1.45549	2.09381	1.54607	2.49851	0.842413	2.88725	0.481348	0.171955	1.63927	1.5129	0.903455
31.6583	1.53581	2.1488	1.61314	2.5984	0.860471	2.90916	0.517315	0.208188	1.70307	1.56604	0.913281
32.1608	1.62502	2.21349	1.67236	2.68572	0.887845	2.93978	0.547746	0.248859	1.75914	1.62	0.923156
32.6633	1.70751	2.27989	1.73721	2.76784	0.909328	2.96744	0.588578	0.303046	1.8102	1.67456	0.928884
33.1658	1.77828	2.33641	1.81443	2.86038	0.920419	2.97824	0.641382	0.359236	1.86197	1.72786	0.932062
33.6683	1.85309	2.38875	1.88945	2.94836	0.93678	2.99024	0.689456	0.408877	1.91604	1.78012	0.936512
34.1709	1.93325	2.44846	1.957	3.02196	0.959619	3.00787	0.735073	0.463817	1.96759	1.83274	0.939361
34.6734	2.00209	2.51043	2.03192	3.09991	0.972774	3.01056	0.794094	0.531616	2.01059	1.88489	0.938016
35.1759	2.06096	2.56169	2.1171	3.18326	0.977909	3.004	0.859979	0.59956	2.04449	1.93433	0.936066
35.6784	2.12585	2.60502	2.19663	3.25226	0.990784	3.00589	0.918136	0.660408	2.07481	1.98109	0.934502
36.1809	2.19197	2.65314	2.26884	3.31406	1.00673	3.00178	0.978432	0.726865	2.10678	2.02762	0.930163
36.6834	2.24382	2.70434	2.34907	3.38496	1.01092	2.98132	1.05267	0.804883	2.13952	2.07461	0.924114
37.1859	2.28891	2.74529	2.43611	3.45032	1.01097	2.96436	1.12757	0.880802	2.16725	2.11906	0.918886
37.6884	2.34117	2.77584	2.51363	3.49991	1.0205	2.95161	1.19413	0.948974	2.18634	2.15912	0.912264
38.191	2.39038	2.80932	2.58371	3.55266	1.02958	2.92328	1.26733	1.02296	2.19984	2.19767	0.903652
38.6935	2.42455	2.84761	2.66113	3.61026	1.02681	2.88901	1.35182	1.10709	2.21445	2.23697	0.896115
39.196	2.45624	2.87791	2.7405	3.6528	1.02455	2.86435	1.43061	1.18703	2.23319	2.27413	0.888871
39.6985	2.49514	2.89715	2.80609	3.68709	1.03218	2.8326	1.50244	1.25885	2.25231	2.30709	0.87947
40.201	2.52683	2.91831	2.86382	3.72988	1.03582	2.78738	1.5837	1.33673	2.26581	2.3387	0.870385
40.7035	2.54434	2.94675	2.9273	3.7668	1.02894	2.74945	1.67051	1.42326	2.27249	2.36998	0.863293
41.206	2.5634	2.97092	2.98764	3.78716	1.02684	2.71591	1.74625	1.5036	2.27741	2.39768	0.855384
41.7085	2.58797	2.98485	3.03133	3.80989	1.03337	2.6687	1.8179	1.57567	2.28606	2.42175	0.846368
42.2111	2.60153	3.00022	3.06826	3.83722	1.03267	2.62108	1.89926	1.65414	2.29813	2.44583	0.838903
42.7136	2.60325	3.02537	3.1101	3.84912	1.02404	2.58597	1.9788	1.73986	2.30789	2.46938	0.832376
43.2161	2.60978	3.05058	3.14496	3.85199	1.02363	2.54539	2.0445	1.81783	2.31095	2.48884	0.825244
43.7186	2.61873	3.0672	3.16226	3.86299	1.02923	2.49705	2.1099	1.88802	2.30949	2.50499	0.818389
44.2211	2.61383	3.08475	3.17494	3.86812	1.02528	2.46163	2.18257	1.96547	2.31001	2.52073	0.812185
44.7236	2.60039	3.11398	3.19166	3.85637	1.01714	2.43266	2.24586	2.04931	2.31612	2.53594	0.806108
45.2261	2.59352	3.1476	3.19823	3.84663	1.01961	2.39403	2.29518	2.12467	2.32468	2.54935	0.800273
45.7286	2.58484	3.17487	3.18788	3.84175	1.02494	2.36129	2.34718	2.1935	2.32969	2.56066	0.794066
46.2312	2.5606	3.20261	3.17593	3.82176	1.02029	2.34375	2.40097	2.27074	2.32944	2.56957	0.78765
46.7337	2.53163	3.24329	3.16779	3.79275	1.01644	2.32198	2.43884	2.3536	2.32873	2.57723	0.78295
47.2362	2.50944	3.29244	3.14838	3.77225	1.02494	2.29687	2.4651	2.42731	2.33362	2.58559	0.778811
47.7387	2.48102	3.33757	3.11562	3.74685	1.03365	2.28775	2.4956	2.49556	2.34476	2.59315	0.77272
48.2412	2.43755	3.38187	3.08659	3.70538	1.03419	2.28437	2.52166	2.57281	2.35687	2.59792	0.767599
48.7437	2.39428	3.43835	3.06325	3.66679	1.04134	2.27259	2.52988	2.65424	2.36509	2.60287	0.766271
49.2462	2.35815	3.50519	3.03054	3.63478	1.06186	2.26963	2.53334	2.72533	2.37084	2.60996	0.764918
49.7487	2.31426	3.56861	2.99058	3.58987	1.08105	2.28103	2.54357	2.79148	2.38048	2.61566	0.762155
50.2513	2.26067	3.62777	2.9601	3.53811	1.09608	2.28665	2.54647	2.86642	2.39825	2.62006	0.762569
50.7538	2.21513	3.6952	2.93667	3.49757	1.12297	2.29064	2.53596	2.94324	2.42147	2.62876	0.765688
51.2563	2.17892	3.77182	2.90536	3.45566	1.16198	2.3105	2.5293	3.00779	2.44342	2.64053	0.767187
51.7588	2.13685	3.84335	2.87166	3.40105	1.19676	2.3325	2.52958	3.06695	2.46047	2.6488	0.769544
52.2613	2.09291	3.9051	2.85062	3.35226	1.2294	2.3445	2.51973	3.13351	2.4755	2.65595	0.775513
52.7638	2.06361	3.96882	2.83549	3.31337	1.27483	2.36454	2.50157	3.19888	2.49388	2.66833	0.780612
53.2663	2.04358	4.03877	2.81231	3.26478	1.32686	2.39383	2.49204	3.25011	2.51672	2.68211	0.783471
53.7688	2.01857	4.1019	2.78954	3.21153	1.37027	2.41165	2.48522	3.29637	2.53948	2.69161	0.788796
54.2714	1.99732	4.15079	2.77988	3.17145	1.41279	2.42528	2.46569	3.34998	2.55768	2.70121	0.795077
54.7739	1.99287	4.1963	2.77295	3.13226	1.46703	2.45029	2.44322	3.40122	2.57282	2.71433	0.797312
55.2764	1.9941	4.24611	2.75695	3.08197	1.52187	2.47038	2.43075	3.43882	2.59159	2.72584	0.798648
55.7789	1.98982	4.28933	2.74337	3.03856	1.566	2.47712	2.41526	3.4738	2.6192	2.73472	0.802963
56.2814	1.9928	4.31612	2.7422	3.00666	1.61217	2.49031	2.38708	3.51736	2.65418	2.74654	0.804965
56.7839	2.01133	4.33549	2.74043	2.9668	1.66893	2.50794	2.36167	3.55838	2.69058	2.76017	0.801615
57.2864	2.03049	4.35782	2.72945	2.92334	1.72166	2.51082	2.34483	3.58699	2.72513	2.77006	0.799191
57.7889	2.04418	4.37487	2.72316	2.8943	1.76437	2.5103	2.31977	3.61554	2.76107	2.77862	0.799676
58.2915	2.06788	4.37483	2.72827	2.86798	1.81266	2.51982	2.28507	3.65373	2.80443	2.79052	0.796273
58.794	2.10425	4.3642	2.7299	2.83198	1.8694	2.5214	2.25819	3.68917	2.85684	2.80281	0.788013
59.2965	2.1367	4.35535	2.72304	2.80387	1.91811	2.51073	2.23654	3.71355	2.91331	2.81235	0.781822
59.799	2.16506	4.34323	2.72307	2.78888	1.95867	2.50823	2.20393	3.74035	2.96743	2.82209	0.778373
60.3015	2.20535	4.31491	2.73293	2.76765	2.00722	2.50841	2.16761	3.77763	3.01827	2.83333	0.77144
60.804	2.25404	4.27419	2.73673	2.74376	2.06046	2.49405	2.14262	3.81186	3.07089	2.84318	0.760889
61.3065	2.29498	4.23496	2.73341	2.73524	2.10251	2.47978	2.11863	3.83628	3.12998	2.85175	0.75289
61.809	2.33388	4.19594	2.73885	2.73082	2.13951	2.47614	2.08385	3.86512	3.19396	2.86201	0.748625
62.3116	2.38491	4.14414	2.75202	2.71734	2.18618	2.46396	2.05211	3.90445	3.25614	2.87347	0.743007
62.8141	2.43863	4.08058	2.75699	2.71166	2.23366	2.44301	2.03224	3.93961	3.31191	2.88314	0.734533
63.3166	2.48139	4.01977	2.75665	2.71943	2.26914	2.43335	2.00864	3.96529	3.36347	2.89079	0.728132
63.8191	2.52391	3.96412	2.76635	2.72109	2.30418	2.42612	1.97678	3.99615	3.41686	2.89951	0.726658
64.3216	2.5764	3.90115	2.78107	2.71926	2.3498	2.40661	1.95369	4.03616	3.47454	2.91096	0.725893
64.8241	2.62468	3.82856	2.78586	2.73209	2.39278	2.39197	1.93991	4.06981	3.53209	2.92197	0.722846
65.3266	2.65969	3.76015	2.78743	2.74875	2.42506	2.38928	1.91854	4.09346	3.58285	2.92947	0.721601
65.8291	2.69602	3.70153	2.79983	2.75541	2.46195	2.37877	1.89344	4.12221	3.62507	2.93714	0.724469
66.3317	2.73883	3.64126	2.8146	2.76845	2.50921	2.36383	1.88065	4.158	3.66339	2.94869	0.726576
66.8342	2.77158	3.5739	2.81897	2.79398	2.55101	2.36307	1.87237	4.18487	3.70291	2.95919	0.726169
67.3367	2.7916	3.51163	2.82329	2.81224	2.58506	2.36425	1.85452	4.20121	3.74264	2.96516	0.728325
67.8392	2.81551	3.46285	2.8394	2.82492	2.62801	2.35522	1.83836	4.22259	3.77597	2.97365	0.733045
68.3417	2.84258	3.41772	2.85582	2.85028	2.67923	2.35462	1.8351	4.24926	3.7976	2.98692	0.734349
68.8442	2.85625	3.36766	2.86245	2.87789	2.72214	2.3658	1.83059	4.26553	3.80918	2.99528	0.732527
69.3467	2.86051	3.32218	2.87221	2.89335	2.76025	2.36891	1.81703	4.27229	3.81702	2.99819	0.732491
69.8492	2.87145	3.29163	2.89364	2.91286	2.80905	2.37093	1.81034	4.28555	3.82463	3.00779	0.733152
70.3518	2.88244	3.26819	2.91261	2.94333	2.86146	2.3886	1.81407	4.30398	3.82876	3.0226	0.731321
70.8543	2.8792	3.24059	2.92206	2.96521	2.90246	2.4069	1.81108	4.31237	3.82333	3.02924	0.728617
71.3568	2.87175	3.21505	2.93665	2.97984	2.94105	2.41658	1.8017	4.31389	3.80689	3.03149	0.725889
71.8593	2.87317	3.20321	2.96124	3.00591	2.98963	2.43712	1.80257	4.32447	3.78488	3.04247	0.721433
72.3618	2.8718	3.19965	2.98022	3.0336	3.03583	2.46773	1.80872	4.34093	3.7641	3.05584	0.717238
72.8643	2.85759	3.19116	2.99047	3.04809	3.06859	2.4887	1.8043	4.34852	3.74574	3.06035	0.715621
73.3668	2.84492	3.18044	3.00789	3.0652	3.10151	2.50978	1.79781	4.35211	3.72499	3.06496	0.713498
73.8693	2.84196	3.17999	3.03355	3.09231	3.14229	2.5449	1.8025	4.36668	3.69751	3.07797	0.709577
74.3719	2.83357	3.18761	3.0514	3.10965	3.17519	2.57624	1.80614	4.38659	3.66545	3.08798	0.707893
74.8744	2.81523	3.18948	3.06238	3.11768	3.19492	2.59749	1.79807	4.39701	3.63589	3.08979	0.708508
75.3769	2.80358	3.18499	3.08235	3.13503	3.21785	2.62832	1.79277	4.40396	3.61366	3.09583	0.707623
75.8794	2.80062	3.18681	3.10822	3.15204	3.24569	2.66386	1.79689	4.42109	3.59658	3.10798	0.707177
76.3819	2.78982	3.19593	3.12418	3.15303	3.26127	2.6853	1.79394	4.44043	3.57874	3.11363	0.710359
76.8844	2.77259	3.19853	3.13481	3.15319	3.26544	2.70531	1.78126	4.44746	3.55775	3.11293	0.712991
77.3869	2.76529	3.19052	3.15468	3.16011	3.27439	2.73476	1.77601	4.44955	3.53785	3.11591	0.711889
77.8894	2.76335	3.18389	3.17643	3.15373	3.28311	2.75384	1.77669	4.45914	3.52519	3.11949	0.712235
78.392	2.75093	3.1829	3.18515	3.13384	3.27509	2.75978	1.76679	4.46636	3.52071	3.11573	0.716123
78.8945	2.73507	3.17478	3.18847	3.1194	3.25703	2.77213	1.75214	4.45775	3.51885	3.1084	0.717126
79.397	2.72957	3.15251	3.19833	3.10137	3.24262	2.78218	1.74769	4.44257	3.51364	3.10116	0.713558
79.8995	2.72391	3.12684	3.20312	3.06422	3.2208	2.77314	1.7434	4.43231	3.5051	3.08809	0.711842
80.402	2.70513	3.10494	3.18951	3.02345	3.17827	2.76056	1.72573	4.41574	3.49861	3.06688	0.712388
80.9045	2.68474	3.07565	3.16788	2.98755	3.12697	2.75196	1.70639	4.38105	3.49776	3.04222	0.709185
81.407	2.67174	3.02889	3.14737	2.93702	3.07641	2.72651	1.69369	4.33928	3.4989	3.01331	0.703772
81.9095	2.65068	2.97289	3.11379	2.87143	3.01161	2.68568	1.67099	4.30062	3.4935	2.97458	0.702387
82.4121	2.61296	2.91697	3.0578	2.80971	2.9251	2.64832	1.63117	4.25242	3.47578	2.92558	0.702168
82.9146	2.57304	2.85235	2.99338	2.74304	2.83286	2.60244	1.58983	4.18432	3.44712	2.86871	0.697509
83.4171	2.5342	2.7672	2.92721	2.65538	2.73928	2.53443	1.54761	4.10852	3.41228	2.8029	0.69269
83.9196	2.47903	2.66783	2.84429	2.56163	2.6281	2.46243	1.48685	4.03338	3.37193	2.72616	0.693398
84.4221	2.40582	2.56612	2.74038	2.4705	2.49905	2.3904	1.41029	3.94496	3.3203	2.63865	0.694547
84.9246	2.33109	2.45707	2.63179	2.36287	2.36966	2.29777	1.33447	3.83474	3.25058	2.54112	0.690341
85.4271	2.25277	2.32855	2.52186	2.2384	2.23847	2.19045	1.25276	3.71624	3.16181	2.43348	0.685261
85.9296	2.15491	2.18485	2.3954	2.11659	2.09031	2.08571	1.15126	3.59632	3.05927	2.31496	0.683874
86.4322	2.04336	2.03961	2.2528	1.9899	1.9317	1.96899	1.04146	3.46068	2.94789	2.18627	0.68115
86.9347	1.93408	1.89155	2.11101	1.84326	1.77883	1.83088	0.935902	3.30352	2.82631	2.05059	0.672842
87.4372	1.8199	1.72847	1.96963	1.69207	1.62468	1.69153	0.821985	3.13995	2.68853	1.90853	0.663693
87.9397	1.68828	1.55178	1.81421	1.546	1.45719	1.55167	0.692743	2.97563	2.53121	1.75652	0.656104
88.4422	1.55091	1.37547	1.64952	1.38719	1.28838	1.39274	0.565075	2.79645	2.35819	1.59599	0.644001
88.9447	1.42022	1.20169	1.49192	1.21564	1.13088	1.22532	0.444509	2.59932	2.17704	1.43406	0.625479
89.4472	1.28455	1.01878	1.33737	1.05102	0.973436	1.06469	0.31598	2.40003	1.99169	1.27084	0.607646
89.9497	1.13619	0.825245	1.17303	0.886891	0.808811	0.894986	0.180925	2.20235	1.79952	1.10088	0.591985
90.4523	0.990735	0.634532	1.00742	0.708935	0.652582	0.711287	0.0570588	1.99209	1.59632	0.927885	0.570598
90.9548	0.855578	0.451963	0.855073	0.532399	0.512053	0.534212	-0.0583905	1.76841	1.38304	0.75937	0.542235
91.4573	0.716688	0.267082	0.708601	0.367621	0.373289	0.36098	-0.179347	1.54757	1.16669	0.592131	0.515343
91.9598	0.572169	0.0755531	0.557292	0.197973	0.234227	0.175301	-0.296797	1.33182	0.954328	0.42243	0.491808
92.4623	0.439056	-0.11061	0.412476	0.0234552	0.111354	-0.00912407	-0.396543	1.10775	0.746998	0.258312	0.465027
92.9648	0.318704	-0.283455	0.286003	-0.136529	0.00562929	-0.179993	-0.488683	0.876891	0.540693	0.104362	0.43544
93.4673	0.196411	-0.451818	0.167715	-0.287604	-0.0979888	-0.353928	-0.582853	0.655271	0.333006	-0.0468656	0.410587
93.9698	0.0756898	-0.622819	0.0494593	-0.444112	-0.196657	-0.531832	-0.665102	0.443052	0.127826	-0.196055	0.391135
94.4724	-0.0276716	-0.786901	-0.0556365	-0.592233	-0.275227	-0.693804	-0.72815	0.226779	-0.06737	-0.333357	0.373657
94.9749	-0.118555	-0.934233	-0.139381	-0.721972	-0.338881	-0.845894	-0.787008	0.00919259	-0.248466	-0.458355	0.361989
95.4774	-0.21055	-1.0716	-0.214647	-0.84992	-0.401503	-1.00228	-0.84495	-0.194703	-0.418011	-0.578685	0.360479
95.9799	-0.295339	-1.20831	-0.287489	-0.977566	-0.455201	-1.14793	-0.886149	-0.386809	-0.581251	-0.691782	0.366766
96.4824	-0.360128	-1.3375	-0.344249	-1.08662	-0.487486	-1.27462	-0.911336	-0.580187	-0.739381	-0.791279	0.380607
96.9849	-0.414893	-1.44772	-0.380791	-1.18242	-0.508562	-1.40029	-0.936304	-0.770484	-0.887641	-0.881011	0.403605
97.4874	-0.469998	-1.54287	-0.411767	-1.27983	-0.529346	-1.52368	-0.956619	-0.943319	-1.02033	-0.964195	0.431518
97.9899	-0.513186	-1.63334	-0.440192	-1.36629	-0.538263	-1.62728	-0.957793	-1.10209	-1.13691	-1.03504	0.462635
98.4925	-0.536159	-1.71523	-0.452003	-1.43147	-0.527577	-1.7209	-0.948095	-1.25915	-1.24213	-1.09252	0.500934
98.995	-0.552657	-1.77637	-0.445863	-1.49153	-0.511403	-1.81626	-0.940834	-1.40698	-1.33981	-1.14241	0.54298
99.4975	-0.568249	-1.81911	-0.437136	-1.55351	-0.4925	-1.90589	-0.92048	-1.54228	-1.43684	-1.18622	0.585005
100	-0.571836	-1.85533	-0.44218	-1.57657	-0.482302	-1.96065	-0.89471	-1.64429	-1.46798	-1.21065	0.611884

## Sheet: M1a_RightLeg_NH
StancePhase	NEleR_Meas1	NEleR_Meas2	NEleR_Meas3	NEleR_Meas4	NEleR_Meas5	NEleR_Meas6	NEleR_Meas7	NEleR_Meas8	NEleR_Meas9	NEleR_Mean	NEleR_SD
0	0.789357	0.942869	0.331293	0.978768	1.93493	2.3058	-0.0337745	1.06992	0.391552	0.967857	0.750745
0.502513	0.79133	0.977175	0.324277	0.967001	1.92114	2.3129	-0.0463361	1.04031	0.403691	0.965721	0.751284
1.00503	0.810519	1.01441	0.33042	0.953143	1.89723	2.32039	-0.0546567	1.01013	0.429803	0.967932	0.746941
1.50754	0.834997	1.06706	0.344686	0.946564	1.87375	2.34153	-0.0477046	0.992592	0.468533	0.980224	0.741943
2.01005	0.861299	1.13407	0.357871	0.954381	1.85842	2.36249	-0.0397392	0.97337	0.508485	0.996738	0.73893
2.51256	0.902424	1.20256	0.384552	0.961163	1.83573	2.37738	-0.0333363	0.959904	0.55038	1.01564	0.732786
3.01508	0.956748	1.27588	0.426514	0.968031	1.80782	2.40303	-0.0138755	0.961988	0.606633	1.04364	0.724219
3.51759	1.01004	1.36439	0.469086	0.989919	1.79092	2.43405	0.0158152	0.97319	0.67277	1.08002	0.71726
4.0201	1.06637	1.46055	0.518345	1.01747	1.77613	2.45645	0.0435482	0.985178	0.736844	1.11788	0.7099
4.52261	1.13675	1.55273	0.586729	1.04133	1.75489	2.4843	0.0793128	1.00627	0.805814	1.1609	0.700189
5.02513	1.21178	1.64814	0.662947	1.0766	1.74334	2.52326	0.133258	1.046	0.889571	1.21499	0.689823
5.52764	1.28166	1.75472	0.74122	1.12484	1.74329	2.55629	0.193561	1.09744	0.978437	1.27461	0.678936
6.03015	1.35736	1.86141	0.836701	1.17039	1.73913	2.58855	0.257324	1.15338	1.06466	1.33654	0.666628
6.53266	1.44384	1.96009	0.948396	1.22023	1.7383	2.63385	0.339072	1.22255	1.15949	1.40731	0.652222
7.03518	1.52697	2.0612	1.06157	1.28558	1.75209	2.67797	0.436041	1.31255	1.26732	1.48681	0.634898
7.53769	1.60456	2.16868	1.1837	1.35212	1.76578	2.71483	0.534361	1.41416	1.37473	1.5681	0.616461
8.0402	1.68983	2.26894	1.32447	1.4152	1.77467	2.76116	0.641521	1.51941	1.47929	1.65272	0.597825
8.54271	1.77909	2.35832	1.46937	1.49039	1.79423	2.81123	0.766389	1.63648	1.59345	1.74433	0.575523
9.04523	1.85843	2.44893	1.61311	1.5723	1.81847	2.8502	0.895239	1.77092	1.71466	1.83803	0.55094
9.54774	1.93408	2.53997	1.76993	1.64704	1.83323	2.89144	1.02252	1.91164	1.82891	1.93097	0.529807
10.0503	2.01621	2.61719	1.93483	1.72663	1.85068	2.94005	1.16193	2.05092	1.94016	2.02651	0.508473
10.5528	2.09337	2.68202	2.09244	1.81715	1.87681	2.97805	1.31056	2.19744	2.05942	2.12303	0.483375
11.0553	2.157	2.74645	2.252	1.90184	1.89501	3.01029	1.45347	2.35535	2.17783	2.21658	0.463829
11.5578	2.21947	2.80474	2.42089	1.9823	1.90774	3.05085	1.59787	2.51237	2.28455	2.30898	0.451667
12.0603	2.28384	2.84422	2.5825	2.07262	1.92957	3.08545	1.75356	2.66177	2.38934	2.40032	0.437175
12.5628	2.33546	2.87164	2.73415	2.16104	1.94923	3.10843	1.90681	2.8131	2.49886	2.48652	0.426722
13.0653	2.37511	2.89731	2.89055	2.23748	1.95775	3.13736	2.05152	2.96936	2.5999	2.56848	0.43075
13.5678	2.41691	2.91177	3.04375	2.3168	1.97073	3.16685	2.20184	3.11757	2.68761	2.6482	0.438508
14.0704	2.45563	2.90628	3.17987	2.39813	1.98771	3.1825	2.35509	3.25268	2.77524	2.72146	0.445783
14.5729	2.47911	2.89221	3.31125	2.46441	1.99261	3.19843	2.49533	3.38552	2.86321	2.7869	0.465593
15.0754	2.49689	2.87665	3.44335	2.52373	1.99415	3.2201	2.6293	3.5181	2.93729	2.84884	0.494474
15.5779	2.51863	2.84785	3.55898	2.58656	2.00281	3.22975	2.76722	3.63733	3.00005	2.90547	0.520261
16.0804	2.53226	2.8023	3.65972	2.63707	2.00324	3.23272	2.89503	3.74035	3.06458	2.95192	0.549432
16.5829	2.53244	2.7539	3.76077	2.67214	1.99285	3.24329	3.00626	3.83907	3.12453	2.99169	0.587147
17.0854	2.53341	2.70507	3.85189	2.70821	1.98785	3.24714	3.11604	3.93438	3.16792	3.02799	0.623372
17.5879	2.53652	2.64316	3.92228	2.7382	1.98126	3.23881	3.22266	4.01331	3.20382	3.05556	0.656344
18.0905	2.52761	2.56978	3.98728	2.74895	1.96043	3.23602	3.31063	4.07523	3.2416	3.07306	0.693302
18.593	2.51035	2.49878	4.04986	2.75457	1.93918	3.23333	3.38783	4.13284	3.26956	3.08625	0.730809
19.0955	2.49829	2.42748	4.09324	2.76013	1.92228	3.21652	3.46603	4.1858	3.28128	3.09456	0.763424
19.598	2.48415	2.34416	4.12315	2.74879	1.89325	3.2	3.53204	4.22159	3.29032	3.09305	0.79588
20.1005	2.45733	2.25526	4.15389	2.72532	1.85669	3.18925	3.58008	4.2418	3.30017	3.08442	0.829424
20.603	2.42914	2.17275	4.17302	2.70447	1.82674	3.16669	3.62625	4.2595	3.29714	3.07286	0.858553
21.1055	2.40735	2.08948	4.17306	2.67399	1.79132	3.13795	3.66971	4.27298	3.28216	3.05533	0.884846
21.608	2.37896	1.99637	4.17091	2.62703	1.74361	3.11731	3.69532	4.27024	3.2696	3.02993	0.912207
22.1106	2.3411	1.90358	4.16634	2.58076	1.70015	3.09051	3.71136	4.25485	3.25582	3.0005	0.936504
22.6131	2.30837	1.81952	4.14347	2.53362	1.65924	3.0523	3.73026	4.23968	3.22819	2.9683	0.955928
23.1156	2.27982	1.73358	4.11139	2.47074	1.60623	3.02034	3.7393	4.22152	3.19419	2.93079	0.975582
23.6181	2.24186	1.64037	4.08241	2.40346	1.55194	2.98912	3.73279	4.18896	3.16506	2.88844	0.994591
24.1206	2.20032	1.55224	4.0423	2.3418	1.50597	2.94459	3.72712	4.14723	3.13087	2.84361	1.00822
24.6231	2.16748	1.4729	3.987	2.27048	1.45329	2.90115	3.72199	4.1086	3.08322	2.79623	1.01962
25.1256	2.13411	1.38991	3.93383	2.18967	1.39384	2.86411	3.7024	4.06828	3.03444	2.74562	1.03214
25.6281	2.09123	1.3023	3.87934	2.11604	1.34371	2.81608	3.67644	4.01557	2.99013	2.69232	1.04144
26.1307	2.05109	1.22294	3.80919	2.04154	1.295	2.7628	3.65674	3.95707	2.93702	2.63704	1.04647
26.6332	2.01902	1.15057	3.73519	1.95546	1.23694	2.71836	3.63078	3.90414	2.87348	2.58044	1.05173
27.1357	1.98123	1.07274	3.66696	1.87304	1.18417	2.66866	3.59249	3.85057	2.81387	2.52264	1.05667
27.6382	1.93676	0.993014	3.5892	1.79773	1.13991	2.60871	3.55792	3.78649	2.7571	2.46298	1.05815
28.1407	1.89965	0.923102	3.50123	1.71374	1.08833	2.55603	3.52695	3.71979	2.69014	2.40211	1.05807
28.6432	1.86644	0.857135	3.41986	1.62778	1.03548	2.50518	3.48437	3.66085	2.61843	2.34173	1.05814
29.1457	1.82408	0.784399	3.33862	1.55321	0.994169	2.44245	3.4376	3.60217	2.55462	2.28126	1.05694
29.6482	1.78001	0.712571	3.24513	1.47732	0.95159	2.3822	3.39916	3.53488	2.49115	2.21933	1.05454
30.1508	1.74475	0.650719	3.15301	1.39529	0.902398	2.32964	3.3567	3.46782	2.4182	2.15761	1.05123
30.6533	1.70742	0.589333	3.06872	1.32379	0.862621	2.26773	3.30355	3.41001	2.34662	2.09776	1.04653
31.1558	1.66071	0.520998	2.97632	1.25965	0.828932	2.20225	3.25533	3.3526	2.28421	2.03789	1.0422
31.6583	1.61757	0.456407	2.87805	1.18925	0.787436	2.14706	3.2122	3.28754	2.21893	1.97716	1.038
32.1608	1.58104	0.400776	2.78934	1.12433	0.749412	2.0883	3.15879	3.22438	2.14669	1.91812	1.03064
32.6633	1.53704	0.342301	2.70099	1.07285	0.722672	2.02113	3.1019	3.17061	2.08111	1.86118	1.02243
33.1658	1.48678	0.277887	2.6029	1.01943	0.691834	1.9628	3.05407	3.11619	2.02343	1.80393	1.01724
33.6683	1.44375	0.219884	2.50996	0.965227	0.657873	1.90795	3.00322	3.05401	1.9603	1.74691	1.01003
34.1709	1.40241	0.169198	2.42557	0.925296	0.63581	1.84316	2.94222	2.9941	1.89428	1.69245	0.997908
34.6734	1.3509	0.11366	2.33403	0.890357	0.616515	1.78254	2.88632	2.94238	1.83844	1.63946	0.988285
35.1759	1.2984	0.0551077	2.24048	0.850592	0.590235	1.73127	2.83602	2.8878	1.78737	1.58637	0.981451
35.6784	1.25382	0.00590079	2.15876	0.820656	0.571624	1.67264	2.77594	2.82445	1.7297	1.53483	0.968512
36.1809	1.2052	-0.0374233	2.07758	0.802075	0.562323	1.61237	2.71229	2.76309	1.67394	1.48572	0.952406
36.6834	1.14745	-0.0857844	1.98939	0.779146	0.546748	1.56417	2.65771	2.7084	1.62951	1.43742	0.941608
37.1859	1.09413	-0.132928	1.9097	0.758796	0.531813	1.51449	2.6005	2.64893	1.58574	1.39013	0.929775
37.6884	1.04619	-0.168408	1.83877	0.752574	0.529059	1.45858	2.53316	2.5805	1.53593	1.34515	0.910204
38.191	0.98993	-0.199758	1.76139	0.74683	0.524898	1.41339	2.47067	2.51466	1.49238	1.3016	0.891682
38.6935	0.928856	-0.235525	1.68506	0.737279	0.515045	1.37369	2.41399	2.4548	1.45857	1.25909	0.877974
39.196	0.875717	-0.266346	1.62139	0.739605	0.515115	1.32619	2.34788	2.38925	1.42117	1.21889	0.859324
39.6985	0.823236	-0.285344	1.55725	0.748996	0.520277	1.28461	2.27813	2.3155	1.37973	1.18026	0.835456
40.201	0.761238	-0.303246	1.48759	0.752014	0.517105	1.25397	2.21758	2.2455	1.34736	1.14212	0.81586
40.7035	0.700429	-0.325134	1.42799	0.760469	0.517313	1.21765	2.15507	2.18122	1.3208	1.1062	0.79824
41.206	0.647892	-0.339631	1.37567	0.780715	0.527099	1.18094	2.08288	2.11085	1.28729	1.07263	0.775069
41.7085	0.591029	-0.344104	1.31637	0.7968	0.530434	1.1572	2.01568	2.03345	1.25257	1.03882	0.750857
42.2111	0.526963	-0.350794	1.25966	0.81058	0.529035	1.1329	1.95485	1.96102	1.22706	1.0057	0.731245
42.7136	0.469326	-0.360445	1.21468	0.836258	0.536788	1.10302	1.88516	1.89397	1.20125	0.975556	0.711365
43.2161	0.416805	-0.361084	1.16681	0.863222	0.542793	1.08409	1.81166	1.82041	1.16566	0.945596	0.688111
43.7186	0.35616	-0.354634	1.11346	0.882195	0.537529	1.07075	1.74693	1.74078	1.13057	0.913748	0.666328
44.2211	0.292565	-0.353204	1.0696	0.907884	0.535274	1.04939	1.67979	1.66691	1.10125	0.883272	0.647868
44.7236	0.237117	-0.353247	1.0293	0.940125	0.53539	1.03304	1.60161	1.59766	1.06451	0.853945	0.629084
45.2261	0.180466	-0.344151	0.979277	0.962806	0.521551	1.02637	1.5261	1.52134	1.01709	0.821205	0.609401
45.7286	0.113545	-0.332548	0.930526	0.983398	0.50118	1.01234	1.45449	1.43984	0.971988	0.786085	0.592087
46.2312	0.0476185	-0.329231	0.889142	1.01194	0.484302	0.995696	1.3711	1.36464	0.928486	0.751522	0.57797
46.7337	-0.0125642	-0.327182	0.839159	1.03313	0.45608	0.989488	1.28016	1.29297	0.873483	0.713858	0.564918
47.2362	-0.0801519	-0.318776	0.78037	1.04302	0.413781	0.979924	1.19436	1.21328	0.810968	0.670754	0.552654
47.7387	-0.155662	-0.314514	0.726793	1.05683	0.373448	0.961562	1.10318	1.12863	0.753168	0.625938	0.543626
48.2412	-0.225208	-0.322098	0.669744	1.06775	0.329162	0.950572	0.998495	1.04986	0.693363	0.579071	0.538178
48.7437	-0.291462	-0.331371	0.598066	1.06263	0.269173	0.941288	0.894781	0.972695	0.621542	0.526371	0.533804
49.2462	-0.365674	-0.33805	0.525143	1.05445	0.207054	0.919698	0.794711	0.886154	0.5475	0.47011	0.530556
49.7487	-0.439651	-0.354072	0.455204	1.04834	0.148065	0.898649	0.684063	0.794795	0.479424	0.412758	0.530396
50.2513	-0.502649	-0.381747	0.373374	1.02817	0.0768544	0.882682	0.5679	0.709047	0.406303	0.351104	0.531606
50.7538	-0.56413	-0.408604	0.284003	0.998037	-0.00206466	0.854738	0.459777	0.623678	0.323704	0.28546	0.532011
51.2563	-0.630181	-0.434304	0.20113	0.972329	-0.0746146	0.819885	0.350518	0.528929	0.244699	0.219821	0.533505
51.7588	-0.688333	-0.470833	0.115018	0.939856	-0.151609	0.791575	0.232582	0.43123	0.171423	0.152323	0.536451
52.2613	-0.73571	-0.515757	0.0181147	0.893864	-0.239232	0.756525	0.120326	0.34067	0.0912398	0.0811154	0.538029
52.7638	-0.78551	-0.557087	-0.0745695	0.85077	-0.321462	0.710184	0.0169322	0.251182	0.00586084	0.0107001	0.539308
53.2663	-0.836857	-0.599038	-0.161387	0.809675	-0.399278	0.669432	-0.0914518	0.154085	-0.0721463	-0.0585518	0.542542
53.7688	-0.877535	-0.652181	-0.256399	0.75623	-0.486413	0.629235	-0.20057	0.0568765	-0.147473	-0.130914	0.545038
54.2714	-0.913153	-0.709679	-0.352616	0.70068	-0.572878	0.576587	-0.297449	-0.0314546	-0.231578	-0.203505	0.54587
54.7739	-0.955274	-0.761641	-0.437959	0.652736	-0.649514	0.525095	-0.39126	-0.118211	-0.317227	-0.272584	0.54853
55.2764	-0.995842	-0.816113	-0.523899	0.59767	-0.730655	0.479715	-0.490644	-0.211382	-0.39521	-0.342929	0.551884
55.7789	-1.02695	-0.880838	-0.615488	0.534694	-0.817153	0.424103	-0.582818	-0.302934	-0.475462	-0.415872	0.552697
56.2814	-1.06017	-0.945829	-0.697745	0.479484	-0.89426	0.363613	-0.665098	-0.385315	-0.565008	-0.485592	0.553972
56.7839	-1.10071	-1.00484	-0.77219	0.42458	-0.969553	0.311376	-0.752029	-0.467036	-0.652462	-0.553652	0.557384
57.2864	-1.13615	-1.06869	-0.852378	0.359038	-1.05386	0.254055	-0.840798	-0.55522	-0.733873	-0.625321	0.558807
57.7889	-1.16578	-1.14133	-0.929827	0.296951	-1.13405	0.186935	-0.91905	-0.641151	-0.821656	-0.696552	0.558979
58.2915	-1.20265	-1.21107	-0.995225	0.241955	-1.20713	0.126352	-0.995887	-0.718528	-0.916611	-0.76431	0.561907
58.794	-1.24365	-1.27599	-1.06187	0.178598	-1.28834	0.0670402	-1.08054	-0.796721	-1.00604	-0.834167	0.564637
59.2965	-1.27684	-1.34794	-1.13285	0.112439	-1.37266	-0.00392417	-1.16068	-0.881771	-1.09205	-0.906252	0.56492
59.799	-1.30906	-1.42635	-1.19387	0.0562559	-1.44811	-0.073252	-1.23314	-0.96437	-1.18634	-0.975359	0.567351
60.3015	-1.34997	-1.49937	-1.2494	-0.00225175	-1.52674	-0.136279	-1.31211	-1.03953	-1.28339	-1.04434	0.571688
60.804	-1.38957	-1.5696	-1.31195	-0.0688178	-1.61403	-0.209203	-1.39502	-1.11734	-1.37248	-1.11644	0.573316
61.3065	-1.42122	-1.6482	-1.37121	-0.128043	-1.69518	-0.286825	-1.46922	-1.20267	-1.4613	-1.1871	0.575172
61.809	-1.45691	-1.73034	-1.4201	-0.183028	-1.77322	-0.356447	-1.54306	-1.28573	-1.55817	-1.25633	0.580395
62.3116	-1.49968	-1.8056	-1.47254	-0.247809	-1.86146	-0.431364	-1.62571	-1.36286	-1.65304	-1.3289	0.584092
62.8141	-1.537	-1.88051	-1.52871	-0.311977	-1.9498	-0.516273	-1.705	-1.44461	-1.73984	-1.40152	0.585636
63.3166	-1.57038	-1.96381	-1.57458	-0.367882	-2.03102	-0.59524	-1.77718	-1.53449	-1.8299	-1.47161	0.590285
63.8191	-1.61276	-2.04693	-1.61678	-0.430718	-2.11963	-0.673588	-1.85604	-1.62218	-1.92631	-1.54499	0.595919
64.3216	-1.65956	-2.12228	-1.66585	-0.500135	-2.21514	-0.763973	-1.93932	-1.70516	-2.01702	-1.62094	0.598317
64.8241	-1.70034	-2.19934	-1.7098	-0.561584	-2.30369	-0.853322	-2.01429	-1.79401	-2.10206	-1.69316	0.60162
65.3266	-1.74387	-2.28335	-1.74393	-0.623823	-2.39364	-0.937132	-2.08873	-1.89062	-2.19355	-1.76652	0.60793
65.8291	-1.79861	-2.36344	-1.7825	-0.696603	-2.49405	-1.03119	-2.17187	-1.98439	-2.28858	-1.84569	0.612396
66.3317	-1.85369	-2.43595	-1.82322	-0.765767	-2.59125	-1.13017	-2.2518	-2.0741	-2.37585	-1.92242	0.615244
66.8342	-1.90446	-2.51195	-1.85325	-0.829383	-2.68338	-1.22157	-2.32433	-2.17041	-2.46101	-1.99553	0.620749
67.3367	-1.96334	-2.59266	-1.88164	-0.902393	-2.78438	-1.31825	-2.40279	-2.27373	-2.55362	-2.07476	0.626973
67.8392	-2.03096	-2.66652	-1.9173	-0.978031	-2.88749	-1.42441	-2.48515	-2.37324	-2.64526	-2.15648	0.631076
68.3417	-2.09435	-2.73418	-1.94745	-1.04471	-2.98164	-1.52426	-2.55849	-2.46883	-2.728	-2.23132	0.635739
68.8442	-2.15637	-2.80672	-1.9703	-1.11499	-3.07859	-1.62278	-2.62981	-2.57067	-2.81154	-2.30686	0.642114
69.3467	-2.22814	-2.88106	-2.00032	-1.19264	-3.18155	-1.73179	-2.70819	-2.67749	-2.90062	-2.38909	0.647812
69.8492	-2.3023	-2.94636	-2.03279	-1.26219	-3.27573	-1.83809	-2.78189	-2.77841	-2.98359	-2.46682	0.652838
70.3518	-2.36898	-3.0073	-2.05611	-1.32757	-3.36475	-1.93697	-2.84611	-2.8744	-3.05774	-2.53777	0.658516
70.8543	-2.43743	-3.07336	-2.08094	-1.40098	-3.4598	-2.04327	-2.9137	-2.97517	-3.13427	-2.61321	0.664248
71.3568	-2.51351	-3.13765	-2.11344	-1.47074	-3.54965	-2.1513	-2.98296	-3.07805	-3.21194	-2.68992	0.669757
71.8593	-2.58518	-3.1915	-2.13954	-1.53015	-3.62807	-2.24865	-3.04101	-3.17243	-3.27864	-2.75724	0.675211
72.3618	-2.64946	-3.24282	-2.15959	-1.59356	-3.70848	-2.34742	-3.09436	-3.26044	-3.33726	-2.82149	0.679861
72.8643	-2.7184	-3.29806	-2.18688	-1.65862	-3.78862	-2.45136	-3.1524	-3.35124	-3.39769	-2.88925	0.684277
73.3668	-2.79044	-3.34739	-2.21391	-1.71133	-3.85546	-2.54504	-3.20404	-3.44093	-3.45328	-2.95131	0.689398
73.8693	-2.85332	-3.38537	-2.23056	-1.7607	-3.91751	-2.6331	-3.24426	-3.51936	-3.49456	-3.0043	0.69356
74.3719	-2.91167	-3.42195	-2.24872	-1.81444	-3.98194	-2.72689	-3.28573	-3.58979	-3.5294	-3.05673	0.696008
74.8744	-2.97553	-3.45992	-2.27192	-1.85799	-4.03502	-2.81368	-3.32725	-3.66084	-3.56447	-3.1074	0.699197
75.3769	-3.03641	-3.48812	-2.28583	-1.89031	-4.07573	-2.8888	-3.35579	-3.72758	-3.58972	-3.1487	0.703146
75.8794	-3.08612	-3.50522	-2.29334	-1.92509	-4.11659	-2.96649	-3.37704	-3.78059	-3.60074	-3.18347	0.704872
76.3819	-3.1347	-3.52209	-2.30676	-1.95452	-4.14994	-3.04127	-3.40021	-3.82429	-3.60871	-3.21583	0.705275
76.8844	-3.18597	-3.53763	-2.31672	-1.96819	-4.16574	-3.10087	-3.41425	-3.86692	-3.61565	-3.24133	0.707311
77.3869	-3.22734	-3.54078	-2.31544	-1.9788	-4.17541	-3.15674	-3.41329	-3.90292	-3.61032	-3.25789	0.709025
77.8894	-3.25735	-3.53422	-2.3163	-1.98907	-4.18105	-3.21247	-3.40948	-3.92384	-3.59381	-3.26862	0.707585
78.392	-3.28733	-3.52787	-2.32091	-1.98429	-4.16879	-3.25295	-3.40211	-3.93528	-3.5772	-3.27297	0.705608
78.8945	-3.31364	-3.51642	-2.31566	-1.96943	-4.14317	-3.28235	-3.37825	-3.9449	-3.55635	-3.26891	0.705041
79.397	-3.32452	-3.48994	-2.30628	-1.95592	-4.11511	-3.31182	-3.34337	-3.94618	-3.52058	-3.25708	0.702386
79.8995	-3.32562	-3.45441	-2.30391	-1.93189	-4.07419	-3.32923	-3.30771	-3.93123	-3.47578	-3.23711	0.696639
80.402	-3.32527	-3.41742	-2.29732	-1.89184	-4.01594	-3.32995	-3.26151	-3.90637	-3.43015	-3.20842	0.691628
80.9045	-3.31354	-3.37033	-2.28063	-1.85	-3.95457	-3.32826	-3.19912	-3.87843	-3.37464	-3.17217	0.687318
81.407	-3.28341	-3.30584	-2.26734	-1.80331	-3.88831	-3.31954	-3.13341	-3.84014	-3.30213	-3.12705	0.680401
81.9095	-3.24519	-3.23272	-2.25573	-1.73843	-3.8054	-3.29196	-3.0649	-3.78459	-3.22229	-3.07124	0.672422
82.4121	-3.20115	-3.15557	-2.23209	-1.66506	-3.71551	-3.25701	-2.98059	-3.71919	-3.13886	-3.00723	0.666226
82.9146	-3.13879	-3.06369	-2.20374	-1.59045	-3.62599	-3.21917	-2.88535	-3.65039	-3.04032	-2.93532	0.659945
83.4171	-3.05829	-2.9534	-2.17948	-1.50018	-3.52345	-3.16391	-2.78965	-3.57042	-2.92494	-2.85152	0.652494
83.9196	-2.97089	-2.83512	-2.14635	-1.3944	-3.40796	-3.09544	-2.68352	-3.47336	-2.80407	-2.75679	0.646191
84.4221	-2.87186	-2.70966	-2.10066	-1.28711	-3.29267	-3.02573	-2.56024	-3.36745	-2.67605	-2.6546	0.641238
84.9246	-2.75034	-2.56548	-2.05601	-1.17021	-3.16975	-2.94341	-2.43233	-3.25824	-2.52925	-2.54167	0.636625
85.4271	-2.61356	-2.40307	-2.00825	-1.03403	-3.02978	-2.84383	-2.30083	-3.13713	-2.3676	-2.41534	0.63351
85.9296	-2.46961	-2.23346	-1.94482	-0.892206	-2.8853	-2.74196	-2.15243	-2.99903	-2.20131	-2.28001	0.63203
86.4322	-2.30841	-2.05396	-1.87518	-0.74723	-2.73833	-2.63418	-1.99162	-2.85297	-2.02353	-2.13616	0.631633
86.9347	-2.1248	-1.85403	-1.80646	-0.584493	-2.57463	-2.50875	-1.82985	-2.70376	-1.82536	-1.97912	0.634215
87.4372	-1.93086	-1.63874	-1.72494	-0.410377	-2.39973	-2.37782	-1.65768	-2.5424	-1.61591	-1.81094	0.640077
87.9397	-1.72876	-1.41861	-1.62963	-0.237191	-2.22474	-2.2472	-1.46794	-2.36509	-1.40225	-1.63571	0.64684
88.4422	-1.50658	-1.18756	-1.53434	-0.0530313	-2.03796	-2.10258	-1.27375	-2.18195	-1.17398	-1.45019	0.656245
88.9447	-1.26712	-0.937245	-1.43299	0.146237	-1.83498	-1.94858	-1.07742	-1.99713	-0.92743	-1.25296	0.671122
89.4472	-1.0233	-0.676767	-1.3147	0.344243	-1.6308	-1.79863	-0.865633	-1.8012	-0.675312	-1.04912	0.688335
89.9497	-0.770355	-0.414544	-1.19125	0.543648	-1.42258	-1.6418	-0.643085	-1.59163	-0.419857	-0.839051	0.705891
90.4523	-0.498963	-0.141523	-1.0684	0.757063	-1.19815	-1.47357	-0.42279	-1.37942	-0.149495	-0.619472	0.728077
90.9548	-0.219553	0.147278	-0.932337	0.972046	-0.968944	-1.31037	-0.196114	-1.16796	0.13295	-0.393668	0.755434
91.4573	0.0586854	0.439651	-0.785311	1.17999	-0.743111	-1.14939	0.0443447	-0.947664	0.413904	-0.165434	0.782956
91.9598	0.346091	0.730608	-0.641635	1.39544	-0.506944	-0.978685	0.284317	-0.717765	0.696878	0.0675892	0.81147
92.4623	0.645411	1.03118	-0.493672	1.61593	-0.262675	-0.811645	0.520027	-0.490474	0.991808	0.305099	0.84554
92.9648	0.941626	1.34181	-0.332694	1.82489	-0.0261258	-0.655186	0.764857	-0.268539	1.28933	0.542219	0.882572
93.4673	1.23286	1.64839	-0.172925	2.03075	0.210436	-0.494635	1.0137	-0.0422365	1.57816	0.778278	0.918453
93.9698	1.53107	1.94997	-0.018453	2.242	0.455065	-0.335313	1.2518	0.187655	1.86697	1.01453	0.956384
94.4724	1.83026	2.25774	0.144567	2.44153	0.691435	-0.191804	1.4872	0.408422	2.16114	1.24783	0.998712
94.9749	2.1159	2.56675	0.310526	2.62654	0.916502	-0.0524447	1.72752	0.618955	2.44638	1.47518	1.04103
95.4774	2.39444	2.8626	0.465099	2.81204	1.14449	0.0876142	1.95724	0.829589	2.71671	1.69665	1.08174
95.9799	2.67425	3.14908	0.617793	2.98851	1.36637	0.211268	2.17157	1.03819	2.98408	1.91123	1.12448
96.4824	2.9417	3.43604	0.774844	3.14246	1.56897	0.32233	2.3845	1.23184	3.24738	2.11667	1.1687
96.9849	3.18838	3.71372	0.919957	3.28786	1.76536	0.433939	2.59093	1.411	3.49078	2.31132	1.21078
97.4874	3.42678	3.97015	1.05162	3.42751	1.95824	0.532598	2.77537	1.58611	3.71576	2.49379	1.25156
97.9899	3.65766	4.2141	1.18387	3.54342	2.13008	0.612511	2.94667	1.75351	3.93458	2.66404	1.29283
98.4925	3.86485	4.45201	1.3082	3.64055	2.28406	0.689969	3.11324	1.90065	4.13927	2.82142	1.33276
98.995	4.04798	4.67123	1.41098	3.73675	2.44158	0.761145	3.25953	2.0288	4.31487	2.96365	1.36981
99.4975	4.23313	4.88552	1.51456	3.81362	2.57951	0.816711	3.39537	2.15805	4.48809	3.09829	1.40892
100	4.38719	4.97128	1.5949	3.81785	2.59313	0.836888	3.46487	2.26118	4.60308	3.17004	1.43046

## Sheet: M1a_RightLeg_NW
StancePhase	NDevR_Meas1	NDevR_Meas2	NDevR_Meas3	NDevR_Meas4	NDevR_Meas5	NDevR_Meas6	NDevR_Meas7	NDevR_Meas8	NDevR_Meas9	NDevR_Mean	NDevR_SD
0	-3.8798	-4.40257	-5.07915	-3.60217	-4.20184	-4.18747	-3.91201	-4.07424	-4.54161	-4.20898	0.431386
0.502513	-3.77905	-4.24191	-4.97063	-3.44376	-4.01417	-4.0029	-3.76342	-3.96339	-4.45362	-4.07032	0.444081
1.00503	-3.5833	-4.08485	-4.79069	-3.31232	-3.85371	-3.8132	-3.6001	-3.78298	-4.33571	-3.90632	0.443841
1.50754	-3.40994	-3.91865	-4.62366	-3.18145	-3.69198	-3.61635	-3.4354	-3.61422	-4.21473	-3.74515	0.445114
2.01005	-3.24239	-3.73984	-4.46191	-3.04028	-3.51788	-3.41702	-3.2739	-3.45097	-4.09695	-3.58235	0.449519
2.51256	-3.06626	-3.56641	-4.29137	-2.9106	-3.3532	-3.22662	-3.12387	-3.28974	-3.98428	-3.4236	0.451407
3.01508	-2.88377	-3.39459	-4.11107	-2.79244	-3.1984	-3.02572	-2.96773	-3.11988	-3.8619	-3.26172	0.451193
3.51759	-2.71326	-3.21109	-3.94137	-2.66743	-3.03547	-2.82128	-2.81043	-2.95126	-3.73617	-3.09864	0.454071
4.0201	-2.54992	-3.02481	-3.77691	-2.5482	-2.87705	-2.63239	-2.67053	-2.79729	-3.62317	-2.94447	0.457083
4.52261	-2.37958	-2.85007	-3.6034	-2.44815	-2.73689	-2.44403	-2.53783	-2.65031	-3.51517	-2.79616	0.458487
5.02513	-2.21438	-2.67767	-3.43689	-2.34868	-2.59685	-2.25013	-2.40098	-2.50033	-3.40044	-2.64737	0.462433
5.52764	-2.06755	-2.49731	-3.28698	-2.24796	-2.45522	-2.07343	-2.27791	-2.35858	-3.29204	-2.50633	0.467725
6.03015	-1.92537	-2.32254	-3.13556	-2.16643	-2.33264	-1.90946	-2.17449	-2.23691	-3.20045	-2.37821	0.472488
6.53266	-1.7815	-2.16342	-2.98469	-2.09458	-2.22007	-1.74135	-2.07203	-2.12539	-3.11158	-2.25496	0.479562
7.03518	-1.65428	-2.00649	-2.85386	-2.0169	-2.10216	-1.58715	-1.97444	-2.01456	-3.01985	-2.13663	0.487693
7.53769	-1.54646	-1.84627	-2.73309	-1.9508	-1.99642	-1.45508	-1.89979	-1.91642	-2.94187	-2.0318	0.495123
8.0402	-1.44055	-1.69933	-2.60932	-1.90073	-1.90768	-1.32377	-1.83671	-1.84051	-2.87964	-1.93758	0.505114
8.54271	-1.34071	-1.56976	-2.50031	-1.84515	-1.81461	-1.19966	-1.77225	-1.77454	-2.81623	-1.84814	0.516035
9.04523	-1.26402	-1.44154	-2.41102	-1.78983	-1.72302	-1.10085	-1.72336	-1.70979	-2.7539	-1.76859	0.524288
9.54774	-1.20098	-1.31474	-2.32153	-1.75111	-1.64964	-1.0095	-1.69507	-1.65879	-2.70865	-1.70111	0.534411
10.0503	-1.13709	-1.20609	-2.23695	-1.71206	-1.57784	-0.917877	-1.66752	-1.62872	-2.67353	-1.63974	0.547395
10.5528	-1.0854	-1.11238	-2.17445	-1.66385	-1.49881	-0.847412	-1.64347	-1.60551	-2.6335	-1.58498	0.556922
11.0553	-1.0546	-1.01707	-2.11972	-1.62652	-1.43286	-0.790727	-1.64036	-1.58166	-2.59835	-1.54021	0.565401
11.5578	-1.02667	-0.925756	-2.06192	-1.59605	-1.37625	-0.728896	-1.64614	-1.57016	-2.57957	-1.50127	0.578838
12.0603	-0.995963	-0.852748	-2.01976	-1.55317	-1.30964	-0.678793	-1.64671	-1.57587	-2.56321	-1.46621	0.592031
12.5628	-0.979276	-0.788268	-1.99344	-1.51137	-1.24659	-0.646527	-1.6579	-1.58354	-2.53999	-1.43855	0.601401
13.0653	-0.973776	-0.7183	-1.96273	-1.48129	-1.19792	-0.609141	-1.68404	-1.58727	-2.52474	-1.41547	0.613859
13.5678	-0.960489	-0.653738	-1.93602	-1.44257	-1.14304	-0.572588	-1.70449	-1.60055	-2.52149	-1.39278	0.630482
14.0704	-0.945247	-0.60503	-1.92773	-1.39513	-1.08174	-0.554107	-1.72092	-1.62629	-2.5129	-1.37434	0.644298
14.5729	-0.942557	-0.557858	-1.92064	-1.35878	-1.03393	-0.535187	-1.75026	-1.64884	-2.49782	-1.36065	0.656601
15.0754	-0.939829	-0.50313	-1.90732	-1.32204	-0.988085	-0.508314	-1.78079	-1.6644	-2.49249	-1.34516	0.673214
15.5779	-0.924622	-0.455609	-1.90712	-1.27107	-0.930271	-0.495026	-1.79835	-1.68708	-2.49284	-1.32911	0.691144
16.0804	-0.911848	-0.420318	-1.91629	-1.22479	-0.879685	-0.488009	-1.81869	-1.71821	-2.4827	-1.31784	0.705853
16.5829	-0.90802	-0.380291	-1.91589	-1.18632	-0.839662	-0.468896	-1.84727	-1.74221	-2.46954	-1.30646	0.720842
17.0854	-0.895188	-0.332516	-1.91767	-1.13489	-0.78938	-0.455128	-1.86446	-1.75748	-2.4672	-1.29043	0.739311
17.5879	-0.871658	-0.293439	-1.9333	-1.07896	-0.737559	-0.453197	-1.872	-1.77855	-2.46452	-1.27591	0.757221
18.0905	-0.855377	-0.262021	-1.94392	-1.03473	-0.700704	-0.440691	-1.88768	-1.80521	-2.45032	-1.26452	0.772186
18.593	-0.842159	-0.221189	-1.94604	-0.984868	-0.661398	-0.424127	-1.90121	-1.8222	-2.43854	-1.24908	0.788366
19.0955	-0.815279	-0.174544	-1.95915	-0.923068	-0.613407	-0.421146	-1.8987	-1.8301	-2.43683	-1.23025	0.807001
19.598	-0.784276	-0.137991	-1.97616	-0.870551	-0.578218	-0.413685	-1.89615	-1.84373	-2.42921	-1.21444	0.823457
20.1005	-0.763226	-0.104537	-1.98042	-0.822147	-0.550539	-0.394705	-1.90039	-1.86135	-2.41181	-1.19879	0.837358
20.603	-0.738621	-0.05926	-1.98678	-0.759852	-0.512205	-0.38615	-1.89262	-1.86816	-2.40127	-1.17832	0.853471
21.1055	-0.701115	-0.0117365	-2.00411	-0.699301	-0.478979	-0.381124	-1.87455	-1.8668	-2.39696	-1.15719	0.870664
21.608	-0.667773	0.0250572	-2.01289	-0.65023	-0.460399	-0.361646	-1.86483	-1.87198	-2.38218	-1.13854	0.884169
22.1106	-0.643283	0.063247	-2.01373	-0.591954	-0.435389	-0.345512	-1.85438	-1.8803	-2.36161	-1.1181	0.896687
22.6131	-0.609765	0.113576	-2.02566	-0.526708	-0.406115	-0.339593	-1.82927	-1.87745	-2.35091	-1.09465	0.912351
23.1156	-0.568798	0.161825	-2.0385	-0.474432	-0.392267	-0.321788	-1.80552	-1.86795	-2.34173	-1.07213	0.927051
23.6181	-0.538466	0.199774	-2.03817	-0.422172	-0.38037	-0.298892	-1.79091	-1.86612	-2.32093	-1.0507	0.937889
24.1206	-0.51215	0.243024	-2.04179	-0.357587	-0.35788	-0.288901	-1.7668	-1.86682	-2.30075	-1.02774	0.950229
24.6231	-0.474383	0.296632	-2.05484	-0.300943	-0.344836	-0.274023	-1.73423	-1.85636	-2.29191	-1.00388	0.965434
25.1256	-0.437169	0.343728	-2.05739	-0.253649	-0.342091	-0.247408	-1.71203	-1.84101	-2.28013	-0.980794	0.977652
25.6281	-0.412698	0.382103	-2.05374	-0.194954	-0.328635	-0.231294	-1.69146	-1.83437	-2.25882	-0.958208	0.987322
26.1307	-0.385519	0.428741	-2.0615	-0.135396	-0.314886	-0.219014	-1.65791	-1.82958	-2.24439	-0.935495	1.00029
26.6332	-0.348593	0.482294	-2.06738	-0.0902342	-0.315627	-0.192667	-1.62689	-1.81368	-2.2396	-0.912487	1.01436
27.1357	-0.319853	0.525617	-2.06009	-0.0406861	-0.311837	-0.170244	-1.60657	-1.79456	-2.22744	-0.889518	1.02422
27.6382	-0.300899	0.562904	-2.05818	0.0177727	-0.299056	-0.158802	-1.5781	-1.78481	-2.20938	-0.867616	1.03326
28.1407	-0.273387	0.610142	-2.06334	0.0635987	-0.298544	-0.136236	-1.54171	-1.77583	-2.20186	-0.846351	1.0457
28.6432	-0.241516	0.659703	-2.05579	0.104197	-0.302656	-0.109417	-1.5163	-1.75554	-2.19902	-0.824037	1.0571
29.1457	-0.222325	0.696603	-2.04328	0.156976	-0.294174	-0.0964948	-1.49345	-1.73321	-2.1856	-0.801662	1.06404
29.6482	-0.206214	0.730928	-2.0414	0.204812	-0.290122	-0.0796319	-1.45795	-1.72022	-2.17103	-0.781203	1.07134
30.1508	-0.179045	0.77543	-2.03439	0.239927	-0.297962	-0.0519546	-1.42484	-1.70641	-2.16803	-0.760808	1.08132
30.6533	-0.154729	0.817265	-2.01429	0.283955	-0.296238	-0.0358214	-1.40272	-1.68091	-2.16383	-0.73859	1.08883
31.1558	-0.142899	0.845793	-2.0007	0.332765	-0.289175	-0.0245269	-1.37266	-1.65442	-2.14884	-0.717185	1.0922
31.6583	-0.126437	0.875626	-1.99183	0.367194	-0.295549	-7.16339e-05	-1.33416	-1.63709	-2.13818	-0.697833	1.09667
32.1608	-0.100874	0.914419	-1.96899	0.402289	-0.300315	0.0194776	-1.30622	-1.61752	-2.1376	-0.677259	1.10337
32.6633	-0.0845302	0.945895	-1.94335	0.449023	-0.292719	0.0270718	-1.28086	-1.58625	-2.13049	-0.655134	1.10677
33.1658	-0.0759203	0.965339	-1.92823	0.486357	-0.293394	0.0449586	-1.24234	-1.55532	-2.11521	-0.634862	1.1062
33.6683	-0.0569576	0.989898	-1.90603	0.51516	-0.301135	0.0662542	-1.2053	-1.5336	-2.10871	-0.615602	1.10777
34.1709	-0.0345631	1.02109	-1.87241	0.55606	-0.295534	0.0728043	-1.17888	-1.50869	-2.10833	-0.594271	1.11154
34.6734	-0.0244273	1.04163	-1.84742	0.596636	-0.288717	0.0826123	-1.14419	-1.4728	-2.09768	-0.572706	1.11082
35.1759	-0.0144676	1.05351	-1.82575	0.623076	-0.293893	0.102628	-1.10006	-1.43923	-2.08344	-0.553071	1.10668
35.6784	0.00748431	1.07398	-1.79027	0.655385	-0.29119	0.110505	-1.06564	-1.41536	-2.08021	-0.532813	1.10658
36.1809	0.0257907	1.09816	-1.75512	0.696022	-0.278155	0.113133	-1.03347	-1.38781	-2.0775	-0.510994	1.10802
36.6834	0.0334289	1.11018	-1.73073	0.723348	-0.275771	0.128672	-0.987331	-1.35038	-2.06318	-0.490197	1.10325
37.1859	0.0484931	1.11835	-1.69806	0.746756	-0.274621	0.139116	-0.941474	-1.31713	-2.05062	-0.469909	1.09703
37.6884	0.0725971	1.13747	-1.65643	0.78244	-0.258856	0.137598	-0.905631	-1.29359	-2.04842	-0.448091	1.09678
38.191	0.0873785	1.15681	-1.62559	0.811749	-0.246691	0.146568	-0.861016	-1.26549	-2.04091	-0.426354	1.09555
38.6935	0.097205	1.16394	-1.5967	0.828744	-0.24384	0.159228	-0.805814	-1.22833	-2.02323	-0.405421	1.08729
39.196	0.119314	1.1721	-1.55474	0.855315	-0.228965	0.157565	-0.759414	-1.19676	-2.01213	-0.383079	1.08114
39.6985	0.144166	1.19136	-1.51639	0.885112	-0.208378	0.159761	-0.715011	-1.17448	-2.00809	-0.360217	1.08092
40.201	0.157703	1.20655	-1.48874	0.899746	-0.200111	0.172857	-0.656033	-1.14664	-1.99408	-0.33875	1.07618
40.7035	0.174056	1.21043	-1.45192	0.915843	-0.188073	0.17461	-0.596471	-1.11057	-1.97368	-0.316199	1.06612
41.206	0.203062	1.21947	-1.40906	0.942515	-0.163533	0.172054	-0.546863	-1.08139	-1.96286	-0.291845	1.06144
41.7085	0.227685	1.23779	-1.37887	0.958028	-0.147877	0.183393	-0.488671	-1.06089	-1.95392	-0.269258	1.05996
42.2111	0.243588	1.24816	-1.34925	0.965383	-0.138359	0.190618	-0.419546	-1.03386	-1.9328	-0.247341	1.05209
42.7136	0.269343	1.24983	-1.30781	0.984606	-0.115589	0.186815	-0.359273	-0.999481	-1.91088	-0.222493	1.04263
43.2161	0.303625	1.26038	-1.27314	1.00145	-0.0936617	0.194369	-0.301829	-0.972964	-1.89968	-0.197939	1.03953
43.7186	0.328328	1.2775	-1.24861	1.00376	-0.0846984	0.206447	-0.230371	-0.954095	-1.8853	-0.176337	1.03646
44.2211	0.350361	1.28431	-1.21411	1.01257	-0.0684701	0.205067	-0.158824	-0.927535	-1.86002	-0.152961	1.02792
44.7236	0.385443	1.28648	-1.17648	1.02828	-0.0448478	0.208525	-0.098778	-0.894341	-1.83991	-0.127292	1.02101
45.2261	0.421282	1.29991	-1.15276	1.02971	-0.0349234	0.223963	-0.0321834	-0.86968	-1.82862	-0.104811	1.0192
45.7286	0.445299	1.31589	-1.12811	1.02839	-0.0278195	0.229229	0.043551	-0.851462	-1.8088	-0.0837587	1.01544
46.2312	0.472958	1.31997	-1.09357	1.0392	-0.00923668	0.231369	0.107876	-0.824673	-1.78043	-0.059615	1.00779
46.7337	0.511247	1.3233	-1.06941	1.04246	0.00131528	0.248635	0.165811	-0.792533	-1.75975	-0.0365485	1.00281
47.2362	0.541853	1.33793	-1.05565	1.03449	7.17521e-05	0.263089	0.234411	-0.770292	-1.74135	-0.0172719	1.00096
47.7387	0.563288	1.3501	-1.03319	1.03733	0.00873372	0.267918	0.299871	-0.754386	-1.70888	0.00342053	0.995906
48.2412	0.594539	1.3501	-1.01277	1.04281	0.0195049	0.285583	0.350059	-0.730452	-1.6705	0.0254309	0.988192
48.7437	0.631707	1.35343	-1.00922	1.03419	0.0162448	0.309233	0.403504	-0.703603	-1.6395	0.0439995	0.983819
49.2462	0.657841	1.36697	-1.00507	1.03014	0.0173826	0.320574	0.464041	-0.688234	-1.60382	0.0622016	0.981211
49.7487	0.682915	1.37424	-0.994408	1.03843	0.0306684	0.337341	0.511716	-0.678108	-1.55295	0.0833165	0.975174
50.2513	0.721467	1.3721	-0.997237	1.0379	0.0354123	0.366243	0.551997	-0.658528	-1.50169	0.103074	0.968768
50.7538	0.759523	1.37836	-1.00839	1.03424	0.0373313	0.38456	0.603162	-0.635485	-1.45722	0.121787	0.96632
51.2563	0.787395	1.39376	-1.00896	1.0468	0.0555775	0.399022	0.652439	-0.621833	-1.40327	0.144547	0.963854
51.7588	0.822592	1.40129	-1.0117	1.05997	0.0750733	0.427883	0.687724	-0.609432	-1.33707	0.168481	0.958691
52.2613	0.869819	1.40434	-1.02724	1.06341	0.0857956	0.453102	0.727589	-0.584776	-1.27593	0.19068	0.955223
52.7638	0.910518	1.42014	-1.03573	1.07843	0.108662	0.467691	0.776387	-0.556006	-1.21862	0.216831	0.954329
53.2663	0.94611	1.44283	-1.03472	1.10319	0.141926	0.494102	0.813789	-0.535593	-1.14842	0.247025	0.951816
53.7688	0.995001	1.4569	-1.04371	1.11691	0.16521	0.52544	0.844325	-0.514305	-1.07115	0.274957	0.948495
54.2714	1.05021	1.47154	-1.05417	1.13247	0.191149	0.54335	0.886323	-0.480025	-1.00263	0.304248	0.947501
54.7739	1.09564	1.50076	-1.04975	1.16297	0.232678	0.565921	0.927163	-0.442613	-0.933575	0.339911	0.94663
55.2764	1.14347	1.53278	-1.04627	1.18769	0.269602	0.600223	0.954048	-0.413416	-0.851014	0.375233	0.94428
55.7789	1.20619	1.55556	-1.05163	1.20462	0.300015	0.623757	0.98536	-0.381651	-0.768059	0.408241	0.943222
56.2814	1.26793	1.58287	-1.04567	1.2352	0.345032	0.643479	1.0261	-0.336393	-0.695004	0.44706	0.943112
56.7839	1.32139	1.62376	-1.03017	1.26912	0.394607	0.677818	1.05591	-0.288887	-0.61664	0.489656	0.941442
57.2864	1.38507	1.66237	-1.02403	1.29037	0.432899	0.708704	1.0788	-0.249222	-0.526953	0.528667	0.940308
57.7889	1.46087	1.6922	-1.01567	1.318	0.478378	0.72914	1.11346	-0.205409	-0.443184	0.569752	0.940989
58.2915	1.52997	1.73004	-0.991431	1.35729	0.536064	0.761799	1.14766	-0.148023	-0.367449	0.617325	0.940144
58.794	1.59666	1.779	-0.969158	1.38618	0.583959	0.799904	1.16803	-0.0896371	-0.282218	0.663635	0.938352
59.2965	1.67872	1.82146	-0.953213	1.41172	0.62856	0.825145	1.19263	-0.0389092	-0.189971	0.708461	0.939154
59.799	1.76651	1.85754	-0.92322	1.4521	0.687522	0.855808	1.22704	0.0172906	-0.107756	0.759204	0.939884
60.3015	1.84533	1.90475	-0.884649	1.49013	0.743705	0.899111	1.25084	0.0868041	-0.0288079	0.811914	0.937955
60.804	1.92947	1.95965	-0.854977	1.51717	0.788247	0.932489	1.26757	0.155925	0.0623108	0.861984	0.937719
61.3065	2.0291	2.00528	-0.819875	1.55514	0.842579	0.962874	1.29634	0.217523	0.15497	0.915993	0.939852
61.809	2.12644	2.04824	-0.768777	1.60031	0.902928	1.00879	1.32557	0.285608	0.236342	0.973938	0.939382
62.3116	2.21627	2.10429	-0.721104	1.63253	0.94923	1.05207	1.34153	0.366242	0.32027	1.02904	0.938023
62.8141	2.3173	2.16391	-0.677645	1.66651	0.995784	1.08556	1.36221	0.444718	0.416068	1.08605	0.940074
63.3166	2.42786	2.21323	-0.618428	1.71386	1.05402	1.13208	1.39392	0.515574	0.50737	1.14883	0.941616
63.8191	2.52835	2.26454	-0.552493	1.75305	1.10253	1.18484	1.41636	0.593629	0.588737	1.20884	0.940213
64.3216	2.62512	2.32959	-0.495367	1.7841	1.14126	1.22535	1.43253	0.683192	0.677696	1.26705	0.940744
64.8241	2.73437	2.39401	-0.430366	1.82827	1.19122	1.27196	1.46188	0.768897	0.774986	1.3328	0.943023
65.3266	2.84313	2.44879	-0.350395	1.87334	1.24043	1.33193	1.49338	0.847132	0.862454	1.39891	0.942335
65.8291	2.93784	2.5101	-0.276044	1.90462	1.2744	1.38242	1.51281	0.933225	0.943567	1.4581	0.941121
66.3317	3.03449	2.58388	-0.204715	1.94232	1.31329	1.43018	1.53785	1.02947	1.03537	1.52246	0.942408
66.8342	3.14055	2.6527	-0.117709	1.98972	1.3605	1.49381	1.57541	1.11988	1.12986	1.59386	0.94236
67.3367	3.23656	2.71363	-0.0277769	2.02459	1.39425	1.55483	1.60515	1.20267	1.21183	1.6573	0.940201
67.8392	3.32025	2.78435	0.0516287	2.05596	1.42371	1.60575	1.62931	1.2936	1.29305	1.71751	0.939621
68.3417	3.41114	2.86407	0.138834	2.10098	1.46604	1.66942	1.66754	1.39307	1.38581	1.78854	0.939427
68.8442	3.50478	2.93471	0.236946	2.14098	1.50304	1.73888	1.70921	1.48495	1.47518	1.85874	0.937225
69.3467	3.58255	3.00003	0.324626	2.16919	1.52831	1.79521	1.73943	1.56961	1.55255	1.91795	0.935228
69.8492	3.65449	3.07696	0.408031	2.20805	1.56433	1.85675	1.77539	1.663	1.63503	1.98245	0.934051
70.3518	3.73584	3.15809	0.504296	2.25174	1.60565	1.93077	1.82455	1.76356	1.72693	2.05572	0.931962
70.8543	3.81147	3.22735	0.597638	2.28094	1.63358	1.99397	1.8664	1.85518	1.81	2.11961	0.929639
71.3568	3.87052	3.29469	0.677918	2.31209	1.66466	2.05294	1.90228	1.94022	1.88457	2.17777	0.927206
71.8593	3.93112	3.37389	0.765391	2.35518	1.70896	2.12635	1.95191	2.03449	1.96899	2.24626	0.923755
72.3618	3.99792	3.45187	0.859591	2.38791	1.7447	2.19528	2.00494	2.13439	2.05848	2.31501	0.920757
72.8643	4.05059	3.51684	0.93991	2.41248	1.77412	2.25188	2.04553	2.22401	2.13601	2.37237	0.917667
73.3668	4.09017	3.58371	1.01658	2.44973	1.81782	2.31908	2.09018	2.30769	2.21071	2.43174	0.911791
73.8693	4.13593	3.66104	1.10468	2.48557	1.86196	2.38963	2.14666	2.40078	2.29735	2.49818	0.905983
74.3719	4.18002	3.73176	1.18589	2.50685	1.89356	2.44406	2.19406	2.49755	2.38283	2.5574	0.902441
74.8744	4.20482	3.7899	1.25378	2.53494	1.9337	2.50078	2.23281	2.58254	2.4552	2.60983	0.895608
75.3769	4.22307	3.85298	1.32945	2.57101	1.98365	2.567	2.28284	2.66195	2.52997	2.66688	0.885261
75.8794	4.24777	3.92277	1.40837	2.59298	2.02169	2.61895	2.33426	2.75036	2.6143	2.7235	0.878626
76.3819	4.26161	3.98035	1.47105	2.61185	2.05878	2.66335	2.37076	2.83995	2.68968	2.77193	0.8725
76.8844	4.25687	4.02636	1.53103	2.64331	2.11066	2.71918	2.40875	2.91584	2.75212	2.81824	0.859417
77.3869	4.25336	4.07849	1.60017	2.66714	2.15757	2.76726	2.45684	2.98592	2.81972	2.86516	0.846487
77.8894	4.25279	4.13156	1.65776	2.67834	2.19466	2.79987	2.49424	3.06368	2.89042	2.90703	0.839472
78.392	4.23522	4.16775	1.70087	2.69929	2.2441	2.84038	2.52087	3.13928	2.94529	2.94367	0.828238
78.8945	4.20557	4.19469	1.75029	2.72179	2.2978	2.88141	2.55695	3.19882	2.99028	2.97751	0.810739
79.397	4.18267	4.22799	1.79719	2.72733	2.33706	2.90341	2.59295	3.25212	3.04213	3.00698	0.798998
79.8995	4.1561	4.25632	1.82404	2.73389	2.37898	2.9251	2.61179	3.31169	3.09019	3.03201	0.791095
80.402	4.11092	4.26564	1.84774	2.74939	2.4309	2.95359	2.62924	3.36611	3.11998	3.05261	0.775685
80.9045	4.06287	4.26949	1.87703	2.75097	2.46931	2.96477	2.65415	3.40295	3.14543	3.06633	0.759176
81.407	4.02257	4.27892	1.89061	2.74317	2.49761	2.96557	2.66543	3.43378	3.17713	3.07498	0.751038
81.9095	3.9716	4.27793	1.89067	2.74611	2.53522	2.97499	2.66237	3.46964	3.19795	3.08072	0.741951
82.4121	3.90559	4.2582	1.89785	2.74395	2.56586	2.97363	2.66564	3.49744	3.20112	3.07881	0.725984
82.9146	3.84463	4.23709	1.90024	2.72553	2.5778	2.95407	2.66654	3.50625	3.20492	3.06856	0.713804
83.4171	3.78699	4.21944	1.88387	2.71313	2.593	2.94008	2.64823	3.50913	3.21094	3.05609	0.707355
83.9196	3.71337	4.18696	1.86842	2.70572	2.61045	2.9243	2.62698	3.51553	3.2	3.03908	0.695836
84.4221	3.63185	4.13847	1.85894	2.68193	2.6087	2.88772	2.61274	3.51124	3.17504	3.01185	0.680531
84.9246	3.55949	4.09271	1.83421	2.65507	2.601	2.84986	2.5852	3.4874	3.1544	2.97993	0.670509
85.4271	3.48339	4.04767	1.80083	2.63946	2.6018	2.81813	2.54368	3.45865	3.13063	2.94714	0.661573
85.9296	3.39118	3.98546	1.77777	2.61429	2.59028	2.76919	2.50918	3.43283	3.08773	2.90643	0.646632
86.4322	3.30024	3.91198	1.75014	2.57747	2.56431	2.711	2.47373	3.39494	3.03787	2.85796	0.631336
86.9347	3.21812	3.84452	1.70765	2.55169	2.54666	2.66299	2.42043	3.3384	2.99477	2.80947	0.619957
87.4372	3.1258	3.77458	1.67157	2.52725	2.52763	2.60648	2.36538	3.27908	2.94384	2.75796	0.606064
87.9397	3.02246	3.68734	1.64299	2.48799	2.49104	2.53518	2.31925	3.2231	2.87621	2.6984	0.587526
88.4422	2.9281	3.59509	1.60162	2.45381	2.45688	2.47339	2.26247	3.15514	2.80995	2.63738	0.570756
88.9447	2.83822	3.51139	1.55806	2.43101	2.43159	2.41442	2.19436	3.07128	2.75078	2.5779	0.555582
89.4472	2.73544	3.4228	1.52892	2.39757	2.39322	2.34054	2.13643	2.98859	2.68083	2.51382	0.536097
89.9497	2.63096	3.31988	1.49712	2.36082	2.34937	2.27192	2.08188	2.91178	2.60068	2.44716	0.514612
90.4523	2.54008	3.21954	1.45633	2.34001	2.31958	2.21651	2.01442	2.82578	2.52991	2.38468	0.496266
90.9548	2.44854	3.12981	1.42849	2.31848	2.28743	2.15225	1.95022	2.72941	2.46512	2.3233	0.477181
91.4573	2.3474	3.03439	1.4108	2.28766	2.24476	2.08787	1.90092	2.64041	2.38994	2.26046	0.454095
91.9598	2.25557	2.93043	1.38441	2.27035	2.21474	2.04318	1.84785	2.56168	2.31421	2.20249	0.432922
92.4623	2.17809	2.83682	1.36304	2.26384	2.19496	2.00059	1.79005	2.47834	2.25425	2.15111	0.41493
92.9648	2.09665	2.75489	1.36013	2.24825	2.16597	1.95456	1.74893	2.39145	2.19868	2.10217	0.393965
93.4673	2.014	2.66756	1.35664	2.23864	2.1433	1.92929	1.71848	2.31882	2.13655	2.05814	0.372719
93.9698	1.94949	2.57824	1.34967	2.24765	2.13993	1.91861	1.68202	2.26144	2.0842	2.02347	0.356892
94.4724	1.89623	2.50462	1.36061	2.25413	2.13525	1.90512	1.6546	2.20472	2.05059	1.99621	0.34091
94.9749	1.83867	2.44093	1.3825	2.25789	2.12957	1.90821	1.64787	2.15161	2.01906	1.97514	0.323121
95.4774	1.78978	2.37119	1.39788	2.2805	2.14478	1.93557	1.64298	2.11933	1.98631	1.96315	0.311846
95.9799	1.7621	2.30447	1.4226	2.31025	2.16951	1.96477	1.63727	2.10643	1.97098	1.96093	0.303915
96.4824	1.73955	2.25513	1.46632	2.33172	2.18872	2.00284	1.65119	2.09774	1.97266	1.96732	0.29278
96.9849	1.71503	2.21148	1.50817	2.36462	2.22217	2.06816	1.67865	2.09672	1.97338	1.98204	0.288359
97.4874	1.70698	2.16129	1.54835	2.41254	2.27351	2.14184	1.70155	2.11877	1.97811	2.00477	0.292497
97.9899	1.7167	2.11838	1.60698	2.45266	2.32009	2.21562	1.73318	2.15925	2.0034	2.03625	0.293115
98.4925	1.72506	2.09235	1.67291	2.49198	2.36849	2.31039	1.78468	2.20213	2.03951	2.07639	0.296129
98.995	1.73544	2.06736	1.72904	2.55151	2.44077	2.4205	1.83628	2.25021	2.07043	2.12239	0.312802
99.4975	1.76874	2.03466	1.80212	2.60785	2.51208	2.53627	1.89166	2.32573	2.11571	2.1772	0.328207
100	1.80693	2.0236	1.87009	2.60706	2.51358	2.58161	1.9271	2.40105	2.15873	2.20997	0.320121

## Sheet: M1b_LeftLeg_NH
StancePhase	NEleL_Meas1	NEleL_Meas2	NEleL_Meas3	NEleL_Meas4	NEleL_Meas5	NEleL_Meas6	NEleL_Meas7	NEleL_Meas8	NEleL_Mean	NEleL_SD
0	1.6641	0.950329	1.32138	0.519765	1.31024	1.02345	1.40502	1.39309	1.19842	0.354119
0.502513	1.54982	0.87682	1.2523	0.439779	1.27945	0.957065	1.30425	1.34742	1.12586	0.350806
1.00503	1.44698	0.81513	1.186	0.36313	1.25103	0.850649	1.19187	1.27734	1.04777	0.349484
1.50754	1.36134	0.760918	1.12783	0.310059	1.23598	0.757982	1.10334	1.21482	0.984034	0.348288
2.01005	1.29361	0.725533	1.08466	0.263538	1.23751	0.66419	1.01659	1.14914	0.929347	0.35109
2.51256	1.23207	0.705286	1.04341	0.221682	1.24335	0.584864	0.936992	1.09519	0.882854	0.355202
3.01508	1.17871	0.691074	1.00615	0.200145	1.25523	0.520702	0.877745	1.05307	0.847854	0.357495
3.51759	1.14599	0.689225	0.987181	0.194757	1.28554	0.461227	0.835619	1.01145	0.826374	0.363371
4.0201	1.1272	0.708912	0.977889	0.193858	1.32746	0.412639	0.800742	0.976185	0.815611	0.372591
4.52261	1.11192	0.743247	0.96973	0.209647	1.3699	0.386112	0.780521	0.958726	0.816226	0.377473
5.02513	1.11009	0.784057	0.976725	0.246863	1.42238	0.373839	0.784236	0.951277	0.831183	0.381337
5.52764	1.12778	0.83901	1.00014	0.290594	1.49096	0.367914	0.802964	0.946043	0.858176	0.390403
6.03015	1.15201	0.914819	1.02546	0.345023	1.56232	0.378972	0.829752	0.954025	0.895297	0.397362
6.53266	1.1805	1.00193	1.05925	0.422017	1.63379	0.411838	0.87485	0.980079	0.945532	0.39823
7.03518	1.22589	1.09315	1.11194	0.509168	1.71822	0.454458	0.941897	1.01165	1.0083	0.401705
7.53769	1.28436	1.19704	1.17025	0.600718	1.81185	0.505559	1.01832	1.04714	1.07941	0.407745
8.0402	1.34297	1.31758	1.22985	0.710912	1.90139	0.577238	1.10163	1.09864	1.16003	0.40731
8.54271	1.40856	1.44316	1.30502	0.834719	1.99373	0.666345	1.2029	1.16267	1.25214	0.403827
9.04523	1.48979	1.56856	1.39064	0.958518	2.0978	0.760423	1.31949	1.22653	1.35147	0.404473
9.54774	1.57475	1.70347	1.47358	1.09335	2.20145	0.864626	1.43826	1.29586	1.45567	0.4033
10.0503	1.65747	1.8493	1.56475	1.24369	2.2985	0.987572	1.56248	1.37989	1.56796	0.3961
10.5528	1.75064	1.99338	1.66977	1.39318	2.40191	1.11846	1.70189	1.46825	1.68719	0.390414
11.0553	1.85413	2.13321	1.77305	1.54493	2.51162	1.24843	1.84805	1.55308	1.80831	0.387871
11.5578	1.95397	2.27927	1.87611	1.71107	2.61331	1.3873	1.99032	1.64538	1.93209	0.381623
12.0603	2.05429	2.43023	1.99227	1.87835	2.71132	1.53687	2.137	1.74767	2.061	0.37341
12.5628	2.16629	2.57316	2.11097	2.03995	2.81732	1.68232	2.29378	1.84588	2.19121	0.369669
13.0653	2.28007	2.70874	2.22301	2.2106	2.92152	1.82221	2.44786	1.93952	2.31919	0.367389
13.5678	2.3861	2.84768	2.3424	2.38492	3.0148	1.9678	2.59387	2.04044	2.44725	0.362124
14.0704	2.49562	2.98577	2.46873	2.548	3.10943	2.11295	2.74344	2.14286	2.57585	0.358822
14.5729	2.61146	3.11064	2.58608	2.71112	3.20896	2.24434	2.8966	2.23411	2.70041	0.360939
15.0754	2.71846	3.22612	2.70173	2.87884	3.29873	2.36874	3.03937	2.3216	2.8192	0.36293
15.5779	2.81688	3.34228	2.82553	3.03341	3.37972	2.49394	3.17326	2.41351	2.93481	0.363028
16.0804	2.9194	3.4521	2.94248	3.17797	3.46525	2.60725	3.31018	2.49769	3.04654	0.367965
16.5829	3.01873	3.54473	3.04897	3.32536	3.54818	2.70179	3.44395	2.5679	3.14995	0.377718
17.0854	3.10285	3.62718	3.16004	3.46144	3.6166	2.78977	3.56269	2.6366	3.24465	0.384842
17.5879	3.18196	3.70822	3.26884	3.57943	3.68099	2.87181	3.67449	2.70457	3.33379	0.391659
18.0905	3.26279	3.77868	3.362	3.69542	3.7482	2.93335	3.78822	2.75766	3.41579	0.405546
18.593	3.33126	3.83025	3.45205	3.80401	3.80403	2.9768	3.89272	2.79843	3.4862	0.421448
19.0955	3.38496	3.87285	3.54352	3.89053	3.84611	3.01466	3.98135	2.83938	3.54667	0.433046
19.598	3.43812	3.91335	3.61957	3.9681	3.88884	3.03952	4.0667	2.87328	3.60093	0.447815
20.1005	3.48723	3.94104	3.6836	4.0421	3.92856	3.04069	4.15209	2.88956	3.64561	0.469823
20.603	3.51901	3.9508	3.7493	4.09521	3.95181	3.02894	4.22404	2.89872	3.67723	0.489975
21.1055	3.54198	3.95459	3.80441	4.13251	3.96711	3.01189	4.28286	2.90817	3.70044	0.506996
21.608	3.56631	3.9567	3.84121	4.16817	3.98465	2.97717	4.34228	2.90545	3.71774	0.530188
22.1106	3.57994	3.94549	3.87575	4.18856	3.99213	2.92236	4.39888	2.88772	3.72385	0.557803
22.6131	3.57772	3.91922	3.90631	4.18862	3.98437	2.86202	4.44024	2.86904	3.71844	0.581025
23.1156	3.57427	3.89083	3.9177	4.18598	3.97613	2.79558	4.47348	2.84867	3.70783	0.603864
23.6181	3.56987	3.86158	3.92032	4.17573	3.9677	2.71057	4.50982	2.81374	3.69117	0.633492
24.1206	3.5506	3.81965	3.92388	4.14449	3.94503	2.61347	4.5399	2.77009	3.66339	0.663794
24.6231	3.5223	3.76662	3.91305	4.10679	3.91398	2.5167	4.55554	2.72976	3.62809	0.689182
25.1256	3.49759	3.71534	3.8875	4.06829	3.88722	2.41206	4.56883	2.68422	3.59013	0.716734
25.6281	3.46686	3.6639	3.86359	4.01244	3.85492	2.29209	4.58559	2.62527	3.54558	0.749744
26.1307	3.42216	3.60097	3.8335	3.94542	3.80892	2.16962	4.59293	2.56514	3.49233	0.780037
26.6332	3.3771	3.53109	3.78646	3.88142	3.76277	2.05031	4.58898	2.50931	3.43593	0.806116
27.1357	3.33549	3.46602	3.73756	3.80709	3.72012	1.92201	4.5878	2.44507	3.37764	0.836138
27.6382	3.28337	3.40076	3.69041	3.71819	3.66664	1.78517	4.58837	2.37212	3.31313	0.869019
28.1407	3.22319	3.32511	3.62936	3.63225	3.60454	1.6539	4.57761	2.3043	3.24378	0.896519
28.6432	3.16893	3.24614	3.56099	3.54424	3.54771	1.52545	4.56051	2.23863	3.17407	0.921704
29.1457	3.11388	3.17378	3.49864	3.44143	3.48908	1.3888	4.54956	2.1632	3.1023	0.951652
29.6482	3.04758	3.10035	3.42972	3.33824	3.41781	1.25205	4.53729	2.08563	3.02608	0.980902
30.1508	2.98155	3.01741	3.34942	3.23992	3.3453	1.1255	4.51375	2.0162	2.94863	1.00367
30.6533	2.92277	2.9341	3.27434	3.13038	3.27835	0.999672	4.48954	1.94491	2.87176	1.0269
31.1558	2.85798	2.85802	3.20136	3.01581	3.20331	0.868945	4.47249	1.86542	2.79292	1.05399
31.6583	2.786	2.77943	3.117	2.90979	3.11884	0.745947	4.45064	1.79039	2.71225	1.07679
32.1608	2.72123	2.69228	3.0331	2.79926	3.03937	0.633693	4.41965	1.7229	2.63268	1.09426
32.6633	2.66017	2.60731	2.95759	2.68023	2.96123	0.519939	4.39304	1.6501	2.5537	1.11453
33.1658	2.59045	2.52942	2.87529	2.56963	2.8719	0.406524	4.37218	1.57356	2.47362	1.136
33.6683	2.52076	2.44755	2.78766	2.46248	2.78028	0.305927	4.34361	1.50613	2.3943	1.15122
34.1709	2.46062	2.35836	2.70974	2.34666	2.69605	0.213233	4.3097	1.44266	2.31713	1.16388
34.6734	2.39814	2.27342	2.63237	2.23621	2.60733	0.118188	4.28361	1.37221	2.24018	1.17998
35.1759	2.32841	2.19465	2.54618	2.13626	2.50957	0.0293206	4.25993	1.3034	2.16347	1.19431
35.6784	2.26509	2.11028	2.46596	2.03152	2.41688	-0.0454649	4.22714	1.24451	2.08949	1.20268
36.1809	2.20781	2.01978	2.39314	1.92813	2.32918	-0.116898	4.19368	1.18432	2.01739	1.21114
36.6834	2.14284	1.93473	2.31253	1.83929	2.23309	-0.189503	4.16908	1.11813	1.94502	1.22211
37.1859	2.07539	1.85394	2.23136	1.75252	2.13441	-0.251303	4.14261	1.05863	1.87469	1.22938
37.6884	2.01691	1.76569	2.16098	1.66387	2.04494	-0.301711	4.10749	1.00666	1.8081	1.23217
38.191	1.95769	1.67222	2.08808	1.58944	1.95524	-0.353185	4.07617	0.949491	1.74189	1.23671
38.6935	1.88977	1.58447	2.00904	1.52432	1.85783	-0.402916	4.05229	0.890445	1.67566	1.24251
39.196	1.82575	1.49837	1.93941	1.4563	1.76566	-0.439896	4.02249	0.841441	1.61369	1.24373
39.6985	1.76884	1.40309	1.87448	1.39828	1.68211	-0.470983	3.98642	0.795778	1.55475	1.24237
40.201	1.7054	1.30371	1.8017	1.35484	1.59387	-0.505792	3.9574	0.744097	1.4944	1.24412
40.7035	1.63752	1.21017	1.73296	1.31036	1.50336	-0.535314	3.9323	0.696536	1.43598	1.24582
41.206	1.57828	1.11612	1.67428	1.26962	1.42375	-0.553622	3.89838	0.659909	1.38334	1.24265
41.7085	1.52105	1.0127	1.61047	1.24482	1.34857	-0.572497	3.86169	0.622697	1.33119	1.23939
42.2111	1.4557	0.907782	1.54392	1.223	1.26795	-0.595172	3.83311	0.582347	1.27733	1.24003
42.7136	1.3931	0.809797	1.48841	1.19905	1.19275	-0.60981	3.80355	0.551699	1.22857	1.23869
43.2161	1.33984	0.710701	1.43395	1.18814	1.1294	-0.617758	3.76412	0.529759	1.18477	1.23318
43.7186	1.28326	0.604139	1.37268	1.18509	1.0652	-0.631211	3.72596	0.504311	1.13868	1.23044
44.2211	1.22225	0.500076	1.3195	1.17709	0.998829	-0.645624	3.69513	0.480282	1.09344	1.23084
44.7236	1.17057	0.404932	1.27481	1.17645	0.943653	-0.650649	3.65919	0.468352	1.05591	1.22746
45.2261	1.12493	0.309543	1.22463	1.18778	0.896159	-0.654296	3.61567	0.460154	1.02057	1.22214
45.7286	1.07339	0.21035	1.17762	1.19538	0.844407	-0.664443	3.57828	0.44732	0.982787	1.22147
46.2312	1.02383	0.118561	1.14435	1.20391	0.7964	-0.670485	3.54687	0.440334	0.950471	1.22195
46.7337	0.984842	0.0379221	1.11196	1.22594	0.76112	-0.667601	3.50876	0.443628	0.925821	1.21812
47.2362	0.944342	-0.0417851	1.07881	1.24893	0.727276	-0.667584	3.46812	0.44441	0.900315	1.21494
47.7387	0.896593	-0.12207	1.06025	1.268	0.690017	-0.671417	3.43726	0.441048	0.87496	1.2167
48.2412	0.853826	-0.192069	1.05075	1.29875	0.66201	-0.667157	3.40941	0.445492	0.857627	1.21764
48.7437	0.815057	-0.251526	1.03868	1.33651	0.642563	-0.658057	3.37413	0.454107	0.843932	1.21489
49.2462	0.766444	-0.311682	1.03563	1.36856	0.617822	-0.656044	3.34058	0.454396	0.826963	1.21521
49.7487	0.712603	-0.372111	1.04557	1.40731	0.591552	-0.655397	3.31646	0.452197	0.812274	1.22034
50.2513	0.664481	-0.422502	1.05243	1.45753	0.573646	-0.647423	3.28995	0.456427	0.803068	1.22317
50.7538	0.612688	-0.465484	1.05811	1.50311	0.553659	-0.642162	3.25543	0.456614	0.791496	1.22384
51.2563	0.549618	-0.511973	1.07412	1.54787	0.52246	-0.646826	3.22518	0.445244	0.775712	1.23006
51.7588	0.487598	-0.558954	1.08818	1.60379	0.490973	-0.650702	3.20072	0.433353	0.76187	1.2398
52.2613	0.429944	-0.596812	1.09164	1.65724	0.46156	-0.651434	3.16845	0.423274	0.747984	1.24551
52.7638	0.363742	-0.630598	1.09814	1.70199	0.420313	-0.661732	3.12932	0.401742	0.727865	1.25145
53.2663	0.291334	-0.669973	1.10568	1.75297	0.368788	-0.68078	3.09583	0.36948	0.704166	1.26392
53.7688	0.22557	-0.709209	1.09945	1.8047	0.319589	-0.696556	3.06309	0.338706	0.680667	1.27603
54.2714	0.16021	-0.739755	1.0882	1.84339	0.266315	-0.713679	3.01914	0.304351	0.653522	1.28322
54.7739	0.0856343	-0.768625	1.08084	1.88116	0.199265	-0.742288	2.97127	0.255672	0.620365	1.29343
55.2764	0.0123515	-0.80359	1.06307	1.9225	0.129252	-0.773867	2.92899	0.201245	0.584994	1.30763
55.7789	-0.0534312	-0.836636	1.03381	1.95064	0.0628418	-0.800096	2.88214	0.149387	0.548581	1.31704
56.2814	-0.12407	-0.860863	1.00791	1.96969	-0.0120895	-0.831097	2.82326	0.0893963	0.507766	1.32336
56.7839	-0.200826	-0.884887	0.978252	1.99216	-0.0964084	-0.871057	2.76394	0.0169224	0.462262	1.33348
57.2864	-0.270728	-0.914294	0.934191	2.00453	-0.176689	-0.907726	2.70827	-0.0554021	0.415269	1.34236
57.7889	-0.337257	-0.939675	0.889054	2.00131	-0.256153	-0.940035	2.64331	-0.12659	0.366745	1.3453
58.2915	-0.411986	-0.956647	0.846305	1.99835	-0.346096	-0.979919	2.56793	-0.208853	0.313636	1.34831
58.794	-0.487154	-0.975371	0.791103	1.99044	-0.438342	-1.02422	2.49508	-0.298636	0.256611	1.35253
59.2965	-0.554259	-0.99938	0.728782	1.96438	-0.524091	-1.06167	2.42234	-0.384225	0.198986	1.35205
59.799	-0.624424	-1.01864	0.671696	1.93332	-0.614221	-1.0987	2.33726	-0.472166	0.139265	1.34862
60.3015	-0.702271	-1.03157	0.608239	1.90221	-0.712937	-1.1445	2.24517	-0.571422	0.0741153	1.34627
60.804	-0.775369	-1.04914	0.533244	1.85512	-0.807451	-1.18986	2.15698	-0.672108	0.00642619	1.34161
61.3065	-0.844195	-1.07234	0.46181	1.79757	-0.898029	-1.22881	2.06446	-0.767908	-0.0609309	1.33339
61.809	-0.921405	-1.09079	0.391288	1.74282	-0.996987	-1.2729	1.95876	-0.870159	-0.132422	1.32542
62.3116	-1.00225	-1.10552	0.308754	1.67821	-1.09919	-1.32517	1.85021	-0.981142	-0.209512	1.31679
62.8141	-1.07642	-1.12744	0.224607	1.59971	-1.19409	-1.37404	1.745	-1.08846	-0.286391	1.3053
63.3166	-1.15303	-1.15483	0.146344	1.5239	-1.29053	-1.4211	1.63126	-1.19331	-0.363911	1.2938
63.8191	-1.23952	-1.17779	0.0597354	1.44616	-1.39549	-1.47859	1.5059	-1.30723	-0.448351	1.28289
64.3216	-1.32464	-1.20017	-0.0346043	1.3546	-1.49741	-1.5423	1.38156	-1.425	-0.535997	1.27016
64.8241	-1.40587	-1.23249	-0.122886	1.26288	-1.59354	-1.6027	1.25825	-1.53642	-0.621597	1.25733
65.3266	-1.49605	-1.27075	-0.213598	1.17601	-1.69632	-1.66842	1.12364	-1.64946	-0.711867	1.24625
65.8291	-1.59357	-1.30615	-0.316072	1.07881	-1.80378	-1.74772	0.981118	-1.77138	-0.809842	1.23468
66.3317	-1.68698	-1.34492	-0.417175	0.977005	-1.90434	-1.83079	0.842494	-1.89168	-0.907048	1.22287
66.8342	-1.78296	-1.39582	-0.515639	0.883277	-2.00437	-1.91375	0.701922	-2.00617	-1.00419	1.21323
67.3367	-1.89125	-1.45193	-0.626094	0.785074	-2.11318	-2.00862	0.549811	-2.12641	-1.11033	1.20444
67.8392	-2.00248	-1.50547	-0.742605	0.678286	-2.22124	-2.11608	0.395097	-2.25287	-1.22092	1.19559
68.3417	-2.1115	-1.56411	-0.854961	0.578459	-2.32324	-2.22419	0.245851	-2.37393	-1.32845	1.18879
68.8442	-2.23067	-1.63421	-0.975793	0.48041	-2.43111	-2.33588	0.0920906	-2.49274	-1.44099	1.18363
69.3467	-2.3615	-1.7068	-1.1091	0.371971	-2.54618	-2.46138	-0.0707208	-2.61978	-1.56294	1.17873
69.8492	-2.49213	-1.77614	-1.24087	0.265713	-2.65657	-2.59341	-0.230658	-2.74829	-1.68405	1.17578
70.3518	-2.62627	-1.85126	-1.37559	0.165741	-2.76583	-2.72253	-0.385399	-2.86941	-1.80382	1.17462
70.8543	-2.77459	-1.936	-1.52503	0.0566505	-2.88464	-2.85685	-0.546659	-2.99166	-1.93235	1.17323
71.3568	-2.92905	-2.02019	-1.67829	-0.0566756	-3.00544	-3.00067	-0.713321	-3.11991	-2.06544	1.17299
71.8593	-3.08113	-2.10049	-1.82965	-0.162602	-3.12016	-3.14188	-0.873695	-3.24278	-2.19405	1.1744
72.3618	-3.24028	-2.18666	-1.99268	-0.273929	-3.23866	-3.27713	-1.03149	-3.35741	-2.32478	1.1744
72.8643	-3.40891	-2.27992	-2.16467	-0.395036	-3.36424	-3.4165	-1.197	-3.4744	-2.46258	1.17357
73.3668	-3.5737	-2.3695	-2.33262	-0.510955	-3.48456	-3.55729	-1.36345	-3.59175	-2.59798	1.17402
73.8693	-3.73358	-2.45462	-2.50502	-0.626695	-3.59939	-3.68759	-1.52178	-3.69818	-2.72836	1.17275
74.3719	-3.89775	-2.54503	-2.68817	-0.753603	-3.71927	-3.81096	-1.68018	-3.79779	-2.86159	1.16843
74.8744	-4.05902	-2.63927	-2.86795	-0.878762	-3.83862	-3.93529	-1.84479	-3.8992	-2.99536	1.16433
75.3769	-4.20587	-2.72679	-3.04344	-0.997516	-3.94717	-4.05184	-2.00508	-3.99437	-3.12151	1.1591
75.8794	-4.34422	-2.80927	-3.22605	-1.12374	-4.05226	-4.15269	-2.15658	-4.07574	-3.24257	1.14945
76.3819	-4.47776	-2.89587	-3.40703	-1.2514	-4.15933	-4.24612	-2.30964	-4.15191	-3.36238	1.13815
76.8844	-4.59397	-2.98256	-3.5765	-1.36816	-4.25701	-4.33463	-2.4646	-4.22563	-3.47538	1.12621
77.3869	-4.68857	-3.05944	-3.74485	-1.48504	-4.34199	-4.40648	-2.60943	-4.28497	-3.5776	1.10961
77.8894	-4.77059	-3.13022	-3.91239	-1.60478	-4.42454	-4.45996	-2.7448	-4.32794	-3.6719	1.08948
78.392	-4.83666	-3.20252	-4.06496	-1.71193	-4.50186	-4.50449	-2.88026	-4.36364	-3.75829	1.06908
78.8945	-4.87551	-3.26971	-4.20623	-1.81024	-4.56248	-4.53639	-3.01062	-4.38786	-3.83238	1.04513
79.397	-4.8919	-3.32277	-4.34416	-1.90959	-4.61104	-4.5453	-3.12545	-4.38952	-3.89247	1.0168
79.8995	-4.89403	-3.36695	-4.46666	-1.99711	-4.6549	-4.53639	-3.23016	-4.3732	-3.93992	0.98916
80.402	-4.87435	-3.40805	-4.56821	-2.0678	-4.68451	-4.51762	-3.33145	-4.3463	-3.97479	0.961354
80.9045	-4.82854	-3.43779	-4.6593	-2.13459	-4.69378	-4.48134	-3.42003	-4.30078	-3.99452	0.930176
81.407	-4.76795	-3.4491	-4.73524	-2.19202	-4.69223	-4.42231	-3.48931	-4.23123	-3.99742	0.900346
81.9095	-4.69528	-3.44906	-4.78396	-2.22838	-4.68034	-4.3507	-3.54805	-4.1479	-3.98546	0.874275
82.4121	-4.60053	-3.44207	-4.81273	-2.25442	-4.64656	-4.26973	-3.59899	-4.05424	-3.95991	0.846944
82.9146	-4.48673	-3.41904	-4.82628	-2.27382	-4.59299	-4.16911	-3.63137	-3.94005	-3.91742	0.819585
83.4171	-4.36456	-3.37527	-4.81226	-2.27243	-4.52927	-4.04951	-3.64393	-3.80606	-3.85666	0.797321
83.9196	-4.22844	-3.31933	-4.77091	-2.25427	-4.44896	-3.92165	-3.64673	-3.66313	-3.78168	0.776626
84.4221	-4.07081	-3.25406	-4.71368	-2.23031	-4.34419	-3.7821	-3.63773	-3.50786	-3.69259	0.754603
84.9246	-3.90122	-3.16984	-4.6344	-2.18947	-4.22393	-3.62155	-3.60656	-3.33093	-3.58474	0.736367
85.4271	-3.72501	-3.06438	-4.52581	-2.12739	-4.09265	-3.44686	-3.55697	-3.13939	-3.45981	0.722215
85.9296	-3.53183	-2.9472	-4.39965	-2.05803	-3.93963	-3.26596	-3.4978	-2.94155	-3.32271	0.707481
86.4322	-3.32147	-2.81928	-4.25856	-1.97771	-3.76439	-3.0701	-3.42255	-2.72899	-3.17038	0.694264
86.9347	-3.10601	-2.67091	-4.09104	-1.87526	-3.5783	-2.8546	-3.3234	-2.49733	-2.99961	0.685335
87.4372	-2.88261	-2.50245	-3.90249	-1.76198	-3.37831	-2.6305	-3.20833	-2.25812	-2.8156	0.677171
87.9397	-2.64144	-2.32428	-3.70346	-1.6431	-3.15483	-2.39998	-3.08307	-2.01396	-2.62051	0.668933
88.4422	-2.39033	-2.13573	-3.48457	-1.50506	-2.91558	-2.15213	-2.93824	-1.75402	-2.40945	0.6634
88.9447	-2.13753	-1.92754	-3.24224	-1.35212	-2.6688	-1.88921	-2.77063	-1.48078	-2.18361	0.659048
89.4472	-1.87314	-1.70289	-2.99001	-1.19686	-2.40507	-1.62293	-2.59114	-1.20633	-1.94855	0.653994
89.9497	-1.59362	-1.47235	-2.72595	-1.02897	-2.1212	-1.34866	-2.40134	-0.926203	-1.70229	0.649993
90.4523	-1.3117	-1.23306	-2.43921	-0.843967	-1.82988	-1.0573	-2.19105	-0.631271	-1.44218	0.646918
90.9548	-1.02772	-0.976348	-2.13971	-0.657115	-1.53191	-0.757703	-1.96269	-0.33071	-1.17299	0.643072
91.4573	-0.730205	-0.708065	-1.83502	-0.465613	-1.21656	-0.45775	-1.72795	-0.032606	-0.896721	0.639443
91.9598	-0.424898	-0.438448	-1.51296	-0.257822	-0.889895	-0.147335	-1.48382	0.273297	-0.610235	0.63687
92.4623	-0.123142	-0.162659	-1.17484	-0.0459002	-0.563795	0.176849	-1.22179	0.590326	-0.315619	0.634424
92.9648	0.183391	0.126587	-0.834814	0.163766	-0.230785	0.501623	-0.950116	0.905103	-0.0169054	0.632221
93.4673	0.501274	0.420709	-0.48609	0.385409	0.115191	0.825616	-0.678829	1.21633	0.287451	0.631013
93.9698	0.817531	0.710596	-0.120689	0.61465	0.460884	1.16029	-0.400631	1.5357	0.597292	0.631233
94.4724	1.12811	1.00351	0.246966	0.837802	0.801655	1.50067	-0.110892	1.85825	0.908259	0.632811
94.9749	1.44519	1.30525	0.613441	1.06591	1.14908	1.83347	0.177883	2.17084	1.22013	0.634835
95.4774	1.76532	1.60514	0.991744	1.30405	1.4994	2.16453	0.460237	2.47984	1.53378	0.638283
95.9799	2.07397	1.89599	1.37393	1.5358	1.83768	2.50175	0.746424	2.7936	1.84489	0.644827
96.4824	2.37656	2.18675	1.74662	1.7639	2.16881	2.83245	1.03545	3.09967	2.15128	0.651878
96.9849	2.68192	2.48044	2.12067	2.00073	2.50138	3.14808	1.31311	3.38995	2.45454	0.658008
97.4874	2.97707	2.76404	2.49839	2.2328	2.82227	3.45957	1.58006	3.67583	2.75125	0.667316
97.9899	3.25396	3.03259	2.86199	2.45279	3.12319	3.76715	1.84667	3.95774	3.03701	0.678674
98.4925	3.52262	3.29387	3.20892	2.67398	3.41392	4.05465	2.10558	4.21971	3.31166	0.686991
98.995	3.79044	3.55727	3.5732	2.89473	3.70247	4.31871	2.34136	4.4592	3.57967	0.695121
99.4975	4.04933	3.80793	3.9149	3.11752	3.9813	4.59077	2.58859	4.70608	3.84455	0.704273
100	4.10993	3.84709	3.95927	3.20207	4.0469	4.82237	2.75357	4.91603	3.95715	0.730003

## Sheet: M1b_LeftLeg_NW
StancePhase	NDevL_Meas1	NDevL_Meas2	NDevL_Meas3	NDevL_Meas4	NDevL_Meas5	NDevL_Meas6	NDevL_Meas7	NDevL_Meas8	NDevL_Mean	NDevL_SD
0	0.153312	-1.25288	-0.649265	-1.51578	-0.468998	-1.03008	-1.65741	-0.298732	-0.839979	0.630771
0.502513	0.226059	-1.17312	-0.538175	-1.41046	-0.36694	-0.9996	-1.62403	-0.25614	-0.7678	0.635511
1.00503	0.278545	-1.10847	-0.450886	-1.30352	-0.28345	-0.931057	-1.57611	-0.166303	-0.692657	0.635786
1.50754	0.331212	-1.04709	-0.364423	-1.18657	-0.197368	-0.874352	-1.52415	-0.0922561	-0.619374	0.633904
2.01005	0.390135	-0.974974	-0.268288	-1.06934	-0.102446	-0.826708	-1.47992	-0.0289922	-0.545067	0.635431
2.51256	0.435743	-0.898895	-0.183947	-0.96107	-0.0186822	-0.7718	-1.44313	0.0395216	-0.475283	0.63566
3.01508	0.469778	-0.832544	-0.110974	-0.841658	0.0549827	-0.711295	-1.39799	0.111186	-0.407315	0.630532
3.51759	0.509684	-0.768157	-0.0307017	-0.71771	0.135414	-0.66253	-1.35015	0.167875	-0.339534	0.62701
4.0201	0.546349	-0.693423	0.0441617	-0.607182	0.213324	-0.619344	-1.31451	0.215462	-0.276895	0.625647
4.52261	0.565128	-0.618127	0.100395	-0.494065	0.273671	-0.566962	-1.28198	0.268739	-0.219151	0.619154
5.02513	0.580273	-0.553872	0.156796	-0.371883	0.330105	-0.516695	-1.2401	0.315865	-0.162439	0.610486
5.52764	0.600843	-0.489908	0.214874	-0.262301	0.391392	-0.480018	-1.20116	0.344838	-0.11018	0.605238
6.03015	0.6091	-0.416515	0.253898	-0.159856	0.439486	-0.441928	-1.17457	0.370708	-0.0649592	0.598358
6.53266	0.602774	-0.346293	0.283142	-0.0475559	0.471473	-0.395347	-1.14565	0.400402	-0.0221318	0.587147
7.03518	0.600722	-0.287941	0.317519	0.0572261	0.505716	-0.356992	-1.10873	0.416571	0.0180116	0.577096
7.53769	0.598526	-0.228198	0.338941	0.14702	0.537501	-0.328058	-1.07997	0.417911	0.0504587	0.568702
8.0402	0.579642	-0.160435	0.342543	0.24292	0.549747	-0.290707	-1.06106	0.422539	0.0781487	0.558101
8.54271	0.555548	-0.0991616	0.349353	0.33848	0.553433	-0.248563	-1.03538	0.426585	0.105036	0.546272
9.04523	0.539441	-0.0495349	0.35292	0.415841	0.561523	-0.217524	-1.00541	0.413889	0.126393	0.535577
9.54774	0.516061	0.00332835	0.336616	0.491996	0.558416	-0.188201	-0.98703	0.394292	0.140685	0.526485
10.0503	0.479302	0.0624353	0.317251	0.573815	0.537569	-0.146949	-0.973616	0.381846	0.153957	0.517995
10.5528	0.4482	0.112288	0.303304	0.639551	0.517813	-0.106958	-0.950695	0.363427	0.165866	0.508484
11.0553	0.42341	0.1518	0.274812	0.695519	0.499594	-0.0775988	-0.928239	0.330369	0.171208	0.500496
11.5578	0.387645	0.196762	0.236343	0.759467	0.465264	-0.0428393	-0.917839	0.299754	0.17307	0.497507
12.0603	0.348836	0.24655	0.20734	0.814102	0.422643	0.00137179	-0.906158	0.276128	0.176351	0.495036
12.5628	0.323349	0.285865	0.174687	0.852706	0.388251	0.037255	-0.884467	0.242238	0.177485	0.490623
13.0653	0.299163	0.317778	0.128782	0.897349	0.350187	0.0659504	-0.867794	0.200104	0.17394	0.491405
13.5678	0.266113	0.357757	0.0904971	0.941865	0.298776	0.104761	-0.860642	0.167426	0.170819	0.497084
14.0704	0.241292	0.401331	0.0601293	0.969004	0.251936	0.147266	-0.846443	0.137724	0.17028	0.500072
14.5729	0.229446	0.43413	0.0188574	0.996764	0.215069	0.178693	-0.824506	0.0964169	0.168109	0.503731
15.0754	0.212413	0.462992	-0.0212665	1.03243	0.17074	0.210908	-0.811299	0.0555183	0.164054	0.513455
15.5779	0.192675	0.501961	-0.0465582	1.05465	0.122325	0.255941	-0.803157	0.0267525	0.163073	0.523319
16.0804	0.18773	0.54292	-0.0752777	1.07042	0.0879375	0.299147	-0.784322	-0.00466804	0.165486	0.531143
16.5829	0.188698	0.573262	-0.109762	1.09774	0.0591711	0.333898	-0.762245	-0.0450402	0.166966	0.541999
17.0854	0.181413	0.603077	-0.129489	1.11933	0.0224925	0.377534	-0.750689	-0.0769268	0.168342	0.554469
17.5879	0.179998	0.644048	-0.142676	1.12863	-0.00754264	0.431625	-0.738664	-0.0988331	0.174573	0.565597
18.0905	0.19329	0.684894	-0.164515	1.14768	-0.0219609	0.478338	-0.715105	-0.128056	0.18432	0.577673
18.593	0.203817	0.715587	-0.177764	1.17003	-0.0379744	0.521377	-0.693796	-0.160186	0.192636	0.590108
19.0955	0.20924	0.748916	-0.176379	1.17822	-0.0577031	0.576943	-0.682419	-0.178872	0.202243	0.601264
19.598	0.22791	0.79353	-0.180669	1.19001	-0.062932	0.635535	-0.665356	-0.193196	0.218103	0.613855
20.1005	0.255322	0.835736	-0.185288	1.21232	-0.0582872	0.683047	-0.638957	-0.216288	0.235951	0.626477
20.603	0.274795	0.868761	-0.172968	1.22346	-0.0604082	0.732582	-0.61991	-0.234647	0.251458	0.635931
21.1055	0.297032	0.907328	-0.158877	1.23016	-0.0587754	0.793356	-0.607825	-0.239062	0.270417	0.64636
21.608	0.334666	0.956512	-0.152201	1.25012	-0.041085	0.848563	-0.586235	-0.245629	0.295588	0.658965
22.1106	0.372143	1.00105	-0.133076	1.26572	-0.022966	0.893485	-0.559791	-0.258324	0.319781	0.66775
22.6131	0.40245	1.03788	-0.103859	1.27013	-0.0114553	0.945751	-0.543936	-0.259653	0.342163	0.674476
23.1156	0.44356	1.08274	-0.0836793	1.28509	0.0111529	1.0039	-0.530254	-0.250973	0.370192	0.684866
23.6181	0.495511	1.13681	-0.0601326	1.30383	0.044714	1.05011	-0.505499	-0.249299	0.402005	0.693953
24.1206	0.539957	1.18421	-0.0216229	1.30851	0.0709559	1.09093	-0.48149	-0.247993	0.430432	0.698253
24.6231	0.583367	1.22579	0.0122675	1.31664	0.096221	1.14174	-0.468573	-0.232186	0.459408	0.704518
25.1256	0.641333	1.27736	0.0401181	1.3349	0.135779	1.19082	-0.452342	-0.213296	0.494334	0.712961
25.6281	0.701145	1.33607	0.0816207	1.34127	0.176861	1.22623	-0.426062	-0.202837	0.529288	0.717017
26.1307	0.751524	1.38639	0.126504	1.34233	0.208203	1.26332	-0.405832	-0.185996	0.560805	0.719853
26.6332	0.809024	1.43303	0.160081	1.3557	0.246045	1.30918	-0.394353	-0.156074	0.595328	0.726111
27.1357	0.878348	1.49087	0.200203	1.36358	0.294802	1.3462	-0.374849	-0.13018	0.633623	0.730796
27.6382	0.940725	1.55318	0.251029	1.35913	0.335725	1.37291	-0.348856	-0.109878	0.669246	0.732494
28.1407	0.998068	1.60572	0.291799	1.36422	0.370601	1.40754	-0.332831	-0.0777471	0.703421	0.736559
28.6432	1.0681	1.6568	0.329421	1.37208	0.416743	1.44613	-0.321179	-0.0378698	0.741277	0.741672
29.1457	1.14186	1.7194	0.380369	1.36502	0.465064	1.47199	-0.29891	-0.00664766	0.779768	0.744145
29.6482	1.20455	1.78327	0.428078	1.36079	0.500834	1.4948	-0.275464	0.0248852	0.815218	0.747483
30.1508	1.27031	1.83632	0.464891	1.36622	0.537926	1.52873	-0.263551	0.0701093	0.851369	0.753141
30.6533	1.34826	1.88999	0.511338	1.35952	0.58516	1.56023	-0.250593	0.115607	0.88994	0.757495
31.1558	1.42038	1.95453	0.563324	1.34761	0.624623	1.57998	-0.227071	0.151897	0.926909	0.761473
31.6583	1.4838	2.01674	0.60233	1.34834	0.653583	1.60504	-0.207983	0.195117	0.962121	0.768018
32.1608	1.55719	2.06756	0.642629	1.34419	0.690465	1.63998	-0.199086	0.249447	0.999047	0.774858
32.6633	1.63589	2.12087	0.69469	1.32869	0.730613	1.66683	-0.1839	0.297113	1.03635	0.780501
33.1658	1.7023	2.18355	0.73831	1.324	0.756936	1.68707	-0.160739	0.339145	1.07132	0.78758
33.6683	1.76703	2.24034	0.774286	1.32366	0.780215	1.71861	-0.146435	0.392618	1.10629	0.796424
34.1709	1.84295	2.28579	0.822453	1.31042	0.813267	1.75468	-0.138335	0.450641	1.14273	0.804517
34.6734	1.91368	2.33544	0.871008	1.30243	0.840297	1.7797	-0.120125	0.497582	1.1775	0.811948
35.1759	1.97144	2.39233	0.906791	1.30684	0.854293	1.80554	-0.098385	0.54446	1.21041	0.820714
35.6784	2.03448	2.44001	0.949123	1.30239	0.873649	1.84421	-0.0875983	0.602644	1.24486	0.830452
36.1809	2.10259	2.47706	1.00058	1.29639	0.898468	1.88017	-0.0773523	0.656625	1.27932	0.838769
36.6834	2.15638	2.51966	1.04057	1.30692	0.910362	1.90626	-0.0555568	0.69899	1.31045	0.845624
37.1859	2.20225	2.5667	1.07826	1.31681	0.916252	1.94027	-0.0354432	0.746796	1.34149	0.85364
37.6884	2.25626	2.60161	1.1294	1.31966	0.932095	1.9837	-0.0255631	0.801363	1.37482	0.862049
38.191	2.30504	2.62712	1.1763	1.33744	0.94518	2.01818	-0.0102874	0.844505	1.40543	0.867273
38.6935	2.33679	2.65899	1.21336	1.36366	0.944588	2.04776	0.0152919	0.880037	1.43256	0.870555
39.196	2.36878	2.692	1.26173	1.38072	0.947447	2.08937	0.0345976	0.924517	1.4624	0.875588
39.6985	2.40583	2.7106	1.31552	1.40613	0.958618	2.13339	0.0471679	0.968577	1.49323	0.879607
40.201	2.42848	2.72163	1.35705	1.44663	0.959585	2.16555	0.0700075	0.998395	1.51842	0.878839
40.7035	2.43903	2.73953	1.40216	1.4802	0.952946	2.19959	0.099627	1.02772	1.5426	0.877208
41.206	2.45595	2.75555	1.45961	1.51306	0.956808	2.24509	0.12019	1.06624	1.57156	0.877767
41.7085	2.47	2.75641	1.50831	1.56257	0.962422	2.28479	0.139457	1.0975	1.59768	0.875467
42.2111	2.46628	2.75284	1.55072	1.61063	0.955673	2.31397	0.171633	1.11737	1.61739	0.868306
42.7136	2.45993	2.7571	1.60591	1.64963	0.951323	2.3508	0.205674	1.14406	1.64055	0.862241
43.2161	2.46054	2.75739	1.65993	1.70087	0.95866	2.39369	0.230348	1.17644	1.66723	0.858095
43.7186	2.44991	2.74348	1.70047	1.75717	0.960106	2.42427	0.259645	1.19704	1.68651	0.849591
44.2211	2.42606	2.72905	1.74732	1.79991	0.953474	2.44918	0.30131	1.21287	1.7024	0.837553
44.7236	2.40874	2.72324	1.80047	1.84607	0.957501	2.48399	0.339216	1.2396	1.72485	0.828551
45.2261	2.39353	2.71194	1.83862	1.90205	0.967513	2.51634	0.369228	1.26567	1.74561	0.820361
45.7286	2.36344	2.68857	1.87196	1.94499	0.966461	2.5336	0.407949	1.27943	1.75705	0.80713
46.2312	2.33045	2.66877	1.91424	1.98073	0.96515	2.55113	0.454623	1.29653	1.7702	0.792775
46.7337	2.30832	2.65772	1.9454	2.02663	0.976194	2.57566	0.491969	1.3242	1.78826	0.782223
47.2362	2.28143	2.63948	1.96063	2.06405	0.98351	2.58844	0.524292	1.3451	1.79837	0.770405
47.7387	2.24379	2.6108	1.98042	2.08515	0.979813	2.58725	0.567146	1.35803	1.80155	0.75365
48.2412	2.21539	2.58754	1.99585	2.11159	0.983059	2.59007	0.611782	1.38147	1.80959	0.73738
48.7437	2.19699	2.5702	1.9895	2.13606	0.992829	2.59201	0.644487	1.41162	1.81671	0.723314
49.2462	2.17061	2.54193	1.97896	2.14002	0.990284	2.57546	0.677335	1.43212	1.81334	0.705765
49.7487	2.14395	2.50366	1.97159	2.14138	0.982255	2.55054	0.721033	1.45276	1.8084	0.684066
50.2513	2.13337	2.47189	1.94665	2.14716	0.984979	2.5323	0.760922	1.48772	1.80812	0.66352
50.7538	2.12587	2.44389	1.91059	2.13531	0.986267	2.50769	0.790108	1.52346	1.8029	0.644175
51.2563	2.11021	2.40447	1.88328	2.11342	0.976126	2.46874	0.825138	1.55048	1.79148	0.621609
51.7588	2.10352	2.35944	1.85046	2.10023	0.97243	2.4342	0.868861	1.58544	1.78432	0.597131
52.2613	2.11029	2.32446	1.80347	2.07839	0.98047	2.4095	0.904038	1.63253	1.78039	0.57566
52.7638	2.1111	2.29283	1.7642	2.04193	0.982024	2.37717	0.932127	1.67328	1.77183	0.556083
53.2663	2.10791	2.25068	1.7315	2.0137	0.979566	2.33955	0.969944	1.70857	1.76268	0.534351
53.7688	2.11851	2.2072	1.68613	1.98715	0.990826	2.31509	1.01165	1.75577	1.75904	0.513443
54.2714	2.1333	2.17589	1.64152	1.94475	1.00666	2.29692	1.04162	1.80759	1.75603	0.497781
54.7739	2.13711	2.1467	1.61061	1.9048	1.01238	2.26948	1.06929	1.84783	1.74977	0.483661
55.2764	2.14432	2.10837	1.57382	1.87418	1.02212	2.24481	1.10757	1.8877	1.74536	0.468512
55.7789	2.16393	2.07328	1.52995	1.83097	1.04476	2.23476	1.14333	1.93877	1.74497	0.457737
56.2814	2.17742	2.05212	1.49991	1.78246	1.0623	2.22344	1.16651	1.98502	1.74365	0.451982
56.7839	2.18209	2.03215	1.47387	1.74667	1.07218	2.20373	1.19235	2.01885	1.74024	0.445671
57.2864	2.1969	2.0051	1.43695	1.70592	1.093	2.1934	1.22667	2.05785	1.73948	0.440902
57.7889	2.21698	1.98539	1.40768	1.65395	1.12004	2.19375	1.25235	2.10341	1.74169	0.441692
58.2915	2.22476	1.97993	1.39098	1.61311	1.13618	2.18623	1.26752	2.13693	1.74195	0.443195
58.794	2.23138	1.97369	1.36588	1.57675	1.15227	2.175	1.28948	2.16247	1.74086	0.443809
59.2965	2.24995	1.96161	1.33943	1.52758	1.18116	2.17691	1.31552	2.19709	1.74366	0.448319
59.799	2.26415	1.95913	1.32888	1.48382	1.20695	2.18214	1.3288	2.23116	1.74813	0.454631
60.3015	2.26676	1.9691	1.31781	1.4524	1.22256	2.17646	1.33617	2.25049	1.74897	0.458598
60.804	2.27664	1.97528	1.2983	1.41181	1.24641	2.17365	1.35269	2.26907	1.75048	0.463968
61.3065	2.2938	1.97648	1.29127	1.36938	1.27856	2.18309	1.36772	2.29664	1.75712	0.471576
61.809	2.29932	1.98872	1.2931	1.34304	1.30047	2.18745	1.36892	2.3161	1.76214	0.476756
62.3116	2.30029	2.01091	1.28487	1.31546	1.31899	2.18209	1.37014	2.32305	1.76323	0.481043
62.8141	2.31303	2.02689	1.2807	1.28048	1.3501	2.18508	1.38035	2.33602	1.76908	0.487078
63.3166	2.3244	2.03946	1.29146	1.26024	1.38097	2.19468	1.38362	2.35362	1.77856	0.49133
63.8191	2.32311	2.06408	1.29671	1.24829	1.40044	2.19262	1.37517	2.35783	1.78228	0.493386
64.3216	2.32661	2.09551	1.29651	1.22744	1.42559	2.18566	1.37238	2.35577	1.78569	0.496415
64.8241	2.33974	2.11823	1.31073	1.21555	1.46124	2.18926	1.37592	2.36337	1.79675	0.498139
65.3266	2.34326	2.13855	1.32754	1.2194	1.48854	2.19112	1.36857	2.36861	1.8057	0.497025
65.8291	2.33951	2.17028	1.33281	1.21737	1.50976	2.17892	1.3544	2.35951	1.80782	0.496395
66.3317	2.34674	2.20438	1.34531	1.21608	1.54295	2.16819	1.35003	2.35197	1.81571	0.495256
66.8342	2.35546	2.2273	1.3676	1.23297	1.57906	2.16579	1.3478	2.35313	1.82864	0.490788
67.3367	2.35053	2.24914	1.37825	1.25026	1.60339	2.15358	1.33359	2.34495	1.83296	0.486151
67.8392	2.34641	2.28171	1.38531	1.26081	1.63039	2.1301	1.3193	2.32602	1.83501	0.482406
68.3417	2.35198	2.31306	1.40439	1.28589	1.66922	2.11385	1.31677	2.31484	1.84625	0.475964
68.8442	2.34832	2.33259	1.41733	1.31833	1.70173	2.10056	1.31191	2.30704	1.85473	0.468143
69.3467	2.33239	2.35331	1.41734	1.33978	1.7252	2.07343	1.29721	2.28558	1.85303	0.462025
69.8492	2.32291	2.38387	1.42513	1.36706	1.75843	2.04252	1.28926	2.26034	1.85619	0.455186
70.3518	2.31453	2.40983	1.43472	1.40631	1.79663	2.02222	1.29195	2.2456	1.86522	0.446747
70.8543	2.28939	2.42393	1.4276	1.43484	1.82226	1.99891	1.28798	2.22748	1.86405	0.439637
71.3568	2.25876	2.44111	1.41908	1.4583	1.84628	1.96358	1.27773	2.1967	1.85769	0.433549
71.8593	2.23584	2.46621	1.41821	1.49357	1.8817	1.93379	1.27812	2.17068	1.85977	0.427485
72.3618	2.2044	2.48303	1.40381	1.52202	1.91237	1.9141	1.28399	2.15385	1.8597	0.42307
72.8643	2.15782	2.48806	1.37808	1.53574	1.93109	1.88651	1.27901	2.12799	1.84804	0.419952
73.3668	2.11558	2.49717	1.36051	1.55598	1.95656	1.85278	1.27165	2.09473	1.83812	0.417479
73.8693	2.07813	2.51101	1.3377	1.57541	1.98881	1.83083	1.27526	2.072	1.83364	0.418146
74.3719	2.02739	2.51266	1.29762	1.57563	2.00885	1.81361	1.27709	2.0526	1.82068	0.420871
74.8744	1.97153	2.50258	1.26053	1.57418	2.02343	1.78559	1.26596	2.02076	1.80057	0.422428
75.3769	1.92749	2.4965	1.22746	1.57772	2.04851	1.75872	1.25637	1.98838	1.78514	0.426161
75.8794	1.88287	2.49071	1.17819	1.56401	2.0707	1.74477	1.25477	1.96723	1.76916	0.434289
76.3819	1.82749	2.46863	1.12373	1.53991	2.07822	1.72805	1.244	1.94152	1.74395	0.440684
76.8844	1.77941	2.43478	1.07892	1.52326	2.088	1.70157	1.22105	1.90435	1.71642	0.444446
77.3869	1.74377	2.4039	1.02532	1.49618	2.10443	1.68303	1.20311	1.87379	1.69169	0.452695
77.8894	1.70202	2.36845	0.959195	1.45209	2.10782	1.67372	1.18826	1.85134	1.66286	0.462576
78.392	1.65692	2.31376	0.901735	1.4132	2.10007	1.65528	1.15931	1.81897	1.62741	0.466666
78.8945	1.62622	2.24865	0.845529	1.37266	2.09902	1.63174	1.12203	1.78127	1.59089	0.471022
79.397	1.60014	2.18632	0.774317	1.31295	2.09487	1.61942	1.09171	1.75512	1.55436	0.480913
79.8995	1.56307	2.11618	0.705405	1.25216	2.07223	1.60803	1.05828	1.73067	1.51325	0.487339
80.402	1.52812	2.0266	0.646301	1.19688	2.04544	1.5827	1.00862	1.69355	1.46603	0.488848
80.9045	1.50267	1.92976	0.576655	1.12523	2.02324	1.55614	0.955708	1.65678	1.41577	0.495513
81.407	1.46685	1.83586	0.501444	1.04422	1.98674	1.53665	0.908909	1.62864	1.36367	0.503452
81.9095	1.41674	1.73147	0.439175	0.971244	1.93317	1.50602	0.8523	1.59081	1.30512	0.503848
82.4121	1.37003	1.60812	0.375385	0.888271	1.88119	1.45891	0.779674	1.53769	1.23741	0.504722
82.9146	1.32078	1.48012	0.300107	0.788814	1.82527	1.41264	0.707433	1.48645	1.1652	0.510336
83.4171	1.25103	1.35393	0.233291	0.694534	1.74746	1.36487	0.63646	1.43455	1.08951	0.509643
83.9196	1.17162	1.21434	0.173264	0.598196	1.65881	1.29713	0.549053	1.36345	1.00323	0.503987
84.4221	1.095	1.05691	0.0999847	0.482477	1.57192	1.21614	0.447998	1.27982	0.906282	0.503796
84.9246	1.00476	0.897561	0.0247021	0.365142	1.47022	1.13694	0.349708	1.19866	0.805962	0.502247
85.4271	0.894245	0.739098	-0.0407506	0.252363	1.34705	1.04717	0.247073	1.10746	0.699214	0.492619
85.9296	0.782256	0.566135	-0.116301	0.122695	1.22148	0.935173	0.12575	0.99436	0.578943	0.485612
86.4322	0.668637	0.378921	-0.204513	-0.016428	1.09331	0.81686	-0.00296764	0.874982	0.4511	0.482997
86.9347	0.535481	0.193973	-0.285595	-0.147706	0.944454	0.699134	-0.126756	0.755944	0.321116	0.473757
87.4372	0.390913	0.0103842	-0.369165	-0.288336	0.783094	0.564833	-0.258693	0.619758	0.181598	0.461645
87.9397	0.251278	-0.186536	-0.470221	-0.443625	0.625556	0.413868	-0.406179	0.466076	0.0312771	0.455575
88.4422	0.10439	-0.392416	-0.571072	-0.591777	0.45932	0.265061	-0.552687	0.313533	-0.120706	0.448752
88.9447	-0.058948	-0.591614	-0.666602	-0.739433	0.274957	0.11469	-0.693272	0.158169	-0.275257	0.43636
89.4472	-0.220523	-0.788742	-0.776846	-0.902585	0.0906987	-0.0522382	-0.843791	-0.0152779	-0.438663	0.426391
89.9497	-0.375225	-0.996902	-0.894864	-1.06332	-0.0885338	-0.224474	-1.00339	-0.19575	-0.605307	0.420577
90.4523	-0.540122	-1.20798	-1.00348	-1.21544	-0.280101	-0.387566	-1.15481	-0.368942	-0.769805	0.412792
90.9548	-0.711018	-1.40813	-1.1178	-1.37918	-0.47983	-0.553792	-1.30156	-0.54728	-0.937324	0.403888
91.4573	-0.869771	-1.6052	-1.24492	-1.54685	-0.669635	-0.730061	-1.45829	-0.737627	-1.10779	0.398243
91.9598	-1.0246	-1.81019	-1.36409	-1.70168	-0.858035	-0.898503	-1.61635	-0.92192	-1.27442	0.395675
92.4623	-1.18786	-2.01241	-1.47782	-1.86014	-1.05748	-1.05436	-1.76187	-1.09528	-1.4384	0.393995
92.9648	-1.34443	-2.20098	-1.60301	-2.02716	-1.25264	-1.21353	-1.90543	-1.27345	-1.60258	0.392586
93.4673	-1.48555	-2.38667	-1.72528	-2.18179	-1.43468	-1.37288	-2.05672	-1.453	-1.76207	0.393718
93.9698	-1.62762	-2.57779	-1.83335	-2.33042	-1.61985	-1.51507	-2.20147	-1.61636	-1.91524	0.3999
94.4724	-1.77184	-2.76145	-1.94533	-2.48831	-1.80881	-1.64633	-2.33241	-1.76955	-2.0655	0.40782
94.9749	-1.90042	-2.92961	-2.06024	-2.6382	-1.98342	-1.78016	-2.46441	-1.92551	-2.21024	0.414249
95.4774	-2.01804	-3.09446	-2.15867	-2.77403	-2.14818	-1.90465	-2.60014	-2.07179	-2.34625	0.424222
95.9799	-2.14009	-3.26075	-2.25059	-2.91521	-2.318	-2.00884	-2.72342	-2.19699	-2.47674	0.43991
96.4824	-2.25568	-3.41407	-2.34809	-3.0544	-2.4814	-2.10686	-2.83492	-2.31474	-2.60127	0.454345
96.9849	-2.35296	-3.54971	-2.43297	-3.17543	-2.62628	-2.20448	-2.94987	-2.43024	-2.71524	0.466614
97.4874	-2.44646	-3.68078	-2.50178	-3.29407	-2.76668	-2.28528	-3.06296	-2.52693	-2.82062	0.484055
97.9899	-2.54187	-3.80873	-2.5732	-3.41528	-2.90759	-2.34824	-3.15937	-2.60372	-2.91975	0.504659
98.4925	-2.62144	-3.91803	-2.63871	-3.51828	-3.03055	-2.41	-3.24681	-2.67701	-3.0076	0.520858
98.995	-2.68708	-4.01056	-2.68558	-3.61047	-3.13867	-2.46633	-3.33601	-2.74248	-3.08465	0.536738
99.4975	-2.7574	-4.09974	-2.72695	-3.71367	-3.25145	-2.50427	-3.42357	-2.78754	-3.15807	0.558797
100	-2.78035	-4.12202	-2.74095	-3.75219	-3.28504	-2.52892	-3.46913	-2.81683	-3.18693	0.562817

## Sheet: M1b_RightLeg_NH
StancePhase	NEleR_Meas1	NEleR_Meas2	NEleR_Meas3	NEleR_Meas4	NEleR_Meas5	NEleR_Meas6	NEleR_Meas7	NEleR_Meas8	NEleR_Mean	NEleR_SD
0	1.86544	3.31992	3.31164	2.5075	2.4514	1.6863	2.37783	2.03017	2.44377	0.610455
0.502513	1.88351	3.32968	3.3292	2.47357	2.41616	1.69359	2.3669	2.00477	2.43717	0.61475
1.00503	1.89408	3.35785	3.34211	2.43659	2.38025	1.7139	2.3641	1.98165	2.43382	0.62113
1.50754	1.90921	3.37727	3.3622	2.40546	2.35768	1.73456	2.36413	1.97675	2.43591	0.625244
2.01005	1.93634	3.38701	3.37653	2.36642	2.33141	1.74446	2.35394	1.9746	2.43384	0.627044
2.51256	1.95949	3.40072	3.37899	2.33489	2.29874	1.76108	2.34917	1.97033	2.43167	0.627444
3.01508	1.97937	3.41694	3.38681	2.31242	2.27451	1.78216	2.3509	1.97985	2.43537	0.627804
3.51759	2.01066	3.42156	3.39485	2.28384	2.25516	1.79204	2.3421	1.99749	2.43721	0.626017
4.0201	2.04359	3.4203	3.38969	2.25576	2.22757	1.80709	2.33264	2.0091	2.43572	0.620684
4.52261	2.06834	3.42609	3.38634	2.24093	2.20183	1.83053	2.33256	2.02733	2.43924	0.615942
5.02513	2.09989	3.43052	3.39121	2.22766	2.18789	1.84561	2.32533	2.0569	2.44563	0.612163
5.52764	2.13966	3.42551	3.38829	2.21064	2.17298	1.86641	2.31277	2.0808	2.44963	0.604515
6.03015	2.17183	3.42451	3.38402	2.20577	2.15421	1.901	2.31099	2.10363	2.457	0.596045
6.53266	2.20361	3.43397	3.39309	2.21198	2.14675	1.93176	2.30822	2.13853	2.47099	0.5915
7.03518	2.24641	3.4408	3.40222	2.21499	2.14761	1.96819	2.29707	2.17176	2.48613	0.585421
7.53769	2.28591	3.44434	3.4064	2.2234	2.14312	2.02172	2.29487	2.19763	2.50217	0.576353
8.0402	2.31769	3.45902	3.42287	2.24732	2.14197	2.07407	2.29763	2.23254	2.52414	0.571454
8.54271	2.35742	3.48149	3.4462	2.27272	2.15353	2.12935	2.29098	2.27127	2.55037	0.568675
9.04523	2.39952	3.4983	3.46199	2.29572	2.16424	2.20189	2.28882	2.30008	2.57632	0.56232
9.54774	2.43007	3.51641	3.48339	2.3314	2.16964	2.27441	2.29623	2.33235	2.60424	0.557571
10.0503	2.46116	3.54628	3.51506	2.37515	2.18409	2.34603	2.29584	2.3734	2.63713	0.557153
10.5528	2.49873	3.57654	3.53886	2.41301	2.20447	2.43362	2.29406	2.40639	2.67071	0.554915
11.0553	2.52616	3.59898	3.55911	2.45527	2.21619	2.52241	2.30339	2.43621	2.70221	0.551467
11.5578	2.54573	3.62623	3.58918	2.50943	2.22698	2.60669	2.30813	2.47634	2.73609	0.552174
12.0603	2.57185	3.66116	3.61445	2.55979	2.24627	2.7048	2.30533	2.51298	2.77208	0.55436
12.5628	2.59329	3.68879	3.62885	2.60471	2.2603	2.80536	2.31149	2.5404	2.80415	0.554853
13.0653	2.60114	3.7095	3.64928	2.65859	2.26388	2.89803	2.31713	2.57511	2.83408	0.557994
13.5678	2.611	3.73679	3.67	2.71346	2.27147	3.00139	2.31097	2.61173	2.86585	0.565369
14.0704	2.62251	3.76469	3.67644	2.75619	2.28053	3.10822	2.30916	2.63613	2.89423	0.572437
14.5729	2.61988	3.7803	3.68231	2.79862	2.27652	3.20413	2.31118	2.66166	2.91682	0.580412
15.0754	2.61209	3.79255	3.69273	2.84533	2.26744	3.30682	2.30059	2.69346	2.93888	0.593591
15.5779	2.60981	3.81064	3.68994	2.87947	2.26361	3.41382	2.28859	2.71434	2.95878	0.60799
16.0804	2.5981	3.8219	3.67912	2.90246	2.25197	3.50767	2.28371	2.72926	2.97177	0.621638
16.5829	2.57473	3.82053	3.67421	2.92829	2.2276	3.60413	2.2688	2.75185	2.98127	0.640184
17.0854	2.55594	3.82052	3.66095	2.94656	2.20547	3.70578	2.247	2.76824	2.98881	0.661089
17.5879	2.53492	3.82288	3.63393	2.94686	2.18386	3.79314	2.23347	2.77291	2.99024	0.679458
18.0905	2.4993	3.81295	3.61065	2.94353	2.14864	3.87904	2.21508	2.78275	2.98649	0.701735
18.593	2.46292	3.79403	3.58565	2.93889	2.108	3.97093	2.18597	2.79243	2.97985	0.727667
19.0955	2.43051	3.77947	3.54503	2.91686	2.07295	4.0485	2.16367	2.78807	2.96813	0.749368
19.598	2.38588	3.76156	3.50314	2.88306	2.03121	4.1207	2.1426	2.78346	2.95145	0.7729
20.1005	2.33369	3.72933	3.46535	2.85091	1.97811	4.19937	2.10954	2.78391	2.93127	0.801716
20.603	2.28791	3.69403	3.41443	2.80856	1.929	4.26452	2.07945	2.77245	2.90629	0.825674
21.1055	2.23656	3.66331	3.35619	2.74935	1.88296	4.32053	2.05583	2.75452	2.87741	0.848156
21.608	2.17297	3.62392	3.3047	2.68941	1.8263	4.38296	2.02179	2.74404	2.84576	0.877072
22.1106	2.11342	3.57287	3.24606	2.62852	1.76711	4.43343	1.9857	2.72734	2.8093	0.902355
22.6131	2.05612	3.52486	3.17548	2.55218	1.71666	4.4715	1.95917	2.69947	2.76943	0.922599
23.1156	1.98657	3.47881	3.11049	2.46949	1.66313	4.51554	1.92646	2.67763	2.72852	0.948745
23.6181	1.91538	3.421	3.04578	2.39215	1.6015	4.54997	1.88716	2.65667	2.6837	0.973899
24.1206	1.85179	3.35735	2.96801	2.30719	1.54672	4.56951	1.85784	2.62313	2.63519	0.991704
24.6231	1.78078	3.30023	2.89162	2.21141	1.4982	4.59419	1.82833	2.59097	2.58697	1.01295
25.1256	1.70214	3.24035	2.82196	2.12116	1.44213	4.61216	1.78961	2.56543	2.53687	1.03581
25.6281	1.6315	3.16882	2.74243	2.03329	1.38585	4.61361	1.75847	2.52973	2.48296	1.05121
26.1307	1.5608	3.09823	2.65913	1.93476	1.34063	4.61899	1.73296	2.48939	2.42936	1.06688
26.6332	1.47933	3.03405	2.58605	1.8367	1.29486	4.62092	1.69778	2.45816	2.37598	1.08544
27.1357	1.40136	2.96267	2.50977	1.74795	1.24293	4.60565	1.66511	2.4225	2.31974	1.0983
27.6382	1.3298	2.88357	2.42595	1.65438	1.19934	4.59275	1.64159	2.37763	2.26313	1.10914
28.1407	1.24898	2.81115	2.3519	1.55545	1.16378	4.57978	1.60995	2.34062	2.2077	1.12256
28.6432	1.16482	2.74213	2.28251	1.4666	1.12227	4.54984	1.57444	2.30635	2.15112	1.13244
29.1457	1.08964	2.66394	2.20495	1.38174	1.08141	4.5204	1.54854	2.2616	2.09403	1.13965
29.6482	1.01064	2.58453	2.13331	1.28941	1.05247	4.49407	1.51792	2.22028	2.03783	1.14835
30.1508	0.922516	2.51478	2.07277	1.20206	1.02406	4.45186	1.47791	2.18758	1.98169	1.15493
30.6533	0.840786	2.44425	2.00706	1.12557	0.989946	4.40805	1.44524	2.14703	1.92599	1.15945
31.1558	0.76183	2.36635	1.94186	1.04513	0.964212	4.37014	1.41264	2.10418	1.87079	1.16467
31.6583	0.672014	2.29445	1.89059	0.962695	0.946977	4.31824	1.36798	2.0726	1.8157	1.16829
32.1608	0.582415	2.23189	1.8399	0.892397	0.924109	4.26262	1.32656	2.03894	1.76235	1.17083
32.6633	0.500409	2.16514	1.78505	0.825692	0.901617	4.21517	1.29005	1.99844	1.7102	1.17393
33.1658	0.410999	2.09588	1.74251	0.753079	0.890972	4.15641	1.24209	1.9679	1.65748	1.17547
33.6683	0.315522	2.03771	1.707	0.688118	0.881137	4.092	1.19222	1.94222	1.60699	1.17682
34.1709	0.228654	1.98533	1.66532	0.633919	0.865369	4.03753	1.15051	1.9083	1.55937	1.17909
34.6734	0.141575	1.92729	1.63076	0.575801	0.857534	3.97513	1.10099	1.87979	1.51111	1.17963
35.1759	0.0454769	1.87276	1.60816	0.518304	0.858229	3.90556	1.04497	1.8618	1.46441	1.18058
35.6784	-0.0450035	1.83055	1.58105	0.474201	0.853209	3.84705	0.998202	1.83799	1.42216	1.1832
36.1809	-0.128231	1.7889	1.55451	0.433058	0.847942	3.78444	0.949597	1.81367	1.38049	1.18363
36.6834	-0.218635	1.74276	1.54159	0.387705	0.854165	3.71354	0.891978	1.80222	1.33942	1.18461
37.1859	-0.308827	1.7054	1.52889	0.352489	0.861169	3.65405	0.842301	1.79036	1.30323	1.18845
37.6884	-0.387589	1.67774	1.51127	0.327851	0.861729	3.59437	0.797315	1.7731	1.26947	1.18958
38.191	-0.467517	1.64617	1.5048	0.299609	0.869534	3.52561	0.743379	1.7669	1.23606	1.19047
38.6935	-0.551766	1.61398	1.50414	0.274629	0.885653	3.46764	0.693973	1.76661	1.20686	1.19562
39.196	-0.625027	1.59369	1.49568	0.263913	0.895671	3.4131	0.654576	1.75884	1.18131	1.19802
39.6985	-0.691599	1.57815	1.49216	0.255341	0.904486	3.34903	0.609017	1.75679	1.15667	1.19814
40.201	-0.763253	1.55706	1.49809	0.244009	0.924032	3.29428	0.563663	1.76542	1.13541	1.20345
40.7035	-0.828173	1.54076	1.49646	0.244486	0.943779	3.24625	0.531172	1.76813	1.11786	1.20709
41.206	-0.880281	1.53624	1.49153	0.254447	0.955853	3.18878	0.497403	1.76977	1.10172	1.20567
41.7085	-0.933969	1.53083	1.4957	0.26038	0.973616	3.13855	0.459903	1.78345	1.08856	1.20899
42.2111	-0.986857	1.52121	1.49477	0.27113	0.998405	3.09781	0.434944	1.79557	1.07837	1.21298
42.7136	-1.02574	1.52066	1.48251	0.295602	1.01539	3.04819	0.414395	1.80065	1.06896	1.20978
43.2161	-1.06043	1.5278	1.47431	0.320191	1.02873	3.0031	0.387801	1.8148	1.06204	1.20902
43.7186	-1.09909	1.52902	1.46407	0.342246	1.05036	2.96934	0.370569	1.83258	1.05739	1.21172
44.2211	-1.12811	1.52904	1.43755	0.376089	1.06965	2.92746	0.362921	1.84009	1.05184	1.20709
44.7236	-1.14782	1.53896	1.40758	0.416475	1.0779	2.88668	0.349451	1.85005	1.04741	1.20141
45.2261	-1.17279	1.54941	1.37885	0.450594	1.08799	2.85785	0.340375	1.86694	1.0449	1.20108
45.7286	-1.19588	1.55087	1.33485	0.488747	1.10134	2.8215	0.344079	1.87328	1.03985	1.19565
46.2312	-1.20777	1.55424	1.28119	0.537104	1.10258	2.7819	0.344356	1.87305	1.03333	1.18585
46.7337	-1.22201	1.56402	1.23157	0.580385	1.09523	2.75304	0.343168	1.87862	1.028	1.18107
47.2362	-1.24119	1.56613	1.1732	0.617808	1.09141	2.71648	0.354596	1.87539	1.01923	1.17437
47.7387	-1.25065	1.55865	1.10208	0.662563	1.08065	2.67137	0.366122	1.85714	1.00599	1.16116
48.2412	-1.25568	1.55459	1.03523	0.705921	1.05407	2.63423	0.370859	1.83989	0.992391	1.15002
48.7437	-1.2671	1.55028	0.967926	0.735626	1.02495	2.58921	0.384492	1.81807	0.975432	1.13911
49.2462	-1.27245	1.53278	0.887788	0.763038	0.995672	2.53099	0.401526	1.77822	0.952196	1.12161
49.7487	-1.26657	1.50922	0.808596	0.791284	0.95179	2.47799	0.407892	1.7343	0.926812	1.10263
50.2513	-1.2636	1.49005	0.735346	0.804217	0.89791	2.4183	0.416443	1.69162	0.898785	1.08439
50.7538	-1.25982	1.46498	0.652253	0.804543	0.847513	2.34282	0.430295	1.63395	0.864566	1.06155
51.2563	-1.24237	1.42719	0.564913	0.805842	0.791649	2.27098	0.432211	1.56707	0.827187	1.0352
51.7588	-1.22152	1.38965	0.486284	0.798467	0.722492	2.1957	0.428588	1.50459	0.788032	1.00853
52.2613	-1.20424	1.35565	0.403433	0.774712	0.653952	2.10478	0.430258	1.43337	0.743989	0.97981
52.7638	-1.17667	1.31183	0.312104	0.749627	0.589184	2.01726	0.421487	1.3491	0.696739	0.948339
53.2663	-1.14034	1.25973	0.228471	0.725226	0.514263	1.93098	0.400577	1.26858	0.648436	0.915315
53.7688	-1.10967	1.21283	0.147503	0.687336	0.43331	1.83109	0.383308	1.18665	0.596546	0.881986
54.2714	-1.07681	1.16611	0.0568965	0.642735	0.359417	1.73468	0.359966	1.09052	0.541688	0.848979
54.7739	-1.03363	1.10846	-0.0301595	0.603736	0.283664	1.64432	0.321121	0.993848	0.48642	0.814576
55.2764	-0.994621	1.04917	-0.109031	0.558903	0.197623	1.54312	0.282836	0.901426	0.428678	0.779836
55.7789	-0.961964	0.997156	-0.195243	0.50298	0.114407	1.44486	0.243709	0.797269	0.367896	0.74869
56.2814	-0.92185	0.941132	-0.28345	0.45115	0.0371317	1.35628	0.188911	0.687156	0.307057	0.718519
56.7839	-0.881638	0.876509	-0.361176	0.40212	-0.0482528	1.25913	0.130265	0.584212	0.245147	0.686913
57.2864	-0.852628	0.816678	-0.441171	0.342312	-0.138452	1.16283	0.0749244	0.475565	0.180008	0.660049
57.7889	-0.822404	0.762725	-0.527832	0.280548	-0.220732	1.07778	0.00670141	0.3573	0.114261	0.637967
58.2915	-0.787644	0.701628	-0.605688	0.226658	-0.30382	0.985742	-0.0700571	0.245875	0.0490868	0.614233
58.794	-0.763458	0.636996	-0.679914	0.16757	-0.396581	0.891678	-0.14167	0.136357	-0.0186275	0.593687
59.2965	-0.74528	0.581271	-0.762835	0.100535	-0.486563	0.809355	-0.221197	0.0168071	-0.0884884	0.581096
59.799	-0.720935	0.527538	-0.841916	0.040421	-0.570558	0.721995	-0.312785	-0.0991736	-0.156927	0.568956
60.3015	-0.702098	0.466061	-0.912909	-0.0170079	-0.662639	0.630058	-0.399973	-0.206759	-0.225658	0.557452
60.804	-0.694637	0.407144	-0.991319	-0.0841372	-0.760225	0.549807	-0.489108	-0.321049	-0.297941	0.554264
61.3065	-0.683798	0.357529	-1.07233	-0.150376	-0.850836	0.466984	-0.591518	-0.436161	-0.370063	0.554779
61.809	-0.672226	0.304948	-1.14408	-0.208499	-0.942894	0.37758	-0.69246	-0.539338	-0.439622	0.55461
62.3116	-0.673533	0.246473	-1.21943	-0.272556	-1.0455	0.299317	-0.789881	-0.642854	-0.512245	0.560147
62.8141	-0.677862	0.19514	-1.30306	-0.34267	-1.14654	0.221312	-0.899011	-0.750419	-0.587889	0.571082
63.3166	-0.677623	0.149632	-1.38011	-0.404627	-1.24236	0.135363	-1.01076	-0.84619	-0.659584	0.581749
63.8191	-0.687545	0.097138	-1.45581	-0.465126	-1.34651	0.0594136	-1.11532	-0.934859	-0.731077	0.594812
64.3216	-0.707703	0.0426881	-1.54231	-0.534636	-1.45644	-0.0135398	-1.22753	-1.02798	-0.808431	0.612221
64.8241	-0.72418	-0.00286887	-1.62717	-0.600831	-1.55935	-0.0954872	-1.34625	-1.11259	-0.883591	0.629989
65.3266	-0.74568	-0.04838	-1.70607	-0.658878	-1.66267	-0.169506	-1.45671	-1.184	-0.953987	0.648021
65.8291	-0.782311	-0.102439	-1.79387	-0.722879	-1.77498	-0.238394	-1.56917	-1.25689	-1.03012	0.667978
66.3317	-0.820743	-0.154096	-1.88536	-0.790095	-1.88397	-0.317132	-1.6905	-1.32592	-1.10848	0.687874
66.8342	-0.859266	-0.198764	-1.96851	-0.847341	-1.98512	-0.390776	-1.80492	-1.37892	-1.1792	0.707035
67.3367	-0.912768	-0.249311	-2.0554	-0.903452	-2.09099	-0.457709	-1.91527	-1.42797	-1.25161	0.72635
67.8392	-0.974727	-0.306692	-2.15	-0.966859	-2.1989	-0.53482	-2.03419	-1.47745	-1.33046	0.744751
68.3417	-1.03361	-0.358051	-2.23732	-1.02434	-2.29588	-0.609995	-2.1492	-1.51254	-1.40262	0.761836
68.8442	-1.10147	-0.406601	-2.32211	-1.07384	-2.38855	-0.677348	-2.25504	-1.53819	-1.47039	0.778518
69.3467	-1.18157	-0.464125	-2.4157	-1.12937	-2.48547	-0.754616	-2.36649	-1.56661	-1.54549	0.79424
69.8492	-1.25823	-0.523514	-2.50558	-1.18579	-2.57504	-0.833255	-2.47776	-1.58594	-1.61814	0.808339
70.3518	-1.33476	-0.574854	-2.58719	-1.23135	-2.65259	-0.903509	-2.57709	-1.59182	-1.68164	0.82169
70.8543	-1.42236	-0.627733	-2.67456	-1.27653	-2.73057	-0.982782	-2.67725	-1.59927	-1.74888	0.834819
71.3568	-1.50886	-0.68824	-2.7622	-1.32717	-2.80719	-1.06645	-2.78049	-1.60372	-1.81804	0.846841
71.8593	-1.58716	-0.744017	-2.8381	-1.36909	-2.86979	-1.14139	-2.87184	-1.59322	-1.87683	0.857432
72.3618	-1.67058	-0.791863	-2.91356	-1.40247	-2.92458	-1.2234	-2.95837	-1.57993	-1.93309	0.868234
72.8643	-1.75614	-0.844053	-2.99203	-1.44016	-2.9804	-1.31175	-3.04937	-1.56879	-1.99284	0.879513
73.3668	-1.8299	-0.89893	-3.0586	-1.47438	-3.02624	-1.39057	-3.13065	-1.54537	-2.04433	0.888987
73.8693	-1.9004	-0.943769	-3.11732	-1.49487	-3.05707	-1.47282	-3.20151	-1.51468	-2.08781	0.897768
74.3719	-1.97496	-0.983154	-3.17873	-1.51317	-3.08523	-1.5615	-3.27543	-1.48948	-2.13271	0.90849
74.8744	-2.03959	-1.02729	-3.23034	-1.5326	-3.1099	-1.63901	-3.34296	-1.45825	-2.17249	0.91816
75.3769	-2.09361	-1.06737	-3.26717	-1.53883	-3.11897	-1.71478	-3.39602	-1.41657	-2.20166	0.925383
75.8794	-2.1505	-1.09483	-3.30238	-1.53454	-3.1186	-1.79544	-3.44857	-1.37971	-2.22807	0.934643
76.3819	-2.2029	-1.11997	-3.33048	-1.53164	-3.11873	-1.863	-3.4985	-1.34335	-2.25107	0.94475
76.8844	-2.241	-1.14697	-3.33939	-1.52052	-3.10963	-1.92295	-3.53268	-1.29527	-2.26355	0.951456
77.3869	-2.27723	-1.16319	-3.33974	-1.49292	-3.08644	-1.98531	-3.56138	-1.24759	-2.26922	0.95871
77.8894	-2.31417	-1.16731	-3.33524	-1.46135	-3.0621	-2.033	-3.59006	-1.20528	-2.27106	0.968526
78.392	-2.33772	-1.17146	-3.31173	-1.42677	-3.03693	-2.06745	-3.60392	-1.15334	-2.26366	0.975616
78.8945	-2.35281	-1.17239	-3.27341	-1.37508	-2.99868	-2.10156	-3.60641	-1.09639	-2.24709	0.981093
79.397	-2.37039	-1.15835	-3.23194	-1.31126	-2.95286	-2.12049	-3.60872	-1.04702	-2.22513	0.989283
79.8995	-2.37875	-1.13562	-3.17651	-1.2461	-2.9094	-2.12169	-3.59861	-0.993176	-2.19498	0.996427
80.402	-2.37242	-1.11358	-3.10286	-1.1685	-2.85807	-2.12034	-3.57179	-0.929839	-2.15467	1.00052
80.9045	-2.36463	-1.08262	-3.02536	-1.07237	-2.79265	-2.10494	-3.54216	-0.872088	-2.1071	1.00601
81.407	-2.35172	-1.0359	-2.94026	-0.971184	-2.7251	-2.06924	-3.50355	-0.815118	-2.05151	1.01205
81.9095	-2.32056	-0.984732	-2.83602	-0.863881	-2.65541	-2.0297	-3.44519	-0.745979	-1.98518	1.0151
82.4121	-2.28004	-0.931992	-2.72397	-0.736972	-2.57043	-1.97858	-3.37954	-0.676428	-1.90974	1.01799
82.9146	-2.23648	-0.86499	-2.6091	-0.597839	-2.47471	-1.90598	-3.30816	-0.611	-1.82603	1.02218
83.4171	-2.17579	-0.784275	-2.47719	-0.456228	-2.37832	-1.82811	-3.21658	-0.533931	-1.7313	1.0243
83.9196	-2.09787	-0.701976	-2.33212	-0.2998	-2.27128	-1.74144	-3.11205	-0.44928	-1.62573	1.02516
84.4221	-2.01564	-0.613429	-2.18596	-0.124842	-2.14672	-1.63316	-3.00329	-0.369405	-1.51156	1.02724
84.9246	-1.92103	-0.507602	-2.0275	0.0541573	-2.01672	-1.51861	-2.87623	-0.281826	-1.38692	1.02809
85.4271	-1.80468	-0.392418	-1.85161	0.240177	-1.88217	-1.39912	-2.73062	-0.181205	-1.25021	1.02693
85.9296	-1.67926	-0.276536	-1.67308	0.445729	-1.72989	-1.25983	-2.57997	-0.082932	-1.10447	1.02666
86.4322	-1.54681	-0.149467	-1.48842	0.660654	-1.56429	-1.114	-2.41469	0.0173806	-0.949957	1.02585
86.9347	-1.39331	-0.00605108	-1.28541	0.87603	-1.39671	-0.967352	-2.22699	0.132595	-0.783399	1.02225
87.4372	-1.22453	0.141037	-1.07584	1.10503	-1.21804	-0.803545	-2.03128	0.250266	-0.607113	1.01891
87.9397	-1.05187	0.289816	-0.865618	1.34836	-1.02131	-0.632585	-1.82544	0.364812	-0.42423	1.01605
88.4422	-0.863877	0.452803	-0.640042	1.5902	-0.819605	-0.464283	-1.59614	0.491671	-0.231159	1.00988
88.9447	-0.656414	0.62702	-0.403228	1.83539	-0.615426	-0.28199	-1.35467	0.626148	-0.0278968	1.00246
89.4472	-0.444784	0.799401	-0.168782	2.09497	-0.39584	-0.091933	-1.10741	0.754524	0.180018	0.996839
89.9497	-0.226497	0.975448	0.0744149	2.35564	-0.165645	0.0922059	-0.839509	0.888718	0.394347	0.988781
90.4523	0.0104327	1.16486	0.33153	2.60962	0.0620416	0.286052	-0.555866	1.03366	0.617791	0.977373
90.9548	0.254261	1.35696	0.585966	2.87092	0.295386	0.487493	-0.270183	1.17252	0.844165	0.968305
91.4573	0.496458	1.54293	0.840337	3.13678	0.541395	0.679653	0.0294433	1.30878	1.07197	0.959798
91.9598	0.750458	1.73374	1.10713	3.39053	0.785611	0.876123	0.346051	1.45515	1.3056	0.946856
92.4623	1.01374	1.93201	1.37278	3.63947	1.0239	1.0792	0.662065	1.59792	1.54014	0.93497
92.9648	1.26993	2.1227	1.62956	3.89289	1.26926	1.26983	0.982521	1.73038	1.77088	0.927628
93.4673	1.52632	2.30462	1.89238	4.13462	1.51648	1.45863	1.3177	1.86805	2.00235	0.917694
93.9698	1.79076	2.49007	2.15583	4.35936	1.75092	1.65232	1.65076	2.00545	2.23193	0.90628
94.4724	2.04648	2.673	2.40408	4.58222	1.98065	1.83085	1.97776	2.12757	2.45283	0.901712
94.9749	2.29002	2.8396	2.64848	4.79705	2.21337	2.00125	2.31354	2.24647	2.66872	0.899217
95.4774	2.53559	2.99731	2.89405	4.98796	2.43394	2.1745	2.64671	2.36688	2.87962	0.893668
95.9799	2.77387	3.15478	3.12219	5.16586	2.63793	2.33099	2.96471	2.47082	3.07764	0.893845
96.4824	2.99123	3.299	3.3358	5.33827	2.83952	2.47378	3.28261	2.56211	3.26529	0.900873
96.9849	3.20065	3.42297	3.54839	5.48777	3.03396	2.61764	3.59775	2.65406	3.4454	0.906026
97.4874	3.40472	3.53992	3.74523	5.61365	3.2064	2.74469	3.89168	2.73244	3.60984	0.913474
97.9899	3.58545	3.6509	3.91905	5.73244	3.36608	2.85379	4.17542	2.79113	3.75928	0.929352
98.4925	3.74592	3.7409	4.08596	5.83569	3.52169	2.96235	4.45561	2.84701	3.89939	0.946448
98.995	3.90755	3.81227	4.24285	5.91043	3.65836	3.05537	4.71048	2.89528	4.02407	0.962297
99.4975	4.04707	3.88229	4.38486	5.97658	3.78582	3.13537	4.97322	2.92367	4.13861	0.986801
100	4.0608	3.9367	4.43751	6.0266	3.85144	3.18579	5.14732	2.93328	4.19743	1.0095

## Sheet: M1b_RightLeg_NW
StancePhase	NDevR_Meas1	NDevR_Meas2	NDevR_Meas3	NDevR_Meas4	NDevR_Meas5	NDevR_Meas6	NDevR_Meas7	NDevR_Meas8	NDevR_Mean	NDevR_SD
0	-4.72735	-4.85336	-4.06708	-4.51379	-4.72536	-4.27359	-4.57642	-4.28227	-4.5024	0.2724
0.502513	-4.54958	-4.76861	-3.92362	-4.38719	-4.54858	-4.17412	-4.42489	-4.12312	-4.36246	0.273719
1.00503	-4.39547	-4.60253	-3.78033	-4.18014	-4.34938	-4.03114	-4.20443	-3.96207	-4.18819	0.262705
1.50754	-4.23765	-4.45719	-3.63214	-3.98906	-4.14465	-3.8973	-3.99937	-3.7953	-4.01908	0.259505
2.01005	-4.06519	-4.31896	-3.48609	-3.80343	-3.93686	-3.77432	-3.80173	-3.62895	-3.85194	0.257809
2.51256	-3.89951	-4.17331	-3.35233	-3.60937	-3.73507	-3.64295	-3.59658	-3.47369	-3.68535	0.255677
3.01508	-3.74107	-4.02229	-3.21077	-3.40588	-3.5224	-3.50656	-3.38252	-3.30973	-3.51265	0.259856
3.51759	-3.57214	-3.88359	-3.06804	-3.21378	-3.30396	-3.38658	-3.18173	-3.14381	-3.3442	0.268898
4.0201	-3.40533	-3.75212	-2.94234	-3.02768	-3.09874	-3.26443	-2.9837	-2.99439	-3.18359	0.278873
4.52261	-3.25458	-3.61371	-2.81775	-2.83291	-2.89741	-3.13738	-2.77602	-2.8458	-3.02195	0.293276
5.02513	-3.10237	-3.47988	-2.68782	-2.64575	-2.68893	-3.02938	-2.58041	-2.69155	-2.86326	0.312355
5.52764	-2.94741	-3.36292	-2.57444	-2.476	-2.49149	-2.92539	-2.39694	-2.55358	-2.71602	0.33212
6.03015	-2.8109	-3.24871	-2.47211	-2.3051	-2.31172	-2.81677	-2.20573	-2.42655	-2.5747	0.354387
6.53266	-2.68476	-3.13041	-2.36351	-2.13493	-2.13144	-2.72836	-2.02215	-2.29321	-2.43609	0.379828
7.03518	-2.55454	-3.02503	-2.26585	-1.98526	-1.95466	-2.64949	-1.85731	-2.17091	-2.30788	0.404305
7.53769	-2.43854	-2.93424	-2.18613	-1.84575	-1.80014	-2.56581	-1.68945	-2.0671	-2.19089	0.429794
8.0402	-2.34261	-2.84022	-2.10256	-1.70274	-1.65713	-2.50126	-1.52331	-1.96028	-2.07876	0.458294
8.54271	-2.24617	-2.74644	-2.02107	-1.57409	-1.51261	-2.45004	-1.37839	-1.85663	-1.97318	0.484165
9.04523	-2.15555	-2.66903	-1.95881	-1.46463	-1.38363	-2.39288	-1.23713	-1.77375	-1.87943	0.508672
9.54774	-2.08779	-2.59873	-1.89784	-1.35366	-1.27552	-2.35135	-1.09216	-1.69396	-1.79388	0.537272
10.0503	-2.02623	-2.52167	-1.83057	-1.24599	-1.16801	-2.3251	-0.966141	-1.60971	-1.71168	0.563676
10.5528	-1.96186	-2.45084	-1.77791	-1.15887	-1.06339	-2.29141	-0.850665	-1.54215	-1.63714	0.585654
11.0553	-1.91448	-2.39538	-1.73272	-1.07742	-0.979299	-2.26841	-0.728121	-1.48415	-1.5725	0.612001
11.5578	-1.87955	-2.33859	-1.67673	-0.990187	-0.903854	-2.26163	-0.618148	-1.41723	-1.51074	0.638915
12.0603	-1.8371	-2.27568	-1.62677	-0.916076	-0.822752	-2.24646	-0.524064	-1.35821	-1.45089	0.659164
12.5628	-1.79999	-2.22386	-1.58922	-0.855302	-0.752432	-2.23661	-0.422794	-1.31339	-1.3992	0.681693
13.0653	-1.7782	-2.18143	-1.54198	-0.787082	-0.698375	-2.24312	-0.325523	-1.26033	-1.35201	0.707935
13.5678	-1.75072	-2.13056	-1.49116	-0.719933	-0.640242	-2.24097	-0.246528	-1.20505	-1.30315	0.727563
14.0704	-1.71703	-2.07746	-1.45405	-0.668932	-0.580135	-2.23846	-0.163648	-1.16486	-1.25807	0.745916
14.5729	-1.69645	-2.03699	-1.41289	-0.616741	-0.536302	-2.25147	-0.0764729	-1.12179	-1.21864	0.769439
15.0754	-1.67702	-1.99736	-1.36049	-0.55582	-0.497516	-2.25619	-0.00644905	-1.06852	-1.17742	0.788384
15.5779	-1.64465	-1.9466	-1.31832	-0.50641	-0.449364	-2.25512	0.0615286	-1.02663	-1.13569	0.80315
16.0804	-1.61789	-1.8996	-1.27963	-0.46529	-0.408376	-2.26814	0.139579	-0.989226	-1.09857	0.822401
16.5829	-1.59943	-1.86315	-1.22655	-0.413274	-0.380788	-2.27428	0.205202	-0.938228	-1.06131	0.839504
17.0854	-1.56831	-1.81974	-1.17644	-0.362792	-0.346467	-2.27016	0.262456	-0.891027	-1.02156	0.851425
17.5879	-1.5328	-1.76769	-1.13617	-0.326635	-0.307216	-2.27847	0.332071	-0.854407	-0.983915	0.866286
18.0905	-1.50872	-1.72478	-1.08384	-0.285816	-0.281758	-2.28236	0.396852	-0.806269	-0.947085	0.880571
18.593	-1.47856	-1.68698	-1.02591	-0.236862	-0.25956	-2.27275	0.448603	-0.753094	-0.908139	0.889948
19.0955	-1.436	-1.63764	-0.98016	-0.200414	-0.226022	-2.27368	0.510933	-0.712725	-0.869463	0.901335
19.598	-1.40193	-1.586	-0.928981	-0.169566	-0.197662	-2.27347	0.576766	-0.667426	-0.831034	0.912883
20.1005	-1.371	-1.54582	-0.865341	-0.12703	-0.181528	-2.25794	0.627858	-0.610132	-0.791367	0.919765
20.603	-1.3253	-1.5035	-0.81116	-0.088321	-0.157726	-2.25096	0.684167	-0.562872	-0.751959	0.928577
21.1055	-1.28025	-1.44946	-0.759924	-0.0630582	-0.12766	-2.24675	0.750818	-0.519049	-0.711916	0.938399
21.608	-1.2453	-1.4002	-0.693708	-0.0309622	-0.110451	-2.22679	0.804606	-0.460664	-0.670434	0.943252
22.1106	-1.19984	-1.36007	-0.630177	0.00745231	-0.0961892	-2.21319	0.856305	-0.405518	-0.630154	0.949813
22.6131	-1.14601	-1.31105	-0.576454	0.0321397	-0.0699345	-2.20626	0.921965	-0.360767	-0.589546	0.958991
23.1156	-1.10334	-1.25436	-0.510524	0.0536764	-0.0480008	-2.1842	0.979939	-0.304337	-0.546393	0.96302
23.6181	-1.05886	-1.2076	-0.438976	0.0869803	-0.0380866	-2.16585	1.02882	-0.242974	-0.504568	0.967538
24.1206	-1.00024	-1.16407	-0.37994	0.114194	-0.0203834	-2.15754	1.09126	-0.194998	-0.463966	0.976516
24.6231	-0.947406	-1.10826	-0.315722	0.129447	0.00427838	-2.13552	1.15326	-0.142806	-0.420341	0.981226
25.1256	-0.901586	-1.05186	-0.239199	0.153684	0.016549	-2.11414	1.2016	-0.0795235	-0.376811	0.984469
25.6281	-0.842164	-1.00691	-0.172619	0.182481	0.0258057	-2.10531	1.25917	-0.0277713	-0.335914	0.99303
26.1307	-0.77944	-0.958113	-0.109451	0.197193	0.0473968	-2.08478	1.32357	0.018793	-0.293104	0.999274
26.6332	-0.728397	-0.898431	-0.0315132	0.211657	0.0653008	-2.06147	1.37322	0.0781689	-0.248933	1.00239
27.1357	-0.670437	-0.845664	0.0432932	0.23778	0.0711905	-2.05211	1.42479	0.132141	-0.207377	1.01014
27.6382	-0.601033	-0.801599	0.107664	0.255958	0.084734	-2.03355	1.48812	0.173341	-0.165795	1.01757
28.1407	-0.541506	-0.748171	0.183884	0.264241	0.105642	-2.00872	1.53925	0.22408	-0.122663	1.02134
28.6432	-0.484673	-0.689606	0.265247	0.283427	0.114283	-1.99824	1.58395	0.2775	-0.0810146	1.02822
29.1457	-0.413388	-0.643052	0.333233	0.305331	0.119398	-1.98155	1.64168	0.315139	-0.0404016	1.03585
29.6482	-0.34469	-0.599234	0.40564	0.313413	0.136665	-1.95548	1.6928	0.355016	0.000516236	1.04025
30.1508	-0.286579	-0.54416	0.489572	0.324273	0.150322	-1.94328	1.73058	0.404232	0.0406199	1.04657
30.6533	-0.21786	-0.49175	0.56223	0.346355	0.151403	-1.92829	1.77882	0.440153	0.0801327	1.05378
31.1558	-0.142743	-0.451824	0.629987	0.359	0.159457	-1.90144	1.82779	0.469553	0.118723	1.05828
31.6583	-0.0805567	-0.407495	0.711096	0.364186	0.174813	-1.88713	1.86008	0.510808	0.155726	1.06432
32.1608	-0.0167116	-0.354335	0.787125	0.381741	0.177717	-1.87369	1.89722	0.545689	0.193094	1.0712
32.6633	0.0595865	-0.310778	0.85038	0.399963	0.176455	-1.84667	1.94205	0.567043	0.229754	1.0754
33.1658	0.127221	-0.275614	0.923279	0.404978	0.187189	-1.8301	1.97119	0.597524	0.263208	1.08109
33.6683	0.186713	-0.230926	0.998752	0.415532	0.194627	-1.81799	1.99778	0.630236	0.29684	1.0879
34.1709	0.258505	-0.183759	1.05774	0.436308	0.189359	-1.79141	2.0365	0.646734	0.331247	1.09169
34.6734	0.330212	-0.150145	1.11818	0.446348	0.190888	-1.77246	2.06445	0.665277	0.361595	1.0966
35.1759	0.38785	-0.118358	1.1871	0.451513	0.200229	-1.76123	2.08281	0.692931	0.390355	1.10316
35.6784	0.451258	-0.0764292	1.24115	0.46997	0.197587	-1.73548	2.1141	0.706907	0.421133	1.10661
36.1809	0.522949	-0.0403224	1.28681	0.486936	0.190778	-1.71402	2.14235	0.714066	0.448694	1.11043
36.6834	0.581149	-0.0174838	1.34249	0.491708	0.196411	-1.70304	2.15637	0.73276	0.472547	1.11621
37.1859	0.634968	0.00994485	1.38934	0.504524	0.199701	-1.67842	2.18024	0.744532	0.498104	1.11918
37.6884	0.700535	0.0433544	1.41966	0.526154	0.190823	-1.65452	2.20932	0.742213	0.522192	1.12181
38.191	0.759015	0.0639908	1.45624	0.536109	0.189212	-1.6433	2.2231	0.748468	0.541604	1.12632
38.6935	0.804058	0.0759726	1.49185	0.54396	0.196611	-1.62031	2.24053	0.756192	0.561107	1.12827
39.196	0.857354	0.0964512	1.50745	0.565602	0.193258	-1.59455	2.26966	0.746881	0.580263	1.12961
39.6985	0.912358	0.115642	1.5216	0.583723	0.18648	-1.583	2.28642	0.738903	0.595266	1.13272
40.201	0.950198	0.119246	1.54149	0.591201	0.193309	-1.56234	2.2994	0.739246	0.608969	1.13314
40.7035	0.987229	0.121396	1.54394	0.609084	0.199503	-1.53559	2.32713	0.725139	0.622229	1.13301
41.206	1.03248	0.131875	1.53616	0.634229	0.194792	-1.52364	2.3487	0.703692	0.632287	1.13504
41.7085	1.06387	0.133475	1.53704	0.647348	0.198507	-1.50574	2.35988	0.693321	0.640962	1.13395
42.2111	1.08422	0.121949	1.52795	0.661378	0.213175	-1.47872	2.38456	0.675646	0.648769	1.132
42.7136	1.11375	0.116093	1.50195	0.689373	0.219135	-1.46604	2.41082	0.643837	0.653614	1.13334
43.2161	1.13815	0.114645	1.48237	0.712056	0.223225	-1.45084	2.42283	0.620718	0.657895	1.1314
43.7186	1.14527	0.0997748	1.46208	0.72607	0.242925	-1.42384	2.44321	0.599233	0.66184	1.12738
44.2211	1.15649	0.0790647	1.42255	0.752468	0.264555	-1.40958	2.4724	0.561157	0.662388	1.12809
44.7236	1.17243	0.0688283	1.38277	0.784208	0.277269	-1.39609	2.48735	0.524944	0.662713	1.12639
45.2261	1.17202	0.0574267	1.35006	0.80376	0.300025	-1.36867	2.50307	0.497459	0.664394	1.12061
45.7286	1.16726	0.0334324	1.30191	0.826917	0.335803	-1.35147	2.53225	0.456057	0.66277	1.12044
46.2312	1.17353	0.0133609	1.24655	0.863405	0.364422	-1.33839	2.551	0.407921	0.660224	1.12044
46.7337	1.17142	0.00480479	1.20347	0.892616	0.391284	-1.31035	2.56251	0.371272	0.660879	1.11469
47.2362	1.1577	-0.00978855	1.15509	0.915117	0.433351	-1.28975	2.58822	0.3278	0.659716	1.11405
47.7387	1.15491	-0.0314055	1.09578	0.951282	0.476373	-1.27691	2.61009	0.270949	0.656384	1.11722
48.2412	1.15511	-0.0413078	1.04947	0.990371	0.507626	-1.24964	2.61865	0.223695	0.656746	1.11447
48.7437	1.14169	-0.0436624	1.00977	1.01711	0.544939	-1.22727	2.63825	0.179419	0.657531	1.11461
49.2462	1.1334	-0.055389	0.959218	1.04946	0.591431	-1.21643	2.6619	0.120887	0.655561	1.12128
49.7487	1.13802	-0.0666318	0.916914	1.09328	0.626511	-1.19295	2.67031	0.0672937	0.656594	1.1236
50.2513	1.13418	-0.063223	0.890133	1.12716	0.655565	-1.17149	2.68421	0.0261468	0.660336	1.12584
50.7538	1.12766	-0.0591689	0.856583	1.15554	0.69706	-1.16412	2.70986	-0.0240466	0.662421	1.13507
51.2563	1.13795	-0.0641294	0.823739	1.19744	0.738393	-1.14586	2.72367	-0.0753605	0.66698	1.14235
51.7588	1.14945	-0.0610716	0.810079	1.23885	0.767769	-1.12554	2.73704	-0.109328	0.675906	1.14772
52.2613	1.15183	-0.0457435	0.797432	1.26756	0.804072	-1.11986	2.7676	-0.143628	0.684908	1.15879
52.7638	1.1665	-0.0367152	0.778974	1.30356	0.851837	-1.1049	2.79376	-0.184744	0.696034	1.16974
53.2663	1.19166	-0.0327475	0.777299	1.349	0.890833	-1.08348	2.81385	-0.210514	0.711987	1.17833
53.7688	1.20647	-0.0160225	0.785363	1.38273	0.925711	-1.07651	2.85155	-0.228076	0.728902	1.19124
54.2714	1.22396	0.00622321	0.784797	1.41317	0.9749	-1.063	2.89299	-0.255607	0.747178	1.20475
54.7739	1.25742	0.0179575	0.79375	1.45738	1.02577	-1.03975	2.92389	-0.275472	0.770117	1.21591
55.2764	1.28623	0.0310205	0.81914	1.49858	1.06537	-1.03045	2.9675	-0.28118	0.794526	1.23079
55.7789	1.30859	0.0573891	0.838222	1.52819	1.11191	-1.01806	3.02185	-0.295155	0.819119	1.24657
56.2814	1.34624	0.0811559	0.857737	1.56745	1.17029	-0.993257	3.06424	-0.310661	0.847899	1.25938
56.7839	1.389	0.0950265	0.89593	1.61453	1.21986	-0.980772	3.11116	-0.309899	0.879353	1.27542
57.2864	1.4209	0.116978	0.9344	1.64919	1.26438	-0.968549	3.17332	-0.310905	0.909963	1.29309
57.7889	1.46114	0.148521	0.965793	1.6834	1.3225	-0.941786	3.22603	-0.320571	0.943128	1.30678
58.2915	1.51511	0.171107	1.01261	1.73157	1.38189	-0.924866	3.27444	-0.316725	0.980643	1.32247
58.794	1.56071	0.189049	1.06785	1.77464	1.42882	-0.911649	3.33899	-0.30616	1.01778	1.34108
59.2965	1.60496	0.219685	1.11276	1.80781	1.48127	-0.882805	3.39988	-0.306715	1.0546	1.3554
59.799	1.66616	0.253483	1.1654	1.85272	1.54476	-0.860791	3.44931	-0.300308	1.09634	1.36959
60.3015	1.7271	0.276338	1.23288	1.90361	1.59851	-0.845638	3.51176	-0.27986	1.14059	1.38752
60.804	1.77893	0.302469	1.29212	1.94186	1.64568	-0.814621	3.57783	-0.267299	1.18212	1.40211
61.3065	1.84366	0.341804	1.34967	1.98266	1.70537	-0.786798	3.62882	-0.255546	1.2262	1.41425
61.809	1.91753	0.377209	1.42394	2.03726	1.76567	-0.768396	3.68633	-0.226321	1.27665	1.42962
62.3116	1.98008	0.404237	1.49627	2.08495	1.81228	-0.73472	3.75405	-0.197187	1.32499	1.44326
62.8141	2.0458	0.441518	1.55888	2.12488	1.86308	-0.700221	3.80742	-0.174771	1.37082	1.4531
63.3166	2.12627	0.487724	1.63446	2.17832	1.92435	-0.676962	3.85911	-0.136591	1.42459	1.46447
63.8191	2.19943	0.52459	1.71595	2.23566	1.97529	-0.639887	3.92488	-0.0890772	1.48085	1.47531
64.3216	2.26469	0.559066	1.7842	2.2805	2.01864	-0.597973	3.98112	-0.0500427	1.53003	1.48237
64.8241	2.34307	0.607098	1.85752	2.33074	2.07408	-0.568472	4.02793	-0.0014349	1.58382	1.48914
65.3266	2.42177	0.656471	1.94327	2.39399	2.13041	-0.527615	4.08879	0.0640035	1.64639	1.49561
65.8291	2.48507	0.694648	2.0181	2.44852	2.17307	-0.478369	4.14765	0.12415	1.70161	1.49914
66.3317	2.55284	0.737337	2.08871	2.49744	2.22008	-0.442134	4.19191	0.185676	1.75398	1.50141
66.8342	2.62806	0.791686	2.17399	2.56074	2.27869	-0.397916	4.24632	0.266783	1.81854	1.50302
67.3367	2.6877	0.839178	2.25512	2.62504	2.32841	-0.342429	4.30692	0.349483	1.88118	1.50258
67.8392	2.74066	0.877912	2.32429	2.67644	2.37166	-0.299863	4.35191	0.426219	1.93365	1.501
68.3417	2.80445	0.92652	2.40463	2.7347	2.42866	-0.25335	4.4004	0.518981	1.99562	1.49855
68.8442	2.86022	0.980575	2.489	2.80321	2.48882	-0.193574	4.46164	0.620742	2.06383	1.49492
69.3467	2.90125	1.02233	2.5579	2.85975	2.53703	-0.146074	4.51057	0.712386	2.11939	1.4909
69.8492	2.95082	1.06137	2.62994	2.9112	2.59086	-0.099272	4.55522	0.811269	2.17643	1.4862
70.3518	3.00349	1.1121	2.71257	2.9757	2.658	-0.0383904	4.61551	0.92431	2.24541	1.48128
70.8543	3.04006	1.1601	2.78201	3.03657	2.71759	0.0112922	4.67008	1.02828	2.30575	1.47691
71.3568	3.07787	1.19519	2.84509	3.08333	2.77099	0.0553913	4.71357	1.12925	2.35883	1.47187
71.8593	3.12761	1.2348	2.92099	3.13732	2.83844	0.113345	4.77106	1.24554	2.42364	1.46743
72.3618	3.1671	1.28343	2.99058	3.19793	2.90956	0.161867	4.83092	1.35847	2.48748	1.46495
72.8643	3.19903	1.32201	3.04603	3.24359	2.96834	0.200412	4.87585	1.45979	2.53938	1.46137
73.3668	3.24486	1.35172	3.111	3.28521	3.03179	0.252077	4.92917	1.57174	2.59719	1.45829
73.8693	3.29043	1.39104	3.17832	3.33845	3.10802	0.297224	4.9923	1.68688	2.66033	1.45929
74.3719	3.32228	1.43263	3.22853	3.38398	3.17572	0.329277	5.04076	1.78528	2.71231	1.45906
74.8744	3.36191	1.45998	3.28083	3.41507	3.23507	0.373541	5.08945	1.88454	2.76255	1.45731
75.3769	3.41027	1.48529	3.34296	3.45367	3.30611	0.415231	5.15238	1.99163	2.81969	1.46142
75.8794	3.44441	1.521	3.39119	3.4947	3.37836	0.441985	5.2045	2.08253	2.86983	1.46557
76.3819	3.47507	1.55072	3.43288	3.51778	3.43451	0.479619	5.24799	2.16351	2.91276	1.46458
76.8844	3.51793	1.56692	3.48772	3.53726	3.49072	0.519042	5.30557	2.2533	2.95981	1.46895
77.3869	3.55204	1.58815	3.53656	3.56551	3.55527	0.54274	5.35864	2.33271	3.00395	1.47651
77.8894	3.5719	1.61585	3.57181	3.58116	3.60623	0.575293	5.39604	2.39368	3.03899	1.47604
78.392	3.60005	1.63071	3.61726	3.58173	3.64294	0.613767	5.44304	2.45933	3.0736	1.47742
78.8945	3.62783	1.63697	3.66535	3.58913	3.68599	0.63642	5.4928	2.52221	3.10709	1.48562
79.397	3.63601	1.65223	3.69599	3.59422	3.72568	0.66489	5.52385	2.5626	3.13193	1.48611
79.8995	3.64282	1.66631	3.72794	3.57901	3.74483	0.702468	5.55686	2.59921	3.15243	1.48337
80.402	3.65639	1.66438	3.76831	3.5611	3.76037	0.724385	5.59851	2.63938	3.1716	1.48916
80.9045	3.65346	1.66099	3.79246	3.54924	3.78207	0.747883	5.62272	2.65938	3.18353	1.49085
81.407	3.63888	1.66617	3.80732	3.52114	3.78903	0.782308	5.63957	2.66667	3.18889	1.48537
81.9095	3.63335	1.66217	3.8322	3.479	3.78111	0.801514	5.66734	2.6808	3.19219	1.48697
82.4121	3.62081	1.64461	3.84731	3.44386	3.77986	0.817585	5.68243	2.68299	3.18993	1.48881
82.9146	3.58994	1.63286	3.84489	3.40303	3.77658	0.84568	5.6815	2.66641	3.18011	1.48226
83.4171	3.56356	1.62558	3.84903	3.34195	3.75425	0.860252	5.68938	2.6553	3.16741	1.47934
83.9196	3.54057	1.6044	3.85215	3.28089	3.72978	0.867536	5.69152	2.6428	3.15121	1.47909
84.4221	3.49922	1.57712	3.83465	3.22475	3.71362	0.887378	5.67208	2.61043	3.12741	1.47141
84.9246	3.4532	1.56048	3.81615	3.15159	3.68529	0.896108	5.65562	2.57803	3.09956	1.46452
85.4271	3.41714	1.54242	3.80412	3.06839	3.64443	0.893382	5.64064	2.55342	3.07049	1.46071
85.9296	3.36982	1.51104	3.77442	2.9946	3.61278	0.902508	5.60313	2.51368	3.03525	1.45068
86.4322	3.3093	1.48324	3.73476	2.91485	3.58242	0.903351	5.56058	2.46706	2.99445	1.44018
86.9347	3.25871	1.46675	3.70479	2.81885	3.5363	0.88946	5.52498	2.43325	2.95414	1.43274
87.4372	3.20809	1.44348	3.66515	2.72871	3.49103	0.886484	5.4708	2.3939	2.91096	1.4192
87.9397	3.1411	1.41258	3.60902	2.64547	3.45771	0.87933	5.40376	2.3428	2.86147	1.40405
88.4422	3.07812	1.39362	3.56109	2.54865	3.41639	0.855876	5.34605	2.30418	2.813	1.39305
88.9447	3.02556	1.38264	3.51434	2.4495	3.36637	0.842369	5.27773	2.27136	2.76624	1.3761
89.4472	2.96119	1.36273	3.45031	2.36507	3.32965	0.829549	5.19133	2.22635	2.71452	1.3552
89.9497	2.89281	1.34461	3.38945	2.278	3.29929	0.800219	5.1131	2.18891	2.6633	1.34001
90.4523	2.84014	1.34346	3.33977	2.1823	3.25842	0.779536	5.03423	2.16677	2.61808	1.32106
90.9548	2.78645	1.34554	3.27833	2.10058	3.22334	0.764666	4.93634	2.13743	2.57158	1.2951
91.4573	2.72348	1.34173	3.21375	2.03002	3.20588	0.734533	4.8427	2.10891	2.52513	1.27465
91.9598	2.67453	1.35024	3.16605	1.95191	3.1867	0.711746	4.75811	2.10059	2.48748	1.25489
92.4623	2.63685	1.37607	3.11675	1.88066	3.16441	0.700151	4.65864	2.0943	2.45348	1.22671
92.9648	2.59053	1.40085	3.05974	1.82996	3.16086	0.676164	4.55832	2.0836	2.42	1.20122
93.4673	2.55097	1.42636	3.01954	1.78072	3.16982	0.658367	4.47422	2.09226	2.39653	1.18086
93.9698	2.53082	1.47134	2.98942	1.73043	3.17387	0.656951	4.38365	2.11366	2.38127	1.15427
94.4724	2.50881	1.52887	2.9512	1.70076	3.1882	0.647209	4.28782	2.12958	2.36781	1.12667
94.9749	2.48493	1.58277	2.92468	1.68463	3.22482	0.642392	4.2113	2.15893	2.3643	1.10585
95.4774	2.48101	1.64517	2.91751	1.66459	3.2641	0.658244	4.13909	2.20911	2.37235	1.08365
95.9799	2.48534	1.72842	2.90658	1.65667	3.30288	0.670309	4.05946	2.25694	2.38333	1.05874
96.4824	2.4828	1.81609	2.89938	1.6704	3.36208	0.685444	3.99764	2.30904	2.40286	1.03892
96.9849	2.4936	1.89998	2.91493	1.68471	3.43533	0.723817	3.95046	2.38389	2.43584	1.02197
97.4874	2.52162	1.99786	2.93412	1.69977	3.50348	0.762682	3.89678	2.46229	2.47233	1.00378
97.9899	2.54439	2.11079	2.94937	1.7356	3.58001	0.802082	3.85548	2.53593	2.51421	0.987496
98.4925	2.56941	2.21866	2.98334	1.78079	3.67629	0.864852	3.83607	2.62634	2.56947	0.975021
98.995	2.61773	2.32252	3.02949	1.81827	3.77155	0.931354	3.81393	2.72759	2.62905	0.964581
99.4975	2.66631	2.44985	3.07284	1.87309	3.87428	1.006	3.79707	2.82833	2.69597	0.952813
100	2.66436	2.56783	3.09023	1.92816	3.93345	1.0616	3.80217	2.86741	2.7394	0.941343

## Sheet: M2_LeftLeg_NH
StancePhase	NEleL_Meas1	NEleL_Meas2	NEleL_Meas3	NEleL_Meas4	NEleL_Meas5	NEleL_Meas6	NEleL_Meas7	NEleL_Meas8	NEleL_Meas9	NEleL_Meas10	NEleL_Mean	NEleL_SD
0	-0.370018	1.2316	-0.0136622	1.08342	0.25359	0.879745	-0.357452	0.40493	0.324743	0.541991	0.397889	0.555158
0.502513	-0.410077	1.2108	-0.0459078	1.06118	0.222396	0.800138	-0.363916	0.323314	0.301711	0.484533	0.358416	0.55078
1.00503	-0.444361	1.18546	-0.0732718	1.0267	0.181218	0.718509	-0.365843	0.245644	0.27479	0.422355	0.317119	0.543013
1.50754	-0.461089	1.16542	-0.0803519	0.988759	0.150605	0.657219	-0.353252	0.176224	0.255847	0.375578	0.287496	0.531805
2.01005	-0.477254	1.15844	-0.0820899	0.956588	0.122309	0.597073	-0.318456	0.12179	0.237917	0.326238	0.264255	0.521108
2.51256	-0.474435	1.14974	-0.0799218	0.937717	0.111284	0.5378	-0.275454	0.068632	0.23533	0.277842	0.248853	0.508612
3.01508	-0.454323	1.14121	-0.0593214	0.914094	0.117437	0.494709	-0.223225	0.0189292	0.247472	0.24354	0.244053	0.492332
3.51759	-0.431773	1.14832	-0.0234368	0.896465	0.128463	0.464933	-0.147836	-0.0123265	0.261457	0.219315	0.250358	0.47768
4.0201	-0.392031	1.16203	0.0147625	0.895285	0.149417	0.4362	-0.0586105	-0.0338338	0.282073	0.194102	0.264939	0.464069
4.52261	-0.33289	1.17328	0.0637399	0.891978	0.191426	0.418204	0.0343321	-0.0540032	0.320475	0.175402	0.288194	0.447913
5.02513	-0.271723	1.19723	0.132228	0.894386	0.245741	0.420374	0.144388	-0.0579416	0.367911	0.173074	0.324567	0.434331
5.52764	-0.197099	1.23527	0.207073	0.915318	0.303239	0.43015	0.272505	-0.0441143	0.415448	0.177901	0.371569	0.424555
6.03015	-0.102641	1.27151	0.284012	0.936512	0.374632	0.444313	0.402579	-0.0273014	0.474201	0.18313	0.424095	0.414382
6.53266	-0.00704701	1.31253	0.376667	0.962362	0.464711	0.477099	0.540184	-0.000546302	0.549263	0.200387	0.487561	0.407005
7.03518	0.0968829	1.36903	0.481727	1.00729	0.559883	0.525352	0.69578	0.0469309	0.627302	0.234185	0.564435	0.403947
7.53769	0.21926	1.42609	0.584936	1.05324	0.657805	0.575203	0.854856	0.101479	0.706422	0.272095	0.645139	0.401241
8.0402	0.34123	1.4784	0.693744	1.10069	0.770919	0.634295	1.01158	0.158654	0.799464	0.312582	0.730156	0.400777
8.54271	0.465387	1.54083	0.817176	1.16533	0.895521	0.711367	1.18044	0.23318	0.90296	0.368112	0.82803	0.403708
9.04523	0.605155	1.60725	0.941715	1.22992	1.01786	0.792748	1.35571	0.319719	1.00347	0.436504	0.931005	0.405989
9.54774	0.742947	1.66308	1.06218	1.29145	1.14359	0.873225	1.52243	0.404656	1.107	0.504899	1.03155	0.408962
10.0503	0.876717	1.71979	1.1926	1.36699	1.28255	0.966472	1.6914	0.499118	1.22353	0.577638	1.13968	0.414755
10.5528	1.02256	1.78302	1.33035	1.441	1.4238	1.06946	1.86835	0.608778	1.34222	0.665444	1.2555	0.419656
11.0553	1.16542	1.83569	1.46077	1.50747	1.55882	1.16744	2.03584	0.717357	1.4548	0.760069	1.36637	0.423071
11.5578	1.2987	1.87964	1.59136	1.58466	1.69949	1.26759	2.19458	0.826163	1.57319	0.851424	1.47668	0.428308
12.0603	1.44013	1.92918	1.732	1.65926	1.84892	1.37928	2.35847	0.948681	1.70043	0.948806	1.59452	0.434468
12.5628	1.57811	1.97292	1.86918	1.72241	1.99248	1.48871	2.5156	1.07368	1.82189	1.05836	1.70933	0.438662
13.0653	1.70166	2.00174	1.99713	1.79302	2.12995	1.58984	2.65527	1.19122	1.93735	1.16726	1.81644	0.442333
13.5678	1.82896	2.03133	2.13028	1.86025	2.27446	1.69651	2.79237	1.31546	2.05975	1.27034	1.92597	0.448674
14.0704	1.95261	2.06144	2.26635	1.91256	2.42035	1.80597	2.92629	1.44567	2.18329	1.37955	2.03541	0.455859
14.5729	2.05793	2.07617	2.39009	1.96912	2.55432	1.90272	3.03974	1.56513	2.29473	1.49471	2.13447	0.460744
15.0754	2.16252	2.08462	2.50888	2.022	2.68444	1.99375	3.14099	1.68121	2.40218	1.60149	2.22821	0.467234
15.5779	2.2639	2.0977	2.63342	2.05747	2.81974	2.08915	3.24112	1.80403	2.51461	1.70148	2.32226	0.478169
16.0804	2.34469	2.10052	2.75021	2.09469	2.94742	2.17523	3.32439	1.91805	2.61939	1.80669	2.40813	0.488201
16.5829	2.42089	2.09101	2.85332	2.12897	3.06078	2.24596	3.38794	2.0196	2.71012	1.91059	2.48292	0.496978
17.0854	2.49515	2.08591	2.95795	2.1448	3.17329	2.31617	3.44899	2.12443	2.80042	2.00109	2.55482	0.510472
17.5879	2.54834	2.07874	3.06254	2.16082	3.28605	2.38409	3.50088	2.22556	2.89153	2.08634	2.62249	0.52642
18.0905	2.59374	2.0574	3.15177	2.17563	3.38389	2.43468	3.53068	2.30954	2.96875	2.17518	2.67813	0.540242
18.593	2.63893	2.03625	3.23343	2.17226	3.46944	2.47575	3.55326	2.38969	3.03513	2.25612	2.72602	0.555437
19.0955	2.66414	2.0205	3.31906	2.16819	3.55614	2.51864	3.57433	2.47101	3.10426	2.32241	2.77187	0.574086
19.598	2.67904	1.99418	3.39552	2.1653	3.63621	2.55048	3.57721	2.53655	3.16881	2.38678	2.80901	0.59277
20.1005	2.69569	1.96226	3.45692	2.14541	3.69788	2.5658	3.56715	2.59033	3.21763	2.45248	2.83516	0.610014
20.603	2.69489	1.93914	3.51909	2.12431	3.7521	2.58033	3.55952	2.64682	3.26195	2.50582	2.8584	0.627754
21.1055	2.68204	1.91302	3.58113	2.107	3.80673	2.59318	3.54217	2.69374	3.30981	2.5472	2.8776	0.647477
21.608	2.67288	1.87723	3.62783	2.07446	3.84796	2.58975	3.50831	2.72361	3.34795	2.59049	2.88605	0.666619
22.1106	2.6499	1.8483	3.66707	2.04033	3.87217	2.57819	3.47557	2.75321	3.37308	2.6322	2.889	0.682467
22.6131	2.61382	1.82462	3.71101	2.01256	3.89433	2.57041	3.44249	2.78102	3.4001	2.65981	2.89102	0.698921
23.1156	2.58303	1.79145	3.74676	1.97172	3.91349	2.55403	3.39389	2.79166	3.42823	2.68055	2.88548	0.717686
23.6181	2.54271	1.75938	3.76822	1.92895	3.91524	2.52362	3.34121	2.79595	3.44339	2.70571	2.87244	0.732477
24.1206	2.48879	1.7379	3.79138	1.89492	3.90553	2.49495	3.2946	2.80397	3.45137	2.7258	2.85892	0.744005
24.6231	2.44113	1.71176	3.81574	1.85026	3.89739	2.46757	3.23829	2.80008	3.46499	2.73253	2.84198	0.758859
25.1256	2.38846	1.68049	3.82595	1.80327	3.88135	2.42694	3.1722	2.78394	3.47488	2.73809	2.81756	0.772602
25.6281	2.32214	1.65999	3.82968	1.76704	3.8481	2.38085	3.11319	2.77234	3.47166	2.74824	2.79132	0.780407
26.1307	2.26227	1.64224	3.83937	1.72267	3.81081	2.34132	3.05293	2.75727	3.46802	2.74986	2.76468	0.789143
26.6332	2.20178	1.6161	3.84238	1.67541	3.77545	2.29618	2.98019	2.72752	3.46973	2.74099	2.73257	0.800025
27.1357	2.12807	1.59602	3.83231	1.64043	3.72789	2.23959	2.91033	2.69846	3.4626	2.73567	2.69714	0.805963
27.6382	2.06021	1.58528	3.82511	1.59976	3.66761	2.18696	2.84669	2.67377	3.4456	2.73274	2.66237	0.809173
28.1407	1.99578	1.56776	3.82069	1.55546	3.60986	2.13808	2.77271	2.63714	3.43351	2.71883	2.62498	0.81505
28.6432	1.91904	1.54931	3.80364	1.52437	3.55138	2.07831	2.69481	2.59506	3.42292	2.69885	2.58377	0.819487
29.1457	1.84691	1.54285	3.78126	1.48985	3.47909	2.01484	2.62631	2.56117	3.40037	2.68527	2.54279	0.819558
29.6482	1.78173	1.53546	3.76617	1.4507	3.40144	1.95967	2.55376	2.52236	3.37368	2.67039	2.50154	0.819942
30.1508	1.70569	1.52153	3.74597	1.425	3.32993	1.9009	2.47165	2.47326	3.35402	2.64405	2.4572	0.821746
30.6533	1.63253	1.51726	3.71383	1.39781	3.25368	1.83222	2.39665	2.43082	3.33027	2.61681	2.41219	0.820691
31.1558	1.56925	1.51943	3.68549	1.3647	3.16586	1.76866	2.3251	2.39176	3.29494	2.59651	2.36817	0.817182
31.6583	1.49713	1.51389	3.66123	1.34457	3.08061	1.71032	2.2425	2.34184	3.26167	2.57092	2.32247	0.815383
32.1608	1.426	1.51204	3.62557	1.32456	3.00151	1.64252	2.16063	2.29306	3.23386	2.53564	2.27554	0.813694
32.6633	1.36701	1.52196	3.58536	1.29723	2.91457	1.57188	2.08733	2.25372	3.19702	2.50427	2.23004	0.808713
33.1658	1.30176	1.52805	3.55342	1.2819	2.82177	1.51043	2.00646	2.20798	3.15254	2.47817	2.18425	0.803801
33.6683	1.23557	1.53107	3.51769	1.26819	2.73755	1.44665	1.91915	2.15709	3.11469	2.44378	2.13714	0.801107
34.1709	1.18303	1.54633	3.47105	1.24592	2.65653	1.37388	1.84079	2.11681	3.07787	2.40358	2.09158	0.796433
34.6734	1.12719	1.56455	3.42904	1.23438	2.56709	1.30683	1.76167	2.07769	3.02992	2.37091	2.04693	0.790283
35.1759	1.06861	1.57555	3.39239	1.22599	2.47921	1.24605	1.67189	2.02983	2.98056	2.34043	2.00105	0.786659
35.6784	1.02436	1.59417	3.34568	1.20806	2.4023	1.17703	1.58675	1.98863	2.93926	2.30066	1.95669	0.783047
36.1809	0.980041	1.62218	3.29533	1.19945	2.32441	1.10592	1.50775	1.95584	2.89372	2.26031	1.91449	0.777752
36.6834	0.931469	1.64351	3.25431	1.1955	2.24075	1.04493	1.41914	1.9155	2.83877	2.22916	1.8713	0.774196
37.1859	0.89715	1.66503	3.21097	1.18141	2.16548	0.983095	1.32863	1.8751	2.78867	2.19657	1.82921	0.771852
37.6884	0.866124	1.69863	3.15783	1.17509	2.09969	0.913516	1.24819	1.84669	2.74453	2.15594	1.79062	0.768613
38.191	0.829756	1.73034	3.1101	1.17493	2.02961	0.850632	1.16424	1.81638	2.69217	2.11999	1.75182	0.766445
38.6935	0.806772	1.75543	3.06895	1.16432	1.959	0.795494	1.07333	1.78008	2.63531	2.09251	1.71312	0.765463
39.196	0.790296	1.78986	3.01895	1.15979	1.90092	0.733657	0.991857	1.75408	2.58731	2.06019	1.67869	0.764357
39.6985	0.767768	1.82861	2.9659	1.16276	1.84795	0.670646	0.915068	1.7335	2.54063	2.02281	1.64556	0.764247
40.201	0.756903	1.85753	2.92285	1.15522	1.78969	0.618657	0.830119	1.70477	2.48467	1.99382	1.61142	0.764783
40.7035	0.755294	1.88849	2.87847	1.15186	1.73696	0.567011	0.749464	1.68023	2.43054	1.97012	1.58084	0.765278
41.206	0.747222	1.92792	2.8248	1.1571	1.69686	0.508252	0.679361	1.66635	2.38562	1.93892	1.55324	0.766994
41.7085	0.748235	1.95913	2.77668	1.15195	1.65643	0.456281	0.604113	1.64689	2.33674	1.90626	1.52427	0.769148
42.2111	0.760503	1.98373	2.73562	1.14889	1.61248	0.412465	0.526243	1.62399	2.28084	1.88303	1.49678	0.770725
42.7136	0.766121	2.01626	2.68617	1.15524	1.57881	0.362288	0.459927	1.61212	2.23214	1.85994	1.4729	0.773457
43.2161	0.777471	2.0456	2.63356	1.15146	1.55408	0.310621	0.39467	1.60037	2.18939	1.82776	1.4485	0.776868
43.7186	0.801164	2.06207	2.5909	1.14752	1.52474	0.269733	0.322082	1.57949	2.13892	1.79731	1.42339	0.77921
44.2211	0.818254	2.08088	2.54728	1.15343	1.49611	0.229339	0.257201	1.56451	2.08645	1.77419	1.40076	0.781952
44.7236	0.837196	2.10196	2.49439	1.14961	1.47992	0.181604	0.199953	1.55511	2.04406	1.74527	1.37891	0.785601
45.2261	0.868655	2.10898	2.44683	1.14331	1.46709	0.140183	0.135325	1.53501	2.00262	1.70723	1.35552	0.788371
45.7286	0.893855	2.1104	2.40666	1.14703	1.44864	0.107007	0.071625	1.51197	1.95328	1.67305	1.33235	0.790531
46.2312	0.916776	2.11748	2.35866	1.14164	1.43642	0.0677712	0.019031	1.49607	1.90833	1.64174	1.31039	0.793242
46.7337	0.951426	2.11562	2.30776	1.1315	1.43563	0.0270399	-0.0366294	1.4718	1.87317	1.59951	1.28768	0.795986
47.2362	0.980315	2.10248	2.26745	1.1312	1.43274	-0.00252734	-0.0978946	1.43553	1.83428	1.54974	1.26333	0.798031
47.7387	1.00255	2.09507	2.2275	1.12251	1.4265	-0.0305166	-0.149533	1.40278	1.79087	1.50423	1.23919	0.799725
48.2412	1.03446	2.08763	2.17943	1.10674	1.43037	-0.0648427	-0.197845	1.36672	1.75692	1.45557	1.21551	0.80215
48.7437	1.06081	2.06801	2.13743	1.10026	1.44071	-0.0919978	-0.254938	1.31462	1.72887	1.39296	1.18967	0.805163
49.2462	1.07584	2.05034	2.10376	1.08626	1.4441	-0.109568	-0.3083	1.26008	1.69344	1.32601	1.1622	0.807357
49.7487	1.09741	2.04041	2.06274	1.06311	1.44708	-0.131949	-0.353375	1.20844	1.65721	1.2629	1.1354	0.809617
50.2513	1.11384	2.02222	2.01787	1.04876	1.45958	-0.155482	-0.405757	1.14397	1.62977	1.1923	1.1067	0.813721
50.7538	1.11543	2.00009	1.98171	1.02834	1.47045	-0.167784	-0.46174	1.07126	1.59929	1.10963	1.07467	0.817875
51.2563	1.12098	1.98854	1.94326	0.997577	1.47188	-0.178517	-0.508091	1.00475	1.55739	1.02826	1.0426	0.820628
51.7588	1.12348	1.97602	1.8924	0.975435	1.4764	-0.196608	-0.555901	0.933271	1.51614	0.950461	1.00911	0.824417
52.2613	1.11009	1.95512	1.8422	0.949291	1.48708	-0.209385	-0.611954	0.8504	1.47804	0.863543	0.971442	0.829717
52.7638	1.09913	1.94196	1.79499	0.911946	1.48989	-0.214414	-0.661009	0.772645	1.42868	0.769687	0.933351	0.833647
53.2663	1.08841	1.93515	1.73515	0.882788	1.48586	-0.226531	-0.704234	0.69913	1.3691	0.682238	0.894707	0.836542
53.7688	1.06224	1.91927	1.66655	0.851622	1.4885	-0.24286	-0.755474	0.615889	1.31273	0.596968	0.851543	0.841139
54.2714	1.03691	1.90393	1.60307	0.80862	1.49245	-0.250983	-0.805074	0.533362	1.25403	0.50289	0.80792	0.846232
54.7739	1.01486	1.89867	1.53548	0.773189	1.48579	-0.260333	-0.8438	0.461204	1.18135	0.408059	0.765447	0.84941
55.2764	0.978332	1.88785	1.4552	0.737861	1.47759	-0.280208	-0.885625	0.384947	1.10419	0.3224	0.718255	0.852562
55.7789	0.940535	1.86991	1.3766	0.690415	1.47686	-0.297851	-0.931337	0.303988	1.03167	0.23637	0.669716	0.857484
56.2814	0.908326	1.8605	1.30347	0.649741	1.47165	-0.310026	-0.9661	0.233744	0.952163	0.143395	0.624686	0.861679
56.7839	0.862964	1.85154	1.22136	0.611205	1.45657	-0.331049	-0.997114	0.166685	0.861075	0.0554404	0.575868	0.86408
57.2864	0.813743	1.83087	1.13423	0.560437	1.44508	-0.357807	-1.03518	0.0918392	0.772203	-0.0231863	0.523223	0.86733
57.7889	0.77151	1.81231	1.05605	0.515293	1.43807	-0.377144	-1.06736	0.0228012	0.686588	-0.104847	0.475328	0.87137
58.2915	0.717737	1.79924	0.978033	0.474025	1.4215	-0.39762	-1.09052	-0.0372222	0.590919	-0.190329	0.426577	0.873612
58.794	0.657324	1.7749	0.891259	0.420453	1.39847	-0.428334	-1.12	-0.103876	0.489051	-0.2669	0.371235	0.874968
59.2965	0.604478	1.74434	0.809371	0.370968	1.38166	-0.456492	-1.15121	-0.172092	0.393693	-0.336892	0.318781	0.877202
59.799	0.542093	1.72057	0.736262	0.326739	1.36352	-0.478353	-1.17231	-0.229638	0.297697	-0.412536	0.269403	0.878834
60.3015	0.470458	1.69043	0.65749	0.270192	1.33333	-0.508124	-1.19553	-0.289017	0.191302	-0.488763	0.213176	0.879015
60.804	0.406242	1.64746	0.576131	0.215894	1.30155	-0.543184	-1.22704	-0.356206	0.0852601	-0.555081	0.155102	0.879022
61.3065	0.334802	1.60765	0.505702	0.167905	1.27519	-0.570394	-1.25247	-0.416211	-0.0135432	-0.619708	0.101892	0.879035
61.809	0.251825	1.56773	0.437509	0.107737	1.24117	-0.598055	-1.27513	-0.472277	-0.117453	-0.691707	0.0451357	0.878336
62.3116	0.175363	1.51286	0.361752	0.0478412	1.19622	-0.635689	-1.30917	-0.53843	-0.229017	-0.761319	-0.0179599	0.876885
62.8141	0.0940965	1.45394	0.290868	-0.00491886	1.15401	-0.670972	-1.34516	-0.604482	-0.3348	-0.822663	-0.0790081	0.875003
63.3166	-0.000572366	1.39912	0.22843	-0.0694407	1.11314	-0.699989	-1.37604	-0.66298	-0.436143	-0.887639	-0.139211	0.873115
63.8191	-0.0903125	1.33246	0.159416	-0.135638	1.06003	-0.737076	-1.41701	-0.729073	-0.545711	-0.959785	-0.20627	0.870974
64.3216	-0.18243	1.25443	0.0856203	-0.194018	1.00001	-0.780302	-1.46826	-0.802552	-0.657975	-1.02696	-0.277244	0.86792
64.8241	-0.289154	1.1804	0.020047	-0.2634	0.944643	-0.816691	-1.51592	-0.86922	-0.76187	-1.08925	-0.346043	0.864683
65.3266	-0.392954	1.10119	-0.0459226	-0.336285	0.884682	-0.854394	-1.56878	-0.937973	-0.866165	-1.15926	-0.417586	0.861916
65.8291	-0.496685	1.00667	-0.122559	-0.400817	0.811296	-0.903401	-1.63664	-1.0187	-0.978989	-1.23424	-0.497406	0.858555
66.3317	-0.615347	0.911805	-0.197752	-0.475286	0.736351	-0.951813	-1.70593	-1.09762	-1.08902	-1.30276	-0.578737	0.854528
66.8342	-0.733225	0.818588	-0.26743	-0.554934	0.664893	-0.995472	-1.77499	-1.1731	-1.19169	-1.37087	-0.657822	0.851082
67.3367	-0.848577	0.711427	-0.34624	-0.625859	0.583624	-1.04867	-1.85859	-1.26016	-1.2997	-1.44881	-0.744155	0.847944
67.8392	-0.978145	0.597625	-0.432555	-0.70538	0.491956	-1.10986	-1.95026	-1.3523	-1.41367	-1.52835	-0.838094	0.844257
68.3417	-1.10892	0.489297	-0.513137	-0.791568	0.403676	-1.16601	-2.03882	-1.43834	-1.52079	-1.60168	-0.928629	0.840753
68.8442	-1.23471	0.373255	-0.595968	-0.868852	0.315508	-1.22482	-2.13662	-1.53104	-1.6244	-1.67928	-1.02069	0.838211
69.3467	-1.37285	0.245818	-0.691242	-0.953171	0.215353	-1.29634	-2.24717	-1.63429	-1.73606	-1.76656	-1.12365	0.835848
69.8492	-1.51366	0.123231	-0.786988	-1.04543	0.11093	-1.36875	-2.35524	-1.73305	-1.84864	-1.85202	-1.22696	0.833208
70.3518	-1.64682	0.00130469	-0.878638	-1.12876	0.012563	-1.43743	-2.46457	-1.83152	-1.95263	-1.93339	-1.32599	0.831421
70.8543	-1.78899	-0.132378	-0.980325	-1.21727	-0.0898899	-1.51623	-2.5866	-1.9419	-2.05778	-2.02291	-1.43343	0.830582
71.3568	-1.93415	-0.265241	-1.09042	-1.31455	-0.202713	-1.60364	-2.70939	-2.05267	-2.17021	-2.11993	-1.54629	0.829264
71.8593	-2.06853	-0.390337	-1.19532	-1.40275	-0.313065	-1.68638	-2.82627	-2.15751	-2.27797	-2.21257	-1.65307	0.828011
72.3618	-2.20712	-0.522197	-1.30205	-1.49376	-0.417918	-1.77147	-2.95061	-2.27059	-2.37839	-2.30452	-1.76186	0.828057
72.8643	-2.34808	-0.657675	-1.42017	-1.59364	-0.530158	-1.86866	-3.07934	-2.38932	-2.48367	-2.40668	-1.87774	0.827876
73.3668	-2.47541	-0.782078	-1.53742	-1.68403	-0.647921	-1.96617	-3.19859	-2.49994	-2.59212	-2.5125	-1.98962	0.826719
73.8693	-2.60179	-0.904572	-1.6484	-1.77433	-0.758145	-2.0588	-3.31668	-2.6113	-2.69143	-2.6126	-2.0978	0.826461
74.3719	-2.72981	-1.03255	-1.76627	-1.87293	-0.865892	-2.15969	-3.44006	-2.73053	-2.78631	-2.71548	-2.20995	0.8265
74.8744	-2.84233	-1.15088	-1.88934	-1.96141	-0.981688	-2.26728	-3.55395	-2.84304	-2.88668	-2.82786	-2.32045	0.824813
75.3769	-2.94889	-1.25873	-2.00407	-2.0465	-1.0964	-2.36805	-3.65685	-2.94781	-2.98387	-2.93896	-2.42501	0.822651
75.8794	-3.05615	-1.36984	-2.11691	-2.13863	-1.20159	-2.46814	-3.76054	-3.05756	-3.06984	-3.04404	-2.52833	0.820791
76.3819	-3.1468	-1.47577	-2.23751	-2.21978	-1.30818	-2.57685	-3.85622	-3.1637	-3.15471	-3.15402	-2.62935	0.81718
76.8844	-3.22674	-1.56604	-2.35432	-2.29384	-1.4203	-2.68242	-3.93337	-3.2557	-3.24232	-3.26969	-2.72447	0.81161
77.3869	-3.30625	-1.6534	-2.46179	-2.37306	-1.52502	-2.77899	-4.00307	-3.34506	-3.32035	-3.37866	-2.81456	0.805647
77.8894	-3.36913	-1.73997	-2.57265	-2.44042	-1.62138	-2.87885	-4.06676	-3.43306	-3.38766	-3.48166	-2.89915	0.798683
78.392	-3.41735	-1.8108	-2.68556	-2.49706	-1.72166	-2.98038	-4.11038	-3.50488	-3.45565	-3.58901	-2.97727	0.789653
78.8945	-3.46405	-1.87101	-2.78697	-2.55695	-1.82218	-3.06987	-4.13849	-3.56488	-3.52075	-3.69543	-3.04906	0.779584
79.397	-3.49496	-1.93174	-2.8824	-2.60461	-1.91105	-3.15245	-4.1616	-3.62309	-3.57157	-3.78988	-3.11234	0.769367
79.8995	-3.50786	-1.98095	-2.98107	-2.6385	-1.99476	-3.237	-4.16903	-3.66768	-3.61414	-3.87802	-3.1669	0.758365
80.402	-3.51777	-2.01352	-3.07161	-2.67397	-2.08206	-3.31205	-4.15633	-3.69352	-3.65703	-3.96702	-3.21449	0.746657
80.9045	-3.5133	-2.04377	-3.14786	-2.69738	-2.16243	-3.37119	-4.13735	-3.71388	-3.69082	-4.04702	-3.2525	0.73558
81.407	-3.4882	-2.0685	-3.22177	-2.70444	-2.22879	-3.42608	-4.10996	-3.72564	-3.70913	-4.11084	-3.27934	0.725257
81.9095	-3.45832	-2.07488	-3.29242	-2.71144	-2.29181	-3.47572	-4.0625	-3.71661	-3.72261	-4.16746	-3.29738	0.715368
82.4121	-3.41569	-2.07286	-3.3463	-2.70688	-2.35315	-3.50676	-4.00446	-3.69619	-3.73358	-4.21924	-3.30551	0.70698
82.9146	-3.3503	-2.06944	-3.38808	-2.68394	-2.39965	-3.5239	-3.94289	-3.67116	-3.72976	-4.25424	-3.30134	0.700092
83.4171	-3.27774	-2.05045	-3.42692	-2.6595	-2.43168	-3.53663	-3.86464	-3.62822	-3.71152	-4.27066	-3.2858	0.693961
83.9196	-3.19417	-2.0163	-3.45192	-2.6245	-2.46036	-3.53472	-3.76995	-3.56783	-3.68964	-4.27878	-3.25882	0.689929
84.4221	-3.08668	-1.98044	-3.45623	-2.56961	-2.48014	-3.51182	-3.67179	-3.50311	-3.65894	-4.2763	-3.21951	0.68786
84.9246	-2.9698	-1.93439	-3.45131	-2.51171	-2.47998	-3.47997	-3.56267	-3.42655	-3.6086	-4.25229	-3.16773	0.685984
85.4271	-2.84427	-1.86863	-3.43695	-2.44434	-2.46724	-3.43978	-3.4336	-3.32939	-3.54548	-4.21083	-3.10205	0.686147
85.9296	-2.69515	-1.79614	-3.39993	-2.35587	-2.44935	-3.37855	-3.2971	-3.22448	-3.47682	-4.16137	-3.02347	0.68903
86.4322	-2.53494	-1.71861	-3.3445	-2.2629	-2.41558	-3.30086	-3.15537	-3.11411	-3.39225	-4.09724	-2.93364	0.691474
86.9347	-2.369	-1.6216	-3.28085	-2.16188	-2.3609	-3.21733	-2.9947	-2.98483	-3.28661	-4.01045	-2.82881	0.694862
87.4372	-2.18123	-1.51119	-3.19946	-2.03928	-2.29703	-3.1186	-2.82073	-2.84262	-3.1711	-3.90968	-2.70909	0.70122
87.9397	-1.98115	-1.39868	-3.09363	-1.91109	-2.22514	-2.9979	-2.64464	-2.69871	-3.04697	-3.80111	-2.5799	0.706587
88.4422	-1.77848	-1.27216	-2.97557	-1.77691	-2.1331	-2.86744	-2.4551	-2.54177	-2.90227	-3.67486	-2.43777	0.711336
88.9447	-1.55693	-1.12751	-2.847	-1.62168	-2.02364	-2.72895	-2.24784	-2.36767	-2.73939	-3.52762	-2.27882	0.718759
89.4472	-1.32237	-0.979908	-2.69535	-1.46044	-1.90867	-2.56971	-2.03755	-2.19104	-2.57002	-3.37078	-2.11058	0.724714
89.9497	-1.08833	-0.826099	-2.52508	-1.29606	-1.78266	-2.3942	-1.82139	-2.00879	-2.38892	-3.20568	-1.93372	0.72847
90.4523	-0.839498	-0.653641	-2.34808	-1.1123	-1.6364	-2.21449	-1.58722	-1.80878	-2.18703	-3.02145	-1.74089	0.734903
90.9548	-0.577533	-0.473951	-2.15623	-0.922861	-1.47978	-2.02245	-1.34606	-1.60191	-1.97398	-2.82059	-1.53754	0.740077
91.4573	-0.319133	-0.294579	-1.94274	-0.733849	-1.32072	-1.81126	-1.10577	-1.39558	-1.75796	-2.61508	-1.32967	0.741294
91.9598	-0.0509795	-0.101229	-1.72097	-0.528121	-1.14869	-1.59429	-0.852629	-1.17587	-1.52889	-2.40133	-1.1103	0.745402
92.4623	0.229722	0.104176	-1.49442	-0.317508	-0.960987	-1.37493	-0.588475	-0.94436	-1.28409	-2.17024	-0.88011	0.75001
92.9648	0.50414	0.306494	-1.25053	-0.111032	-0.771421	-1.14032	-0.328582	-0.7156	-1.0374	-1.93012	-0.647438	0.749039
93.4673	0.782697	0.514333	-0.993802	0.109178	-0.580972	-0.894791	-0.0650928	-0.481141	-0.790189	-1.69076	-0.409054	0.749848
93.9698	1.07274	0.736399	-0.737668	0.333661	-0.37811	-0.65151	0.210371	-0.232257	-0.530986	-1.44387	-0.162124	0.754103
94.4724	1.3545	0.957251	-0.474377	0.550681	-0.168434	-0.402237	0.482145	0.0162019	-0.265086	-1.18416	0.0866486	0.752743
94.9749	1.63472	1.17485	-0.196392	0.778282	0.0349526	-0.139031	0.74741	0.262155	-0.00548256	-0.923922	0.336754	0.750141
95.4774	1.92493	1.40407	0.0821674	1.00953	0.23869	0.124406	1.02044	0.5201	0.254538	-0.667948	0.591093	0.753066
95.9799	2.20553	1.63662	0.356669	1.23	0.450882	0.384069	1.2926	0.781992	0.523432	-0.405076	0.845672	0.752965
96.4824	2.47868	1.85993	0.640133	1.45733	0.659241	0.653578	1.55061	1.03525	0.789154	-0.135948	1.0988	0.748509
96.9849	2.7593	2.08723	0.927858	1.68726	0.85659	0.9288	1.80696	1.29246	1.04434	0.125313	1.35161	0.748912
97.4874	3.02895	2.32145	1.20466	1.90286	1.05487	1.19531	2.06417	1.55635	1.30087	0.379844	1.60093	0.750329
97.9899	3.28488	2.54514	1.47799	2.12086	1.25481	1.46127	2.30428	1.80952	1.55959	0.638572	1.84569	0.746767
98.4925	3.54355	2.7595	1.75495	2.33967	1.44142	1.73418	2.52827	2.05227	1.80525	0.894196	2.08533	0.744403
98.995	3.78899	2.99183	2.01989	2.53726	1.61368	1.99884	2.76246	2.31339	2.03543	1.1311	2.31929	0.748249
99.4975	4.04187	3.21117	2.29924	2.75039	1.79769	2.28328	2.97696	2.56001	2.28103	1.38626	2.55879	0.746193
100	4.19211	3.23703	2.44198	2.9307	1.95753	2.42946	3.00203	2.59006	2.49542	1.55873	2.68351	0.722956

## Sheet: M2_LeftLeg_NW
StancePhase	NDevL_Meas1	NDevL_Meas2	NDevL_Meas3	NDevL_Meas4	NDevL_Meas5	NDevL_Meas6	NDevL_Meas7	NDevL_Meas8	NDevL_Meas9	NDevL_Meas10	NDevL_Mean	NDevL_SD
0	-2.85565	-2.84095	-2.07816	-2.94139	-2.1904	-2.63508	-1.96127	-2.41167	-2.48431	-2.44479	-2.48437	0.338048
0.502513	-2.81542	-2.73525	-1.98847	-2.93516	-2.13603	-2.61108	-1.86502	-2.34923	-2.43568	-2.40982	-2.42812	0.355465
1.00503	-2.74917	-2.64411	-1.88758	-2.90949	-2.02376	-2.58185	-1.78565	-2.30276	-2.33335	-2.35864	-2.35764	0.373181
1.50754	-2.68449	-2.54599	-1.77921	-2.89428	-1.9249	-2.5407	-1.70243	-2.25403	-2.24227	-2.30179	-2.28701	0.393309
2.01005	-2.6305	-2.43047	-1.67255	-2.87329	-1.83224	-2.50178	-1.60536	-2.19338	-2.15629	-2.25104	-2.21469	0.415303
2.51256	-2.56681	-2.31708	-1.57409	-2.83739	-1.73066	-2.46951	-1.51481	-2.14056	-2.06013	-2.20641	-2.14174	0.434342
3.01508	-2.49618	-2.20505	-1.46622	-2.80975	-1.62206	-2.42616	-1.43027	-2.09456	-1.95544	-2.15271	-2.06584	0.455678
3.51759	-2.43814	-2.07639	-1.35351	-2.77837	-1.5238	-2.37592	-1.33358	-2.03728	-1.85918	-2.0957	-1.98719	0.478718
4.0201	-2.37371	-1.94263	-1.25344	-2.7309	-1.43046	-2.33524	-1.23675	-1.98048	-1.76579	-2.05031	-1.90997	0.497834
4.52261	-2.29969	-1.81635	-1.15543	-2.69042	-1.32791	-2.29317	-1.15246	-1.93629	-1.66116	-2.00801	-1.83409	0.517813
5.02513	-2.23793	-1.67996	-1.04811	-2.64819	-1.22753	-2.23845	-1.06258	-1.88663	-1.55647	-1.95697	-1.75428	0.540087
5.52764	-2.173	-1.53176	-0.948593	-2.58884	-1.14126	-2.18743	-0.965453	-1.82989	-1.4636	-1.9096	-1.67394	0.558363
6.03015	-2.09613	-1.39167	-0.862204	-2.53495	-1.05515	-2.14475	-0.881113	-1.78553	-1.36878	-1.87563	-1.59959	0.575643
6.53266	-2.03023	-1.25161	-0.77076	-2.48138	-0.96269	-2.09253	-0.80084	-1.74468	-1.2656	-1.84108	-1.52414	0.595509
7.03518	-1.96454	-1.09738	-0.678139	-2.4102	-0.880975	-2.0344	-0.710148	-1.69315	-1.17111	-1.8007	-1.44408	0.612743
7.53769	-1.88523	-0.946478	-0.602061	-2.34289	-0.811998	-1.98716	-0.626558	-1.64808	-1.08748	-1.77075	-1.37087	0.627497
8.0402	-1.81485	-0.804793	-0.531866	-2.27803	-0.738654	-1.94015	-0.555302	-1.61438	-0.997892	-1.75321	-1.30291	0.643926
8.54271	-1.74806	-0.652805	-0.455364	-2.19543	-0.664873	-1.8815	-0.476257	-1.57242	-0.906371	-1.73208	-1.22851	0.659936
9.04523	-1.66681	-0.496888	-0.389427	-2.11492	-0.606926	-1.82732	-0.395737	-1.52856	-0.829342	-1.71008	-1.1566	0.673729
9.54774	-1.59194	-0.354488	-0.339597	-2.03888	-0.555966	-1.78278	-0.330591	-1.49928	-0.758357	-1.70319	-1.09551	0.6873
10.0503	-1.52397	-0.210684	-0.28714	-1.94544	-0.498615	-1.72973	-0.26509	-1.4693	-0.680321	-1.70514	-1.03154	0.701846
10.5528	-1.44176	-0.057447	-0.235241	-1.8524	-0.448043	-1.67117	-0.190997	-1.43096	-0.608531	-1.70192	-0.963847	0.716721
11.0553	-1.36307	0.0846381	-0.201593	-1.76598	-0.413528	-1.62414	-0.128303	-1.404	-0.552504	-1.70352	-0.9072	0.730151
11.5578	-1.29416	0.218148	-0.175279	-1.6632	-0.378861	-1.5782	-0.0733944	-1.38506	-0.496256	-1.72127	-0.854753	0.743896
12.0603	-1.212	0.361579	-0.143172	-1.55928	-0.339645	-1.52074	-0.00736305	-1.35608	-0.435405	-1.7418	-0.795391	0.761252
12.5628	-1.12995	0.501272	-0.12149	-1.46409	-0.313081	-1.46747	0.0566935	-1.33017	-0.387157	-1.75634	-0.741179	0.77829
13.0653	-1.05963	0.625606	-0.115518	-1.35391	-0.29752	-1.42376	0.108378	-1.31754	-0.349973	-1.77924	-0.696312	0.793277
13.5678	-0.977525	0.754168	-0.10583	-1.24089	-0.275451	-1.37105	0.167836	-1.29872	-0.306368	-1.81417	-0.646802	0.812911
14.0704	-0.89181	0.886976	-0.0946568	-1.13825	-0.253046	-1.31152	0.235381	-1.27366	-0.262474	-1.84427	-0.594732	0.83543
14.5729	-0.818849	1.00367	-0.0993655	-1.02215	-0.244733	-1.26227	0.291634	-1.2611	-0.23284	-1.86841	-0.551441	0.854106
15.0754	-0.736296	1.11509	-0.109042	-0.901399	-0.238587	-1.21318	0.347848	-1.24992	-0.205747	-1.90202	-0.509326	0.874826
15.5779	-0.646664	1.23513	-0.110045	-0.792434	-0.222664	-1.15111	0.417714	-1.22691	-0.169353	-1.94078	-0.460712	0.901293
16.0804	-0.570215	1.3447	-0.118195	-0.672038	-0.211343	-1.09161	0.48267	-1.20997	-0.13823	-1.96895	-0.415318	0.925155
16.5829	-0.487209	1.44024	-0.13916	-0.545491	-0.210805	-1.04083	0.539571	-1.20179	-0.118897	-1.99345	-0.375783	0.946787
17.0854	-0.394258	1.54267	-0.153615	-0.43211	-0.203536	-0.980364	0.608918	-1.18247	-0.0940631	-2.02708	-0.331591	0.973854
17.5879	-0.31421	1.64363	-0.163293	-0.309842	-0.187685	-0.911993	0.682485	-1.15996	-0.0620385	-2.05867	-0.284158	1.00198
18.0905	-0.231126	1.72663	-0.185669	-0.180219	-0.180246	-0.853427	0.744323	-1.14932	-0.0401354	-2.07725	-0.242644	1.02552
18.593	-0.135821	1.8092	-0.210331	-0.0649372	-0.176747	-0.795228	0.811522	-1.13381	-0.0241516	-2.09586	-0.201615	1.05064
19.0955	-0.0522885	1.89798	-0.223358	0.0563904	-0.160672	-0.723904	0.890397	-1.10739	0.00233572	-2.12143	-0.154195	1.0796
19.598	0.0305335	1.9716	-0.240247	0.186111	-0.140811	-0.655011	0.960026	-1.08992	0.0303434	-2.13865	-0.108603	1.10533
20.1005	0.127082	2.0354	-0.267249	0.30068	-0.130216	-0.595554	1.02539	-1.07618	0.046555	-2.14396	-0.0678056	1.12817
20.603	0.213681	2.10784	-0.285346	0.41829	-0.115421	-0.527172	1.10422	-1.04906	0.0643826	-2.1533	-0.0221887	1.15432
21.1055	0.295748	2.17329	-0.295836	0.54515	-0.0870726	-0.451194	1.18106	-1.02325	0.0931695	-2.16613	0.0264922	1.1805
21.608	0.392123	2.2221	-0.316464	0.656415	-0.061179	-0.385817	1.24612	-1.00763	0.116755	-2.1667	0.0695723	1.20199
22.1106	0.480974	2.27547	-0.337582	0.767604	-0.0418357	-0.322121	1.31973	-0.982532	0.131023	-2.15956	0.113117	1.22374
22.6131	0.5617	2.33131	-0.345088	0.888706	-0.0115615	-0.246087	1.39966	-0.950051	0.153609	-2.15956	0.162264	1.24747
23.1156	0.656416	2.36971	-0.354226	0.994202	0.0283951	-0.17311	1.46606	-0.928734	0.18329	-2.15866	0.208335	1.26764
23.6181	0.746541	2.40403	-0.371954	1.09655	0.0609473	-0.110813	1.53157	-0.906193	0.202983	-2.1443	0.250936	1.28538
24.1206	0.825415	2.44687	-0.379557	1.20933	0.0926333	-0.0406803	1.60836	-0.87085	0.219446	-2.12797	0.298299	1.30456
24.6231	0.917066	2.47789	-0.377805	1.30699	0.138428	0.0366047	1.67624	-0.841669	0.247849	-2.11969	0.34619	1.32189
25.1256	1.00736	2.49597	-0.384681	1.39858	0.186949	0.102552	1.73366	-0.819784	0.276871	-2.10583	0.389163	1.33618
25.6281	1.08393	2.52216	-0.391254	1.50097	0.226518	0.165734	1.80109	-0.785712	0.295039	-2.08011	0.433838	1.35047
26.1307	1.17122	2.54587	-0.383153	1.58924	0.271897	0.240778	1.86807	-0.749345	0.317423	-2.05811	0.481388	1.36333
26.6332	1.26045	2.55199	-0.375337	1.66874	0.329838	0.312543	1.91936	-0.724837	0.350918	-2.04258	0.52511	1.37359
27.1357	1.33428	2.55967	-0.375522	1.7593	0.383029	0.372857	1.97351	-0.694551	0.378379	-2.01759	0.567336	1.38349
27.6382	1.41596	2.57339	-0.365297	1.8372	0.429651	0.440383	2.03492	-0.654321	0.39833	-1.98471	0.612552	1.39161
28.1407	1.50273	2.57163	-0.344919	1.90397	0.487131	0.515086	2.08213	-0.624292	0.428438	-1.95984	0.656205	1.39689
28.6432	1.57323	2.56212	-0.3327	1.98188	0.55131	0.578216	2.1223	-0.597528	0.464667	-1.93778	0.696571	1.40223
29.1457	1.64812	2.56228	-0.320459	2.04905	0.605445	0.63798	2.17258	-0.557844	0.490578	-1.90424	0.738349	1.40645
29.6482	1.73082	2.5549	-0.293503	2.10308	0.658354	0.70959	2.21581	-0.521319	0.515312	-1.86835	0.78047	1.40696
30.1508	1.79734	2.53255	-0.266519	2.16815	0.723454	0.778178	2.24413	-0.495265	0.55242	-1.84249	0.819195	1.40695
30.6533	1.8644	2.51696	-0.247951	2.22473	0.787059	0.835016	2.27887	-0.45956	0.588444	-1.81474	0.857324	1.40762
31.1558	1.9415	2.50388	-0.219576	2.2665	0.839334	0.898857	2.31574	-0.418175	0.613964	-1.77603	0.8966	1.40501
31.6583	2.00348	2.4745	-0.181058	2.31894	0.896404	0.970282	2.33563	-0.389097	0.645334	-1.7409	0.933351	1.39979
32.1608	2.06202	2.44417	-0.151	2.36537	0.962385	1.03026	2.35342	-0.358363	0.686808	-1.71513	0.967995	1.39609
32.6633	2.13214	2.42376	-0.121865	2.39568	1.01911	1.08653	2.37986	-0.315815	0.720606	-1.68303	1.0037	1.39185
33.1658	2.18906	2.39254	-0.0785476	2.43604	1.06746	1.15478	2.39403	-0.281182	0.747961	-1.64309	1.03791	1.38351
33.6683	2.23865	2.35199	-0.0354437	2.47308	1.1247	1.22035	2.39689	-0.253709	0.786217	-1.61174	1.0691	1.3748
34.1709	2.3005	2.32271	-0.00168535	2.49311	1.18386	1.27385	2.40891	-0.214162	0.828637	-1.58673	1.1009	1.36871
34.6734	2.35176	2.29251	0.0408435	2.52235	1.22918	1.33396	2.41777	-0.174162	0.859874	-1.5525	1.13216	1.36008
35.1759	2.39206	2.24841	0.0930983	2.55103	1.272	1.40179	2.41006	-0.146629	0.891398	-1.51559	1.15976	1.34774
35.6784	2.44437	2.2106	0.136199	2.5622	1.32401	1.45792	2.40582	-0.112878	0.934908	-1.49026	1.18729	1.33844
36.1809	2.48921	2.18156	0.177098	2.58146	1.36967	1.50952	2.40755	-0.070597	0.975176	-1.46674	1.21539	1.33071
36.6834	2.51995	2.14053	0.231343	2.60293	1.40172	1.57266	2.39421	-0.040012	1.00518	-1.4335	1.2395	1.31801
37.1859	2.56155	2.0974	0.284821	2.60681	1.43763	1.63288	2.3756	-0.0123867	1.0423	-1.40354	1.26231	1.30538
37.6884	2.59915	2.06809	0.327717	2.61746	1.47886	1.68012	2.36792	0.0273983	1.08808	-1.38538	1.28694	1.29742
38.191	2.62025	2.03458	0.378053	2.63304	1.50719	1.73303	2.35315	0.0618719	1.12458	-1.36408	1.30817	1.2871
38.6935	2.65025	1.99167	0.437366	2.63135	1.52671	1.7933	2.32615	0.0853807	1.15582	-1.33503	1.3263	1.2736
39.196	2.67987	1.96082	0.486467	2.63493	1.55424	1.84124	2.30884	0.118334	1.19849	-1.31443	1.34688	1.26403
39.6985	2.69153	1.93583	0.531727	2.64601	1.58033	1.88357	2.29517	0.154776	1.24331	-1.30287	1.36594	1.25602
40.201	2.70951	1.89919	0.589136	2.64057	1.59111	1.93686	2.26765	0.177439	1.27645	-1.2839	1.3804	1.24488
40.7035	2.73071	1.86734	0.644854	2.63871	1.60043	1.98696	2.24293	0.201848	1.31157	-1.26096	1.39644	1.23437
41.206	2.73362	1.84906	0.68845	2.64671	1.61793	2.02331	2.22997	0.236605	1.35822	-1.24939	1.41345	1.22648
41.7085	2.73987	1.82355	0.737923	2.63928	1.62685	2.0646	2.20775	0.26144	1.39979	-1.24159	1.42595	1.21847
42.2111	2.75281	1.79412	0.795451	2.63363	1.62303	2.11314	2.17955	0.279265	1.4319	-1.22371	1.43792	1.20947
42.7136	2.74831	1.78021	0.841646	2.63991	1.62474	2.14915	2.16492	0.309047	1.47257	-1.20632	1.45242	1.20043
43.2161	2.74404	1.76821	0.882427	2.63221	1.63068	2.17889	2.14997	0.337708	1.5205	-1.20001	1.46446	1.19313
43.7186	2.74959	1.74679	0.934275	2.62438	1.62319	2.21938	2.12304	0.354118	1.55791	-1.19087	1.47418	1.18688
44.2211	2.73973	1.73633	0.983686	2.63026	1.60934	2.25681	2.10451	0.378234	1.59145	-1.17108	1.48593	1.17787
44.7236	2.72703	1.73725	1.01967	2.62393	1.60469	2.28002	2.09456	0.410825	1.63645	-1.15573	1.49787	1.1684
45.2261	2.72671	1.72922	1.06016	2.61565	1.59741	2.30754	2.0725	0.432409	1.68096	-1.14809	1.50745	1.16281
45.7286	2.71399	1.7232	1.10786	2.62259	1.57573	2.34219	2.04942	0.45417	1.71267	-1.13145	1.51704	1.15543
46.2312	2.69559	1.73316	1.14309	2.61957	1.55525	2.36388	2.03951	0.49061	1.74668	-1.10591	1.52814	1.14346
46.7337	2.69141	1.73981	1.17111	2.61295	1.54294	2.3782	2.02347	0.523875	1.78973	-1.08734	1.53862	1.13466
47.2362	2.67877	1.73903	1.20859	2.62283	1.52117	2.40238	1.99761	0.550922	1.82369	-1.07079	1.54742	1.12776
47.7387	2.65821	1.7514	1.24215	2.62528	1.48882	2.42277	1.98307	0.592699	1.84658	-1.04078	1.55702	1.11499
48.2412	2.65323	1.7684	1.26014	2.62256	1.46434	2.42756	1.97167	0.641763	1.87637	-1.00526	1.56808	1.10111
48.7437	2.64479	1.773	1.2805	2.63705	1.44386	2.43505	1.94705	0.681993	1.90879	-0.977023	1.57751	1.09114
49.2462	2.62733	1.78208	1.30677	2.64661	1.41132	2.44867	1.92706	0.730015	1.92698	-0.944444	1.58624	1.07852
49.7487	2.62632	1.80224	1.31969	2.64914	1.37703	2.44842	1.91896	0.792521	1.94094	-0.897379	1.59779	1.06196
50.2513	2.62733	1.81196	1.32493	2.66872	1.3554	2.43975	1.90205	0.848543	1.96535	-0.850087	1.60939	1.04746
50.7538	2.61855	1.81588	1.34055	2.68536	1.33328	2.44062	1.88186	0.902299	1.98709	-0.809508	1.6196	1.03415
51.2563	2.62537	1.83224	1.35474	2.69262	1.30195	2.4383	1.87717	0.971589	1.99742	-0.760069	1.63313	1.01869
51.7588	2.63851	1.84561	1.35677	2.71569	1.27849	2.42117	1.87304	1.04128	2.01393	-0.699239	1.64853	1.0023
52.2613	2.64046	1.84583	1.36531	2.73742	1.26729	2.40796	1.85983	1.10085	2.04142	-0.643843	1.66225	0.986738
52.7638	2.65505	1.85364	1.38501	2.74747	1.25055	2.40311	1.85844	1.17016	2.06197	-0.592867	1.67925	0.972871
53.2663	2.67894	1.8674	1.3968	2.77179	1.22976	2.3871	1.86727	1.2474	2.07709	-0.530378	1.69932	0.958578
53.7688	2.69039	1.86724	1.4053	2.79662	1.22234	2.36514	1.86652	1.31235	2.10468	-0.462095	1.71685	0.941772
54.2714	2.71047	1.86605	1.42796	2.80797	1.22123	2.35554	1.86886	1.37692	2.13782	-0.403239	1.73696	0.927584
54.7739	2.74223	1.87674	1.45242	2.83187	1.21093	2.34614	1.88697	1.45366	2.16072	-0.344841	1.76168	0.916988
55.2764	2.76117	1.87956	1.46602	2.85823	1.20287	2.32483	1.90099	1.52265	2.18504	-0.274387	1.7827	0.902407
55.7789	2.78432	1.87302	1.48599	2.86977	1.20848	2.30976	1.90912	1.58167	2.22255	-0.204456	1.80402	0.887117
56.2814	2.82095	1.87816	1.51669	2.8919	1.21218	2.30564	1.93206	1.65131	2.25743	-0.144857	1.83215	0.878326
56.7839	2.84541	1.88525	1.53829	2.91852	1.20686	2.29264	1.9599	1.72176	2.28227	-0.0808756	1.857	0.868186
57.2864	2.86964	1.87929	1.5545	2.92948	1.20985	2.27488	1.97722	1.77749	2.31473	-0.00668004	1.87804	0.853766
57.7889	2.90862	1.87899	1.58315	2.949	1.22243	2.27053	2.0023	1.83675	2.35624	0.0612688	1.90693	0.84446
58.2915	2.93716	1.88957	1.61248	2.97511	1.22655	2.26771	2.0401	1.90478	2.38821	0.121105	1.93628	0.837483
58.794	2.96134	1.89007	1.62972	2.98529	1.2263	2.25359	2.06925	1.96036	2.41469	0.189741	1.95804	0.826294
59.2965	3.00087	1.88761	1.65229	3.00198	1.23829	2.2459	2.0964	2.01025	2.45269	0.264819	1.98511	0.816692
59.799	3.0326	1.89978	1.68565	3.02737	1.25311	2.24997	2.13896	2.07219	2.49257	0.330066	2.01823	0.8099
60.3015	3.05626	1.91024	1.71037	3.0371	1.25702	2.24609	2.1803	2.1298	2.52011	0.392093	2.04394	0.801507
60.804	3.095	1.911	1.73003	3.05124	1.26372	2.23783	2.21197	2.17485	2.54928	0.46577	2.06907	0.793515
61.3065	3.12907	1.92332	1.76311	3.0761	1.28267	2.24369	2.25505	2.22873	2.58987	0.540992	2.10326	0.785714
61.809	3.15178	1.94367	1.79865	3.08603	1.29726	2.2524	2.30589	2.28812	2.62483	0.605666	2.13543	0.777108
62.3116	3.18822	1.95305	1.8235	3.09818	1.30328	2.25074	2.34495	2.33379	2.64976	0.673245	2.16187	0.771028
62.8141	3.22326	1.96571	1.85483	3.12275	1.31873	2.2561	2.38623	2.38012	2.68322	0.752777	2.19437	0.763554
63.3166	3.24417	1.99282	1.89865	3.13344	1.3423	2.27449	2.44084	2.43861	2.72399	0.828783	2.23181	0.752489
63.8191	3.27642	2.01385	1.93541	3.14401	1.35645	2.28624	2.4878	2.48862	2.75407	0.896324	2.26392	0.745753
64.3216	3.31047	2.02897	1.96783	3.16837	1.36808	2.29424	2.52693	2.53029	2.78061	0.972372	2.29482	0.739764
64.8241	3.32837	2.05847	2.01457	3.18018	1.39265	2.31721	2.5786	2.58427	2.8197	1.05779	2.33318	0.726959
65.3266	3.35438	2.09067	2.06502	3.18949	1.41849	2.34437	2.6309	2.63886	2.85952	1.13543	2.37271	0.716602
65.8291	3.38521	2.11152	2.10543	3.21353	1.43384	2.3619	2.66942	2.67983	2.88807	1.20874	2.40575	0.710654
66.3317	3.39879	2.14024	2.15266	3.22657	1.45407	2.38667	2.7135	2.72673	2.92136	1.29399	2.44146	0.698199
66.8342	3.41668	2.17982	2.2134	3.23465	1.48622	2.42521	2.76617	2.78276	2.96684	1.38351	2.48553	0.684042
67.3367	3.44208	2.20893	2.268	3.25788	1.51271	2.45763	2.80569	2.82636	3.00662	1.46264	2.52485	0.675241
67.8392	3.45019	2.23601	2.31839	3.27171	1.53202	2.48585	2.84058	2.86616	3.03927	1.54242	2.55826	0.663505
68.3417	3.45854	2.27722	2.38339	3.278	1.56223	2.52861	2.88727	2.91866	3.08362	1.63436	2.60119	0.648104
68.8442	3.47665	2.31453	2.4527	3.29924	1.59917	2.57541	2.92756	2.96568	3.13563	1.72395	2.64705	0.635622
69.3467	3.47862	2.34121	2.51165	3.31268	1.62601	2.61156	2.95482	3.00046	3.1781	1.80263	2.68177	0.62297
69.8492	3.47693	2.37846	2.5765	3.31593	1.65207	2.6534	2.99076	3.04452	3.22076	1.88637	2.71957	0.608691
70.3518	3.48696	2.42053	2.65432	3.33335	1.69115	2.70791	3.0298	3.09209	3.27795	1.9789	2.76729	0.595324
70.8543	3.48342	2.44877	2.72501	3.34455	1.72937	2.75494	3.05332	3.12419	3.33546	2.06225	2.80613	0.581259
71.3568	3.47306	2.47875	2.78947	3.34306	1.75693	2.79549	3.07738	3.15655	3.38312	2.13612	2.83899	0.568514
71.8593	3.47609	2.5199	2.86666	3.3545	1.79034	2.84845	3.11173	3.19864	3.43792	2.21743	2.88217	0.558184
72.3618	3.46934	2.55086	2.94654	3.36145	1.83371	2.9036	3.13489	3.22863	3.50418	2.30098	2.92342	0.545659
72.8643	3.45308	2.57368	3.01359	3.35349	1.8685	2.94541	3.14911	3.24847	3.56282	2.36975	2.95379	0.534584
73.3668	3.45079	2.6082	3.08373	3.35696	1.89563	2.98974	3.17455	3.27817	3.6147	2.43193	2.98844	0.528935
73.8693	3.44252	2.64081	3.16451	3.35777	1.93252	3.04401	3.19758	3.30386	3.6779	2.50114	3.02626	0.522201
74.3719	3.42183	2.65872	3.23542	3.34186	1.97187	3.08771	3.20558	3.31262	3.74497	2.56436	3.05449	0.514946
74.8744	3.41395	2.682	3.2964	3.33559	1.9975	3.12103	3.21937	3.32501	3.79913	2.60983	3.07998	0.51351
75.3769	3.40345	2.71145	3.36636	3.32862	2.02072	3.16301	3.24024	3.34203	3.85197	2.65228	3.10801	0.514089
75.8794	3.37771	2.72556	3.43516	3.30357	2.053	3.20374	3.24716	3.3422	3.91547	2.69851	3.13021	0.51375
76.3819	3.36224	2.73455	3.48609	3.28627	2.07814	3.22705	3.25113	3.33642	3.97289	2.73083	3.14656	0.516582
76.8844	3.34716	2.75312	3.53438	3.27033	2.08837	3.2486	3.26746	3.33999	4.01608	2.74587	3.16114	0.522541
77.3869	3.31446	2.76162	3.58779	3.23552	2.10096	3.27641	3.27672	3.3335	4.06291	2.7613	3.17112	0.529473
77.8894	3.28832	2.75506	3.62533	3.20632	2.11679	3.29001	3.27412	3.31252	4.11445	2.77523	3.17581	0.537186
78.392	3.26497	2.75461	3.64627	3.18032	2.11678	3.28926	3.281	3.29887	4.15088	2.7699	3.17529	0.545981
78.8945	3.22224	2.75215	3.66998	3.13477	2.10453	3.29371	3.28902	3.28455	4.17579	2.75133	3.16781	0.557099
79.397	3.18168	2.72981	3.68674	3.09215	2.09649	3.29413	3.27984	3.25182	4.20626	2.73558	3.15545	0.569016
79.8995	3.14599	2.70462	3.6797	3.05406	2.08245	3.27434	3.27006	3.21794	4.2315	2.71254	3.13732	0.579437
80.402	3.09036	2.68377	3.66442	2.99582	2.048	3.25018	3.26648	3.19012	4.23589	2.66897	3.1094	0.59095
80.9045	3.03236	2.64513	3.64946	2.93749	2.00714	3.23043	3.24615	3.14597	4.23315	2.61873	3.0746	0.604044
81.407	2.98098	2.59284	3.6142	2.88473	1.96947	3.19507	3.2126	3.08956	4.23257	2.57209	3.03441	0.614677
81.9095	2.91042	2.54568	3.5581	2.81164	1.91802	3.1438	3.18447	3.03971	4.2155	2.51337	2.98407	0.623614
82.4121	2.83335	2.48807	3.50125	2.73542	1.849	3.09651	3.14575	2.98054	4.17678	2.43717	2.92438	0.633444
82.9146	2.76461	2.40924	3.43492	2.66558	1.7811	3.04456	3.08534	2.90111	4.13525	2.36147	2.85832	0.641693
83.4171	2.67903	2.33027	3.34302	2.57569	1.71302	2.97172	3.02452	2.82256	4.08897	2.2881	2.78369	0.646634
83.9196	2.58355	2.24985	3.24192	2.47981	1.62743	2.89364	2.96198	2.7434	4.01908	2.19967	2.70003	0.650391
84.4221	2.49769	2.1479	3.14142	2.39126	1.53227	2.81951	2.87723	2.6431	3.93336	2.09966	2.60834	0.653709
84.9246	2.39832	2.03767	3.02227	2.28393	1.44363	2.72966	2.78348	2.53466	3.84838	2.00532	2.50873	0.654544
85.4271	2.28617	1.93285	2.88481	2.16864	1.3501	2.62359	2.69454	2.43156	3.75175	1.90962	2.40336	0.652123
85.9296	2.18419	1.81412	2.7499	2.06214	1.24104	2.52141	2.59066	2.31392	3.63185	1.79793	2.29072	0.648812
86.4322	2.07271	1.6805	2.61011	1.93935	1.13295	2.41537	2.47073	2.18038	3.50589	1.6818	2.16898	0.645076
86.9347	1.94639	1.55366	2.45027	1.80749	1.03315	2.28989	2.35683	2.05267	3.38145	1.5738	2.04456	0.637793
87.4372	1.8302	1.42444	2.28683	1.68631	0.92484	2.16098	2.23981	1.92142	3.24078	1.4603	1.91759	0.627982
87.9397	1.70927	1.27835	2.13016	1.55227	0.807882	2.03894	2.10508	1.77202	3.084	1.33327	1.78112	0.619042
88.4422	1.57262	1.13449	1.96201	1.40886	0.70087	1.90554	1.97222	1.62396	2.93094	1.20937	1.64209	0.60848
88.9447	1.44578	0.998524	1.7826	1.27816	0.599945	1.76085	1.84722	1.48316	2.77763	1.0935	1.50674	0.594383
89.4472	1.31945	0.8503	1.61242	1.13865	0.489559	1.6253	1.70975	1.3295	2.60804	0.969035	1.3652	0.58077
89.9497	1.17778	0.697427	1.44468	0.989834	0.380005	1.49215	1.56764	1.17095	2.43341	0.836577	1.21904	0.567705
90.4523	1.04508	0.557636	1.26426	0.855405	0.28501	1.34598	1.43903	1.02559	2.26823	0.713903	1.08001	0.551666
90.9548	0.918055	0.415423	1.08644	0.716169	0.191368	1.20179	1.30818	0.877924	2.09877	0.597504	0.941162	0.53496
91.4573	0.776907	0.263561	0.921372	0.567555	0.0906112	1.06965	1.16762	0.720842	1.91673	0.472171	0.796702	0.519494
91.9598	0.643189	0.123023	0.75103	0.434247	-0.000619282	0.93134	1.03856	0.575691	1.74002	0.346666	0.658315	0.502542
92.4623	0.519641	-0.00928538	0.574576	0.299863	-0.0784321	0.785738	0.917728	0.439506	1.57283	0.235251	0.525741	0.484675
92.9648	0.383752	-0.151295	0.411576	0.15613	-0.160278	0.652395	0.786538	0.294385	1.39751	0.126801	0.389752	0.467926
93.4673	0.252979	-0.288962	0.255696	0.028254	-0.244708	0.524915	0.658924	0.154617	1.21665	0.0108098	0.256918	0.450613
93.9698	0.135865	-0.411388	0.0916165	-0.096893	-0.315276	0.38761	0.545784	0.0312453	1.04807	-0.0982559	0.131838	0.433111
94.4724	0.00871713	-0.537823	-0.0664072	-0.231153	-0.37941	0.254497	0.427234	-0.0951104	0.884744	-0.192813	0.00724743	0.417252
94.9749	-0.11594	-0.667825	-0.208035	-0.349692	-0.452368	0.13579	0.303606	-0.223966	0.712362	-0.288412	-0.115448	0.401077
95.4774	-0.224198	-0.782026	-0.350611	-0.462336	-0.523055	0.0136507	0.194799	-0.335736	0.543753	-0.387993	-0.231375	0.384969
95.9799	-0.339229	-0.891217	-0.495639	-0.584305	-0.580478	-0.113987	0.0899385	-0.441268	0.390747	-0.474655	-0.344009	0.371741
96.4824	-0.454023	-1.00826	-0.623975	-0.691573	-0.639376	-0.228195	-0.0239955	-0.553582	0.238814	-0.54902	-0.453318	0.359277
96.9849	-0.550182	-1.11471	-0.741073	-0.790247	-0.705619	-0.334842	-0.128126	-0.654257	0.0827358	-0.627218	-0.556354	0.346153
97.4874	-0.648855	-1.20727	-0.862165	-0.898158	-0.761614	-0.449803	-0.219107	-0.740146	-0.059356	-0.70411	-0.655058	0.335825
97.9899	-0.748933	-1.30519	-0.973746	-0.992482	-0.805474	-0.559837	-0.316788	-0.830994	-0.18575	-0.764326	-0.748352	0.328147
98.4925	-0.828522	-1.39902	-1.06471	-1.07537	-0.853545	-0.65394	-0.411648	-0.917731	-0.312886	-0.816117	-0.833349	0.319866
98.995	-0.905574	-1.47798	-1.1515	-1.16577	-0.900599	-0.749075	-0.493228	-0.989342	-0.434127	-0.871542	-0.913874	0.312717
99.4975	-0.993045	-1.55263	-1.24444	-1.2507	-0.932108	-0.858851	-0.572094	-1.05728	-0.540727	-0.922659	-0.992453	0.308275
100	-1.03169	-1.57181	-1.28287	-1.31001	-0.952992	-0.906882	-0.592108	-1.07555	-0.626085	-0.944155	-1.02942	0.302091

[truncated: 2 more sheets: M2_RightLeg_NH, M2_RightLeg_NW]
