# Supplementary material for: A minimal markerset for three-dimensional foot function assessment: measuring navicular drop and drift under dynamic conditions
Source: J Foot Ankle Res. 2018 Apr 18;11:15. doi: 10.1186/s13047-018-0257-2 (PMC5907216; doi:10.1186/s13047-018-0257-2)
Supplement: Supplementary file 2 — Dataset. The dataset used for this article. A ZIP-archive with one text file (comma separated values;.csv) per participant, containing the stance-normalized navicular height and width time series from all analyzed steps. (ZIP 8335 kb) [file 13047_2018_257_MOESM2_ESM.zip › 13047_2018_257_MOESM3_ESM/ZAFA17R2.xlsx]

## Sheet: M1a_LeftLeg_NH
StancePhase	NEleL_Meas1	NEleL_Meas2	NEleL_Meas3	NEleL_Meas4	NEleL_Meas5	NEleL_Meas6	NEleL_Meas7	NEleL_Meas8	NEleL_Meas9	NEleL_Mean	NEleL_SD
0	-5.37633	-7.41251	-5.81878	-7.37616	-4.91104	-6.57587	-7.99465	-3.68904	-7.61771	-6.30801	1.4539
0.502513	-5.41129	-7.52181	-5.93107	-7.47542	-4.94482	-6.70172	-8.09467	-3.84134	-7.71304	-6.40391	1.45618
1.00503	-5.47427	-7.62841	-6.03785	-7.57309	-4.98065	-6.82897	-8.29003	-4.00353	-7.829	-6.5162	1.47087
1.50754	-5.53888	-7.71368	-6.13829	-7.64945	-5.00413	-6.93646	-8.47135	-4.16092	-7.92507	-6.61536	1.48094
2.01005	-5.60069	-7.79468	-6.22657	-7.72041	-5.02809	-7.04288	-8.64701	-4.31988	-8.02322	-6.71149	1.49125
2.51256	-5.65395	-7.87096	-6.31253	-7.78627	-5.05551	-7.14879	-8.81289	-4.48674	-8.1086	-6.80403	1.49795
3.01508	-5.71309	-7.92796	-6.39276	-7.83338	-5.07205	-7.24055	-8.97961	-4.65442	-8.17922	-6.88812	1.50224
3.51759	-5.76856	-7.97211	-6.45365	-7.86453	-5.08138	-7.32154	-9.13714	-4.8108	-8.24572	-6.96171	1.50791
4.0201	-5.81126	-8.00928	-6.50098	-7.8882	-5.09369	-7.40054	-9.27717	-4.95917	-8.299	-7.02659	1.51227
4.52261	-5.85541	-8.02506	-6.53996	-7.89327	-5.09685	-7.46596	-9.41142	-5.10471	-8.33052	-7.08035	1.51364
5.02513	-5.89309	-8.02172	-6.55732	-7.87502	-5.08561	-7.51315	-9.532	-5.23754	-8.3507	-7.11846	1.51552
5.52764	-5.91291	-8.00902	-6.55094	-7.84473	-5.07246	-7.55343	-9.62908	-5.34909	-8.35694	-7.14207	1.51798
6.03015	-5.92846	-7.97493	-6.53196	-7.79831	-5.0523	-7.5819	-9.71429	-5.44617	-8.33704	-7.15171	1.51861
6.53266	-5.93488	-7.91758	-6.49431	-7.72577	-5.01345	-7.58804	-9.78284	-5.53251	-8.29884	-7.14313	1.51869
7.03518	-5.91987	-7.8498	-6.42906	-7.63699	-4.96645	-7.58144	-9.82424	-5.5981	-8.24767	-7.11707	1.51941
7.53769	-5.89725	-7.76353	-6.34702	-7.53684	-4.91564	-7.56573	-9.85021	-5.63907	-8.17149	-7.07631	1.51962
8.0402	-5.86608	-7.65292	-6.25199	-7.41398	-4.8476	-7.52853	-9.85943	-5.66485	-8.07324	-7.01762	1.51917
8.54271	-5.81351	-7.53203	-6.13227	-7.27272	-4.7666	-7.47355	-9.84087	-5.67696	-7.96426	-6.94142	1.51865
9.04523	-5.75306	-7.39751	-5.99213	-7.12484	-4.68445	-7.41108	-9.80594	-5.66552	-7.83582	-6.85226	1.51787
9.54774	-5.68699	-7.23987	-5.84309	-6.96208	-4.59084	-7.33145	-9.75642	-5.63083	-7.68452	-6.74735	1.51665
10.0503	-5.60147	-7.07238	-5.67676	-6.78117	-4.48163	-7.23064	-9.68065	-5.58325	-7.52407	-6.62578	1.51504
10.5528	-5.50873	-6.89673	-5.48862	-6.59633	-4.37122	-7.12129	-9.58907	-5.52138	-7.35152	-6.49388	1.51305
11.0553	-5.41367	-6.70085	-5.2925	-6.40601	-4.25637	-7.00026	-9.48613	-5.43612	-7.15791	-6.34998	1.5104
11.5578	-5.3016	-6.49551	-5.08856	-6.20061	-4.12597	-6.85731	-9.35956	-5.33173	-6.95548	-6.1907	1.50707
12.0603	-5.18305	-6.28759	-4.86613	-5.99162	-3.99157	-6.70261	-9.21846	-5.21819	-6.74845	-6.02307	1.50368
12.5628	-5.06561	-6.06396	-4.63485	-5.78561	-3.85876	-6.54125	-9.06985	-5.09119	-6.52501	-5.84845	1.49931
13.0653	-4.93421	-5.83156	-4.40427	-5.57062	-3.71399	-6.3609	-8.90121	-4.94338	-6.29253	-5.66141	1.49325
13.5678	-4.79749	-5.60184	-4.16341	-5.35111	-3.56166	-6.16525	-8.72005	-4.78258	-6.06178	-5.46724	1.48752
14.0704	-4.66552	-5.36221	-3.9129	-5.13995	-3.41447	-5.96591	-8.53582	-4.61707	-5.82168	-5.27061	1.48139
14.5729	-4.52309	-5.11472	-3.66784	-4.92781	-3.26185	-5.75345	-8.33592	-4.43964	-5.57257	-5.06632	1.47224
15.0754	-4.37658	-4.87422	-3.42321	-4.71045	-3.09921	-5.52334	-8.12594	-4.24545	-5.32929	-4.85641	1.4631
15.5779	-4.23825	-4.63029	-3.17053	-4.50283	-2.94176	-5.28948	-7.91741	-4.04482	-5.08503	-4.64671	1.45511
16.0804	-4.09312	-4.37966	-2.92367	-4.3025	-2.78626	-5.04946	-7.69786	-3.84285	-4.83288	-4.43425	1.44364
16.5829	-3.94515	-4.13897	-2.68728	-4.09816	-2.62081	-4.79237	-7.47065	-3.63023	-4.58796	-4.21906	1.43096
17.0854	-3.80854	-3.90145	-2.44834	-3.90153	-2.45742	-4.52946	-7.24907	-3.40566	-4.3502	-4.00574	1.42108
17.5879	-3.66893	-3.65874	-2.21315	-3.71857	-2.30182	-4.26738	-7.02109	-3.18121	-4.10732	-3.79313	1.40877
18.0905	-3.52764	-3.42751	-1.99493	-3.5353	-2.13931	-3.99353	-6.78765	-2.95833	-3.87073	-3.58166	1.39405
18.593	-3.40045	-3.20573	-1.78323	-3.35583	-1.97417	-3.71247	-6.56355	-2.72691	-3.64776	-3.37446	1.38297
19.0955	-3.27393	-2.98086	-1.57389	-3.19295	-1.81951	-3.43827	-6.33751	-2.48983	-3.42425	-3.17011	1.37163
19.598	-3.14668	-2.76765	-1.38312	-3.03548	-1.66402	-3.16185	-6.10801	-2.25921	-3.20478	-2.97009	1.35759
20.1005	-3.03561	-2.56936	-1.20884	-2.87839	-1.50285	-2.87915	-5.89102	-2.03219	-3.00263	-2.77778	1.34704
20.603	-2.92849	-2.37055	-1.03842	-2.73684	-1.35218	-2.60681	-5.67636	-1.79932	-2.80577	-2.59053	1.33798
21.1055	-2.82105	-2.18231	-0.883307	-2.60706	-1.20872	-2.34341	-5.45995	-1.56764	-2.61051	-2.40933	1.32712
21.608	-2.73081	-2.01303	-0.751372	-2.47666	-1.06008	-2.07766	-5.25856	-1.34765	-2.43276	-2.23873	1.31948
22.1106	-2.64696	-1.84621	-0.627699	-2.3577	-0.919134	-1.82279	-5.06339	-1.13237	-2.26618	-2.07583	1.31383
22.6131	-2.56243	-1.6879	-0.513511	-2.25557	-0.791911	-1.58629	-4.86786	-0.914615	-2.09967	-1.91997	1.3074
23.1156	-2.4949	-1.55094	-0.423334	-2.15516	-0.662958	-1.35386	-4.68912	-0.7049	-1.94761	-1.77586	1.30484
23.6181	-2.43541	-1.41973	-0.347459	-2.06087	-0.536899	-1.13036	-4.52002	-0.510488	-1.8115	-1.64142	1.30409
24.1206	-2.37428	-1.29455	-0.276192	-1.98547	-0.427211	-0.930135	-4.35152	-0.321315	-1.6758	-1.51516	1.30216
24.6231	-2.32905	-1.1914	-0.223759	-1.91675	-0.321403	-0.74163	-4.2007	-0.134017	-1.54949	-1.40091	1.30494
25.1256	-2.29291	-1.09747	-0.190406	-1.84963	-0.214091	-0.55958	-4.0623	0.0384943	-1.44178	-1.29663	1.31003
25.6281	-2.25385	-1.00715	-0.159987	-1.79947	-0.121401	-0.400572	-3.92495	0.193309	-1.33687	-1.20122	1.31228
26.1307	-2.22885	-0.937857	-0.139282	-1.76161	-0.0387035	-0.260663	-3.80526	0.342174	-1.23582	-1.11843	1.31842
26.6332	-2.21344	-0.881121	-0.138166	-1.72321	0.0474554	-0.126469	-3.70002	0.484048	-1.15318	-1.0449	1.32808
27.1357	-2.19359	-0.826006	-0.141655	-1.69651	0.12432	-0.0109634	-3.59586	0.605952	-1.07727	-0.979065	1.33411
27.6382	-2.18522	-0.789389	-0.145544	-1.68618	0.186737	0.0802789	-3.50846	0.710561	-1.00079	-0.926445	1.34141
28.1407	-2.18639	-0.768199	-0.164323	-1.67644	0.251228	0.16383	-3.43689	0.809856	-0.93971	-0.883004	1.35239
28.6432	-2.18133	-0.747371	-0.191368	-1.67178	0.31328	0.235154	-3.3661	0.898577	-0.889734	-0.844519	1.36072
29.1457	-2.18458	-0.741304	-0.213428	-1.68447	0.359817	0.281	-3.31055	0.965841	-0.837052	-0.818303	1.36839
29.6482	-2.19682	-0.752696	-0.242195	-1.70164	0.404243	0.314977	-3.27176	1.01946	-0.794704	-0.802349	1.37799
30.1508	-2.20103	-0.764056	-0.282221	-1.71833	0.452122	0.342734	-3.23339	1.06944	-0.766959	-0.789076	1.38589
30.6533	-2.21008	-0.785634	-0.317389	-1.74971	0.487408	0.348148	-3.20836	1.10686	-0.737198	-0.785106	1.39362
31.1558	-2.22737	-0.825553	-0.350412	-1.79058	0.515345	0.336773	-3.20062	1.12448	-0.711838	-0.792198	1.40168
31.6583	-2.23514	-0.865846	-0.394259	-1.82829	0.5496	0.322412	-3.19298	1.13383	-0.702509	-0.801464	1.40725
32.1608	-2.24435	-0.911383	-0.437559	-1.87518	0.577284	0.292089	-3.19646	1.14126	-0.694232	-0.816503	1.41403
32.6633	-2.26111	-0.974692	-0.47241	-1.9355	0.593524	0.24134	-3.21738	1.13543	-0.684937	-0.841749	1.42195
33.1658	-2.26742	-1.03935	-0.513323	-1.99364	0.615005	0.187083	-3.2381	1.11372	-0.690373	-0.869599	1.42606
33.6683	-2.2721	-1.10429	-0.558943	-2.05435	0.636987	0.124403	-3.26749	1.08952	-0.70127	-0.900837	1.43124
34.1709	-2.2839	-1.18493	-0.594485	-2.12953	0.64639	0.0406752	-3.31408	1.06446	-0.707587	-0.940332	1.43992
34.6734	-2.28493	-1.26825	-0.628504	-2.20636	0.656692	-0.0501988	-3.36021	1.02654	-0.72483	-0.982227	1.4454
35.1759	-2.28161	-1.34739	-0.670012	-2.28019	0.673227	-0.143176	-3.41237	0.9781	-0.751944	-1.02615	1.45054
35.6784	-2.28496	-1.43883	-0.704535	-2.3659	0.679776	-0.254085	-3.48109	0.932312	-0.773662	-1.07677	1.46042
36.1809	-2.27762	-1.53435	-0.730235	-2.45811	0.681576	-0.376984	-3.54915	0.885993	-0.800961	-1.12887	1.4696
36.6834	-2.26343	-1.62218	-0.761672	-2.54455	0.692103	-0.498753	-3.62058	0.828252	-0.841228	-1.18134	1.47815
37.1859	-2.2556	-1.7179	-0.791719	-2.63732	0.698246	-0.632374	-3.7077	0.765891	-0.878153	-1.23963	1.49095
37.6884	-2.23799	-1.81901	-0.808983	-2.74026	0.695066	-0.781798	-3.79417	0.709934	-0.915151	-1.29915	1.50509
38.191	-2.21202	-1.91031	-0.826149	-2.83812	0.699083	-0.930728	-3.88149	0.652862	-0.965948	-1.35698	1.52017
38.6935	-2.19298	-2.00478	-0.846909	-2.93566	0.705298	-1.0844	-3.98341	0.58622	-1.01767	-1.41937	1.53918
39.196	-2.16629	-2.10598	-0.856074	-3.04431	0.70045	-1.25472	-4.08487	0.519891	-1.0653	-1.48413	1.55969
39.6985	-2.13076	-2.19727	-0.858091	-3.15158	0.697789	-1.42808	-4.18475	0.460987	-1.12509	-1.54632	1.58248
40.201	-2.1031	-2.28767	-0.865597	-3.25321	0.702316	-1.59997	-4.29793	0.398631	-1.19109	-1.61085	1.61007
40.7035	-2.07041	-2.38633	-0.867303	-3.36373	0.697501	-1.7854	-4.41093	0.327981	-1.25118	-1.67887	1.63876
41.206	-2.02873	-2.47707	-0.857267	-3.478	0.688257	-1.97821	-4.52015	0.260979	-1.31951	-1.74552	1.66918
41.7085	-1.99576	-2.56388	-0.850796	-3.58445	0.687631	-2.16592	-4.6412	0.200435	-1.39839	-1.81248	1.70526
42.2111	-1.96062	-2.66022	-0.846365	-3.69505	0.68202	-2.36079	-4.76253	0.134238	-1.47188	-1.88235	1.74305
42.7136	-1.9168	-2.75206	-0.8309	-3.81369	0.665921	-2.56587	-4.87815	0.0622215	-1.54812	-1.95305	1.78105
43.2161	-1.88266	-2.83781	-0.815063	-3.9259	0.655158	-2.76538	-5.00396	-0.00319512	-1.63704	-2.02398	1.82353
43.7186	-1.84984	-2.93332	-0.808433	-4.03657	0.643877	-2.96414	-5.13044	-0.0639316	-1.72343	-2.09625	1.86822
44.2211	-1.8096	-3.02821	-0.797984	-4.15693	0.617854	-3.17277	-5.24932	-0.131922	-1.8074	-2.1707	1.91186
44.7236	-1.78075	-3.11547	-0.785004	-4.27504	0.589345	-3.37805	-5.37626	-0.203219	-1.90375	-2.24758	1.95682
45.2261	-1.75777	-3.21149	-0.786127	-4.387	0.562176	-3.57574	-5.50402	-0.267236	-2.00219	-2.32549	2.00226
45.7286	-1.72999	-3.31079	-0.795403	-4.50691	0.518513	-3.77974	-5.62243	-0.330893	-2.09485	-2.40583	2.04547
46.2312	-1.71615	-3.402	-0.804242	-4.62985	0.462111	-3.98423	-5.74677	-0.404972	-2.19725	-2.49148	2.08682
46.7337	-1.71344	-3.50024	-0.828124	-4.74483	0.404803	-4.17793	-5.87245	-0.482421	-2.3067	-2.58015	2.12516
47.2362	-1.70902	-3.60555	-0.87107	-4.86357	0.331707	-4.37268	-5.98777	-0.555895	-2.40965	-2.6715	2.15931
47.7387	-1.72064	-3.70358	-0.918959	-4.99004	0.236802	-4.57178	-6.10728	-0.635974	-2.518	-2.76994	2.19003
48.2412	-1.74763	-3.8064	-0.978958	-5.11062	0.135826	-4.76094	-6.22887	-0.729932	-2.63716	-2.87385	2.21528
48.7437	-1.77519	-3.91926	-1.06397	-5.23041	0.0227788	-4.94491	-6.33948	-0.827633	-2.7513	-2.98104	2.23377
49.2462	-1.81947	-4.02629	-1.16201	-5.36051	-0.115417	-5.13371	-6.45246	-0.925447	-2.865	-3.09559	2.24805
49.7487	-1.88212	-4.13484	-1.26897	-5.48958	-0.264772	-5.31486	-6.56822	-1.03577	-2.98936	-3.2165	2.25668
50.2513	-1.9467	-4.25443	-1.4005	-5.61391	-0.420321	-5.48411	-6.67272	-1.16135	-3.11011	-3.34046	2.2566
50.7538	-2.02731	-4.36949	-1.55231	-5.74688	-0.597439	-5.65408	-6.77788	-1.29063	-3.2232	-3.47102	2.25074
51.2563	-2.12756	-4.48191	-1.71119	-5.88327	-0.789199	-5.81902	-6.88666	-1.42407	-3.34246	-3.60726	2.24037
51.7588	-2.22967	-4.6043	-1.88816	-6.0121	-0.981948	-5.96801	-6.98456	-1.57356	-3.45987	-3.74469	2.22176
52.2613	-2.34541	-4.72324	-2.08899	-6.14416	-1.18779	-6.1117	-7.08192	-1.73619	-3.56492	-3.88715	2.1959
52.7638	-2.4805	-4.83511	-2.29809	-6.28253	-1.40909	-6.25315	-7.18419	-1.90014	-3.6711	-4.03488	2.16645
53.2663	-2.61667	-4.9543	-2.51667	-6.41366	-1.62867	-6.37908	-7.27663	-2.06947	-3.77889	-4.18156	2.13158
53.7688	-2.76332	-5.0714	-2.75696	-6.542	-1.85095	-6.49408	-7.36776	-2.25356	-3.87408	-4.33046	2.09009
54.2714	-2.92832	-5.17819	-3.00765	-6.67764	-2.08634	-6.60846	-7.46522	-2.44477	-3.96557	-4.48469	2.04544
54.7739	-3.09338	-5.28939	-3.25921	-6.80951	-2.32066	-6.71176	-7.55445	-2.63332	-4.06158	-4.63703	1.99856
55.2764	-3.26539	-5.40067	-3.52351	-6.93411	-2.54935	-6.8008	-7.64185	-2.82656	-4.14808	-4.78781	1.94816
55.7789	-3.454	-5.50021	-3.79813	-7.0644	-2.78658	-6.88893	-7.73683	-3.03077	-4.22694	-4.94298	1.89573
56.2814	-3.64126	-5.60116	-4.06733	-7.1958	-3.02599	-6.97237	-7.82505	-3.23571	-4.31167	-5.09737	1.84282
56.7839	-3.83123	-5.70452	-4.3366	-7.31824	-3.25577	-7.04159	-7.91055	-3.43549	-4.39225	-5.24736	1.78972
57.2864	-4.03488	-5.79622	-4.61278	-7.44241	-3.48799	-7.10784	-8.00428	-3.6399	-4.463	-5.39881	1.73718
57.7889	-4.23487	-5.88626	-4.88179	-7.57164	-3.72572	-7.17562	-8.09268	-3.85168	-4.53884	-5.55101	1.68518
58.2915	-4.4324	-5.98075	-5.14035	-7.69319	-3.95419	-7.23308	-8.17752	-4.0596	-4.61651	-5.69862	1.6345
58.794	-4.63957	-6.06511	-5.40051	-7.81149	-4.17854	-7.28534	-8.27104	-4.26215	-4.68456	-5.84426	1.58728
59.2965	-4.84051	-6.14513	-5.65602	-7.9363	-4.40925	-7.34359	-8.3607	-4.46986	-4.75521	-5.99073	1.54239
59.799	-5.03409	-6.23126	-5.89639	-8.05713	-4.63388	-7.39831	-8.44594	-4.68154	-4.83284	-6.1346	1.49878
60.3015	-5.23389	-6.31018	-6.13196	-8.17059	-4.84871	-7.44654	-8.53993	-4.88639	-4.90345	-6.27463	1.45967
60.804	-5.42632	-6.3829	-6.3664	-8.28902	-5.06715	-7.50173	-8.63153	-5.08712	-4.9732	-6.41393	1.42502
61.3065	-5.60826	-6.46299	-6.58692	-8.40796	-5.28347	-7.56028	-8.71797	-5.29346	-5.05274	-6.55267	1.39164
61.809	-5.79448	-6.53996	-6.79668	-8.51766	-5.48674	-7.61251	-8.81314	-5.50063	-5.12943	-6.68791	1.36165
62.3116	-5.97386	-6.61003	-7.00649	-8.62816	-5.68808	-7.66923	-8.90754	-5.6997	-5.20174	-6.82054	1.3369
62.8141	-6.14136	-6.68815	-7.20749	-8.74253	-5.89029	-7.73448	-8.99635	-5.89687	-5.28364	-6.95346	1.31404
63.3166	-6.31251	-6.7678	-7.39426	-8.84838	-6.07969	-7.79587	-9.09372	-6.09968	-5.36738	-7.08436	1.29299
63.8191	-6.47877	-6.84074	-7.57908	-8.94968	-6.26097	-7.85784	-9.19191	-6.30044	-5.44438	-7.21153	1.27607
64.3216	-6.6333	-6.92137	-7.76128	-9.05551	-6.44407	-7.93067	-9.28406	-6.49305	-5.52812	-7.33905	1.26126
64.8241	-6.79187	-7.00759	-7.92995	-9.15555	-6.61785	-8.0042	-9.38413	-6.68607	-5.61789	-7.46612	1.24732
65.3266	-6.94839	-7.08758	-8.09268	-9.24623	-6.77909	-8.07504	-9.48623	-6.88374	-5.70059	-7.58884	1.23577
65.8291	-7.09413	-7.17344	-8.25701	-9.33909	-6.94088	-8.15594	-9.58166	-7.0766	-5.7856	-7.71159	1.22568
66.3317	-7.24431	-7.26764	-8.4122	-9.42979	-7.09882	-8.24286	-9.68391	-7.2619	-5.87941	-7.83565	1.21588
66.8342	-7.39494	-7.35636	-8.5576	-9.50891	-7.2434	-8.32602	-9.78909	-7.44912	-5.96821	-7.95485	1.20732
67.3367	-7.53541	-7.44807	-8.70511	-9.58614	-7.38582	-8.41579	-9.88699	-7.63867	-6.05485	-8.07298	1.19951
67.8392	-7.6799	-7.54956	-8.8497	-9.66487	-7.53	-8.51552	-9.99028	-7.82057	-6.15126	-8.19463	1.19143
68.3417	-7.82651	-7.64661	-8.98328	-9.73374	-7.66399	-8.61263	-10.097	-7.99559	-6.24682	-8.3118	1.18385
68.8442	-7.9631	-7.74319	-9.11619	-9.79702	-7.79292	-8.71105	-10.1955	-8.17272	-6.33727	-8.42544	1.17669
69.3467	-8.10246	-7.84955	-9.2515	-9.86434	-7.92724	-8.81989	-10.2972	-8.34876	-6.4366	-8.54417	1.16889
69.8492	-8.24477	-7.95279	-9.37792	-9.92646	-8.05697	-8.92835	-10.4016	-8.51467	-6.54007	-8.6604	1.1606
70.3518	-8.37674	-8.05202	-9.49913	-9.98024	-8.17909	-9.03243	-10.4959	-8.67443	-6.63732	-8.7697	1.15221
70.8543	-8.50955	-8.15968	-9.62456	-10.0373	-8.30611	-9.14336	-10.5896	-8.8353	-6.74013	-8.88284	1.14303
71.3568	-8.64544	-8.26562	-9.74535	-10.0936	-8.43355	-9.25597	-10.6842	-8.991	-6.85044	-8.99613	1.13247
71.8593	-8.77039	-8.36427	-9.85681	-10.1401	-8.55158	-9.35995	-10.7659	-9.13434	-6.95454	-9.09976	1.12095
72.3618	-8.89373	-8.4687	-9.96971	-10.1857	-8.67013	-9.4642	-10.8427	-9.2716	-7.05865	-9.2028	1.10862
72.8643	-9.01972	-8.57269	-10.0818	-10.2337	-8.79193	-9.57077	-10.9182	-9.40732	-7.17072	-9.30743	1.09461
73.3668	-9.13392	-8.66679	-10.1826	-10.2722	-8.90436	-9.66689	-10.9787	-9.5331	-7.27746	-9.40178	1.07898
73.8693	-9.24362	-8.76324	-10.2786	-10.3044	-9.01111	-9.7556	-11.0307	-9.6446	-7.37809	-9.49	1.06253
74.3719	-9.35486	-8.86033	-10.375	-10.339	-9.12089	-9.84491	-11.0801	-9.74959	-7.48426	-9.57877	1.04456
74.8744	-9.45314	-8.94576	-10.4605	-10.3659	-9.22307	-9.92413	-11.1137	-9.84986	-7.58688	-9.65811	1.02469
75.3769	-9.54353	-9.02923	-10.5341	-10.3812	-9.31379	-9.98906	-11.1361	-9.93648	-7.67843	-9.72688	1.00408
75.8794	-9.63361	-9.11341	-10.6053	-10.3952	-9.4041	-10.05	-11.1548	-10.0086	-7.77084	-9.79287	0.982157
76.3819	-9.70923	-9.18463	-10.6672	-10.4034	-9.4892	-10.102	-11.1569	-10.0746	-7.86131	-9.84983	0.9581
76.8844	-9.77312	-9.24897	-10.7116	-10.3957	-9.55916	-10.1351	-11.1448	-10.1335	-7.93769	-9.8933	0.933417
77.3869	-9.83425	-9.31317	-10.747	-10.3804	-9.62287	-10.1575	-11.1272	-10.1764	-8.00865	-9.92971	0.907717
77.8894	-9.87918	-9.36375	-10.7741	-10.3597	-9.68284	-10.1716	-11.0918	-10.2054	-8.07832	-9.9563	0.879476
78.392	-9.90828	-9.40246	-10.7814	-10.3217	-9.72685	-10.1654	-11.0384	-10.2279	-8.13331	-9.96731	0.850492
78.8945	-9.93167	-9.43904	-10.7716	-10.2688	-9.75799	-10.1416	-10.9773	-10.2394	-8.17663	-9.96711	0.821047
79.397	-9.93689	-9.46183	-10.752	-10.2093	-9.78472	-10.1084	-10.897	-10.232	-8.21785	-9.95554	0.788795
79.8995	-9.9219	-9.46802	-10.7131	-10.1335	-9.79694	-10.0561	-10.7952	-10.21	-8.24603	-9.92676	0.755353
80.402	-9.89769	-9.46915	-10.6502	-10.0371	-9.79042	-9.98035	-10.6832	-10.1788	-8.25749	-9.8827	0.72214
80.9045	-9.85322	-9.45673	-10.5724	-9.93055	-9.77559	-9.8916	-10.5509	-10.1312	-8.26421	-9.82515	0.686458
81.407	-9.78413	-9.42359	-10.4771	-9.81032	-9.74796	-9.78608	-10.3939	-10.0608	-8.26043	-9.74937	0.649168
81.9095	-9.70222	-9.38142	-10.3539	-9.66632	-9.69724	-9.65385	-10.2242	-9.9736	-8.23663	-9.65437	0.61285
82.4121	-9.59828	-9.32563	-10.2089	-9.50677	-9.63147	-9.50315	-10.0334	-9.8725	-8.20344	-9.54262	0.575322
82.9146	-9.46591	-9.24536	-10.0473	-9.3354	-9.55337	-9.33779	-9.81516	-9.74844	-8.16186	-9.41229	0.536689
83.4171	-9.31747	-9.15078	-9.85869	-9.14046	-9.45071	-9.14619	-9.58198	-9.59766	-8.09927	-9.26035	0.500281
83.9196	-9.1459	-9.04188	-9.6424	-8.92441	-9.32583	-8.93093	-9.32771	-9.42748	-8.02198	-9.08761	0.465019
84.4221	-8.94275	-8.90561	-9.40896	-8.69712	-9.18766	-8.70191	-9.04399	-9.23819	-7.93756	-8.89597	0.430886
84.9246	-8.72068	-8.74962	-9.15311	-8.4497	-9.02691	-8.45039	-8.7439	-9.02043	-7.8339	-8.68318	0.401903
85.4271	-8.47527	-8.57891	-8.86726	-8.17744	-8.83904	-8.17171	-8.42402	-8.77396	-7.71086	-8.4465	0.378533
85.9296	-8.19648	-8.38022	-8.56151	-7.89239	-8.63544	-7.87791	-8.07441	-8.50744	-7.58006	-8.18954	0.361383
86.4322	-7.89731	-8.15773	-8.23889	-7.59239	-8.41333	-7.56689	-7.70871	-8.21925	-7.43304	-7.91417	0.354459
86.9347	-7.57639	-7.92099	-7.88841	-7.26702	-8.16254	-7.22828	-7.32646	-7.90089	-7.26275	-7.61486	0.35871
87.4372	-7.22216	-7.65794	-7.51431	-6.92574	-7.89204	-6.87155	-6.91623	-7.55601	-7.08134	-7.29304	0.373239
87.9397	-6.8475	-7.36838	-7.12719	-6.57444	-7.60688	-6.50272	-6.49161	-7.19358	-6.88663	-6.95543	0.397294
88.4422	-6.45405	-7.06514	-6.71875	-6.20107	-7.29514	-6.10978	-6.05512	-6.80957	-6.66674	-6.59726	0.430063
88.9447	-6.0289	-6.73911	-6.285	-5.80861	-6.95946	-5.6956	-5.59395	-6.39708	-6.43105	-6.21542	0.470228
89.4472	-5.58441	-6.38556	-5.83943	-5.4096	-6.61117	-5.27265	-5.12125	-5.96352	-6.18488	-5.81916	0.513769
89.9497	-5.12548	-6.01932	-5.38167	-4.99549	-6.24155	-4.83231	-4.64262	-5.51699	-5.91507	-5.40783	0.559624
90.4523	-4.63805	-5.63564	-4.90127	-4.56122	-5.84553	-4.36931	-4.14387	-5.05092	-5.62542	-4.97458	0.609394
90.9548	-4.13369	-5.22561	-4.40814	-4.12159	-5.43674	-3.89841	-3.63713	-4.56102	-5.32758	-4.52777	0.659349
91.4573	-3.62061	-4.80426	-3.9114	-3.67547	-5.01387	-3.41874	-3.13085	-4.05811	-5.01103	-4.07159	0.707512
91.9598	-3.08401	-4.37227	-3.3996	-3.21132	-4.56587	-2.91886	-2.60966	-3.54828	-4.67258	-3.59805	0.757014
92.4623	-2.53426	-3.91742	-2.87379	-2.74056	-4.10355	-2.41055	-2.08417	-3.02307	-4.32727	-3.11274	0.805731
92.9648	-1.98301	-3.45317	-2.34928	-2.27103	-3.63456	-1.90246	-1.56571	-2.48207	-3.97077	-2.62356	0.851044
93.4673	-1.41498	-2.98608	-1.8202	-1.78917	-3.14627	-1.38151	-1.03804	-1.93868	-3.59364	-2.12317	0.895831
93.9698	-0.838938	-2.50207	-1.27801	-1.2987	-2.64232	-0.851864	-0.509755	-1.39557	-3.21033	-1.61417	0.939104
94.4724	-0.269803	-2.01123	-0.737703	-0.814834	-2.13757	-0.329627	0.00521755	-0.843262	-2.8247	-1.10706	0.978758
94.9749	0.307889	-1.52586	-0.203797	-0.327999	-1.62331	0.194375	0.523797	-0.286104	-2.42366	-0.596074	1.01721
95.4774	0.887361	-1.0317	0.337314	0.16729	-1.09435	0.725504	1.03993	0.261471	-2.01708	-0.0804727	1.05343
95.9799	1.45065	-0.533955	0.877692	0.653164	-0.568087	1.24527	1.5372	0.801151	-1.61695	0.427347	1.08602
96.4824	2.01315	-0.0496524	1.40262	1.13047	-0.044344	1.7541	2.0325	1.34177	-1.21058	0.930004	1.11759
96.9849	2.5706	0.43393	1.92322	1.61209	0.489051	2.2649	2.52234	1.87396	-0.800431	1.43218	1.14657
97.4874	3.1025	0.917543	2.4424	2.08378	1.01819	2.76287	2.98769	2.3847	-0.404231	1.92172	1.17178
97.9899	3.62405	1.38141	2.94117	2.53626	1.53333	3.23809	3.44477	2.88093	-0.0134126	2.39629	1.19625
98.4925	4.13374	1.83007	3.41505	2.98171	2.04495	3.70279	3.89254	3.36775	0.377387	2.86067	1.21799
98.995	4.60265	2.28749	3.90724	3.4225	2.5569	4.15913	4.30386	3.8333	0.746023	3.31323	1.23539
99.4975	5.09347	2.74787	4.36834	3.87723	3.0945	4.62567	4.73667	4.31787	1.14045	3.77801	1.25014
100	5.49639	2.88538	4.43004	4.04984	3.2993	4.80232	5.0937	4.51283	1.40019	3.99667	1.27582

## Sheet: M1a_LeftLeg_NW
StancePhase	NDevL_Meas1	NDevL_Meas2	NDevL_Meas3	NDevL_Meas4	NDevL_Meas5	NDevL_Meas6	NDevL_Meas7	NDevL_Meas8	NDevL_Meas9	NDevL_Mean	NDevL_SD
0	-1.15971	-0.3767	-1.03344	-0.329055	-1.2362	-0.805566	-0.273795	-1.96514	0.0769689	-0.789182	0.630241
0.502513	-1.07567	-0.208121	-0.816777	-0.15984	-1.07886	-0.618795	-0.165288	-1.75432	0.202453	-0.630579	0.613103
1.00503	-0.891997	-0.0422184	-0.625707	0.015243	-0.915613	-0.426769	0.0688229	-1.54623	0.386803	-0.441963	0.612053
1.50754	-0.734103	0.132161	-0.430323	0.199108	-0.742965	-0.228145	0.273255	-1.33013	0.557929	-0.255913	0.607353
2.01005	-0.571545	0.307662	-0.219506	0.386687	-0.5665	-0.0264534	0.483592	-1.10058	0.720419	-0.0651356	0.598603
2.51256	-0.39361	0.474899	-0.0142792	0.567421	-0.396345	0.16748	0.711478	-0.875752	0.889701	0.125666	0.5927
3.01508	-0.225237	0.655044	0.184687	0.760402	-0.213757	0.372616	0.930983	-0.652787	1.0673	0.319917	0.590291
3.51759	-0.0558781	0.835829	0.394532	0.959223	-0.0249462	0.582652	1.15254	-0.419535	1.23191	0.517369	0.584221
4.0201	0.126685	1.0033	0.603184	1.1458	0.152516	0.779581	1.38878	-0.18472	1.39418	0.712144	0.577988
4.52261	0.298426	1.17857	0.796914	1.33495	0.333182	0.978051	1.61497	0.0374203	1.56629	0.904309	0.577244
5.02513	0.466376	1.35653	0.992583	1.53287	0.523063	1.18419	1.83812	0.255004	1.7271	1.09731	0.576429
5.52764	0.645614	1.51771	1.19164	1.71787	0.700903	1.37639	2.07403	0.47762	1.87675	1.2865	0.573712
6.03015	0.812291	1.68076	1.37352	1.8945	0.871034	1.559	2.29837	0.692148	2.03469	1.46848	0.574814
6.53266	0.969944	1.84849	1.54593	2.07932	1.04951	1.74832	2.51462	0.888666	2.18598	1.64786	0.578976
7.03518	1.13649	1.99814	1.72315	2.25518	1.21942	1.92713	2.74156	1.0799	2.32009	1.82234	0.582763
7.53769	1.28926	2.14357	1.88746	2.41412	1.37286	2.08724	2.95591	1.27123	2.45842	1.98667	0.587821
8.0402	1.4285	2.29525	2.0328	2.57673	1.5298	2.24889	3.15759	1.44681	2.59639	2.14586	0.595896
8.54271	1.57468	2.42964	2.179	2.73678	1.68399	2.40559	3.36789	1.60264	2.71523	2.29949	0.606019
9.04523	1.70688	2.55389	2.31964	2.87623	1.81758	2.53911	3.56525	1.754	2.83208	2.44052	0.616741
9.54774	1.82187	2.68498	2.43725	3.01166	1.94659	2.66567	3.74586	1.90076	2.95392	2.57429	0.628605
10.0503	1.94205	2.80119	2.54718	3.15013	2.07765	2.79203	3.93306	2.02655	3.05857	2.70316	0.643132
10.5528	2.04872	2.90201	2.65759	3.27	2.18932	2.89638	4.10752	2.13391	3.15394	2.81771	0.658973
11.0553	2.13519	3.009	2.74796	3.37731	2.2872	2.98465	4.26172	2.23827	3.25674	2.92201	0.675048
11.5578	2.22541	3.10491	2.82147	3.48986	2.38842	3.07443	4.42054	2.33378	3.34747	3.02292	0.692837
12.0603	2.30362	3.18154	2.89698	3.5905	2.47588	3.14863	4.56746	2.4061	3.42253	3.11036	0.711738
12.5628	2.36008	3.2626	2.96103	3.67218	2.54252	3.20052	4.69155	2.46428	3.5039	3.1843	0.731255
13.0653	2.4199	3.33741	3.00287	3.75683	2.60962	3.25222	4.81873	2.52172	3.58025	3.25551	0.752066
13.5678	2.47084	3.39093	3.04288	3.83827	2.67098	3.29788	4.93592	2.56792	3.63742	3.317	0.772232
14.0704	2.50038	3.44625	3.08134	3.8989	2.70939	3.32076	5.02905	2.59315	3.69669	3.36399	0.792645
14.5729	2.53405	3.50048	3.09891	3.95649	2.74234	3.33929	5.12444	2.61184	3.75815	3.40733	0.815414
15.0754	2.56323	3.53338	3.10752	4.01841	2.77696	3.36131	5.21278	2.63333	3.80094	3.44532	0.83605
15.5779	2.57256	3.56465	3.12133	4.06315	2.79241	3.3664	5.27702	2.64421	3.83972	3.47127	0.854513
16.0804	2.58691	3.59955	3.12212	4.09775	2.79586	3.3624	5.34306	2.64062	3.88607	3.4927	0.876248
16.5829	2.60121	3.61494	3.10774	4.14047	2.80529	3.36778	5.4055	2.6396	3.91809	3.51118	0.896528
17.0854	2.59725	3.62483	3.09949	4.17417	2.80421	3.36607	5.4445	2.64444	3.93977	3.52164	0.911713
17.5879	2.59857	3.64209	3.08955	4.19245	2.78697	3.35149	5.48484	2.63996	3.97099	3.52854	0.929042
18.0905	2.60377	3.6434	3.06302	4.21767	2.77576	3.34621	5.52511	2.62776	3.99493	3.53307	0.947032
18.593	2.59231	3.63544	3.03791	4.24362	2.76478	3.34409	5.54321	2.62454	4.00378	3.53219	0.959114
19.0955	2.58584	3.63723	3.02072	4.25298	2.73774	3.32834	5.56215	2.62716	4.02035	3.53028	0.970729
19.598	2.58671	3.62803	2.99133	4.26386	2.71253	3.31677	5.58462	2.62099	4.03761	3.52694	0.984072
20.1005	2.57256	3.60639	2.9557	4.28348	2.69613	3.31632	5.58678	2.6132	4.0382	3.51875	0.993041
20.603	2.56262	3.59523	2.93164	4.29033	2.66782	3.30591	5.58926	2.6182	4.04155	3.51139	1.00002
21.1055	2.56297	3.57873	2.90417	4.29149	2.63463	3.29247	5.59877	2.62708	4.05249	3.50476	1.00806
21.608	2.55001	3.54751	2.86473	4.30503	2.6139	3.29351	5.59022	2.62791	4.04891	3.49353	1.01333
22.1106	2.54015	3.52565	2.83382	4.31355	2.58876	3.29192	5.58131	2.63245	4.0416	3.48324	1.01714
22.6131	2.54308	3.50416	2.80933	4.31054	2.5531	3.28131	5.58253	2.65088	4.0459	3.47565	1.02132
23.1156	2.53459	3.46684	2.77265	4.31811	2.52821	3.2832	5.56812	2.66985	4.04119	3.46475	1.02291
23.6181	2.52787	3.43616	2.73696	4.32968	2.50767	3.29111	5.55234	2.68171	4.02664	3.45446	1.02399
24.1206	2.53601	3.41101	2.71409	4.32771	2.47468	3.2879	5.54925	2.70108	4.02394	3.4473	1.02612
24.6231	2.53472	3.37034	2.68489	4.32997	2.44649	3.29092	5.53306	2.73248	4.01972	3.43807	1.02551
25.1256	2.53363	3.33241	2.64876	4.34332	2.42958	3.30688	5.51426	2.75973	4.00185	3.43005	1.02432
25.6281	2.54888	3.30412	2.62566	4.34595	2.40305	3.3145	5.51014	2.78048	3.99236	3.42501	1.02537
26.1307	2.5567	3.26208	2.60558	4.34465	2.37356	3.3204	5.49547	2.8104	3.98886	3.41752	1.02446
26.6332	2.56288	3.21826	2.57466	4.35716	2.35809	3.34194	5.47671	2.84788	3.97134	3.4121	1.02242
27.1357	2.58622	3.18672	2.55109	4.36584	2.33966	3.3619	5.47394	2.87656	3.95609	3.41089	1.02289
27.6382	2.60405	3.14457	2.53903	4.36391	2.3119	3.37362	5.46313	2.90023	3.9524	3.40587	1.02256
28.1407	2.61816	3.09611	2.51832	4.37328	2.2958	3.39849	5.44656	2.9338	3.93799	3.40206	1.02119
28.6432	2.64953	3.06098	2.49622	4.38726	2.28482	3.43003	5.44662	2.96998	3.91897	3.40493	1.02206
29.1457	2.67714	3.01947	2.48885	4.38814	2.26208	3.45088	5.44107	2.9946	3.91375	3.404	1.02259
29.6482	2.69871	2.96783	2.47983	4.39366	2.24456	3.47833	5.42794	3.01715	3.90404	3.40134	1.02268
30.1508	2.73691	2.92892	2.46187	4.41067	2.23868	3.51919	5.43142	3.0496	3.88409	3.40682	1.02527
30.6533	2.77287	2.88855	2.45495	4.41733	2.22355	3.55203	5.43159	3.07983	3.87632	3.41078	1.02749
31.1558	2.80033	2.83544	2.45468	4.42045	2.20569	3.58339	5.42236	3.09788	3.87153	3.4102	1.02932
31.6583	2.84312	2.793	2.44285	4.43786	2.20198	3.63077	5.42912	3.11755	3.85375	3.41667	1.03446
32.1608	2.885	2.75427	2.4333	4.45195	2.19549	3.67691	5.43487	3.14601	3.84318	3.42455	1.03965
32.6633	2.91589	2.70184	2.43576	4.45601	2.17979	3.71498	5.42955	3.16798	3.84229	3.42712	1.04384
33.1658	2.96019	2.65697	2.4302	4.47204	2.17572	3.76647	5.43923	3.179	3.82942	3.43436	1.05176
33.6683	3.00472	2.62071	2.41729	4.49341	2.17674	3.82491	5.45022	3.19512	3.81695	3.44445	1.06085
34.1709	3.03582	2.57165	2.41594	4.50243	2.16593	3.87261	5.4488	3.21763	3.81836	3.44991	1.06842
34.6734	3.07793	2.52639	2.4142	4.51685	2.1601	3.92678	5.46099	3.23014	3.81235	3.45841	1.07916
35.1759	3.12135	2.49386	2.3991	4.54355	2.16564	3.99422	5.47677	3.23434	3.8001	3.46988	1.09211
35.6784	3.1493	2.45117	2.38922	4.56064	2.1616	4.05311	5.47904	3.24621	3.80232	3.47696	1.10378
36.1809	3.18572	2.40834	2.38656	4.57482	2.1544	4.10966	5.49312	3.26089	3.80405	3.4864	1.11738
36.6834	3.22465	2.38105	2.37097	4.60392	2.16089	4.18136	5.51287	3.26312	3.79491	3.4993	1.13321
37.1859	3.24655	2.34766	2.35135	4.63024	2.16417	4.25054	5.51818	3.26039	3.7971	3.50735	1.14864
37.6884	3.27418	2.31043	2.34262	4.6469	2.15781	4.30984	5.53311	3.2662	3.80613	3.51636	1.165
38.191	3.30542	2.28992	2.32744	4.67588	2.1627	4.38075	5.55559	3.27005	3.803	3.53008	1.18247
38.6935	3.31841	2.26828	2.30059	4.71052	2.17244	4.45655	5.56309	3.25981	3.80517	3.53943	1.20024
39.196	3.33431	2.23974	2.28246	4.73292	2.17019	4.51899	5.57789	3.24762	3.81993	3.54712	1.21905
39.6985	3.35502	2.22719	2.2672	4.7608	2.17291	4.58533	5.60209	3.24262	3.82497	3.55979	1.23734
40.201	3.35715	2.21861	2.23817	4.80106	2.18719	4.66243	5.61136	3.2304	3.82819	3.57051	1.25576
40.7035	3.35984	2.20091	2.21121	4.8316	2.19226	4.72798	5.62561	3.2043	3.84672	3.57782	1.27627
41.206	3.3691	2.19661	2.19497	4.85903	2.19472	4.78824	5.65107	3.18008	3.86125	3.58834	1.29514
41.7085	3.36059	2.20103	2.16996	4.90128	2.21169	4.86108	5.66217	3.16185	3.86803	3.59974	1.31277
42.2111	3.35096	2.19539	2.13983	4.94053	2.22649	4.92866	5.67597	3.13389	3.88919	3.60899	1.3335
42.7136	3.35012	2.19926	2.12366	4.96973	2.23283	4.98378	5.70266	3.09614	3.91381	3.61911	1.35252
43.2161	3.33337	2.21591	2.10916	5.01097	2.25173	5.04868	5.71603	3.0656	3.92733	3.63098	1.36832
43.7186	3.31448	2.22322	2.08643	5.05757	2.27691	5.11683	5.7298	3.04068	3.95068	3.64407	1.38736
44.2211	3.30714	2.23558	2.07588	5.09144	2.29157	5.17023	5.75784	3.00659	3.98433	3.65784	1.40528
44.7236	3.28708	2.26395	2.07898	5.13046	2.31274	5.22691	5.77399	2.96998	4.00702	3.67234	1.41794
45.2261	3.26505	2.2856	2.07777	5.18171	2.34731	5.29425	5.78838	2.94692	4.03262	3.69107	1.43294
45.7286	3.25828	2.30812	2.08395	5.22309	2.37483	5.35026	5.81843	2.93074	4.07294	3.7134	1.44742
46.2312	3.24359	2.34882	2.11186	5.26144	2.40227	5.40198	5.8388	2.90984	4.10593	3.73606	1.4546
46.7337	3.22811	2.38698	2.14432	5.31507	2.44732	5.46809	5.8559	2.89625	4.13454	3.76407	1.46272
47.2362	3.23169	2.42207	2.17811	5.36632	2.49385	5.53109	5.89023	2.90229	4.17862	3.79936	1.47167
47.7387	3.23219	2.47538	2.2332	5.40833	2.53578	5.58421	5.91784	2.91634	4.22157	3.83609	1.47192
48.2412	3.23231	2.53042	2.30218	5.46359	2.59436	5.64999	5.941	2.9302	4.25439	3.8776	1.47113
48.7437	3.25384	2.57865	2.36917	5.52557	2.66347	5.72173	5.98246	2.95841	4.29925	3.92806	1.47363
49.2462	3.27614	2.6431	2.45015	5.57603	2.72587	5.7808	6.01993	3.00745	4.34925	3.98097	1.46755
49.7487	3.29759	2.7138	2.55173	5.63268	2.79807	5.84475	6.05109	3.06215	4.38547	4.03748	1.45692
50.2513	3.34143	2.77534	2.65342	5.70231	2.88658	5.92039	6.10034	3.11903	4.42587	4.10275	1.45113
50.7538	3.389	2.84955	2.75888	5.76194	2.96991	5.98475	6.14755	3.19388	4.4752	4.17007	1.43915
51.2563	3.43416	2.93397	2.88536	5.81758	3.05374	6.04426	6.18608	3.2868	4.51011	4.23912	1.41908
51.7588	3.50103	3.00767	3.01806	5.88711	3.155	6.11738	6.24159	3.38102	4.53995	4.31653	1.4033
52.2613	3.57348	3.08857	3.14626	5.95199	3.25627	6.18601	6.29686	3.47807	4.58055	4.39534	1.38573
52.7638	3.64127	3.18213	3.28919	6.00465	3.34994	6.24305	6.34122	3.59267	4.61122	4.47281	1.35942
53.2663	3.72909	3.26472	3.44521	6.06748	3.45676	6.31141	6.40103	3.71826	4.63019	4.55824	1.33561
53.7688	3.82391	3.34856	3.59404	6.13355	3.57002	6.38458	6.46243	3.83865	4.65978	4.64617	1.31389
54.2714	3.91176	3.44679	3.74663	6.18415	3.67145	6.44417	6.51104	3.96069	4.68724	4.72933	1.28561
54.7739	4.01729	3.53609	3.91517	6.23732	3.77758	6.50868	6.57331	4.09668	4.69978	4.81799	1.25848
55.2764	4.13092	3.6215	4.07953	6.3002	3.89512	6.5856	6.63913	4.23471	4.71987	4.91184	1.23537
55.7789	4.23519	3.72228	4.23637	6.3499	4.00193	6.65224	6.69061	4.36222	4.74626	4.99967	1.20821
56.2814	4.35398	3.81807	4.40556	6.39319	4.10378	6.71545	6.75347	4.49139	4.75865	5.08817	1.18196
56.7839	4.48135	3.90579	4.57708	6.44869	4.2182	6.79396	6.82152	4.63066	4.77336	5.1834	1.16062
57.2864	4.59659	4.00842	4.73442	6.49808	4.32751	6.86939	6.87381	4.76449	4.80092	5.27485	1.13655
57.7889	4.72224	4.11082	4.89503	6.53417	4.42417	6.93422	6.93489	4.88586	4.81906	5.36227	1.1132
58.2915	4.85617	4.20197	5.06411	6.57999	4.52988	7.01127	7.00282	5.0105	4.83338	5.45446	1.09571
58.794	4.97509	4.30577	5.2197	6.6288	4.63817	7.09353	7.05429	5.14137	4.86329	5.54667	1.07627
59.2965	5.09988	4.41413	5.36761	6.66209	4.73087	7.16184	7.11214	5.26118	4.8909	5.63341	1.05637
59.799	5.23267	4.50924	5.52557	6.69853	4.82555	7.23444	7.17884	5.36948	4.90967	5.72044	1.04283
60.3015	5.34846	4.61304	5.67673	6.7456	4.92956	7.31859	7.22924	5.48314	4.94269	5.80967	1.02854
60.804	5.46624	4.72552	5.81187	6.78058	5.02084	7.39091	7.28386	5.59891	4.98159	5.89559	1.01214
61.3065	5.59244	4.82408	5.95246	6.81071	5.10601	7.45805	7.34943	5.70014	5.00962	5.9781	1.00131
61.809	5.70101	4.92606	6.09535	6.855	5.20351	7.53894	7.39954	5.79301	5.04712	6.06217	0.991235
62.3116	5.80839	5.03959	6.22059	6.89529	5.29581	7.6148	7.45178	5.89296	5.09765	6.14632	0.978101
62.8141	5.92512	5.13995	6.34271	6.92472	5.37588	7.67797	7.51699	5.99081	5.13894	6.2259	0.968661
63.3166	6.02464	5.23779	6.47391	6.96672	5.46634	7.75169	7.56813	6.07291	5.18288	6.305	0.961035
63.8191	6.12027	5.34867	6.59323	7.01476	5.56095	7.82893	7.61938	6.15124	5.24406	6.38683	0.950532
64.3216	6.22639	5.44878	6.70072	7.05055	5.64157	7.89035	7.68545	6.23749	5.30089	6.46469	0.941684
64.8241	6.31645	5.54098	6.81798	7.09303	5.72633	7.9546	7.73923	6.31775	5.35344	6.53998	0.934729
65.3266	6.40024	5.6466	6.93344	7.14981	5.8227	8.02904	7.791	6.38336	5.42326	6.61994	0.925693
65.8291	6.49558	5.7457	7.03245	7.19809	5.90825	8.08993	7.85881	6.45036	5.49552	6.69719	0.916906
66.3317	6.57656	5.83279	7.13533	7.24487	5.98954	8.14402	7.91602	6.52488	5.5583	6.76915	0.90922
66.8342	6.64911	5.93237	7.24579	7.30889	6.08501	8.21036	7.96855	6.59019	5.63401	6.84714	0.900183
67.3367	6.73404	6.03056	7.34158	7.37142	6.17644	8.26975	8.03732	6.64386	5.7187	6.92485	0.89089
67.8392	6.80674	6.11389	7.43146	7.42458	6.25619	8.31436	8.09677	6.70366	5.79157	6.99325	0.881788
68.3417	6.86902	6.207	7.53267	7.49101	6.34671	8.36772	8.14841	6.76921	5.86948	7.0668	0.871659
68.8442	6.94422	6.30369	7.62637	7.56318	6.44107	8.42255	8.21571	6.82333	5.96046	7.14451	0.861351
69.3467	7.00957	6.38395	7.70522	7.62131	6.52024	8.45935	8.27505	6.87018	6.04054	7.20949	0.850811
69.8492	7.06269	6.46964	7.79154	7.68342	6.60218	8.49716	8.32371	6.92672	6.11628	7.27482	0.839448
70.3518	7.12881	6.56305	7.87939	7.75646	6.69412	8.54346	8.38734	6.98608	6.20571	7.34938	0.828108
70.8543	7.18756	6.63995	7.94883	7.8165	6.77289	8.57439	8.44497	7.03309	6.28859	7.41186	0.816278
71.3568	7.23231	6.71688	8.01614	7.87006	6.84503	8.59714	8.48975	7.07791	6.35936	7.46718	0.803906
71.8593	7.28956	6.80449	8.0914	7.93594	6.92924	8.63111	8.54875	7.13425	6.44112	7.53398	0.79195
72.3618	7.34182	6.87724	8.1519	7.99487	7.00689	8.65707	8.60396	7.18962	6.5229	7.59403	0.779014
72.8643	7.37837	6.94431	8.19967	8.03892	7.07034	8.66754	8.64422	7.23287	6.58825	7.6405	0.765307
73.3668	7.42634	7.02348	8.25584	8.09131	7.14257	8.6864	8.69701	7.27863	6.65874	7.69559	0.752828
73.8693	7.47158	7.0908	8.30612	8.14463	7.21657	8.70631	8.7475	7.33522	6.73563	7.75048	0.739268
74.3719	7.49953	7.14687	8.33702	8.17923	7.27317	8.70783	8.78024	7.38606	6.79586	7.78953	0.723732
74.8744	7.53733	7.2146	8.37017	8.21384	7.33082	8.71023	8.8225	7.42534	6.85321	7.83089	0.709787
75.3769	7.57459	7.27453	8.40675	8.2557	7.39676	8.72087	8.86313	7.46987	6.92081	7.87589	0.695855
75.8794	7.59327	7.31862	8.42435	8.28082	7.44743	8.71576	8.88305	7.52118	6.97523	7.90663	0.678882
76.3819	7.61985	7.37218	8.43427	8.29618	7.4895	8.70221	8.90897	7.56071	7.01854	7.9336	0.662523
76.8844	7.64792	7.42242	8.45259	8.32087	7.5417	8.69942	8.9339	7.58896	7.0721	7.96443	0.647621
77.3869	7.65636	7.45332	8.45891	8.33545	7.58488	8.68782	8.93572	7.6229	7.11854	7.98377	0.630264
77.8894	7.67026	7.48952	8.44845	8.33223	7.61118	8.65978	8.93988	7.65725	7.14738	7.9951	0.61185
78.392	7.68732	7.52636	8.44406	8.33471	7.64361	8.63888	8.94366	7.67452	7.18214	8.00836	0.594895
78.8945	7.68381	7.54171	8.43741	8.33518	7.6746	8.61726	8.92237	7.68188	7.21613	8.01226	0.57724
79.397	7.6829	7.55658	8.40993	8.31397	7.68452	8.57521	8.89957	7.69409	7.22897	8.00508	0.558037
79.8995	7.68649	7.575	8.37987	8.28984	7.69185	8.53173	8.87682	7.69978	7.23967	7.99679	0.538733
80.402	7.66886	7.57117	8.35508	8.26958	7.70353	8.49362	8.82752	7.68507	7.25407	7.98094	0.519732
80.9045	7.65062	7.55999	8.31233	8.22877	7.69561	8.43655	8.7728	7.66272	7.24746	7.95187	0.500654
81.407	7.63775	7.55372	8.25623	8.17444	7.67514	8.36771	8.71853	7.64305	7.22918	7.91731	0.480045
81.9095	7.6031	7.52601	8.20673	8.12528	7.6609	8.30583	8.63695	7.61017	7.21605	7.87678	0.458903
82.4121	7.56418	7.4841	8.14733	8.06145	7.63357	8.23098	8.54632	7.55584	7.18578	7.82328	0.439721
82.9146	7.53089	7.44726	8.06648	7.9754	7.58572	8.13564	8.45672	7.49654	7.13528	7.75888	0.419404
83.4171	7.47536	7.39176	7.98604	7.8904	7.54056	8.04313	8.33988	7.43646	7.08746	7.6879	0.396782
83.9196	7.41176	7.31639	7.90405	7.79825	7.49023	7.94518	8.21086	7.35754	7.02826	7.60695	0.377028
84.4221	7.35381	7.24498	7.79838	7.67953	7.41535	7.82235	8.08359	7.2583	6.94276	7.511	0.358323
84.9246	7.27376	7.15895	7.68201	7.55333	7.33455	7.69365	7.93006	7.15625	6.85356	7.40401	0.336605
85.4271	7.18211	7.04848	7.56842	7.4261	7.25419	7.56543	7.76164	7.04859	6.75862	7.2904	0.31746
85.9296	7.0959	6.93898	7.436	7.27403	7.15027	7.41369	7.59562	6.91734	6.63546	7.16192	0.302147
86.4322	6.98804	6.81903	7.28267	7.10496	7.03	7.24605	7.40478	6.76768	6.50055	7.01597	0.285091
86.9347	6.86512	6.6716	7.13065	6.93745	6.91162	7.08087	7.19664	6.61557	6.36458	6.86379	0.270323
87.4372	6.74727	6.52115	6.96944	6.75229	6.77562	6.89863	6.99155	6.45206	6.20397	6.70133	0.261541
87.9397	6.60898	6.36498	6.78309	6.54354	6.61527	6.69301	6.76399	6.26274	6.02471	6.51781	0.252911
88.4422	6.45322	6.18122	6.59154	6.33494	6.45385	6.48752	6.51785	6.05944	5.8471	6.32519	0.246821
88.9447	6.30281	5.99063	6.40033	6.11902	6.28367	6.27445	6.27609	5.85481	5.65267	6.12828	0.247955
89.4472	6.13458	5.79938	6.18783	5.87865	6.08696	6.03639	6.01565	5.63582	5.43542	5.9123	0.249914
89.9497	5.94787	5.58328	5.96236	5.63392	5.88346	5.7934	5.73685	5.39423	5.21957	5.68388	0.253466
90.4523	5.76761	5.35723	5.74279	5.39173	5.67999	5.55235	5.46486	5.14685	4.99676	5.45557	0.264397
90.9548	5.57357	5.13553	5.51288	5.13062	5.45466	5.29171	5.17975	4.90143	4.75118	5.21459	0.275853
91.4573	5.36161	4.89478	5.26602	4.86002	5.21654	5.02095	4.87857	4.64317	4.50478	4.96072	0.28569
91.9598	5.15824	4.64264	5.02534	4.59854	4.98439	4.75886	4.58794	4.37094	4.26168	4.70984	0.301216
92.4623	4.94667	4.39982	4.78819	4.32893	4.7407	4.4882	4.29138	4.10351	4.00121	4.45429	0.318327
92.9648	4.71952	4.14641	4.53727	4.04725	4.48131	4.2052	3.98254	3.84269	3.73745	4.18885	0.331061
93.4673	4.50408	3.88204	4.28905	3.77697	4.22997	3.93357	3.6885	3.5741	3.48566	3.92933	0.345801
93.9698	4.28732	3.63107	4.05577	3.51171	3.98034	3.6671	3.39632	3.3033	3.22629	3.67324	0.363825
94.4724	4.05862	3.37904	3.81858	3.23648	3.71732	3.39103	3.09625	3.04809	2.96226	3.41197	0.378048
94.9749	3.84511	3.11772	3.57965	2.97093	3.46087	3.12534	2.81506	2.80438	2.71587	3.15944	0.390102
95.4774	3.63741	2.87212	3.35974	2.72181	3.21789	2.877	2.54341	2.55987	2.47434	2.91818	0.404707
95.9799	3.4217	2.63477	3.1481	2.46949	2.96841	2.62648	2.26836	2.32505	2.22942	2.67686	0.418331
96.4824	3.224	2.39082	2.93245	2.22294	2.72123	2.38272	2.01542	2.11394	2.00413	2.4453	0.427988
96.9849	3.03867	2.16297	2.7322	1.99946	2.49358	2.16293	1.77885	1.91705	1.79583	2.23128	0.436997
97.4874	2.8489	1.9513	2.55058	1.78281	2.26859	1.95058	1.54269	1.72517	1.58768	2.02314	0.446898
97.9899	2.67893	1.73594	2.36813	1.56859	2.04141	1.74088	1.3306	1.55172	1.39703	1.82369	0.454702
98.4925	2.52686	1.53642	2.19584	1.37919	1.83479	1.55595	1.14058	1.40567	1.23211	1.64527	0.459578
98.995	2.37496	1.35335	2.04001	1.20548	1.63855	1.38641	0.956091	1.27315	1.07377	1.47797	0.463967
99.4975	2.2327	1.15853	1.89483	1.01914	1.42098	1.20381	0.783749	1.13775	0.913494	1.30722	0.472797
100	2.13068	1.09504	1.86502	0.949396	1.33867	1.13543	0.659238	1.08663	0.826104	1.2318	0.479793

## Sheet: M1a_RightLeg_NH
StancePhase	NEleR_Meas1	NEleR_Meas2	NEleR_Meas3	NEleR_Meas4	NEleR_Meas5	NEleR_Meas6	NEleR_Meas7	NEleR_Meas8	NEleR_Meas9	NEleR_Mean	NEleR_SD
0	-10.4126	-9.76159	-11.4292	-9.90193	-8.66107	-10.1242	-9.25457	-9.06035	-9.24124	-9.76075	0.835655
0.502513	-10.4342	-9.77337	-11.5216	-10.002	-8.78928	-10.2477	-9.3627	-9.27659	-9.23375	-9.84902	0.821117
1.00503	-10.4534	-9.7892	-11.6075	-10.0917	-8.91083	-10.3602	-9.49599	-9.47303	-9.21295	-9.93275	0.811548
1.50754	-10.4647	-9.79605	-11.676	-10.1724	-9.0228	-10.4597	-9.61684	-9.65283	-9.19201	-10.0059	0.804863
2.01005	-10.4782	-9.79012	-11.7316	-10.2401	-9.12464	-10.5459	-9.74767	-9.81574	-9.1746	-10.0721	0.800402
2.51256	-10.4827	-9.76539	-11.7784	-10.303	-9.22327	-10.6256	-9.87289	-9.96464	-9.15022	-10.1296	0.800453
3.01508	-10.4763	-9.73262	-11.8119	-10.3589	-9.31501	-10.6957	-9.99294	-10.1014	-9.11686	-10.178	0.803787
3.51759	-10.4684	-9.68888	-11.8234	-10.3966	-9.38852	-10.7459	-10.1159	-10.2185	-9.08372	-10.2144	0.807421
4.0201	-10.4512	-9.62374	-11.815	-10.4206	-9.44626	-10.7791	-10.2283	-10.3097	-9.04501	-10.2354	0.813247
4.52261	-10.4164	-9.54584	-11.7909	-10.4349	-9.49259	-10.7999	-10.3269	-10.3781	-8.99052	-10.2418	0.822798
5.02513	-10.3729	-9.45707	-11.7444	-10.4278	-9.51752	-10.7995	-10.4203	-10.4253	-8.92659	-10.2324	0.833329
5.52764	-10.3182	-9.345	-11.6693	-10.3969	-9.51464	-10.7721	-10.4972	-10.4446	-8.85587	-10.2015	0.843695
6.03015	-10.241	-9.2145	-11.5708	-10.3504	-9.49126	-10.725	-10.5515	-10.4299	-8.76687	-10.149	0.855811
6.53266	-10.1481	-9.07306	-11.4528	-10.283	-9.44772	-10.6586	-10.593	-10.3846	-8.65954	-10.0778	0.869801
7.03518	-10.0443	-8.90991	-11.3092	-10.1867	-9.37453	-10.5638	-10.6147	-10.3137	-8.54376	-9.98451	0.883383
7.53769	-9.91903	-8.72609	-11.1377	-10.0702	-9.27394	-10.4427	-10.609	-10.2136	-8.4144	-9.86742	0.896128
8.0402	-9.77482	-8.5339	-10.9469	-9.93691	-9.15519	-10.3038	-10.5872	-10.0799	-8.26461	-9.73146	0.909698
8.54271	-9.6221	-8.32651	-10.7403	-9.77729	-9.01405	-10.1429	-10.5464	-9.91738	-8.1045	-9.57682	0.923319
9.04523	-9.45318	-8.10031	-10.512	-9.59498	-8.84453	-9.95393	-10.4779	-9.73343	-7.93816	-9.40093	0.934873
9.54774	-9.26464	-7.86945	-10.2629	-9.40016	-8.65542	-9.74499	-10.3925	-9.52679	-7.75569	-9.20806	0.945537
10.0503	-9.0687	-7.63183	-10.003	-9.18655	-8.45224	-9.52099	-10.2914	-9.29299	-7.56037	-9.0009	0.956226
10.5528	-8.86258	-7.37915	-9.73315	-8.95049	-8.22699	-9.2738	-10.1642	-9.03645	-7.36327	-8.77668	0.96471
11.0553	-8.63767	-7.12423	-9.44679	-8.70397	-7.9802	-9.00336	-10.0205	-8.76574	-7.15821	-8.53785	0.971043
11.5578	-8.40457	-6.87033	-9.14772	-8.44785	-7.72363	-8.72043	-9.86492	-8.48078	-6.9397	-8.28888	0.97694
12.0603	-8.16693	-6.60595	-8.84557	-8.17326	-7.45658	-8.4241	-9.68631	-8.17679	-6.71962	-8.02835	0.980971
12.5628	-7.91362	-6.34015	-8.53811	-7.88843	-7.17192	-8.10722	-9.49215	-7.85785	-6.50059	-7.75667	0.982588
13.0653	-7.65085	-6.08155	-8.21927	-7.60227	-6.8782	-7.77767	-9.29065	-7.53392	-6.2723	-7.47852	0.983422
13.5678	-7.38846	-5.81788	-7.89597	-7.30596	-6.58518	-7.44491	-9.07071	-7.20656	-6.04047	-7.19512	0.98255
14.0704	-7.11631	-5.55278	-7.57656	-7.00017	-6.28631	-7.10267	-8.83718	-6.87095	-5.81607	-6.90656	0.979494
14.5729	-6.83446	-5.29931	-7.25574	-6.69866	-5.98014	-6.74934	-8.6013	-6.53077	-5.5911	-6.61565	0.975878
15.0754	-6.55672	-5.04713	-6.9293	-6.39807	-5.68017	-6.39793	-8.35266	-6.19694	-5.36172	-6.32452	0.970437
15.5779	-6.27721	-4.79373	-6.60689	-6.09128	-5.38868	-6.05099	-8.09295	-5.87175	-5.14127	-6.03497	0.962299
16.0804	-5.98959	-4.55448	-6.29426	-5.79081	-5.09655	-5.69978	-7.83576	-5.54917	-4.93001	-5.74894	0.953756
16.5829	-5.70814	-4.32322	-5.98374	-5.50167	-4.81008	-5.35053	-7.57207	-5.23113	-4.71711	-5.46641	0.943993
17.0854	-5.43352	-4.09151	-5.67426	-5.21269	-4.54068	-5.01497	-7.3001	-4.92793	-4.51049	-5.18957	0.931142
17.5879	-5.15473	-3.87429	-5.37719	-4.92938	-4.28132	-4.68693	-7.03501	-4.64163	-4.31952	-4.92222	0.917281
18.0905	-4.88282	-3.67096	-5.09445	-4.66386	-4.0264	-4.36114	-6.76976	-4.36468	-4.13348	-4.66306	0.902968
18.593	-4.62549	-3.4684	-4.81678	-4.40697	-3.78805	-4.05	-6.49907	-4.09703	-3.95005	-4.41132	0.886612
19.0955	-4.37002	-3.27825	-4.54648	-4.15457	-3.56964	-3.75766	-6.23876	-3.84818	-3.78271	-4.17181	0.868977
19.598	-4.12098	-3.10583	-4.29448	-3.92089	-3.35956	-3.47309	-5.98454	-3.61996	-3.62806	-3.94526	0.850673
20.1005	-3.89146	-2.93577	-4.05778	-3.70403	-3.16064	-3.19922	-5.72789	-3.40356	-3.47506	-3.72838	0.831714
20.603	-3.67072	-2.77425	-3.82707	-3.49223	-2.98503	-2.94867	-5.48451	-3.19701	-3.33337	-3.52365	0.812778
21.1055	-3.45556	-2.63195	-3.60809	-3.29536	-2.82633	-2.71562	-5.25338	-3.00906	-3.20965	-3.33389	0.792895
21.608	-3.26153	-2.49429	-3.40972	-3.12048	-2.67563	-2.49119	-5.02319	-2.84177	-3.09104	-3.15654	0.772717
22.1106	-3.08322	-2.36084	-3.22459	-2.95404	-2.54346	-2.28602	-4.80847	-2.68583	-2.97741	-2.99154	0.754596
22.6131	-2.91038	-2.24601	-3.04523	-2.79677	-2.43496	-2.10579	-4.6115	-2.53784	-2.88175	-2.84114	0.736218
23.1156	-2.75699	-2.13881	-2.88033	-2.66178	-2.33748	-1.93798	-4.41853	-2.40605	-2.79745	-2.70393	0.717058
23.6181	-2.62473	-2.03214	-2.73532	-2.54044	-2.2503	-1.78179	-4.2417	-2.2932	-2.71456	-2.57935	0.701363
24.1206	-2.49897	-1.94149	-2.5998	-2.42377	-2.18566	-1.64993	-4.08642	-2.18997	-2.64441	-2.46894	0.686854
24.6231	-2.38838	-1.86154	-2.46965	-2.32466	-2.13846	-1.53772	-3.93717	-2.09182	-2.59091	-2.37115	0.67076
25.1256	-2.30167	-1.77971	-2.35534	-2.24366	-2.09708	-1.43338	-3.80289	-2.00663	-2.54027	-2.28451	0.658544
25.6281	-2.22377	-1.70965	-2.258	-2.16621	-2.06953	-1.34515	-3.69195	-1.93814	-2.49505	-2.21083	0.649403
26.1307	-2.15567	-1.65279	-2.16584	-2.09851	-2.06263	-1.28045	-3.58811	-1.87749	-2.46721	-2.14986	0.638058
26.6332	-2.11093	-1.59332	-2.0789	-2.05005	-2.06388	-1.22678	-3.49654	-1.81931	-2.44753	-2.09858	0.62983
27.1357	-2.07812	-1.54046	-2.00783	-2.00754	-2.06918	-1.17996	-3.4283	-1.77114	-2.42794	-2.05672	0.626621
27.6382	-2.0502	-1.5022	-1.94928	-1.96724	-2.09037	-1.15246	-3.3675	-1.73791	-2.42091	-2.02645	0.621499
28.1407	-2.0419	-1.46236	-1.89202	-1.94277	-2.12465	-1.14189	-3.31536	-1.71153	-2.42737	-2.00665	0.617786
28.6432	-2.04839	-1.42394	-1.84033	-1.92846	-2.15883	-1.13485	-3.28518	-1.68596	-2.43347	-1.99327	0.620113
29.1457	-2.0563	-1.39998	-1.80349	-1.9122	-2.19812	-1.13687	-3.26267	-1.66832	-2.44435	-1.98692	0.621895
29.6482	-2.07748	-1.37699	-1.77428	-1.9048	-2.25104	-1.15719	-3.2451	-1.66455	-2.47035	-1.99131	0.623583
30.1508	-2.11506	-1.3511	-1.74382	-1.91077	-2.30661	-1.18472	-3.24736	-1.66736	-2.50037	-2.00302	0.630815
30.6533	-2.15306	-1.33799	-1.72009	-1.91528	-2.35792	-1.21238	-3.25765	-1.66983	-2.52884	-2.017	0.638693
31.1558	-2.19728	-1.32933	-1.70971	-1.92078	-2.41601	-1.25186	-3.26945	-1.67831	-2.56892	-2.03796	0.645923
31.6583	-2.25779	-1.31511	-1.70271	-1.9394	-2.4812	-1.30378	-3.29836	-1.69947	-2.61888	-2.06852	0.657712
32.1608	-2.32011	-1.31065	-1.69382	-1.9607	-2.54007	-1.3543	-3.33579	-1.72675	-2.66584	-2.10089	0.670103
32.6633	-2.38224	-1.31447	-1.69343	-1.97729	-2.59515	-1.40609	-3.3718	-1.75241	-2.71733	-2.13447	0.681217
33.1658	-2.45814	-1.31231	-1.70418	-2.00267	-2.65675	-1.46999	-3.42169	-1.78183	-2.78186	-2.1766	0.696597
33.6683	-2.53855	-1.31637	-1.71432	-2.0357	-2.71663	-1.53735	-3.48053	-1.82222	-2.84708	-2.2232	0.712449
34.1709	-2.61409	-1.3323	-1.7224	-2.06267	-2.76592	-1.59871	-3.5355	-1.86784	-2.91009	-2.26773	0.72543
34.6734	-2.69853	-1.34416	-1.73901	-2.0916	-2.81459	-1.66428	-3.6006	-1.91021	-2.98399	-2.31633	0.742334
35.1759	-2.79001	-1.35846	-1.76196	-2.131	-2.86653	-1.73758	-3.67475	-1.95362	-3.0644	-2.37092	0.760831
35.6784	-2.87427	-1.38637	-1.77934	-2.16753	-2.90933	-1.80503	-3.74305	-2.00578	-3.13973	-2.42338	0.775124
36.1809	-2.96092	-1.41278	-1.79371	-2.19968	-2.94297	-1.866	-3.81735	-2.06196	-3.21926	-2.47496	0.792204
36.6834	-3.05571	-1.43697	-1.81465	-2.24117	-2.97929	-1.93195	-3.90047	-2.11329	-3.30901	-2.53139	0.812745
37.1859	-3.14331	-1.47355	-1.83606	-2.28555	-3.01357	-1.99707	-3.97635	-2.16314	-3.39581	-2.58716	0.829016
37.6884	-3.22643	-1.51152	-1.84799	-2.32246	-3.03542	-2.05011	-4.05397	-2.21984	-3.47921	-2.63855	0.846308
38.191	-3.31652	-1.54365	-1.85694	-2.36391	-3.05314	-2.09925	-4.13978	-2.27999	-3.57136	-2.69162	0.868517
38.6935	-3.4013	-1.58582	-1.87051	-2.41339	-3.07373	-2.15118	-4.21754	-2.3346	-3.66539	-2.74594	0.886971
39.196	-3.47589	-1.63351	-1.87985	-2.45685	-3.08633	-2.19418	-4.29277	-2.3861	-3.75116	-2.79518	0.90382
39.6985	-3.55416	-1.67449	-1.87842	-2.49856	-3.08838	-2.22522	-4.37512	-2.44333	-3.83889	-2.84184	0.926081
40.201	-3.63025	-1.72286	-1.87598	-2.55005	-3.09277	-2.25682	-4.44936	-2.50419	-3.9318	-2.89045	0.946164
40.7035	-3.69327	-1.78126	-1.87732	-2.60052	-3.09911	-2.28759	-4.51753	-2.5597	-4.01639	-2.93697	0.961596
41.206	-3.7557	-1.83475	-1.87227	-2.64437	-3.09724	-2.30615	-4.59222	-2.61144	-4.09451	-2.97874	0.980945
41.7085	-3.81981	-1.89311	-1.85873	-2.69536	-3.09464	-2.3191	-4.66039	-2.66878	-4.17727	-3.0208	1.00087
42.2111	-3.872	-1.96575	-1.84856	-2.75132	-3.10267	-2.33673	-4.72063	-2.73119	-4.25643	-3.06503	1.01499
42.7136	-3.92004	-2.03774	-1.84335	-2.79981	-3.11375	-2.35027	-4.78752	-2.78992	-4.32445	-3.10743	1.02926
43.2161	-3.97372	-2.11217	-1.83309	-2.85017	-3.12354	-2.35468	-4.8506	-2.84563	-4.39314	-3.14853	1.04541
43.7186	-4.02066	-2.20229	-1.82061	-2.91002	-3.1452	-2.36297	-4.90474	-2.9078	-4.46442	-3.19319	1.05766
44.2211	-4.06186	-2.29476	-1.81839	-2.96625	-3.18135	-2.37799	-4.96518	-2.97693	-4.52613	-3.24098	1.06718
44.7236	-4.11191	-2.38501	-1.82435	-3.01896	-3.22037	-2.38844	-5.02454	-3.04414	-4.58321	-3.28899	1.07676
45.2261	-4.16304	-2.48784	-1.82956	-3.08131	-3.26589	-2.39859	-5.07444	-3.1088	-4.64647	-3.33955	1.08468
45.7286	-4.20911	-2.59527	-1.84101	-3.14572	-3.32912	-2.42086	-5.1301	-3.18004	-4.70706	-3.39537	1.09035
46.2312	-4.2652	-2.69727	-1.86921	-3.20305	-3.40225	-2.44873	-5.18802	-3.25935	-4.76029	-3.45482	1.09371
46.7337	-4.33007	-2.80849	-1.90774	-3.26563	-3.47644	-2.47429	-5.23735	-3.3379	-4.81934	-3.51747	1.09502
47.2362	-4.39205	-2.92801	-1.94953	-3.33562	-3.56143	-2.5087	-5.2924	-3.41372	-4.88461	-3.58512	1.09615
47.7387	-4.46245	-3.04215	-2.0042	-3.39974	-3.66038	-2.5566	-5.35347	-3.49529	-4.94507	-3.65771	1.09538
48.2412	-4.5467	-3.16236	-2.07818	-3.46374	-3.76023	-2.60534	-5.40754	-3.58454	-5.00808	-3.73519	1.09104
48.7437	-4.63064	-3.29436	-2.16127	-3.53835	-3.86038	-2.65466	-5.46672	-3.67235	-5.08284	-3.81795	1.08697
49.2462	-4.71868	-3.42301	-2.24905	-3.61258	-3.97154	-2.71617	-5.53464	-3.7552	-5.1588	-3.90441	1.0834
49.7487	-4.82145	-3.55392	-2.35182	-3.68252	-4.08785	-2.78427	-5.59682	-3.8407	-5.23299	-3.9947	1.07657
50.2513	-4.92654	-3.69751	-2.47053	-3.76174	-4.19866	-2.84784	-5.6624	-3.93161	-5.31799	-4.09054	1.06914
50.7538	-5.03085	-3.83956	-2.59287	-3.84674	-4.31171	-2.91485	-5.73828	-4.0194	-5.41085	-4.18946	1.06396
51.2563	-5.14773	-3.97889	-2.71799	-3.92599	-4.43301	-2.99155	-5.80969	-4.09972	-5.5009	-4.2895	1.05798
51.7588	-5.27025	-4.12902	-2.85574	-4.00938	-4.55133	-3.06593	-5.88252	-4.17989	-5.59675	-4.39342	1.05172
52.2613	-5.38889	-4.28001	-3.00261	-4.10295	-4.66401	-3.13464	-5.96667	-4.26392	-5.70518	-4.50098	1.04814
52.7638	-5.51603	-4.4248	-3.1472	-4.19372	-4.78255	-3.20939	-6.04804	-4.34424	-5.81461	-4.60895	1.04579
53.2663	-5.65169	-4.57774	-3.29304	-4.28334	-4.90497	-3.28794	-6.12894	-4.41603	-5.92434	-4.71867	1.04452
53.7688	-5.78256	-4.73472	-3.44892	-4.3842	-5.0204	-3.35849	-6.2215	-4.48641	-6.04607	-4.83148	1.04626
54.2714	-5.91664	-4.88408	-3.60818	-4.48817	-5.13483	-3.42694	-6.31311	-4.56083	-6.17411	-4.94521	1.04965
54.7739	-6.06081	-5.03796	-3.76215	-4.58785	-5.25685	-3.50221	-6.40241	-4.63299	-6.29891	-5.06024	1.05441
55.2764	-6.2018	-5.19848	-3.91805	-4.69584	-5.37741	-3.57471	-6.50297	-4.69773	-6.42982	-5.17742	1.06255
55.7789	-6.34123	-5.35155	-4.08229	-4.81278	-5.4915	-3.63886	-6.60444	-4.76187	-6.5706	-5.29501	1.07287
56.2814	-6.49074	-5.50485	-4.24593	-4.92603	-5.61011	-3.70622	-6.70191	-4.83201	-6.70899	-5.41409	1.08395
56.7839	-6.64064	-5.66611	-4.40385	-5.04212	-5.73424	-3.77821	-6.80954	-4.90294	-6.8463	-5.536	1.09724
57.2864	-6.78584	-5.82156	-4.56554	-5.16986	-5.85278	-3.84324	-6.91977	-4.96895	-6.99291	-5.65783	1.11303
57.7889	-6.93942	-5.97312	-4.73403	-5.29761	-5.9691	-3.90495	-7.0245	-5.03617	-7.14132	-5.78002	1.12999
58.2915	-7.09773	-6.1326	-4.89911	-5.42275	-6.09317	-3.9746	-7.13752	-5.11191	-7.284	-5.90593	1.1473
58.794	-7.25051	-6.28905	-5.05946	-5.55776	-6.21814	-4.04555	-7.25444	-5.19175	-7.43115	-6.03309	1.16513
59.2965	-7.40855	-6.43852	-5.22514	-5.69764	-6.3368	-4.11038	-7.36447	-5.2692	-7.58427	-6.15944	1.18476
59.799	-7.57487	-6.59443	-5.39524	-5.83208	-6.45866	-4.17975	-7.4802	-5.34928	-7.73175	-6.28847	1.20497
60.3015	-7.73686	-6.75063	-5.55966	-5.97095	-6.58715	-4.25822	-7.60057	-5.43942	-7.8771	-6.42006	1.22295
60.804	-7.90003	-6.89812	-5.72085	-6.11806	-6.71127	-4.33441	-7.71295	-5.53548	-8.02942	-6.55118	1.24112
61.3065	-8.07301	-7.04936	-5.88797	-6.26057	-6.83129	-4.40889	-7.82795	-5.62984	-8.18011	-6.68322	1.26154
61.809	-8.24431	-7.20389	-6.05645	-6.4009	-6.9575	-4.49339	-7.94796	-5.72584	-8.32387	-6.81712	1.27954
62.3116	-8.41285	-7.34944	-6.21763	-6.54939	-7.08518	-4.5834	-8.05933	-5.83058	-8.47124	-6.95101	1.29486
62.8141	-8.59021	-7.49512	-6.37711	-6.69694	-7.20535	-4.66926	-8.17022	-5.94021	-8.62164	-7.08512	1.3127
63.3166	-8.76889	-7.64599	-6.5418	-6.83738	-7.32541	-4.75928	-8.28628	-6.04641	-8.76432	-7.21953	1.33005
63.8191	-8.94158	-7.78885	-6.70424	-6.9822	-7.45091	-4.86001	-8.39381	-6.15122	-8.90443	-7.35303	1.34309
64.3216	-9.11934	-7.92779	-6.85831	-7.1302	-7.57178	-4.96071	-8.49814	-6.26172	-9.04928	-7.48636	1.35716
64.8241	-9.3004	-8.07218	-7.01175	-7.26984	-7.68554	-5.05885	-8.60785	-6.37491	-9.18923	-7.61895	1.37264
65.3266	-9.47332	-8.21041	-7.16837	-7.40794	-7.80228	-5.16591	-8.71014	-6.48217	-9.32088	-7.74905	1.38358
65.8291	-9.64559	-8.34088	-7.31901	-7.55143	-7.91982	-5.28	-8.80724	-6.5845	-9.45432	-7.87809	1.39331
66.3317	-9.8213	-8.47538	-7.4608	-7.68918	-8.02807	-5.39032	-8.91004	-6.68912	-9.58686	-8.00568	1.40562
66.8342	-9.98815	-8.60592	-7.60261	-7.82006	-8.13205	-5.50275	-9.00726	-6.79425	-9.70869	-8.12908	1.4143
67.3367	-10.1481	-8.7257	-7.7449	-7.95544	-8.23905	-5.62572	-9.09784	-6.89153	-9.82615	-8.25049	1.41891
67.8392	-10.3099	-8.84652	-7.87819	-8.09003	-8.3407	-5.75002	-9.19403	-6.98128	-9.94468	-8.37059	1.42578
68.3417	-10.4637	-8.96544	-8.00315	-8.21554	-8.43232	-5.87037	-9.28656	-7.07105	-10.0542	-8.4847	1.43152
68.8442	-10.6058	-9.07184	-8.1285	-8.34191	-8.52351	-5.99722	-9.37103	-7.16051	-10.1533	-8.59484	1.43152
69.3467	-10.7468	-9.17529	-8.25159	-8.47197	-8.61509	-6.13085	-9.46009	-7.24166	-10.2515	-8.70498	1.43123
69.8492	-10.8821	-9.27823	-8.36404	-8.59426	-8.69703	-6.25948	-9.54689	-7.31388	-10.3447	-8.80895	1.43233
70.3518	-11.0031	-9.36827	-8.46997	-8.71209	-8.77213	-6.38555	-9.62396	-7.3846	-10.4243	-8.90489	1.4294
70.8543	-11.1192	-9.45083	-8.57712	-8.83436	-8.84931	-6.51783	-9.70352	-7.45424	-10.4979	-9.00047	1.42356
71.3568	-11.2313	-9.53297	-8.68038	-8.95195	-8.92258	-6.64834	-9.7815	-7.51459	-10.569	-9.09251	1.41887
71.8593	-11.3285	-9.60289	-8.77352	-9.05994	-8.98544	-6.76889	-9.84799	-7.56358	-10.6277	-9.17316	1.41334
72.3618	-11.4158	-9.66086	-8.86337	-9.16868	-9.04648	-6.88759	-9.91401	-7.6079	-10.6739	-9.24872	1.40546
72.8643	-11.4993	-9.71711	-8.95536	-9.27582	-9.10905	-7.00642	-9.97861	-7.6485	-10.7165	-9.32297	1.39719
73.3668	-11.5687	-9.76262	-9.04197	-9.37085	-9.16321	-7.11328	-10.0301	-7.6772	-10.75	-9.38645	1.38902
73.8693	-11.6233	-9.79249	-9.11924	-9.46035	-9.20872	-7.20709	-10.0778	-7.69085	-10.7671	-9.43855	1.38117
74.3719	-11.6722	-9.81792	-9.195	-9.54958	-9.25443	-7.29641	-10.1239	-7.6959	-10.7757	-9.48678	1.37391
74.8744	-11.7083	-9.83427	-9.27099	-9.62768	-9.29552	-7.37548	-10.1557	-7.69474	-10.7782	-9.52676	1.36605
75.3769	-11.7252	-9.83232	-9.33805	-9.69395	-9.32266	-7.43442	-10.18	-7.68013	-10.7645	-9.55236	1.35889
75.8794	-11.7322	-9.82187	-9.39474	-9.75808	-9.34121	-7.47936	-10.2019	-7.64838	-10.7363	-9.56823	1.35463
76.3819	-11.7272	-9.80342	-9.44873	-9.81389	-9.35516	-7.51527	-10.2085	-7.60581	-10.702	-9.57555	1.35078
76.8844	-11.6998	-9.76523	-9.49808	-9.85356	-9.35428	-7.53229	-10.2037	-7.55601	-10.6547	-9.56863	1.34597
77.3869	-11.6568	-9.71372	-9.53324	-9.88592	-9.33484	-7.52763	-10.1949	-7.4925	-10.5883	-9.54754	1.34359
77.8894	-11.6015	-9.65442	-9.55527	-9.91237	-9.30508	-7.51132	-10.1698	-7.41101	-10.5114	-9.51468	1.34348
78.392	-11.5231	-9.57538	-9.57055	-9.922	-9.26284	-7.48219	-10.129	-7.31772	-10.4244	-9.46747	1.34222
78.8945	-11.4234	-9.47832	-9.57379	-9.91816	-9.19826	-7.43065	-10.0821	-7.21752	-10.3171	-9.40437	1.34106
79.397	-11.3107	-9.37268	-9.55648	-9.90878	-9.11526	-7.3616	-10.018	-7.10455	-10.1924	-9.32672	1.34172
79.8995	-11.1766	-9.24874	-9.52227	-9.88502	-9.02126	-7.28328	-9.93408	-6.97334	-10.0581	-9.23364	1.34217
80.402	-11.0179	-9.10308	-9.47619	-9.84253	-8.90931	-7.18799	-9.8411	-6.82901	-9.90632	-9.12371	1.34234
80.9045	-10.8451	-8.94733	-9.41121	-9.79111	-8.77455	-7.07029	-9.73018	-6.67687	-9.73222	-8.99766	1.34365
81.407	-10.6552	-8.7761	-9.32139	-9.72816	-8.62624	-6.93976	-9.59541	-6.51144	-9.54536	-8.85545	1.34464
81.9095	-10.44	-8.58138	-9.21297	-9.64359	-8.46622	-6.79798	-9.44822	-6.3262	-9.34534	-8.69577	1.3453
82.4121	-10.2092	-8.37452	-9.08921	-9.54371	-8.28452	-6.63425	-9.2826	-6.12548	-9.12203	-8.51839	1.34794
82.9146	-9.96514	-8.15548	-8.94159	-9.43324	-8.08273	-6.45037	-9.08997	-5.91549	-8.8802	-8.3238	1.35089
83.4171	-9.69731	-7.9129	-8.76653	-9.30115	-7.86994	-6.25602	-8.88184	-5.69166	-8.62733	-8.11163	1.35161
83.9196	-9.41096	-7.65532	-8.57135	-9.14647	-7.64076	-6.04546	-8.65577	-5.44689	-8.3545	-7.88083	1.35305
84.4221	-9.11432	-7.38836	-8.3565	-8.97855	-7.3874	-5.81067	-8.4009	-5.18491	-8.05818	-7.63109	1.35706
84.9246	-8.79728	-7.09958	-8.11255	-8.79102	-7.11776	-5.56032	-8.128	-4.91306	-7.74915	-7.36319	1.35895
85.4271	-8.45909	-6.79296	-7.8389	-8.57579	-6.8365	-5.29952	-7.83844	-4.62797	-7.42587	-7.07722	1.35712
85.9296	-8.11148	-6.47911	-7.54364	-8.34184	-6.53361	-5.01797	-7.51977	-4.32197	-7.07842	-6.77198	1.35688
86.4322	-7.748	-6.14716	-7.22476	-8.0909	-6.20797	-4.71491	-7.18123	-3.9981	-6.71393	-6.44744	1.35806
86.9347	-7.36166	-5.79549	-6.87341	-7.81157	-5.8705	-4.40219	-6.82826	-3.6647	-6.33999	-6.10531	1.35397
87.4372	-6.96454	-5.43797	-6.49274	-7.50742	-5.51898	-4.07754	-6.4477	-3.31962	-5.94664	-5.74591	1.34607
87.9397	-6.55636	-5.06774	-6.09146	-7.18764	-5.14408	-3.7314	-6.04665	-2.95466	-5.53242	-5.36804	1.34058
88.4422	-6.12566	-4.67766	-5.66552	-6.84356	-4.75307	-3.37174	-5.63477	-2.572	-5.10995	-4.97266	1.33362
88.9447	-5.68159	-4.28246	-5.20796	-6.47102	-4.35491	-3.00797	-5.19927	-2.18099	-4.67634	-4.5625	1.32002
89.4472	-5.23109	-3.88134	-4.72619	-6.08236	-3.94129	-2.63131	-4.74462	-1.78113	-4.22213	-4.13794	1.30508
89.9497	-4.76171	-3.46292	-4.2288	-5.67672	-3.50909	-2.23874	-4.2845	-1.36431	-3.75745	-3.69825	1.29144
90.4523	-4.27703	-3.0402	-3.7099	-5.24412	-3.07167	-1.8442	-3.80739	-0.932602	-3.28975	-3.24632	1.27365
90.9548	-3.79033	-2.61947	-3.16575	-4.79388	-2.63134	-1.44968	-3.31464	-0.497408	-2.80783	-2.78559	1.25197
91.4573	-3.29218	-2.18742	-2.60813	-4.3347	-2.17814	-1.0446	-2.82333	-0.060999	-2.3131	-2.31584	1.23023
91.9598	-2.77926	-1.75299	-2.04452	-3.85619	-1.7187	-0.635813	-2.32423	0.383866	-1.82039	-1.83869	1.20633
92.4623	-2.2682	-1.32933	-1.46776	-3.36	-1.26658	-0.236806	-1.81526	0.834972	-1.32526	-1.35936	1.17973
92.9648	-1.75599	-0.90396	-0.878665	-2.86155	-0.815818	0.159158	-1.31618	1.27912	-0.819723	-0.87929	1.15294
93.4673	-1.23303	-0.47973	-0.292585	-2.35663	-0.361144	0.55761	-0.820844	1.71186	-0.318223	-0.39919	1.12375
93.9698	-0.715122	-0.0747225	0.285765	-1.83859	0.0824945	0.943418	-0.323492	2.14038	0.171965	0.0746782	1.09208
94.4724	-0.207741	0.320128	0.864212	-1.32331	0.508483	1.31042	0.154632	2.56338	0.662715	0.539213	1.06282
94.9749	0.302456	0.708884	1.43649	-0.817014	0.92765	1.67002	0.616158	2.96713	1.14826	0.995559	1.03418
95.4774	0.804626	1.07133	1.98576	-0.308454	1.33525	2.01743	1.07067	3.34616	1.61185	1.43718	1.00239
95.9799	1.28503	1.41082	2.51204	0.193094	1.71461	2.33611	1.49702	3.70849	2.06059	1.85753	0.972932
96.4824	1.75676	1.73788	3.02295	0.671895	2.06989	2.63098	1.89429	4.05468	2.50059	2.25999	0.949757
96.9849	2.21697	2.03369	3.50743	1.13727	2.40954	2.91092	2.27596	4.37155	2.91403	2.64193	0.928006
97.4874	2.64614	2.29487	3.95113	1.59083	2.71933	3.16195	2.62275	4.65355	3.29682	2.99304	0.907059
97.9899	3.05304	2.53692	4.36071	2.01338	2.99037	3.37607	2.93048	4.91027	3.66279	3.31489	0.893348
98.4925	3.44321	2.74601	4.74155	2.40195	3.23427	3.56628	3.21563	5.14458	4.0029	3.61071	0.888959
98.995	3.79328	2.91131	5.08041	2.78993	3.45544	3.73641	3.46244	5.34553	4.29907	3.87487	0.885544
99.4975	4.14089	3.05765	5.39684	3.13841	3.6428	3.8751	3.6839	5.52357	4.5906	4.11664	0.893876
100	4.36348	3.16583	5.52047	3.18348	3.68408	3.9042	3.80895	5.58432	4.80326	4.22423	0.912056

## Sheet: M1a_RightLeg_NW
StancePhase	NDevR_Meas1	NDevR_Meas2	NDevR_Meas3	NDevR_Meas4	NDevR_Meas5	NDevR_Meas6	NDevR_Meas7	NDevR_Meas8	NDevR_Meas9	NDevR_Mean	NDevR_SD
0	-1.23178	-1.32921	-1.1958	-1.70202	-1.73356	-1.3469	-1.48904	-1.11983	-1.7706	-1.43542	0.248189
0.502513	-1.14743	-1.25384	-1.08848	-1.50218	-1.61492	-1.22832	-1.37715	-1.02144	-1.66897	-1.32253	0.231965
1.00503	-1.02037	-1.08344	-0.992972	-1.33974	-1.51769	-1.13204	-1.22223	-0.939126	-1.50385	-1.19461	0.216333
1.50754	-0.906869	-0.950288	-0.893733	-1.18317	-1.41832	-1.03424	-1.08628	-0.855875	-1.36233	-1.07679	0.205724
2.01005	-0.809126	-0.824256	-0.788982	-1.02021	-1.30938	-0.927305	-0.969433	-0.762172	-1.23796	-0.96098	0.198014
2.51256	-0.708017	-0.691894	-0.697045	-0.874692	-1.21161	-0.831956	-0.850142	-0.670791	-1.11434	-0.850054	0.194371
3.01508	-0.601633	-0.579452	-0.612261	-0.746422	-1.12335	-0.746261	-0.731793	-0.590454	-0.990062	-0.746854	0.191316
3.51759	-0.513211	-0.482919	-0.519008	-0.61511	-1.02628	-0.651581	-0.637208	-0.509899	-0.886993	-0.649135	0.187932
4.0201	-0.429791	-0.382142	-0.426342	-0.494142	-0.929903	-0.557329	-0.545	-0.420042	-0.797672	-0.553596	0.188267
4.52261	-0.337648	-0.297688	-0.348654	-0.397697	-0.849965	-0.479267	-0.451591	-0.332046	-0.705276	-0.466648	0.189157
5.02513	-0.259978	-0.235556	-0.274486	-0.305212	-0.771878	-0.40267	-0.382176	-0.256193	-0.626641	-0.390532	0.187498
5.52764	-0.195628	-0.171142	-0.191825	-0.214473	-0.686099	-0.317925	-0.319005	-0.182356	-0.570483	-0.316548	0.187352
6.03015	-0.122858	-0.116644	-0.114542	-0.147276	-0.611483	-0.244015	-0.251876	-0.0999537	-0.515238	-0.247098	0.189192
6.53266	-0.0581862	-0.0870874	-0.051894	-0.0928575	-0.550876	-0.183766	-0.206786	-0.0187353	-0.46215	-0.19026	0.190534
7.03518	-0.0123521	-0.0580314	0.0120964	-0.0342505	-0.484482	-0.117178	-0.17084	0.05	-0.430766	-0.138423	0.193032
7.53769	0.0387154	-0.0310138	0.0840643	0.00985042	-0.416935	-0.0488423	-0.127918	0.115288	-0.408265	-0.0872284	0.198022
8.0402	0.0899317	-0.0274065	0.14708	0.0347867	-0.36623	0.00321034	-0.103377	0.188913	-0.379555	-0.0458496	0.205345
8.54271	0.121462	-0.0277201	0.197824	0.0636206	-0.320787	0.0507041	-0.0902292	0.262265	-0.362974	-0.0117595	0.215525
9.04523	0.152756	-0.0227676	0.253789	0.089634	-0.266767	0.107653	-0.0675835	0.322381	-0.362551	0.0229492	0.227555
9.54774	0.191316	-0.0365781	0.314649	0.0947278	-0.220828	0.15741	-0.0587507	0.376197	-0.356296	0.0513164	0.241786
10.0503	0.213361	-0.0585465	0.362382	0.096617	-0.190429	0.192647	-0.0632533	0.436053	-0.349784	0.0710053	0.258384
10.5528	0.228235	-0.0706744	0.400101	0.104073	-0.155992	0.233316	-0.0568246	0.494513	-0.361161	0.0906208	0.276376
11.0553	0.254065	-0.0952417	0.444639	0.0948869	-0.117353	0.279835	-0.0593724	0.537538	-0.374999	0.107111	0.296279
11.5578	0.269905	-0.132474	0.489093	0.0731523	-0.0941152	0.312687	-0.0770464	0.570642	-0.380196	0.114627	0.31612
12.0603	0.272684	-0.158826	0.517464	0.059277	-0.0789249	0.33931	-0.0837033	0.60731	-0.397116	0.119719	0.334807
12.5628	0.286444	-0.190419	0.539451	0.0383952	-0.0547089	0.376828	-0.0945595	0.642098	-0.426051	0.124164	0.357034
13.0653	0.299136	-0.237908	0.569168	-0.000690737	-0.034916	0.411567	-0.121864	0.660674	-0.445786	0.122153	0.3802
13.5678	0.296296	-0.276356	0.594381	-0.0358366	-0.0311119	0.431553	-0.139062	0.667348	-0.465755	0.115717	0.397971
14.0704	0.301253	-0.312434	0.60369	-0.0670669	-0.0249869	0.454949	-0.155599	0.676624	-0.501463	0.10833	0.417251
14.5729	0.314158	-0.364952	0.612096	-0.11514	-0.0113186	0.486881	-0.188976	0.68514	-0.534701	0.098132	0.441779
15.0754	0.313034	-0.412154	0.628907	-0.167035	-0.00982897	0.507266	-0.213895	0.678429	-0.557934	0.0851987	0.461069
15.5779	0.313874	-0.449957	0.638236	-0.207901	-0.0177506	0.518605	-0.233493	0.65944	-0.591947	0.0699006	0.476526
16.0804	0.328865	-0.501657	0.634673	-0.257601	-0.0157735	0.540173	-0.269476	0.643473	-0.632849	0.0522032	0.497954
16.5829	0.334556	-0.552788	0.635941	-0.31851	-0.0132099	0.562359	-0.299422	0.629385	-0.660863	0.0352721	0.518546
17.0854	0.335086	-0.589397	0.644812	-0.368226	-0.0250611	0.569625	-0.32	0.602904	-0.688852	0.0178768	0.533113
17.5879	0.351256	-0.634908	0.643618	-0.415687	-0.0355487	0.577559	-0.355772	0.565468	-0.729468	-0.00372011	0.55076
18.0905	0.364688	-0.684918	0.633388	-0.477144	-0.0347502	0.595967	-0.388594	0.532659	-0.763001	-0.0246339	0.569954
18.593	0.366617	-0.718341	0.632007	-0.533588	-0.0413284	0.605636	-0.408892	0.505309	-0.786119	-0.0420776	0.583915
19.0955	0.380866	-0.754265	0.635467	-0.578411	-0.0574697	0.603935	-0.442521	0.469332	-0.819731	-0.0625332	0.599297
19.598	0.399501	-0.799081	0.627054	-0.633294	-0.0630843	0.610925	-0.476695	0.424517	-0.856392	-0.0851722	0.616965
20.1005	0.403497	-0.828527	0.614332	-0.691821	-0.0630111	0.621457	-0.496166	0.386445	-0.878556	-0.103595	0.629113
20.603	0.41311	-0.853627	0.612982	-0.735048	-0.0751518	0.61705	-0.526402	0.357854	-0.902022	-0.121251	0.641119
21.1055	0.43305	-0.890141	0.612878	-0.779068	-0.0877139	0.609417	-0.560709	0.324897	-0.936141	-0.141503	0.657422
21.608	0.439204	-0.915155	0.600618	-0.833042	-0.0870538	0.612266	-0.579109	0.285352	-0.960204	-0.15968	0.668661
22.1106	0.442551	-0.929471	0.58919	-0.875142	-0.089972	0.608392	-0.605055	0.254135	-0.974913	-0.175587	0.675895
22.6131	0.459168	-0.955125	0.589865	-0.907802	-0.103762	0.590294	-0.6383	0.235494	-1.00043	-0.192289	0.687871
23.1156	0.466633	-0.974906	0.587834	-0.951015	-0.108848	0.577825	-0.655346	0.215707	-1.02594	-0.207562	0.698635
23.6181	0.463664	-0.979262	0.574865	-0.990918	-0.105219	0.570935	-0.676101	0.190357	-1.03662	-0.220922	0.702854
24.1206	0.47328	-0.992271	0.567507	-1.01507	-0.112364	0.549797	-0.706717	0.173377	-1.05062	-0.234787	0.708266
24.6231	0.480988	-1.0057	0.571028	-1.04416	-0.122885	0.521973	-0.721655	0.170416	-1.07377	-0.247084	0.715893
25.1256	0.473548	-1.00147	0.567985	-1.07913	-0.119951	0.504536	-0.736033	0.168053	-1.08503	-0.256389	0.719282
25.6281	0.474492	-1.0011	0.556433	-1.09893	-0.117146	0.483655	-0.762011	0.159718	-1.08905	-0.265992	0.720041
26.1307	0.481253	-1.00686	0.554165	-1.11455	-0.126119	0.447618	-0.773611	0.158183	-1.1045	-0.276046	0.721851
26.6332	0.472268	-0.995617	0.559718	-1.14121	-0.128839	0.414796	-0.780214	0.170465	-1.11742	-0.282896	0.723253
27.1357	0.46499	-0.98216	0.555446	-1.15983	-0.120328	0.390152	-0.799195	0.183704	-1.11598	-0.287023	0.722644
27.6382	0.469464	-0.978844	0.545944	-1.16621	-0.12039	0.353646	-0.805822	0.189384	-1.11989	-0.292524	0.719846
28.1407	0.461812	-0.961892	0.54775	-1.18223	-0.126485	0.308034	-0.803219	0.199036	-1.131	-0.298688	0.716597
28.6432	0.448646	-0.936539	0.552847	-1.20032	-0.11965	0.272501	-0.812995	0.221024	-1.12851	-0.300332	0.714572
29.1457	0.449872	-0.922859	0.54582	-1.20328	-0.10941	0.237331	-0.813333	0.243331	-1.12067	-0.299244	0.710532
29.6482	0.445935	-0.900996	0.537137	-1.2087	-0.111069	0.187288	-0.80098	0.255746	-1.12401	-0.302183	0.703214
30.1508	0.430648	-0.865614	0.539721	-1.2244	-0.109324	0.138068	-0.800453	0.268566	-1.1219	-0.304966	0.697379
30.6533	0.428093	-0.840677	0.54007	-1.22887	-0.0946164	0.0992627	-0.794198	0.291592	-1.10596	-0.300589	0.69249
31.1558	0.428369	-0.814062	0.527127	-1.22668	-0.0859252	0.0518412	-0.772747	0.314101	-1.0969	-0.297209	0.684003
31.6583	0.414214	-0.770878	0.515756	-1.23722	-0.0858923	-0.00646846	-0.761916	0.324687	-1.09282	-0.30006	0.674522
32.1608	0.407227	-0.73444	0.513458	-1.24548	-0.0748178	-0.0557214	-0.749466	0.332579	-1.07398	-0.297849	0.666718
32.6633	0.409966	-0.702799	0.503218	-1.24083	-0.0578176	-0.101087	-0.720263	0.349102	-1.05218	-0.2903	0.657432
33.1658	0.398952	-0.654417	0.480148	-1.24457	-0.0531979	-0.160532	-0.699754	0.36518	-1.04148	-0.289964	0.646773
33.6683	0.387324	-0.607572	0.4618	-1.25579	-0.0496141	-0.222182	-0.681769	0.368524	-1.02329	-0.291396	0.636866
34.1709	0.389411	-0.570952	0.449594	-1.25401	-0.0337435	-0.272565	-0.646437	0.367192	-0.993041	-0.28495	0.626079
34.6734	0.382095	-0.520396	0.425898	-1.25185	-0.0227964	-0.328546	-0.617218	0.373842	-0.971911	-0.28121	0.615164
35.1759	0.36643	-0.465478	0.393081	-1.26302	-0.0246056	-0.397096	-0.594424	0.38118	-0.954264	-0.284244	0.606328
35.6784	0.364535	-0.423653	0.36894	-1.26749	-0.0200315	-0.458501	-0.554708	0.376193	-0.922034	-0.281861	0.596866
36.1809	0.360094	-0.372513	0.348538	-1.26294	-0.00950842	-0.512802	-0.518079	0.365544	-0.890197	-0.276874	0.586572
36.6834	0.341798	-0.310907	0.315913	-1.27087	-0.0131623	-0.579137	-0.491363	0.362883	-0.869772	-0.279402	0.579979
37.1859	0.333428	-0.26179	0.279928	-1.28172	-0.0241275	-0.649789	-0.449218	0.36266	-0.840688	-0.281257	0.575739
37.6884	0.330044	-0.209077	0.255817	-1.27943	-0.0259469	-0.708127	-0.406939	0.351172	-0.80232	-0.2772	0.569892
38.191	0.311183	-0.141353	0.232881	-1.28257	-0.0326958	-0.767776	-0.37746	0.333414	-0.775519	-0.277766	0.566487
38.6935	0.295705	-0.083055	0.199004	-1.29684	-0.0563457	-0.840134	-0.335037	0.323704	-0.75097	-0.282664	0.568622
39.196	0.291408	-0.0277617	0.168267	-1.30049	-0.0787247	-0.907465	-0.289267	0.318271	-0.712853	-0.282068	0.571406
39.6985	0.274357	0.043911	0.151279	-1.2999	-0.0946459	-0.96528	-0.258375	0.302922	-0.678791	-0.280503	0.57464
40.201	0.253233	0.110559	0.133175	-1.31321	-0.123491	-1.03326	-0.217741	0.280914	-0.656272	-0.285121	0.583829
40.7035	0.246409	0.167416	0.107288	-1.32385	-0.161689	-1.10866	-0.170483	0.267066	-0.624282	-0.288976	0.596517
41.206	0.233204	0.238034	0.0907979	-1.32291	-0.189127	-1.17276	-0.138774	0.259554	-0.586074	-0.287562	0.608933
41.7085	0.209876	0.308097	0.0882154	-1.33187	-0.214145	-1.23488	-0.100494	0.244075	-0.561219	-0.288039	0.625437
42.2111	0.200419	0.362618	0.0825826	-1.34755	-0.25029	-1.30938	-0.051959	0.222287	-0.536695	-0.291996	0.646557
42.7136	0.193352	0.425247	0.0736228	-1.35002	-0.280457	-1.38046	-0.0178841	0.209405	-0.499179	-0.291819	0.666843
43.2161	0.173783	0.492142	0.0794262	-1.35319	-0.293645	-1.43835	0.0198343	0.205645	-0.467896	-0.286917	0.687899
43.7186	0.16485	0.541747	0.0980122	-1.36865	-0.307128	-1.50081	0.0713445	0.196778	-0.445856	-0.283301	0.713311
44.2211	0.167674	0.594226	0.112739	-1.3753	-0.321962	-1.5691	0.110755	0.182618	-0.411235	-0.278842	0.738754
44.7236	0.160643	0.657568	0.129558	-1.37247	-0.317598	-1.62309	0.150812	0.178252	-0.370455	-0.26742	0.761749
45.2261	0.159733	0.707811	0.164677	-1.38062	-0.298291	-1.66696	0.207451	0.185688	-0.340403	-0.251214	0.786838
45.7286	0.178327	0.756954	0.209556	-1.38797	-0.281452	-1.71713	0.255238	0.190797	-0.304378	-0.233339	0.814484
46.2312	0.19404	0.822334	0.249733	-1.37947	-0.255513	-1.76143	0.300882	0.191499	-0.251825	-0.209972	0.839712
46.7337	0.211019	0.880942	0.296506	-1.3741	-0.207097	-1.78638	0.365227	0.202541	-0.202782	-0.179347	0.862898
47.2362	0.251027	0.933395	0.362213	-1.37507	-0.153139	-1.80789	0.424939	0.227593	-0.156159	-0.143677	0.888759
47.7387	0.297148	1.00262	0.433073	-1.36045	-0.101877	-1.83277	0.479962	0.252536	-0.0910816	-0.102315	0.915803
48.2412	0.340511	1.07075	0.498855	-1.33812	-0.0350245	-1.84216	0.554357	0.27279	-0.0180784	-0.0551255	0.93884
48.7437	0.404964	1.12684	0.57447	-1.32465	0.0465823	-1.83607	0.627916	0.301881	0.0473359	-0.00341414	0.960427
49.2462	0.483646	1.19546	0.666207	-1.30219	0.122159	-1.8332	0.693356	0.344682	0.122945	0.0547855	0.985251
49.7487	0.556819	1.2679	0.756237	-1.2635	0.197493	-1.82656	0.776311	0.387149	0.214531	0.118487	1.00831
50.2513	0.643585	1.32468	0.839565	-1.23008	0.288563	-1.80014	0.861005	0.422606	0.300009	0.183309	1.02581
50.7538	0.749296	1.38816	0.932883	-1.19695	0.381013	-1.76719	0.933601	0.463785	0.38306	0.251962	1.04413
51.2563	0.849248	1.46113	1.03585	-1.14512	0.461948	-1.73938	1.02014	0.517271	0.482593	0.327076	1.06405
51.7588	0.952798	1.51928	1.12957	-1.09004	0.548767	-1.69982	1.11076	0.56981	0.584196	0.402813	1.07878
52.2613	1.07646	1.57802	1.21589	-1.0422	0.646342	-1.64392	1.18639	0.613057	0.675003	0.478339	1.09049
52.7638	1.19768	1.65066	1.3116	-0.980689	0.734122	-1.5911	1.2721	0.658891	0.775031	0.558699	1.10428
53.2663	1.31322	1.71217	1.40998	-0.907322	0.813904	-1.53945	1.36474	0.715562	0.886471	0.64103	1.1159
53.7688	1.4461	1.76785	1.49406	-0.843066	0.90477	-1.47084	1.44112	0.770837	0.987329	0.722018	1.12336
54.2714	1.58216	1.83903	1.57264	-0.775567	0.996989	-1.39454	1.5236	0.814869	1.08547	0.804962	1.13085
54.7739	1.70616	1.90478	1.66015	-0.691863	1.07444	-1.32581	1.61589	0.858563	1.19816	0.88894	1.13787
55.2764	1.8411	1.95925	1.74421	-0.612769	1.15245	-1.25018	1.69198	0.91181	1.30801	0.971763	1.14255
55.7789	1.98524	2.0278	1.81205	-0.540779	1.24105	-1.15821	1.77003	0.963733	1.40558	1.05628	1.14601
56.2814	2.11528	2.09769	1.8779	-0.45458	1.32088	-1.06847	1.86038	1.0033	1.51237	1.14053	1.14793
56.7839	2.24755	2.15293	1.95139	-0.364405	1.38905	-0.984005	1.93584	1.04037	1.6266	1.2217	1.14933
57.2864	2.39321	2.21814	2.01598	-0.286588	1.46609	-0.885682	2.00913	1.08638	1.72708	1.30486	1.15127
57.7889	2.5271	2.29121	2.06487	-0.202238	1.54723	-0.778332	2.09666	1.13197	1.82579	1.38936	1.1499
58.2915	2.65397	2.34907	2.11577	-0.105889	1.6138	-0.680262	2.17172	1.165	1.93771	1.46899	1.14692
58.794	2.79479	2.41084	2.1721	-0.0198089	1.67779	-0.58073	2.2408	1.19402	2.04307	1.5481	1.14811
59.2965	2.92945	2.48558	2.21559	0.0627884	1.75362	-0.466348	2.32538	1.2317	2.13644	1.63047	1.14719
59.799	3.04952	2.54745	2.24659	0.160366	1.82418	-0.35388	2.40093	1.27034	2.24016	1.70952	1.14069
60.3015	3.17999	2.60645	2.28371	0.255769	1.88181	-0.251347	2.4672	1.29696	2.34827	1.78542	1.13935
60.804	3.31141	2.68113	2.32362	0.34008	1.94699	-0.139667	2.54937	1.31884	2.44107	1.86365	1.14115
61.3065	3.42421	2.74785	2.34897	0.435563	2.02022	-0.0186466	2.62662	1.34995	2.53407	1.94098	1.13475
61.809	3.54037	2.80544	2.36715	0.53882	2.08127	0.091809	2.69183	1.38458	2.639	2.01558	1.1293
62.3116	3.66381	2.8785	2.39499	0.629502	2.13774	0.19833	2.77225	1.40923	2.73412	2.09094	1.13188
62.8141	3.76911	2.95005	2.42285	0.722463	2.20741	0.317766	2.85203	1.42966	2.81814	2.1655	1.12862
63.3166	3.86908	3.00792	2.43672	0.829862	2.27633	0.436432	2.91748	1.46059	2.91319	2.23862	1.12052
63.8191	3.98019	3.07803	2.44991	0.92997	2.3321	0.541788	2.99621	1.49803	3.00917	2.31282	1.1208
64.3216	4.07818	3.15335	2.47494	1.02259	2.39351	0.651486	3.07828	1.52773	3.08861	2.38541	1.12011
64.8241	4.16307	3.21292	2.49717	1.12942	2.46604	0.770583	3.14422	1.55349	3.17006	2.45633	1.11172
65.3266	4.25939	3.279	2.50784	1.23817	2.52888	0.878416	3.22016	1.5904	3.26154	2.52931	1.10923
65.8291	4.35079	3.35594	2.52419	1.3334	2.58439	0.976504	3.30277	1.63616	3.34018	2.60048	1.10981
66.3317	4.42423	3.41787	2.55263	1.43538	2.65254	1.08372	3.36794	1.67592	3.40913	2.66882	1.10187
66.8342	4.50544	3.4791	2.57548	1.54739	2.72337	1.18998	3.43874	1.71123	3.48952	2.74003	1.09679
67.3367	4.59044	3.55452	2.59035	1.64614	2.78039	1.27855	3.51875	1.75709	3.5674	2.80929	1.09875
67.8392	4.65648	3.6182	2.61593	1.74003	2.83935	1.36436	3.58077	1.81268	3.6283	2.8729	1.09309
68.3417	4.72315	3.67364	2.65156	1.84631	2.9103	1.45712	3.64339	1.86249	3.69311	2.94012	1.08513
68.8442	4.79988	3.74345	2.67895	1.94529	2.97287	1.53691	3.71699	1.90564	3.76559	3.00729	1.08665
69.3467	4.86033	3.80657	2.70229	2.02908	3.0237	1.60053	3.77305	1.95682	3.82246	3.06387	1.08555
69.8492	4.91239	3.85491	2.73899	2.12043	3.08338	1.66844	3.82454	2.01691	3.87108	3.12123	1.07719
70.3518	4.97646	3.91458	2.78127	2.21326	3.14636	1.73567	3.88806	2.07031	3.93053	3.18405	1.07492
70.8543	5.02999	3.97342	2.81256	2.2872	3.19273	1.78336	3.93554	2.1143	3.98331	3.23471	1.07586
71.3568	5.06711	4.01319	2.84296	2.35918	3.23411	1.82367	3.97346	2.16364	4.01841	3.2773	1.07037
71.8593	5.11366	4.05851	2.88618	2.43979	3.28458	1.87116	4.0236	2.22138	4.05828	3.32857	1.06492
72.3618	5.15721	4.10835	2.92845	2.50604	3.3256	1.90867	4.06006	2.27249	4.10215	3.37433	1.0627
72.8643	5.1796	4.13764	2.95747	2.56028	3.34856	1.92886	4.08238	2.31269	4.12732	3.40387	1.05805
73.3668	5.20491	4.1647	2.98834	2.62438	3.37399	1.95269	4.1161	2.35652	4.14531	3.43633	1.05203
73.8693	5.2343	4.19989	3.02959	2.68392	3.40177	1.98083	4.13908	2.40885	4.17243	3.4723	1.04563
74.3719	5.24227	4.21597	3.06369	2.7252	3.4108	1.99347	4.14378	2.45495	4.18832	3.49316	1.0366
74.8744	5.24451	4.22148	3.08477	2.77048	3.40908	1.99875	4.15791	2.48821	4.18605	3.5068	1.02818
75.3769	5.25549	4.23624	3.11095	2.82107	3.41501	2.01457	4.16442	2.52194	4.18863	3.52537	1.01958
75.8794	5.24943	4.23594	3.14413	2.854	3.41433	2.02692	4.14923	2.56231	4.19061	3.53632	1.00556
76.3819	5.22919	4.21768	3.16531	2.88076	3.39502	2.02345	4.14054	2.59492	4.17079	3.53529	0.991217
76.8844	5.21849	4.20695	3.1756	2.91779	3.37684	2.02256	4.12748	2.6111	4.14439	3.53347	0.980064
77.3869	5.19816	4.18691	3.19327	2.94402	3.3653	2.02887	4.09027	2.62302	4.12429	3.52824	0.964443
77.8894	5.1573	4.14364	3.21314	2.95415	3.33925	2.02082	4.05578	2.63813	4.08823	3.51227	0.94547
78.392	5.12208	4.10341	3.21723	2.97124	3.30132	2.00002	4.0199	2.64251	4.03396	3.49018	0.930997
78.8945	5.08508	4.05985	3.21329	2.98636	3.27135	1.98518	3.95831	2.62553	3.98432	3.46325	0.916245
79.397	5.02443	3.99055	3.21676	2.97975	3.23825	1.96512	3.89482	2.59828	3.92953	3.42639	0.897529
79.8995	4.96129	3.9175	3.2155	2.96962	3.18466	1.92266	3.83229	2.56987	3.8509	3.38048	0.882431
80.402	4.90171	3.84577	3.19451	2.96362	3.12582	1.87291	3.74331	2.5278	3.76656	3.32689	0.87024
80.9045	4.81856	3.74849	3.16636	2.93725	3.07055	1.82488	3.64726	2.46039	3.68495	3.26208	0.85484
81.407	4.72212	3.63913	3.14089	2.8946	2.99726	1.75784	3.55376	2.37779	3.58249	3.1851	0.842083
81.9095	4.63017	3.53318	3.10038	2.85583	2.90242	1.66869	3.4341	2.29066	3.46127	3.09741	0.834678
82.4121	4.51807	3.40439	3.03505	2.80351	2.80641	1.5776	3.30202	2.18806	3.34256	2.99752	0.824345
82.9146	4.38272	3.25553	2.96128	2.72533	2.70279	1.47856	3.17315	2.05753	3.21249	2.88326	0.813787
83.4171	4.24887	3.10973	2.88261	2.64386	2.57185	1.35253	3.01918	1.90831	3.05588	2.75476	0.811155
83.9196	4.10099	2.94643	2.77924	2.55711	2.42598	1.21187	2.84753	1.75261	2.89334	2.61279	0.808397
84.4221	3.92344	2.75744	2.64899	2.44225	2.27897	1.07025	2.67901	1.58152	2.72905	2.45677	0.800182
84.9246	3.74103	2.56918	2.50993	2.31281	2.11252	0.9099	2.48766	1.38231	2.54	2.28504	0.797946
85.4271	3.55142	2.37052	2.35886	2.18274	1.91956	0.723984	2.27448	1.16351	2.33334	2.0976	0.801677
85.9296	3.33097	2.14406	2.17707	2.02966	1.72114	0.533085	2.06429	0.938999	2.12833	1.8964	0.798732
86.4322	3.09799	1.9147	1.97047	1.85144	1.51684	0.336834	1.83527	0.702385	1.90841	1.68159	0.793901
86.9347	2.86382	1.68274	1.75613	1.67108	1.2869	0.115968	1.58233	0.441421	1.66321	1.45151	0.79703
87.4372	2.60338	1.42516	1.52491	1.47771	1.04059	-0.120396	1.33294	0.164189	1.41508	1.20706	0.79907
87.9397	2.32375	1.16095	1.26229	1.25515	0.79565	-0.354769	1.07082	-0.113766	1.16415	0.95158	0.793773
88.4422	2.0466	0.901619	0.98129	1.02441	0.538285	-0.600497	0.785381	-0.395985	0.889674	0.685642	0.790442
88.9447	1.75229	0.62306	0.695373	0.791475	0.258573	-0.867119	0.50503	-0.693896	0.603752	0.407615	0.790028
89.4472	1.43521	0.335174	0.391243	0.534528	-0.023318	-1.13474	0.219903	-1.00012	0.323169	0.120116	0.784406
89.9497	1.12143	0.0583559	0.0610108	0.262853	-0.302111	-1.39796	-0.0852105	-1.29815	0.0303552	-0.172159	0.775081
90.4523	0.801986	-0.227913	-0.277283	-0.00370206	-0.596296	-1.67456	-0.382699	-1.58924	-0.279315	-0.469891	0.766055
90.9548	0.460781	-0.524156	-0.615417	-0.281376	-0.900438	-1.95891	-0.675508	-1.88476	-0.582645	-0.773604	0.754573
91.4573	0.121354	-0.804968	-0.968246	-0.576107	-1.19438	-2.23093	-0.982355	-2.17947	-0.8827	-1.07753	0.739955
91.9598	-0.212253	-1.08339	-1.336	-0.86353	-1.48679	-2.49865	-1.27816	-2.45742	-1.19659	-1.3792	0.723525
92.4623	-0.56159	-1.36968	-1.69854	-1.14594	-1.78977	-2.77352	-1.55906	-2.71863	-1.50835	-1.68056	0.703862
92.9648	-0.911534	-1.63802	-2.0535	-1.44036	-2.08552	-3.03785	-1.84614	-2.97497	-1.80444	-1.97693	0.682275
93.4673	-1.24633	-1.89148	-2.41458	-1.72938	-2.36384	-3.2813	-2.11847	-3.22359	-2.10258	-2.2635	0.661044
93.9698	-1.5865	-2.14741	-2.77466	-2.00022	-2.64095	-3.51946	-2.36598	-3.44899	-2.40276	-2.54299	0.637822
94.4724	-1.92864	-2.38428	-3.11453	-2.27164	-2.91582	-3.75131	-2.61086	-3.64935	-2.68299	-2.81216	0.61218
94.9749	-2.24954	-2.59487	-3.43744	-2.54065	-3.16782	-3.95666	-2.83778	-3.83618	-2.94966	-3.0634	0.587888
95.4774	-2.56262	-2.80007	-3.75439	-2.78548	-3.40062	-4.13904	-3.03148	-4.00846	-3.21697	-3.2999	0.565673
95.9799	-2.87595	-2.98673	-4.05317	-3.01635	-3.62848	-4.31271	-3.21407	-4.15139	-3.46753	-3.52293	0.54454
96.4824	-3.16508	-3.13904	-4.31846	-3.24477	-3.83812	-4.46519	-3.3769	-4.26184	-3.69192	-3.72237	0.525685
96.9849	-3.43244	-3.27735	-4.55861	-3.45041	-4.01626	-4.5838	-3.50092	-4.35184	-3.90825	-3.89776	0.510728
97.4874	-3.69451	-3.39915	-4.78132	-3.6296	-4.17728	-4.68316	-3.60702	-4.42365	-4.11371	-4.0566	0.502264
97.9899	-3.93223	-3.48339	-4.97178	-3.80165	-4.32612	-4.7692	-3.69399	-4.46462	-4.28889	-4.19243	0.501611
98.4925	-4.13636	-3.54583	-5.12023	-3.9562	-4.44409	-4.8249	-3.74067	-4.4717	-4.44352	-4.29817	0.505682
98.995	-4.32556	-3.59556	-5.23921	-4.08406	-4.53269	-4.85041	-3.76553	-4.45794	-4.58879	-4.3822	0.514286
99.4975	-4.50692	-3.60721	-5.33754	-4.19505	-4.61088	-4.86343	-3.7692	-4.42168	-4.71751	-4.44771	0.536059
100	-4.60369	-3.59541	-5.37108	-4.21978	-4.63532	-4.87132	-3.75427	-4.40612	-4.79481	-4.47242	0.555376

## Sheet: M1b_LeftLeg_NH
StancePhase	NEleL_Meas1	NEleL_Meas2	NEleL_Meas3	NEleL_Meas4	NEleL_Meas5	NEleL_Meas6	NEleL_Meas7	NEleL_Meas8	NEleL_Meas9	NEleL_Meas10	NEleL_Meas11	NEleL_Mean	NEleL_SD
0	-5.72226	-6.21563	-6.23968	-5.25523	-5.76515	-6.07544	-3.45125	-6.03251	-5.88978	-5.6975	-5.20451	-5.59536	0.789251
0.502513	-5.76893	-6.2487	-6.30947	-5.30152	-5.86215	-6.22335	-3.57874	-6.21558	-5.966	-5.76319	-5.33851	-5.68874	0.7814
1.00503	-5.86279	-6.308	-6.44487	-5.38704	-5.9569	-6.37088	-3.7313	-6.45047	-6.03907	-5.88784	-5.4744	-5.81033	0.779183
1.50754	-5.952	-6.36769	-6.56861	-5.46935	-6.03118	-6.49492	-3.86344	-6.65439	-6.0915	-6.00399	-5.59012	-5.91702	0.779877
2.01005	-6.0369	-6.42361	-6.67952	-5.54635	-6.10148	-6.61532	-4.00101	-6.85665	-6.14162	-6.11371	-5.70468	-6.02008	0.779926
2.51256	-6.11078	-6.47028	-6.77869	-5.61251	-6.16777	-6.73188	-4.12394	-7.03994	-6.18643	-6.21219	-5.81806	-6.11386	0.782629
3.01508	-6.18534	-6.52095	-6.8769	-5.68111	-6.21543	-6.83139	-4.23967	-7.21693	-6.21239	-6.31207	-5.91622	-6.20076	0.787389
3.51759	-6.25597	-6.56663	-6.95897	-5.74277	-6.25128	-6.91717	-4.35439	-7.3827	-6.23191	-6.40404	-6.00224	-6.27892	0.791069
4.0201	-6.3103	-6.59871	-7.02517	-5.78881	-6.28165	-6.99784	-4.45001	-7.52566	-6.24475	-6.47967	-6.08462	-6.34429	0.796787
4.52261	-6.35804	-6.63035	-7.08627	-5.83287	-6.29202	-7.06231	-4.53427	-7.66062	-6.23703	-6.55217	-6.15145	-6.39976	0.804944
5.02513	-6.40002	-6.65414	-7.12656	-5.86764	-6.28475	-7.10621	-4.61284	-7.77876	-6.22073	-6.61407	-6.19784	-6.44214	0.811304
5.52764	-6.42153	-6.65936	-7.1481	-5.8825	-6.2699	-7.14069	-4.6683	-7.87307	-6.19706	-6.65498	-6.23499	-6.46823	0.819249
6.03015	-6.42801	-6.65863	-7.16085	-5.89084	-6.23516	-7.1612	-4.70902	-7.95828	-6.15226	-6.68766	-6.25799	-6.48181	0.830105
6.53266	-6.42626	-6.64751	-7.14961	-5.88843	-6.17869	-7.15778	-4.74124	-8.02284	-6.09834	-6.7076	-6.25653	-6.47953	0.838481
7.03518	-6.40295	-6.61452	-7.11882	-5.86372	-6.11384	-7.14003	-4.74871	-8.06478	-6.0387	-6.7035	-6.24063	-6.45911	0.847803
7.53769	-6.3588	-6.57262	-7.07839	-5.83018	-6.03265	-7.11196	-4.74081	-8.0979	-5.95992	-6.68824	-6.21473	-6.42602	0.860096
8.0402	-6.30555	-6.52115	-7.01381	-5.78705	-5.92952	-7.0621	-4.72458	-8.10895	-5.87413	-6.66085	-6.16739	-6.37773	0.869286
8.54271	-6.23378	-6.44811	-6.93184	-5.72195	-5.81932	-6.99453	-4.68456	-8.101	-5.78644	-6.60937	-6.10334	-6.3122	0.878797
9.04523	-6.13905	-6.3662	-6.84201	-5.64785	-5.69905	-6.91996	-4.63102	-8.08578	-5.68306	-6.54634	-6.03424	-6.23587	0.890844
9.54774	-6.03519	-6.27778	-6.72997	-5.56703	-5.55947	-6.82966	-4.57148	-8.04895	-5.57557	-6.47395	-5.95158	-6.14733	0.899352
10.0503	-5.91811	-6.16985	-6.60441	-5.46626	-5.41469	-6.72024	-4.49074	-7.99818	-5.46998	-6.37948	-5.85238	-6.04403	0.907913
10.5528	-5.77853	-6.05388	-6.47386	-5.35736	-5.26672	-6.6048	-4.39968	-7.94183	-5.35187	-6.27441	-5.75071	-5.93215	0.918236
11.0553	-5.62925	-5.9347	-6.32378	-5.24542	-5.10349	-6.48099	-4.30575	-7.86537	-5.23197	-6.16361	-5.64449	-5.81171	0.924887
11.5578	-5.47229	-5.79857	-6.16462	-5.11642	-4.93636	-6.3393	-4.19361	-7.78044	-5.11715	-6.03357	-5.52433	-5.6797	0.931912
12.0603	-5.29542	-5.65538	-6.0035	-4.98062	-4.77221	-6.19032	-4.07461	-7.69109	-4.99234	-5.89411	-5.40164	-5.54102	0.939802
12.5628	-5.10808	-5.51263	-5.82579	-4.84562	-4.59757	-6.03957	-3.95606	-7.58384	-4.86737	-5.75254	-5.28241	-5.39741	0.944209
13.0653	-4.91866	-5.35622	-5.64367	-4.6969	-4.4196	-5.87537	-3.82251	-7.47344	-4.74987	-5.59481	-5.15488	-5.24599	0.949839
13.5678	-4.71469	-5.19432	-5.46259	-4.54277	-4.24948	-5.70184	-3.68591	-7.35909	-4.6242	-5.42886	-5.02377	-5.08977	0.955368
14.0704	-4.5004	-5.03684	-5.26797	-4.39315	-4.07401	-5.53082	-3.55341	-7.22964	-4.49932	-5.26432	-4.90147	-4.93194	0.957785
14.5729	-4.28922	-4.86953	-5.07362	-4.23334	-3.8953	-5.35339	-3.40931	-7.10179	-4.38374	-5.08702	-4.77872	-4.77045	0.96256
15.0754	-4.07074	-4.69842	-4.88297	-4.06944	-3.72774	-5.16563	-3.26615	-6.96975	-4.26152	-4.90274	-4.65182	-4.60608	0.966203
15.5779	-3.84282	-4.53543	-4.68165	-3.91348	-3.56018	-4.98162	-3.13057	-6.82597	-4.1408	-4.72328	-4.53521	-4.44282	0.967211
16.0804	-3.62123	-4.36633	-4.48493	-3.7509	-3.3893	-4.79909	-2.9865	-6.68769	-4.03099	-4.53467	-4.42607	-4.27979	0.971829
16.5829	-3.39973	-4.19468	-4.29396	-3.5854	-3.23115	-4.60761	-2.84691	-6.5446	-3.91582	-4.3404	-4.31363	-4.11581	0.974438
17.0854	-3.16981	-4.03404	-4.09483	-3.43083	-3.07801	-4.41833	-2.71768	-6.39381	-3.80249	-4.15414	-4.20916	-3.95483	0.975044
17.5879	-2.94672	-3.87057	-3.90413	-3.27318	-2.92139	-4.23712	-2.58231	-6.25147	-3.70113	-3.96246	-4.11769	-3.79711	0.98051
18.0905	-2.72989	-3.70517	-3.72054	-3.11355	-2.77715	-4.05107	-2.45413	-6.10359	-3.59516	-3.76633	-4.02555	-3.64019	0.983457
18.593	-2.50609	-3.55279	-3.53101	-2.96729	-2.64209	-3.86422	-2.3382	-5.95243	-3.4908	-3.58092	-3.93661	-3.4875	0.985078
19.0955	-2.2873	-3.40041	-3.35316	-2.82125	-2.50345	-3.68889	-2.21766	-5.81142	-3.39891	-3.39366	-3.8622	-3.33985	0.992434
19.598	-2.07945	-3.24629	-3.18314	-2.67381	-2.37516	-3.51487	-2.10631	-5.66418	-3.30287	-3.20284	-3.79098	-3.19454	0.99711
20.1005	-1.86731	-3.10645	-3.00907	-2.54146	-2.25924	-3.3375	-2.0084	-5.51822	-3.20793	-3.02482	-3.71796	-3.0544	1.00094
20.603	-1.65755	-2.9691	-2.84932	-2.41227	-2.14026	-3.17131	-1.90695	-5.38285	-3.12578	-2.84826	-3.65674	-2.92004	1.01056
21.1055	-1.46193	-2.82981	-2.69742	-2.28196	-2.02877	-3.01312	-1.81625	-5.24101	-3.03985	-2.66881	-3.60287	-2.78925	1.01759
21.608	-1.26618	-2.70535	-2.543	-2.16778	-1.93207	-2.85123	-1.73975	-5.105	-2.95443	-2.50373	-3.54454	-2.66482	1.02398
22.1106	-1.07021	-2.58546	-2.4048	-2.05943	-1.83391	-2.69715	-1.66039	-4.97896	-2.88202	-2.34331	-3.49266	-2.54621	1.03537
22.6131	-0.889686	-2.46311	-2.27385	-1.95	-1.74016	-2.55631	-1.59291	-4.84697	-2.80618	-2.18067	-3.45153	-2.43194	1.0445
23.1156	-0.714186	-2.35542	-2.14159	-1.85712	-1.66267	-2.41444	-1.53985	-4.72505	-2.73026	-2.03355	-3.40687	-2.32555	1.05315
23.6181	-0.536794	-2.25401	-2.02682	-1.77237	-1.58625	-2.27559	-1.48416	-4.61158	-2.66753	-1.89414	-3.36262	-2.22471	1.06535
24.1206	-0.374426	-2.14943	-1.91821	-1.68635	-1.51132	-2.15214	-1.4409	-4.49352	-2.60179	-1.75306	-3.33011	-2.1283	1.0758
24.6231	-0.222738	-2.05874	-1.80931	-1.61659	-1.45299	-2.03267	-1.41175	-4.38908	-2.53541	-1.62804	-3.29787	-2.04138	1.08583
25.1256	-0.0690563	-1.97577	-1.71864	-1.5568	-1.39893	-1.91215	-1.37972	-4.29091	-2.4824	-1.51336	-3.26123	-1.95991	1.09769
25.6281	0.0717436	-1.8888	-1.63274	-1.49527	-1.34402	-1.80544	-1.36022	-4.19029	-2.42689	-1.39731	-3.23421	-1.88213	1.10837
26.1307	0.197187	-1.81447	-1.54749	-1.44903	-1.30488	-1.70848	-1.35401	-4.10576	-2.37026	-1.29714	-3.21246	-1.81516	1.11873
26.6332	0.323639	-1.74899	-1.48075	-1.4141	-1.27346	-1.60892	-1.34422	-4.02484	-2.32722	-1.20943	-3.18436	-1.75388	1.12936
27.1357	0.441227	-1.67869	-1.41725	-1.37673	-1.23956	-1.51856	-1.34647	-3.9442	-2.28233	-1.12037	-3.16123	-1.69492	1.13957
27.6382	0.540902	-1.61937	-1.35527	-1.35299	-1.21936	-1.44236	-1.36054	-3.88072	-2.23597	-1.04631	-3.14748	-1.64722	1.14955
28.1407	0.639606	-1.56981	-1.3117	-1.34137	-1.20999	-1.36515	-1.3697	-3.81799	-2.2035	-0.986228	-3.12886	-1.60588	1.15864
28.6432	0.734287	-1.51473	-1.26966	-1.32645	-1.19732	-1.2911	-1.38966	-3.75852	-2.17	-0.92453	-3.10965	-1.56521	1.16825
29.1457	0.810765	-1.46875	-1.22994	-1.32297	-1.19513	-1.2324	-1.41928	-3.71569	-2.13482	-0.876199	-3.10135	-1.53507	1.17763
29.6482	0.883304	-1.43331	-1.20804	-1.33196	-1.20608	-1.17672	-1.44213	-3.67087	-2.11396	-0.842664	-3.09249	-1.51226	1.18526
30.1508	0.956299	-1.3919	-1.18587	-1.33673	-1.21367	-1.11887	-1.47401	-3.63214	-2.09303	-0.806939	-3.07863	-1.48868	1.19445
30.6533	1.01298	-1.3576	-1.16669	-1.35036	-1.2277	-1.07375	-1.5131	-3.60796	-2.07042	-0.782287	-3.074	-1.47372	1.20328
31.1558	1.06222	-1.33452	-1.16434	-1.37646	-1.256	-1.03657	-1.54345	-3.57941	-2.06264	-0.772647	-3.07427	-1.4671	1.20965
31.6583	1.11515	-1.30532	-1.15991	-1.3975	-1.28162	-0.99464	-1.58113	-3.55931	-2.05591	-0.760114	-3.06795	-1.45893	1.2186
32.1608	1.15558	-1.28117	-1.15906	-1.42465	-1.30924	-0.95989	-1.62393	-3.55025	-2.04759	-0.755962	-3.0666	-1.45662	1.22703
32.6633	1.18536	-1.26873	-1.17379	-1.46404	-1.35096	-0.936875	-1.65654	-3.53497	-2.05458	-0.766642	-3.07467	-1.46331	1.23237
33.1658	1.22038	-1.25025	-1.18468	-1.49781	-1.39136	-0.910107	-1.6954	-3.52969	-2.06369	-0.773808	-3.078	-1.46858	1.24114
33.6683	1.2481	-1.23467	-1.19974	-1.53495	-1.42948	-0.883929	-1.73793	-3.53094	-2.07116	-0.786485	-3.08106	-1.47657	1.24935
34.1709	1.26294	-1.23108	-1.22888	-1.58404	-1.48024	-0.870454	-1.76939	-3.52495	-2.09409	-0.813485	-3.09544	-1.49356	1.25402
34.6734	1.28256	-1.2217	-1.25261	-1.62733	-1.53156	-0.857156	-1.8065	-3.52974	-2.11984	-0.836456	-3.10968	-1.51	1.26254
35.1759	1.30047	-1.21309	-1.2811	-1.67142	-1.57699	-0.839047	-1.84624	-3.53627	-2.14356	-0.861921	-3.11953	-1.52625	1.27075
35.6784	1.3047	-1.21657	-1.32205	-1.72712	-1.63257	-0.831154	-1.8744	-3.53565	-2.18244	-0.900824	-3.1393	-1.55067	1.27525
36.1809	1.3114	-1.21484	-1.35628	-1.7772	-1.6909	-0.828618	-1.90795	-3.54589	-2.2245	-0.935264	-3.16461	-1.57588	1.28349
36.6834	1.32143	-1.21193	-1.39593	-1.82578	-1.74087	-0.818937	-1.94351	-3.55333	-2.26384	-0.969143	-3.18412	-1.59872	1.29188
37.1859	1.31872	-1.22113	-1.44641	-1.88561	-1.79771	-0.814283	-1.96744	-3.55475	-2.31771	-1.01535	-3.20947	-1.62829	1.29687
37.6884	1.31495	-1.22612	-1.48915	-1.9405	-1.85956	-0.819251	-1.997	-3.56639	-2.37487	-1.05697	-3.24501	-1.65999	1.30491
38.191	1.31816	-1.22827	-1.53801	-1.99202	-1.91197	-0.81853	-2.02852	-3.57133	-2.42842	-1.0953	-3.27663	-1.68826	1.3136
38.6935	1.31127	-1.24262	-1.59605	-2.05466	-1.96759	-0.816792	-2.0489	-3.57227	-2.49552	-1.14494	-3.3089	-1.72154	1.31972
39.196	1.29925	-1.25417	-1.64562	-2.11362	-2.03023	-0.826352	-2.07573	-3.58211	-2.56572	-1.19047	-3.35318	-1.758	1.32775
39.6985	1.29579	-1.26168	-1.70207	-2.16796	-2.08376	-0.834934	-2.10495	-3.58225	-2.63113	-1.23058	-3.39793	-1.79104	1.33669
40.201	1.28601	-1.2815	-1.76609	-2.23352	-2.13671	-0.837956	-2.12399	-3.58101	-2.70879	-1.28128	-3.43891	-1.82761	1.34424
40.7035	1.26716	-1.30034	-1.82127	-2.29724	-2.19792	-0.850785	-2.15064	-3.58665	-2.78912	-1.32898	-3.49014	-1.86781	1.35224
41.206	1.25596	-1.31432	-1.88421	-2.35566	-2.25146	-0.868864	-2.18035	-3.58078	-2.86336	-1.36978	-3.54693	-1.90543	1.36098
41.7085	1.24242	-1.34069	-1.95329	-2.42546	-2.3008	-0.880131	-2.20092	-3.57649	-2.94842	-1.42061	-3.59794	-1.94567	1.36958
42.2111	1.21658	-1.36813	-2.0136	-2.49555	-2.35883	-0.897191	-2.23019	-3.57678	-3.0357	-1.4699	-3.65447	-1.98943	1.37715
42.7136	1.19496	-1.39021	-2.08267	-2.56002	-2.41188	-0.924961	-2.2628	-3.5652	-3.11562	-1.51128	-3.72026	-2.03181	1.38477
43.2161	1.17431	-1.42462	-2.15669	-2.63604	-2.45814	-0.948516	-2.28677	-3.5585	-3.20492	-1.56219	-3.78091	-2.07664	1.39333
43.7186	1.13929	-1.46225	-2.22248	-2.7148	-2.51319	-0.972958	-2.31979	-3.55417	-3.29595	-1.61352	-3.84046	-2.12457	1.3995
44.2211	1.10298	-1.49428	-2.29831	-2.7882	-2.56736	-1.01083	-2.35581	-3.53941	-3.37841	-1.65661	-3.90927	-2.17232	1.40456
44.7236	1.0693	-1.53841	-2.37818	-2.87349	-2.61399	-1.0501	-2.38331	-3.53308	-3.46883	-1.7091	-3.97533	-2.22314	1.41112
45.2261	1.0202	-1.58792	-2.45083	-2.96419	-2.66966	-1.08659	-2.42004	-3.5274	-3.56079	-1.76443	-4.0341	-2.27689	1.41429
45.7286	0.96261	-1.63181	-2.53483	-3.0501	-2.72978	-1.13587	-2.45948	-3.51443	-3.6435	-1.81187	-4.0988	-2.33162	1.41481
46.2312	0.906683	-1.6873	-2.62205	-3.1479	-2.78349	-1.19355	-2.49063	-3.51334	-3.73348	-1.86864	-4.16441	-2.39074	1.41682
46.7337	0.834878	-1.75014	-2.70328	-3.25342	-2.84597	-1.248	-2.53134	-3.51165	-3.82571	-1.93074	-4.21968	-2.45319	1.41489
47.2362	0.746785	-1.80738	-2.79709	-3.35454	-2.91764	-1.31215	-2.5747	-3.50706	-3.90899	-1.9855	-4.2755	-2.51761	1.40869
47.7387	0.656909	-1.8753	-2.89348	-3.46697	-2.98434	-1.39099	-2.61036	-3.51704	-3.99972	-2.04925	-4.33568	-2.58784	1.40337
48.2412	0.551591	-1.95227	-2.98544	-3.58889	-3.05805	-1.46992	-2.65634	-3.52557	-4.09417	-2.1205	-4.38676	-2.66239	1.39418
48.7437	0.423356	-2.02391	-3.09121	-3.70656	-3.14438	-1.55436	-2.70538	-3.53631	-4.18058	-2.18493	-4.43347	-2.73979	1.3796
49.2462	0.28863	-2.10539	-3.19883	-3.8343	-3.22812	-1.65652	-2.74781	-3.56326	-4.27502	-2.25751	-4.48714	-2.82412	1.36518
49.7487	0.140437	-2.19792	-3.30328	-3.97254	-3.31707	-1.76393	-2.80179	-3.58843	-4.37462	-2.33922	-4.5374	-2.91416	1.34782
50.2513	-0.033758	-2.28599	-3.42166	-4.10632	-3.42158	-1.87212	-2.8596	-3.62099	-4.46674	-2.41449	-4.58098	-3.00766	1.32508
50.7538	-0.218198	-2.38317	-3.53997	-4.24832	-3.52689	-1.99539	-2.91185	-3.66967	-4.56654	-2.4966	-4.63213	-3.10807	1.3021
51.2563	-0.411844	-2.49291	-3.65516	-4.40133	-3.63544	-2.12762	-2.97616	-3.71581	-4.67155	-2.58908	-4.6872	-3.21492	1.27781
51.7588	-0.62996	-2.5985	-3.78301	-4.5497	-3.76042	-2.25625	-3.04321	-3.77265	-4.76823	-2.67555	-4.73605	-3.32487	1.24932
52.2613	-0.860583	-2.71113	-3.90832	-4.70421	-3.88878	-2.39252	-3.10319	-3.84198	-4.87087	-2.76739	-4.79028	-3.43993	1.22061
52.7638	-1.09534	-2.83609	-4.03046	-4.86971	-4.01719	-2.53937	-3.17254	-3.9065	-4.97796	-2.8705	-4.85428	-3.5609	1.19236
53.2663	-1.34955	-2.95604	-4.16421	-5.03006	-4.16019	-2.68151	-3.24102	-3.98217	-5.07581	-2.96802	-4.91488	-3.68395	1.16206
53.7688	-1.61693	-3.07979	-4.29366	-5.1937	-4.30828	-2.82347	-3.29947	-4.06467	-5.17846	-3.06899	-4.97667	-3.80946	1.13231
54.2714	-1.88333	-3.21487	-4.42058	-5.36738	-4.45332	-2.97592	-3.36453	-4.14067	-5.28602	-3.18138	-5.05038	-3.93985	1.10493
54.7739	-2.16105	-3.34419	-4.5583	-5.53502	-4.60987	-3.12656	-3.42639	-4.22782	-5.38498	-3.28834	-5.12497	-4.07159	1.0784
55.2764	-2.4501	-3.47436	-4.6904	-5.70296	-4.7731	-3.27146	-3.47715	-4.31677	-5.48926	-3.39664	-5.1966	-4.20353	1.0543
55.7789	-2.73345	-3.61508	-4.82086	-5.87992	-4.93113	-3.42466	-3.53404	-4.39938	-5.60032	-3.51642	-5.27852	-4.33943	1.03426
56.2814	-3.01852	-3.74988	-4.96161	-6.0505	-5.09682	-3.58103	-3.58763	-4.49321	-5.70423	-3.63151	-5.36619	-4.47647	1.01766
56.7839	-3.31176	-3.88298	-5.09614	-6.21883	-5.27042	-3.72959	-3.6309	-4.58482	-5.81398	-3.74632	-5.44908	-4.61226	1.00542
57.2864	-3.5968	-4.02585	-5.23069	-6.39528	-5.43781	-3.88194	-3.68131	-4.67186	-5.9313	-3.8728	-5.53811	-4.75125	0.997654
57.7889	-3.8753	-4.16299	-5.37565	-6.56545	-5.60875	-4.04158	-3.72906	-4.77006	-6.04154	-3.99564	-5.63695	-4.89118	0.994161
58.2915	-4.15858	-4.29618	-5.51453	-6.73122	-5.7884	-4.19471	-3.7676	-4.86308	-6.15658	-4.11675	-5.73253	-5.02911	0.995888
58.794	-4.43383	-4.43838	-5.65549	-6.90444	-5.96204	-4.34623	-3.81421	-4.9543	-6.27889	-4.24951	-5.82936	-5.1697	1.00118
59.2965	-4.69678	-4.5754	-5.8069	-7.07209	-6.13527	-4.50675	-3.85869	-5.05585	-6.39369	-4.37982	-5.93776	-5.31082	1.00987
59.799	-4.96104	-4.70655	-5.95232	-7.23392	-6.31731	-4.66482	-3.89507	-5.14998	-6.51213	-4.50714	-6.0469	-5.44974	1.02354
60.3015	-5.21923	-4.84586	-6.10139	-7.40288	-6.49448	-4.8169	-3.94059	-5.24523	-6.63759	-4.6459	-6.15326	-5.59121	1.03925
60.804	-5.462	-4.98067	-6.26022	-7.56748	-6.66764	-4.97629	-3.98479	-5.34898	-6.75523	-4.78351	-6.26969	-5.73241	1.05674
61.3065	-5.70224	-5.10785	-6.41263	-7.7253	-6.84873	-5.13796	-4.02226	-5.44386	-6.87539	-4.91704	-6.39166	-5.87136	1.07825
61.809	-5.93887	-5.24206	-6.56955	-7.88989	-7.02659	-5.29138	-4.07012	-5.54271	-7.00229	-5.06157	-6.50908	-6.0131	1.10029
62.3116	-6.1593	-5.37248	-6.73482	-8.05143	-7.19735	-5.44739	-4.11746	-5.6476	-7.12105	-5.20631	-6.63249	-6.15342	1.12261
62.8141	-6.37319	-5.49367	-6.8929	-8.20541	-7.37417	-5.609	-4.15931	-5.74333	-7.24115	-5.34605	-6.76508	-6.29121	1.14772
63.3166	-6.58558	-5.62062	-7.05585	-8.36568	-7.54957	-5.76278	-4.21257	-5.84573	-7.36763	-5.49614	-6.89403	-6.43238	1.17223
63.8191	-6.78313	-5.74458	-7.2253	-8.52429	-7.71555	-5.91304	-4.26589	-5.95155	-7.48569	-5.64778	-7.02358	-6.57094	1.19605
64.3216	-6.97057	-5.85808	-7.38665	-8.67488	-7.88489	-6.06935	-4.31486	-6.04919	-7.60405	-5.79365	-7.16318	-6.7063	1.2215
64.8241	-7.15778	-5.97609	-7.55275	-8.83117	-8.05448	-6.22044	-4.37616	-6.15595	-7.72866	-5.94897	-7.30208	-6.84587	1.24556
65.3266	-7.33319	-6.09221	-7.72306	-8.9872	-8.21326	-6.36269	-4.43807	-6.26365	-7.84499	-6.10706	-7.43681	-6.98202	1.26844
65.8291	-7.49579	-6.19716	-7.88414	-9.13487	-8.37205	-6.50838	-4.49671	-6.36539	-7.96102	-6.25869	-7.57931	-7.11396	1.29186
66.3317	-7.65809	-6.30558	-8.04943	-9.28746	-8.5323	-6.65269	-4.5685	-6.47813	-8.0835	-6.41854	-7.7249	-7.25083	1.31331
66.8342	-7.81234	-6.41345	-8.21648	-9.44103	-8.68125	-6.78569	-4.64126	-6.58954	-8.19803	-6.5821	-7.86394	-7.3841	1.33343
67.3367	-7.95216	-6.50999	-8.37329	-9.58605	-8.82659	-6.91767	-4.71164	-6.6978	-8.31163	-6.73851	-8.00642	-7.51198	1.35313
67.8392	-8.0902	-6.60914	-8.53377	-9.73503	-8.97398	-7.05174	-4.79568	-6.81765	-8.43168	-6.90152	-8.15522	-7.64506	1.3705
68.3417	-8.22396	-6.70937	-8.69371	-9.8861	-9.1105	-7.17545	-4.88077	-6.93373	-8.54389	-7.06881	-8.29827	-7.77496	1.38669
68.8442	-8.34321	-6.79869	-8.84263	-10.0286	-9.23993	-7.2931	-4.96407	-7.04936	-8.65435	-7.22815	-8.43976	-7.89835	1.4017
69.3467	-8.45841	-6.89009	-8.99455	-10.1739	-9.37131	-7.41419	-5.0612	-7.17561	-8.77101	-7.39204	-8.58871	-8.02646	1.41421
69.8492	-8.57274	-6.98454	-9.1436	-10.3221	-9.49317	-7.52858	-5.15916	-7.29585	-8.87983	-7.56031	-8.7351	-8.15227	1.42584
70.3518	-8.67417	-7.06924	-9.28076	-10.4616	-9.60503	-7.63315	-5.25563	-7.41811	-8.98596	-7.71973	-8.87583	-8.27084	1.43571
70.8543	-8.76899	-7.15593	-9.41985	-10.6024	-9.71815	-7.74012	-5.36574	-7.54888	-9.0979	-7.88131	-9.02233	-8.39287	1.44296
71.3568	-8.86521	-7.24807	-9.55336	-10.7462	-9.82373	-7.84557	-5.47612	-7.67191	-9.20181	-8.04699	-9.17016	-8.51356	1.4495
71.8593	-8.95134	-7.33232	-9.67382	-10.8807	-9.91711	-7.94035	-5.58501	-7.79897	-9.30185	-8.20302	-9.3102	-8.62679	1.45375
72.3618	-9.02839	-7.41901	-9.79467	-11.0143	-10.0102	-8.03466	-5.70699	-7.93139	-9.40692	-8.3587	-9.45178	-8.74155	1.45511
72.8643	-9.1075	-7.5139	-9.90717	-11.1502	-10.0978	-8.13205	-5.82843	-8.05487	-9.50344	-8.51807	-9.59735	-8.85553	1.45568
73.3668	-9.17984	-7.60336	-10.0056	-11.2758	-10.1716	-8.22099	-5.94795	-8.18361	-9.59456	-8.66707	-9.73522	-8.96233	1.4534
73.8693	-9.24079	-7.69573	-10.1031	-11.3972	-10.2428	-8.30588	-6.07946	-8.31387	-9.68956	-8.81309	-9.86901	-9.06822	1.44788
74.3719	-9.30215	-7.79821	-10.1902	-11.5194	-10.31	-8.39646	-6.20884	-8.4347	-9.77515	-8.96187	-10.0067	-9.17307	1.4414
74.8744	-9.35903	-7.89636	-10.2632	-11.6292	-10.3625	-8.48348	-6.33503	-8.5614	-9.8534	-9.09948	-10.1385	-9.27105	1.43175
75.3769	-9.40205	-7.9956	-10.3352	-11.7309	-10.409	-8.56413	-6.47114	-8.6858	-9.93385	-9.23136	-10.261	-9.36545	1.41868
75.8794	-9.44128	-8.10374	-10.3959	-11.8306	-10.4521	-8.65052	-6.60287	-8.80129	-10.0035	-9.36522	-10.3844	-9.4574	1.40467
76.3819	-9.47684	-8.20584	-10.4431	-11.9156	-10.4796	-8.73892	-6.72963	-8.92273	-10.0632	-9.48805	-10.5043	-9.54253	1.38756
76.8844	-9.49658	-8.30458	-10.4893	-11.9882	-10.4967	-8.82013	-6.86401	-9.03831	-10.1227	-9.60361	-10.6116	-9.62143	1.36705
77.3869	-9.50712	-8.40871	-10.523	-12.0559	-10.5094	-8.90362	-6.99168	-9.14602	-10.1695	-9.72148	-10.7145	-9.69554	1.34586
77.8894	-9.51359	-8.504	-10.5431	-12.107	-10.5056	-8.99217	-7.11243	-9.25861	-10.2034	-9.8295	-10.8149	-9.76221	1.32214
78.392	-9.5036	-8.59083	-10.5609	-12.142	-10.4865	-9.07369	-7.23822	-9.36171	-10.2346	-9.92925	-10.9013	-9.82024	1.29542
78.8945	-9.47897	-8.67917	-10.564	-12.1697	-10.4611	-9.15144	-7.35457	-9.4578	-10.251	-10.0313	-10.9765	-9.8705	1.26885
79.397	-9.44874	-8.75591	-10.5527	-12.1798	-10.419	-9.23353	-7.46149	-9.55625	-10.2513	-10.124	-11.0477	-9.91185	1.2411
79.8995	-9.40247	-8.81925	-10.5372	-12.1709	-10.3572	-9.30953	-7.5703	-9.64146	-10.246	-10.2064	-11.1053	-9.94236	1.21149
80.402	-9.33657	-8.88004	-10.5044	-12.1528	-10.2863	-9.37524	-7.66644	-9.71985	-10.2235	-10.2896	-11.1454	-9.96183	1.18361
80.9045	-9.2618	-8.92669	-10.4559	-12.1164	-10.1987	-9.44067	-7.75017	-9.79658	-10.1814	-10.3629	-11.1772	-9.96986	1.1567
81.407	-9.17145	-8.95527	-10.4008	-12.058	-10.0875	-9.50074	-7.83232	-9.85623	-10.1304	-10.4231	-11.1964	-9.96475	1.12979
81.9095	-9.05694	-8.97732	-10.3255	-11.9881	-9.96338	-9.54533	-7.89841	-9.90837	-10.0596	-10.4813	-11.1937	-9.94527	1.10699
82.4121	-8.92841	-8.98301	-10.2329	-11.8988	-9.82281	-9.58223	-7.94895	-9.95368	-9.9657	-10.5283	-11.1761	-9.91099	1.08782
82.9146	-8.78432	-8.96627	-10.1311	-11.7845	-9.65591	-9.61318	-7.99439	-9.97832	-9.85995	-10.5586	-11.1453	-9.86109	1.071
83.4171	-8.61291	-8.93889	-10.0061	-11.6559	-9.47259	-9.62569	-8.02026	-9.99401	-9.73248	-10.5837	-11.09	-9.79386	1.06125
83.9196	-8.42187	-8.89296	-9.86218	-11.5067	-9.27427	-9.62169	-8.02717	-9.99708	-9.57925	-10.5958	-11.0116	-9.70823	1.05764
84.4221	-8.21564	-8.8204	-9.70671	-11.3296	-9.04936	-9.60822	-8.02524	-9.97626	-9.41248	-10.5875	-10.9171	-9.60441	1.05814
84.9246	-7.98187	-8.7331	-9.52536	-11.1354	-8.80557	-9.57478	-8.00011	-9.9444	-9.22333	-10.57	-10.7971	-9.481	1.06785
85.4271	-7.72427	-8.62548	-9.32397	-10.9201	-8.54893	-9.51628	-7.95262	-9.89392	-9.00682	-10.5373	-10.6469	-9.33606	1.08439
85.9296	-7.45264	-8.48781	-9.1089	-10.6748	-8.26724	-9.44192	-7.89295	-9.817	-8.77586	-10.48	-10.4756	-9.17043	1.10441
86.4322	-7.15646	-8.33191	-8.86575	-10.4102	-7.96446	-9.34712	-7.80693	-9.72658	-8.52246	-10.4087	-10.28	-8.98368	1.1333
86.9347	-6.8343	-8.15497	-8.60196	-10.1248	-7.65053	-9.22152	-7.69567	-9.61186	-8.24055	-10.3192	-10.051	-8.7733	1.16748
87.4372	-6.49936	-7.9459	-8.32324	-9.80822	-7.31418	-9.07232	-7.56958	-9.4689	-7.9438	-10.2008	-9.79615	-8.54022	1.20228
87.9397	-6.14522	-7.71634	-8.01534	-9.47128	-6.95502	-8.90235	-7.41462	-9.30983	-7.62528	-10.0631	-9.52003	-8.28531	1.24346
88.4422	-5.76514	-7.46645	-7.68767	-9.1151	-6.58605	-8.69983	-7.23227	-9.1215	-7.27804	-9.90466	-9.21226	-8.00627	1.28742
88.9447	-5.37316	-7.18403	-7.34536	-8.72818	-6.19868	-8.46663	-7.03342	-8.90435	-6.91672	-9.71352	-8.87512	-7.70356	1.32847
89.4472	-4.96854	-6.8801	-6.97436	-8.32084	-5.78798	-8.2119	-6.80427	-8.66915	-6.53567	-9.49878	-8.51882	-7.37913	1.37236
89.9497	-4.54018	-6.5578	-6.5862	-7.89711	-5.36867	-7.92716	-6.5468	-8.40145	-6.12699	-9.26187	-8.13606	-7.03185	1.4167
90.4523	-4.10015	-6.2039	-6.18513	-7.44455	-4.93626	-7.60761	-6.27282	-8.10634	-5.7064	-8.99033	-7.72233	-6.66144	1.45538
90.9548	-3.65425	-5.82848	-5.75727	-6.97278	-4.48163	-7.26479	-5.96867	-7.7925	-5.26951	-8.6927	-7.28999	-6.27023	1.49337
91.4573	-3.18931	-5.43778	-5.31627	-6.4889	-4.01955	-6.897	-5.63709	-7.44496	-4.8075	-8.37379	-6.83857	-5.85916	1.53006
91.9598	-2.7132	-5.01804	-4.86522	-5.97985	-3.55074	-6.49422	-5.29092	-7.07353	-4.33727	-8.02108	-6.35847	-5.4275	1.55969
92.4623	-2.23826	-4.57826	-4.39052	-5.45425	-3.06282	-6.06568	-4.91661	-6.6839	-3.85581	-7.64229	-5.85964	-4.97709	1.58549
92.9648	-1.75221	-4.12806	-3.9081	-4.92227	-2.56895	-5.61814	-4.51778	-6.26184	-3.35341	-7.24551	-5.35	-4.51148	1.60855
93.4673	-1.25703	-3.65349	-3.4195	-4.37041	-2.07569	-5.14062	-4.10857	-5.82182	-2.84814	-6.81819	-4.81886	-4.03021	1.62427
93.9698	-0.769931	-3.16221	-2.91157	-3.80584	-1.56892	-4.63647	-3.67537	-5.36602	-2.33831	-6.36682	-4.26985	-3.53376	1.63367
94.4724	-0.282189	-2.66712	-2.40243	-3.24166	-1.05859	-4.11958	-3.223	-4.88236	-1.8131	-5.90275	-3.71759	-3.02821	1.63918
94.9749	0.21087	-2.15443	-1.89154	-2.66409	-0.557095	-3.58324	-2.76693	-4.38953	-1.29159	-5.41385	-3.15531	-2.51425	1.63808
95.4774	0.689804	-1.63006	-1.36656	-2.07844	-0.0503052	-3.02338	-2.29331	-3.88527	-0.773136	-4.90536	-2.57868	-1.99043	1.62937
95.9799	1.15734	-1.10999	-0.847726	-1.5005	0.456519	-2.45661	-1.80822	-3.36101	-0.245712	-4.39196	-2.0046	-1.46477	1.61611
96.4824	1.62419	-0.580675	-0.332168	-0.91666	0.94614	-1.8844	-1.32824	-2.83828	0.270827	-3.86219	-1.43423	-0.939608	1.59773
96.9849	2.07198	-0.045767	0.191211	-0.330058	1.43105	-1.29664	-0.838777	-2.30954	0.776136	-3.31953	-0.856796	-0.411522	1.57163
97.4874	2.49619	0.476341	0.700292	0.240894	1.91182	-0.706799	-0.347108	-1.77118	1.28349	-2.78141	-0.285798	0.110612	1.54108
97.9899	2.91198	0.99902	1.20094	0.809369	2.36844	-0.12538	0.130044	-1.24508	1.77267	-2.23679	0.268587	0.623073	1.50714
98.4925	3.30573	1.52113	1.70191	1.37435	2.80574	0.455252	0.605403	-0.722649	2.23642	-1.68712	0.815177	1.1283	1.46642
98.995	3.66123	2.01482	2.1737	1.90721	3.24674	1.04044	1.07506	-0.198976	2.71419	-1.16012	1.35829	1.62114	1.42458
99.4975	4.02473	2.54807	2.68046	2.47886	3.68499	1.66277	1.57487	0.361845	3.18202	-0.58439	1.92553	2.13998	1.37025
100	4.33449	2.99389	3.09156	2.95446	3.8154	1.90038	1.84724	0.669194	3.30274	-0.100442	2.14119	2.45001	1.32444

## Sheet: M1b_LeftLeg_NW
StancePhase	NDevL_Meas1	NDevL_Meas2	NDevL_Meas3	NDevL_Meas4	NDevL_Meas5	NDevL_Meas6	NDevL_Meas7	NDevL_Meas8	NDevL_Meas9	NDevL_Meas10	NDevL_Meas11	NDevL_Mean	NDevL_SD
0	-3.91597	-3.86636	-3.08347	-3.51538	-3.5179	-3.35788	-3.36256	-2.85845	-3.5534	-3.31708	-3.62245	-3.4519	0.309489
0.502513	-3.84969	-3.81388	-2.99824	-3.44366	-3.33191	-3.21016	-3.20838	-2.68848	-3.38181	-3.23953	-3.43201	-3.32707	0.330014
1.00503	-3.69561	-3.69403	-2.80938	-3.28506	-3.14663	-3.05995	-2.99269	-2.43562	-3.21378	-3.0691	-3.23627	-3.14892	0.35905
1.50754	-3.56112	-3.59292	-2.64817	-3.15056	-2.95165	-2.90295	-2.79507	-2.20785	-3.03797	-2.92419	-3.03414	-2.98242	0.387178
2.01005	-3.42079	-3.48625	-2.47947	-3.01222	-2.7533	-2.74549	-2.60622	-1.98361	-2.86492	-2.77563	-2.82905	-2.81427	0.414331
2.51256	-3.26268	-3.36417	-2.29826	-2.85992	-2.56139	-2.59753	-2.40476	-1.74084	-2.69866	-2.61305	-2.632	-2.63939	0.441966
3.01508	-3.10893	-3.25106	-2.12988	-2.71918	-2.3549	-2.43972	-2.20333	-1.50515	-2.51888	-2.46211	-2.42394	-2.46519	0.470809
3.51759	-2.95638	-3.13597	-1.95303	-2.57963	-2.14613	-2.27831	-2.01625	-1.27495	-2.34699	-2.31225	-2.21118	-2.29191	0.499315
4.0201	-2.78773	-3.00673	-1.76901	-2.4293	-1.94936	-2.13088	-1.81912	-1.03067	-2.18583	-2.15126	-2.01174	-2.1156	0.526709
4.52261	-2.6209	-2.88706	-1.6004	-2.29279	-1.74382	-1.98212	-1.62493	-0.800558	-2.01409	-2.00376	-1.81078	-1.94375	0.553561
5.02513	-2.46238	-2.76931	-1.42417	-2.16282	-1.53479	-1.82567	-1.4474	-0.574347	-1.85248	-1.86229	-1.602	-1.77433	0.582008
5.52764	-2.29178	-2.63836	-1.24493	-2.02412	-1.34226	-1.68262	-1.26152	-0.338746	-1.70525	-1.71138	-1.40698	-1.60436	0.608426
6.03015	-2.12036	-2.5175	-1.08344	-1.90061	-1.14798	-1.54779	-1.08102	-0.122815	-1.55004	-1.57493	-1.22116	-1.44251	0.632618
6.53266	-1.96316	-2.40251	-0.914954	-1.78798	-0.949258	-1.40441	-0.91871	0.0917488	-1.4067	-1.44857	-1.02792	-1.28477	0.660522
7.03518	-1.80043	-2.27535	-0.747244	-1.6678	-0.769268	-1.26913	-0.748936	0.310229	-1.2806	-1.3136	-0.844289	-1.12786	0.685855
7.53769	-1.63425	-2.15807	-0.598613	-1.5624	-0.59436	-1.14911	-0.586129	0.505759	-1.14821	-1.19236	-0.678143	-0.981444	0.707457
8.0402	-1.48545	-2.04973	-0.442971	-1.47053	-0.413947	-1.02356	-0.442143	0.703014	-1.02832	-1.08353	-0.508798	-0.840543	0.734447
8.54271	-1.33883	-1.92989	-0.291251	-1.37107	-0.251838	-0.898409	-0.290933	0.898365	-0.927366	-0.96571	-0.342408	-0.70085	0.758329
9.04523	-1.1869	-1.81888	-0.159031	-1.28434	-0.100969	-0.790973	-0.147727	1.06996	-0.821018	-0.859222	-0.196997	-0.572373	0.777289
9.54774	-1.05276	-1.71953	-0.0194792	-1.21244	0.0558378	-0.684596	-0.0235186	1.24629	-0.726956	-0.76622	-0.0561064	-0.450862	0.802729
10.0503	-0.929059	-1.60971	0.113304	-1.13225	0.196699	-0.572315	0.107931	1.41481	-0.652858	-0.663401	0.0871681	-0.330879	0.824521
10.5528	-0.800229	-1.50775	0.226741	-1.0617	0.320939	-0.475298	0.23048	1.56098	-0.573638	-0.568853	0.210941	-0.22158	0.840717
11.0553	-0.687513	-1.42026	0.347889	-1.00641	0.450322	-0.387517	0.333874	1.71407	-0.505723	-0.488548	0.320914	-0.120808	0.86389
11.5578	-0.593013	-1.32385	0.459684	-0.942027	0.567402	-0.291604	0.444405	1.85367	-0.457811	-0.398113	0.434607	-0.0224231	0.882891
12.0603	-0.49583	-1.23421	0.552891	-0.883846	0.663664	-0.204549	0.545038	1.97413	-0.404102	-0.313143	0.534523	0.0667789	0.896133
12.5628	-0.411159	-1.16134	0.654331	-0.841128	0.76297	-0.133345	0.626429	2.10243	-0.359577	-0.24348	0.613316	0.146314	0.916254
13.0653	-0.350099	-1.08099	0.744285	-0.789011	0.854427	-0.0566644	0.715007	2.21226	-0.333954	-0.164273	0.692675	0.222151	0.931753
13.5678	-0.290092	-1.00565	0.817095	-0.739802	0.922569	0.019246	0.793025	2.30762	-0.301033	-0.0881718	0.766195	0.291001	0.941802
14.0704	-0.23725	-0.94847	0.898815	-0.706245	0.990637	0.076938	0.852205	2.41038	-0.274472	-0.0285667	0.816081	0.350005	0.958155
14.5729	-0.209668	-0.884956	0.96739	-0.663527	1.05567	0.13366	0.919062	2.49099	-0.265353	0.0394138	0.860038	0.403884	0.969667
15.0754	-0.18738	-0.824117	1.02084	-0.6206	1.09705	0.196424	0.975203	2.56286	-0.247492	0.106537	0.905253	0.453143	0.976537
15.5779	-0.166266	-0.782042	1.08391	-0.593317	1.13473	0.243911	1.01341	2.64033	-0.233363	0.156289	0.930112	0.493428	0.988806
16.0804	-0.168132	-0.73468	1.13259	-0.557446	1.17415	0.282732	1.06016	2.69365	-0.235527	0.213023	0.941651	0.52747	0.996337
16.5829	-0.179361	-0.687365	1.16859	-0.518273	1.19189	0.330606	1.09637	2.74422	-0.227949	0.271229	0.958066	0.558912	1.00044
17.0854	-0.186321	-0.658785	1.21491	-0.494356	1.20232	0.370436	1.1158	2.79732	-0.221823	0.311669	0.962135	0.583028	1.0087
17.5879	-0.21041	-0.625957	1.24598	-0.462663	1.21869	0.39562	1.14469	2.82603	-0.231094	0.357562	0.947686	0.600557	1.01258
18.0905	-0.246786	-0.59038	1.26719	-0.42471	1.21756	0.427912	1.16326	2.85757	-0.229909	0.407255	0.937262	0.616929	1.01443
18.593	-0.274789	-0.572885	1.29933	-0.401397	1.20606	0.460972	1.16617	2.88762	-0.228075	0.439209	0.924735	0.627904	1.0189
19.0955	-0.311358	-0.552119	1.31573	-0.371544	1.20374	0.477484	1.17936	2.8949	-0.240851	0.474888	0.893326	0.633051	1.01944
19.598	-0.361391	-0.525692	1.32529	-0.332887	1.18992	0.495036	1.18243	2.90971	-0.24267	0.516543	0.861658	0.637995	1.01933
20.1005	-0.401298	-0.516092	1.34621	-0.308203	1.16356	0.520577	1.17093	2.91858	-0.241904	0.540838	0.83716	0.639124	1.02016
20.603	-0.440607	-0.504195	1.35112	-0.278679	1.14818	0.532735	1.17048	2.90802	-0.255072	0.566966	0.798954	0.636173	1.01751
21.1055	-0.493134	-0.483825	1.35222	-0.238281	1.12814	0.538354	1.16008	2.90832	-0.256993	0.601073	0.754754	0.6337	1.01532
21.608	-0.536837	-0.478671	1.3648	-0.211066	1.09434	0.555157	1.13618	2.89825	-0.254547	0.618634	0.722673	0.628083	1.01249
22.1106	-0.572025	-0.472399	1.36124	-0.181023	1.07152	0.565946	1.12401	2.87344	-0.265461	0.636112	0.685711	0.620644	1.00662
22.6131	-0.618624	-0.455234	1.35679	-0.138455	1.05093	0.564274	1.10202	2.86113	-0.265027	0.663424	0.637967	0.614473	1.00187
23.1156	-0.660177	-0.451528	1.36356	-0.108101	1.01658	0.571963	1.06759	2.8345	-0.258595	0.675445	0.601528	0.604797	0.995328
23.6181	-0.687649	-0.448161	1.35411	-0.0771459	0.991493	0.58259	1.04551	2.79872	-0.265035	0.685472	0.569986	0.595445	0.986234
24.1206	-0.723118	-0.431995	1.34644	-0.0324375	0.974839	0.578926	1.01377	2.77527	-0.260201	0.706934	0.526457	0.588626	0.978373
24.6231	-0.758677	-0.427456	1.34929	0.00122325	0.94564	0.578635	0.97065	2.73448	-0.247887	0.714708	0.488805	0.57722	0.968178
25.1256	-0.777576	-0.424974	1.33583	0.0331381	0.922547	0.588585	0.940521	2.69052	-0.248043	0.718572	0.463791	0.567538	0.95612
25.6281	-0.799684	-0.408365	1.32651	0.0796103	0.912796	0.58741	0.90095	2.65705	-0.237189	0.735151	0.430213	0.562224	0.944821
26.1307	-0.826964	-0.401538	1.32658	0.11639	0.892975	0.581967	0.851183	2.60458	-0.217546	0.739941	0.395041	0.551146	0.931258
26.6332	-0.838088	-0.398713	1.31024	0.149027	0.875229	0.589872	0.815147	2.55485	-0.210094	0.738966	0.37567	0.542009	0.916832
27.1357	-0.846837	-0.381046	1.30009	0.196593	0.873996	0.593855	0.770095	2.51244	-0.192115	0.751653	0.354817	0.539413	0.902237
27.6382	-0.864615	-0.371332	1.29785	0.235991	0.866233	0.587417	0.716251	2.451	-0.164258	0.754736	0.326057	0.530485	0.885933
28.1407	-0.869595	-0.367711	1.27919	0.268851	0.856157	0.592244	0.677121	2.39766	-0.148473	0.750338	0.310811	0.522417	0.87009
28.6432	-0.866858	-0.349116	1.26855	0.31654	0.863701	0.6018	0.629709	2.34759	-0.122891	0.76021	0.302404	0.522877	0.852976
29.1457	-0.875061	-0.336644	1.26412	0.357676	0.868961	0.598745	0.575185	2.28019	-0.0865776	0.762894	0.283576	0.517552	0.834995
29.6482	-0.876079	-0.332379	1.24349	0.389921	0.867788	0.600544	0.53657	2.2253	-0.0623739	0.756541	0.271594	0.510992	0.819001
30.1508	-0.865349	-0.313523	1.23252	0.436447	0.883306	0.613885	0.490611	2.16929	-0.0293382	0.764691	0.272949	0.514135	0.800796
30.6533	-0.865237	-0.298937	1.22594	0.47815	0.901181	0.617197	0.439295	2.09932	0.0150481	0.768218	0.266198	0.513306	0.782666
31.1558	-0.864798	-0.294582	1.20354	0.508803	0.909444	0.617061	0.40503	2.04503	0.04712	0.761339	0.257847	0.508713	0.76797
31.6583	-0.85068	-0.276461	1.19223	0.552853	0.931682	0.630874	0.364193	1.98547	0.086808	0.768806	0.265052	0.513712	0.75059
32.1608	-0.844664	-0.260708	1.18333	0.593993	0.960875	0.641155	0.319361	1.91678	0.138208	0.7743	0.270417	0.517549	0.734183
32.6633	-0.845052	-0.256983	1.15917	0.622275	0.978675	0.641149	0.292219	1.86551	0.176926	0.76825	0.267191	0.515394	0.722248
33.1658	-0.832246	-0.240647	1.14728	0.662831	1.00636	0.652387	0.258688	1.80551	0.221863	0.77601	0.276611	0.521331	0.707783
33.6683	-0.823314	-0.224682	1.13572	0.702559	1.0451	0.668217	0.221928	1.74214	0.278737	0.784472	0.291986	0.529351	0.695042
34.1709	-0.826211	-0.222183	1.10972	0.727999	1.07236	0.671142	0.20297	1.69623	0.322595	0.780505	0.295869	0.530091	0.687173
34.6734	-0.818888	-0.20847	1.09697	0.76434	1.10455	0.678592	0.177365	1.63896	0.371298	0.789452	0.305416	0.536326	0.677498
35.1759	-0.810507	-0.193042	1.08253	0.802016	1.15092	0.69729	0.148932	1.58422	0.432209	0.801757	0.327191	0.547592	0.670097
35.6784	-0.817223	-0.192118	1.05472	0.824392	1.18736	0.705662	0.138091	1.54523	0.479931	0.801065	0.339696	0.551528	0.667295
36.1809	-0.818734	-0.181589	1.041	0.856094	1.22343	0.710363	0.120038	1.4933	0.53122	0.812084	0.349387	0.557872	0.663773
36.6834	-0.814544	-0.167235	1.02366	0.891341	1.27537	0.72894	0.0992319	1.44949	0.59506	0.829031	0.373564	0.571264	0.662855
37.1859	-0.825915	-0.167999	0.994323	0.910684	1.32035	0.743997	0.0954717	1.41824	0.645718	0.832683	0.394877	0.578402	0.665729
37.6884	-0.838113	-0.160944	0.979809	0.937537	1.35988	0.748866	0.0835945	1.37376	0.698786	0.846448	0.406557	0.585108	0.669017
38.191	-0.841045	-0.147989	0.959987	0.970033	1.41525	0.76523	0.0687341	1.34227	0.764847	0.868423	0.430007	0.599613	0.674972
38.6935	-0.857012	-0.15035	0.929976	0.986381	1.46764	0.786545	0.0700887	1.31904	0.817934	0.876951	0.458659	0.609623	0.683569
39.196	-0.879601	-0.146824	0.91559	1.00826	1.51028	0.79537	0.062175	1.28369	0.872377	0.893553	0.475059	0.617266	0.693498
39.6985	-0.891011	-0.135404	0.894655	1.03785	1.56703	0.809256	0.0508551	1.26506	0.940299	0.920264	0.496507	0.632305	0.705894
40.201	-0.91034	-0.139016	0.865877	1.05167	1.62537	0.835061	0.0547587	1.24985	0.995559	0.933544	0.529747	0.644735	0.719642
40.7035	-0.940671	-0.138673	0.853642	1.06926	1.67107	0.851259	0.0481524	1.225	1.05116	0.952575	0.55327	0.654185	0.735327
41.206	-0.959853	-0.128459	0.834118	1.09689	1.72777	0.864582	0.0377245	1.21924	1.12073	0.983386	0.573582	0.669974	0.753125
41.7085	-0.980127	-0.132433	0.809594	1.11007	1.79073	0.892738	0.041617	1.21201	1.17811	1.00126	0.608117	0.684699	0.770949
42.2111	-1.01339	-0.134319	0.80268	1.12565	1.8398	0.918426	0.0340063	1.19884	1.23494	1.02264	0.639447	0.697156	0.790987
42.7136	-1.0373	-0.124479	0.788303	1.15383	1.89549	0.935051	0.0226256	1.20562	1.30635	1.05742	0.660654	0.71487	0.812723
43.2161	-1.05484	-0.127571	0.772275	1.1696	1.96147	0.964492	0.0252288	1.20648	1.36621	1.08029	0.693147	0.732434	0.833074
43.7186	-1.08437	-0.130489	0.775067	1.18661	2.01407	1.00038	0.016039	1.20598	1.42466	1.10446	0.730223	0.749331	0.855558
44.2211	-1.10742	-0.120136	0.770713	1.21867	2.06838	1.02535	0.00372931	1.22468	1.49816	1.14345	0.754122	0.770881	0.879385
44.7236	-1.11711	-0.121169	0.768282	1.24076	2.13626	1.05708	0.00547753	1.23388	1.56065	1.17193	0.782073	0.792556	0.900387
45.2261	-1.13452	-0.123972	0.78571	1.26284	2.19353	1.10267	-0.00459633	1.24663	1.62073	1.19951	0.820766	0.81539	0.923142
45.7286	-1.14854	-0.112293	0.796381	1.30181	2.2482	1.14061	-0.0170121	1.27615	1.69617	1.24291	0.848436	0.842983	0.947089
46.2312	-1.14377	-0.11018	0.812341	1.33304	2.31892	1.17761	-0.0151624	1.29357	1.76118	1.27732	0.871569	0.870585	0.966996
46.7337	-1.1401	-0.111749	0.848739	1.36236	2.38365	1.23151	-0.0249029	1.31922	1.8228	1.30841	0.907746	0.900698	0.988067
47.2362	-1.136	-0.0979937	0.878662	1.40933	2.44164	1.28496	-0.0357601	1.35773	1.90015	1.35566	0.939466	0.936168	1.01026
47.7387	-1.11049	-0.0917439	0.916976	1.45037	2.51564	1.33108	-0.0315893	1.38291	1.96782	1.39538	0.959887	0.971477	1.02757
48.2412	-1.07834	-0.0909216	0.975799	1.48718	2.58797	1.39167	-0.0381045	1.42061	2.03132	1.42915	0.990796	1.00974	1.04518
48.7437	-1.04768	-0.0740879	1.02811	1.54167	2.64931	1.46018	-0.0440297	1.46648	2.11099	1.47877	1.02573	1.05413	1.0636
49.2462	-0.995996	-0.0621132	1.09097	1.59203	2.72428	1.51855	-0.0339331	1.4997	2.18184	1.52223	1.04728	1.09862	1.07686
49.7487	-0.930205	-0.0566167	1.17292	1.63589	2.80225	1.58392	-0.0336891	1.54908	2.24757	1.55701	1.07341	1.14559	1.08969
50.2513	-0.866942	-0.0342783	1.24674	1.69712	2.86682	1.66285	-0.0315507	1.60155	2.32948	1.60676	1.11154	1.1991	1.10293
50.7538	-0.786947	-0.0136111	1.33151	1.75638	2.94158	1.73262	-0.0130214	1.64336	2.40287	1.6519	1.14061	1.25339	1.11156
51.2563	-0.68809	-0.000251535	1.43238	1.80748	3.02409	1.79874	-0.00438138	1.70326	2.46951	1.68609	1.16801	1.3088	1.11968
51.7588	-0.592314	0.0300932	1.52276	1.87564	3.09221	1.87838	0.00632094	1.76038	2.55165	1.73444	1.21208	1.37015	1.12763
52.2613	-0.487106	0.0614338	1.62416	1.9444	3.16533	1.95301	0.0326163	1.80922	2.62512	1.78028	1.2559	1.43312	1.13195
52.7638	-0.361359	0.0840543	1.73844	2.00338	3.2493	2.01473	0.0478849	1.87569	2.6901	1.81339	1.29304	1.49533	1.1363
53.2663	-0.237893	0.122675	1.84028	2.07818	3.31893	2.08531	0.0648082	1.93314	2.76991	1.85936	1.34552	1.56184	1.13971
53.7688	-0.11345	0.164351	1.95326	2.15528	3.38729	2.15789	0.0964001	1.98526	2.84121	1.90465	1.40696	1.63083	1.1404
54.2714	0.0299545	0.195773	2.07575	2.2204	3.46825	2.21408	0.116209	2.05293	2.90254	1.9352	1.45959	1.69733	1.14223
54.7739	0.172937	0.241705	2.1839	2.29918	3.53679	2.27174	0.137863	2.10655	2.97822	1.97671	1.52081	1.76604	1.14248
55.2764	0.308612	0.292745	2.30298	2.38181	3.59829	2.33814	0.17388	2.15905	3.04578	2.01932	1.59751	1.83801	1.14059
55.7789	0.458549	0.332408	2.42783	2.45082	3.67311	2.39107	0.197963	2.22417	3.10214	2.04592	1.66763	1.90651	1.14124
56.2814	0.610784	0.384939	2.53654	2.53143	3.73936	2.4374	0.224593	2.2724	3.17236	2.08183	1.73738	1.97536	1.13996
56.7839	0.749696	0.444769	2.65589	2.61788	3.7939	2.4956	0.265649	2.32469	3.23482	2.12119	1.82448	2.04805	1.13648
57.2864	0.896466	0.492669	2.77717	2.68985	3.86109	2.54781	0.294839	2.38621	3.28457	2.14419	1.91107	2.1169	1.13661
57.7889	1.04902	0.551745	2.88091	2.77142	3.9247	2.58702	0.327227	2.4304	3.34736	2.17496	1.98959	2.18494	1.13469
58.2915	1.18568	0.620387	2.99497	2.8609	3.97328	2.63584	0.373898	2.48399	3.40258	2.21178	2.08176	2.25682	1.12993
58.794	1.32294	0.676998	3.10724	2.93547	4.03235	2.68766	0.408467	2.54281	3.44381	2.23245	2.18081	2.32464	1.12928
59.2965	1.469	0.742897	3.20121	3.01732	4.09324	2.72427	0.446614	2.58565	3.49758	2.25935	2.26816	2.39139	1.12691
59.799	1.60002	0.820467	3.30554	3.1089	4.13755	2.76394	0.49866	2.64223	3.54462	2.29486	2.36125	2.46164	1.12088
60.3015	1.72446	0.886254	3.40494	3.18542	4.18889	2.81402	0.538175	2.69936	3.57707	2.31498	2.46713	2.52734	1.11897
60.804	1.85936	0.959265	3.48628	3.2667	4.2473	2.85215	0.581467	2.74324	3.62217	2.3397	2.56319	2.5928	1.11607
61.3065	1.98314	1.04585	3.57848	3.35936	4.2895	2.88538	0.638145	2.80366	3.66203	2.37548	2.6556	2.66151	1.10887
61.809	2.0944	1.12126	3.66324	3.43732	4.33445	2.93237	0.681867	2.85962	3.6874	2.39707	2.76254	2.72469	1.10537
62.3116	2.2158	1.20165	3.73104	3.51752	4.39088	2.97525	0.729779	2.90607	3.72603	2.42156	2.86581	2.78922	1.10182
62.8141	2.33207	1.2972	3.81042	3.61058	4.43335	3.00722	0.790901	2.96996	3.76148	2.45929	2.95773	2.85729	1.09365
63.3166	2.43195	1.38242	3.88035	3.68966	4.47385	3.05127	0.839119	3.02446	3.78305	2.48435	3.06068	2.91829	1.0883
63.8191	2.5394	1.4702	3.93504	3.76829	4.52875	3.101	0.892345	3.07378	3.81875	2.51048	3.16791	2.98236	1.08382
64.3216	2.64837	1.57426	4.00215	3.86081	4.57343	3.13841	0.958897	3.13939	3.85352	2.55166	3.26061	3.05105	1.07475
64.8241	2.73968	1.66898	4.0583	3.94026	4.61135	3.18214	1.01275	3.1912	3.87497	2.58195	3.35678	3.11076	1.06731
65.3266	2.834	1.76352	4.10159	4.01638	4.66464	3.23977	1.07242	3.24236	3.91103	2.61135	3.46378	3.17462	1.06144
65.8291	2.93573	1.87487	4.1583	4.10691	4.71237	3.28895	1.14541	3.30673	3.9479	2.6572	3.55869	3.24482	1.05143
66.3317	3.02135	1.97787	4.20302	4.18547	4.74907	3.33672	1.20571	3.35389	3.97138	2.69414	3.648	3.30424	1.04182
66.8342	3.10429	2.07772	4.23761	4.25771	4.80003	3.40176	1.27238	3.40486	4.00926	2.72822	3.75042	3.36766	1.03411
67.3367	3.19875	2.1943	4.28641	4.3444	4.85054	3.46593	1.35204	3.46457	4.0491	2.77968	3.84747	3.43938	1.02313
67.8392	3.28131	2.30352	4.32225	4.42034	4.8868	3.52196	1.41864	3.50548	4.07508	2.82438	3.93144	3.4992	1.01152
68.3417	3.35553	2.40643	4.35073	4.48698	4.93429	3.59263	1.49173	3.55461	4.11479	2.8642	4.02523	3.56156	1.00164
68.8442	3.44276	2.52527	4.39381	4.56759	4.98623	3.67112	1.57707	3.60743	4.15727	2.9218	4.12192	3.63384	0.98972
69.3467	3.524	2.63759	4.42313	4.63882	5.02197	3.73863	1.64853	3.64203	4.1851	2.97485	4.20232	3.69427	0.976634
69.8492	3.59203	2.74011	4.44791	4.69785	5.06401	3.81325	1.72619	3.68863	4.22559	3.02097	4.28471	3.75466	0.964568
70.3518	3.67112	2.85681	4.48746	4.76996	5.11426	3.90215	1.81488	3.73357	4.26924	3.08466	4.37645	3.8255	0.951815
70.8543	3.75026	2.96731	4.51266	4.83423	5.14758	3.98198	1.88848	3.76267	4.29712	3.14591	4.45399	3.88565	0.938067
71.3568	3.81258	3.06395	4.53626	4.88363	5.1809	4.05894	1.9676	3.8064	4.33615	3.19807	4.52395	3.94258	0.92413
71.8593	3.88069	3.1718	4.57452	4.94482	5.22472	4.1514	2.05613	3.84322	4.37844	3.26682	4.60525	4.00889	0.91078
72.3618	3.95371	3.27304	4.59797	4.9999	5.25249	4.24028	2.12795	3.86819	4.40363	3.33495	4.67896	4.06646	0.897442
72.8643	4.00832	3.35577	4.62252	5.03781	5.27362	4.31734	2.20425	3.90889	4.43825	3.39164	4.73732	4.11779	0.882537
73.3668	4.06127	3.44573	4.66099	5.08603	5.30601	4.40506	2.28805	3.93802	4.476	3.46326	4.80366	4.17583	0.869033
73.8693	4.12227	3.52839	4.68382	5.13019	5.32478	4.49589	2.35347	3.96019	4.49524	3.53593	4.87086	4.22737	0.857103
74.3719	4.16612	3.58846	4.70953	5.1556	5.33058	4.56984	2.42254	3.99732	4.522	3.59512	4.91951	4.2706	0.842367
74.8744	4.20069	3.65238	4.74711	5.18995	5.34667	4.64465	2.49754	4.01881	4.55166	3.66721	4.96835	4.31682	0.828899
75.3769	4.24454	3.70989	4.76716	5.22282	5.35277	4.72706	2.55301	4.03831	4.56153	3.74199	5.0247	4.35852	0.818511
75.8794	4.2753	3.74314	4.79066	5.23617	5.34087	4.79268	2.61171	4.06976	4.57713	3.80118	5.0647	4.39121	0.80475
76.3819	4.29021	3.77867	4.82286	5.25702	5.33693	4.84767	2.675	4.08224	4.59561	3.87023	5.09522	4.42288	0.791374
76.8844	4.31302	3.81055	4.83538	5.279	5.32778	4.91068	2.71769	4.09721	4.59329	3.9425	5.13529	4.45113	0.782254
77.3869	4.32822	3.81835	4.85192	5.28084	5.29761	4.96225	2.7631	4.11931	4.59501	3.99633	5.16561	4.47078	0.770432
77.8894	4.32271	3.82738	4.87409	5.28801	5.27188	4.99443	2.81166	4.12051	4.5996	4.05581	5.17851	4.48587	0.757953
78.392	4.32081	3.83573	4.87524	5.29808	5.24581	5.03059	2.83851	4.12807	4.58239	4.11847	5.19751	4.49738	0.750103
78.8945	4.31669	3.82042	4.88119	5.28689	5.19739	5.0633	2.86764	4.13686	4.56741	4.16027	5.21514	4.5012	0.741042
79.397	4.28925	3.80474	4.88968	5.27767	5.14845	5.07301	2.89851	4.12453	4.5552	4.20376	5.21187	4.49788	0.730516
79.8995	4.25885	3.79079	4.87597	5.27204	5.1031	5.07872	2.90675	4.1214	4.52031	4.25091	5.20661	4.48959	0.723847
80.402	4.23048	3.75356	4.86744	5.24372	5.03576	5.08765	2.91689	4.11302	4.48598	4.27602	5.20636	4.47426	0.717519
80.9045	4.17919	3.71368	4.85797	5.2134	4.96226	5.07589	2.92738	4.08495	4.45448	4.29941	5.18694	4.4505	0.709668
81.407	4.1177	3.67713	4.82521	5.18695	4.89511	5.05064	2.9143	4.06754	4.39978	4.32731	5.15538	4.41973	0.704288
81.9095	4.061	3.61741	4.79776	5.1368	4.80812	5.03086	2.9026	4.03835	4.34413	4.33274	5.13055	4.38185	0.700265
82.4121	3.98499	3.55204	4.76569	5.08071	4.70914	4.99699	2.88966	3.99231	4.29139	4.33308	5.09283	4.33535	0.695555
82.9146	3.89238	3.49081	4.70948	5.02862	4.61727	4.94158	2.8521	3.95659	4.21484	4.33844	5.03482	4.27972	0.69212
83.4171	3.80511	3.40657	4.6584	4.95235	4.50845	4.88818	2.81537	3.90297	4.13542	4.32106	4.98008	4.21582	0.689954
83.9196	3.70421	3.31354	4.59885	4.86625	4.38136	4.82903	2.77587	3.83616	4.0584	4.2948	4.92085	4.14357	0.688283
84.4221	3.58166	3.22516	4.51447	4.78401	4.25939	4.74503	2.71093	3.77738	3.95637	4.27346	4.83799	4.06053	0.687527
84.9246	3.462	3.11438	4.43471	4.67743	4.12347	4.65542	2.64641	3.69543	3.84905	4.22927	4.7507	3.96711	0.68691
85.4271	3.33467	2.99189	4.34261	4.55719	3.96387	4.567	2.57767	3.60429	3.74328	4.17257	4.66573	3.86553	0.687689
85.9296	3.18254	2.87453	4.22552	4.44043	3.80605	4.45599	2.48279	3.51708	3.6116	4.12073	4.5592	3.75241	0.690235
86.4322	3.02835	2.73611	4.1126	4.29983	3.63851	4.32998	2.388	3.4029	3.47288	4.04685	4.43836	3.62676	0.691271
86.9347	2.87211	2.58366	3.98395	4.14232	3.44474	4.2075	2.28778	3.28375	3.33582	3.95761	4.32139	3.49278	0.693617
87.4372	2.69127	2.43692	3.83082	3.98811	3.24946	4.0691	2.16124	3.16346	3.17325	3.87345	4.1883	3.34776	0.699222
87.9397	2.50295	2.27121	3.68145	3.81144	3.05004	3.9081	2.03509	3.01489	3.00314	3.76899	4.03181	3.18901	0.701601
88.4422	2.31787	2.08978	3.51337	3.61543	2.82522	3.74781	1.90309	2.86573	2.83593	3.64706	3.87497	3.02148	0.703791
88.9447	2.11266	1.9149	3.3219	3.42288	2.59625	3.5803	1.74556	2.71023	2.64486	3.53064	3.70966	2.84453	0.710637
89.4472	1.89617	1.72416	3.13396	3.21031	2.36949	3.38732	1.58961	2.52767	2.44698	3.39652	3.51756	2.65452	0.71318
89.9497	1.68792	1.5173	2.92518	2.97725	2.12166	3.18825	1.42833	2.34842	2.25446	3.24368	3.31828	2.45552	0.712965
90.4523	1.46842	1.31874	2.69532	2.74859	1.86822	2.98961	1.24327	2.15793	2.0413	3.09704	3.11858	2.24973	0.717998
90.9548	1.23703	1.10901	2.46961	2.50377	1.62371	2.76897	1.0618	1.94411	1.82365	2.936	2.89619	2.03399	0.718624
91.4573	1.0183	0.884487	2.22263	2.23881	1.36553	2.53516	0.876361	1.73696	1.61544	2.7557	2.66021	1.80996	0.713651
91.9598	0.800103	0.670965	1.95859	1.97999	1.10177	2.30683	0.669858	1.51505	1.39159	2.58237	2.42951	1.58242	0.713395
92.4623	0.572524	0.452246	1.70066	1.71012	0.85308	2.06613	0.469812	1.27614	1.16717	2.39868	2.1864	1.35027	0.70963
92.9648	0.360303	0.221317	1.42295	1.42194	0.600032	1.80853	0.268196	1.04686	0.957641	2.19643	1.92661	1.11189	0.69843
93.4673	0.160693	0.00455307	1.13392	1.14251	0.342428	1.55765	0.0492854	0.80149	0.738754	2.00292	1.6741	0.873483	0.690846
93.9698	-0.0431981	-0.21077	0.854245	0.858394	0.104223	1.30677	-0.159307	0.547659	0.524057	1.8048	1.42246	0.637213	0.681586
94.4724	-0.230942	-0.43497	0.558199	0.559289	-0.128826	1.04033	-0.365979	0.30615	0.330171	1.59108	1.1564	0.398264	0.665322
94.9749	-0.395538	-0.641972	0.257994	0.272251	-0.365068	0.778309	-0.585133	0.0499317	0.133381	1.38931	0.896179	0.162695	0.652159
95.4774	-0.557428	-0.841003	-0.0286017	-0.0122712	-0.580178	0.527768	-0.789324	-0.204581	-0.0548374	1.19015	0.648956	-0.0637589	0.639915
95.9799	-0.704424	-1.0457	-0.326817	-0.307377	-0.781724	0.268835	-0.987453	-0.444238	-0.217166	0.979746	0.394838	-0.288316	0.624126
96.4824	-0.821519	-1.23117	-0.621472	-0.586878	-0.984951	0.0110742	-1.19308	-0.694586	-0.377159	0.784851	0.143205	-0.506517	0.612704
96.9849	-0.928843	-1.40317	-0.898001	-0.85649	-1.16799	-0.227457	-1.37943	-0.932643	-0.52582	0.60012	-0.0880965	-0.709801	0.605193
97.4874	-1.02479	-1.57835	-1.1809	-1.13201	-1.3309	-0.462987	-1.55618	-1.15385	-0.64527	0.408992	-0.31561	-0.906533	0.59996
97.9899	-1.08962	-1.73361	-1.45272	-1.38899	-1.49375	-0.699499	-1.73665	-1.38019	-0.75893	0.236564	-0.543751	-1.09465	0.601714
98.4925	-1.13946	-1.87106	-1.70191	-1.62925	-1.63836	-0.913504	-1.89405	-1.58351	-0.859629	0.0813672	-0.749361	-1.26352	0.609067
98.995	-1.18381	-2.00845	-1.94939	-1.86784	-1.76126	-1.11469	-2.04016	-1.77021	-0.931036	-0.074066	-0.942313	-1.42211	0.62278
99.4975	-1.20164	-2.13595	-2.20146	-2.10514	-1.88819	-1.33424	-2.20283	-1.97422	-0.996178	-0.219827	-1.15365	-1.58303	0.646956
100	-1.20313	-2.22643	-2.38713	-2.28674	-1.93051	-1.41698	-2.27955	-2.07252	-1.01933	-0.324436	-1.23331	-1.67092	0.671736

## Sheet: M1b_RightLeg_NH
StancePhase	NEleR_Meas1	NEleR_Meas2	NEleR_Meas3	NEleR_Meas4	NEleR_Meas5	NEleR_Meas6	NEleR_Meas7	NEleR_Meas8	NEleR_Meas9	NEleR_Meas10	NEleR_Meas11	NEleR_Mean	NEleR_SD
0	-6.0908	-8.66408	-8.23022	-8.15489	-12.2323	-9.41482	-7.20063	-9.81048	-8.69315	-11.3249	-9.77093	-9.05337	1.74526
0.502513	-6.2162	-8.81599	-8.30699	-8.2382	-12.2634	-9.34496	-7.20807	-9.82066	-8.72437	-11.3374	-10.08	-9.12329	1.73309
1.00503	-6.34512	-8.97254	-8.38234	-8.39734	-12.3168	-9.28274	-7.21269	-9.833	-8.74798	-11.3572	-10.4297	-9.20704	1.73078
1.50754	-6.45013	-9.1151	-8.44031	-8.53752	-12.3583	-9.2149	-7.21408	-9.83611	-8.75114	-11.3733	-10.7123	-9.27303	1.73384
2.01005	-6.55241	-9.26183	-8.4955	-8.66638	-12.3868	-9.13489	-7.20576	-9.82569	-8.74551	-11.3811	-10.9757	-9.33015	1.73936
2.51256	-6.65085	-9.41038	-8.54914	-8.78045	-12.398	-9.05289	-7.18276	-9.79558	-8.73349	-11.3743	-11.2111	-9.37627	1.74536
3.01508	-6.7337	-9.54642	-8.58887	-8.89029	-12.4011	-8.96735	-7.15891	-9.75605	-8.70356	-11.3622	-11.4106	-9.41083	1.75408
3.51759	-6.80275	-9.67458	-8.617	-8.98725	-12.3891	-8.86675	-7.12701	-9.70425	-8.65854	-11.3415	-11.5767	-9.4314	1.76434
4.0201	-6.86611	-9.7976	-8.64072	-9.06351	-12.3547	-8.75566	-7.07921	-9.63009	-8.60688	-11.3022	-11.7147	-9.43739	1.7732
4.52261	-6.91512	-9.90066	-8.64874	-9.13008	-12.307	-8.63909	-7.02883	-9.54217	-8.53886	-11.2519	-11.8188	-9.42921	1.78178
5.02513	-6.9416	-9.98429	-8.63572	-9.17963	-12.2404	-8.50558	-6.96965	-9.44259	-8.45004	-11.192	-11.8824	-9.40218	1.79082
5.52764	-6.95362	-10.0546	-8.61084	-9.20244	-12.1461	-8.35259	-6.89117	-9.31924	-8.35096	-11.1107	-11.9101	-9.35475	1.79774
6.03015	-6.95231	-10.0992	-8.56932	-9.20915	-12.0332	-8.19011	-6.80564	-9.17674	-8.23842	-11.0124	-11.9049	-9.29013	1.8021
6.53266	-6.92643	-10.1156	-8.50124	-9.19561	-11.8993	-8.01362	-6.70909	-9.02223	-8.10326	-10.9035	-11.8602	-9.20456	1.80574
7.03518	-6.87778	-10.1134	-8.41492	-9.15173	-11.7352	-7.81503	-6.58985	-8.84486	-7.95493	-10.7738	-11.7739	-9.09504	1.80723
7.53769	-6.81627	-10.0848	-8.31421	-9.08882	-11.5511	-7.60419	-6.46027	-8.64524	-7.79872	-10.6239	-11.6538	-8.96739	1.80464
8.0402	-6.73633	-10.0247	-8.18837	-9.00661	-11.3478	-7.38573	-6.32008	-8.43515	-7.62445	-10.4647	-11.5023	-8.82148	1.80001
8.54271	-6.63146	-9.94468	-8.04092	-8.89477	-11.1156	-7.14958	-6.15717	-8.2077	-7.43626	-10.2894	-11.3138	-8.65285	1.79384
9.04523	-6.51181	-9.84205	-7.8822	-8.76463	-10.8647	-6.89967	-5.98389	-7.95903	-7.24564	-10.0943	-11.0904	-8.46712	1.78313
9.54774	-6.38169	-9.70921	-7.70451	-8.61907	-10.5983	-6.64754	-5.80325	-7.7029	-7.045	-9.89176	-10.8419	-8.26774	1.76872
10.0503	-6.23128	-9.55773	-7.50448	-8.44705	-10.306	-6.38626	-5.60235	-7.43732	-6.83101	-9.67927	-10.5685	-8.05012	1.75339
10.5528	-6.0628	-9.38974	-7.29484	-8.25903	-9.99699	-6.11157	-5.39258	-7.15406	-6.61704	-9.44899	-10.2654	-7.81755	1.73479
11.0553	-5.88774	-9.1957	-7.07428	-8.06054	-9.67707	-5.83667	-5.17972	-6.86579	-6.4016	-9.21205	-9.93929	-7.5755	1.71136
11.5578	-5.70147	-8.98529	-6.83394	-7.83985	-9.33523	-5.56229	-4.95014	-6.57618	-6.1753	-8.97111	-9.59966	-7.32095	1.6868
12.0603	-5.49702	-8.76533	-6.58429	-7.60609	-8.97967	-5.2783	-4.71385	-6.27417	-5.94878	-8.71569	-9.24363	-7.05517	1.66136
12.5628	-5.28509	-8.52547	-6.33194	-7.36729	-8.619	-4.99358	-4.47937	-5.96902	-5.72827	-8.45381	-8.86849	-6.78376	1.63157
13.0653	-5.07146	-8.27217	-6.06644	-7.11124	-8.24201	-4.71743	-4.23269	-5.67006	-5.50232	-8.19346	-8.48464	-6.50581	1.59957
13.5678	-4.84641	-8.01638	-5.79223	-6.84549	-7.85577	-4.43947	-3.98218	-5.36572	-5.27505	-7.92389	-8.09913	-6.22197	1.5684
14.0704	-4.6123	-7.74833	-5.52228	-6.58042	-7.47149	-4.16004	-3.73886	-5.06002	-5.05888	-7.64853	-7.70622	-5.93703	1.53511
14.5729	-4.38233	-7.47033	-5.24918	-6.30366	-7.07792	-3.89345	-3.48854	-4.76672	-4.84505	-7.3797	-7.30711	-5.65127	1.49903
15.0754	-4.15267	-7.19637	-4.96962	-6.02091	-6.68056	-3.63492	-3.23747	-4.47612	-4.62957	-7.10864	-6.91454	-5.36558	1.46399
15.5779	-3.91592	-6.91853	-4.69871	-5.74472	-6.29298	-3.37607	-2.99882	-4.18591	-4.42682	-6.8333	-6.53104	-5.08389	1.42947
16.0804	-3.68357	-6.63444	-4.43568	-5.4628	-5.90395	-3.12987	-2.75839	-3.91201	-4.23452	-6.56824	-6.14971	-4.80665	1.39341
16.5829	-3.46213	-6.35955	-4.17063	-5.17867	-5.51703	-2.90043	-2.51995	-3.64861	-4.04188	-6.30856	-5.77661	-4.53491	1.35793
17.0854	-3.24073	-6.08895	-3.91534	-4.90661	-5.14755	-2.67488	-2.29838	-3.38722	-3.86003	-6.04683	-5.42376	-4.27185	1.32425
17.5879	-3.02092	-5.81557	-3.67656	-4.63447	-4.7842	-2.45873	-2.07965	-3.14297	-3.69457	-5.79719	-5.08762	-4.01749	1.29141
18.0905	-2.81594	-5.55456	-3.44143	-4.36315	-4.4278	-2.26386	-1.86471	-2.91531	-3.53199	-5.55985	-4.76206	-3.77279	1.2594
18.593	-2.62064	-5.3048	-3.21396	-4.10807	-4.09451	-2.0795	-1.66961	-2.69074	-3.37613	-5.32313	-4.45688	-3.53981	1.22866
19.0955	-2.42571	-5.05522	-3.0068	-3.85735	-3.77278	-1.90098	-1.48079	-2.48072	-3.23895	-5.0981	-4.17926	-3.31788	1.20041
19.598	-2.24185	-4.81905	-2.80952	-3.60898	-3.46034	-1.74276	-1.29624	-2.29029	-3.1096	-4.89048	-3.91998	-3.1081	1.17447
20.1005	-2.0746	-4.59967	-2.61711	-3.37911	-3.17375	-1.60188	-1.13292	-2.10347	-2.98319	-4.68649	-3.67613	-2.91167	1.14875
20.603	-1.91115	-4.38343	-2.44421	-3.15658	-2.9018	-1.4657	-0.97831	-1.92601	-2.87396	-4.49211	-3.45906	-2.72657	1.12552
21.1055	-1.7518	-4.18029	-2.28725	-2.9366	-2.63927	-1.3444	-0.827609	-1.76833	-2.77801	-4.31796	-3.26919	-2.55461	1.10667
21.608	-1.60925	-3.99812	-2.13403	-2.73587	-2.40307	-1.24465	-0.698449	-1.61527	-2.68344	-4.15085	-3.09489	-2.39708	1.08799
22.1106	-1.47726	-3.82213	-1.9959	-2.54452	-2.18305	-1.15197	-0.579849	-1.46602	-2.60153	-3.99048	-2.93838	-2.2501	1.07056
22.6131	-1.3454	-3.65765	-1.87785	-2.35512	-1.9713	-1.06727	-0.464305	-1.33483	-2.53696	-3.8507	-2.80988	-2.11557	1.05884
23.1156	-1.2241	-3.51613	-1.76485	-2.18461	-1.7849	-1.00386	-0.369755	-1.21031	-2.47516	-3.72149	-2.70319	-1.99621	1.0485
23.6181	-1.11875	-3.38334	-1.66065	-2.02474	-1.61528	-0.952435	-0.287123	-1.085	-2.42014	-3.59616	-2.60805	-1.88652	1.03802
24.1206	-1.01597	-3.25918	-1.5771	-1.86556	-1.45205	-0.904005	-0.206419	-0.974283	-2.38349	-3.48937	-2.5315	-1.78717	1.033
24.6231	-0.915808	-3.15766	-1.50192	-1.72385	-1.31219	-0.871948	-0.145546	-0.872631	-2.35332	-3.39624	-2.47972	-1.7028	1.03094
25.1256	-0.831295	-3.06682	-1.42965	-1.59337	-1.1892	-0.85659	-0.097719	-0.767041	-2.32469	-3.30483	-2.44161	-1.62753	1.02836
25.6281	-0.756315	-2.98109	-1.37465	-1.46191	-1.07059	-0.84312	-0.0507452	-0.671075	-2.31167	-3.22791	-2.41122	-1.56003	1.02968
26.1307	-0.68026	-2.91556	-1.3319	-1.34578	-0.973001	-0.83822	-0.0221064	-0.586113	-2.30938	-3.16678	-2.39842	-1.50614	1.03454
26.6332	-0.613806	-2.86196	-1.28856	-1.24108	-0.892348	-0.851452	-0.00748583	-0.495922	-2.30556	-3.10635	-2.40371	-1.46075	1.03955
27.1357	-0.562755	-2.80987	-1.25597	-1.13366	-0.814327	-0.869213	0.00729107	-0.409581	-2.31141	-3.05513	-2.41428	-1.42081	1.04693
27.6382	-0.513633	-2.77375	-1.23815	-1.03904	-0.754823	-0.888008	0.00566938	-0.335188	-2.33077	-3.02043	-2.43007	-1.39256	1.05688
28.1407	-0.466296	-2.7502	-1.21947	-0.955891	-0.712258	-0.921735	-0.0105636	-0.256274	-2.34868	-2.98677	-2.46108	-1.37175	1.06771
28.6432	-0.433924	-2.7252	-1.20386	-0.868532	-0.670765	-0.964448	-0.0255499	-0.175636	-2.3692	-2.95676	-2.50207	-1.35418	1.08048
29.1457	-0.410394	-2.71113	-1.20271	-0.791358	-0.645017	-1.00404	-0.054479	-0.106645	-2.40344	-2.94238	-2.54178	-1.34667	1.09435
29.6482	-0.384725	-2.71	-1.20334	-0.725782	-0.636004	-1.05166	-0.098139	-0.0357177	-2.43923	-2.9306	-2.58571	-1.34554	1.10893
30.1508	-0.367408	-2.70587	-1.20061	-0.655016	-0.626631	-1.11161	-0.139408	0.0412616	-2.4719	-2.91755	-2.64116	-1.34508	1.12575
30.6533	-0.364377	-2.70762	-1.20882	-0.59208	-0.629952	-1.1689	-0.191784	0.108159	-2.51539	-2.91765	-2.69848	-1.35335	1.14288
31.1558	-0.362156	-2.72243	-1.22284	-0.541327	-0.649492	-1.22621	-0.258696	0.17313	-2.56466	-2.92271	-2.75055	-1.36799	1.15988
31.6583	-0.360439	-2.7342	-1.23021	-0.485397	-0.667334	-1.29549	-0.322249	0.246633	-2.60795	-2.92308	-2.80665	-1.38058	1.17899
32.1608	-0.372632	-2.74714	-1.24254	-0.4357	-0.694595	-1.36599	-0.393981	0.312996	-2.65658	-2.93282	-2.86946	-1.39986	1.19825
32.6633	-0.393035	-2.77262	-1.26394	-0.399466	-0.737307	-1.43035	-0.47988	0.37358	-2.71433	-2.95008	-2.92714	-1.42678	1.21673
33.1658	-0.410719	-2.79611	-1.27922	-0.359006	-0.777215	-1.50194	-0.561692	0.443459	-2.76669	-2.96112	-2.97806	-1.44985	1.23666
33.6683	-0.43619	-2.81662	-1.29269	-0.323616	-0.823263	-1.57916	-0.648696	0.51056	-2.81792	-2.97695	-3.0325	-1.4761	1.25634
34.1709	-0.475737	-2.84831	-1.31593	-0.302915	-0.883864	-1.64821	-0.749224	0.569107	-2.87887	-3.00225	-3.08769	-1.51126	1.27506
34.6734	-0.515978	-2.87995	-1.33663	-0.279094	-0.940835	-1.71694	-0.845103	0.635865	-2.93757	-3.02174	-3.13228	-1.54275	1.29487
35.1759	-0.556205	-2.90552	-1.35007	-0.258942	-1.0007	-1.79338	-0.943142	0.704553	-2.98955	-3.04123	-3.1701	-1.57312	1.31374
35.6784	-0.609474	-2.94033	-1.37076	-0.254208	-1.07397	-1.86391	-1.05379	0.763093	-3.0484	-3.071	-3.20983	-1.61205	1.33124
36.1809	-0.669819	-2.97772	-1.39387	-0.247433	-1.14302	-1.92684	-1.15934	0.826584	-3.10913	-3.09713	-3.24402	-1.64925	1.35013
36.6834	-0.725678	-3.00731	-1.40747	-0.242768	-1.21188	-1.99534	-1.26393	0.895677	-3.16027	-3.11923	-3.26456	-1.68207	1.3679
37.1859	-0.786674	-3.04373	-1.42345	-0.253853	-1.2931	-2.06245	-1.37974	0.954136	-3.2129	-3.15129	-3.2798	-1.72117	1.38338
37.6884	-0.858668	-3.08558	-1.44628	-0.264043	-1.37021	-2.1176	-1.48989	1.01242	-3.27076	-3.18346	-3.295	-1.76082	1.40035
38.191	-0.928159	-3.11927	-1.46135	-0.274777	-1.4448	-2.1722	-1.59578	1.07797	-3.31977	-3.20926	-3.29992	-1.79521	1.4169
38.6935	-0.993946	-3.15692	-1.47335	-0.301272	-1.53117	-2.22914	-1.71104	1.13329	-3.36421	-3.24377	-3.2914	-1.83299	1.43024
39.196	-1.06886	-3.2023	-1.49424	-0.328099	-1.61424	-2.27415	-1.82024	1.18197	-3.41487	-3.28299	-3.28009	-1.87256	1.44405
39.6985	-1.14751	-3.24012	-1.51232	-0.353907	-1.69298	-2.31106	-1.92217	1.23673	-3.46023	-3.31555	-3.26632	-1.90777	1.45803
40.201	-1.21862	-3.27852	-1.52333	-0.39504	-1.78285	-2.35077	-2.03174	1.28202	-3.49601	-3.35463	-3.23931	-1.94444	1.46854
40.7035	-1.2917	-3.32605	-1.54224	-0.437553	-1.87034	-2.38245	-2.1353	1.31377	-3.53571	-3.40259	-3.20171	-1.9829	1.47783
41.206	-1.37315	-3.36768	-1.56487	-0.477258	-1.95178	-2.40044	-2.22906	1.34774	-3.57488	-3.44513	-3.16455	-2.01828	1.48712
41.7085	-1.45019	-3.40672	-1.57989	-0.531113	-2.04339	-2.41819	-2.32872	1.37337	-3.60271	-3.49087	-3.12411	-2.05478	1.49337
42.2111	-1.52169	-3.45556	-1.59977	-0.586921	-2.13367	-2.43377	-2.42257	1.37973	-3.6307	-3.548	-3.0726	-2.09323	1.49739
42.7136	-1.60085	-3.50114	-1.62963	-0.637769	-2.21657	-2.43499	-2.50438	1.38257	-3.66365	-3.60211	-3.01885	-2.12976	1.50084
43.2161	-1.68354	-3.5416	-1.65546	-0.700859	-2.30879	-2.43097	-2.59024	1.37816	-3.68879	-3.65586	-2.97245	-2.16822	1.50176
43.7186	-1.75934	-3.59158	-1.68261	-0.766265	-2.40107	-2.42969	-2.67095	1.3504	-3.71146	-3.72186	-2.9265	-2.21008	1.50005
44.2211	-1.83835	-3.6415	-1.72363	-0.824783	-2.48504	-2.41885	-2.73827	1.31207	-3.74388	-3.78844	-2.8778	-2.25168	1.49724
44.7236	-1.92837	-3.68464	-1.7673	-0.893708	-2.5773	-2.39917	-2.80865	1.26709	-3.77613	-3.85193	-2.83892	-2.29627	1.49211
45.2261	-2.01795	-3.73632	-1.80995	-0.965706	-2.67089	-2.3853	-2.87571	1.19758	-3.80518	-3.92699	-2.81434	-2.34643	1.48411
45.7286	-2.10635	-3.79173	-1.86691	-1.02946	-2.7554	-2.37209	-2.92939	1.11139	-3.8458	-4.00677	-2.79426	-2.3988	1.4748
46.2312	-2.20719	-3.84027	-1.93402	-1.10182	-2.847	-2.35228	-2.98594	1.01956	-3.89449	-4.08194	-2.78008	-2.45504	1.46377
46.7337	-2.31662	-3.89618	-2.00003	-1.17819	-2.9414	-2.34056	-3.04169	0.905734	-3.94088	-4.1663	-2.78392	-2.51819	1.44991
47.2362	-2.42362	-3.9598	-2.07736	-1.24564	-3.02652	-2.34185	-3.08498	0.771479	-3.99667	-4.25885	-2.80296	-2.58607	1.43456
47.7387	-2.53708	-4.01769	-2.17041	-1.32053	-3.11782	-2.34418	-3.13154	0.633065	-4.06601	-4.3463	-2.8266	-2.65865	1.41833
48.2412	-2.66367	-4.0812	-2.26461	-1.40147	-3.21358	-2.35431	-3.18067	0.478934	-4.13516	-4.4389	-2.86037	-2.73773	1.39994
48.7437	-2.79095	-4.15563	-2.36473	-1.47435	-3.30019	-2.38406	-3.2194	0.304585	-4.20839	-4.54145	-2.91253	-2.82246	1.38005
49.2462	-2.91681	-4.22622	-2.48181	-1.55453	-3.39176	-2.42204	-3.26245	0.128545	-4.29605	-4.63912	-2.97408	-2.91239	1.35998
49.7487	-3.05341	-4.29997	-2.6034	-1.64324	-3.48893	-2.46368	-3.31147	-0.0540856	-4.38626	-4.73671	-3.03734	-3.00714	1.33909
50.2513	-3.19622	-4.38623	-2.72515	-1.72485	-3.57689	-2.52252	-3.35178	-0.253273	-4.4745	-4.84392	-3.11114	-3.10604	1.31733
50.7538	-3.33372	-4.47059	-2.86091	-1.81261	-3.66812	-2.59452	-3.39602	-0.452211	-4.5733	-4.94743	-3.19849	-3.20981	1.29557
51.2563	-3.47381	-4.555	-3.0052	-1.90967	-3.76585	-2.66724	-3.44769	-0.648951	-4.67703	-5.04601	-3.28734	-3.31671	1.27414
51.7588	-3.62278	-4.65188	-3.14652	-1.99916	-3.85466	-2.75038	-3.49122	-0.85733	-4.77434	-5.15252	-3.37524	-3.42509	1.25297
52.2613	-3.76851	-4.74897	-3.29618	-2.09208	-3.9454	-2.84942	-3.53745	-1.06534	-4.87539	-5.25762	-3.47227	-3.53715	1.23178
52.7638	-3.90855	-4.84316	-3.45731	-2.19396	-4.04376	-2.95016	-3.59264	-1.26463	-4.98303	-5.35443	-3.57607	-3.65161	1.21133
53.2663	-4.05455	-4.94863	-3.61548	-2.28766	-4.13409	-3.05356	-3.64105	-1.46989	-5.08353	-5.45649	-3.67509	-3.76546	1.19259
53.7688	-4.20246	-5.05684	-3.77523	-2.38213	-4.22517	-3.17157	-3.69162	-1.67561	-5.18091	-5.56017	-3.77258	-3.8813	1.17415
54.2714	-4.34111	-5.16022	-3.94674	-2.48535	-4.32485	-3.29495	-3.75272	-1.86869	-5.28495	-5.65439	-3.87717	-3.99919	1.15624
54.7739	-4.47792	-5.27305	-4.118	-2.58041	-4.4175	-3.41539	-3.80847	-2.06179	-5.38452	-5.75067	-3.98155	-4.11539	1.1412
55.2764	-4.61932	-5.39127	-4.28515	-2.67401	-4.50967	-3.545	-3.86543	-2.25665	-5.47584	-5.85147	-4.07711	-4.2319	1.12709
55.7789	-4.75395	-5.50365	-4.46123	-2.77637	-4.6112	-3.68353	-3.93384	-2.43793	-5.57153	-5.94341	-4.17146	-4.34983	1.11299
56.2814	-4.87931	-5.62274	-4.64081	-2.87127	-4.70692	-3.81738	-3.99813	-2.61378	-5.66711	-6.03374	-4.26968	-4.46553	1.10227
56.7839	-5.00697	-5.74926	-4.81319	-2.96311	-4.80106	-3.95267	-4.06239	-2.79239	-5.75249	-6.1303	-4.36164	-4.5805	1.09315
57.2864	-5.13402	-5.86962	-4.98913	-3.06412	-4.90508	-4.09778	-4.13844	-2.95891	-5.83825	-6.22002	-4.4437	-4.69628	1.08348
57.7889	-5.25011	-5.99322	-5.17145	-3.15913	-5.00447	-4.24042	-4.21142	-3.11541	-5.92806	-6.30463	-4.52601	-4.80948	1.07734
58.2915	-5.36277	-6.12532	-5.34671	-3.25013	-5.1009	-4.37771	-4.28293	-3.27453	-6.00942	-6.39581	-4.60913	-4.9214	1.07336
58.794	-5.47931	-6.25164	-5.51938	-3.35097	-5.20698	-4.52206	-4.36615	-3.42466	-6.08677	-6.48332	-4.68256	-5.03398	1.06815
59.2965	-5.58959	-6.37741	-5.69907	-3.44776	-5.30916	-4.66821	-4.44733	-3.56153	-6.17025	-6.56312	-4.74836	-5.1438	1.06639
59.799	-5.69124	-6.51171	-5.87468	-3.54	-5.40659	-4.80568	-4.52562	-3.69973	-6.24966	-6.64845	-4.81674	-5.25183	1.06741
60.3015	-5.79592	-6.64131	-6.0429	-3.64258	-5.51278	-4.94441	-4.61519	-3.83293	-6.32165	-6.73372	-4.88378	-5.36065	1.06626
60.804	-5.90134	-6.76688	-6.21618	-3.7431	-5.61562	-5.08832	-4.7037	-3.9515	-6.39885	-6.80998	-4.94113	-5.46696	1.06793
61.3065	-5.99721	-6.90029	-6.38968	-3.83846	-5.71192	-5.22451	-4.78788	-4.06898	-6.47725	-6.88943	-4.996	-5.57106	1.07331
61.809	-6.0904	-7.03092	-6.55363	-3.94416	-5.81584	-5.35556	-4.88251	-4.18535	-6.54721	-6.97213	-5.05642	-5.67583	1.07582
62.3116	-6.18821	-7.15489	-6.71828	-4.04938	-5.91704	-5.49224	-4.97701	-4.28751	-6.61921	-7.046	-5.11492	-5.77861	1.07961
62.8141	-6.2808	-7.2853	-6.88643	-4.14848	-6.01019	-5.62566	-5.06584	-4.38541	-6.69699	-7.11998	-5.16721	-5.8793	1.08803
63.3166	-6.36541	-7.41507	-7.04557	-4.257	-6.10983	-5.74978	-5.16412	-4.4852	-6.76848	-7.19964	-5.22374	-5.98035	1.09376
63.8191	-6.4535	-7.53614	-7.19987	-4.36589	-6.20769	-5.87648	-5.26332	-4.57297	-6.838	-7.27214	-5.288	-6.07946	1.09868
64.3216	-6.54353	-7.66106	-7.35832	-4.46711	-6.29655	-6.00477	-5.35586	-4.65329	-6.9155	-7.34153	-5.35035	-6.17708	1.10819
64.8241	-6.62566	-7.78692	-7.51045	-4.57589	-6.39103	-6.12288	-5.4569	-4.73726	-6.99099	-7.41783	-5.41123	-6.27519	1.11613
65.3266	-6.70669	-7.90253	-7.65294	-4.68519	-6.48518	-6.2376	-5.56014	-4.81289	-7.06113	-7.48997	-5.48143	-6.37052	1.12158
65.8291	-6.79447	-8.01844	-7.79731	-4.78496	-6.57009	-6.35598	-5.65618	-4.87865	-7.13816	-7.55644	-5.55886	-6.4645	1.13042
66.3317	-6.87964	-8.13617	-7.939	-4.88983	-6.66015	-6.4665	-5.75975	-4.94842	-7.21796	-7.62973	-5.63427	-6.56013	1.13878
66.8342	-6.95909	-8.24285	-8.06865	-4.99515	-6.75176	-6.56764	-5.86671	-5.01446	-7.29085	-7.70249	-5.71293	-6.65205	1.14394
67.3367	-7.04383	-8.34587	-8.19574	-5.0892	-6.83451	-6.67076	-5.96598	-5.06955	-7.36668	-7.76783	-5.80345	-6.74122	1.15087
67.8392	-7.13221	-8.45096	-8.32292	-5.18582	-6.92211	-6.77025	-6.07135	-5.12765	-7.44867	-7.83814	-5.89906	-6.83356	1.15768
68.3417	-7.21387	-8.54521	-8.43836	-5.2828	-7.01317	-6.85718	-6.18079	-5.18659	-7.52462	-7.9109	-5.99337	-6.92244	1.16118
68.8442	-7.29463	-8.63215	-8.54578	-5.36709	-7.09586	-6.94138	-6.28175	-5.23474	-7.59835	-7.97526	-6.09503	-7.00564	1.16529
69.3467	-7.38177	-8.72096	-8.65376	-5.45142	-7.18261	-7.02573	-6.38669	-5.28328	-7.67902	-8.04113	-6.20813	-7.09223	1.16946
69.8492	-7.46582	-8.8002	-8.75251	-5.53609	-7.27391	-7.09842	-6.49573	-5.33579	-7.75637	-8.11143	-6.32274	-7.17718	1.17053
70.3518	-7.54297	-8.86907	-8.83874	-5.60721	-7.35665	-7.16268	-6.59518	-5.37849	-7.82659	-8.17352	-6.43669	-7.25344	1.17163
70.8543	-7.62345	-8.93891	-8.92336	-5.67616	-7.44152	-7.22797	-6.69596	-5.41768	-7.90089	-8.23311	-6.55957	-7.33078	1.17327
71.3568	-7.70545	-9.00091	-9.00225	-5.74583	-7.53082	-7.28522	-6.80026	-5.4621	-7.97456	-8.29785	-6.69005	-7.40866	1.17237
71.8593	-7.77809	-9.05011	-9.06635	-5.80179	-7.61046	-7.3292	-6.89368	-5.49856	-8.03759	-8.35567	-6.81785	-7.4763	1.17101
72.3618	-7.84591	-9.09859	-9.12457	-5.85376	-7.68917	-7.37086	-6.98531	-5.52748	-8.09877	-8.40692	-6.94557	-7.54063	1.1706
72.8643	-7.91522	-9.14131	-9.1798	-5.90701	-7.77088	-7.40831	-7.07939	-5.56111	-8.16044	-8.46234	-7.08126	-7.6061	1.16865
73.3668	-7.97573	-9.16979	-9.22082	-5.94676	-7.84084	-7.43064	-7.16122	-5.58952	-8.21008	-8.51267	-7.21865	-7.66152	1.16601
73.8693	-8.02212	-9.19538	-9.25107	-5.9808	-7.90547	-7.44474	-7.23793	-5.60724	-8.25054	-8.5529	-7.34943	-7.70888	1.16424
74.3719	-8.06284	-9.21715	-9.27915	-6.01645	-7.9702	-7.45675	-7.31577	-5.62767	-8.28996	-8.59483	-7.47966	-7.75549	1.16186
74.8744	-8.09519	-9.22399	-9.29589	-6.03895	-8.02016	-7.45556	-7.38014	-5.64587	-8.31801	-8.6337	-7.61347	-7.79281	1.1591
75.3769	-8.10745	-9.22485	-9.29764	-6.05382	-8.05959	-7.44043	-7.4361	-5.65147	-8.33047	-8.6601	-7.741	-7.81845	1.15685
75.8794	-8.10271	-9.22286	-9.29487	-6.07023	-8.09579	-7.42221	-7.49169	-5.65631	-8.33789	-8.68435	-7.85747	-7.83967	1.15416
76.3819	-8.08697	-9.20545	-9.28362	-6.07373	-8.11466	-7.39522	-7.53268	-5.66129	-8.33597	-8.70679	-7.97029	-7.85152	1.15137
76.8844	-8.0508	-9.17804	-9.25434	-6.06746	-8.11866	-7.35135	-7.56182	-5.65303	-8.31497	-8.7152	-8.07861	-7.84948	1.14897
77.3869	-7.98889	-9.14738	-9.21511	-6.06217	-8.1172	-7.30046	-7.58857	-5.63938	-8.28354	-8.71628	-8.17137	-7.83912	1.14592
77.8894	-7.91034	-9.10109	-9.1687	-6.04402	-8.0976	-7.24493	-7.59937	-5.62672	-8.24495	-8.71529	-8.24796	-7.81827	1.14257
78.392	-7.81489	-9.04042	-9.1035	-6.01367	-8.06058	-7.17314	-7.59467	-5.60111	-8.1878	-8.69949	-8.31531	-7.78223	1.13968
78.8945	-7.69243	-8.97493	-9.0219	-5.98313	-8.01755	-7.08865	-7.58536	-5.56473	-8.11542	-8.67056	-8.36835	-7.73482	1.13647
79.397	-7.54715	-8.8939	-8.9322	-5.93959	-7.95743	-7.00061	-7.55931	-5.52812	-8.03749	-8.63749	-8.39774	-7.67555	1.13276
79.8995	-7.38784	-8.79406	-8.82495	-5.8813	-7.87897	-6.89977	-7.5149	-5.47943	-7.94541	-8.58959	-8.40738	-7.60033	1.12906
80.402	-7.20736	-8.6865	-8.69548	-5.82145	-7.79495	-6.78131	-7.46442	-5.41476	-7.83552	-8.52326	-8.40289	-7.51163	1.12545
80.9045	-7.00083	-8.56347	-8.55391	-5.7489	-7.69548	-6.6564	-7.39735	-5.34674	-7.71963	-8.44964	-8.37702	-7.40994	1.12179
81.407	-6.77862	-8.41757	-8.39649	-5.65965	-7.5768	-6.52284	-7.30978	-5.26804	-7.59472	-8.36231	-8.32435	-7.29192	1.11747
81.9095	-6.54213	-8.26016	-8.21294	-5.56787	-7.45211	-6.36962	-7.2147	-5.16939	-7.45089	-8.25299	-8.25244	-7.15866	1.11283
82.4121	-6.281	-8.08767	-8.01096	-5.46425	-7.31285	-6.20408	-7.10309	-5.06311	-7.29696	-8.13247	-8.16434	-7.01098	1.10902
82.9146	-5.99904	-7.88946	-7.79406	-5.3424	-7.15278	-6.03233	-6.9686	-4.94787	-7.13685	-7.99958	-8.05108	-6.84673	1.10487
83.4171	-5.7062	-7.67573	-7.55022	-5.21692	-6.98539	-5.84269	-6.82448	-4.81072	-6.9583	-7.84257	-7.911	-6.66584	1.09951
83.9196	-5.39547	-7.44765	-7.28128	-5.08035	-6.80389	-5.63464	-6.66365	-4.66103	-6.76376	-7.66947	-7.75261	-6.46853	1.09494
84.4221	-5.06105	-7.19253	-6.99673	-4.92393	-6.59974	-5.41965	-6.47758	-4.50367	-6.56298	-7.48462	-7.57464	-6.25428	1.09124
84.9246	-4.71415	-6.91796	-6.68758	-4.76216	-6.38644	-5.19151	-6.2797	-4.32438	-6.34643	-7.27515	-7.36785	-6.02303	1.08633
85.4271	-4.35753	-6.62993	-6.34857	-4.58974	-6.15931	-4.94182	-6.06527	-4.12751	-6.1091	-7.04456	-7.13497	-5.77348	1.08107
85.9296	-3.98023	-6.31523	-5.99146	-4.39572	-5.90781	-4.68165	-5.82385	-3.92334	-5.86301	-6.80208	-6.88424	-5.50624	1.07726
86.4322	-3.58612	-5.97777	-5.6142	-4.19438	-5.64534	-4.41383	-5.56886	-3.69924	-5.60537	-6.53638	-6.61078	-5.22293	1.07386
86.9347	-3.18698	-5.62796	-5.20607	-3.983	-5.36975	-4.12618	-5.29825	-3.45363	-5.32539	-6.24553	-6.30745	-4.92093	1.06942
87.4372	-2.77611	-5.25397	-4.77633	-3.74896	-5.06882	-3.8236	-5.00003	-3.20053	-5.03255	-5.94206	-5.98148	-4.6004	1.06524
87.9397	-2.3471	-4.85535	-4.3314	-3.50612	-4.75552	-3.51714	-4.68739	-2.93177	-4.73229	-5.6187	-5.63943	-4.26566	1.06315
88.4422	-1.91276	-4.44609	-3.8593	-3.25478	-4.43048	-3.19729	-4.36132	-2.64007	-4.41215	-5.26834	-5.27374	-3.91421	1.06115
88.9447	-1.47751	-4.01752	-3.36285	-2.98101	-4.08008	-2.86005	-4.00857	-2.34064	-4.07518	-4.90456	-4.88132	-3.54448	1.0576
89.4472	-1.02986	-3.56471	-2.85538	-2.69803	-3.71664	-2.51974	-3.64182	-2.03184	-3.73365	-4.5262	-4.4731	-3.16281	1.05603
89.9497	-0.574329	-3.10383	-2.32889	-2.40938	-3.34399	-2.17516	-3.26537	-1.70191	-3.37871	-4.12223	-4.05246	-2.76875	1.0569
90.4523	-0.125066	-2.63089	-1.77829	-2.10016	-2.94766	-1.81538	-2.86502	-1.36436	-3.00562	-3.70476	-3.6106	-2.35889	1.05602
90.9548	0.32426	-2.13683	-1.21953	-1.78267	-2.53933	-1.45132	-2.45268	-1.02493	-2.62935	-3.27971	-3.15008	-1.9402	1.05556
91.4573	0.780407	-1.63829	-0.65303	-1.46376	-2.12648	-1.09207	-2.03602	-0.669719	-2.24893	-2.83432	-2.68382	-1.51509	1.05895
91.9598	1.2284	-1.1372	-0.0678153	-1.12785	-1.69419	-0.725706	-1.60014	-0.307957	-1.8536	-2.37683	-2.2109	-1.07943	1.06242
92.4623	1.66216	-0.621475	0.522874	-0.785888	-1.25316	-0.354481	-1.15578	0.0475669	-1.4557	-1.91989	-1.72368	-0.639768	1.06527
92.9648	2.09369	-0.106502	1.10828	-0.447853	-0.814322	0.00551209	-0.713953	0.409921	-1.06376	-1.45177	-1.23118	-0.201084	1.07121
93.4673	2.5173	0.399265	1.70062	-0.0977214	-0.362504	0.360491	-0.25943	0.775987	-0.665385	-0.9751	-0.745781	0.240704	1.07894
93.9698	2.91631	0.909676	2.29421	0.2553	0.0930505	0.718173	0.198506	1.12764	-0.265751	-0.507771	-0.262298	0.679732	1.0868
94.4724	3.2969	1.41266	2.87031	0.598136	0.5381	1.0626	0.645544	1.47424	0.119028	-0.0419318	0.222745	1.10894	1.09584
94.9749	3.66587	1.89383	3.43685	0.946629	0.987777	1.39004	1.09682	1.81957	0.497556	0.426113	0.694392	1.53231	1.10628
95.4774	4.00606	2.36744	3.99806	1.29337	1.43468	1.71426	1.54487	2.14312	0.873806	0.876024	1.14384	1.94505	1.11853
95.9799	4.31051	2.82669	4.53273	1.6221	1.86157	2.02676	1.97229	2.44832	1.22908	1.30968	1.57952	2.33811	1.13098
96.4824	4.59238	3.25265	5.03997	1.94806	2.28336	2.31418	2.39403	2.74556	1.56385	1.73686	1.99879	2.71543	1.1425
96.9849	4.84546	3.6586	5.53237	2.266	2.69504	2.58893	2.80508	3.0157	1.88979	2.13836	2.38433	3.07451	1.15691
97.4874	5.05256	4.04447	5.99315	2.55707	3.07704	2.85381	3.18587	3.25543	2.19199	2.50923	2.73475	3.40503	1.17242
97.9899	5.22216	4.38916	6.41133	2.83601	3.44419	3.0913	3.55151	3.48041	2.46171	2.86397	3.06003	3.71016	1.18477
98.4925	5.36323	4.7013	6.80104	3.10038	3.79444	3.30339	3.90016	3.6768	2.71286	3.18836	3.35141	3.99031	1.19927
98.995	5.45983	4.99682	7.16071	3.32734	4.10316	3.51352	4.20746	3.83389	2.94296	3.46806	3.59287	4.23697	1.21793
99.4975	5.50799	5.26264	7.49513	3.55004	4.41246	3.69573	4.51622	3.97785	3.15087	3.7385	3.81027	4.46524	1.23535
100	5.52843	5.33874	7.61872	3.72667	4.6602	3.716	4.76415	4.08801	3.22734	3.95785	3.94487	4.59736	1.22812

## Sheet: M1b_RightLeg_NW
StancePhase	NDevR_Meas1	NDevR_Meas2	NDevR_Meas3	NDevR_Meas4	NDevR_Meas5	NDevR_Meas6	NDevR_Meas7	NDevR_Meas8	NDevR_Meas9	NDevR_Meas10	NDevR_Meas11	NDevR_Mean	NDevR_SD
0	0.229022	1.36546	0.327596	1.20333	1.5939	1.37231	0.135117	1.02816	0.657401	1.92285	1.14631	0.998315	0.587536
0.502513	0.350005	1.5572	0.490147	1.27249	1.6465	1.51353	0.21186	1.10522	0.756872	1.97164	1.31017	1.10778	0.579023
1.00503	0.477379	1.73888	0.649483	1.4245	1.76474	1.62178	0.379538	1.27999	0.852524	2.08699	1.5072	1.253	0.57562
1.50754	0.60196	1.92292	0.81001	1.54199	1.85115	1.72415	0.512956	1.41907	0.954229	2.17649	1.68139	1.38148	0.570214
2.01005	0.716182	2.10092	0.96447	1.65636	1.93475	1.83239	0.643717	1.553	1.05071	2.26453	1.83643	1.50486	0.567585
2.51256	0.812523	2.26191	1.10149	1.77963	2.02767	1.92297	0.783253	1.69547	1.13249	2.3642	1.96991	1.62286	0.568865
3.01508	0.910864	2.43043	1.24301	1.8833	2.10212	1.99662	0.902867	1.82029	1.22191	2.44947	2.10034	1.73284	0.568943
3.51759	1.00638	2.59217	1.38178	1.98063	2.17212	2.07402	1.01499	1.93155	1.31195	2.5247	2.22217	1.8375	0.569048
4.0201	1.08011	2.73143	1.49816	2.0859	2.25232	2.14155	1.13345	2.04956	1.38343	2.61036	2.31903	1.93503	0.573194
4.52261	1.14425	2.8731	1.60977	2.17166	2.31574	2.1852	1.23104	2.15365	1.4542	2.68559	2.40173	2.02054	0.578786
5.02513	1.21156	3.01143	1.72385	2.24749	2.37255	2.2259	1.31701	2.23747	1.53126	2.7443	2.48522	2.10073	0.582438
5.52764	1.26343	3.12485	1.81697	2.33122	2.44086	2.26573	1.40888	2.32541	1.59129	2.81114	2.55634	2.17601	0.588645
6.03015	1.29472	3.23572	1.8959	2.39616	2.49431	2.2828	1.48034	2.40481	1.64087	2.87345	2.60514	2.23675	0.599331
6.53266	1.32606	3.3475	1.97999	2.44824	2.53918	2.28813	1.53726	2.45976	1.69873	2.91547	2.64899	2.28994	0.607935
7.03518	1.35359	3.43498	2.05117	2.50854	2.59668	2.29856	1.60059	2.51414	1.74642	2.96137	2.69512	2.34192	0.61587
7.53769	1.35885	3.51498	2.10278	2.55182	2.64188	2.29509	1.64584	2.5658	1.77684	3.00913	2.726	2.38082	0.629754
8.0402	1.35478	3.59959	2.1589	2.58004	2.67696	2.27317	1.67545	2.59227	1.81339	3.03634	2.74061	2.40923	0.643499
8.54271	1.35544	3.66251	2.21334	2.61684	2.72566	2.25592	1.71319	2.61243	1.84944	3.06214	2.7586	2.43868	0.653009
9.04523	1.34339	3.71283	2.2479	2.63888	2.7649	2.23644	1.73673	2.63504	1.86663	3.09549	2.77785	2.45964	0.666863
9.54774	1.31409	3.76987	2.28189	2.64396	2.79241	2.19687	1.74451	2.63514	1.88403	3.11139	2.78115	2.46866	0.68375
10.0503	1.28887	3.80928	2.32306	2.65766	2.83369	2.15525	1.76211	2.62293	1.90922	3.12006	2.77656	2.47806	0.695103
10.5528	1.2648	3.83133	2.34843	2.65918	2.86793	2.12033	1.76956	2.61646	1.91947	3.13961	2.78073	2.48344	0.706753
11.0553	1.22368	3.86036	2.36527	2.64228	2.88843	2.07013	1.76101	2.59289	1.92223	3.14706	2.78259	2.47781	0.723556
11.5578	1.17805	3.87691	2.39267	2.63399	2.92185	2.00908	1.7631	2.55194	1.93651	3.14171	2.76935	2.47047	0.736876
12.0603	1.14204	3.87244	2.412	2.61663	2.95027	1.95758	1.75861	2.5176	1.94393	3.14749	2.75617	2.46134	0.746561
12.5628	1.09831	3.87371	2.41617	2.58019	2.96278	1.90082	1.73761	2.47354	1.93764	3.14776	2.75291	2.44377	0.760618
13.0653	1.04149	3.86857	2.42876	2.55245	2.98672	1.82791	1.72724	2.40912	1.94104	3.13117	2.74276	2.42338	0.775066
13.5678	0.992344	3.84094	2.44287	2.5193	3.00757	1.76101	1.71362	2.34981	1.94731	3.123	2.72098	2.4017	0.784577
14.0704	0.948275	3.81697	2.43993	2.46711	3.01065	1.70003	1.68308	2.28883	1.93813	3.11631	2.70641	2.37416	0.795207
14.5729	0.89092	3.79336	2.43912	2.42366	3.02331	1.62449	1.6628	2.20727	1.93257	3.09141	2.69998	2.34445	0.808948
15.0754	0.832257	3.74832	2.4479	2.37868	3.03487	1.54751	1.64267	2.12731	1.93807	3.07034	2.68355	2.31377	0.819608
15.5779	0.786853	3.70435	2.44318	2.31515	3.02717	1.48378	1.60575	2.05299	1.93192	3.05723	2.66159	2.27909	0.82797
16.0804	0.738015	3.66726	2.43234	2.26011	3.02689	1.4136	1.57861	1.96078	1.92162	3.02785	2.65188	2.24354	0.83902
16.5829	0.680102	3.61206	2.43435	2.20733	3.02739	1.33472	1.55521	1.86557	1.92603	2.99682	2.64611	2.20779	0.850187
17.0854	0.633757	3.55486	2.43049	2.13681	3.00751	1.26927	1.51575	1.78143	1.92676	2.97852	2.62905	2.16947	0.858031
17.5879	0.597089	3.50985	2.41377	2.07419	2.99274	1.20829	1.48548	1.68483	1.91692	2.94873	2.61306	2.13136	0.865676
18.0905	0.551652	3.45176	2.40768	2.01738	2.98088	1.13566	1.4625	1.58076	1.91967	2.91191	2.61042	2.09366	0.875206
18.593	0.508518	3.38853	2.40518	1.94397	2.94859	1.07013	1.4245	1.49071	1.92804	2.88991	2.60575	2.05489	0.883505
19.0955	0.482332	3.34101	2.38772	1.87766	2.91985	1.01809	1.39469	1.39574	1.92356	2.86313	2.59064	2.01768	0.8891
19.598	0.456637	3.28659	2.37434	1.82065	2.89707	0.957985	1.37526	1.29031	1.92495	2.82502	2.58257	1.98104	0.89531
20.1005	0.424826	3.22405	2.37232	1.74876	2.8554	0.896032	1.34191	1.19932	1.93946	2.80076	2.58554	1.9444	0.903304
20.603	0.406993	3.17829	2.35858	1.68318	2.81654	0.850819	1.31522	1.11202	1.94422	2.77908	2.58103	1.91145	0.908912
21.1055	0.401753	3.13189	2.3405	1.63026	2.7873	0.806274	1.30146	1.0135	1.94642	2.74379	2.56958	1.87934	0.911842
21.608	0.390294	3.07466	2.33692	1.56452	2.74169	0.753172	1.275	0.92724	1.96481	2.71862	2.56943	1.84694	0.917308
22.1106	0.3827	3.03268	2.32915	1.50402	2.69831	0.712949	1.25337	0.852565	1.98094	2.7028	2.57528	1.82043	0.923319
22.6131	0.393796	2.99593	2.31013	1.45904	2.66796	0.683047	1.2468	0.768117	1.98774	2.67365	2.56999	1.79602	0.924506
23.1156	0.407298	2.9467	2.30313	1.40342	2.62389	0.643506	1.22896	0.691544	2.00832	2.64896	2.56288	1.76987	0.925857
23.6181	0.415458	2.90931	2.30099	1.35165	2.58101	0.607878	1.21388	0.632318	2.03575	2.63861	2.56856	1.75049	0.930606
24.1206	0.437746	2.8824	2.28503	1.31764	2.5537	0.588373	1.2154	0.566845	2.05142	2.61777	2.57385	1.73547	0.9316
24.6231	0.473082	2.84291	2.27405	1.27517	2.51507	0.564408	1.20706	0.503706	2.07397	2.59496	2.56732	1.71743	0.92948
25.1256	0.501839	2.81055	2.27522	1.23477	2.47593	0.53496	1.19896	0.460679	2.11068	2.58883	2.56498	1.70522	0.931082
25.6281	0.532808	2.79273	2.26539	1.21361	2.45391	0.520895	1.20818	0.41653	2.13856	2.57714	2.57424	1.69945	0.932014
26.1307	0.580839	2.76381	2.25177	1.18601	2.42263	0.511363	1.20878	0.369245	2.16462	2.55759	2.5773	1.69036	0.928442
26.6332	0.629496	2.73655	2.25311	1.1583	2.38859	0.491314	1.20675	0.341473	2.20764	2.55398	2.57128	1.68532	0.926689
27.1357	0.669772	2.72624	2.25067	1.1505	2.37233	0.479741	1.22208	0.318409	2.24903	2.55099	2.57477	1.68769	0.92667
27.6382	0.720783	2.70769	2.23735	1.1381	2.34866	0.480891	1.23007	0.287882	2.28138	2.53589	2.58604	1.68679	0.923068
28.1407	0.781953	2.68525	2.23632	1.12315	2.31972	0.473185	1.23252	0.273014	2.32771	2.53316	2.58691	1.68844	0.919304
28.6432	0.833133	2.68021	2.24044	1.12803	2.30846	0.464175	1.25189	0.268217	2.38086	2.53725	2.58365	1.69785	0.917885
29.1457	0.882502	2.67085	2.23101	1.13005	2.29156	0.471016	1.26536	0.253488	2.4217	2.52751	2.59278	1.70344	0.914433
29.6482	0.945522	2.65257	2.22681	1.12696	2.26684	0.476381	1.27054	0.247944	2.46856	2.5244	2.60383	1.71003	0.909951
30.1508	1.00605	2.65018	2.23498	1.14297	2.25917	0.472538	1.29185	0.256241	2.52851	2.53325	2.60281	1.72532	0.907744
30.6533	1.05438	2.64801	2.23239	1.15778	2.24777	0.480882	1.30889	0.254369	2.57792	2.5294	2.60358	1.73594	0.904599
31.1558	1.10967	2.63313	2.22618	1.1648	2.22627	0.49697	1.31516	0.253781	2.62336	2.52544	2.61654	1.74466	0.899913
31.6583	1.1719	2.63096	2.23506	1.18945	2.22092	0.501606	1.33637	0.268525	2.68344	2.53655	2.62504	1.76362	0.897748
32.1608	1.22044	2.63376	2.24027	1.21424	2.21399	0.509659	1.3551	0.275249	2.73904	2.5388	2.62265	1.77847	0.895904
32.6633	1.26279	2.62187	2.2346	1.22845	2.19511	0.531749	1.36085	0.275643	2.78225	2.53448	2.62739	1.78684	0.891495
33.1658	1.31483	2.61831	2.24116	1.25817	2.19121	0.546735	1.38005	0.29054	2.83613	2.54576	2.64089	1.8058	0.889282
33.6683	1.36047	2.62425	2.25275	1.28927	2.18807	0.555368	1.39867	0.301742	2.89336	2.55398	2.64436	1.82385	0.889639
34.1709	1.38935	2.61561	2.25055	1.30736	2.17155	0.577912	1.40253	0.300793	2.93452	2.55069	2.64051	1.83103	0.886748
34.6734	1.42076	2.61033	2.2532	1.33863	2.16866	0.60177	1.41811	0.311231	2.97823	2.56079	2.64699	1.84625	0.883943
35.1759	1.45551	2.61835	2.26782	1.37275	2.16905	0.613085	1.43514	0.32335	3.03179	2.57445	2.65617	1.86523	0.886097
35.6784	1.47307	2.61407	2.27118	1.39199	2.15523	0.631583	1.4361	0.319968	3.07144	2.57409	2.65173	1.87186	0.886385
36.1809	1.48121	2.60824	2.27034	1.42199	2.15365	0.659504	1.44688	0.322743	3.10405	2.58261	2.64481	1.88146	0.883488
36.6834	1.4969	2.61838	2.28408	1.4564	2.1581	0.675225	1.46125	0.332284	3.14865	2.6009	2.64838	1.89823	0.886013
37.1859	1.50503	2.62036	2.29364	1.47451	2.1482	0.68796	1.45883	0.326028	3.18602	2.60561	2.64746	1.90488	0.890154
37.6884	1.49553	2.6164	2.29188	1.5007	2.14917	0.713594	1.46433	0.319831	3.20846	2.61328	2.63236	1.9096	0.888955
38.191	1.48823	2.62935	2.30204	1.53275	2.1591	0.733402	1.47574	0.32469	3.23942	2.6354	2.62001	1.92183	0.890828
38.6935	1.48484	2.63925	2.31704	1.54747	2.15519	0.741293	1.47033	0.317093	3.2715	2.64728	2.61534	1.92787	0.897641
39.196	1.46511	2.63928	2.31822	1.56741	2.16072	0.758736	1.47104	0.304093	3.2852	2.65591	2.59966	1.92958	0.899592
39.6985	1.4365	2.65488	2.32444	1.59462	2.17802	0.779133	1.48015	0.304866	3.29942	2.68109	2.57218	1.93685	0.90099
40.201	1.41625	2.67263	2.34306	1.6041	2.18231	0.783975	1.47314	0.29923	3.3214	2.7014	2.55125	1.94079	0.908468
40.7035	1.38961	2.67765	2.35106	1.61608	2.19423	0.789579	1.47054	0.283876	3.32722	2.71277	2.53262	1.94047	0.913506
41.206	1.34607	2.69508	2.35577	1.63676	2.22027	0.804799	1.47873	0.282406	3.32417	2.73944	2.49877	1.94384	0.915555
41.7085	1.30529	2.71977	2.37619	1.63987	2.23424	0.807921	1.47183	0.281789	3.33163	2.76732	2.45837	1.94493	0.92292
42.2111	1.26958	2.73056	2.39381	1.64267	2.25371	0.801894	1.46727	0.269139	3.3307	2.78214	2.42692	1.94258	0.930484
42.7136	1.21898	2.74926	2.40158	1.6553	2.2892	0.806546	1.47524	0.268177	3.31462	2.80816	2.39221	1.94357	0.934569
43.2161	1.16092	2.77951	2.42288	1.65079	2.31379	0.807721	1.46906	0.27569	3.30785	2.84158	2.34242	1.94293	0.942749
43.7186	1.11344	2.79626	2.45074	1.643	2.34148	0.7936	1.46261	0.271858	3.30379	2.86082	2.2935	1.93919	0.953114
44.2211	1.063	2.81534	2.46644	1.64591	2.38655	0.785456	1.46979	0.276075	3.28428	2.88569	2.25429	1.93935	0.960277
44.7236	0.999654	2.84879	2.48882	1.63267	2.42192	0.784251	1.46393	0.295549	3.26945	2.92348	2.20804	1.93969	0.970111
45.2261	0.943553	2.87069	2.52527	1.61385	2.45768	0.770003	1.45531	0.307238	3.26732	2.9494	2.1517	1.93745	0.983419
45.7286	0.898301	2.88919	2.55267	1.60721	2.51153	0.755539	1.46136	0.322398	3.25506	2.97488	2.10442	1.93932	0.993727
46.2312	0.844775	2.92347	2.57813	1.58712	2.55699	0.756954	1.45623	0.357237	3.24069	3.01678	2.06613	1.94405	1.00423
46.7337	0.790133	2.95003	2.62044	1.56071	2.60002	0.756421	1.44636	0.389886	3.24387	3.05167	2.01934	1.94808	1.01851
47.2362	0.752699	2.96847	2.66063	1.549	2.66133	0.75198	1.45211	0.421106	3.24608	3.08029	1.96983	1.95578	1.03057
47.7387	0.719715	3.00303	2.69076	1.52801	2.71562	0.766396	1.44883	0.472546	3.24062	3.12587	1.93465	1.96782	1.03998
48.2412	0.680783	3.0355	2.7335	1.50085	2.76434	0.792386	1.43854	0.52716	3.25141	3.17083	1.90448	1.9818	1.0521
48.7437	0.655482	3.05705	2.78126	1.49099	2.83049	0.813646	1.44381	0.574497	3.27146	3.20497	1.86493	1.99896	1.06395
49.2462	0.64798	3.09406	2.81461	1.47631	2.89039	0.847798	1.44172	0.637593	3.28183	3.25327	1.82887	2.01949	1.07191
49.7487	0.63903	3.13574	2.85248	1.45543	2.94097	0.901746	1.4301	0.707954	3.30143	3.30717	1.80724	2.04357	1.08027
50.2513	0.634337	3.16561	2.90253	1.45327	3.00746	0.953422	1.43382	0.766725	3.33748	3.34722	1.78406	2.07145	1.09011
50.7538	0.651669	3.20871	2.9417	1.44979	3.06895	1.00694	1.43296	0.834565	3.36614	3.39544	1.75199	2.1008	1.09729
51.2563	0.678089	3.26257	2.97735	1.43888	3.11875	1.08055	1.42205	0.913627	3.39416	3.45412	1.72848	2.13351	1.10266
51.7588	0.701443	3.30456	3.02877	1.44641	3.18382	1.15811	1.42785	0.980247	3.44036	3.49856	1.71624	2.17149	1.1094
52.2613	0.739836	3.35522	3.07718	1.45505	3.2466	1.22826	1.43381	1.04844	3.48534	3.54383	1.69703	2.21005	1.11596
52.7638	0.797427	3.42077	3.11515	1.45449	3.29624	1.3115	1.43052	1.13042	3.52119	3.60289	1.67269	2.2503	1.11991
53.2663	0.854097	3.47534	3.16625	1.47116	3.36036	1.40581	1.44502	1.20191	3.57123	3.65057	1.66115	2.29663	1.12331
53.7688	0.914104	3.5328	3.22343	1.49113	3.42477	1.4899	1.46384	1.26747	3.62805	3.69214	1.65635	2.344	1.12822
54.2714	0.995356	3.60753	3.26751	1.50031	3.47467	1.57616	1.47325	1.34712	3.67201	3.74884	1.64236	2.39137	1.13158
54.7739	1.08524	3.6736	3.31741	1.5252	3.53769	1.67778	1.49985	1.42076	3.72193	3.79978	1.62976	2.44445	1.1323
55.2764	1.17052	3.73649	3.38066	1.55563	3.60348	1.774	1.53364	1.48257	3.78521	3.83927	1.63249	2.49945	1.13471
55.7789	1.26877	3.81715	3.43358	1.57414	3.65367	1.86246	1.55726	1.55667	3.83781	3.89265	1.63722	2.55376	1.13743
56.2814	1.38473	3.8927	3.48318	1.60659	3.71526	1.96482	1.59656	1.63092	3.88664	3.94723	1.63406	2.61297	1.13621
56.7839	1.49765	3.95961	3.54871	1.64689	3.78206	2.07102	1.64554	1.69009	3.95099	3.98728	1.63951	2.67449	1.13576
57.2864	1.6106	4.04297	3.61105	1.67454	3.83264	2.1647	1.68373	1.75773	4.01148	4.03737	1.66001	2.73517	1.13748
57.7889	1.74183	4.12576	3.66248	1.71414	3.89278	2.26494	1.73566	1.83199	4.06023	4.09543	1.67812	2.80031	1.13471
58.2915	1.87891	4.19578	3.72667	1.76376	3.96073	2.37735	1.79943	1.89099	4.12102	4.13859	1.69228	2.86777	1.13119
58.794	2.00744	4.27933	3.7964	1.8004	4.0126	2.4795	1.85194	1.95315	4.1865	4.18595	1.7209	2.93401	1.13172
59.2965	2.14473	4.36731	3.85207	1.84673	4.0723	2.5781	1.91568	2.02727	4.23689	4.24651	1.76136	3.00445	1.12803
59.799	2.29626	4.44022	3.91262	1.90505	4.1425	2.69175	1.99294	2.08888	4.29132	4.2946	1.79628	3.07749	1.12126
60.3015	2.44078	4.52238	3.98555	1.95038	4.19729	2.80305	2.05853	2.14766	4.35736	4.34027	1.8328	3.14873	1.1201
60.804	2.58076	4.61368	4.04672	2.00288	4.25792	2.90277	2.13238	2.22148	4.41075	4.40193	1.88665	3.22345	1.11652
61.3065	2.73531	4.68947	4.10307	2.06905	4.33139	3.01315	2.22097	2.28796	4.45857	4.45611	1.94665	3.30106	1.10701
61.809	2.89255	4.76904	4.17405	2.12251	4.39025	3.13055	2.29765	2.34621	4.52035	4.50177	1.99953	3.37677	1.10301
62.3116	3.03747	4.86135	4.24031	2.18039	4.45254	3.23404	2.37931	2.41981	4.57651	4.56335	2.05926	3.45494	1.10002
62.8141	3.1876	4.93944	4.29407	2.25325	4.52937	3.33823	2.47646	2.49279	4.6191	4.62399	2.13503	3.53539	1.08938
63.3166	3.34931	5.01538	4.35944	2.31394	4.59243	3.4552	2.56162	2.55369	4.67219	4.67175	2.20971	3.61406	1.08188
63.8191	3.50093	5.10625	4.42926	2.37617	4.65602	3.56268	2.64816	2.62734	4.72835	4.73238	2.27754	3.69501	1.07878
64.3216	3.64411	5.1861	4.48387	2.4543	4.73507	3.66029	2.75036	2.70717	4.76759	4.79896	2.3563	3.77674	1.06895
64.8241	3.79837	5.25824	4.54272	2.52112	4.80103	3.76999	2.84059	2.77328	4.80933	4.85075	2.44653	3.85563	1.05886
65.3266	3.95175	5.34593	4.61357	2.58648	4.86403	3.87937	2.92833	2.84693	4.8612	4.90991	2.52944	3.9379	1.05438
65.8291	4.08807	5.42719	4.6722	2.66821	4.94246	3.9729	3.03141	2.93232	4.89867	4.98073	2.60836	4.02023	1.04589
66.3317	4.22473	5.49606	4.72576	2.73961	5.00819	4.07129	3.12278	3.00478	4.92903	5.03762	2.7004	4.09639	1.03499
66.8342	4.3687	5.57912	4.794	2.80638	5.06696	4.17806	3.20795	3.07785	4.97209	5.09487	2.79693	4.17663	1.02861
67.3367	4.49786	5.66097	4.8573	2.88937	5.14027	4.26991	3.30795	3.16574	5.00814	5.1673	2.88177	4.25878	1.02058
67.8392	4.61346	5.72686	4.90774	2.96308	5.20118	4.35573	3.39708	3.24366	5.02941	5.2294	2.96642	4.33037	1.01002
68.3417	4.73582	5.80353	4.96957	3.02896	5.25103	4.45328	3.47673	3.31481	5.06037	5.28481	3.06293	4.4038	1.00252
68.8442	4.85339	5.88394	5.03536	3.11037	5.31408	4.54293	3.57065	3.40087	5.09358	5.35613	3.15545	4.48334	0.994195
69.3467	4.94949	5.9462	5.085	3.1837	5.36549	4.61704	3.65512	3.48182	5.10915	5.42268	3.23464	4.55003	0.983753
69.8492	5.04172	6.01407	5.13788	3.24593	5.40237	4.69873	3.7273	3.54992	5.12695	5.47661	3.31769	4.61265	0.975911
70.3518	5.13777	6.08978	5.20158	3.32238	5.45132	4.78182	3.81308	3.63026	5.15477	5.54395	3.40865	4.68503	0.967413
70.8543	5.21533	6.14686	5.2513	3.39179	5.49035	4.84576	3.89134	3.71137	5.16826	5.61279	3.48834	4.74668	0.956458
71.3568	5.27545	6.20324	5.29406	3.44682	5.51241	4.90758	3.95502	3.77583	5.17515	5.66518	3.55669	4.79704	0.948016
71.8593	5.33927	6.2702	5.34956	3.51416	5.54576	4.97777	4.03146	3.84717	5.19556	5.7256	3.63217	4.85715	0.939951
72.3618	5.39594	6.31969	5.39765	3.57556	5.57178	5.03297	4.10262	3.92457	5.20994	5.79325	3.70947	4.91213	0.928937
72.8643	5.42901	6.36153	5.43005	3.61959	5.5795	5.07535	4.15726	3.98388	5.21092	5.84339	3.77076	4.95102	0.919398
73.3668	5.45689	6.41469	5.47092	3.67374	5.59824	5.12674	4.22341	4.04244	5.2233	5.89415	3.82539	4.99545	0.911793
73.8693	5.48867	6.45278	5.51226	3.72327	5.61336	5.17226	4.28647	4.11017	5.23974	5.95593	3.88854	5.04031	0.902074
74.3719	5.50297	6.47633	5.53331	3.75297	5.61027	5.19782	4.3312	4.1607	5.24057	6.00164	3.94683	5.0686	0.891845
74.8744	5.50145	6.50986	5.55339	3.7905	5.61846	5.22556	4.38557	4.2018	5.2457	6.03946	3.98845	5.09638	0.883752
75.3769	5.50622	6.53178	5.5797	3.82503	5.62733	5.25638	4.43875	4.25232	5.26277	6.08901	4.02996	5.1272	0.875815
75.8794	5.50741	6.53325	5.58689	3.83791	5.61848	5.26666	4.47184	4.28859	5.26717	6.12604	4.07932	5.14396	0.86608
76.3819	5.48857	6.54148	5.58207	3.85625	5.62022	5.26761	4.51212	4.30719	5.26622	6.14728	4.11838	5.15522	0.856476
76.8844	5.4677	6.54219	5.58491	3.87335	5.62575	5.27535	4.55292	4.33235	5.27948	6.17796	4.1443	5.16875	0.848895
77.3869	5.45381	6.51808	5.57482	3.86756	5.6128	5.26823	4.57219	4.34756	5.28666	6.20126	4.17655	5.17087	0.840337
77.8894	5.42486	6.4958	5.54364	3.86469	5.60753	5.24089	4.59589	4.33887	5.27945	6.20292	4.21361	5.16438	0.82923
78.392	5.38077	6.46992	5.51565	3.86234	5.6069	5.21662	4.62156	4.33138	5.28158	6.20894	4.2368	5.1575	0.819863
78.8945	5.34232	6.41667	5.48243	3.83635	5.58518	5.18636	4.62431	4.3189	5.28441	6.21302	4.25241	5.14021	0.811671
79.397	5.29871	6.359	5.42331	3.81057	5.56589	5.1306	4.62774	4.27943	5.2667	6.19244	4.27721	5.11196	0.800167
79.8995	5.23155	6.30099	5.35793	3.78682	5.55	5.0681	4.63334	4.23414	5.24694	6.16885	4.2998	5.07986	0.788768
80.402	5.15716	6.21521	5.29315	3.73881	5.50934	5.0067	4.61375	4.18806	5.23131	6.14742	4.30464	5.03687	0.780032
80.9045	5.08401	6.11828	5.20364	3.68762	5.46482	4.92227	4.58973	4.11512	5.19365	6.10085	4.30477	4.98043	0.769632
81.407	4.98948	6.02318	5.09693	3.63908	5.42191	4.81976	4.56694	4.02841	5.14039	6.04215	4.30952	4.91616	0.758669
81.9095	4.87275	5.90184	4.99236	3.56533	5.35122	4.71978	4.5166	3.94309	5.09036	5.98685	4.29996	4.84001	0.750401
82.4121	4.75469	5.7626	4.86918	3.48426	5.27082	4.60535	4.45661	3.83372	5.02243	5.90826	4.26777	4.7487	0.742148
82.9146	4.6251	5.62572	4.71987	3.40564	5.19052	4.46512	4.39693	3.70286	4.92842	5.80857	4.23037	4.64537	0.734104
83.4171	4.46604	5.46575	4.56872	3.30089	5.08048	4.32228	4.30833	3.57292	4.83242	5.71084	4.18817	4.52881	0.728418
83.9196	4.29425	5.28198	4.40719	3.18453	4.95558	4.17521	4.2055	3.42386	4.72588	5.5941	4.12058	4.39715	0.722941
84.4221	4.11912	5.09967	4.21571	3.07018	4.82983	4.00211	4.10245	3.24756	4.5888	5.44936	4.02981	4.25042	0.71821
84.9246	3.9192	4.89902	4.01453	2.92956	4.67386	3.81747	3.97028	3.06967	4.44123	5.30295	3.93357	4.0883	0.715935
85.4271	3.69443	4.67073	3.81038	2.7738	4.49919	3.63571	3.82031	2.8794	4.29006	5.14342	3.82314	3.91278	0.713571
85.9296	3.46642	4.44226	3.57922	2.62027	4.32368	3.43556	3.67033	2.65985	4.11089	4.95253	3.68157	3.72205	0.711357
86.4322	3.22647	4.20182	3.32998	2.44184	4.11916	3.21618	3.49263	2.43531	3.91234	4.75518	3.52089	3.5138	0.71115
86.9347	2.95826	3.93294	3.08203	2.24617	3.89362	3.00102	3.29502	2.20613	3.714	4.55154	3.35435	3.2941	0.710924
87.4372	2.67928	3.66226	2.81604	2.05387	3.66835	2.78005	3.09863	1.94999	3.49632	4.31785	3.16659	3.06266	0.710311
87.9397	2.4001	3.38724	2.5269	1.83964	3.41722	2.53829	2.87767	1.68553	3.25381	4.07312	2.94896	2.8135	0.710362
88.4422	2.10136	3.08638	2.23942	1.60747	3.14475	2.29705	2.63644	1.42405	3.01155	3.82899	2.72	2.55431	0.710232
88.9447	1.7842	2.78257	1.94629	1.38059	2.87515	2.06259	2.39891	1.14233	2.76227	3.56066	2.48513	2.28915	0.7101
89.4472	1.47079	2.48255	1.6311	1.13609	2.58502	1.81408	2.14198	0.850418	2.48904	3.27795	2.22676	2.00962	0.709689
89.9497	1.1544	2.16251	1.31521	0.874322	2.27535	1.56091	1.86649	0.568462	2.21338	3.00159	1.9468	1.72176	0.708046
90.4523	0.82085	1.83919	1.00607	0.620589	1.97241	1.32264	1.59858	0.276937	1.94298	2.71053	1.66544	1.4342	0.706768
90.9548	0.488254	1.52765	0.682965	0.35504	1.65585	1.08353	1.31833	-0.0240954	1.65658	2.4042	1.37948	1.13889	0.705598
91.4573	0.168453	1.20475	0.356581	0.0746494	1.32293	0.837502	1.02304	-0.309558	1.36478	2.10866	1.07417	0.838723	0.702239
91.9598	-0.155211	0.879447	0.04618	-0.193779	1.00116	0.608035	0.740282	-0.59169	1.08736	1.81074	0.7613	0.544893	0.698717
92.4623	-0.48053	0.573134	-0.265051	-0.466506	0.673657	0.392715	0.453701	-0.879862	0.807318	1.50029	0.457747	0.251511	0.696538
92.9648	-0.785219	0.265917	-0.58038	-0.749725	0.33423	0.174176	0.157235	-1.14874	0.521339	1.20402	0.153533	-0.0412382	0.692741
93.4673	-1.07397	-0.0418705	-0.876113	-1.0158	0.0110214	-0.0314493	-0.120938	-1.40111	0.253984	0.918987	-0.159109	-0.321488	0.687815
93.9698	-1.35948	-0.325333	-1.15858	-1.27706	-0.30899	-0.212085	-0.39347	-1.65358	-0.000744632	0.62797	-0.461841	-0.593017	0.68528
94.4724	-1.62464	-0.598928	-1.44257	-1.54275	-0.635182	-0.387036	-0.66998	-1.88544	-0.257678	0.353337	-0.74482	-0.857789	0.683259
94.9749	-1.85746	-0.870622	-1.70834	-1.7854	-0.939602	-0.554896	-0.92295	-2.08986	-0.49631	0.102654	-1.02169	-1.10404	0.679487
95.4774	-2.07339	-1.11498	-1.94906	-2.01353	-1.23131	-0.695047	-1.1616	-2.28729	-0.709155	-0.14489	-1.29213	-1.33385	0.678099
95.9799	-2.27182	-1.33941	-2.18413	-2.23961	-1.52279	-0.818407	-1.39936	-2.46532	-0.915876	-0.375285	-1.53643	-1.55168	0.679834
96.4824	-2.43251	-1.5589	-2.40448	-2.43741	-1.78728	-0.938107	-1.61036	-2.60902	-1.10717	-0.572186	-1.75363	-1.74646	0.679818
96.9849	-2.56003	-1.75059	-2.59256	-2.61182	-2.03002	-1.03516	-1.80048	-2.73842	-1.26497	-0.755705	-1.95786	-1.91796	0.680769
97.4874	-2.66871	-1.91419	-2.76424	-2.7786	-2.26661	-1.10634	-1.98678	-2.85166	-1.40569	-0.922472	-2.14181	-2.07337	0.686671
97.9899	-2.74503	-2.06983	-2.9237	-2.9139	-2.47237	-1.17205	-2.14575	-2.92883	-1.53424	-1.05073	-2.28922	-2.20415	0.691681
98.4925	-2.7786	-2.19935	-3.04905	-3.01941	-2.6489	-1.22427	-2.27992	-2.98571	-1.62896	-1.15594	-2.40784	-2.30709	0.695528
98.995	-2.78621	-2.29707	-3.14673	-3.11415	-2.8135	-1.24642	-2.40848	-3.03163	-1.69681	-1.24587	-2.50933	-2.39056	0.704669
99.4975	-2.76172	-2.38769	-3.23541	-3.17894	-2.95369	-1.25608	-2.5186	-3.04274	-1.75625	-1.29746	-2.58421	-2.45207	0.714988
100	-2.73662	-2.41835	-3.26636	-3.20877	-3.04585	-1.26581	-2.59062	-3.03269	-1.77628	-1.31907	-2.61283	-2.47939	0.720547

## Sheet: M2_LeftLeg_NH
StancePhase	NEleL_Meas1	NEleL_Meas2	NEleL_Meas3	NEleL_Meas4	NEleL_Meas5	NEleL_Meas6	NEleL_Meas7	NEleL_Meas8	NEleL_Meas9	NEleL_Meas10	NEleL_Mean	NEleL_SD
0	-5.20123	-7.20137	-6.78848	-7.02496	-4.93091	-6.77722	-6.01479	-7.76556	-6.55805	-6.65358	-6.49162	0.878112
0.502513	-5.31633	-7.37132	-6.8806	-7.10377	-5.06065	-6.89929	-6.13502	-7.9154	-6.62937	-6.766	-6.60778	0.882468
1.00503	-5.45834	-7.53753	-6.98536	-7.25839	-5.22405	-7.05205	-6.25827	-8.09626	-6.70804	-6.90251	-6.74808	0.888282
1.50754	-5.57857	-7.67751	-7.07042	-7.40307	-5.36685	-7.18646	-6.36253	-8.25106	-6.7713	-7.01385	-6.86816	0.89437
2.01005	-5.70235	-7.81634	-7.15621	-7.5372	-5.51709	-7.32195	-6.4658	-8.40929	-6.8367	-7.12517	-6.98881	0.89929
2.51256	-5.81227	-7.94866	-7.22347	-7.66229	-5.65723	-7.44024	-6.56823	-8.55255	-6.88529	-7.22006	-7.09703	0.904333
3.01508	-5.90587	-8.06042	-7.27915	-7.78987	-5.78501	-7.55504	-6.65477	-8.68169	-6.92427	-7.29638	-7.19325	0.911354
3.51759	-5.99511	-8.16422	-7.3297	-7.90382	-5.91232	-7.66104	-6.72866	-8.80686	-6.96046	-7.36578	-7.2828	0.918019
4.0201	-6.06981	-8.25874	-7.35768	-8.0047	-6.02826	-7.74491	-6.79923	-8.91424	-6.97627	-7.41885	-7.35727	0.924389
4.52261	-6.12074	-8.32958	-7.37069	-8.10401	-6.12313	-7.82229	-6.85416	-9.00134	-6.97948	-7.44696	-7.41524	0.933617
5.02513	-6.16022	-8.38862	-7.37513	-8.18493	-6.20875	-7.88362	-6.8885	-9.0799	-6.97676	-7.46209	-7.46085	0.943621
5.52764	-6.18578	-8.43603	-7.35431	-8.24982	-6.28174	-7.92065	-6.91448	-9.13888	-6.95123	-7.46238	-7.48953	0.953247
6.03015	-6.18401	-8.45755	-7.31664	-8.30887	-6.32833	-7.9495	-6.92703	-9.17263	-6.9115	-7.4354	-7.49915	0.9654
6.53266	-6.16425	-8.46484	-7.26946	-8.34558	-6.35758	-7.95782	-6.91499	-9.19434	-6.86512	-7.39045	-7.49244	0.978976
7.03518	-6.13278	-8.4602	-7.19713	-8.36457	-6.37513	-7.94308	-6.88883	-9.19709	-6.79618	-7.33409	-7.46891	0.992135
7.53769	-6.07627	-8.42969	-7.10926	-8.37562	-6.36736	-7.92075	-6.8529	-9.17293	-6.7145	-7.25381	-7.42731	1.00625
8.0402	-5.99849	-8.38491	-7.01405	-8.36292	-6.3379	-7.87637	-6.79444	-9.13576	-6.62835	-7.15331	-7.36865	1.02151
8.54271	-5.91254	-8.33005	-6.89634	-8.33341	-6.29918	-7.81295	-6.71795	-9.083	-6.52223	-7.04534	-7.2953	1.03651
9.04523	-5.80876	-8.25117	-6.76659	-8.29621	-6.24111	-7.74376	-6.63534	-9.0045	-6.40674	-6.92064	-7.20748	1.05024
9.54774	-5.68385	-8.15946	-6.63322	-8.23585	-6.1602	-7.65284	-6.53711	-8.91349	-6.29022	-6.77579	-7.1042	1.06412
10.0503	-5.55367	-8.06063	-6.48098	-8.16119	-6.07159	-7.54843	-6.41968	-8.81145	-6.15702	-6.62592	-6.98906	1.07831
10.5528	-5.41501	-7.94046	-6.32092	-8.08026	-5.97149	-7.44015	-6.29774	-8.68636	-6.01829	-6.46779	-6.86385	1.08908
11.0553	-5.25823	-7.80958	-6.16138	-7.97767	-5.85028	-7.31179	-6.16892	-8.54969	-5.88212	-6.29177	-6.72614	1.09853
11.5578	-5.09748	-7.67506	-5.98676	-7.86409	-5.72155	-7.17627	-6.02294	-8.40688	-5.73255	-6.11123	-6.57948	1.10936
12.0603	-4.93731	-7.52237	-5.8087	-7.7462	-5.58945	-7.03857	-5.87178	-8.24485	-5.58122	-5.93046	-6.42709	1.11514
12.5628	-4.76457	-7.36151	-5.63525	-7.60883	-5.44114	-6.88357	-5.72177	-8.07256	-5.43579	-5.73654	-6.26615	1.11787
13.0653	-4.58775	-7.20081	-5.4504	-7.46447	-5.28502	-6.72798	-5.56023	-7.89918	-5.2798	-5.53745	-6.09931	1.12342
13.5678	-4.41841	-7.02535	-5.26635	-7.31827	-5.13242	-6.57128	-5.39202	-7.71139	-5.12532	-5.3444	-5.93052	1.12314
14.0704	-4.24381	-6.84437	-5.09066	-7.15538	-4.97113	-6.40093	-5.2304	-7.5149	-4.97928	-5.14508	-5.7576	1.11807
14.5729	-4.06442	-6.66733	-4.90685	-6.98995	-4.80193	-6.23594	-5.06559	-7.32207	-4.82463	-4.93985	-5.58186	1.11733
15.0754	-3.89604	-6.47888	-4.72766	-6.82525	-4.64052	-6.07004	-4.89354	-7.12014	-4.67374	-4.74422	-5.407	1.11093
15.5779	-3.7302	-6.28745	-4.55999	-6.64675	-4.47908	-5.89469	-4.72989	-6.91105	-4.53262	-4.55028	-5.2322	1.09817
16.0804	-3.55916	-6.10355	-4.38687	-6.47006	-4.31053	-5.72952	-4.57198	-6.70958	-4.38375	-4.3506	-5.05756	1.09101
16.5829	-3.39884	-5.91146	-4.22157	-6.2962	-4.15092	-5.56293	-4.4084	-6.50439	-4.23986	-4.16103	-4.88556	1.07921
17.0854	-3.24781	-5.71878	-4.07015	-6.11115	-3.99954	-5.39163	-4.25147	-6.2934	-4.10627	-3.98075	-4.71709	1.05992
17.5879	-3.09227	-5.537	-3.91518	-5.93172	-3.84347	-5.23396	-4.10723	-6.09295	-3.96526	-3.7966	-4.55156	1.04693
18.0905	-2.94415	-5.35008	-3.77037	-5.75648	-3.69495	-5.07405	-3.96132	-5.89397	-3.83016	-3.62054	-4.38961	1.03095
18.593	-2.81008	-5.16473	-3.64081	-5.57226	-3.56107	-4.91451	-3.81817	-5.69037	-3.70572	-3.45963	-4.23374	1.00693
19.0955	-2.67428	-4.99337	-3.50865	-5.39693	-3.42679	-4.77054	-3.69078	-5.49917	-3.57419	-3.2986	-4.08333	0.989186
19.598	-2.5416	-4.81968	-3.38798	-5.22658	-3.29723	-4.62352	-3.56749	-5.31425	-3.4495	-3.14233	-3.93701	0.970326
20.1005	-2.42537	-4.64938	-3.28281	-5.04926	-3.18577	-4.48203	-3.44317	-5.12578	-3.33579	-3.00416	-3.79835	0.94372
20.603	-2.31229	-4.49569	-3.17503	-4.88365	-3.07954	-4.35638	-3.33318	-4.95036	-3.2152	-2.87107	-3.66724	0.922597
21.1055	-2.19869	-4.34201	-3.07905	-4.72333	-2.97511	-4.22717	-3.23324	-4.78532	-3.10216	-2.73934	-3.54054	0.902101
21.608	-2.10112	-4.193	-2.99795	-4.55788	-2.88877	-4.10829	-3.13051	-4.6176	-3	-2.62521	-3.42203	0.875082
22.1106	-2.01249	-4.06249	-2.91357	-4.40647	-2.81354	-4.00392	-3.0371	-4.46233	-2.89077	-2.52166	-3.31243	0.852232
22.6131	-1.92145	-3.93369	-2.84079	-4.2602	-2.73835	-3.896	-2.95806	-4.32063	-2.78937	-2.41734	-3.20759	0.831231
23.1156	-1.84321	-3.81009	-2.78191	-4.11048	-2.67807	-3.80237	-2.87784	-4.17695	-2.69843	-2.32711	-3.11065	0.805814
23.6181	-1.77893	-3.7061	-2.71892	-3.97659	-2.63373	-3.72058	-2.80087	-4.04407	-2.60013	-2.25208	-3.0232	0.78311
24.1206	-1.7126	-3.60478	-2.6672	-3.84727	-2.58956	-3.63587	-2.73999	-3.92697	-2.50991	-2.17629	-2.94104	0.762699
24.6231	-1.65391	-3.50847	-2.62831	-3.716	-2.555	-3.56826	-2.68278	-3.80865	-2.42981	-2.10916	-2.86604	0.740574
25.1256	-1.61217	-3.43208	-2.58447	-3.60182	-2.53885	-3.50881	-2.62414	-3.69868	-2.34217	-2.05973	-2.80029	0.720077
25.6281	-1.57106	-3.35871	-2.55155	-3.49125	-2.52491	-3.44776	-2.57969	-3.60578	-2.26298	-2.01175	-2.74054	0.701544
26.1307	-1.53207	-3.28957	-2.53036	-3.38004	-2.51448	-3.40524	-2.54475	-3.51253	-2.19361	-1.96648	-2.68691	0.684086
26.6332	-1.51007	-3.24005	-2.50343	-3.2866	-2.5217	-3.36676	-2.50641	-3.42471	-2.11657	-1.9385	-2.64148	0.667948
27.1357	-1.49286	-3.19348	-2.48701	-3.19545	-2.53422	-3.32867	-2.47718	-3.35436	-2.04834	-1.91564	-2.60272	0.65297
27.6382	-1.47314	-3.14994	-2.48127	-3.10478	-2.54478	-3.30913	-2.46192	-3.28474	-1.98964	-1.89061	-2.569	0.641279
28.1407	-1.46722	-3.12529	-2.46907	-3.03196	-2.5689	-3.28965	-2.44476	-3.21743	-1.9232	-1.87948	-2.5417	0.631399
28.6432	-1.47029	-3.10324	-2.46707	-2.95987	-2.60143	-3.2731	-2.43035	-3.1671	-1.86596	-1.87747	-2.52159	0.621783
29.1457	-1.4682	-3.08277	-2.47474	-2.88918	-2.62855	-3.2738	-2.4313	-3.11881	-1.81797	-1.87063	-2.5056	0.616461
29.6482	-1.47421	-3.08018	-2.47535	-2.83594	-2.66291	-3.27118	-2.4347	-3.06982	-1.76226	-1.87205	-2.49386	0.613798
30.1508	-1.49214	-3.07969	-2.48587	-2.78172	-2.7079	-3.27432	-2.43554	-3.03658	-1.71621	-1.88566	-2.48956	0.61073
30.6533	-1.50487	-3.07924	-2.50514	-2.72975	-2.74686	-3.29223	-2.44938	-3.00689	-1.67923	-1.89459	-2.48882	0.611519
31.1558	-1.51886	-3.09554	-2.51682	-2.69447	-2.786	-3.30437	-2.47111	-2.97382	-1.63465	-1.90535	-2.4901	0.615632
31.6583	-1.54546	-3.11349	-2.53821	-2.65655	-2.83606	-3.32509	-2.48785	-2.95463	-1.60031	-1.92934	-2.4987	0.61906
32.1608	-1.56919	-3.13002	-2.5675	-2.62173	-2.88198	-3.35717	-2.51217	-2.94062	-1.57496	-1.95141	-2.51068	0.624781
32.6633	-1.58791	-3.16224	-2.58878	-2.60266	-2.92172	-3.38221	-2.54854	-2.9211	-1.54227	-1.96956	-2.5227	0.63405
33.1658	-1.61723	-3.19586	-2.61959	-2.57946	-2.9702	-3.41827	-2.58107	-2.91306	-1.52044	-1.99944	-2.54146	0.642782
33.6683	-1.64751	-3.22678	-2.65744	-2.56036	-3.01801	-3.46167	-2.61451	-2.91188	-1.5075	-2.03163	-2.56373	0.651759
34.1709	-1.66851	-3.27247	-2.68684	-2.55598	-3.05541	-3.49795	-2.66113	-2.90373	-1.48744	-2.05614	-2.58456	0.664182
34.6734	-1.6957	-3.31945	-2.72549	-2.54629	-3.09722	-3.54701	-2.7079	-2.90431	-1.47876	-2.08843	-2.61106	0.67659
35.1759	-1.7278	-3.36261	-2.77022	-2.54184	-3.14215	-3.59913	-2.74995	-2.91336	-1.47874	-2.12733	-2.64131	0.687274
35.6784	-1.74941	-3.41965	-2.806	-2.55103	-3.17545	-3.64518	-2.80252	-2.91481	-1.47181	-2.15762	-2.66935	0.701131
36.1809	-1.77151	-3.47792	-2.85068	-2.55405	-3.20764	-3.7049	-2.86029	-2.92204	-1.4767	-2.19023	-2.70159	0.715704
36.6834	-1.80155	-3.53131	-2.90055	-2.56357	-3.24576	-3.76354	-2.91064	-2.93919	-1.49001	-2.23244	-2.73785	0.726945
37.1859	-1.82315	-3.59759	-2.94118	-2.58562	-3.27413	-3.81818	-2.96599	-2.94888	-1.49662	-2.26799	-2.77193	0.740979
37.6884	-1.83972	-3.66505	-2.99071	-2.60091	-3.29603	-3.88642	-3.0306	-2.96136	-1.5155	-2.30023	-2.80865	0.756526
38.191	-1.8652	-3.72658	-3.04503	-2.62398	-3.32476	-3.95007	-3.08889	-2.98487	-1.54252	-2.34283	-2.84947	0.767744
38.6935	-1.88683	-3.80003	-3.09035	-2.65837	-3.34807	-4.01262	-3.14566	-3.0018	-1.563	-2.38298	-2.88897	0.781328
39.196	-1.89958	-3.87465	-3.14505	-2.68565	-3.3611	-4.08782	-3.21294	-3.01861	-1.59602	-2.4156	-2.9297	0.797111
39.6985	-1.92012	-3.9424	-3.20452	-2.72197	-3.37965	-4.15588	-3.27795	-3.04707	-1.63671	-2.45689	-2.97432	0.808288
40.201	-1.94296	-4.02112	-3.25548	-2.76836	-3.39836	-4.22623	-3.33607	-3.07044	-1.67084	-2.50105	-3.01909	0.821324
40.7035	-1.95612	-4.10107	-3.31641	-2.8076	-3.40561	-4.30748	-3.40231	-3.09095	-1.71758	-2.53601	-3.06412	0.836799
41.206	-1.97433	-4.17332	-3.38206	-2.8572	-3.41532	-4.38016	-3.47148	-3.12319	-1.77135	-2.57603	-3.11244	0.848052
41.7085	-2.00081	-4.25565	-3.43959	-2.91565	-3.43045	-4.45864	-3.53125	-3.15227	-1.81844	-2.62386	-3.16266	0.860665
42.2111	-2.01983	-4.33936	-3.50742	-2.96727	-3.43586	-4.54553	-3.59384	-3.17611	-1.87804	-2.66385	-3.21271	0.875265
42.7136	-2.03992	-4.41474	-3.57962	-3.03057	-3.43965	-4.62357	-3.66329	-3.21117	-1.94382	-2.70438	-3.26507	0.88658
43.2161	-2.07191	-4.49945	-3.64378	-3.1016	-3.45231	-4.71053	-3.72419	-3.24542	-2.00255	-2.75596	-3.32077	0.899084
43.7186	-2.10059	-4.58606	-3.71822	-3.16651	-3.4595	-4.8028	-3.78111	-3.27269	-2.07336	-2.80374	-3.37646	0.912492
44.2211	-2.12594	-4.66427	-3.79629	-3.24457	-3.46138	-4.887	-3.84558	-3.31044	-2.14926	-2.84797	-3.43327	0.923901
44.7236	-2.16344	-4.75191	-3.86598	-3.32961	-3.47314	-4.98251	-3.90493	-3.35044	-2.21773	-2.90399	-3.49437	0.936936
45.2261	-2.20279	-4.84303	-3.9454	-3.40994	-3.48529	-5.08012	-3.95444	-3.3831	-2.29805	-2.96189	-3.5564	0.949422
45.7286	-2.23564	-4.92702	-4.02713	-3.5054	-3.48987	-5.17181	-4.00866	-3.42603	-2.38293	-3.01383	-3.61883	0.9612
46.2312	-2.27808	-5.02185	-4.09959	-3.60778	-3.50239	-5.27688	-4.06252	-3.47553	-2.46072	-3.07582	-3.68612	0.975718
46.7337	-2.32768	-5.12306	-4.18068	-3.7077	-3.52059	-5.38167	-4.1041	-3.51917	-2.55092	-3.1457	-3.75613	0.988367
47.2362	-2.37017	-5.21949	-4.26255	-3.82511	-3.53058	-5.48423	-4.14558	-3.57353	-2.6459	-3.20994	-3.82671	1.00149
47.7387	-2.41771	-5.32883	-4.33433	-3.94955	-3.54394	-5.6018	-4.19162	-3.63901	-2.73465	-3.28091	-3.90223	1.0191
48.2412	-2.47621	-5.44719	-4.41405	-4.07377	-3.56661	-5.7174	-4.22788	-3.70048	-2.8366	-3.36469	-3.98249	1.0342
48.7437	-2.52942	-5.56214	-4.49368	-4.21688	-3.58316	-5.83499	-4.25962	-3.7717	-2.94339	-3.4455	-4.06405	1.05077
49.2462	-2.58239	-5.6902	-4.56304	-4.36594	-3.59871	-5.96763	-4.29939	-3.85651	-3.04452	-3.52826	-4.14966	1.0735
49.7487	-2.64803	-5.82762	-4.64008	-4.51574	-3.62649	-6.09635	-4.33594	-3.93787	-3.15909	-3.62499	-4.24122	1.09344
50.2513	-2.71298	-5.96094	-4.71617	-4.68405	-3.65432	-6.23027	-4.36564	-4.02595	-3.27803	-3.72187	-4.33502	1.11489
50.7538	-2.77406	-6.10575	-4.78143	-4.85591	-3.67958	-6.37663	-4.40403	-4.1282	-3.39129	-3.81532	-4.43122	1.14291
51.2563	-2.84751	-6.25909	-4.85346	-5.02832	-3.71885	-6.51654	-4.44703	-4.22717	-3.5176	-3.92042	-4.5336	1.16775
51.7588	-2.92608	-6.40693	-4.9231	-5.21747	-3.76599	-6.66322	-4.48318	-4.32926	-3.6471	-4.02953	-4.63918	1.19304
52.2613	-2.99886	-6.56409	-4.98123	-5.40689	-3.8109	-6.81785	-4.52477	-4.44517	-3.77024	-4.13192	-4.74519	1.2241
52.7638	-3.08049	-6.72842	-5.04571	-5.59585	-3.86863	-6.96396	-4.57625	-4.55819	-3.90527	-4.24161	-4.85644	1.25204
53.2663	-3.17158	-6.88544	-5.10772	-5.79886	-3.94071	-7.11768	-4.62285	-4.67061	-4.04167	-4.35893	-4.9716	1.27917
53.7688	-3.25661	-7.04919	-5.15918	-5.99865	-4.01258	-7.27463	-4.66927	-4.79574	-4.17042	-4.46897	-5.08553	1.31057
54.2714	-3.34481	-7.2186	-5.21838	-6.19694	-4.0939	-7.42238	-4.72713	-4.91879	-4.3093	-4.58073	-5.2031	1.33967
54.7739	-3.44461	-7.37913	-5.27632	-6.40668	-4.19366	-7.57834	-4.78431	-5.038	-4.44737	-4.70229	-5.32507	1.36699
55.2764	-3.54042	-7.54431	-5.32545	-6.6104	-4.29693	-7.73315	-4.83644	-5.16845	-4.57631	-4.81879	-5.44506	1.39659
55.7789	-3.63375	-7.71433	-5.38397	-6.81212	-4.40558	-7.87931	-4.89805	-5.29798	-4.71368	-4.93193	-5.56707	1.42514
56.2814	-3.73848	-7.87462	-5.44236	-7.02313	-4.53357	-8.03373	-4.96429	-5.42083	-4.84845	-5.05515	-5.69346	1.45144
56.7839	-3.84322	-8.03807	-5.49352	-7.22587	-4.66966	-8.18299	-5.02355	-5.55283	-4.97308	-5.17755	-5.81803	1.47773
57.2864	-3.94144	-8.20597	-5.55541	-7.4264	-4.80758	-8.32504	-5.08771	-5.68516	-5.10505	-5.29303	-5.94328	1.50421
57.7889	-4.0485	-8.36371	-5.61794	-7.63409	-4.96242	-8.47453	-5.16094	-5.80862	-5.23323	-5.41634	-6.07203	1.52858
58.2915	-4.16018	-8.52347	-5.67439	-7.83155	-5.1296	-8.6154	-5.22879	-5.93879	-5.35089	-5.5433	-6.19964	1.55067
58.794	-4.2638	-8.68762	-5.74244	-8.02663	-5.29651	-8.75099	-5.29605	-6.07075	-5.47541	-5.66175	-6.32719	1.57387
59.2965	-4.37187	-8.84154	-5.81136	-8.22671	-5.47528	-8.89238	-5.37422	-6.19244	-5.59563	-5.78365	-6.45651	1.59566
59.799	-4.48831	-8.99667	-5.87488	-8.41489	-5.66886	-9.02248	-5.45155	-6.31823	-5.70562	-5.91251	-6.5854	1.61339
60.3015	-4.59783	-9.15637	-5.95033	-8.60057	-5.86175	-9.14951	-5.52408	-6.44718	-5.82272	-6.03361	-6.7144	1.63259
60.804	-4.70673	-9.30603	-6.02643	-8.78923	-6.05981	-9.28014	-5.60623	-6.56514	-5.93583	-6.15288	-6.84284	1.65139
61.3065	-4.82577	-9.4563	-6.09746	-8.9647	-6.27238	-9.39794	-5.69342	-6.68436	-6.03977	-6.28034	-6.97124	1.66511
61.809	-4.94132	-9.61145	-6.18042	-9.13781	-6.48526	-9.51517	-5.77456	-6.80786	-6.15189	-6.40283	-7.10086	1.68007
62.3116	-5.05175	-9.75694	-6.26373	-9.31223	-6.6966	-9.63368	-5.86156	-6.92041	-6.26097	-6.51875	-7.22766	1.69559
62.8141	-5.1715	-9.90256	-6.34228	-9.47279	-6.91925	-9.73927	-5.95854	-7.03153	-6.36248	-6.6418	-7.3542	1.70592
63.3166	-5.29215	-10.0534	-6.43293	-9.63156	-7.14383	-9.84702	-6.05145	-7.14804	-6.47352	-6.76393	-7.48379	1.71682
63.8191	-5.40473	-10.195	-6.52379	-9.79046	-7.36144	-9.95391	-6.14506	-7.25466	-6.58245	-6.8766	-7.60881	1.72888
64.3216	-5.52334	-10.3361	-6.61035	-9.93542	-7.58458	-10.0492	-6.25032	-7.3576	-6.6851	-6.99314	-7.73251	1.73657
64.8241	-5.64707	-10.4826	-6.70912	-10.0796	-7.81083	-10.1493	-6.35543	-7.4669	-6.79809	-7.11253	-7.86113	1.74399
65.3266	-5.76233	-10.6199	-6.80777	-10.223	-8.0268	-10.2466	-6.45627	-7.56803	-6.90925	-7.22167	-7.98416	1.75261
65.8291	-5.87902	-10.7559	-6.90232	-10.353	-8.24118	-10.3349	-6.56641	-7.66349	-7.01484	-7.32977	-8.10408	1.75831
66.3317	-6.00383	-10.8973	-7.00882	-10.4832	-8.45875	-10.4301	-6.68069	-7.76575	-7.13099	-7.443	-8.23025	1.76303
66.8342	-6.12235	-11.0295	-7.11459	-10.6121	-8.66541	-10.521	-6.7879	-7.86192	-7.24522	-7.54752	-8.35075	1.76828
67.3367	-6.23764	-11.1595	-7.21616	-10.7281	-8.86375	-10.6059	-6.89907	-7.95067	-7.35428	-7.64609	-8.46612	1.7722
67.8392	-6.36191	-11.2943	-7.3292	-10.8454	-9.06395	-10.699	-7.01751	-8.04608	-7.47388	-7.75029	-8.58815	1.7747
68.3417	-6.48388	-11.4198	-7.44075	-10.9604	-9.25492	-10.7862	-7.12924	-8.13761	-7.59121	-7.84943	-8.70534	1.77639
68.8442	-6.59902	-11.5418	-7.54794	-11.063	-9.43251	-10.8704	-7.23864	-8.22025	-7.70351	-7.93921	-8.81563	1.77801
69.3467	-6.72152	-11.6679	-7.66607	-11.1674	-9.60905	-10.9627	-7.35597	-8.30863	-7.82595	-8.03327	-8.93185	1.77816
69.8492	-6.84614	-11.7842	-7.78201	-11.2686	-9.77924	-11.0472	-7.46986	-8.3951	-7.94532	-8.12692	-9.04446	1.77581
70.3518	-6.9621	-11.8957	-7.8935	-11.3575	-9.93348	-11.1315	-7.5766	-8.47121	-8.05919	-8.21005	-9.14909	1.77413
70.8543	-7.08157	-12.0107	-8.01548	-11.4486	-10.0826	-11.2219	-7.68949	-8.55117	-8.18205	-8.29447	-9.2578	1.77136
71.3568	-7.20663	-12.1152	-8.13468	-11.5351	-10.2281	-11.3028	-7.80407	-8.63061	-8.30035	-8.38263	-9.36403	1.76446
71.8593	-7.32336	-12.2135	-8.24935	-11.6093	-10.3578	-11.3853	-7.91006	-8.69833	-8.41207	-8.46151	-9.46206	1.75824
72.3618	-7.4386	-12.314	-8.37393	-11.6855	-10.4777	-11.4709	-8.01848	-8.76729	-8.53122	-8.53781	-9.56153	1.75152
72.8643	-7.56099	-12.4032	-8.49476	-11.7549	-10.5955	-11.5456	-8.13288	-8.83678	-8.64423	-8.62031	-9.65891	1.73943
73.3668	-7.67739	-12.4841	-8.61045	-11.8114	-10.6997	-11.6231	-8.23999	-8.89369	-8.74969	-8.69662	-9.74862	1.72734
73.8693	-7.78757	-12.5658	-8.73468	-11.8686	-10.7903	-11.6998	-8.34406	-8.94907	-8.86136	-8.76645	-9.83677	1.71539
74.3719	-7.90428	-12.6352	-8.85353	-11.9163	-10.8788	-11.765	-8.45483	-9.00599	-8.96572	-8.84217	-9.92218	1.69756
74.8744	-8.01885	-12.6941	-8.96595	-11.9499	-10.9576	-11.8332	-8.56099	-9.05036	-9.06191	-8.91537	-10.0008	1.67867
75.3769	-8.12419	-12.7522	-9.08511	-11.9825	-11.0206	-11.8966	-8.65844	-9.09067	-9.16329	-8.97891	-10.0753	1.6604
75.8794	-8.23337	-12.7969	-9.19703	-12.0032	-11.0795	-11.9483	-8.75928	-9.13348	-9.25609	-9.04535	-10.1452	1.6366
76.3819	-8.34403	-12.829	-9.30113	-12.0091	-11.1328	-12.0023	-8.85835	-9.16446	-9.33956	-9.11266	-10.2093	1.61071
76.8844	-8.44382	-12.8587	-9.41018	-12.0128	-11.1697	-12.0472	-8.94489	-9.18883	-9.42621	-9.16909	-10.2671	1.58569
77.3869	-8.54194	-12.8741	-9.51014	-12.0027	-11.1988	-12.0803	-9.02851	-9.21597	-9.50177	-9.22392	-10.3178	1.55638
77.8894	-8.64242	-12.8753	-9.6008	-11.9775	-11.2246	-12.1138	-9.11172	-9.23217	-9.56552	-9.282	-10.3626	1.52449
78.392	-8.73105	-12.8733	-9.69438	-11.9491	-11.235	-12.1337	-9.1811	-9.23907	-9.62931	-9.33024	-10.3996	1.49352
78.8945	-8.81075	-12.8568	-9.77664	-11.9049	-11.2328	-12.1418	-9.23992	-9.24831	-9.67879	-9.37209	-10.4263	1.46001
79.397	-8.89084	-12.8251	-9.84756	-11.8449	-11.2274	-12.1476	-9.2971	-9.24759	-9.71361	-9.41765	-10.4459	1.42399
79.8995	-8.95942	-12.7893	-9.91879	-11.7799	-11.2084	-12.1361	-9.34167	-9.2347	-9.74548	-9.45586	-10.457	1.38854
80.402	-9.01245	-12.7384	-9.97595	-11.6961	-11.1724	-12.1132	-9.36927	-9.22245	-9.76033	-9.48294	-10.4544	1.35214
80.9045	-9.06171	-12.6705	-10.0192	-11.5946	-11.1306	-12.0853	-9.39131	-9.20042	-9.75825	-9.51077	-10.4423	1.31375
81.407	-9.10062	-12.5969	-10.0597	-11.4851	-11.0776	-12.0372	-9.40293	-9.16238	-9.75095	-9.53285	-10.4206	1.27551
81.9095	-9.11913	-12.507	-10.083	-11.3529	-11.0041	-11.9785	-9.39333	-9.12124	-9.7244	-9.53891	-10.3822	1.23776
82.4121	-9.12775	-12.3973	-10.0894	-11.2008	-10.9197	-11.9114	-9.37133	-9.069	-9.67898	-9.53899	-10.3305	1.1992
82.9146	-9.12672	-12.2795	-10.0897	-11.0374	-10.8251	-11.8218	-9.33966	-8.99584	-9.62627	-9.53289	-10.2675	1.16091
83.4171	-9.10275	-12.1431	-10.0697	-10.8476	-10.7075	-11.7222	-9.28514	-8.91406	-9.5522	-9.50696	-10.1851	1.12442
83.9196	-9.0618	-11.9836	-10.0298	-10.6358	-10.5718	-11.61	-9.21032	-8.81913	-9.45738	-9.46666	-10.0846	1.08853
84.4221	-9.01068	-11.8126	-9.98098	-10.4099	-10.4245	-11.4736	-9.12413	-8.69869	-9.35341	-9.41833	-9.97068	1.05371
84.9246	-8.93649	-11.6205	-9.90901	-10.1547	-10.2534	-11.3269	-9.0159	-8.56404	-9.22617	-9.34885	-9.83559	1.02183
85.4271	-8.83873	-11.4018	-9.81483	-9.87624	-10.0574	-11.1632	-8.88035	-8.41473	-9.07657	-9.25742	-9.67812	0.991863
85.9296	-8.72854	-11.1687	-9.70951	-9.58205	-9.84708	-10.9741	-8.72866	-8.23664	-8.91642	-9.15465	-9.50464	0.964625
86.4322	-8.597	-10.9127	-9.57897	-9.25688	-9.6146	-10.7743	-8.5568	-8.0392	-8.73163	-9.03137	-9.30935	0.941844
86.9347	-8.43692	-10.6274	-9.42457	-8.90885	-9.35284	-10.5534	-8.35376	-7.8261	-8.5236	-8.88023	-9.08877	0.921952
87.4372	-8.26026	-10.3262	-9.25778	-8.54498	-9.07373	-10.3073	-8.12863	-7.58239	-8.30481	-8.71278	-8.84989	0.906978
87.9397	-8.06474	-10.0018	-9.06469	-8.15007	-8.77622	-10.0503	-7.88611	-7.31506	-8.06132	-8.52652	-8.58969	0.898127
88.4422	-7.8385	-9.64716	-8.84709	-7.73453	-8.44907	-9.76913	-7.61368	-7.03215	-7.79517	-8.30963	-8.30361	0.891987
88.9447	-7.59086	-9.27676	-8.61701	-7.30473	-8.10163	-9.46451	-7.31414	-6.71918	-7.5195	-8.07115	-7.99795	0.892159
89.4472	-7.32723	-8.88496	-8.3604	-6.84547	-7.74028	-9.14925	-6.99893	-6.38032	-7.22007	-7.81622	-7.67231	0.899421
89.9497	-7.03448	-8.46382	-8.07953	-6.3696	-7.35253	-8.80811	-6.65881	-6.02776	-6.89935	-7.53181	-7.32258	0.907643
90.4523	-6.71633	-8.02919	-7.78697	-5.88255	-6.94201	-8.44693	-6.28866	-5.64836	-6.57089	-7.22143	-6.95333	0.921895
90.9548	-6.38461	-7.57678	-7.46849	-5.36921	-6.52119	-8.07598	-5.90242	-5.24285	-6.22002	-6.89656	-6.56581	0.943014
91.4573	-6.02892	-7.09772	-7.12691	-4.84501	-6.08019	-7.6791	-5.49853	-4.82676	-5.84972	-6.54698	-6.15798	0.962388
91.9598	-5.64592	-6.60903	-6.77559	-4.31404	-5.61545	-7.26736	-5.06578	-4.38929	-5.47414	-6.16951	-5.73261	0.986118
92.4623	-5.25085	-6.1078	-6.40012	-3.76141	-5.1425	-6.84732	-4.61537	-3.92749	-5.0781	-5.7793	-5.29103	1.01555
92.9648	-4.8396	-5.58413	-6.00415	-3.20519	-4.65745	-6.40313	-4.15517	-3.45964	-4.66532	-5.37265	-4.83464	1.04065
93.4673	-4.4026	-5.05621	-5.60195	-2.64751	-4.15014	-5.95062	-3.6725	-2.9784	-4.25063	-4.94038	-4.36509	1.068
93.9698	-3.9545	-4.52227	-5.17875	-2.0739	-3.63494	-5.49127	-3.17148	-2.47725	-3.81832	-4.49715	-3.88198	1.09936
94.4724	-3.49977	-3.97113	-4.73907	-1.50482	-3.11609	-5.01106	-2.66769	-1.97621	-3.37312	-4.04756	-3.39065	1.12446
94.9749	-3.0253	-3.42171	-4.29795	-0.939785	-2.57958	-4.52944	-2.1527	-1.47203	-2.93068	-3.57881	-2.8928	1.14993
95.4774	-2.5411	-2.87305	-3.83998	-0.365038	-2.03475	-4.04198	-1.62177	-0.954509	-2.4748	-3.10082	-2.38478	1.17744
95.9799	-2.05991	-2.3124	-3.3706	0.19689	-1.49412	-3.53818	-1.09325	-0.44394	-2.01131	-2.62623	-1.87531	1.1976
96.4824	-1.56893	-1.75918	-2.90553	0.749581	-0.944261	-3.03957	-0.567529	0.0585097	-1.55649	-2.1425	-1.36759	1.21684
96.9849	-1.0704	-1.21316	-2.42852	1.3056	-0.386894	-2.53568	-0.0326542	0.566477	-1.09317	-1.6519	-0.85403	1.23609
97.4874	-0.582789	-0.660042	-1.94604	1.84068	0.159211	-2.02135	0.496598	1.0608	-0.628181	-1.17271	-0.345383	1.24769
97.9899	-0.0977048	-0.119316	-1.47382	2.36191	0.702358	-1.51788	1.00985	1.53594	-0.177609	-0.696712	0.152702	1.25762
98.4925	0.390256	0.401147	-0.997888	2.87929	1.2479	-1.01388	1.51778	2.00654	0.273672	-0.218641	0.648619	1.26623
98.995	0.856911	0.947074	-0.521079	3.36125	1.77029	-0.5032	2.02355	2.45622	0.721889	0.237703	1.13506	1.26534
99.4975	1.36343	1.49429	-0.00333997	3.8732	2.33685	0.0516574	2.55077	2.92761	1.20174	0.731783	1.6528	1.26036
100	1.6968	1.63679	0.280654	4.28654	2.70866	0.357835	2.75128	3.20085	1.46463	1.05669	1.94407	1.28057

## Sheet: M2_LeftLeg_NW
StancePhase	NDevL_Meas1	NDevL_Meas2	NDevL_Meas3	NDevL_Meas4	NDevL_Meas5	NDevL_Meas6	NDevL_Meas7	NDevL_Meas8	NDevL_Meas9	NDevL_Meas10	NDevL_Mean	NDevL_SD
0	0.0442902	0.406996	-0.0652794	0.278108	-0.950655	0.44509	-0.895983	0.411609	-0.308168	0.0772158	-0.0556775	0.515666
0.502513	0.181176	0.530067	0.0694289	0.339489	-0.831566	0.547034	-0.740586	0.496032	-0.172796	0.171365	0.0589644	0.499287
1.00503	0.382392	0.650188	0.26026	0.478248	-0.655624	0.705242	-0.579376	0.618857	0.0200965	0.312587	0.219287	0.486317
1.50754	0.571266	0.781475	0.436037	0.591854	-0.491129	0.845194	-0.40864	0.733676	0.199909	0.443221	0.370286	0.471827
2.01005	0.753407	0.909908	0.603247	0.711567	-0.334067	0.978681	-0.23426	0.837269	0.372956	0.563272	0.516198	0.457393
2.51256	0.94345	1.03291	0.783673	0.841467	-0.169295	1.12849	-0.066441	0.949198	0.560774	0.688771	0.669299	0.446716
3.01508	1.14248	1.17125	0.964596	0.956982	0.00470505	1.26948	0.11359	1.06658	0.75067	0.821107	0.826144	0.434361
3.51759	1.32853	1.30355	1.13168	1.07992	0.167169	1.40423	0.299504	1.16914	0.928206	0.939179	0.975111	0.422002
4.0201	1.51159	1.42751	1.30924	1.20901	0.328483	1.55209	0.473593	1.2758	1.11739	1.0539	1.12586	0.41513
4.52261	1.7034	1.56483	1.48404	1.32236	0.500493	1.68536	0.650568	1.38977	1.30495	1.1773	1.27831	0.407588
5.02513	1.88228	1.69478	1.64227	1.4435	0.662582	1.81513	0.836572	1.48833	1.4769	1.28854	1.42309	0.399228
5.52764	2.04774	1.81358	1.80874	1.56791	0.814816	1.9543	1.01042	1.5868	1.65773	1.38826	1.56503	0.396715
6.03015	2.21883	1.94388	1.96944	1.67565	0.976052	2.07481	1.17671	1.69413	1.83342	1.49579	1.70587	0.39433
6.53266	2.38012	2.06585	2.11151	1.79172	1.13167	2.19547	1.35178	1.78666	1.99085	1.59644	1.84021	0.390178
7.03518	2.52046	2.17438	2.26038	1.90849	1.27127	2.32123	1.51884	1.87521	2.15521	1.68028	1.96857	0.390899
7.53769	2.66099	2.29306	2.40141	2.00847	1.41557	2.42651	1.67018	1.97409	2.31182	1.76858	2.09307	0.391731
8.0402	2.79679	2.40303	2.52279	2.11779	1.56006	2.53594	1.82612	2.06012	2.44858	1.85674	2.2128	0.389878
8.54271	2.90868	2.49781	2.65041	2.22569	1.68624	2.64572	1.98057	2.13874	2.59115	1.92655	2.32515	0.391593
9.04523	3.01382	2.60169	2.76891	2.31732	1.81066	2.7353	2.11588	2.22846	2.72405	1.99503	2.43111	0.392939
9.54774	3.11912	2.69681	2.86742	2.41925	1.94003	2.83255	2.24836	2.30783	2.83611	2.06886	2.53363	0.39094
10.0503	3.20232	2.77526	2.97211	2.51758	2.05256	2.9251	2.38486	2.37623	2.95327	2.12638	2.62857	0.391785
10.5528	3.27165	2.862	3.06684	2.60023	2.15579	2.99952	2.50409	2.45526	3.05928	2.17556	2.71502	0.392084
11.0553	3.34405	2.94029	3.14171	2.69372	2.266	3.08411	2.61179	2.52653	3.14395	2.23263	2.79848	0.38873
11.5578	3.40014	3.00097	3.22302	2.7812	2.36407	3.1591	2.72529	2.5835	3.23354	2.27853	2.87494	0.38802
12.0603	3.43686	3.06954	3.29386	2.85367	2.4464	3.21966	2.82751	2.64972	3.31109	2.31003	2.94183	0.387246
12.5628	3.47658	3.13056	3.3453	2.93733	2.53447	3.29166	2.91131	2.71123	3.36761	2.34858	3.00546	0.382906
13.0653	3.50816	3.17362	3.40365	3.01273	2.61724	3.34988	2.99797	2.75611	3.42958	2.3831	3.0632	0.380793
13.5678	3.51807	3.22461	3.4513	3.07434	2.6808	3.39863	3.08126	2.80845	3.47947	2.40003	3.1117	0.379653
14.0704	3.52806	3.26943	3.4803	3.14758	2.74591	3.45867	3.14366	2.85965	3.50955	2.42019	3.1563	0.375751
14.5729	3.53845	3.29637	3.5169	3.2108	2.81268	3.50182	3.20245	2.89309	3.54641	2.44356	3.19625	0.372941
15.0754	3.52902	3.33158	3.54282	3.26201	2.86052	3.54109	3.26471	2.93181	3.57203	2.44997	3.22856	0.372295
15.5779	3.51511	3.36231	3.55113	3.32538	2.90369	3.59001	3.30911	2.9731	3.57986	2.45386	3.25636	0.370764
16.0804	3.50852	3.3756	3.56796	3.37732	2.9534	3.62028	3.34235	2.99657	3.59639	2.46635	3.28047	0.368563
16.5829	3.4881	3.39767	3.57441	3.41935	2.98807	3.65235	3.38225	3.02273	3.60301	2.46629	3.29942	0.36915
17.0854	3.45871	3.41722	3.56457	3.47387	3.01141	3.69117	3.41176	3.05494	3.5941	2.45778	3.31355	0.371481
17.5879	3.44044	3.42004	3.5644	3.51567	3.04281	3.71117	3.42447	3.0703	3.59578	2.46011	3.32452	0.37132
18.0905	3.41708	3.43231	3.55444	3.54973	3.06565	3.73827	3.44231	3.08557	3.58876	2.45705	3.33312	0.373352
18.593	3.38166	3.44417	3.52979	3.5963	3.07216	3.76835	3.4591	3.11002	3.5682	2.44138	3.33711	0.37949
19.0955	3.35697	3.44016	3.51616	3.62901	3.08461	3.78116	3.45784	3.11969	3.55976	2.43522	3.33806	0.382106
19.598	3.33624	3.44624	3.49363	3.65628	3.09602	3.80549	3.45645	3.12652	3.5435	2.43185	3.33922	0.385345
20.1005	3.30278	3.45404	3.45834	3.69588	3.0893	3.82858	3.46211	3.14508	3.51537	2.41476	3.33662	0.393874
20.603	3.2759	3.44685	3.43568	3.72075	3.08349	3.83751	3.45385	3.15183	3.50064	2.40283	3.33093	0.39925
21.1055	3.26023	3.45027	3.40531	3.74258	3.08322	3.86109	3.43898	3.15304	3.47884	2.40072	3.32743	0.403737
21.608	3.2342	3.45741	3.36426	3.77639	3.0668	3.87923	3.43544	3.16767	3.44681	2.38727	3.32155	0.413106
22.1106	3.2084	3.45036	3.33747	3.79484	3.04484	3.88756	3.42638	3.174	3.42944	2.37295	3.31262	0.420849
22.6131	3.19768	3.4542	3.30407	3.81272	3.03234	3.91213	3.40572	3.17224	3.40578	2.37254	3.30694	0.427121
23.1156	3.18175	3.46356	3.26182	3.84201	3.00909	3.92747	3.3953	3.18451	3.37347	2.36622	3.30052	0.436407
23.6181	3.15967	3.45933	3.23511	3.85554	2.97442	3.9382	3.3887	3.19233	3.35693	2.35322	3.29134	0.445917
24.1206	3.15243	3.46598	3.20256	3.87094	2.9496	3.96505	3.36884	3.18978	3.33469	2.35434	3.28542	0.454618
24.6231	3.14671	3.47967	3.16261	3.89695	2.92157	3.97961	3.35321	3.20081	3.30514	2.35672	3.2803	0.463643
25.1256	3.13035	3.48014	3.1391	3.90703	2.87869	3.99506	3.3485	3.2113	3.29218	2.34858	3.27309	0.474279
25.6281	3.12459	3.49117	3.11012	3.92132	2.84271	4.02476	3.33339	3.20965	3.27386	2.35101	3.26826	0.485828
26.1307	3.12682	3.51048	3.0748	3.94517	2.81137	4.04017	3.31463	3.2201	3.24925	2.36166	3.26544	0.49504
26.6332	3.11709	3.51677	3.0564	3.95307	2.76544	4.06174	3.30954	3.23383	3.24174	2.36112	3.26167	0.506289
27.1357	3.11101	3.53305	3.03253	3.96733	2.72124	4.09417	3.30081	3.23425	3.22889	2.36483	3.25881	0.520632
27.6382	3.11744	3.55864	3.00296	3.98983	2.68799	4.11157	3.28193	3.24443	3.21045	2.38167	3.25869	0.530745
28.1407	3.11426	3.57129	2.99042	3.99645	2.64437	4.13969	3.27423	3.26137	3.20929	2.38999	3.25913	0.542188
28.6432	3.1071	3.59316	2.97202	4.01133	2.59678	4.17412	3.27105	3.26455	3.2025	2.39532	3.25879	0.558608
29.1457	3.1138	3.62517	2.94824	4.03286	2.56332	4.19417	3.2551	3.2744	3.19049	2.4153	3.26128	0.570168
29.6482	3.1162	3.64419	2.9413	4.03865	2.52643	4.22843	3.2436	3.29397	3.19563	2.43211	3.26605	0.581446
30.1508	3.10835	3.67147	2.92792	4.05432	2.48092	4.26381	3.24305	3.30009	3.19453	2.43982	3.26843	0.59873
30.6533	3.11207	3.70954	2.90934	4.07477	2.44872	4.28685	3.23203	3.30929	3.1883	2.45987	3.27308	0.61194
31.1558	3.11817	3.73449	2.90732	4.07979	2.42102	4.32625	3.21708	3.3305	3.19882	2.48327	3.28167	0.622863
31.6583	3.11073	3.76659	2.89824	4.09607	2.38268	4.36145	3.21538	3.33938	3.20224	2.49418	3.28669	0.639675
32.1608	3.10943	3.80998	2.88412	4.11516	2.35345	4.38756	3.20959	3.3475	3.20042	2.51188	3.29291	0.654348
32.6633	3.11662	3.84004	2.88628	4.11935	2.33579	4.43056	3.1931	3.36913	3.21477	2.53869	3.30443	0.664871
33.1658	3.11079	3.87598	2.88079	4.13605	2.30898	4.4644	3.1872	3.3803	3.22112	2.55328	3.31189	0.680016
33.6683	3.10402	3.92358	2.87048	4.15356	2.28519	4.49328	3.18527	3.3869	3.22216	2.56736	3.31918	0.695534
34.1709	3.10952	3.9576	2.87628	4.15697	2.27748	4.53792	3.17009	3.40764	3.23892	2.59397	3.33264	0.705586
34.6734	3.10624	3.99616	2.87399	4.17394	2.26546	4.5693	3.15899	3.42041	3.24693	2.61219	3.34236	0.718113
35.1759	3.09525	4.04662	2.86734	4.1897	2.25039	4.60037	3.15863	3.42504	3.24977	2.62286	3.3506	0.73347
35.6784	3.09694	4.08328	2.87683	4.19237	2.25236	4.64453	3.14781	3.44349	3.26808	2.64608	3.36518	0.74277
36.1809	3.09649	4.1231	2.87804	4.20941	2.25702	4.67261	3.13332	3.4569	3.2771	2.66717	3.37712	0.752017
36.6834	3.08368	4.17505	2.87554	4.2232	2.25451	4.7051	3.13252	3.45903	3.28132	2.67578	3.38657	0.765994
37.1859	3.08041	4.21309	2.88931	4.2251	2.26629	4.74672	3.12833	3.47376	3.30086	2.6935	3.40174	0.774022
37.6884	3.08232	4.25293	2.89465	4.24197	2.2882	4.77103	3.11442	3.48669	3.31074	2.71595	3.41589	0.779669
38.191	3.07081	4.30514	2.89686	4.25364	2.30202	4.80405	3.11224	3.48591	3.3163	2.72446	3.42714	0.791102
38.6935	3.06323	4.3434	2.91541	4.25489	2.32467	4.84128	3.11542	3.4957	3.33723	2.73605	3.44273	0.797174
39.196	3.06686	4.38218	2.92533	4.27154	2.36337	4.86162	3.10697	3.50703	3.34835	2.7579	3.45911	0.799223
39.6985	3.05986	4.43357	2.93276	4.28123	2.39674	4.89408	3.10434	3.50304	3.35591	2.76819	3.47297	0.807159
40.201	3.05021	4.47114	2.95669	4.2822	2.43237	4.92533	3.11429	3.50687	3.37915	2.77466	3.48929	0.810503
40.7035	3.05477	4.508	2.97201	4.29885	2.48688	4.94169	3.1158	3.51541	3.39277	2.79405	3.50802	0.809198
41.206	3.05462	4.55774	2.98571	4.30698	2.54167	4.97236	3.11562	3.50791	3.40392	2.80748	3.5254	0.81304
41.7085	3.0462	4.59386	3.01635	4.30837	2.59272	4.99647	3.13111	3.50492	3.43136	2.81126	3.54326	0.813012
42.2111	3.05132	4.62804	3.03868	4.3256	2.66122	5.00923	3.1452	3.50943	3.44962	2.82708	3.56454	0.808925
42.7136	3.05923	4.67529	3.06058	4.33302	2.73647	5.0371	3.15137	3.49813	3.46666	2.84425	3.58621	0.808744
43.2161	3.05577	4.70916	3.10012	4.33592	2.80372	5.05375	3.17081	3.48771	3.50064	2.84869	3.60663	0.805263
43.7186	3.06151	4.73997	3.13192	4.35474	2.88271	5.06371	3.19696	3.48718	3.52587	2.86098	3.63056	0.799491
44.2211	3.0768	4.78423	3.16462	4.36285	2.97366	5.08807	3.21234	3.47221	3.55098	2.8817	3.65675	0.796315
44.7236	3.08078	4.81589	3.21572	4.36905	3.05519	5.09761	3.2338	3.45485	3.59348	2.89026	3.68066	0.790261
45.2261	3.08705	4.84406	3.25963	4.39139	3.14002	5.10587	3.26764	3.44971	3.62742	2.90047	3.70733	0.784582
45.7286	3.10698	4.88685	3.30567	4.40277	3.2394	5.12659	3.29205	3.43325	3.66209	2.92401	3.73797	0.780579
46.2312	3.11886	4.91883	3.37071	4.41537	3.33117	5.13074	3.31286	3.41225	3.71432	2.93963	3.76647	0.77412
46.7337	3.12536	4.94784	3.42893	4.44461	3.4171	5.13965	3.34684	3.40606	3.75784	2.95058	3.79648	0.771063
47.2362	3.14556	4.99336	3.49018	4.46321	3.51615	5.15839	3.37618	3.39324	3.80236	2.97653	3.83152	0.769364
47.7387	3.16278	5.03041	3.57067	4.48633	3.61136	5.16097	3.39361	3.37448	3.86385	3.00159	3.86561	0.765662
48.2412	3.16811	5.0649	3.64411	4.52617	3.693	5.1742	3.42039	3.37211	3.91547	3.01747	3.89959	0.767712
48.7437	3.18347	5.11702	3.72069	4.55534	3.78278	5.19382	3.45004	3.36765	3.96754	3.04606	3.93844	0.770912
49.2462	3.20253	5.16175	3.81562	4.59136	3.87418	5.19912	3.46548	3.35521	4.03555	3.08092	3.97817	0.772134
49.7487	3.20793	5.20277	3.90176	4.64296	3.94882	5.21951	3.48465	3.35864	4.09273	3.1041	4.01639	0.77977
50.2513	3.21857	5.26117	3.98937	4.68298	4.0252	5.24167	3.5149	3.36366	4.1506	3.13355	4.05817	0.788104
50.7538	3.24005	5.31232	4.09271	4.73123	4.10892	5.25199	3.53548	3.35856	4.22433	3.17425	4.10299	0.794124
51.2563	3.25082	5.35821	4.18407	4.79296	4.17754	5.27971	3.55352	3.36754	4.28718	3.20403	4.14556	0.80563
51.7588	3.26074	5.42098	4.2747	4.84171	4.24065	5.30381	3.58683	3.3817	4.35149	3.23218	4.18948	0.817485
52.2613	3.28531	5.4766	4.37869	4.89945	4.3142	5.3194	3.61846	3.38435	4.43176	3.27396	4.23822	0.826893
52.7638	3.30449	5.52529	4.46864	4.96793	4.37769	5.35302	3.64184	3.39855	4.50106	3.30915	4.28477	0.839809
53.2663	3.31642	5.59008	4.55736	5.02199	4.42903	5.37826	3.67857	3.42134	4.57239	3.33563	4.33011	0.85322
53.7688	3.34239	5.64767	4.65875	5.0857	4.49025	5.39968	3.72225	3.43219	4.65958	3.37464	4.38131	0.864813
54.2714	3.36975	5.69664	4.74559	5.15746	4.54856	5.43859	3.7554	3.45166	4.73546	3.41346	4.43126	0.877338
54.7739	3.3857	5.7611	4.83159	5.21404	4.59076	5.46574	3.79533	3.48298	4.81382	3.43913	4.47802	0.890862
55.2764	3.41159	5.81878	4.92998	5.28144	4.63889	5.49465	3.84885	3.50308	4.90778	3.47305	4.53081	0.90414
55.7789	3.44588	5.86676	5.01331	5.35469	4.69152	5.53922	3.89436	3.52859	4.99007	3.51369	4.58381	0.915486
56.2814	3.46846	5.93012	5.09615	5.41289	4.72796	5.57012	3.93827	3.56865	5.07519	3.54088	4.63287	0.928102
56.7839	3.49479	5.98763	5.19103	5.48338	4.76413	5.60846	3.99813	3.599	5.17559	3.57011	4.68722	0.942855
57.2864	3.53487	6.03483	5.27045	5.55784	4.81043	5.6593	4.05655	3.63122	5.2638	3.61145	4.74307	0.952985
57.7889	3.56686	6.09754	5.34984	5.61788	4.84437	5.69603	4.10656	3.67982	5.35503	3.64297	4.79569	0.96394
58.2915	3.59592	6.15569	5.44104	5.69174	4.87138	5.74527	4.16978	3.72084	5.461	3.66988	4.85225	0.979853
58.794	3.64086	6.20317	5.51651	5.76774	4.91089	5.80267	4.23973	3.76007	5.55404	3.71104	4.91067	0.989239
59.2965	3.68417	6.26646	5.59252	5.83029	4.94498	5.84685	4.29857	3.81642	5.65007	3.7489	4.96792	0.998131
59.799	3.7193	6.32663	5.68018	5.90804	4.96709	5.90728	4.36361	3.86777	5.76002	3.7769	5.02768	1.01459
60.3015	3.76857	6.37588	5.75195	5.98609	5.00046	5.97058	4.44175	3.91368	5.85605	3.8175	5.08825	1.02384
60.804	3.82379	6.44109	5.82492	6.05187	5.03677	6.02258	4.51096	3.97639	5.95475	3.86248	5.15056	1.03064
61.3065	3.86838	6.50446	5.90941	6.13389	5.05939	6.09288	4.5774	4.03706	6.06625	3.89537	5.21445	1.04657
61.809	3.92197	6.55638	5.97786	6.21418	5.08885	6.16026	4.65872	4.08917	6.16255	3.93594	5.27659	1.05587
62.3116	3.98805	6.62401	6.04805	6.28331	5.1289	6.21931	4.73706	4.15693	6.26099	3.98768	5.34343	1.06069
62.8141	4.04473	6.69075	6.12944	6.36924	5.15742	6.29694	4.80493	4.22604	6.37098	4.02874	5.41192	1.07454
63.3166	4.10353	6.74527	6.19438	6.45113	5.18666	6.36612	4.88407	4.28424	6.46452	4.07076	5.47507	1.08322
63.8191	4.17877	6.815	6.26138	6.5229	5.23147	6.43085	4.96774	4.35612	6.55996	4.12808	5.54523	1.0861
64.3216	4.24937	6.8847	6.33904	6.6115	5.27057	6.51268	5.03764	4.43286	6.66606	4.17974	5.61842	1.09616
64.8241	4.31532	6.94142	6.39984	6.69354	5.30453	6.58131	5.1113	4.49718	6.75503	4.22606	5.68255	1.10274
65.3266	4.39774	7.01278	6.46309	6.76644	5.35524	6.64982	5.19582	4.57256	6.84618	4.28841	5.75481	1.1036
65.8291	4.48215	7.08497	6.53663	6.85575	5.40825	6.7322	5.26892	4.6563	6.94753	4.35259	5.83253	1.1085
66.3317	4.55686	7.14346	6.59309	6.93592	5.45222	6.79781	5.33708	4.72715	7.03141	4.40742	5.89824	1.11109
66.8342	4.64379	7.21597	6.6526	7.00804	5.50995	6.86766	5.41853	4.80596	7.11792	4.47522	5.97156	1.10972
67.3367	4.7392	7.29018	6.72216	7.0959	5.57787	6.94675	5.49538	4.89633	7.21421	4.55254	6.05305	1.10882
67.8392	4.82279	7.35005	6.77459	7.17222	5.63583	7.0072	5.56037	4.97431	7.2927	4.61966	6.12097	1.10579
68.3417	4.9112	7.4233	6.83072	7.24186	5.70116	7.07603	5.63586	5.05673	7.37422	4.69355	6.19446	1.10203
68.8442	5.01256	7.49916	6.89668	7.32647	5.78225	7.14873	5.71522	5.15326	7.46502	4.78255	6.27819	1.09574
69.3467	5.10368	7.5601	6.94547	7.39747	5.85579	7.203	5.78001	5.23869	7.53761	4.86386	6.34857	1.08629
69.8492	5.19121	7.63367	6.99851	7.46339	5.92869	7.26932	5.84814	5.32467	7.61354	4.9443	6.42154	1.08002
70.3518	5.29307	7.7107	7.06103	7.54328	6.01905	7.33396	5.92674	5.42638	7.69813	5.04169	6.5054	1.06956
70.8543	5.38962	7.77222	7.1061	7.60765	6.1069	7.38247	5.99305	5.5189	7.76404	5.13649	6.57774	1.05383
71.3568	5.47542	7.84556	7.15577	7.66854	6.18672	7.44559	6.05349	5.60785	7.83348	5.22319	6.64956	1.045
71.8593	5.57316	7.92319	7.21427	7.74205	6.28133	7.50157	6.12632	5.7129	7.91081	5.32403	6.73096	1.03212
72.3618	5.67214	7.98481	7.25488	7.79823	6.37975	7.54513	6.1932	5.81091	7.9688	5.42814	6.8036	1.01135
72.8643	5.75614	8.05732	7.30028	7.85255	6.46539	7.60409	6.24664	5.90093	8.03021	5.51895	6.87325	1.00014
73.3668	5.84617	8.13483	7.35378	7.9179	6.55926	7.6507	6.30931	6.00588	8.09834	5.61697	6.94931	0.986763
73.8693	5.94348	8.19559	7.38896	7.96443	6.66242	7.6894	6.3744	6.10576	8.14605	5.72317	7.01937	0.96306
74.3719	6.02526	8.26593	7.42911	8.01078	6.75148	7.74234	6.42334	6.19291	8.19666	5.81458	7.08524	0.949842
74.8744	6.1048	8.34152	7.47658	8.06626	6.83961	7.77848	6.47445	6.29199	8.25237	5.9042	7.15303	0.937454
75.3769	6.19495	8.3993	7.50522	8.10144	6.93955	7.81158	6.53505	6.38739	8.2863	6.00466	7.21654	0.913156
75.8794	6.27255	8.46492	7.53879	8.13755	7.02754	7.85591	6.58227	6.46522	8.32249	6.09271	7.276	0.898378
76.3819	6.33945	8.53567	7.57863	8.18001	7.10501	7.88025	6.6229	6.55049	8.3623	6.1698	7.33245	0.887684
76.8844	6.4168	8.58714	7.59881	8.20014	7.19298	7.90651	6.6755	6.63317	8.37945	6.25657	7.38471	0.8649
77.3869	6.48772	8.64399	7.6236	8.22155	7.27385	7.9397	6.72155	6.69413	8.39887	6.33568	7.43407	0.849142
77.8894	6.54208	8.70495	7.65334	8.24569	7.33671	7.95163	6.75357	6.75724	8.42111	6.39625	7.47626	0.839948
78.392	6.60338	8.74414	7.6625	8.24536	7.40496	7.97011	6.7943	6.8187	8.42047	6.46105	7.5125	0.819968
78.8945	6.66551	8.78529	7.67597	8.24641	7.47199	7.99014	6.83649	6.85515	8.42249	6.52334	7.54728	0.803881
79.397	6.70871	8.8287	7.69317	8.24651	7.51728	7.98906	6.86094	6.8878	8.42659	6.56268	7.57214	0.795399
79.8995	6.75198	8.84764	7.68912	8.22076	7.5599	7.99756	6.8856	6.9194	8.40745	6.59773	7.58771	0.778696
80.402	6.80151	8.86519	7.68929	8.19708	7.60597	8.00093	6.91712	6.92403	8.39088	6.63441	7.60264	0.763369
80.9045	6.83313	8.88356	7.69215	8.16944	7.6307	7.98429	6.93172	6.91917	8.37508	6.64848	7.60677	0.75519
81.407	6.85604	8.87547	7.67331	8.11579	7.64347	7.97827	6.9358	6.91419	8.33512	6.6494	7.59769	0.741782
81.9095	6.88705	8.86331	7.65874	8.06537	7.66149	7.95998	6.94755	6.88241	8.29717	6.65423	7.58773	0.728567
82.4121	6.90425	8.85116	7.64594	8.00845	7.66265	7.92399	6.94766	6.83662	8.25835	6.64137	7.56804	0.720939
82.9146	6.90438	8.81137	7.61108	7.92607	7.64419	7.89787	6.92836	6.79222	8.19431	6.60822	7.53181	0.710427
83.4171	6.91021	8.76561	7.58049	7.84812	7.62984	7.8529	6.91225	6.72323	8.13165	6.57788	7.49322	0.700504
83.9196	6.90805	8.71984	7.5506	7.7613	7.60626	7.79389	6.89156	6.63657	8.06644	6.53688	7.44714	0.694671
84.4221	6.88294	8.64617	7.49811	7.64995	7.55913	7.74262	6.84705	6.55232	7.97507	6.47078	7.38242	0.687225
84.9246	6.85724	8.56534	7.44962	7.54402	7.51195	7.66764	6.79717	6.44643	7.88455	6.4021	7.31261	0.682063
85.4271	6.82919	8.48497	7.4005	7.42688	7.46349	7.58346	6.74859	6.31954	7.78996	6.32909	7.23757	0.68054
85.9296	6.77617	8.377	7.32809	7.28652	7.39162	7.50379	6.67791	6.19523	7.66859	6.22963	7.14345	0.677351
86.4322	6.71406	8.26101	7.25933	7.15245	7.31301	7.3976	6.59236	6.05307	7.54782	6.11994	7.04107	0.678157
86.9347	6.65352	8.14627	7.18861	7.00515	7.23873	7.28754	6.51015	5.88769	7.42173	6.01063	6.935	0.683204
87.4372	6.57054	8.00471	7.09406	6.83653	7.14482	7.17784	6.41204	5.72482	7.26851	5.87822	6.81121	0.685397
87.9397	6.47014	7.85482	7.00297	6.67519	7.03665	7.04117	6.29096	5.54888	7.11576	5.72825	6.67648	0.692226
88.4422	6.37233	7.70745	6.90888	6.4993	6.93455	6.90589	6.16966	5.34876	6.95667	5.58061	6.53841	0.704631
88.9447	6.25812	7.53477	6.79097	6.30498	6.81961	6.76656	6.04036	5.15061	6.7707	5.41678	6.38535	0.712778
89.4472	6.12039	7.35402	6.67701	6.11957	6.68495	6.60242	5.88495	4.94447	6.58602	5.23037	6.22042	0.724942
89.9497	5.98306	7.17761	6.5599	5.91953	6.55495	6.44466	5.72262	4.71436	6.39536	5.0453	6.05173	0.744126
90.4523	5.83743	6.97805	6.42008	5.70523	6.42114	6.27896	5.5601	4.48552	6.17987	4.85323	5.87196	0.758082
90.9548	5.66658	6.77132	6.28574	5.50223	6.26671	6.09316	5.37535	4.25436	5.96825	4.6382	5.68219	0.774471
91.4573	5.49207	6.57135	6.14915	5.2858	6.1135	5.91799	5.17704	4.00148	5.75284	4.42183	5.4883	0.798687
91.9598	5.31791	6.35124	5.99201	5.06029	5.96572	5.73191	4.98378	3.74985	5.5164	4.20807	5.28772	0.817319
92.4623	5.12235	6.12563	5.84273	4.8489	5.80142	5.53246	4.778	3.50237	5.28787	3.97602	5.08177	0.836496
92.9648	4.91895	5.9098	5.69299	4.62609	5.63398	5.34686	4.5551	3.23745	5.05917	3.7393	4.87197	0.86346
93.4673	4.7232	5.67744	5.52572	4.3997	5.47888	5.14898	4.33858	2.97427	4.81454	3.51303	4.65944	0.885093
93.9698	4.51463	5.44174	5.36944	4.19019	5.31512	4.94608	4.12202	2.72169	4.58282	3.27749	4.44812	0.905669
94.4724	4.29544	5.21927	5.2153	3.97152	5.1441	4.75936	3.88993	2.45719	4.35544	3.03524	4.23428	0.933208
94.9749	4.08816	4.98448	5.04737	3.75467	4.98804	4.56076	3.66211	2.19502	4.11771	2.80834	4.02067	0.956066
95.4774	3.87929	4.74896	4.89399	3.55707	4.8326	4.36597	3.44567	1.94938	3.89792	2.58379	3.81546	0.976727
95.9799	3.6595	4.53033	4.74562	3.35259	4.66702	4.18808	3.22068	1.69834	3.68682	2.35286	3.61018	1.00273
96.4824	3.45222	4.30361	4.58704	3.15486	4.514	3.99959	2.99627	1.45074	3.47036	2.13841	3.40671	1.02457
96.9849	3.25448	4.07841	4.44603	2.97804	4.3698	3.82257	2.79032	1.22513	3.27615	1.93763	3.21785	1.04331
97.4874	3.0485	3.87303	4.31208	2.79606	4.215	3.66092	2.58642	1.00164	3.09415	1.73342	3.03212	1.065
97.9899	2.85214	3.66279	4.17018	2.62475	4.06697	3.4901	2.38014	0.783085	2.91063	1.5431	2.84839	1.08267
98.4925	2.67409	3.45774	4.04807	2.47518	3.93432	3.33748	2.19446	0.591649	2.75306	1.37493	2.6841	1.09694
98.995	2.49492	3.26623	3.93313	2.32333	3.79641	3.19583	2.01985	0.410498	2.60938	1.20981	2.52594	1.11073
99.4975	2.30117	3.06565	3.79778	2.17262	3.64437	3.0311	1.82637	0.217634	2.4522	1.03719	2.35461	1.12231
100	2.18963	3.00519	3.73509	2.06723	3.55897	2.95255	1.75333	0.120592	2.37928	0.940504	2.27024	1.13178

[truncated: 2 more sheets: M2_RightLeg_NH, M2_RightLeg_NW]
