# Supplementary material for: A minimal markerset for three-dimensional foot function assessment: measuring navicular drop and drift under dynamic conditions
Source: J Foot Ankle Res. 2018 Apr 18;11:15. doi: 10.1186/s13047-018-0257-2 (PMC5907216; doi:10.1186/s13047-018-0257-2)
Supplement: Supplementary file 2 — Dataset. The dataset used for this article. A ZIP-archive with one text file (comma separated values;.csv) per participant, containing the stance-normalized navicular height and width time series from all analyzed steps. (ZIP 8335 kb) [file 13047_2018_257_MOESM2_ESM.zip › 13047_2018_257_MOESM3_ESM/ZAFA18R2.xlsx]

## Sheet: M1a_LeftLeg_NH
StancePhase	NEleL_Meas1	NEleL_Meas2	NEleL_Meas3	NEleL_Meas4	NEleL_Meas5	NEleL_Meas6	NEleL_Meas7	NEleL_Meas8	NEleL_Meas9	NEleL_Meas10	NEleL_Mean	NEleL_SD
0	1.17683	-0.00634795	2.41474	0.952729	2.08241	1.23121	1.95763	1.15115	2.8638	2.13635	1.59605	0.844919
0.502513	1.16496	-0.0086866	2.36066	0.954947	2.0667	1.19614	1.93223	1.16074	2.85033	2.12124	1.57993	0.835799
1.00503	1.16249	-0.00369587	2.30334	0.963809	2.05493	1.1638	1.90536	1.16373	2.84538	2.10973	1.56689	0.826191
1.50754	1.15705	0.00518954	2.25312	0.974237	2.04499	1.1435	1.86793	1.18046	2.82289	2.0995	1.55489	0.812171
2.01005	1.14812	0.00865436	2.1885	0.976989	2.02565	1.11567	1.84236	1.18758	2.80609	2.07946	1.53791	0.800112
2.51256	1.15009	0.0270514	2.13485	0.992693	2.01824	1.10481	1.80998	1.20287	2.78022	2.07115	1.5292	0.783027
3.01508	1.13976	0.0365025	2.06577	0.996206	1.99679	1.08584	1.77671	1.22244	2.74758	2.04877	1.51164	0.765483
3.51759	1.14034	0.0580804	2.0032	1.00898	1.98334	1.07967	1.75062	1.23503	2.71843	2.03481	1.50125	0.746598
4.0201	1.13739	0.0811795	1.9353	1.01966	1.96574	1.0754	1.71194	1.26264	2.67189	2.01748	1.48786	0.722869
4.52261	1.13089	0.103585	1.86112	1.02574	1.9413	1.07141	1.68602	1.28185	2.63474	1.99468	1.47313	0.701372
5.02513	1.13512	0.140398	1.79439	1.04257	1.92544	1.08122	1.64824	1.30736	2.58012	1.98219	1.4637	0.673219
5.52764	1.12672	0.168767	1.7123	1.04636	1.89346	1.08207	1.61475	1.3387	2.52933	1.95583	1.44683	0.647224
6.03015	1.12871	0.212094	1.64127	1.06128	1.87031	1.09909	1.58131	1.3607	2.4715	1.94078	1.4367	0.617423
6.53266	1.12647	0.253204	1.55788	1.06931	1.83719	1.10935	1.53791	1.39626	2.40511	1.91857	1.42112	0.586286
7.03518	1.11958	0.296548	1.4768	1.07534	1.79967	1.1258	1.50478	1.42255	2.34406	1.89483	1.406	0.556747
7.53769	1.12206	0.35031	1.39564	1.08756	1.76608	1.14646	1.45588	1.4508	2.26551	1.87798	1.39183	0.522562
8.0402	1.11019	0.394267	1.30397	1.08548	1.71604	1.15951	1.41472	1.48427	2.19677	1.84759	1.37128	0.493918
8.54271	1.10691	0.452236	1.2225	1.09385	1.67529	1.18549	1.36593	1.50482	2.11264	1.82919	1.35489	0.461285
9.04523	1.09745	0.501909	1.12556	1.0898	1.62075	1.19822	1.31191	1.53638	2.03162	1.79963	1.33132	0.43422
9.54774	1.08163	0.554739	1.03771	1.08591	1.56617	1.22132	1.26367	1.55792	1.9469	1.7721	1.30881	0.408684
10.0503	1.07367	0.611492	0.941915	1.08274	1.51215	1.23807	1.20012	1.57757	1.85341	1.7471	1.28382	0.385876
10.5528	1.0502	0.657308	0.844017	1.06594	1.44511	1.25285	1.14727	1.60245	1.76832	1.71024	1.25437	0.37164
11.0553	1.03466	0.714832	0.751299	1.05856	1.38872	1.27361	1.08256	1.61211	1.66769	1.6849	1.22689	0.358291
11.5578	1.01256	0.759231	0.645903	1.03549	1.31818	1.28104	1.02043	1.63079	1.57866	1.64551	1.19278	0.356402
12.0603	0.984245	0.808692	0.552588	1.01575	1.25353	1.30017	0.960401	1.63964	1.47856	1.61138	1.1605	0.357083
12.5628	0.964055	0.856473	0.446699	0.992045	1.18762	1.30563	0.89105	1.64326	1.38254	1.57492	1.12443	0.365818
13.0653	0.928997	0.895023	0.347651	0.95753	1.11461	1.31616	0.834614	1.65233	1.28803	1.52913	1.08641	0.37972
13.5678	0.902544	0.943281	0.246983	0.930973	1.05348	1.32365	0.76631	1.6445	1.1863	1.49287	1.04909	0.396604
14.0704	0.87032	0.976255	0.1412	0.887551	0.980025	1.32305	0.708291	1.64372	1.097	1.44083	1.00682	0.418338
14.5729	0.832776	1.01679	0.0458532	0.85058	0.91788	1.33094	0.648537	1.63381	0.9953	1.3965	0.966896	0.440801
15.0754	0.804092	1.0509	-0.0616504	0.805714	0.852836	1.323	0.58656	1.61589	0.906941	1.34513	0.922941	0.465529
15.5779	0.761383	1.07903	-0.156129	0.754282	0.786527	1.32511	0.535716	1.60394	0.811841	1.28787	0.878957	0.490297
16.0804	0.727897	1.1142	-0.257879	0.708829	0.731288	1.3161	0.473772	1.57442	0.72086	1.23724	0.834673	0.515751
16.5829	0.689204	1.13376	-0.355126	0.647464	0.665392	1.30715	0.425568	1.55034	0.635293	1.1708	0.786985	0.539827
17.0854	0.645688	1.16284	-0.446881	0.595331	0.613581	1.29982	0.370349	1.51866	0.542532	1.11387	0.741578	0.564543
17.5879	0.611295	1.18155	-0.545134	0.532662	0.556041	1.28022	0.318627	1.47693	0.464062	1.04614	0.692239	0.58684
18.0905	0.563188	1.19827	-0.628565	0.468714	0.501543	1.27117	0.272559	1.44202	0.374531	0.976807	0.644024	0.608797
18.593	0.524365	1.21867	-0.721249	0.408651	0.454942	1.24664	0.217436	1.38975	0.297803	0.910879	0.594789	0.629615
19.0955	0.480347	1.2247	-0.801321	0.335783	0.399051	1.22958	0.175873	1.34164	0.216813	0.831175	0.543364	0.647468
19.598	0.431432	1.24113	-0.882278	0.274439	0.357598	1.2059	0.123166	1.288	0.13819	0.76223	0.493981	0.666365
20.1005	0.391357	1.24409	-0.96182	0.201642	0.307196	1.17751	0.0787586	1.22296	0.0671346	0.680484	0.440931	0.680912
20.603	0.33734	1.24907	-1.03035	0.133308	0.26295	1.15533	0.0334296	1.1658	-0.0122323	0.602068	0.389671	0.696155
21.1055	0.29217	1.25371	-1.10698	0.0668135	0.221964	1.11854	-0.0167737	1.09239	-0.0769272	0.524214	0.336911	0.709197
21.608	0.241344	1.24647	-1.16817	-0.00806403	0.173195	1.09291	-0.0562508	1.0222	-0.152068	0.43667	0.282823	0.719802
22.1106	0.185138	1.24919	-1.23654	-0.0704857	0.137236	1.05431	-0.108254	0.949207	-0.215964	0.360725	0.230457	0.731631
22.6131	0.137104	1.23651	-1.29668	-0.144545	0.0893976	1.01955	-0.148721	0.864343	-0.282237	0.272131	0.174685	0.739013
23.1156	0.0745842	1.22944	-1.3538	-0.209731	0.0497794	0.98352	-0.196157	0.78882	-0.348342	0.192121	0.121023	0.748046
23.6181	0.0202348	1.21784	-1.41509	-0.276086	0.00814014	0.938653	-0.24304	0.699185	-0.405315	0.110719	0.0655241	0.754611
24.1206	-0.040395	1.19787	-1.46384	-0.346711	-0.0392148	0.903572	-0.284094	0.612385	-0.471732	0.02538	0.00932213	0.759794
24.6231	-0.106886	1.18622	-1.52328	-0.406091	-0.0766209	0.853509	-0.336091	0.526111	-0.523639	-0.0479487	-0.045472	0.766214
25.1256	-0.165799	1.1586	-1.57068	-0.477077	-0.127462	0.813559	-0.375604	0.428303	-0.585314	-0.131898	-0.103337	0.768863
25.6281	-0.239481	1.13945	-1.624	-0.536507	-0.168376	0.764798	-0.426278	0.341441	-0.637691	-0.20273	-0.158937	0.773707
26.1307	-0.305339	1.11189	-1.6759	-0.600609	-0.215734	0.715647	-0.470862	0.243282	-0.690762	-0.276594	-0.216498	0.776275
26.6332	-0.377672	1.08017	-1.72271	-0.665131	-0.26533	0.670546	-0.515417	0.147764	-0.746065	-0.348847	-0.27427	0.778398
27.1357	-0.455836	1.05412	-1.77955	-0.721143	-0.3079	0.613641	-0.566643	0.0562285	-0.791214	-0.41038	-0.330868	0.781815
27.6382	-0.526506	1.01309	-1.82487	-0.788043	-0.363104	0.568557	-0.606839	-0.0461134	-0.847008	-0.480476	-0.390131	0.782194
28.1407	-0.611609	0.982318	-1.8824	-0.842185	-0.406785	0.510042	-0.659554	-0.136219	-0.889064	-0.53522	-0.447067	0.785217
28.6432	-0.688628	0.940018	-1.93299	-0.904266	-0.459795	0.459028	-0.701713	-0.23472	-0.940254	-0.595277	-0.50586	0.786066
29.1457	-0.771618	0.897981	-1.98726	-0.963158	-0.51074	0.404327	-0.749234	-0.331172	-0.98439	-0.64934	-0.564461	0.787296
29.6482	-0.859632	0.858262	-2.04635	-1.0172	-0.557727	0.344924	-0.797491	-0.42082	-1.02762	-0.695588	-0.621924	0.789718
30.1508	-0.939429	0.805859	-2.0982	-1.08049	-0.614969	0.294002	-0.838321	-0.520957	-1.07528	-0.748102	-0.681589	0.789578
30.6533	-1.03238	0.764272	-2.1632	-1.13112	-0.660038	0.22976	-0.890156	-0.608635	-1.11185	-0.784736	-0.73881	0.792583
31.1558	-1.1161	0.70907	-2.21801	-1.19215	-0.716204	0.177459	-0.929305	-0.702505	-1.15972	-0.828525	-0.797599	0.793065
31.6583	-1.20431	0.658304	-2.28338	-1.24668	-0.766187	0.114871	-0.978038	-0.795806	-1.19463	-0.862509	-0.855837	0.795009
32.1608	-1.29584	0.606153	-2.34635	-1.30031	-0.815505	0.0559732	-1.02172	-0.880541	-1.2375	-0.892073	-0.912771	0.797629
32.6633	-1.37757	0.544722	-2.40893	-1.36046	-0.871624	-0.00128624	-1.06344	-0.975981	-1.27537	-0.924865	-0.971481	0.798303
33.1658	-1.47034	0.493401	-2.48041	-1.40899	-0.915989	-0.0669754	-1.11274	-1.05969	-1.3105	-0.942474	-1.02747	0.802522
33.6683	-1.55198	0.427628	-2.54232	-1.46895	-0.971941	-0.121156	-1.15051	-1.14782	-1.35185	-0.968216	-1.08471	0.803616
34.1709	-1.63586	0.369764	-2.6174	-1.51935	-1.0181	-0.188375	-1.20057	-1.23719	-1.38128	-0.981172	-1.14095	0.807526
34.6734	-1.7207	0.306836	-2.68385	-1.57231	-1.06668	-0.245219	-1.24163	-1.31669	-1.42219	-0.993439	-1.19559	0.810945
35.1759	-1.79352	0.238701	-2.75667	-1.628	-1.11777	-0.307827	-1.28724	-1.40689	-1.45108	-1.00576	-1.25161	0.813486
35.6784	-1.87476	0.178782	-2.83073	-1.67373	-1.15838	-0.370878	-1.33613	-1.48631	-1.4865	-1.00516	-1.30438	0.819269
36.1809	-1.9427	0.104863	-2.89942	-1.73039	-1.20959	-0.427157	-1.37775	-1.56819	-1.51897	-1.01328	-1.35826	0.821536
36.6834	-2.01038	0.0413148	-2.97866	-1.77513	-1.24804	-0.494092	-1.43227	-1.65283	-1.54695	-1.00722	-1.41043	0.827738
37.1859	-2.07676	-0.030502	-3.04641	-1.82541	-1.29127	-0.547869	-1.47618	-1.72634	-1.58278	-1.00473	-1.46083	0.831869
37.6884	-2.12901	-0.103074	-3.12453	-1.87441	-1.33216	-0.612245	-1.53032	-1.81006	-1.60619	-0.999579	-1.51216	0.836652
38.191	-2.18737	-0.170103	-3.19585	-1.91615	-1.36434	-0.668848	-1.58267	-1.88393	-1.64111	-0.985367	-1.55957	0.843467
38.6935	-2.23056	-0.249218	-3.26778	-1.9675	-1.40469	-0.725623	-1.63335	-1.95811	-1.66539	-0.980014	-1.60822	0.847138
39.196	-2.27137	-0.31646	-3.34361	-2.00605	-1.43009	-0.786488	-1.69421	-2.03638	-1.69481	-0.960523	-1.654	0.855179
39.6985	-2.30907	-0.394075	-3.40941	-2.05287	-1.46158	-0.836275	-1.74471	-2.10257	-1.72361	-0.948633	-1.69828	0.859909
40.201	-2.33089	-0.467796	-3.48546	-2.09491	-1.48562	-0.897314	-1.80816	-2.17833	-1.74651	-0.931487	-1.74265	0.867021
40.7035	-2.35705	-0.538868	-3.54946	-2.13323	-1.50288	-0.945519	-1.86462	-2.24558	-1.77885	-0.909902	-1.7826	0.87453
41.206	-2.36671	-0.618719	-3.61954	-2.17908	-1.52455	-1.00079	-1.92468	-2.3112	-1.7987	-0.896337	-1.82403	0.880235
41.7085	-2.37245	-0.686215	-3.68557	-2.21237	-1.52998	-1.05253	-1.98939	-2.38225	-1.82985	-0.870021	-1.86106	0.889982
42.2111	-2.37406	-0.764981	-3.74665	-2.25562	-1.54177	-1.09983	-2.04562	-2.44065	-1.85182	-0.854852	-1.89759	0.896059
42.7136	-2.35878	-0.835732	-3.81395	-2.29071	-1.54152	-1.15542	-2.11395	-2.50775	-1.87722	-0.832756	-1.93278	0.905895
43.2161	-2.34709	-0.907028	-3.86841	-2.32551	-1.53685	-1.19867	-2.17104	-2.5678	-1.90387	-0.812063	-1.96383	0.914549
43.7186	-2.3186	-0.983368	-3.93185	-2.36453	-1.53262	-1.25389	-2.2353	-2.6243	-1.92282	-0.798796	-1.99661	0.923096
44.2211	-2.28592	-1.04853	-3.98481	-2.39197	-1.51251	-1.30019	-2.29699	-2.6874	-1.95189	-0.776601	-2.02368	0.934622
44.7236	-2.24957	-1.12536	-4.03931	-2.42955	-1.49888	-1.35114	-2.35307	-2.73758	-1.96799	-0.769453	-2.05219	0.942776
45.2261	-2.19685	-1.19158	-4.09339	-2.45591	-1.47031	-1.40523	-2.41687	-2.79538	-1.99412	-0.755611	-2.07752	0.955197
45.7286	-2.14892	-1.26204	-4.13814	-2.48486	-1.44081	-1.45304	-2.46684	-2.8476	-2.01206	-0.750238	-2.10046	0.965106
46.2312	-2.08579	-1.33384	-4.19068	-2.51396	-1.40877	-1.51412	-2.52494	-2.8942	-2.031	-0.751816	-2.12491	0.976276
46.7337	-2.02048	-1.39681	-4.22952	-2.53325	-1.36384	-1.56516	-2.57312	-2.94784	-2.05256	-0.749918	-2.14325	0.988842
47.2362	-1.9545	-1.47048	-4.27482	-2.56188	-1.32659	-1.62889	-2.61869	-2.9879	-2.06455	-0.765709	-2.1654	0.998718
47.7387	-1.87538	-1.53146	-4.31252	-2.57764	-1.27462	-1.69002	-2.66526	-3.03347	-2.08707	-0.77549	-2.18229	1.01237
48.2412	-1.8055	-1.59906	-4.34702	-2.59917	-1.22759	-1.75379	-2.69759	-3.07419	-2.09675	-0.799401	-2.20001	1.02277
48.7437	-1.72521	-1.66354	-4.38463	-2.61755	-1.17761	-1.82726	-2.7365	-3.10666	-2.11562	-0.827703	-2.21823	1.03501
49.2462	-1.64816	-1.72191	-4.40991	-2.6295	-1.12127	-1.89368	-2.75981	-3.14599	-2.12856	-0.856719	-2.23155	1.04704
49.7487	-1.57623	-1.78915	-4.44352	-2.64968	-1.07521	-1.97598	-2.78342	-3.17144	-2.14142	-0.901708	-2.25078	1.05704
50.2513	-1.49653	-1.84361	-4.46458	-2.65681	-1.01724	-2.05114	-2.80112	-3.20062	-2.15985	-0.939361	-2.26309	1.06945
50.7538	-1.43163	-1.90771	-4.48878	-2.67235	-0.970292	-2.13684	-2.8072	-3.22678	-2.16871	-0.992191	-2.28025	1.07868
51.2563	-1.36082	-1.96621	-4.50914	-2.68166	-0.919441	-2.22493	-2.81774	-3.24362	-2.18978	-1.04345	-2.29568	1.08936
51.7588	-1.29749	-2.02336	-4.52163	-2.68839	-0.868316	-2.31158	-2.81137	-3.2688	-2.19939	-1.09667	-2.3087	1.09926
52.2613	-1.24261	-2.08792	-4.5394	-2.70143	-0.827276	-2.41063	-2.80966	-3.28195	-2.21752	-1.15991	-2.32783	1.10771
52.7638	-1.18255	-2.14134	-4.54233	-2.70244	-0.777142	-2.50024	-2.79797	-3.29893	-2.23139	-1.21312	-2.33874	1.11753
53.2663	-1.13948	-2.20624	-4.55115	-2.7137	-0.742658	-2.60289	-2.78096	-3.31644	-2.24274	-1.27884	-2.35751	1.12492
53.7688	-1.09186	-2.26258	-4.54834	-2.71607	-0.704528	-2.69859	-2.76626	-3.32511	-2.26005	-1.3357	-2.37091	1.1325
54.2714	-1.05312	-2.32082	-4.54277	-2.71972	-0.674256	-2.79725	-2.73702	-3.3442	-2.26537	-1.39402	-2.38485	1.13935
54.7739	-1.02386	-2.38211	-4.53574	-2.72685	-0.655406	-2.89848	-2.71561	-3.35367	-2.28125	-1.4546	-2.40276	1.14364
55.2764	-0.990582	-2.43272	-4.51593	-2.72396	-0.633604	-2.99021	-2.68161	-3.36686	-2.28491	-1.5031	-2.41235	1.14835
55.7789	-0.975756	-2.49318	-4.50222	-2.73217	-0.632205	-3.09107	-2.64924	-3.38362	-2.29425	-1.56049	-2.43142	1.15013
56.2814	-0.957853	-2.54121	-4.47378	-2.72994	-0.627826	-3.17801	-2.61633	-3.39176	-2.30055	-1.6038	-2.44211	1.15043
56.7839	-0.950828	-2.59269	-4.44958	-2.7332	-0.637729	-3.27059	-2.57452	-3.41161	-2.30232	-1.64926	-2.45723	1.15021
57.2864	-0.955254	-2.64213	-4.41906	-2.73728	-0.656529	-3.3558	-2.54288	-3.42412	-2.31223	-1.69126	-2.47365	1.14574
57.7889	-0.957791	-2.6823	-4.38379	-2.73482	-0.676107	-3.43556	-2.49955	-3.4399	-2.3107	-1.72227	-2.48428	1.14207
58.2915	-0.980901	-2.73044	-4.3539	-2.74363	-0.715322	-3.51844	-2.46576	-3.46195	-2.32154	-1.76011	-2.5052	1.13455
58.794	-1.00259	-2.76453	-4.31242	-2.74178	-0.750029	-3.58688	-2.42938	-3.4755	-2.32339	-1.78214	-2.51686	1.12544
59.2965	-1.03681	-2.8045	-4.28145	-2.74939	-0.80176	-3.66261	-2.39242	-3.50131	-2.33183	-1.80886	-2.53709	1.11612
59.799	-1.08329	-2.83892	-4.24178	-2.75537	-0.857724	-3.725	-2.36585	-3.52155	-2.34166	-1.82869	-2.55598	1.10175
60.3015	-1.12862	-2.86751	-4.20764	-2.75932	-0.917513	-3.78857	-2.3308	-3.54374	-2.34774	-1.84125	-2.57327	1.08961
60.804	-1.19459	-2.90267	-4.17618	-2.77404	-0.993948	-3.84885	-2.31075	-3.57376	-2.36567	-1.85947	-2.59999	1.07267
61.3065	-1.25886	-2.92449	-4.14104	-2.77931	-1.06512	-3.8998	-2.28594	-3.59471	-2.3741	-1.86275	-2.61861	1.05596
61.809	-1.33529	-2.95505	-4.11927	-2.79745	-1.15449	-3.95728	-2.26864	-3.62726	-2.39688	-1.87387	-2.64855	1.03893
62.3116	-1.42294	-2.97802	-4.0902	-2.81184	-1.24346	-4.00066	-2.25911	-3.65546	-2.41427	-1.876	-2.6752	1.01808
62.8141	-1.50863	-3.00008	-4.07574	-2.82901	-1.33921	-4.05147	-2.24614	-3.68373	-2.43904	-1.87583	-2.70489	1.00099
63.3166	-1.61354	-3.02762	-4.06051	-2.8552	-1.4472	-4.09403	-2.25027	-3.72092	-2.46951	-1.8801	-2.74189	0.979113
63.8191	-1.71531	-3.04461	-4.05155	-2.8739	-1.55014	-4.13579	-2.24867	-3.74858	-2.49715	-1.87206	-2.77378	0.960578
64.3216	-1.82763	-3.0732	-4.05344	-2.9072	-1.67075	-4.18091	-2.26141	-3.78697	-2.53995	-1.87468	-2.81761	0.941029
64.8241	-1.94899	-3.0935	-4.05222	-2.93455	-1.78684	-4.21622	-2.27783	-3.82247	-2.57532	-1.86742	-2.85753	0.920981
65.3266	-2.06652	-3.11838	-4.06854	-2.96868	-1.91203	-4.26216	-2.29712	-3.85633	-2.62637	-1.86348	-2.90396	0.905003
65.8291	-2.20057	-3.14728	-4.08044	-3.00852	-2.04403	-4.29753	-2.33195	-3.90014	-2.67514	-1.86261	-2.95482	0.88575
66.3317	-2.32902	-3.16938	-4.10582	-3.04295	-2.17168	-4.34038	-2.36153	-3.93441	-2.73112	-1.85348	-3.00398	0.872655
66.8342	-2.46521	-3.20436	-4.13491	-3.09146	-2.31432	-4.38144	-2.40885	-3.97848	-2.79571	-1.85696	-3.06317	0.857513
67.3367	-2.60728	-3.2304	-4.16642	-3.13182	-2.44862	-4.41989	-2.45448	-4.02146	-2.85719	-1.85063	-3.11882	0.846338
67.8392	-2.74273	-3.26508	-4.21159	-3.18159	-2.59273	-4.46712	-2.508	-4.06151	-2.93505	-1.85308	-3.18185	0.837558
68.3417	-2.8912	-3.30071	-4.25106	-3.23273	-2.7372	-4.50445	-2.57098	-4.11263	-3.00605	-1.85713	-3.24641	0.828319
68.8442	-3.03108	-3.33276	-4.30643	-3.28071	-2.87786	-4.55341	-2.62965	-4.15465	-3.0917	-1.8583	-3.31165	0.825715
69.3467	-3.1754	-3.37647	-4.35794	-3.34051	-3.02887	-4.59491	-2.70442	-4.20535	-3.17615	-1.87361	-3.38336	0.819713
69.8492	-3.32225	-3.4105	-4.41738	-3.39067	-3.1683	-4.64068	-2.77211	-4.25642	-3.26528	-1.88126	-3.45249	0.820511
70.3518	-3.45957	-3.45547	-4.48241	-3.45172	-3.31663	-4.68881	-2.85041	-4.3027	-3.36322	-1.90377	-3.52747	0.819444
70.8543	-3.60643	-3.49765	-4.54396	-3.50964	-3.4587	-4.7304	-2.93012	-4.35984	-3.45544	-1.92758	-3.60198	0.81999
71.3568	-3.74196	-3.5394	-4.61871	-3.56671	-3.59723	-4.78223	-3.00758	-4.40738	-3.56216	-1.95559	-3.67789	0.823813
71.8593	-3.87885	-3.59014	-4.68486	-3.63192	-3.74015	-4.82296	-3.09627	-4.46099	-3.66021	-1.99858	-3.75649	0.822556
72.3618	-4.01539	-3.63128	-4.76214	-3.68649	-3.86904	-4.8722	-3.17468	-4.5152	-3.76886	-2.03691	-3.83322	0.827902
72.8643	-4.13994	-3.68435	-4.8357	-3.75151	-4.0046	-4.91578	-3.26426	-4.56179	-3.87489	-2.09375	-3.91266	0.826513
73.3668	-4.27113	-3.73103	-4.90963	-3.80833	-4.12806	-4.95779	-3.34741	-4.61774	-3.98055	-2.14941	-3.99011	0.828341
73.8693	-4.38871	-3.78007	-4.98899	-3.86547	-4.24828	-5.00408	-3.43081	-4.66278	-4.09265	-2.21313	-4.0675	0.828966
74.3719	-4.50494	-3.83413	-5.05814	-3.92521	-4.3669	-5.0394	-3.51817	-4.71003	-4.19441	-2.28716	-4.14385	0.824869
74.8744	-4.61822	-3.87908	-5.13644	-3.97338	-4.47044	-5.08389	-3.59416	-4.75681	-4.30623	-2.35617	-4.21748	0.826342
75.3769	-4.717	-3.93506	-5.2026	-4.0298	-4.57802	-5.11711	-3.67901	-4.79196	-4.40583	-2.44097	-4.28973	0.818775
75.8794	-4.81936	-3.98112	-5.27149	-4.07355	-4.66916	-5.15454	-3.75084	-4.83324	-4.5097	-2.51871	-4.35817	0.816637
76.3819	-4.90557	-4.03143	-5.33522	-4.11858	-4.75766	-5.18933	-3.82461	-4.86133	-4.60785	-2.60412	-4.42357	0.809869
76.8844	-4.9873	-4.08186	-5.3898	-4.16077	-4.83916	-5.21776	-3.89388	-4.88657	-4.6989	-2.69197	-4.4848	0.800859
77.3869	-5.06313	-4.12401	-5.44706	-4.19179	-4.90586	-5.25266	-3.95231	-4.90961	-4.79247	-2.77328	-4.54122	0.795786
77.8894	-5.12145	-4.17463	-5.4874	-4.22845	-4.97377	-5.27452	-4.01456	-4.91689	-4.87024	-2.86507	-4.5927	0.781644
78.392	-5.17992	-4.21198	-5.53038	-4.24948	-5.02228	-5.30368	-4.05918	-4.92688	-4.95261	-2.94433	-4.63807	0.774543
78.8945	-5.21915	-4.25372	-5.55854	-4.2727	-5.06853	-5.32284	-4.10575	-4.92173	-5.01917	-3.02962	-4.67718	0.760209
79.397	-5.25018	-4.28918	-5.58014	-4.28813	-5.10249	-5.34068	-4.13951	-4.90881	-5.08354	-3.10946	-4.70921	0.746997
79.8995	-5.27193	-4.31606	-5.59543	-4.29372	-5.1221	-5.35787	-4.16385	-4.892	-5.13965	-3.18188	-4.73345	0.735106
80.402	-5.27263	-4.34622	-5.59312	-4.3019	-5.13881	-5.36306	-4.18532	-4.85549	-5.18264	-3.25899	-4.74982	0.716097
80.9045	-5.26985	-4.35961	-5.59018	-4.29291	-5.13339	-5.37379	-4.18711	-4.81797	-5.22512	-3.31995	-4.75699	0.70438
81.407	-5.24479	-4.37604	-5.56592	-4.28687	-5.12475	-5.36901	-4.18947	-4.76356	-5.24755	-3.38537	-4.75533	0.684134
81.9095	-5.20812	-4.3803	-5.53737	-4.26893	-5.09841	-5.36627	-4.17263	-4.69647	-5.27004	-3.4389	-4.74375	0.668694
82.4121	-5.15972	-4.37661	-5.49354	-4.24336	-5.05817	-5.35409	-4.1488	-4.62409	-5.27437	-3.48513	-4.72179	0.651573
82.9146	-5.08777	-4.37156	-5.435	-4.21722	-5.01077	-5.33323	-4.11574	-4.529	-5.27093	-3.53015	-4.69014	0.631862
83.4171	-5.01063	-4.34844	-5.37057	-4.17377	-4.94011	-5.31201	-4.06456	-4.43016	-5.25763	-3.55678	-4.64646	0.618665
83.9196	-4.91031	-4.32751	-5.2835	-4.13366	-4.8661	-5.27325	-4.01287	-4.31467	-5.22613	-3.58557	-4.59336	0.598709
84.4221	-4.79772	-4.29017	-5.194	-4.07841	-4.77152	-5.23679	-3.93992	-4.18386	-5.1919	-3.59697	-4.52813	0.587701
84.9246	-4.67423	-4.24649	-5.08376	-4.01824	-4.66623	-5.18318	-3.86477	-4.04926	-5.13465	-3.60145	-4.45222	0.573091
85.4271	-4.52785	-4.19734	-4.96529	-3.95438	-4.55243	-5.12473	-3.7768	-3.89236	-5.07418	-3.59916	-4.36645	0.563196
85.9296	-4.37815	-4.13068	-4.83636	-3.87468	-4.41846	-5.05759	-3.6766	-3.73231	-4.99526	-3.57788	-4.2678	0.557445
86.4322	-4.2072	-4.06589	-4.68987	-3.79893	-4.28428	-4.97449	-3.57542	-3.55934	-4.9053	-3.55679	-4.16175	0.55004
86.9347	-4.02606	-3.98274	-4.54244	-3.7067	-4.13055	-4.89057	-3.45483	-3.37166	-4.80713	-3.51488	-4.04276	0.552966
87.4372	-3.83687	-3.89676	-4.37402	-3.61367	-3.97265	-4.78542	-3.33689	-3.18449	-4.68945	-3.46771	-3.91579	0.551421
87.9397	-3.62701	-3.80331	-4.20515	-3.51511	-3.80703	-4.67877	-3.20382	-2.97828	-4.57127	-3.40981	-3.77995	0.559888
88.4422	-3.41717	-3.69612	-4.02209	-3.40459	-3.62717	-4.55623	-3.06586	-2.77183	-4.43209	-3.33485	-3.6328	0.567375
88.9447	-3.18918	-3.59224	-3.83044	-3.29931	-3.45099	-4.42334	-2.92523	-2.5587	-4.29172	-3.25942	-3.48206	0.578065
89.4472	-2.95457	-3.471	-3.63671	-3.17832	-3.25809	-4.28559	-2.76986	-2.33392	-4.13812	-3.16264	-3.31888	0.594605
89.9497	-2.7165	-3.35214	-3.42637	-3.06167	-3.06857	-4.12891	-2.6207	-2.11621	-3.97565	-3.06423	-3.15309	0.606966
90.4523	-2.46191	-3.22511	-3.22136	-2.93868	-2.87277	-3.97412	-2.45623	-1.88529	-3.81179	-2.95338	-2.98006	0.628361
90.9548	-2.21315	-3.09003	-3.00098	-2.80958	-2.67059	-3.80085	-2.29518	-1.65911	-3.63195	-2.83031	-2.80017	0.644377
91.4573	-1.95169	-2.95972	-2.78305	-2.68735	-2.47602	-3.62633	-2.12982	-1.43455	-3.45811	-2.70776	-2.62144	0.665189
91.9598	-1.68996	-2.81487	-2.56107	-2.55241	-2.26937	-3.44373	-1.95764	-1.20325	-3.26919	-2.56642	-2.43279	0.685745
92.4623	-1.43188	-2.67809	-2.33254	-2.42767	-2.07401	-3.25082	-1.79409	-0.986767	-3.08429	-2.42893	-2.24891	0.70358
92.9648	-1.16386	-2.53358	-2.11287	-2.29696	-1.87423	-3.06207	-1.61827	-0.764181	-2.89417	-2.27951	-2.05997	0.725967
93.4673	-0.909802	-2.38856	-1.88177	-2.16763	-1.67712	-2.85812	-1.45413	-0.551813	-2.69967	-2.12536	-1.8714	0.742166
93.9698	-0.650108	-2.25031	-1.66382	-2.04674	-1.49063	-2.66264	-1.28473	-0.349463	-2.51235	-1.97388	-1.68847	0.762099
94.4724	-0.397996	-2.10292	-1.44033	-1.9182	-1.29798	-2.45786	-1.11851	-0.145067	-2.3143	-1.80911	-1.50023	0.778511
94.9749	-0.157105	-1.97005	-1.22324	-1.80568	-1.1235	-2.25561	-0.961234	0.0381077	-2.12972	-1.65481	-1.32428	0.794065
95.4774	0.0870915	-1.83172	-1.01392	-1.68877	-0.946322	-2.05765	-0.797387	0.221589	-1.93712	-1.49103	-1.14552	0.810383
95.9799	0.310012	-1.70213	-0.800841	-1.58178	-0.780581	-1.8534	-0.650775	0.391639	-1.75437	-1.33192	-0.975415	0.82297
96.4824	0.533031	-1.58143	-0.605541	-1.48447	-0.626203	-1.6643	-0.498141	0.545834	-1.57496	-1.17795	-0.813413	0.837665
96.9849	0.742515	-1.45887	-0.403658	-1.38605	-0.471426	-1.46759	-0.357575	0.699903	-1.39612	-1.01816	-0.651703	0.849583
97.4874	0.935921	-1.35611	-0.217816	-1.30799	-0.338227	-1.28582	-0.222513	0.829845	-1.23286	-0.874621	-0.507018	0.862384
97.9899	1.12851	-1.2505	-0.0349474	-1.22727	-0.202831	-1.10717	-0.0868297	0.956802	-1.0643	-0.724993	-0.361353	0.874786
98.4925	1.29351	-1.16235	0.142406	-1.16392	-0.0859257	-0.934712	0.0302423	1.07038	-0.917824	-0.590316	-0.23185	0.886958
98.995	1.46614	-1.07613	0.324967	-1.10493	0.0323378	-0.759573	0.159135	1.1765	-0.760495	-0.448899	-0.0990939	0.900817
99.4975	1.62507	-0.999715	0.479214	-1.05326	0.138451	-0.612591	0.281205	1.26391	-0.611485	-0.319898	0.0190902	0.914261
100	1.67215	-0.991159	0.489089	-1.04977	0.152847	-0.603274	0.345675	1.26284	-0.553049	-0.300668	0.042468	0.918905

## Sheet: M1a_LeftLeg_NW
StancePhase	NDevL_Meas1	NDevL_Meas2	NDevL_Meas3	NDevL_Meas4	NDevL_Meas5	NDevL_Meas6	NDevL_Meas7	NDevL_Meas8	NDevL_Meas9	NDevL_Meas10	NDevL_Mean	NDevL_SD
0	0.61177	0.453967	0.21607	0.231866	0.410772	-0.351043	0.387917	0.164798	0.12172	-0.355811	0.189203	0.322118
0.502513	0.660032	0.526818	0.301249	0.32789	0.480023	-0.242139	0.430689	0.282657	0.178457	-0.247619	0.269806	0.303881
1.00503	0.733463	0.615858	0.388985	0.44288	0.5635	-0.127633	0.52043	0.386234	0.283449	-0.118739	0.368843	0.289164
1.50754	0.79152	0.700261	0.475401	0.551582	0.64041	-0.0135701	0.58222	0.502121	0.360885	0.0034614	0.459429	0.272444
2.01005	0.841057	0.774519	0.545936	0.65082	0.70481	0.0878097	0.655181	0.604747	0.449008	0.11714	0.543103	0.256914
2.51256	0.901226	0.866187	0.631802	0.767806	0.784076	0.207167	0.718178	0.715279	0.531536	0.24907	0.637233	0.240415
3.01508	0.938703	0.940032	0.697141	0.867128	0.842712	0.309143	0.775833	0.828408	0.608596	0.364174	0.717187	0.225115
3.51759	0.984831	1.02498	0.769616	0.977354	0.909585	0.420882	0.839446	0.927362	0.694011	0.49058	0.803865	0.210158
4.0201	1.01957	1.10565	0.834285	1.08313	0.969021	0.527961	0.881363	1.04213	0.759499	0.613227	0.883584	0.199292
4.52261	1.04223	1.17776	0.887921	1.17968	1.01679	0.626789	0.935832	1.14035	0.839564	0.727209	0.957413	0.189629
5.02513	1.07272	1.26293	0.94986	1.28858	1.07434	0.736806	0.969727	1.24178	0.899039	0.853984	1.03498	0.186686
5.52764	1.07872	1.32804	0.988533	1.37633	1.1086	0.826431	1.00461	1.34652	0.96453	0.960307	1.09826	0.189696
6.03015	1.09256	1.40682	1.03969	1.47647	1.15344	0.930971	1.03576	1.43375	1.02258	1.07934	1.16714	0.196596
6.53266	1.0946	1.47495	1.0724	1.56459	1.18449	1.01973	1.04956	1.53579	1.0697	1.18696	1.22528	0.214683
7.03518	1.08528	1.53939	1.10581	1.6473	1.20921	1.11104	1.07454	1.62191	1.12513	1.28952	1.28092	0.232664
7.53769	1.08492	1.61249	1.13827	1.73705	1.23978	1.2035	1.07591	1.70802	1.15786	1.39951	1.33573	0.259926
8.0402	1.06197	1.66615	1.15472	1.80536	1.24871	1.28122	1.08618	1.79948	1.20409	1.48849	1.37964	0.28804
8.54271	1.04928	1.73534	1.18447	1.88723	1.27094	1.37356	1.08548	1.87153	1.23061	1.59122	1.42797	0.318914
9.04523	1.02749	1.78894	1.19235	1.95129	1.27563	1.44489	1.07708	1.95769	1.26091	1.67659	1.46529	0.353252
9.54774	0.997527	1.84442	1.21177	2.01485	1.28073	1.52827	1.07684	2.0294	1.28694	1.76163	1.50324	0.386033
10.0503	0.979532	1.90336	1.22024	2.07943	1.28761	1.6013	1.05591	2.09796	1.30028	1.84808	1.53737	0.422271
10.5528	0.942195	1.94551	1.22461	2.12446	1.27696	1.67002	1.04992	2.17386	1.32486	1.91534	1.56477	0.456064
11.0553	0.918012	2.0034	1.23615	2.18271	1.28112	1.74618	1.02829	2.22896	1.32745	1.9961	1.59484	0.491729
11.5578	0.887494	2.04213	1.22905	2.21895	1.26604	1.80302	1.01017	2.29721	1.34454	2.05539	1.6154	0.525026
12.0603	0.851388	2.08791	1.23815	2.25965	1.25837	1.87573	0.995405	2.35307	1.34564	2.11947	1.63848	0.558737
12.5628	0.829526	2.13117	1.22914	2.29519	1.24872	1.92941	0.967587	2.40303	1.35014	2.17894	1.65629	0.590596
13.0653	0.790658	2.16165	1.22839	2.31536	1.22804	1.99016	0.957607	2.46257	1.35562	2.22345	1.67135	0.620492
13.5678	0.76701	2.20619	1.22514	2.34722	1.22273	2.0473	0.931179	2.50087	1.34872	2.2801	1.68765	0.650671
14.0704	0.739133	2.22967	1.21314	2.35555	1.19896	2.09359	0.918664	2.55141	1.35733	2.31365	1.69711	0.675429
14.5729	0.707635	2.26468	1.21536	2.37327	1.18901	2.15263	0.904001	2.59229	1.34671	2.35682	1.71024	0.702596
15.0754	0.692113	2.29147	1.19911	2.38054	1.17357	2.19044	0.886029	2.62487	1.35236	2.38986	1.71804	0.723327
15.5779	0.661257	2.31105	1.20006	2.37864	1.15416	2.2432	0.883933	2.66919	1.34706	2.41373	1.72623	0.74448
16.0804	0.646842	2.34179	1.18977	2.38603	1.14846	2.28168	0.866668	2.69246	1.34496	2.44693	1.73456	0.763471
16.5829	0.629323	2.35199	1.18387	2.37114	1.12589	2.32117	0.868941	2.7268	1.34905	2.45762	1.73858	0.776813
17.0854	0.60891	2.37722	1.18488	2.36988	1.12103	2.36438	0.862298	2.75454	1.34072	2.48156	1.74654	0.793855
17.5879	0.604999	2.38951	1.17427	2.35429	1.10659	2.39151	0.861017	2.77183	1.35086	2.4907	1.74956	0.801701
18.0905	0.586091	2.40097	1.18341	2.33702	1.09447	2.43487	0.86886	2.80283	1.34367	2.49727	1.75495	0.813153
18.593	0.583659	2.41962	1.17718	2.32606	1.09216	2.45793	0.864846	2.81358	1.35255	2.50932	1.75969	0.819954
19.0955	0.5781	2.42033	1.18685	2.29684	1.07533	2.49271	0.881023	2.834	1.35419	2.50173	1.76211	0.823012
19.598	0.569323	2.43807	1.19364	2.28449	1.07767	2.51988	0.882865	2.85118	1.35703	2.50966	1.76838	0.829996
20.1005	0.576645	2.43945	1.19979	2.25593	1.06667	2.54154	0.89735	2.85602	1.36954	2.49969	1.77026	0.827126
20.603	0.568375	2.44646	1.2205	2.23355	1.06347	2.5736	0.91217	2.87624	1.36828	2.49404	1.77567	0.830541
21.1055	0.575825	2.45589	1.22701	2.21412	1.06474	2.58626	0.921086	2.87753	1.38657	2.48956	1.77986	0.827535
21.608	0.579328	2.45168	1.25442	2.18212	1.05473	2.61604	0.946719	2.88687	1.38843	2.47041	1.78307	0.823615
22.1106	0.578588	2.46462	1.26968	2.16815	1.06305	2.62887	0.95592	2.89639	1.40452	2.46759	1.78974	0.823006
22.6131	0.592919	2.4592	1.29509	2.13706	1.05508	2.64809	0.982686	2.89206	1.41603	2.44576	1.7924	0.813685
23.1156	0.590473	2.46495	1.32403	2.11841	1.05924	2.66697	1.00123	2.90446	1.42559	2.43486	1.79902	0.812026
23.6181	0.602562	2.46778	1.34502	2.0981	1.06172	2.67403	1.02151	2.89983	1.44707	2.42092	1.80385	0.803485
24.1206	0.60948	2.46217	1.3839	2.07093	1.05699	2.69618	1.0518	2.90152	1.45281	2.3989	1.80847	0.796465
24.6231	0.610902	2.4717	1.4058	2.06018	1.06783	2.69774	1.06751	2.90699	1.47787	2.39248	1.8159	0.791936
25.1256	0.626219	2.46216	1.44482	2.03212	1.06099	2.71432	1.10237	2.89754	1.487	2.36783	1.81954	0.780756
25.6281	0.623542	2.46776	1.4748	2.02071	1.06962	2.71912	1.12261	2.9059	1.50747	2.35928	1.82708	0.777144
26.1307	0.634299	2.46493	1.50605	2.00258	1.07088	2.72343	1.15235	2.89972	1.52544	2.34333	1.8323	0.767519
26.6332	0.638776	2.45919	1.54524	1.98342	1.07016	2.73416	1.18361	2.8981	1.53773	2.32571	1.83761	0.760381
27.1357	0.636731	2.46466	1.56889	1.97712	1.08125	2.72774	1.20578	2.90388	1.56328	2.32038	1.84497	0.755375
27.6382	0.647628	2.4518	1.61015	1.95466	1.07557	2.7384	1.24497	2.89411	1.57092	2.29796	1.84862	0.745362
28.1407	0.63961	2.45617	1.6331	1.95121	1.08772	2.7295	1.2667	2.90273	1.59667	2.29378	1.85572	0.741893
28.6432	0.644263	2.44699	1.66637	1.93646	1.08799	2.73079	1.3041	2.89949	1.60691	2.27711	1.86005	0.733924
29.1457	0.641902	2.44037	1.69465	1.92644	1.09206	2.7265	1.33452	2.89857	1.62495	2.26394	1.86439	0.727697
29.6482	0.632485	2.43955	1.71517	1.92437	1.10325	2.71426	1.36369	2.90802	1.64231	2.25733	1.87004	0.724118
30.1508	0.635562	2.42259	1.74726	1.90876	1.10034	2.7137	1.40429	2.901	1.6502	2.23539	1.87191	0.71582
30.6533	0.619437	2.42292	1.75901	1.91265	1.11589	2.6925	1.42858	2.91182	1.67222	2.23126	1.87663	0.713239
31.1558	0.615856	2.40562	1.78636	1.90174	1.11614	2.68742	1.47144	2.91298	1.67452	2.21009	1.87822	0.707428
31.6583	0.605204	2.39585	1.7976	1.90091	1.12551	2.66606	1.50031	2.9134	1.69325	2.19683	1.87949	0.701815
32.1608	0.587641	2.38561	1.81187	1.90248	1.13648	2.64822	1.53601	2.92617	1.69725	2.18343	1.88152	0.700176
32.6633	0.582741	2.36283	1.82696	1.89461	1.13724	2.63137	1.57486	2.92132	1.70533	2.15778	1.8795	0.692853
33.1658	0.558988	2.35548	1.82732	1.90509	1.15514	2.59996	1.60182	2.93276	1.71456	2.14761	1.87987	0.691457
33.6683	0.548212	2.32799	1.84224	1.89901	1.15567	2.58362	1.64588	2.93651	1.71078	2.11745	1.87674	0.68733
34.1709	0.530884	2.31207	1.83581	1.90773	1.16962	2.54587	1.67144	2.93617	1.72161	2.09875	1.873	0.682234
34.6734	0.507328	2.28934	1.84173	1.91344	1.17937	2.52099	1.70999	2.94968	1.71142	2.07312	1.86964	0.682633
35.1759	0.49709	2.25881	1.83695	1.91506	1.18373	2.48537	1.74202	2.94475	1.71556	2.03943	1.86188	0.675951
35.6784	0.468815	2.24024	1.82839	1.93241	1.20222	2.44624	1.76862	2.95418	1.70611	2.01724	1.85645	0.676301
36.1809	0.454276	2.20104	1.82726	1.93322	1.20297	2.4147	1.80648	2.95816	1.69693	1.97393	1.8469	0.673701
36.6834	0.434	2.17635	1.80739	1.95217	1.22018	2.36437	1.82479	2.95499	1.6907	1.94436	1.83693	0.669932
37.1859	0.408347	2.13935	1.80393	1.96292	1.22789	2.33075	1.85905	2.96703	1.66827	1.90165	1.82692	0.672747
37.6884	0.396804	2.1003	1.782	1.97507	1.23567	2.27846	1.87817	2.96052	1.66056	1.8559	1.81235	0.667622
38.191	0.368149	2.06887	1.76823	1.99845	1.25327	2.23461	1.89952	2.96639	1.63107	1.8166	1.80052	0.670809
38.6935	0.35409	2.01885	1.7515	2.00641	1.25459	2.18767	1.92374	2.96948	1.61346	1.75761	1.78374	0.670672
39.196	0.33526	1.98533	1.72543	2.03358	1.27394	2.13148	1.93188	2.96279	1.58377	1.71386	1.76773	0.669974
39.6985	0.312068	1.93592	1.71308	2.04751	1.27952	2.08908	1.95556	2.97254	1.55066	1.65307	1.7509	0.676133
40.201	0.303999	1.8911	1.68126	2.06766	1.29079	2.02707	1.95892	2.96436	1.52231	1.59579	1.73033	0.674469
40.7035	0.279996	1.84964	1.66595	2.09291	1.30676	1.98173	1.9718	2.96649	1.47528	1.54076	1.71313	0.681531
41.206	0.27172	1.79434	1.63818	2.10492	1.3097	1.92366	1.97846	2.96889	1.44311	1.4711	1.69041	0.685088
41.7085	0.25998	1.75671	1.61375	2.13508	1.3306	1.86897	1.97599	2.95951	1.38957	1.41821	1.67084	0.688672
42.2111	0.245226	1.70214	1.59497	2.14799	1.33487	1.81964	1.98504	2.96786	1.346	1.34787	1.64916	0.698246
42.7136	0.247024	1.65899	1.56312	2.17133	1.34988	1.75706	1.97292	2.95987	1.29322	1.28859	1.6262	0.700918
43.2161	0.234503	1.61535	1.54982	2.1931	1.36393	1.71283	1.97528	2.96044	1.23483	1.22867	1.60688	0.711022
43.7186	0.239315	1.56443	1.51957	2.20519	1.36928	1.65131	1.96346	2.96487	1.1845	1.16187	1.58238	0.71785
44.2211	0.242525	1.53094	1.50415	2.23259	1.39057	1.60459	1.95127	2.95628	1.11551	1.11294	1.56414	0.724396
44.7236	0.244597	1.48134	1.48449	2.24041	1.39378	1.5534	1.9437	2.96656	1.06322	1.04905	1.54205	0.735079
45.2261	0.265262	1.44884	1.46326	2.26177	1.41158	1.50093	1.91852	2.96259	0.992983	1.00351	1.52292	0.740068
45.7286	0.273796	1.41217	1.45566	2.27481	1.42268	1.46237	1.90923	2.96502	0.933137	0.955495	1.50644	0.749231
46.2312	0.301815	1.37523	1.43309	2.28259	1.43023	1.40957	1.88059	2.97431	0.869969	0.909352	1.48667	0.755988
46.7337	0.330651	1.35369	1.43102	2.30132	1.45013	1.37821	1.86002	2.96877	0.802069	0.880751	1.47566	0.760448
47.2362	0.360636	1.31804	1.41638	2.30037	1.45239	1.33546	1.83579	2.9816	0.748262	0.840933	1.45899	0.7673
47.7387	0.41171	1.30296	1.41208	2.31544	1.47196	1.30455	1.80092	2.98119	0.679402	0.824285	1.45045	0.769181
48.2412	0.453099	1.27976	1.4115	2.31727	1.48022	1.27876	1.77931	2.98334	0.631751	0.802659	1.44177	0.771301
48.7437	0.516204	1.26232	1.40382	2.3201	1.49116	1.24754	1.73694	2.99388	0.573305	0.789746	1.4335	0.772931
49.2462	0.582335	1.25593	1.41512	2.32962	1.51048	1.23662	1.70866	2.98722	0.528469	0.790739	1.43452	0.769275
49.7487	0.650947	1.23785	1.41108	2.32241	1.5152	1.21178	1.66878	2.99776	0.48937	0.783017	1.42882	0.768383
50.2513	0.741683	1.24132	1.42634	2.33272	1.53881	1.20735	1.62733	2.99675	0.449125	0.799168	1.43606	0.762966
50.7538	0.822597	1.23324	1.43514	2.32654	1.54779	1.1975	1.59376	2.99543	0.43077	0.806312	1.43891	0.755972
51.2563	0.924208	1.23659	1.44854	2.32752	1.56487	1.1933	1.54342	3.00503	0.40253	0.826657	1.44727	0.751566
51.7588	1.02695	1.24602	1.47342	2.33023	1.58454	1.20139	1.51131	2.99679	0.399415	0.854774	1.46248	0.740015
52.2613	1.12874	1.24782	1.48699	2.32071	1.59254	1.19922	1.46414	3.005	0.391566	0.876499	1.47132	0.734065
52.7638	1.24876	1.27052	1.52239	2.32852	1.61783	1.21955	1.42666	3.00411	0.396985	0.919865	1.49552	0.723878
53.2663	1.35339	1.27946	1.54419	2.31831	1.62542	1.2271	1.39185	2.9999	0.412665	0.950182	1.51025	0.713119
53.7688	1.47288	1.30401	1.58089	2.3209	1.64549	1.25002	1.34919	3.00835	0.424541	0.996283	1.53526	0.707029
54.2714	1.58689	1.32833	1.61738	2.32034	1.66235	1.27305	1.32557	2.9979	0.458885	1.0425	1.56132	0.693732
54.7739	1.69301	1.34845	1.65074	2.31357	1.67265	1.29325	1.28682	3.00196	0.480892	1.08472	1.58261	0.688115
55.2764	1.81107	1.38542	1.70013	2.32247	1.69789	1.32947	1.26614	2.99889	0.524028	1.14407	1.61796	0.677911
55.7789	1.90714	1.40601	1.73356	2.31383	1.7049	1.35002	1.24164	2.98923	0.561157	1.18763	1.63951	0.668735
56.2814	2.01275	1.44367	1.78651	2.32236	1.72754	1.39017	1.21865	2.99369	0.604698	1.24882	1.67489	0.663103
56.7839	2.10762	1.47369	1.82729	2.32305	1.74077	1.41858	1.21046	2.9791	0.657306	1.30334	1.70412	0.651729
57.2864	2.1903	1.50308	1.87442	2.32363	1.75166	1.45386	1.18919	2.9775	0.699431	1.35817	1.73212	0.646559
57.7889	2.28138	1.54374	1.92577	2.33613	1.77192	1.49393	1.18947	2.97193	0.761056	1.42548	1.77008	0.637008
58.2915	2.34733	1.56775	1.96524	2.33249	1.77333	1.52308	1.17929	2.9579	0.806171	1.47742	1.793	0.628846
58.794	2.421	1.6098	2.02213	2.34797	1.79076	1.57035	1.17854	2.96034	0.86696	1.54866	1.83165	0.621878
59.2965	2.48239	1.63879	2.06025	2.35095	1.79272	1.60002	1.18428	2.94539	0.920216	1.60835	1.85833	0.611985
59.799	2.53117	1.6722	2.11295	2.35935	1.79705	1.64515	1.18085	2.94277	0.973272	1.67373	1.88885	0.605117
60.3015	2.58846	1.71139	2.15726	2.37429	1.8049	1.68305	1.1973	2.94056	1.03464	1.74644	1.92383	0.596295
60.804	2.62118	1.73637	2.19938	2.37562	1.79654	1.71995	1.19845	2.92907	1.08021	1.80628	1.94631	0.588446
61.3065	2.66281	1.77944	2.25078	2.39591	1.8044	1.7672	1.21495	2.93665	1.14307	1.8856	1.98408	0.581049
61.809	2.69333	1.80594	2.28442	2.39997	1.79382	1.79819	1.22838	2.92926	1.18709	1.94981	2.00702	0.573899
62.3116	2.7129	1.84203	2.33554	2.41432	1.79137	1.84777	1.23889	2.9332	1.24251	2.02476	2.03833	0.567059
62.8141	2.74262	1.87816	2.36874	2.42905	1.7873	1.88102	1.26376	2.94166	1.29067	2.10117	2.06841	0.561858
63.3166	2.7496	1.90423	2.41032	2.43405	1.772	1.92389	1.27214	2.9396	1.33374	2.16842	2.0908	0.556584
63.8191	2.76752	1.94684	2.44926	2.45602	1.77192	1.96551	1.29888	2.95788	1.38584	2.25326	2.12529	0.552606
64.3216	2.77632	1.97115	2.47838	2.4597	1.75247	1.99868	1.31384	2.96289	1.419	2.32042	2.14529	0.550966
64.8241	2.77646	2.00941	2.5213	2.4777	1.74609	2.04674	1.33305	2.97681	1.46844	2.40194	2.17579	0.54809
65.3266	2.78894	2.04205	2.54391	2.49004	1.73308	2.07584	1.35814	2.99803	1.49884	2.47818	2.20071	0.549971
65.8291	2.78104	2.06992	2.58264	2.49773	1.71485	2.12194	1.3694	3.00656	1.53747	2.54932	2.22309	0.550467
66.3317	2.78645	2.11128	2.60806	2.51897	1.70935	2.15588	1.39845	3.03507	1.57063	2.63384	2.2528	0.553676
66.8342	2.78505	2.13457	2.63566	2.52191	1.68558	2.19285	1.41002	3.05122	1.59506	2.6993	2.27112	0.559562
67.3367	2.77734	2.17502	2.66807	2.542	1.67867	2.23551	1.43287	3.07248	1.62996	2.78093	2.29928	0.563383
67.8392	2.7841	2.20488	2.68547	2.55104	1.66103	2.26415	1.45259	3.10253	1.64406	2.85039	2.32003	0.573091
68.3417	2.77256	2.23588	2.72021	2.56094	1.64486	2.31088	1.46518	3.11686	1.67373	2.91871	2.34198	0.579559
68.8442	2.77612	2.27602	2.73553	2.57949	1.63782	2.33934	1.49198	3.14934	1.68531	2.99382	2.36648	0.589199
69.3467	2.77451	2.29993	2.76354	2.58124	1.61544	2.38136	1.50027	3.16975	1.70243	3.04901	2.38375	0.599849
69.8492	2.76794	2.34221	2.78466	2.60095	1.61196	2.4177	1.52501	3.19081	1.71673	3.11897	2.40769	0.607597
70.3518	2.77693	2.36937	2.8009	2.60487	1.59458	2.45035	1.53862	3.2216	1.71965	3.16898	2.42459	0.620225
70.8543	2.76848	2.40275	2.82801	2.61469	1.58491	2.49517	1.55336	3.234	1.73504	3.22006	2.44365	0.627737
71.3568	2.77564	2.43907	2.8359	2.627	1.57962	2.52239	1.57535	3.26239	1.7292	3.26861	2.46152	0.637925
71.8593	2.77791	2.46161	2.86104	2.62539	1.56297	2.56837	1.58133	3.27954	1.73865	3.29703	2.47538	0.647042
72.3618	2.7751	2.50093	2.869	2.64068	1.56491	2.59918	1.60474	3.29305	1.7323	3.33659	2.49165	0.652758
72.8643	2.78754	2.52108	2.88306	2.63705	1.55045	2.63791	1.61071	3.31707	1.72938	3.35042	2.50247	0.662046
73.3668	2.78186	2.55119	2.89628	2.6441	1.54832	2.67797	1.62527	3.3205	1.72708	3.36863	2.51412	0.665464
73.8693	2.79095	2.57701	2.89703	2.6476	1.5444	2.70757	1.63792	3.33732	1.71161	3.37684	2.52282	0.671295
74.3719	2.79412	2.59244	2.91221	2.64185	1.53297	2.75348	1.64012	3.34393	1.71083	3.36946	2.52914	0.675472
74.8744	2.79105	2.62106	2.90589	2.65043	1.53681	2.77969	1.65651	3.34277	1.6894	3.37095	2.53446	0.676444
75.3769	2.80203	2.62811	2.91377	2.6388	1.52202	2.82134	1.65261	3.35281	1.68298	3.34647	2.53609	0.681026
75.8794	2.79359	2.64768	2.90877	2.64113	1.52174	2.85137	1.66255	3.34089	1.66387	3.33145	2.5363	0.679961
76.3819	2.79864	2.65584	2.90216	2.6335	1.51244	2.88038	1.66146	3.33971	1.64624	3.30181	2.53322	0.681666
76.8844	2.79641	2.65774	2.90069	2.62122	1.49913	2.91523	1.65746	3.32984	1.63286	3.26377	2.52743	0.682188
77.3869	2.78662	2.66751	2.88063	2.61819	1.49523	2.93172	1.66087	3.30828	1.60489	3.2318	2.51857	0.679521
77.8894	2.78957	2.65517	2.87618	2.59443	1.47139	2.96408	1.64525	3.29812	1.59327	3.17621	2.50637	0.681371
78.392	2.77185	2.6566	2.85043	2.58544	1.4622	2.97526	1.6453	3.2647	1.56172	3.13365	2.49071	0.677228
78.8945	2.76655	2.64078	2.83323	2.5599	1.43711	2.99484	1.62719	3.23865	1.54385	3.07277	2.47149	0.676729
79.397	2.75292	2.62415	2.80852	2.53382	1.41191	3.00691	1.61396	3.20517	1.5158	3.01061	2.44838	0.675086
79.8995	2.73093	2.60994	2.77404	2.51002	1.38947	3.00871	1.59924	3.15617	1.48617	2.9501	2.42148	0.670272
80.402	2.72089	2.5762	2.74925	2.46625	1.3484	3.01999	1.57044	3.1185	1.4631	2.86947	2.39025	0.671008
80.9045	2.68949	2.55652	2.70179	2.43574	1.32143	3.00789	1.55509	3.05724	1.42313	2.80252	2.35509	0.66462
81.407	2.66987	2.51566	2.66851	2.38306	1.27432	3.00938	1.5179	3.00045	1.39962	2.71385	2.31526	0.663592
81.9095	2.64118	2.47898	2.61677	2.33343	1.232	2.99162	1.49168	2.93848	1.35639	2.6295	2.271	0.660004
82.4121	2.60348	2.43817	2.56661	2.27835	1.18648	2.97441	1.45473	2.85858	1.32451	2.54091	2.22262	0.654364
82.9146	2.57683	2.38125	2.51517	2.20593	1.12636	2.95513	1.41104	2.79055	1.2848	2.43677	2.16838	0.654217
83.4171	2.52791	2.33616	2.44711	2.14395	1.07887	2.91798	1.37466	2.70009	1.24053	2.34501	2.11123	0.64608
83.9196	2.48961	2.26725	2.39178	2.05687	1.00942	2.89285	1.31648	2.61172	1.20522	2.23023	2.04714	0.645511
84.4221	2.44087	2.20657	2.31268	1.97681	0.949141	2.84291	1.27151	2.52094	1.15175	2.12489	1.97981	0.639729
84.9246	2.38171	2.1355	2.24406	1.88515	0.879848	2.80293	1.20749	2.41052	1.11515	2.01028	1.90726	0.635079
85.4271	2.332	2.05361	2.16195	1.78183	0.800991	2.74904	1.14411	2.31246	1.06036	1.88665	1.8283	0.633925
85.9296	2.25861	1.98045	2.07388	1.68635	0.731516	2.68889	1.07912	2.19401	1.01506	1.77341	1.74813	0.626049
86.4322	2.19468	1.88385	1.99044	1.56706	0.64008	2.63364	0.99665	2.07603	0.965119	1.63906	1.65866	0.627023
86.9347	2.1194	1.79914	1.88579	1.45948	0.561117	2.55708	0.926682	1.95961	0.908202	1.51902	1.56955	0.620455
87.4372	2.0336	1.6995	1.79529	1.33716	0.468646	2.49512	0.834439	1.82419	0.862687	1.38675	1.47374	0.619353
87.9397	1.95735	1.59602	1.68403	1.21177	0.373581	2.41231	0.751405	1.70344	0.798365	1.25373	1.3742	0.617607
88.4422	1.85853	1.49816	1.57977	1.09281	0.285249	2.33634	0.660164	1.56747	0.751028	1.12914	1.27587	0.61299
88.9447	1.77065	1.38094	1.47115	0.956061	0.179424	2.25558	0.561961	1.43312	0.687679	0.988486	1.16851	0.615176
89.4472	1.67354	1.27968	1.35351	0.836645	0.0904343	2.16447	0.475156	1.30706	0.632266	0.866484	1.06792	0.609508
89.9497	1.56889	1.16298	1.24986	0.703642	-0.01225	2.0862	0.370706	1.16599	0.576327	0.731884	0.960423	0.611394
90.4523	1.47689	1.05253	1.12867	0.578684	-0.107721	1.98788	0.284424	1.04417	0.512704	0.605904	0.856414	0.608076
90.9548	1.36652	0.947405	1.02658	0.460748	-0.196867	1.9064	0.188316	0.915219	0.464614	0.48718	0.756611	0.606072
91.4573	1.27138	0.832443	0.915586	0.334991	-0.29466	1.81273	0.0997643	0.791181	0.400357	0.360436	0.652421	0.60574
91.9598	1.17198	0.739093	0.813069	0.232386	-0.370514	1.72397	0.0218606	0.683758	0.356061	0.256305	0.562797	0.599751
92.4623	1.07049	0.634694	0.721426	0.120683	-0.45635	1.64239	-0.0627771	0.566962	0.302319	0.142096	0.468193	0.599484
92.9648	0.986971	0.548162	0.624134	0.0283875	-0.524201	1.55055	-0.122323	0.474224	0.259034	0.0459678	0.387091	0.592041
93.4673	0.891176	0.46849	0.552438	-0.0554904	-0.584784	1.48034	-0.18914	0.382746	0.223943	-0.0434469	0.312627	0.588055
93.9698	0.816136	0.39053	0.472849	-0.136132	-0.643444	1.39717	-0.234785	0.298883	0.18522	-0.131685	0.241474	0.581169
94.4724	0.742837	0.338706	0.417102	-0.189632	-0.676347	1.33355	-0.271615	0.238727	0.170088	-0.195048	0.190837	0.572113
94.9749	0.673111	0.281611	0.367107	-0.247179	-0.714359	1.27087	-0.303015	0.173757	0.145769	-0.265047	0.138263	0.565293
95.4774	0.626725	0.251834	0.326386	-0.276859	-0.725775	1.21298	-0.307656	0.135479	0.146912	-0.309742	0.108029	0.5529
95.9799	0.573494	0.229453	0.309729	-0.298566	-0.730064	1.1752	-0.316091	0.10488	0.147779	-0.349256	0.0846556	0.544035
96.4824	0.545336	0.218553	0.289996	-0.308561	-0.723507	1.13023	-0.295125	0.0819545	0.162254	-0.379668	0.0721461	0.530993
96.9849	0.523196	0.234595	0.301201	-0.291781	-0.690971	1.11347	-0.269822	0.0864223	0.193582	-0.38598	0.0813912	0.518798
97.4874	0.507477	0.24938	0.31153	-0.276362	-0.660361	1.09289	-0.229618	0.0872168	0.223891	-0.396188	0.0909853	0.506433
97.9899	0.517169	0.29568	0.34159	-0.2301	-0.5998	1.09092	-0.167589	0.112303	0.28283	-0.377726	0.126528	0.491897
98.4925	0.520135	0.345041	0.385085	-0.181279	-0.537415	1.10141	-0.108893	0.146377	0.334197	-0.358493	0.164617	0.480182
98.995	0.551273	0.422069	0.439988	-0.106015	-0.448156	1.11932	-0.0152326	0.191282	0.418651	-0.318426	0.225476	0.46496
99.4975	0.588028	0.511073	0.505173	-0.0193905	-0.349357	1.15501	0.0856175	0.245901	0.510573	-0.265348	0.296728	0.451795
100	0.595177	0.519375	0.502339	-0.0114695	-0.338873	1.14876	0.143866	0.240832	0.547306	-0.264279	0.308303	0.44827

## Sheet: M1a_RightLeg_NH
StancePhase	NEleR_Meas1	NEleR_Meas2	NEleR_Meas3	NEleR_Meas4	NEleR_Meas5	NEleR_Meas6	NEleR_Meas7	NEleR_Meas8	NEleR_Meas9	NEleR_Meas10	NEleR_Mean	NEleR_SD
0	2.33819	4.14235	2.26828	4.98305	3.53918	3.79413	3.7434	4.41919	5.20646	3.64253	3.80768	0.969356
0.502513	2.35425	4.11137	2.24649	4.93907	3.53904	3.75856	3.74057	4.39322	5.14443	3.59223	3.78192	0.952811
1.00503	2.37264	4.08325	2.23228	4.89462	3.55071	3.69623	3.74668	4.35284	5.06559	3.54085	3.75357	0.931082
1.50754	2.39852	4.0549	2.22234	4.85028	3.55227	3.63055	3.74899	4.30242	4.98204	3.50113	3.72434	0.906498
2.01005	2.41795	4.02373	2.21429	4.80202	3.55533	3.57903	3.74821	4.25742	4.89724	3.45286	3.69481	0.882738
2.51256	2.4486	4.00192	2.21946	4.7625	3.56346	3.52172	3.75622	4.20877	4.81378	3.41589	3.67123	0.856573
3.01508	2.4804	3.97066	2.22024	4.71279	3.56251	3.46976	3.75372	4.15195	4.71809	3.37965	3.64198	0.827354
3.51759	2.51116	3.94932	2.23439	4.67321	3.57219	3.4262	3.75959	4.10411	4.63097	3.34255	3.62037	0.79999
4.0201	2.55445	3.92584	2.25076	4.63158	3.57751	3.3786	3.76168	4.04714	4.53643	3.31825	3.59822	0.768532
4.52261	2.5919	3.90031	2.26887	4.58851	3.58291	3.34685	3.75951	3.99223	4.4401	3.28787	3.57591	0.737605
5.02513	2.6369	3.88436	2.29956	4.556	3.59733	3.31265	3.7646	3.94301	4.35081	3.26547	3.56107	0.70721
5.52764	2.6869	3.85862	2.32424	4.51449	3.60305	3.28797	3.75728	3.8849	4.25094	3.24789	3.54163	0.673415
6.03015	2.73106	3.84212	2.36019	4.48352	3.61849	3.2724	3.75639	3.83708	4.16023	3.22451	3.5286	0.64322
6.53266	2.78667	3.82257	2.39583	4.45051	3.63262	3.25513	3.74962	3.78744	4.0672	3.21289	3.51605	0.610973
7.03518	2.83674	3.79974	2.42993	4.41529	3.6431	3.25414	3.73657	3.7353	3.97103	3.19566	3.50175	0.579203
7.53769	2.88713	3.78508	2.47323	4.38939	3.66333	3.24955	3.72875	3.69404	3.88526	3.17954	3.49353	0.550982
8.0402	2.94357	3.75906	2.50645	4.35277	3.67341	3.25448	3.70648	3.64477	3.79056	3.1701	3.48017	0.52008
8.54271	2.98885	3.74072	2.5469	4.3247	3.68884	3.26491	3.68881	3.60114	3.70351	3.15058	3.4699	0.494301
9.04523	3.04055	3.71788	2.58274	4.29251	3.70385	3.27161	3.66347	3.56143	3.61798	3.13897	3.4591	0.46901
9.54774	3.08721	3.69065	2.61287	4.2562	3.71007	3.29088	3.63056	3.5137	3.52685	3.12354	3.44425	0.444977
10.0503	3.12657	3.67078	2.64841	4.22753	3.72459	3.30184	3.60187	3.47626	3.44699	3.10247	3.43273	0.426792
10.5528	3.17225	3.63924	2.67019	4.18694	3.72794	3.31957	3.55836	3.43367	3.35931	3.08885	3.41563	0.407877
11.0553	3.20522	3.61537	2.69631	4.15407	3.73175	3.33697	3.51961	3.38958	3.27602	3.06354	3.39885	0.395129
11.5578	3.24007	3.58729	2.71512	4.1166	3.73643	3.34775	3.47372	3.35363	3.19696	3.04108	3.38087	0.384869
12.0603	3.2738	3.55536	2.7262	4.07487	3.7287	3.36674	3.42144	3.30781	3.10987	3.0179	3.35827	0.37718
12.5628	3.29631	3.53129	2.74105	4.04066	3.72779	3.37316	3.37452	3.26853	3.03341	2.98428	3.3371	0.375115
13.0653	3.3258	3.4962	2.74088	3.99467	3.71658	3.38435	3.31441	3.22976	2.95079	2.95812	3.31116	0.373828
13.5678	3.34504	3.46929	2.74437	3.95645	3.7016	3.39046	3.26064	3.18394	2.86901	2.92226	3.28431	0.377241
14.0704	3.36168	3.43867	2.74003	3.91378	3.68926	3.38877	3.20143	3.14816	2.79386	2.88473	3.25604	0.382217
14.5729	3.38148	3.40469	2.72801	3.86708	3.66253	3.39223	3.13765	3.10524	2.7094	2.85078	3.22391	0.389197
15.0754	3.38812	3.37889	2.71991	3.82801	3.64066	3.38091	3.08083	3.06337	2.63431	2.80469	3.19197	0.398286
15.5779	3.40037	3.34246	2.69729	3.77746	3.61038	3.37389	3.01266	3.02797	2.55568	2.76489	3.1563	0.407613
16.0804	3.40639	3.31438	2.67904	3.73481	3.57239	3.35868	2.95233	2.98317	2.47467	2.7195	3.11954	0.418669
16.5829	3.40522	3.28276	2.65371	3.6879	3.53843	3.33619	2.88809	2.94681	2.40219	2.66804	3.08093	0.429165
17.0854	3.41018	3.24779	2.62181	3.63708	3.48939	3.31685	2.82075	2.9088	2.32016	2.62319	3.0396	0.440627
17.5879	3.40225	3.22084	2.59484	3.59385	3.44285	3.28208	2.76153	2.86598	2.24539	2.56662	2.99762	0.451554
18.0905	3.3967	3.18307	2.55467	3.53916	3.39076	3.25195	2.69228	2.83289	2.16995	2.51347	2.95249	0.462097
18.593	3.38963	3.15331	2.52016	3.49214	3.32819	3.21164	2.63181	2.79134	2.08934	2.45973	2.90673	0.473001
19.0955	3.37167	3.11964	2.4799	3.44059	3.27111	3.16564	2.56842	2.75308	2.01842	2.3969	2.85854	0.482168
19.598	3.36085	3.08229	2.4345	3.38484	3.20033	3.12142	2.50278	2.71887	1.93893	2.34242	2.80872	0.491984
20.1005	3.33954	3.05259	2.39525	3.3362	3.13013	3.06243	2.44584	2.67561	1.86421	2.27947	2.75813	0.500456
20.603	3.31628	3.01186	2.34417	3.27573	3.05834	3.00903	2.37956	2.64132	1.79193	2.21679	2.7045	0.508054
21.1055	3.29598	2.97887	2.29987	3.22245	2.97496	2.94466	2.32233	2.60254	1.71233	2.15891	2.65129	0.516199
21.608	3.26289	2.94177	2.25091	3.16427	2.89849	2.8772	2.26251	2.56059	1.64259	2.09121	2.59524	0.522087
22.1106	3.2359	2.9008	2.19786	3.10167	2.81148	2.81102	2.20056	2.5267	1.56585	2.03182	2.53836	0.528806
22.6131	3.20254	2.86717	2.15173	3.04589	2.7236	2.73208	2.14722	2.4829	1.49074	1.96882	2.48127	0.534739
23.1156	3.16285	2.82226	2.09462	2.97837	2.63865	2.66029	2.08454	2.44388	1.42053	1.90261	2.42086	0.539194
23.6181	3.12937	2.78469	2.04483	2.91812	2.54266	2.57786	2.03062	2.40589	1.34135	1.845	2.36204	0.545424
24.1206	3.08342	2.74261	1.99091	2.85326	2.45485	2.49552	1.9739	2.35949	1.27099	1.77839	2.30033	0.549171
24.6231	3.04065	2.69625	1.93335	2.78451	2.36112	2.41438	1.91478	2.3219	1.19564	1.71778	2.23804	0.553841
25.1256	2.99638	2.65666	1.88294	2.72307	2.26558	2.32313	1.86386	2.27722	1.11859	1.65861	2.1766	0.559005
25.6281	2.94217	2.60536	1.82192	2.65076	2.17736	2.24051	1.80332	2.23123	1.04829	1.59308	2.1114	0.561548
26.1307	2.89546	2.56085	1.76832	2.58641	2.07975	2.14805	1.75105	2.19118	0.968309	1.53762	2.0487	0.567178
26.6332	2.83863	2.51134	1.71073	2.51831	1.99063	2.05884	1.69557	2.1406	0.895377	1.47559	1.98356	0.570144
27.1357	2.78083	2.45718	1.64963	2.44718	1.90033	1.97087	1.63719	2.09614	0.820025	1.41566	1.9175	0.573374
27.6382	2.72599	2.40932	1.5956	2.38395	1.80704	1.87568	1.58638	2.0499	0.740118	1.36147	1.85354	0.578539
28.1407	2.6592	2.34951	1.53105	2.31064	1.72411	1.7904	1.52541	1.99674	0.668343	1.29892	1.78543	0.579543
28.6432	2.59895	2.29616	1.47383	2.24568	1.63376	1.6964	1.47192	1.95201	0.587359	1.24541	1.72015	0.584327
29.1457	2.53245	2.23756	1.41262	2.17745	1.55083	1.60856	1.41444	1.8985	0.511278	1.18881	1.65325	0.586569
29.6482	2.46052	2.17422	1.34795	2.10656	1.47089	1.52203	1.35322	1.84601	0.435762	1.12979	1.58469	0.58772
30.1508	2.39473	2.11698	1.29024	2.04373	1.38657	1.43123	1.29851	1.79747	0.353612	1.07923	1.51923	0.592086
30.6533	2.317	2.04791	1.22214	1.97117	1.31405	1.35132	1.23266	1.73893	0.280397	1.01999	1.44956	0.591095
31.1558	2.24297	1.98533	1.16128	1.90704	1.2362	1.26398	1.17305	1.68785	0.19959	0.966686	1.3824	0.593729
31.6583	2.16726	1.91772	1.09645	1.83981	1.1635	1.18541	1.10818	1.63279	0.121386	0.914296	1.31468	0.594568
32.1608	2.08243	1.84575	1.02818	1.77007	1.09705	1.1081	1.03825	1.57311	0.0468431	0.855554	1.24453	0.592844
32.6633	2.00501	1.78017	0.966733	1.70838	1.02483	1.02922	0.973351	1.52121	-0.0354565	0.806119	1.17796	0.595215
33.1658	1.91771	1.70338	0.894987	1.63711	0.964193	0.961661	0.89606	1.45975	-0.108672	0.749557	1.10757	0.592073
33.6683	1.83006	1.63357	0.830373	1.57416	0.900343	0.887651	0.823907	1.4017	-0.186955	0.694649	1.03895	0.591675
34.1709	1.74509	1.55939	0.761807	1.50812	0.83853	0.824173	0.745793	1.34556	-0.264913	0.644386	0.970795	0.590854
34.6734	1.64896	1.48165	0.689889	1.43952	0.785126	0.761323	0.662744	1.28074	-0.336385	0.58532	0.899889	0.5865
35.1759	1.55961	1.41089	0.624755	1.37874	0.724748	0.698862	0.585233	1.22432	-0.415801	0.534392	0.832574	0.586516
35.6784	1.46423	1.32987	0.549576	1.30837	0.674265	0.647279	0.496958	1.1622	-0.486744	0.479425	0.762543	0.582114
36.1809	1.36455	1.25647	0.481619	1.24607	0.622614	0.5897	0.415725	1.09817	-0.559716	0.421592	0.69368	0.579144
36.6834	1.27117	1.17949	0.409997	1.18057	0.569515	0.543614	0.331007	1.04108	-0.634528	0.371091	0.626301	0.577351
37.1859	1.1671	1.09971	0.335441	1.1124	0.525947	0.49703	0.244095	0.974718	-0.700669	0.311338	0.556712	0.571874
37.6884	1.06793	1.02742	0.268005	1.05184	0.474866	0.452278	0.165191	0.914354	-0.774091	0.256898	0.490469	0.570308
38.191	0.968005	0.945615	0.191257	0.981712	0.431152	0.417367	0.0782878	0.854446	-0.840367	0.202401	0.422988	0.56626
38.6935	0.861286	0.871837	0.122334	0.919446	0.388593	0.376607	0.00060766	0.788402	-0.905421	0.141361	0.356505	0.562286
39.196	0.763501	0.795019	0.0506511	0.853938	0.341673	0.347694	-0.0782854	0.731799	-0.974122	0.088852	0.292072	0.560734
39.6985	0.658403	0.715922	-0.0228843	0.785731	0.304891	0.316825	-0.157356	0.66894	-1.03275	0.0288304	0.226656	0.556096
40.201	0.556086	0.644692	-0.0882434	0.724989	0.261328	0.288848	-0.226725	0.60742	-1.09718	-0.0295676	0.164165	0.554328
40.7035	0.459108	0.564622	-0.161389	0.654801	0.222464	0.269225	-0.302238	0.551979	-1.15633	-0.0838729	0.101837	0.552048
41.206	0.355333	0.49302	-0.225331	0.592452	0.187421	0.243761	-0.367169	0.488238	-1.2111	-0.146624	0.0410003	0.548765
41.7085	0.262125	0.419045	-0.290301	0.527057	0.145998	0.230059	-0.431751	0.432391	-1.2708	-0.201193	-0.0177366	0.548356
42.2111	0.167478	0.343473	-0.355312	0.459294	0.114604	0.212782	-0.495107	0.375152	-1.3199	-0.259599	-0.0757135	0.54566
42.7136	0.0740973	0.276318	-0.410377	0.399304	0.0779516	0.199171	-0.547383	0.31382	-1.37264	-0.319925	-0.130967	0.544521
43.2161	-0.00813646	0.201169	-0.471083	0.330572	0.042879	0.192033	-0.60408	0.261446	-1.42221	-0.372546	-0.184995	0.543951
43.7186	-0.0945976	0.135063	-0.520666	0.270268	0.0137116	0.178915	-0.648621	0.201598	-1.4644	-0.433164	-0.236189	0.541512
44.2211	-0.170245	0.0674052	-0.568999	0.207769	-0.023522	0.177041	-0.690776	0.145039	-1.51177	-0.487213	-0.285527	0.541411
44.7236	-0.240577	-0.00101902	-0.615157	0.14379	-0.0521968	0.169881	-0.729671	0.0923233	-1.54833	-0.54018	-0.332114	0.539096
45.2261	-0.310962	-0.060255	-0.649286	0.0882929	-0.0845654	0.167089	-0.755386	0.0317668	-1.58501	-0.597616	-0.375593	0.536976
45.7286	-0.366971	-0.126377	-0.686957	0.0248958	-0.119002	0.168823	-0.783225	-0.0204011	-1.61952	-0.644948	-0.417368	0.535053
46.2312	-0.424168	-0.182542	-0.712232	-0.0297239	-0.146433	0.164763	-0.797079	-0.0764335	-1.64286	-0.697502	-0.454421	0.530375
46.7337	-0.473301	-0.239038	-0.735258	-0.0862291	-0.183082	0.171347	-0.806639	-0.135014	-1.66934	-0.745723	-0.490227	0.527101
47.2362	-0.512399	-0.295082	-0.756291	-0.144282	-0.21354	0.171117	-0.811848	-0.186178	-1.68418	-0.787401	-0.522009	0.520961
47.7387	-0.553275	-0.340827	-0.766101	-0.194204	-0.245648	0.175698	-0.803252	-0.245927	-1.69421	-0.834027	-0.550178	0.514546
48.2412	-0.57979	-0.392221	-0.781144	-0.252417	-0.282664	0.18235	-0.797036	-0.300756	-1.70245	-0.869451	-0.577557	0.507861
48.7437	-0.603744	-0.43302	-0.786088	-0.302523	-0.311264	0.182822	-0.778122	-0.353852	-1.69669	-0.905435	-0.598791	0.498388
49.2462	-0.623063	-0.473596	-0.791322	-0.355096	-0.347704	0.192317	-0.756778	-0.413008	-1.69242	-0.939914	-0.620059	0.490913
49.7487	-0.628708	-0.513835	-0.797354	-0.409808	-0.378682	0.192747	-0.734014	-0.462397	-1.67845	-0.964027	-0.637453	0.480652
50.2513	-0.636171	-0.544173	-0.794705	-0.456985	-0.406475	0.197755	-0.700494	-0.515742	-1.65746	-0.993143	-0.65076	0.471507
50.7538	-0.631715	-0.58077	-0.79971	-0.512775	-0.438512	0.201951	-0.673026	-0.567289	-1.63812	-1.01328	-0.665325	0.463116
51.2563	-0.621314	-0.60748	-0.796638	-0.560729	-0.458819	0.199919	-0.636521	-0.610311	-1.6064	-1.0302	-0.672849	0.45299
51.7588	-0.61132	-0.634406	-0.795552	-0.611068	-0.482401	0.205631	-0.601389	-0.659001	-1.57756	-1.04929	-0.681636	0.446825
52.2613	-0.58822	-0.661187	-0.796604	-0.663092	-0.500334	0.201304	-0.568831	-0.6983	-1.54464	-1.05668	-0.687658	0.438841
52.7638	-0.568221	-0.677991	-0.789976	-0.70689	-0.509919	0.202631	-0.529265	-0.73495	-1.5055	-1.06766	-0.688774	0.433332
53.2663	-0.54299	-0.700633	-0.791754	-0.757988	-0.523082	0.201882	-0.499724	-0.773273	-1.47285	-1.07321	-0.693361	0.429824
53.7688	-0.511131	-0.713076	-0.786026	-0.799848	-0.523409	0.196755	-0.464644	-0.799586	-1.43154	-1.07174	-0.690424	0.425088
54.2714	-0.485385	-0.725316	-0.782766	-0.842303	-0.523772	0.199382	-0.434396	-0.828995	-1.39452	-1.07503	-0.68931	0.42463
54.7739	-0.45015	-0.737397	-0.782177	-0.884668	-0.520715	0.192548	-0.409817	-0.85305	-1.35933	-1.0676	-0.687235	0.422861
55.2764	-0.418097	-0.739678	-0.774503	-0.917229	-0.50693	0.193012	-0.380971	-0.869143	-1.31897	-1.06162	-0.679413	0.422765
55.7789	-0.387745	-0.748311	-0.776017	-0.955565	-0.497664	0.190528	-0.364765	-0.890015	-1.2888	-1.05527	-0.677363	0.424418
56.2814	-0.350312	-0.747521	-0.770902	-0.983661	-0.477525	0.185354	-0.34501	-0.900486	-1.25393	-1.04018	-0.668417	0.424548
56.7839	-0.322022	-0.747356	-0.769252	-1.01138	-0.45589	0.187195	-0.331902	-0.910815	-1.22349	-1.03199	-0.661691	0.427278
57.2864	-0.288579	-0.747997	-0.771277	-1.03838	-0.434905	0.17947	-0.325534	-0.922223	-1.19955	-1.01701	-0.656599	0.428915
57.7889	-0.256244	-0.739692	-0.767148	-1.05506	-0.403236	0.179536	-0.315543	-0.923679	-1.17071	-1.00156	-0.645333	0.430914
58.2915	-0.230758	-0.738603	-0.773063	-1.07705	-0.377823	0.174842	-0.31827	-0.931065	-1.15321	-0.991322	-0.641632	0.4338
58.794	-0.197816	-0.728915	-0.772987	-1.08866	-0.345749	0.168347	-0.31697	-0.933345	-1.13383	-0.972772	-0.63227	0.435485
59.2965	-0.173616	-0.720634	-0.776913	-1.09978	-0.31192	0.167233	-0.321612	-0.931818	-1.11694	-0.961784	-0.624778	0.43826
59.799	-0.148506	-0.714042	-0.784798	-1.1105	-0.283849	0.156136	-0.331837	-0.936809	-1.10904	-0.949165	-0.621241	0.440351
60.3015	-0.121074	-0.699346	-0.786699	-1.11142	-0.247163	0.152706	-0.337269	-0.933191	-1.09553	-0.933759	-0.611274	0.442521
60.804	-0.103458	-0.692846	-0.798611	-1.11851	-0.218719	0.142446	-0.354031	-0.93397	-1.09211	-0.9273	-0.609711	0.444781
61.3065	-0.0792237	-0.678731	-0.804355	-1.11647	-0.189128	0.130967	-0.365385	-0.936647	-1.0887	-0.913953	-0.604163	0.446547
61.809	-0.0613466	-0.667064	-0.813834	-1.11539	-0.158144	0.122717	-0.381324	-0.933163	-1.08461	-0.906258	-0.599842	0.44858
62.3116	-0.0472683	-0.658188	-0.826862	-1.1158	-0.137695	0.103955	-0.40142	-0.939072	-1.09036	-0.901613	-0.601433	0.449877
62.8141	-0.028297	-0.642245	-0.833526	-1.10839	-0.111545	0.0922629	-0.415459	-0.94093	-1.08977	-0.891645	-0.596955	0.451487
63.3166	-0.0204922	-0.635601	-0.849751	-1.10944	-0.0945843	0.0716506	-0.439482	-0.943834	-1.09661	-0.891711	-0.600986	0.45231
63.8191	-0.00878451	-0.622306	-0.859437	-1.10367	-0.0815817	0.0504954	-0.456915	-0.954632	-1.10515	-0.887218	-0.60292	0.452984
64.3216	-4.53752e-06	-0.612405	-0.872523	-1.10122	-0.0668852	0.030511	-0.477806	-0.958795	-1.10984	-0.884737	-0.60537	0.453601
64.8241	0.000879761	-0.606095	-0.888865	-1.10257	-0.065343	0.000209016	-0.501828	-0.97095	-1.12439	-0.888972	-0.614793	0.452986
65.3266	0.00815336	-0.593363	-0.898638	-1.0982	-0.0602081	-0.0233033	-0.518997	-0.984226	-1.13272	-0.88624	-0.618774	0.453092
65.8291	0.0054553	-0.59046	-0.917729	-1.10428	-0.0627052	-0.0569376	-0.545415	-0.993715	-1.14546	-0.892304	-0.630354	0.451818
66.3317	0.0033568	-0.581204	-0.930043	-1.10505	-0.0721603	-0.089753	-0.564741	-1.01288	-1.16187	-0.897072	-0.641141	0.450444
66.8342	0.00276806	-0.575548	-0.945438	-1.11043	-0.078026	-0.122777	-0.587058	-1.02627	-1.17206	-0.899745	-0.651458	0.449257
67.3367	-0.00768323	-0.573484	-0.963608	-1.12033	-0.0966142	-0.164827	-0.612035	-1.04216	-1.19154	-0.911295	-0.668358	0.446345
67.8392	-0.0112326	-0.564884	-0.974658	-1.12487	-0.112421	-0.199696	-0.62966	-1.06307	-1.20572	-0.915573	-0.680178	0.444625
68.3417	-0.0210776	-0.565852	-0.994236	-1.13972	-0.131986	-0.24455	-0.655763	-1.07629	-1.22086	-0.925174	-0.69755	0.441515
68.8442	-0.0336542	-0.560031	-1.00621	-1.1487	-0.159409	-0.286146	-0.673857	-1.09712	-1.24099	-0.936452	-0.714257	0.438071
69.3467	-0.0407146	-0.557263	-1.02031	-1.16143	-0.180423	-0.3281	-0.693719	-1.1154	-1.25264	-0.941248	-0.729126	0.43545
69.8492	-0.0578565	-0.557355	-1.0362	-1.17741	-0.211351	-0.376357	-0.714759	-1.13019	-1.27137	-0.954203	-0.748706	0.430739
70.3518	-0.069596	-0.550097	-1.04401	-1.18666	-0.239632	-0.416192	-0.72684	-1.15258	-1.28539	-0.960147	-0.763114	0.427345
70.8543	-0.0831974	-0.55145	-1.05929	-1.20451	-0.266649	-0.46463	-0.745482	-1.16687	-1.29595	-0.965727	-0.780375	0.423021
71.3568	-0.1027	-0.544986	-1.06598	-1.2148	-0.301069	-0.506815	-0.754242	-1.18424	-1.31141	-0.974564	-0.79608	0.417738
71.8593	-0.114074	-0.540425	-1.07366	-1.22699	-0.326482	-0.548835	-0.762666	-1.20327	-1.31613	-0.97302	-0.808555	0.413924
72.3618	-0.133381	-0.537453	-1.08193	-1.24054	-0.357801	-0.593837	-0.770203	-1.21389	-1.32425	-0.976306	-0.82296	0.407945
72.8643	-0.149385	-0.525728	-1.08082	-1.24549	-0.386772	-0.628911	-0.766692	-1.23099	-1.32806	-0.973686	-0.831654	0.403007
73.3668	-0.161598	-0.521009	-1.08571	-1.25701	-0.40962	-0.67049	-0.767577	-1.24161	-1.32372	-0.964514	-0.840286	0.398084
73.8693	-0.180541	-0.506751	-1.08052	-1.25903	-0.438819	-0.7026	-0.756605	-1.2483	-1.32325	-0.958989	-0.84554	0.391613
74.3719	-0.189502	-0.492448	-1.07463	-1.26079	-0.457509	-0.733552	-0.743164	-1.25873	-1.31047	-0.941046	-0.846184	0.387236
74.8744	-0.201559	-0.477713	-1.06772	-1.26178	-0.477823	-0.76395	-0.726939	-1.25761	-1.29674	-0.92314	-0.845498	0.381223
75.3769	-0.21235	-0.452075	-1.04973	-1.25199	-0.49667	-0.783028	-0.697668	-1.25792	-1.27927	-0.901315	-0.838201	0.375776
75.8794	-0.213907	-0.431213	-1.03599	-1.24649	-0.505503	-0.806527	-0.670838	-1.25442	-1.24953	-0.867707	-0.828213	0.371664
76.3819	-0.221028	-0.398636	-1.01056	-1.22937	-0.519327	-0.817881	-0.630275	-1.24015	-1.22198	-0.836751	-0.812596	0.365827
76.8844	-0.217992	-0.363687	-0.982657	-1.20974	-0.522284	-0.827411	-0.585149	-1.22882	-1.1815	-0.793438	-0.791267	0.362567
77.3869	-0.211997	-0.326164	-0.952133	-1.18729	-0.522304	-0.833306	-0.535386	-1.20578	-1.13554	-0.74454	-0.765444	0.359015
77.8894	-0.206351	-0.275463	-0.908777	-1.1519	-0.521333	-0.826894	-0.470479	-1.17691	-1.0866	-0.693705	-0.731841	0.355782
78.392	-0.187224	-0.227393	-0.868035	-1.1187	-0.506579	-0.822819	-0.406099	-1.14657	-1.02231	-0.627406	-0.693314	0.355411
78.8945	-0.170196	-0.165558	-0.813975	-1.07181	-0.493678	-0.803958	-0.326162	-1.10084	-0.958289	-0.560956	-0.646541	0.354153
79.397	-0.143763	-0.0992038	-0.75567	-1.0201	-0.469164	-0.782156	-0.239737	-1.05392	-0.882115	-0.48368	-0.592951	0.355655
79.8995	-0.107377	-0.0284869	-0.693245	-0.963469	-0.435814	-0.753053	-0.147249	-0.997501	-0.796489	-0.39492	-0.53176	0.358636
80.402	-0.0709937	0.057432	-0.616251	-0.891488	-0.400498	-0.709993	-0.0379222	-0.927914	-0.709028	-0.305208	-0.461186	0.361901
80.9045	-0.0179065	0.142432	-0.540424	-0.819439	-0.347618	-0.66629	0.0720553	-0.8574	-0.604541	-0.198376	-0.383751	0.368394
81.407	0.0390729	0.242918	-0.449958	-0.731465	-0.292092	-0.604669	0.19872	-0.770437	-0.498004	-0.0872025	-0.295312	0.374991
81.9095	0.104218	0.349707	-0.354012	-0.636299	-0.224626	-0.538448	0.332962	-0.675978	-0.38081	0.0318883	-0.19914	0.383118
82.4121	0.185371	0.462182	-0.253422	-0.534323	-0.142783	-0.461265	0.47374	-0.575314	-0.250278	0.167005	-0.0929087	0.393061
82.9146	0.26738	0.59148	-0.137669	-0.414792	-0.0581907	-0.36873	0.632238	-0.45634	-0.118386	0.302842	0.0239831	0.402719
83.4171	0.36552	0.720859	-0.0233452	-0.293513	0.045646	-0.273162	0.791529	-0.334305	0.0314287	0.454624	0.148528	0.413922
83.9196	0.472299	0.866657	0.105224	-0.154676	0.155639	-0.15748	0.967798	-0.19829	0.186354	0.615262	0.285879	0.42559
84.4221	0.583504	1.01948	0.238606	-0.00705774	0.275344	-0.0366233	1.15177	-0.0481286	0.349863	0.780149	0.43069	0.437027
84.9246	0.712856	1.1779	0.3754	0.148236	0.411946	0.0975479	1.34167	0.105306	0.529764	0.963301	0.586392	0.449558
85.4271	0.843712	1.35331	0.526539	0.322302	0.549591	0.247009	1.54908	0.277858	0.710352	1.14786	0.752761	0.461882
85.9296	0.98676	1.52786	0.674739	0.498397	0.70382	0.400291	1.7559	0.457236	0.907584	1.34417	0.925675	0.473909
86.4322	1.14208	1.71789	0.836025	0.692324	0.864631	0.574145	1.97842	0.644831	1.11198	1.5526	1.11149	0.486922
86.9347	1.2977	1.91353	1.00074	0.894994	1.02945	0.751813	2.20683	0.85025	1.3209	1.76049	1.30267	0.498972
87.4372	1.47017	2.11247	1.16702	1.10439	1.21009	0.943252	2.43851	1.05675	1.54666	1.98467	1.5034	0.511169
87.9397	1.64495	2.32642	1.34615	1.33202	1.3885	1.14781	2.68547	1.27741	1.77104	2.21034	1.71301	0.524037
88.4422	1.82503	2.53623	1.51979	1.55981	1.5783	1.35503	2.92815	1.50803	2.00758	2.44008	1.9258	0.535259
88.9447	2.01825	2.75852	1.70416	1.80374	1.77429	1.58135	3.18328	1.73894	2.25122	2.6821	2.14959	0.547808
89.4472	2.20697	2.98272	1.88896	2.05411	1.96814	1.80817	3.44022	1.98583	2.49288	2.91797	2.3746	0.55961
89.9497	2.40685	3.20585	2.07169	2.30794	2.17539	2.04762	3.69557	2.23231	2.74829	3.16354	2.6055	0.57047
90.4523	2.6089	3.44001	2.26388	2.57717	2.37746	2.29612	3.96167	2.4829	2.99821	3.4096	2.84159	0.583024
90.9548	2.80723	3.66459	2.44605	2.84209	2.58422	2.54468	4.21726	2.74382	3.25209	3.64957	3.07516	0.593218
91.4573	3.01615	3.89676	2.63498	3.11909	2.79587	2.80919	4.47957	2.99697	3.51012	3.89828	3.3157	0.604571
91.9598	3.21597	4.12506	2.81971	3.39756	2.9984	3.06925	4.73684	3.25798	3.75725	4.13517	3.55132	0.615852
92.4623	3.41768	4.34611	2.99761	3.67374	3.20955	3.33938	4.98516	3.51725	4.01152	4.37141	3.78694	0.625306
92.9648	3.62025	4.57246	3.18059	3.96008	3.41189	3.61261	5.23735	3.76755	4.25476	4.60609	4.02236	0.637111
93.4673	3.80943	4.78235	3.34824	4.23522	3.61016	3.88194	5.47081	4.02377	4.49145	4.82428	4.24777	0.646818
93.9698	4.00325	4.9941	3.51812	4.51643	3.81023	4.16223	5.70419	4.26552	4.72786	5.04488	4.47468	0.657654
94.4724	4.18429	5.1956	3.67863	4.79219	3.99349	4.4316	5.92508	4.50194	4.94455	5.24991	4.68973	0.669632
94.9749	4.3563	5.38408	3.82741	5.05864	4.17843	4.70725	6.13045	4.73474	5.1608	5.44336	4.89814	0.680516
95.4774	4.52729	5.57287	3.97689	5.32899	4.35081	4.97853	6.33409	4.94675	5.36206	5.63382	5.10121	0.694547
95.9799	4.67776	5.73999	4.10637	5.58086	4.51008	5.24154	6.51335	5.15684	5.54773	5.80115	5.28756	0.708322
96.4824	4.8262	5.90544	4.23483	5.83321	4.66809	5.5097	6.68878	5.35044	5.73044	5.96481	5.47119	0.724082
96.9849	4.96196	6.05704	4.35058	6.074	4.80408	5.7607	6.84781	5.52653	5.88869	6.11397	5.63854	0.742077
97.4874	5.08085	6.19342	4.45255	6.30046	4.93619	6.01467	6.98893	5.69884	6.04149	6.24441	5.79518	0.760823
97.9899	5.1989	6.32865	4.55383	6.52664	5.05572	6.25758	7.12659	5.84651	6.18004	6.37303	5.94475	0.78247
98.4925	5.29464	6.43985	4.63333	6.72722	5.15618	6.48726	7.23731	5.98493	6.29749	6.47753	6.07357	0.804892
98.995	5.39078	6.55631	4.71638	6.93868	5.25789	6.7204	7.35003	6.11227	6.41574	6.58194	6.20404	0.830627
99.4975	5.47462	6.661	4.7882	7.1388	5.34428	6.95751	7.44786	6.22815	6.51834	6.67266	6.32314	0.859611
100	5.48457	6.69095	4.8077	7.19973	5.38682	7.11233	7.47532	6.30922	6.56857	6.68369	6.37189	0.875414

## Sheet: M1a_RightLeg_NW
StancePhase	NDevR_Meas1	NDevR_Meas2	NDevR_Meas3	NDevR_Meas4	NDevR_Meas5	NDevR_Meas6	NDevR_Meas7	NDevR_Meas8	NDevR_Meas9	NDevR_Meas10	NDevR_Mean	NDevR_SD
0	0.00667298	-1.29756	-0.5992	-1.59113	-1.48088	-1.13768	-1.20164	-1.52834	-1.68105	-1.51297	-1.20238	0.526983
0.502513	0.0114887	-1.29122	-0.570606	-1.58274	-1.45247	-1.12127	-1.17131	-1.50972	-1.66716	-1.50131	-1.18563	0.526234
1.00503	0.0163359	-1.26532	-0.516988	-1.55431	-1.38773	-1.07491	-1.11582	-1.45742	-1.62416	-1.48486	-1.14652	0.51988
1.50754	0.0325207	-1.24563	-0.472008	-1.53209	-1.34012	-1.04799	-1.06916	-1.42454	-1.59729	-1.45236	-1.11487	0.518627
2.01005	0.0300191	-1.23013	-0.430828	-1.51381	-1.2866	-1.00236	-1.02626	-1.37709	-1.56567	-1.4323	-1.0835	0.512513
2.51256	0.0426096	-1.19771	-0.372015	-1.47846	-1.22092	-0.967767	-0.965872	-1.32779	-1.52336	-1.39204	-1.04033	0.50763
3.01508	0.0503786	-1.18231	-0.330368	-1.45972	-1.16956	-0.929017	-0.922296	-1.28761	-1.49639	-1.35059	-1.00775	0.504154
3.51759	0.0496113	-1.15008	-0.271633	-1.42388	-1.09815	-0.880614	-0.861555	-1.2273	-1.45047	-1.31203	-0.96261	0.496143
4.0201	0.0662175	-1.12179	-0.216881	-1.3915	-1.03374	-0.847262	-0.804321	-1.17898	-1.41246	-1.25142	-0.919214	0.492281
4.52261	0.0655017	-1.0977	-0.166805	-1.36288	-0.969596	-0.793472	-0.751146	-1.12534	-1.37519	-1.20276	-0.877939	0.485895
5.02513	0.0740124	-1.05671	-0.0998812	-1.31701	-0.88979	-0.753198	-0.68064	-1.05987	-1.32273	-1.14113	-0.824695	0.47875
5.52764	0.0869722	-1.03295	-0.0511906	-1.28784	-0.826718	-0.705836	-0.627336	-1.01005	-1.28672	-1.0712	-0.781288	0.474945
6.03015	0.0852863	-0.992648	0.0134851	-1.24184	-0.747552	-0.651597	-0.557361	-0.943002	-1.23415	-1.01256	-0.728194	0.467146
6.53266	0.102619	-0.956721	0.0728083	-1.19974	-0.67166	-0.610968	-0.491661	-0.879882	-1.18397	-0.932829	-0.6752	0.462343
7.03518	0.107767	-0.92562	0.125959	-1.16202	-0.603266	-0.55006	-0.431004	-0.823487	-1.13978	-0.862795	-0.626431	0.457565
7.53769	0.114053	-0.878119	0.194635	-1.10754	-0.517521	-0.504736	-0.353823	-0.749229	-1.07693	-0.790544	-0.566975	0.450664
8.0402	0.132898	-0.8485	0.24352	-1.07043	-0.449621	-0.449906	-0.294915	-0.69092	-1.02995	-0.704911	-0.516273	0.447705
8.54271	0.134083	-0.802773	0.307162	-1.01694	-0.37128	-0.39153	-0.220108	-0.624662	-0.970691	-0.636462	-0.45932	0.442004
9.04523	0.151836	-0.761827	0.364123	-0.967853	-0.292035	-0.34529	-0.150447	-0.552327	-0.908612	-0.552237	-0.401467	0.437639
9.54774	0.165416	-0.726084	0.413691	-0.923721	-0.226869	-0.279683	-0.0867333	-0.496176	-0.858252	-0.472805	-0.349122	0.43508
10.0503	0.17213	-0.674223	0.47776	-0.863291	-0.144466	-0.231636	-0.0072307	-0.422931	-0.788769	-0.401993	-0.288465	0.429834
10.5528	0.197185	-0.640766	0.520858	-0.820998	-0.0795659	-0.172097	0.0529391	-0.360007	-0.734355	-0.314985	-0.235179	0.427986
11.0553	0.205841	-0.59172	0.577855	-0.763029	-0.0112928	-0.112717	0.128221	-0.301864	-0.674439	-0.246772	-0.178992	0.424841
11.5578	0.225287	-0.548172	0.627191	-0.710344	0.0617548	-0.0639202	0.197421	-0.230108	-0.607754	-0.17108	-0.121972	0.421491
12.0603	0.249683	-0.510683	0.668311	-0.663595	0.1154	0.00262615	0.259831	-0.178052	-0.558176	-0.0935964	-0.0708251	0.420692
12.5628	0.26066	-0.457832	0.723282	-0.60137	0.184642	0.0498234	0.337449	-0.116225	-0.491355	-0.0332942	-0.014422	0.417233
13.0653	0.291597	-0.424321	0.756588	-0.558284	0.238861	0.110104	0.395026	-0.0548656	-0.437531	0.0430731	0.0360248	0.41603
13.5678	0.310686	-0.375909	0.803489	-0.500201	0.289498	0.166348	0.467405	-0.00902891	-0.385525	0.10373	0.0870491	0.414631
14.0704	0.332073	-0.333729	0.842398	-0.44811	0.348908	0.21383	0.533316	0.0532097	-0.323205	0.162433	0.138112	0.411892
14.5729	0.366162	-0.298232	0.873046	-0.402514	0.385924	0.276994	0.592183	0.100127	-0.281327	0.229832	0.184219	0.4118
15.0754	0.382942	-0.247824	0.917657	-0.341783	0.435723	0.319558	0.666176	0.145988	-0.225306	0.275705	0.232884	0.4094
15.5779	0.416789	-0.217282	0.940758	-0.300617	0.47476	0.376602	0.719861	0.201779	-0.178351	0.334478	0.276878	0.408185
16.0804	0.445903	-0.172123	0.97788	-0.244618	0.503761	0.425886	0.788333	0.23726	-0.139901	0.384472	0.320685	0.407766
16.5829	0.468326	-0.133547	1.00741	-0.194864	0.544936	0.46861	0.850163	0.28568	-0.0880838	0.423627	0.363225	0.405358
17.0854	0.508566	-0.10193	1.02927	-0.151819	0.563157	0.524619	0.904821	0.328902	-0.057643	0.476724	0.402467	0.405726
17.5879	0.531543	-0.0555817	1.06578	-0.0937614	0.590423	0.559406	0.974611	0.360188	-0.0171493	0.508667	0.442413	0.404584
18.0905	0.56513	-0.0293756	1.08152	-0.0555778	0.612698	0.60983	1.02392	0.407621	0.019588	0.547568	0.478292	0.403795
18.593	0.602389	0.0113816	1.11215	-0.00270226	0.619942	0.649048	1.08813	0.437041	0.0424774	0.586679	0.514653	0.405219
19.0955	0.625615	0.0454373	1.13603	0.0436382	0.642145	0.684272	1.14566	0.470268	0.0811398	0.608479	0.548269	0.404289
19.598	0.66814	0.0725629	1.15314	0.0829865	0.643667	0.730202	1.19607	0.509762	0.100326	0.646663	0.580351	0.406391
20.1005	0.697477	0.114577	1.18576	0.137143	0.650123	0.755108	1.26175	0.530199	0.125169	0.668909	0.612621	0.408311
20.603	0.72884	0.136603	1.19838	0.171055	0.658359	0.796747	1.3069	0.566203	0.152635	0.690834	0.640656	0.409365
21.1055	0.771753	0.173512	1.22667	0.219493	0.648382	0.824407	1.36709	0.592744	0.162734	0.722146	0.670892	0.414451
21.608	0.796515	0.203995	1.24884	0.261127	0.654969	0.851267	1.42057	0.611835	0.189839	0.733427	0.697238	0.416651
22.1106	0.838011	0.227845	1.26479	0.295601	0.645355	0.886467	1.46691	0.64574	0.201494	0.759842	0.723205	0.421644
22.6131	0.873455	0.266884	1.29672	0.344836	0.636209	0.901966	1.52858	0.660099	0.213931	0.778707	0.750139	0.428202
23.1156	0.901965	0.28609	1.30896	0.373714	0.635578	0.935365	1.5696	0.68289	0.235179	0.7895	0.771884	0.431771
23.6181	0.947534	0.320363	1.3371	0.417236	0.615471	0.952853	1.62571	0.707801	0.237213	0.816263	0.797755	0.441143
24.1206	0.974876	0.348245	1.35924	0.454018	0.612072	0.973143	1.67506	0.716149	0.255779	0.823953	0.819254	0.446993
24.6231	1.01279	0.369455	1.37515	0.483822	0.598691	0.999482	1.71723	0.741601	0.264357	0.841569	0.840415	0.454455
25.1256	1.05324	0.405796	1.40704	0.528659	0.581332	1.00816	1.77477	0.753816	0.268598	0.861054	0.864247	0.465468
25.6281	1.07932	0.422074	1.41907	0.553357	0.578359	1.03556	1.81152	0.763418	0.286813	0.865832	0.881531	0.470846
26.1307	1.12431	0.453257	1.44685	0.593048	0.556332	1.04558	1.86338	0.78529	0.2856	0.889114	0.904276	0.483177
26.6332	1.15503	0.47777	1.46838	0.626243	0.54915	1.06193	1.90831	0.787086	0.298569	0.897851	0.923033	0.491766
27.1357	1.18782	0.495346	1.48339	0.652671	0.538659	1.08186	1.94589	0.801065	0.307745	0.908543	0.940299	0.500001
27.6382	1.23124	0.527812	1.51408	0.694324	0.519508	1.08656	1.99867	0.812476	0.307616	0.929561	0.962184	0.51371
28.1407	1.25589	0.539883	1.52452	0.715827	0.518553	1.11022	2.03027	0.810482	0.325038	0.931834	0.976251	0.519503
28.6432	1.29716	0.566622	1.55042	0.752348	0.500165	1.11538	2.07667	0.825548	0.324508	0.950552	0.995937	0.532477
29.1457	1.33115	0.586371	1.56972	0.782238	0.492689	1.13013	2.11563	0.823963	0.334244	0.961881	1.0128	0.542189
29.6482	1.35808	0.59892	1.58219	0.805201	0.488293	1.1458	2.14666	0.824294	0.34662	0.966231	1.02623	0.549339
30.1508	1.40129	0.62615	1.61011	0.843252	0.470849	1.14899	2.19231	0.833041	0.34551	0.986664	1.04582	0.563404
30.6533	1.42524	0.63276	1.61749	0.8609	0.473096	1.1709	2.21593	0.822018	0.363723	0.987977	1.057	0.568216
31.1558	1.4596	0.653972	1.64016	0.893438	0.460719	1.17367	2.2536	0.825712	0.367145	0.999745	1.07278	0.579516
31.6583	1.49508	0.66811	1.65601	0.919128	0.453792	1.18909	2.28284	0.821915	0.375832	1.01262	1.08744	0.588492
32.1608	1.51556	0.675091	1.66486	0.937725	0.455586	1.20277	2.30314	0.80847	0.393282	1.01087	1.09674	0.592949
32.6633	1.55417	0.69685	1.68904	0.971282	0.440828	1.20701	2.33707	0.810716	0.394312	1.0273	1.11286	0.604974
33.1658	1.5769	0.698122	1.6925	0.984232	0.444968	1.22918	2.34792	0.793902	0.414492	1.02827	1.12105	0.607434
33.6683	1.60122	0.714239	1.71119	1.01197	0.438383	1.23187	2.37216	0.783485	0.424459	1.03132	1.13203	0.615165
34.1709	1.63449	0.723512	1.72293	1.03265	0.430944	1.24971	2.38743	0.777264	0.434146	1.04366	1.14368	0.62175
34.6734	1.6477	0.725948	1.72762	1.04606	0.436715	1.26292	2.39388	0.753269	0.457891	1.03685	1.14888	0.622712
35.1759	1.67657	0.743486	1.74755	1.07425	0.423796	1.26961	2.41447	0.74608	0.463943	1.0463	1.16061	0.63152
35.6784	1.69604	0.740869	1.74669	1.08156	0.426946	1.29269	2.41305	0.727681	0.487178	1.04731	1.166	0.631613
36.1809	1.70752	0.75345	1.76101	1.10347	0.424195	1.29613	2.42651	0.704907	0.505911	1.04155	1.17247	0.636037
36.6834	1.73352	0.759495	1.76829	1.11804	0.414377	1.31659	2.43265	0.696428	0.518971	1.05129	1.18096	0.6407
37.1859	1.73838	0.758997	1.76843	1.12508	0.421039	1.32941	2.43175	0.668953	0.55017	1.04154	1.18337	0.639482
37.6884	1.75267	0.773845	1.78374	1.14663	0.408885	1.33861	2.44659	0.653188	0.564302	1.04269	1.19112	0.646082
38.191	1.76577	0.768728	1.77813	1.14697	0.408635	1.3621	2.44087	0.638541	0.592125	1.04433	1.19462	0.64499
38.6935	1.76261	0.778974	1.7876	1.16164	0.408161	1.36608	2.45114	0.610713	0.6218	1.03195	1.19807	0.647238
39.196	1.77603	0.782795	1.78983	1.16859	0.395406	1.38837	2.45495	0.602036	0.641119	1.03803	1.20372	0.650515
39.6985	1.77139	0.78018	1.78476	1.16766	0.401093	1.40001	2.45225	0.580569	0.68106	1.02872	1.20477	0.647578
40.201	1.76743	0.793009	1.7946	1.18086	0.389995	1.41088	2.46553	0.561376	0.706391	1.02276	1.20928	0.651982
40.7035	1.77024	0.785969	1.7832	1.17243	0.385774	1.43341	2.45816	0.555196	0.740663	1.02636	1.21114	0.649235
41.206	1.75148	0.794418	1.78654	1.17794	0.387304	1.43695	2.4664	0.532082	0.783075	1.012	1.21282	0.648689
41.7085	1.74714	0.796562	1.78222	1.17527	0.372791	1.45958	2.46748	0.525667	0.811475	1.01534	1.21535	0.649556
42.2111	1.73104	0.792412	1.77019	1.16437	0.377079	1.46874	2.46108	0.517613	0.860971	1.01106	1.21546	0.643615
42.7136	1.70599	0.803828	1.77264	1.1672	0.36842	1.47997	2.46951	0.501789	0.899742	1.00221	1.21713	0.644409
43.2161	1.69343	0.795477	1.75346	1.14807	0.361088	1.49988	2.45591	0.506222	0.941724	1.01027	1.21655	0.638437
43.7186	1.65792	0.802652	1.74868	1.14264	0.365082	1.50172	2.45655	0.496993	0.997229	1.00074	1.21702	0.63343
44.2211	1.6309	0.803468	1.73593	1.12879	0.35107	1.52291	2.44855	0.496288	1.03614	1.00464	1.21587	0.63041
44.7236	1.6005	0.797801	1.71534	1.10667	0.354705	1.52811	2.4317	0.506459	1.09407	1.01066	1.2146	0.620183
45.2261	1.55332	0.807383	1.70917	1.09828	0.350952	1.53824	2.42834	0.502662	1.14555	1.00543	1.21393	0.616249
45.7286	1.52185	0.796709	1.68164	1.06817	0.343445	1.554	2.40177	0.519473	1.19315	1.02083	1.2101	0.60673
46.2312	1.47164	0.801003	1.66913	1.05224	0.352401	1.55332	2.38854	0.53205	1.25724	1.02277	1.21003	0.597274
46.7337	1.42325	0.798308	1.64958	1.02857	0.343897	1.57206	2.36595	0.542599	1.30244	1.03057	1.20572	0.591094
47.2362	1.38185	0.788599	1.62365	0.997744	0.350793	1.57301	2.33438	0.573158	1.36146	1.04924	1.20339	0.578449
47.7387	1.32116	0.793766	1.61371	0.98187	0.357097	1.5819	2.31654	0.589542	1.41783	1.05167	1.20251	0.571886
48.2412	1.27765	0.778586	1.5843	0.945949	0.355121	1.59339	2.27642	0.619265	1.46275	1.07322	1.19667	0.562273
48.7437	1.22526	0.77866	1.57159	0.92597	0.373016	1.59061	2.25104	0.65585	1.52492	1.08764	1.19846	0.552447
49.2462	1.16902	0.772338	1.5535	0.90028	0.375199	1.60691	2.21808	0.680249	1.56746	1.09862	1.19417	0.547328
49.7487	1.12957	0.759998	1.53032	0.869633	0.388194	1.60416	2.17828	0.725595	1.61706	1.12661	1.19294	0.537494
50.2513	1.07298	0.763646	1.5241	0.85609	0.40641	1.61228	2.15417	0.761389	1.66802	1.13692	1.1956	0.53284
50.7538	1.03123	0.748277	1.49911	0.824829	0.411449	1.62009	2.10987	0.79761	1.70096	1.16074	1.19042	0.5273
51.2563	0.991855	0.74939	1.49113	0.811477	0.436774	1.61626	2.08204	0.848938	1.75026	1.18549	1.19636	0.520895
51.7588	0.94308	0.745332	1.47791	0.794314	0.448799	1.63066	2.04833	0.882608	1.78126	1.19821	1.19505	0.518795
52.2613	0.916317	0.736325	1.45948	0.773592	0.465538	1.62498	2.00932	0.930385	1.81231	1.23018	1.19584	0.512947
52.7638	0.877486	0.744262	1.45782	0.770987	0.492707	1.63237	1.98737	0.977451	1.8494	1.24658	1.20364	0.510193
53.2663	0.847352	0.734061	1.43714	0.75129	0.503436	1.63587	1.94665	1.01236	1.86475	1.26748	1.20004	0.506992
53.7688	0.829736	0.741075	1.4332	0.74969	0.533401	1.6299	1.9235	1.06553	1.89534	1.2968	1.20982	0.501938
54.2714	0.798909	0.743647	1.4238	0.744357	0.55447	1.64024	1.89558	1.10301	1.91226	1.30782	1.21241	0.499775
54.7739	0.790153	0.741885	1.40897	0.735357	0.574218	1.62955	1.86326	1.143	1.92367	1.33612	1.21462	0.494051
55.2764	0.776714	0.7577	1.41071	0.744447	0.609003	1.63384	1.84872	1.19221	1.94669	1.35452	1.22746	0.489786
55.7789	0.763666	0.756001	1.39328	0.736481	0.625838	1.63116	1.81618	1.22202	1.94778	1.36781	1.22602	0.484884
56.2814	0.770233	0.772125	1.39241	0.746646	0.658916	1.6224	1.80174	1.26705	1.96273	1.39569	1.23899	0.477603
56.7839	0.762459	0.784495	1.386	0.753212	0.688159	1.62878	1.78314	1.30512	1.97124	1.40358	1.24662	0.472554
57.2864	0.771777	0.793142	1.37413	0.756082	0.709759	1.61515	1.76068	1.33369	1.9703	1.42354	1.25083	0.464127
57.7889	0.784649	0.82002	1.37888	0.777034	0.749051	1.61923	1.75657	1.37854	1.98641	1.44199	1.26924	0.456754
58.2915	0.78943	0.829944	1.36463	0.780783	0.770035	1.61451	1.7351	1.40454	1.98337	1.44727	1.27196	0.449226
58.794	0.816577	0.858143	1.36718	0.802466	0.802039	1.60774	1.73234	1.43718	1.99209	1.47061	1.28864	0.439217
59.2965	0.831481	0.882997	1.36454	0.82037	0.835032	1.61478	1.7262	1.47454	2.00274	1.47707	1.30297	0.432064
59.799	0.854954	0.904269	1.35687	0.834277	0.854223	1.60309	1.71685	1.49407	2.00114	1.48824	1.3108	0.421989
60.3015	0.889762	0.943898	1.36634	0.866048	0.891559	1.61097	1.72651	1.53083	2.02041	1.50717	1.33535	0.413112
60.804	0.910165	0.966406	1.35742	0.880257	0.911633	1.60784	1.7194	1.55651	2.02506	1.50824	1.34429	0.405447
61.3065	0.951159	1.00692	1.36591	0.912025	0.936075	1.60608	1.73139	1.5776	2.03787	1.52744	1.36525	0.395158
61.809	0.985062	1.04368	1.3699	0.939591	0.965972	1.61578	1.74039	1.61326	2.06031	1.53701	1.3871	0.388934
62.3116	1.01734	1.07621	1.36949	0.962564	0.976981	1.60778	1.74632	1.62935	2.06823	1.54323	1.39975	0.380825
62.8141	1.06646	1.1265	1.38679	1.00286	1.00463	1.62006	1.7714	1.65681	2.09807	1.56503	1.42986	0.373897
63.3166	1.09814	1.1588	1.38619	1.02484	1.01766	1.61877	1.77968	1.68499	2.11837	1.56827	1.44557	0.370174
63.8191	1.14429	1.20828	1.4033	1.06365	1.02805	1.62173	1.8069	1.69882	2.14144	1.58569	1.47021	0.364016
64.3216	1.19036	1.25311	1.41611	1.09743	1.04811	1.63311	1.8309	1.73134	2.1799	1.60268	1.49831	0.362652
64.8241	1.22528	1.29268	1.42441	1.12569	1.04655	1.62796	1.85129	1.74991	2.20184	1.60863	1.51543	0.36119
65.3266	1.27939	1.34913	1.45023	1.17046	1.05921	1.64315	1.89025	1.76961	2.24341	1.63417	1.5489	0.360406
65.8291	1.31743	1.38647	1.45766	1.19591	1.0622	1.6424	1.91145	1.80165	2.28025	1.64391	1.56993	0.36413
66.3317	1.36127	1.44001	1.48223	1.23741	1.05677	1.64859	1.95049	1.8151	2.31293	1.6601	1.59649	0.366098
66.8342	1.4128	1.4878	1.50181	1.27311	1.06528	1.65995	1.98503	1.84427	2.36408	1.68446	1.62786	0.371896
67.3367	1.44672	1.52914	1.51603	1.30264	1.05253	1.65637	2.01444	1.87039	2.39724	1.69178	1.64773	0.379033
67.8392	1.49853	1.58628	1.54699	1.34826	1.05104	1.67281	2.06101	1.88662	2.44497	1.71779	1.68143	0.385796
68.3417	1.53958	1.62299	1.55859	1.37417	1.04653	1.67155	2.08824	1.92164	2.4926	1.73373	1.70496	0.396458
68.8442	1.57645	1.67481	1.58636	1.41595	1.0292	1.68008	2.13196	1.94017	2.52913	1.74665	1.73107	0.40608
69.3467	1.62688	1.71963	1.60802	1.45173	1.0291	1.6907	2.16986	1.96441	2.58524	1.77441	1.762	0.417326
69.8492	1.65634	1.75683	1.62304	1.48117	1.01036	1.68864	2.20138	1.99656	2.62366	1.78281	1.78208	0.430328
70.3518	1.69753	1.80875	1.65347	1.52655	0.998781	1.70595	2.24903	2.01029	2.67019	1.80496	1.81255	0.442109
70.8543	1.7345	1.83899	1.66296	1.55187	0.990948	1.70419	2.27618	2.04085	2.72144	1.82501	1.83469	0.456107
71.3568	1.75708	1.88332	1.68711	1.59272	0.966737	1.7146	2.31887	2.06218	2.75585	1.83316	1.85716	0.469771
71.8593	1.79531	1.91946	1.70351	1.62703	0.960853	1.72359	2.35466	2.07607	2.80915	1.85948	1.88291	0.48311
72.3618	1.81318	1.94686	1.71173	1.65427	0.940129	1.72202	2.38298	2.10512	2.84686	1.86806	1.89912	0.497939
72.8643	1.83382	1.98799	1.73389	1.69669	0.921042	1.7382	2.42637	2.11371	2.88535	1.882	1.92191	0.511507
73.3668	1.85779	2.00631	1.73364	1.718	0.911274	1.73396	2.44796	2.1304	2.93284	1.90177	1.9374	0.525479
73.8693	1.86041	2.03785	1.7468	1.75387	0.882289	1.74359	2.48391	2.14839	2.95913	1.90269	1.95189	0.539864
74.3719	1.87751	2.06019	1.75089	1.782	0.869992	1.74792	2.51153	2.14823	3.00142	1.92043	1.96701	0.552831
74.8744	1.87928	2.07292	1.7456	1.80186	0.847059	1.74361	2.53026	2.16428	3.03133	1.92517	1.97414	0.566627
75.3769	1.87396	2.09846	1.75307	1.83567	0.819074	1.75448	2.56263	2.16502	3.0541	1.92496	1.98414	0.579889
75.8794	1.87834	2.10015	1.73692	1.84693	0.804064	1.74344	2.5716	2.16115	3.08874	1.93649	1.98678	0.591973
76.3819	1.85835	2.11414	1.73308	1.87142	0.767997	1.74695	2.59352	2.16767	3.09928	1.92551	1.98779	0.605125
76.8844	1.8478	2.11778	1.71898	1.88659	0.744737	1.74064	2.60554	2.15102	3.12074	1.92559	1.98594	0.616525
77.3869	1.82955	2.11078	1.69454	1.89195	0.715689	1.72722	2.60726	2.14423	3.13357	1.91941	1.97742	0.627706
77.8894	1.79521	2.11546	1.68186	1.90967	0.675469	1.72548	2.6212	2.13174	3.13123	1.89821	1.96855	0.639251
78.392	1.77439	2.09516	1.64478	1.90316	0.650957	1.7006	2.61027	2.1023	3.14165	1.89133	1.95146	0.648039
78.8945	1.73115	2.08613	1.61946	1.90838	0.606342	1.69057	2.61098	2.08698	3.12647	1.8624	1.93289	0.657826
79.397	1.6904	2.06556	1.5834	1.90265	0.570365	1.66666	2.60027	2.05083	3.11511	1.8357	1.90809	0.665588
79.8995	1.65156	2.03341	1.537	1.88576	0.535065	1.63794	2.57793	2.01298	3.09879	1.81022	1.87806	0.671311
80.402	1.59193	2.01189	1.50234	1.87988	0.484691	1.61776	2.56633	1.97969	3.06001	1.76234	1.84569	0.677753
80.9045	1.54757	1.96456	1.44365	1.84855	0.452194	1.57472	2.52846	1.92207	3.03318	1.72771	1.80427	0.679772
81.407	1.4885	1.92782	1.39709	1.82797	0.403351	1.54723	2.50096	1.87549	2.98161	1.67567	1.76257	0.681968
81.9095	1.42489	1.87889	1.34014	1.79541	0.358783	1.50292	2.46071	1.81686	2.9268	1.61597	1.71214	0.682068
82.4121	1.37222	1.8182	1.27328	1.75104	0.321667	1.45676	2.40792	1.74441	2.87186	1.56408	1.65814	0.67843
82.9146	1.29757	1.76789	1.21825	1.71694	0.267232	1.41611	2.36498	1.6838	2.79051	1.48677	1.60101	0.675894
83.4171	1.23497	1.69198	1.13941	1.65703	0.230977	1.35366	2.29537	1.59962	2.72046	1.41849	1.53419	0.668383
83.9196	1.16624	1.62704	1.07275	1.60765	0.183293	1.30703	2.23604	1.51832	2.63037	1.34104	1.46898	0.660647
84.4221	1.08475	1.55044	0.995819	1.54617	0.134327	1.24111	2.16409	1.43725	2.53172	1.24803	1.39337	0.651715
84.9246	1.01886	1.46316	0.909497	1.47328	0.0976705	1.17633	2.08038	1.33467	2.439	1.1681	1.31609	0.638697
85.4271	0.933258	1.38722	0.835529	1.41099	0.0415634	1.11395	2.00719	1.24585	2.31959	1.06583	1.2361	0.627609
85.9296	0.853546	1.2873	0.739047	1.32375	0.000394564	1.03161	1.90862	1.14224	2.21055	0.967172	1.14642	0.612377
86.4322	0.777786	1.20003	0.656272	1.24807	-0.0481155	0.965275	1.82166	1.03171	2.08874	0.870145	1.06116	0.597195
86.9347	0.684848	1.10314	0.565298	1.1616	-0.104886	0.878285	1.72368	0.932855	1.95453	0.753842	0.965319	0.582002
87.4372	0.609929	0.998182	0.467682	1.06564	-0.146775	0.796135	1.61612	0.812668	1.8322	0.653806	0.870558	0.563326
87.9397	0.523142	0.90711	0.385219	0.982169	-0.20852	0.714273	1.5212	0.702832	1.6861	0.540212	0.775374	0.547113
88.4422	0.436139	0.795507	0.283923	0.876511	-0.259088	0.616171	1.404	0.592462	1.54932	0.425278	0.672022	0.527686
88.9447	0.363365	0.699936	0.199858	0.785185	-0.310409	0.535309	1.30161	0.468518	1.40911	0.32355	0.577603	0.508705
89.4472	0.27393	0.598733	0.111613	0.686333	-0.373302	0.434794	1.19206	0.363654	1.25522	0.20455	0.474758	0.490141
89.9497	0.2022	0.493876	0.0208766	0.581723	-0.417081	0.344413	1.07749	0.246473	1.11935	0.103013	0.377233	0.468858
90.4523	0.130192	0.407304	-0.0507313	0.493208	-0.475723	0.25415	0.980108	0.133496	0.966561	0.00104781	0.283961	0.450421
90.9548	0.0534599	0.305453	-0.136692	0.386854	-0.524909	0.153545	0.865992	0.035433	0.822871	-0.105234	0.185677	0.429241
91.4573	-0.000453375	0.224557	-0.201419	0.298826	-0.565435	0.0726185	0.771838	-0.0760166	0.687044	-0.188287	0.102327	0.409548
91.9598	-0.0652107	0.143552	-0.265904	0.207709	-0.617495	-0.0248358	0.676195	-0.166652	0.539403	-0.281399	0.0145362	0.390678
92.4623	-0.114746	0.064339	-0.328698	0.115261	-0.64645	-0.105992	0.580979	-0.254251	0.415742	-0.358244	-0.0632059	0.369861
92.9648	-0.151402	0.00864198	-0.36837	0.043103	-0.682686	-0.18599	0.507982	-0.343293	0.285151	-0.421208	-0.130807	0.35351
93.4673	-0.194661	-0.05683	-0.418276	-0.0422776	-0.71144	-0.269567	0.423441	-0.406043	0.164008	-0.489318	-0.200096	0.334464
93.9698	-0.210329	-0.0967796	-0.443608	-0.105383	-0.722711	-0.330958	0.363072	-0.474961	0.0622784	-0.528589	-0.248797	0.318859
94.4724	-0.227695	-0.132114	-0.46521	-0.167341	-0.744443	-0.405136	0.305582	-0.527536	-0.047346	-0.568122	-0.297936	0.3057
94.9749	-0.23508	-0.161977	-0.482487	-0.226983	-0.741757	-0.457418	0.252077	-0.561526	-0.128993	-0.596187	-0.334033	0.29067
95.4774	-0.219167	-0.16513	-0.474268	-0.263099	-0.738748	-0.507681	0.223948	-0.600494	-0.207037	-0.599795	-0.355147	0.283825
95.9799	-0.210508	-0.175531	-0.474385	-0.30947	-0.73188	-0.555448	0.187097	-0.61084	-0.276863	-0.609267	-0.37671	0.274266
96.4824	-0.176195	-0.159101	-0.448856	-0.331658	-0.701519	-0.579749	0.176167	-0.616747	-0.319018	-0.592122	-0.37488	0.269672
96.9849	-0.134963	-0.137094	-0.418661	-0.350953	-0.680796	-0.614083	0.169725	-0.616086	-0.366375	-0.567175	-0.371646	0.27062
97.4874	-0.0922699	-0.110179	-0.384323	-0.367342	-0.638188	-0.622985	0.167621	-0.587767	-0.387035	-0.539906	-0.356237	0.267603
97.9899	-0.0224363	-0.057643	-0.324999	-0.360079	-0.589246	-0.630862	0.19081	-0.565049	-0.396957	-0.485072	-0.324153	0.2753
98.4925	0.0382011	-0.0159952	-0.276931	-0.364227	-0.543468	-0.633109	0.203448	-0.522307	-0.404585	-0.43861	-0.295758	0.279441
98.995	0.124732	0.055249	-0.198955	-0.343439	-0.469654	-0.612987	0.244108	-0.465189	-0.380802	-0.36723	-0.241417	0.28781
99.4975	0.216837	0.129639	-0.1176	-0.321116	-0.398074	-0.598598	0.287936	-0.402594	-0.358116	-0.289059	-0.185074	0.300336
100	0.224178	0.148361	-0.096577	-0.319352	-0.357636	-0.572953	0.296708	-0.342784	-0.340318	-0.284335	-0.164471	0.292774

## Sheet: M1b_LeftLeg_NH
StancePhase	NEleL_Meas1	NEleL_Meas2	NEleL_Meas3	NEleL_Meas4	NEleL_Meas5	NEleL_Meas6	NEleL_Meas7	NEleL_Meas8	NEleL_Mean	NEleL_SD
0	1.28445	1.82949	1.77763	1.10332	3.62929	1.47862	2.7314	1.40576	1.90499	0.856642
0.502513	1.25612	1.79606	1.76285	1.09729	3.59204	1.47704	2.69188	1.38583	1.88239	0.846791
1.00503	1.23185	1.76398	1.75582	1.10226	3.54307	1.48367	2.62933	1.36072	1.85884	0.82845
1.50754	1.20254	1.73475	1.73937	1.09694	3.50314	1.48124	2.56128	1.33051	1.83122	0.815359
2.01005	1.18642	1.69592	1.72426	1.10447	3.44532	1.49384	2.50358	1.31311	1.80836	0.793649
2.51256	1.16978	1.66796	1.71391	1.10864	3.38895	1.50106	2.44437	1.29851	1.78665	0.772694
3.01508	1.15539	1.6266	1.69104	1.11448	3.32953	1.51368	2.37796	1.28076	1.76118	0.750278
3.51759	1.1527	1.59304	1.67846	1.12995	3.25631	1.53537	2.32407	1.27901	1.74361	0.720821
4.0201	1.14297	1.55588	1.65759	1.13655	3.19205	1.55018	2.26072	1.27221	1.72102	0.696202
4.52261	1.15025	1.51315	1.63325	1.1581	3.11315	1.58132	2.20046	1.27198	1.70271	0.663317
5.02513	1.15036	1.47945	1.6154	1.17182	3.03598	1.6065	2.14703	1.2822	1.68609	0.632828
5.52764	1.16184	1.43187	1.58253	1.19247	2.95993	1.63892	2.08235	1.2849	1.66685	0.601635
6.03015	1.175	1.39401	1.55639	1.21647	2.87129	1.67813	2.02859	1.30111	1.65262	0.566343
6.53266	1.1872	1.34819	1.52347	1.23374	2.79371	1.71012	1.97091	1.31643	1.63547	0.53703
7.03518	1.21105	1.2997	1.48148	1.26339	2.7048	1.75663	1.90817	1.32848	1.61921	0.504221
7.53769	1.22451	1.25614	1.44629	1.28044	2.61751	1.79354	1.85636	1.35258	1.60342	0.475788
8.0402	1.25176	1.19825	1.39486	1.30643	2.53486	1.83672	1.79315	1.36593	1.58525	0.452184
8.54271	1.2691	1.14998	1.34651	1.32685	2.44047	1.88186	1.73532	1.3836	1.56671	0.429782
9.04523	1.2919	1.08945	1.2946	1.34274	2.35851	1.91806	1.68123	1.40368	1.54752	0.41656
9.54774	1.31394	1.0295	1.23088	1.36464	2.26863	1.96581	1.61735	1.41129	1.52526	0.409015
10.0503	1.32855	0.970566	1.17603	1.37138	2.18041	2.00038	1.56588	1.42793	1.50264	0.406028
10.5528	1.35184	0.900006	1.10829	1.38739	2.10049	2.04071	1.50892	1.43536	1.47913	0.414348
11.0553	1.36001	0.840065	1.04273	1.39072	2.01033	2.07892	1.45125	1.43738	1.45142	0.424121
11.5578	1.37791	0.767529	0.980039	1.39422	1.9338	2.1079	1.40451	1.44574	1.42646	0.440696
12.0603	1.38377	0.701227	0.906319	1.39756	1.85284	2.14629	1.34771	1.4388	1.39681	0.462669
12.5628	1.39042	0.634352	0.84415	1.38862	1.77303	2.16939	1.30041	1.43591	1.36703	0.48241
13.0653	1.3957	0.561319	0.774327	1.38896	1.7042	2.19862	1.25561	1.43008	1.3386	0.509469
13.5678	1.38961	0.499738	0.705303	1.37402	1.62575	2.22247	1.20447	1.41186	1.30415	0.53267
14.0704	1.39123	0.4267	0.644374	1.36505	1.56063	2.23786	1.1672	1.40175	1.27435	0.557453
14.5729	1.37572	0.364206	0.572906	1.35051	1.4933	2.2608	1.12349	1.37903	1.24	0.58331
15.0754	1.3676	0.298737	0.513089	1.32951	1.4254	2.26728	1.08285	1.35325	1.20471	0.60426
15.5779	1.34739	0.231716	0.45002	1.31556	1.36972	2.28051	1.05166	1.33102	1.1722	0.628424
16.0804	1.32489	0.174604	0.385003	1.28675	1.30426	2.28558	1.01094	1.29307	1.13314	0.647718
16.5829	1.30182	0.106952	0.331202	1.26776	1.25065	2.28345	0.981623	1.26085	1.09804	0.666459
17.0854	1.26515	0.0519628	0.267253	1.23844	1.19633	2.28695	0.951755	1.22231	1.06002	0.684581
17.5879	1.23631	-0.00900838	0.212899	1.20925	1.13906	2.27337	0.917342	1.17363	1.01911	0.698174
18.0905	1.19016	-0.067654	0.158954	1.1827	1.09434	2.26699	0.895605	1.13246	0.981695	0.712813
18.593	1.15023	-0.119446	0.0996353	1.14437	1.03938	2.24985	0.864899	1.07699	0.938239	0.72354
19.0955	1.09992	-0.180385	0.0526761	1.11683	0.994037	2.22698	0.838963	1.02157	0.896324	0.732928
19.598	1.04567	-0.228143	-0.00380831	1.07586	0.949049	2.20761	0.81879	0.967226	0.854031	0.741445
20.1005	0.993002	-0.284552	-0.0542432	1.04077	0.898544	2.17112	0.788562	0.898415	0.806452	0.746455
20.603	0.926239	-0.335241	-0.101192	1.00265	0.860359	2.14218	0.769666	0.837095	0.762719	0.751588
21.1055	0.868489	-0.382864	-0.156666	0.957701	0.811525	2.10041	0.746079	0.76718	0.713982	0.75403
21.608	0.795072	-0.437492	-0.200038	0.92148	0.769833	2.05485	0.719133	0.690778	0.664203	0.755244
22.1106	0.727862	-0.479751	-0.251451	0.871155	0.729475	2.01094	0.70228	0.621491	0.616499	0.755641
22.6131	0.653617	-0.532535	-0.300823	0.830594	0.681246	1.95082	0.674004	0.538218	0.561892	0.753957
23.1156	0.575393	-0.576856	-0.343878	0.781632	0.644884	1.89883	0.65167	0.459094	0.511346	0.75196
23.6181	0.50234	-0.622187	-0.397483	0.731811	0.597866	1.83284	0.630935	0.379817	0.456992	0.748459
24.1206	0.416719	-0.671755	-0.440114	0.686373	0.555543	1.76555	0.600259	0.289913	0.400311	0.7443
24.6231	0.342655	-0.710891	-0.488164	0.628888	0.515688	1.69842	0.580267	0.210363	0.347153	0.73911
25.1256	0.256705	-0.761268	-0.537872	0.582486	0.466081	1.61684	0.551875	0.122713	0.287195	0.733408
25.6281	0.178414	-0.801048	-0.578601	0.523894	0.427862	1.54398	0.521723	0.0347414	0.23137	0.726521
26.1307	0.0982317	-0.845434	-0.630296	0.470199	0.379524	1.45661	0.49862	-0.0446921	0.172846	0.719141
26.6332	0.0155352	-0.890457	-0.672623	0.415368	0.333665	1.3706	0.462541	-0.134364	0.112533	0.711001
27.1357	-0.0573795	-0.927439	-0.716657	0.352908	0.291634	1.28344	0.433394	-0.214121	0.0557226	0.701293
27.6382	-0.140196	-0.974639	-0.765222	0.300169	0.23858	1.18413	0.401761	-0.293083	-0.00606205	0.691928
28.1407	-0.208845	-1.00948	-0.802456	0.234003	0.196495	1.09401	0.361219	-0.376736	-0.0639742	0.679967
28.6432	-0.28537	-1.05126	-0.849385	0.177135	0.145423	0.989544	0.330363	-0.446955	-0.123813	0.668263
29.1457	-0.353596	-1.08928	-0.888839	0.11382	0.0949344	0.889155	0.288444	-0.523689	-0.183631	0.654855
29.6482	-0.41954	-1.12157	-0.925559	0.0487728	0.0498697	0.78668	0.247182	-0.595222	-0.241174	0.639688
30.1508	-0.487964	-1.16128	-0.968583	-0.0100974	-0.00684391	0.674928	0.210312	-0.658105	-0.300955	0.624873
30.6533	-0.543916	-1.18734	-0.998449	-0.0806931	-0.0529248	0.57288	0.16088	-0.728501	-0.357258	0.606577
31.1558	-0.608842	-1.22122	-1.03518	-0.139696	-0.106294	0.457459	0.120079	-0.785966	-0.414958	0.588994
31.6583	-0.659248	-1.24679	-1.06645	-0.208849	-0.160586	0.349038	0.0742009	-0.843815	-0.470312	0.568911
32.1608	-0.715375	-1.26886	-1.09028	-0.273453	-0.207628	0.238163	0.0223711	-0.902835	-0.524736	0.547448
32.6633	-0.764608	-1.2944	-1.12099	-0.336486	-0.266215	0.121516	-0.0201607	-0.948469	-0.578726	0.525924
33.1658	-0.809293	-1.30579	-1.13749	-0.406755	-0.314309	0.0153061	-0.0743909	-1.001	-0.629215	0.501233
33.6683	-0.858061	-1.32463	-1.15688	-0.465402	-0.367322	-0.102475	-0.124586	-1.04541	-0.680596	0.477199
34.1709	-0.893592	-1.33088	-1.17284	-0.535234	-0.422154	-0.21025	-0.172353	-1.08333	-0.727579	0.450798
34.6734	-0.93859	-1.33546	-1.17693	-0.595057	-0.467498	-0.320399	-0.230633	-1.12741	-0.773997	0.423682
35.1759	-0.97059	-1.33855	-1.18732	-0.657838	-0.523321	-0.432706	-0.278568	-1.15773	-0.818328	0.396052
35.6784	-1.00769	-1.32745	-1.1834	-0.721804	-0.568366	-0.534172	-0.333185	-1.19079	-0.858356	0.366869
36.1809	-1.04103	-1.32184	-1.1776	-0.776654	-0.615169	-0.645501	-0.390015	-1.22265	-0.898807	0.338102
36.6834	-1.06934	-1.29965	-1.17031	-0.841583	-0.663992	-0.74472	-0.438123	-1.24278	-0.933812	0.308538
37.1859	-1.10483	-1.27683	-1.14748	-0.893789	-0.70076	-0.846826	-0.497386	-1.27068	-0.967323	0.280563
37.6884	-1.12816	-1.24698	-1.12937	-0.953355	-0.746182	-0.94838	-0.549296	-1.28878	-0.998814	0.253531
38.191	-1.16267	-1.2034	-1.09801	-1.00864	-0.780389	-1.0397	-0.600528	-1.30353	-1.02461	0.231202
38.6935	-1.18711	-1.16236	-1.06004	-1.05983	-0.812792	-1.13978	-0.659375	-1.32346	-1.05059	0.214914
39.196	-1.21691	-1.10179	-1.02264	-1.11844	-0.847061	-1.22666	-0.706725	-1.33013	-1.07129	0.207381
39.6985	-1.24659	-1.0414	-0.967658	-1.16472	-0.866737	-1.31746	-0.761762	-1.34236	-1.08859	0.213952
40.201	-1.27114	-0.969008	-0.915604	-1.22133	-0.892811	-1.4057	-0.815286	-1.35175	-1.10533	0.231691
40.7035	-1.30547	-0.884519	-0.853091	-1.2692	-0.907344	-1.48506	-0.861276	-1.35237	-1.11479	0.262558
41.206	-1.32842	-0.799643	-0.780417	-1.31866	-0.916441	-1.57248	-0.9174	-1.36204	-1.12444	0.303904
41.7085	-1.36309	-0.694254	-0.711146	-1.37107	-0.927195	-1.64643	-0.963737	-1.36163	-1.12982	0.35191
42.2111	-1.38971	-0.59041	-0.625006	-1.41386	-0.921214	-1.72565	-1.0115	-1.3622	-1.12994	0.407179
42.7136	-1.42059	-0.471234	-0.540974	-1.46728	-0.919373	-1.80061	-1.0641	-1.36793	-1.13151	0.468148
43.2161	-1.45367	-0.343561	-0.451999	-1.50899	-0.90618	-1.86814	-1.10534	-1.3629	-1.1251	0.531329
43.7186	-1.48039	-0.213805	-0.35215	-1.55704	-0.884337	-1.94254	-1.1554	-1.3675	-1.11914	0.600747
44.2211	-1.51803	-0.0656469	-0.260528	-1.60243	-0.864293	-2.00287	-1.20114	-1.36934	-1.11054	0.67129
44.7236	-1.54427	0.0777608	-0.156917	-1.64233	-0.826146	-2.0689	-1.24172	-1.36755	-1.09626	0.743864
45.2261	-1.58138	0.236578	-0.0571316	-1.6902	-0.790199	-2.12838	-1.29172	-1.37728	-1.08496	0.821101
45.7286	-1.61159	0.396812	0.0385678	-1.72528	-0.743781	-2.18142	-1.3311	-1.37872	-1.06706	0.895086
46.2312	-1.64377	0.557766	0.141778	-1.76926	-0.686154	-2.23971	-1.37493	-1.38693	-1.05015	0.974097
46.7337	-1.67918	0.729877	0.229495	-1.80483	-0.631084	-2.28366	-1.4219	-1.40089	-1.03277	1.05066
47.2362	-1.70608	0.890058	0.319781	-1.83921	-0.557939	-2.33377	-1.45973	-1.40799	-1.01186	1.12555
47.7387	-1.74363	1.05965	0.401362	-1.87623	-0.486451	-2.37557	-1.50864	-1.42849	-0.99475	1.20266
48.2412	-1.76922	1.21715	0.466226	-1.90114	-0.407785	-2.41231	-1.55259	-1.44624	-0.975739	1.27136
48.7437	-1.80396	1.36751	0.5305	-1.93465	-0.318237	-2.45283	-1.59594	-1.46539	-0.959126	1.34171
49.2462	-1.83294	1.51325	0.56936	-1.95546	-0.235281	-2.47908	-1.64942	-1.49688	-0.945807	1.40426
49.7487	-1.86173	1.63353	0.597993	-1.97954	-0.138157	-2.51187	-1.69381	-1.52125	-0.934355	1.46083
50.2513	-1.8953	1.75021	0.612239	-2.00128	-0.0458786	-2.53486	-1.74677	-1.55624	-0.927235	1.51459
50.7538	-1.91915	1.837	0.600173	-2.0154	0.0463905	-2.55454	-1.80142	-1.59503	-0.925248	1.55601
51.2563	-1.95395	1.90861	0.584347	-2.03805	0.145165	-2.57715	-1.84916	-1.62892	-0.926138	1.59595
51.7588	-1.97714	1.96107	0.54455	-2.0484	0.229513	-2.58688	-1.90753	-1.67586	-0.932585	1.62487
52.2613	-2.008	1.98395	0.495034	-2.06787	0.31985	-2.60495	-1.95704	-1.71654	-0.944445	1.64829
52.7638	-2.03452	1.9995	0.440824	-2.08196	0.398165	-2.61373	-2.00561	-1.75923	-0.957069	1.66672
53.2663	-2.0587	1.98344	0.367664	-2.09546	0.465574	-2.62293	-2.05794	-1.80912	-0.978433	1.67521
53.7688	-2.0889	1.95952	0.299518	-2.11554	0.531819	-2.63599	-2.09635	-1.84847	-0.999299	1.68279
54.2714	-2.10825	1.91741	0.219733	-2.1257	0.574127	-2.63923	-2.13915	-1.89608	-1.02464	1.67993
54.7739	-2.1385	1.85676	0.134828	-2.14756	0.613822	-2.65329	-2.17506	-1.94061	-1.0562	1.67503
55.2764	-2.15783	1.79373	0.0548937	-2.16061	0.635923	-2.65859	-2.20029	-1.97844	-1.0839	1.66365
55.7789	-2.18342	1.70603	-0.0394036	-2.17864	0.640185	-2.66718	-2.22995	-2.02502	-1.12218	1.64528
56.2814	-2.20651	1.61916	-0.126475	-2.19847	0.640569	-2.67836	-2.24452	-2.06065	-1.15691	1.6257
56.7839	-2.2256	1.51575	-0.21901	-2.21189	0.614827	-2.6805	-2.25619	-2.09791	-1.19507	1.59555
57.2864	-2.25221	1.40305	-0.318268	-2.23633	0.584979	-2.69257	-2.26593	-2.13761	-1.23936	1.56531
57.7889	-2.26753	1.28925	-0.409481	-2.25015	0.539866	-2.694	-2.25969	-2.16559	-1.27717	1.5274
58.2915	-2.2939	1.15649	-0.514223	-2.27332	0.477558	-2.69923	-2.25677	-2.2013	-1.32559	1.48454
58.794	-2.31086	1.02973	-0.614267	-2.29314	0.415145	-2.70467	-2.24338	-2.23036	-1.36898	1.44115
59.2965	-2.3332	0.887469	-0.716433	-2.31146	0.330925	-2.70187	-2.22085	-2.25423	-1.41496	1.38843
59.799	-2.35579	0.743758	-0.828438	-2.33767	0.245811	-2.70875	-2.20203	-2.28521	-1.46604	1.33783
60.3015	-2.37378	0.598598	-0.931557	-2.35368	0.151966	-2.70476	-2.1682	-2.30413	-1.51069	1.2813
60.804	-2.40167	0.440234	-1.04666	-2.3812	0.0445251	-2.70682	-2.13549	-2.32692	-1.56425	1.22218
61.3065	-2.41908	0.290422	-1.15993	-2.40098	-0.0577882	-2.70853	-2.10133	-2.34994	-1.61339	1.16493
61.809	-2.44827	0.126102	-1.27151	-2.42457	-0.176613	-2.70465	-2.05588	-2.36311	-1.66481	1.10127
62.3116	-2.47021	-0.0336681	-1.39454	-2.45148	-0.293601	-2.71136	-2.01919	-2.38536	-1.71993	1.04178
62.8141	-2.4967	-0.196345	-1.5084	-2.47122	-0.413599	-2.70819	-1.97547	-2.39991	-1.77123	0.980062
63.3166	-2.52576	-0.366485	-1.63147	-2.50259	-0.544685	-2.71388	-1.93166	-2.41307	-1.8287	0.918175
63.8191	-2.54913	-0.527314	-1.75571	-2.52402	-0.666993	-2.71891	-1.898	-2.43329	-1.88417	0.860994
64.3216	-2.58351	-0.700727	-1.87496	-2.55421	-0.801525	-2.72123	-1.85727	-2.44284	-1.94203	0.80156
64.8241	-2.60746	-0.864732	-2.00629	-2.58296	-0.932714	-2.73464	-1.82926	-2.46004	-2.00226	0.74807
65.3266	-2.64257	-1.03281	-2.12916	-2.6096	-1.06218	-2.73914	-1.8071	-2.47681	-2.06242	0.696508
65.8291	-2.67193	-1.20223	-2.25766	-2.64591	-1.20083	-2.75466	-1.78541	-2.48747	-2.12576	0.647728
66.3317	-2.70429	-1.36248	-2.38991	-2.67273	-1.32813	-2.76864	-1.78295	-2.50915	-2.18979	0.605625
66.8342	-2.74118	-1.53216	-2.51412	-2.71165	-1.46395	-2.78218	-1.78096	-2.52317	-2.25617	0.565032
67.3367	-2.77144	-1.68882	-2.64941	-2.74493	-1.5959	-2.80607	-1.79079	-2.54008	-2.32343	0.531875
67.8392	-2.81377	-1.85025	-2.77712	-2.78176	-1.7224	-2.82129	-1.81657	-2.5634	-2.39332	0.502101
68.3417	-2.84641	-2.00739	-2.9058	-2.82419	-1.85683	-2.84839	-1.84212	-2.57751	-2.46358	0.477446
68.8442	-2.88988	-2.15658	-3.03951	-2.85964	-1.97831	-2.87221	-1.88748	-2.60155	-2.53565	0.459251
69.3467	-2.92975	-2.31173	-3.16213	-2.90776	-2.10498	-2.89716	-1.93923	-2.62297	-2.60946	0.442771
69.8492	-2.97148	-2.452	-3.2928	-2.94734	-2.22754	-2.93095	-1.99612	-2.64056	-2.68235	0.434388
70.3518	-3.01973	-2.59752	-3.41654	-2.99528	-2.34119	-2.95627	-2.07187	-2.66808	-2.75831	0.426972
70.8543	-3.06045	-2.73407	-3.53575	-3.04364	-2.46124	-2.99382	-2.14578	-2.68607	-2.8326	0.423874
71.3568	-3.11335	-2.86459	-3.65994	-3.08918	-2.567	-3.02629	-2.23209	-2.7085	-2.90762	0.425814
71.8593	-3.15641	-2.99721	-3.77058	-3.14534	-2.67446	-3.06113	-2.32797	-2.73388	-2.98337	0.425833
72.3618	-3.20804	-3.11439	-3.8851	-3.19221	-2.77767	-3.10263	-2.42055	-2.75006	-3.05633	0.432519
72.8643	-3.25618	-3.23653	-3.99366	-3.25061	-2.86883	-3.13552	-2.52831	-2.77609	-3.13072	0.438056
73.3668	-3.30271	-3.34578	-4.09268	-3.30457	-2.9648	-3.17991	-2.63394	-2.79648	-3.20261	0.443773
73.8693	-3.35514	-3.45093	-4.19607	-3.36072	-3.04551	-3.21693	-2.74102	-2.81508	-3.27268	0.45446
74.3719	-3.39726	-3.55398	-4.28476	-3.42341	-3.12446	-3.25691	-2.85813	-2.84213	-3.34263	0.460119
74.8744	-3.44958	-3.64196	-4.37284	-3.47828	-3.19904	-3.30094	-2.96591	-2.85919	-3.40847	0.469663
75.3769	-3.49109	-3.73378	-4.45628	-3.54524	-3.25863	-3.33649	-3.08058	-2.88311	-3.47315	0.479128
75.8794	-3.53812	-3.80965	-4.52588	-3.60375	-3.32121	-3.38296	-3.19434	-2.90777	-3.53546	0.484074
76.3819	-3.58193	-3.88308	-4.59825	-3.66849	-3.36779	-3.42075	-3.29902	-2.92515	-3.59306	0.494736
76.8844	-3.62105	-3.94997	-4.65554	-3.73376	-3.40909	-3.46286	-3.41067	-2.95281	-3.64947	0.499334
77.3869	-3.6659	-4.0026	-4.707	-3.79376	-3.44591	-3.50719	-3.51057	-2.97294	-3.70073	0.504521
77.8894	-3.69836	-4.05671	-4.75452	-3.86307	-3.46512	-3.54381	-3.60636	-2.99373	-3.74771	0.511969
78.392	-3.73908	-4.09208	-4.78426	-3.92141	-3.48537	-3.59045	-3.70183	-3.02081	-3.79191	0.511536
78.8945	-3.76808	-4.12546	-4.81375	-3.98808	-3.4892	-3.62674	-3.78027	-3.03744	-3.82863	0.517129
79.397	-3.79888	-4.14708	-4.82801	-4.04901	-3.48431	-3.66748	-3.85846	-3.06178	-3.86188	0.517448
79.8995	-3.82579	-4.15483	-4.83057	-4.10789	-3.47485	-3.70723	-3.92512	-3.083	-3.88866	0.516118
80.402	-3.84375	-4.16002	-4.82888	-4.17088	-3.44544	-3.73881	-3.9765	-3.09712	-3.90767	0.519557
80.9045	-3.86557	-4.14379	-4.80586	-4.222	-3.41504	-3.77785	-4.02586	-3.11844	-3.9218	0.51518
81.407	-3.87153	-4.12475	-4.77815	-4.28058	-3.36823	-3.80375	-4.0545	-3.12726	-3.92609	0.517538
81.9095	-3.88181	-4.0889	-4.73535	-4.32719	-3.30964	-3.83266	-4.07314	-3.13463	-3.92292	0.518368
82.4121	-3.87811	-4.04008	-4.67517	-4.37367	-3.24714	-3.85591	-4.08175	-3.14046	-3.91154	0.518568
82.9146	-3.87081	-3.98538	-4.61041	-4.41664	-3.16378	-3.86903	-4.06667	-3.13019	-3.88911	0.526738
83.4171	-3.85779	-3.90921	-4.52323	-4.44763	-3.07892	-3.88529	-4.04477	-3.1215	-3.85854	0.531555
83.9196	-3.83068	-3.83165	-4.42838	-4.48191	-2.97983	-3.88464	-4.00256	-3.10004	-3.81746	0.54382
84.4221	-3.80494	-3.73597	-4.322	-4.49901	-2.86813	-3.8844	-3.94036	-3.06618	-3.76512	0.559231
84.9246	-3.76012	-3.63206	-4.19646	-4.51603	-2.75522	-3.87367	-3.86937	-3.03129	-3.70428	0.575587
85.4271	-3.71604	-3.52212	-4.06906	-4.52125	-2.62255	-3.85098	-3.77192	-2.97635	-3.63128	0.599681
85.9296	-3.65706	-3.39453	-3.92255	-4.51508	-2.48912	-3.82769	-3.66208	-2.91574	-3.54798	0.623721
86.4322	-3.59051	-3.26879	-3.76787	-4.50601	-2.34474	-3.78479	-3.53787	-2.846	-3.45582	0.651889
86.9347	-3.51854	-3.12554	-3.60746	-4.47677	-2.18762	-3.7408	-3.38944	-2.75644	-3.35033	0.683729
87.4372	-3.42964	-2.97975	-3.42846	-4.44643	-2.03233	-3.68306	-3.23541	-2.66512	-3.23752	0.715133
87.9397	-3.34206	-2.82753	-3.25053	-4.39766	-1.85919	-3.61312	-3.06139	-2.55598	-3.11343	0.750076
88.4422	-3.23492	-2.66232	-3.05882	-4.33948	-1.68657	-3.54071	-2.87269	-2.43414	-2.97871	0.785324
88.9447	-3.12747	-2.50137	-2.8592	-4.2724	-1.50743	-3.4482	-2.67972	-2.30874	-2.83807	0.819668
89.4472	-3.00703	-2.32443	-2.66082	-4.18548	-1.31676	-3.35542	-2.46565	-2.16211	-2.68471	0.855972
89.9497	-2.87777	-2.15105	-2.44694	-4.09641	-1.13235	-3.24818	-2.24866	-2.0121	-2.52668	0.889751
90.4523	-2.74629	-1.97147	-2.23796	-3.98562	-0.933875	-3.13125	-2.02366	-1.85229	-2.3603	0.922517
90.9548	-2.5981	-1.78556	-2.02318	-3.86935	-0.738676	-3.01266	-1.78431	-1.67621	-2.186	0.955414
91.4573	-2.45425	-1.60675	-1.80257	-3.74015	-0.543048	-2.87613	-1.55019	-1.50253	-2.00945	0.983252
91.9598	-2.29377	-1.41572	-1.59133	-3.59563	-0.338698	-2.74268	-1.30429	-1.31359	-1.82446	1.01143
92.4623	-2.13521	-1.23519	-1.37015	-3.44897	-0.146233	-2.59626	-1.05718	-1.1198	-1.63862	1.03581
92.9648	-1.96914	-1.04963	-1.15792	-3.28161	0.0549529	-2.44491	-0.816333	-0.927642	-1.44903	1.05553
93.4673	-1.79649	-0.86594	-0.949196	-3.11435	0.248991	-2.29445	-0.565591	-0.721067	-1.25726	1.07558
93.9698	-1.62835	-0.691678	-0.737483	-2.9324	0.436156	-2.13026	-0.326767	-0.521356	-1.06652	1.08759
94.4724	-1.44742	-0.510471	-0.542691	-2.74293	0.627989	-1.9743	-0.089617	-0.318063	-0.874688	1.099
94.9749	-1.27737	-0.345982	-0.344594	-2.55158	0.801648	-1.80867	0.147759	-0.109529	-0.686038	1.10604
95.4774	-1.09744	-0.177867	-0.158495	-2.3446	0.977785	-1.64498	0.367167	0.0864189	-0.499003	1.10651
95.9799	-0.925303	-0.0199778	0.0150764	-2.14374	1.14271	-1.48639	0.588988	0.289544	-0.317388	1.10792
96.4824	-0.754863	0.127681	0.188994	-1.92923	1.29363	-1.32035	0.797577	0.484092	-0.139058	1.10041
96.9849	-0.583684	0.276457	0.340688	-1.7175	1.44547	-1.16919	0.991757	0.668456	0.0315578	1.09295
97.4874	-0.426728	0.404788	0.489709	-1.50457	1.5743	-1.01297	1.18615	0.856482	0.195895	1.0815
97.9899	-0.263904	0.535731	0.626547	-1.28516	1.7002	-0.866699	1.35805	1.02526	0.353754	1.06483
98.4925	-0.122223	0.648972	0.743741	-1.08038	1.81253	-0.731002	1.52336	1.1898	0.4981	1.05068
98.995	0.0299844	0.763657	0.863903	-0.857339	1.91612	-0.592808	1.68013	1.34773	0.643921	1.0289
99.4975	0.173793	0.866629	0.969615	-0.629024	2.00079	-0.461567	1.83082	1.50149	0.781568	1.00377
100	0.230158	0.880557	1.02168	-0.511258	1.99971	-0.373147	1.93634	1.60935	0.849173	0.988671

## Sheet: M1b_LeftLeg_NW
StancePhase	NDevL_Meas1	NDevL_Meas2	NDevL_Meas3	NDevL_Meas4	NDevL_Meas5	NDevL_Meas6	NDevL_Meas7	NDevL_Meas8	NDevL_Mean	NDevL_SD
0	-0.714016	-0.557739	-0.214135	-1.14884	-0.640746	-1.00503	-1.02634	-0.547934	-0.731847	0.310763
0.502513	-0.653937	-0.510395	-0.197813	-1.10523	-0.577284	-0.956598	-0.979051	-0.489167	-0.683684	0.306026
1.00503	-0.542782	-0.452206	-0.154331	-1.01244	-0.527689	-0.847979	-0.875721	-0.362795	-0.596993	0.291004
1.50754	-0.458489	-0.400314	-0.131538	-0.943994	-0.464804	-0.763449	-0.80113	-0.263435	-0.528394	0.281677
2.01005	-0.361693	-0.363213	-0.109187	-0.860546	-0.4186	-0.663994	-0.718993	-0.152942	-0.456146	0.269155
2.51256	-0.268826	-0.312909	-0.0821971	-0.783083	-0.366258	-0.574894	-0.640304	-0.0415906	-0.383758	0.264132
3.01508	-0.179688	-0.285568	-0.0766386	-0.706714	-0.313653	-0.483723	-0.577346	0.0579229	-0.320676	0.257887
3.51759	-0.0799458	-0.251624	-0.0597377	-0.619719	-0.277377	-0.385229	-0.502548	0.173501	-0.250335	0.257455
4.0201	0.00155045	-0.227316	-0.0581705	-0.549713	-0.226994	-0.303628	-0.447075	0.273658	-0.192211	0.261906
4.52261	0.100201	-0.216594	-0.0649783	-0.462106	-0.195433	-0.205487	-0.394533	0.374381	-0.133069	0.269734
5.02513	0.180168	-0.197833	-0.0651176	-0.389926	-0.162027	-0.123183	-0.338596	0.482097	-0.0768021	0.285153
5.52764	0.268614	-0.20443	-0.0891114	-0.311736	-0.127069	-0.0376043	-0.305227	0.569776	-0.0295985	0.304121
6.03015	0.351978	-0.201709	-0.104705	-0.231936	-0.110951	0.0512997	-0.262432	0.669249	0.0200992	0.329026
6.53266	0.426447	-0.214497	-0.130489	-0.164792	-0.0809011	0.123684	-0.230012	0.760134	0.0611969	0.3575
7.03518	0.511889	-0.234544	-0.168931	-0.0814597	-0.0678474	0.211951	-0.209639	0.839498	0.100115	0.391018
7.53769	0.576245	-0.249604	-0.196281	-0.0174362	-0.0548665	0.281923	-0.17733	0.931442	0.136762	0.425119
8.0402	0.656506	-0.286835	-0.245009	0.0595467	-0.0368017	0.357384	-0.164458	1.00309	0.167928	0.464998
8.54271	0.718507	-0.310571	-0.286887	0.129455	-0.0375746	0.432836	-0.147173	1.07774	0.197042	0.503291
9.04523	0.785877	-0.351682	-0.330935	0.194461	-0.0232856	0.493135	-0.126853	1.15377	0.22431	0.544727
9.54774	0.850435	-0.391262	-0.389181	0.27087	-0.0223589	0.568472	-0.123377	1.2096	0.246649	0.587547
10.0503	0.902816	-0.427959	-0.43185	0.328283	-0.0225738	0.623541	-0.104629	1.27779	0.268177	0.6268
10.5528	0.96765	-0.480369	-0.490527	0.402551	-0.0137657	0.68611	-0.0960189	1.33174	0.288422	0.671668
11.0553	1.01005	-0.515916	-0.544164	0.461998	-0.023275	0.745115	-0.0912853	1.37702	0.302443	0.709568
11.5578	1.06728	-0.568428	-0.591738	0.524783	-0.0172357	0.79064	-0.0729974	1.43152	0.320479	0.750818
12.0603	1.10751	-0.61083	-0.654095	0.590738	-0.021105	0.849867	-0.0718025	1.46296	0.331655	0.789635
12.5628	1.14996	-0.652681	-0.698696	0.641227	-0.0278477	0.887428	-0.0595168	1.50017	0.342505	0.823895
13.0653	1.19204	-0.702697	-0.753512	0.707829	-0.0225346	0.934495	-0.0457313	1.53312	0.355377	0.861855
13.5678	1.219	-0.734777	-0.806811	0.754078	-0.0352489	0.97474	-0.0438811	1.54751	0.359327	0.891275
14.0704	1.2597	-0.782657	-0.847748	0.810565	-0.0329135	1.00392	-0.0241323	1.57434	0.370135	0.923284
14.5729	1.27741	-0.814259	-0.903846	0.860557	-0.0373259	1.04539	-0.0160019	1.58283	0.374346	0.951021
15.0754	1.30877	-0.849079	-0.942863	0.90178	-0.0467889	1.06473	-0.00592043	1.58716	0.377223	0.974868
15.5779	1.32523	-0.885623	-0.986369	0.954538	-0.0419253	1.0956	0.0160862	1.59774	0.38441	0.999829
16.0804	1.34112	-0.906555	-1.03289	0.985786	-0.0548156	1.11678	0.0219737	1.58557	0.382121	1.0181
16.5829	1.35959	-0.942405	-1.06282	1.03188	-0.0539161	1.12981	0.0425941	1.583	0.385967	1.03691
17.0854	1.36086	-0.958922	-1.10754	1.06305	-0.0567652	1.15351	0.0608726	1.57232	0.385923	1.05196
17.5879	1.37727	-0.98342	-1.13813	1.09404	-0.0669389	1.15531	0.0706098	1.5476	0.382044	1.06422
18.0905	1.37124	-1.00413	-1.16761	1.12914	-0.0610014	1.17044	0.0976756	1.53581	0.383946	1.075
18.593	1.37776	-1.01377	-1.20472	1.14614	-0.0721579	1.17332	0.110256	1.50422	0.377632	1.08277
19.0955	1.37242	-1.03658	-1.22297	1.17903	-0.0711473	1.17122	0.128531	1.47434	0.374354	1.08823
19.598	1.36419	-1.03918	-1.25443	1.19154	-0.0708073	1.17786	0.154555	1.44822	0.371494	1.09178
20.1005	1.36199	-1.05397	-1.27626	1.21225	-0.0799459	1.16346	0.164731	1.40217	0.361802	1.09351
20.603	1.34152	-1.05999	-1.29171	1.22836	-0.0716805	1.16381	0.190994	1.3695	0.358852	1.09166
21.1055	1.33778	-1.06061	-1.31876	1.23351	-0.0795811	1.14974	0.209939	1.32619	0.349775	1.09071
21.608	1.31336	-1.07153	-1.3267	1.25169	-0.0774189	1.13407	0.223292	1.27494	0.340213	1.08506
22.1106	1.30072	-1.06335	-1.34512	1.24817	-0.0730371	1.12516	0.251529	1.23679	0.335108	1.0794
22.6131	1.28025	-1.07055	-1.35942	1.25903	-0.0802772	1.09686	0.262626	1.17946	0.320997	1.07329
23.1156	1.2554	-1.0649	-1.36281	1.25716	-0.0694695	1.08462	0.282388	1.13016	0.314069	1.06213
23.6181	1.24068	-1.06016	-1.38066	1.25346	-0.0737389	1.0565	0.304814	1.08268	0.302946	1.05513
24.1206	1.208	-1.06192	-1.38101	1.25658	-0.0705309	1.03049	0.312403	1.02028	0.289286	1.0426
24.6231	1.19416	-1.04754	-1.38805	1.24108	-0.0625025	1.00931	0.336239	0.974975	0.282209	1.03091
25.1256	1.16301	-1.05021	-1.3968	1.24248	-0.0681817	0.971075	0.348002	0.918402	0.265971	1.02097
25.6281	1.14357	-1.03705	-1.39107	1.22544	-0.0558149	0.94981	0.357361	0.861564	0.256726	1.00484
26.1307	1.12162	-1.03087	-1.40111	1.2157	-0.0572536	0.911651	0.377994	0.818349	0.244509	0.99502
26.6332	1.0948	-1.02649	-1.39685	1.2047	-0.0541343	0.879152	0.379692	0.759141	0.230002	0.980369
27.1357	1.08269	-1.01025	-1.39469	1.18192	-0.0438448	0.849381	0.392295	0.714586	0.22151	0.965867
27.6382	1.0538	-1.01077	-1.39977	1.17449	-0.0491198	0.805223	0.401998	0.670818	0.205834	0.955764
28.1407	1.04547	-0.993672	-1.38809	1.14671	-0.0368867	0.778463	0.398655	0.618428	0.196136	0.938322
28.6432	1.02333	-0.988636	-1.3918	1.13345	-0.0369338	0.734229	0.410524	0.585722	0.183735	0.928009
29.1457	1.01178	-0.980132	-1.38564	1.11093	-0.0355263	0.699037	0.406243	0.541495	0.171024	0.914385
29.6482	1.00208	-0.964864	-1.37664	1.08584	-0.0248463	0.664499	0.403074	0.503374	0.161565	0.899088
30.1508	0.985685	-0.964061	-1.37948	1.07108	-0.0312658	0.618679	0.407027	0.477173	0.148105	0.890651
30.6533	0.986728	-0.945279	-1.36473	1.0385	-0.0212013	0.590382	0.391937	0.437047	0.139173	0.873975
31.1558	0.970851	-0.942191	-1.36327	1.02442	-0.0216434	0.544678	0.389849	0.41494	0.127205	0.86438
31.6583	0.975151	-0.930498	-1.35712	0.995308	-0.0238148	0.511353	0.380099	0.390194	0.117584	0.853341
32.1608	0.967847	-0.917673	-1.34325	0.973499	-0.0148861	0.476909	0.360723	0.36096	0.108016	0.838844
32.6633	0.968336	-0.915525	-1.34445	0.955041	-0.024206	0.434842	0.355191	0.350496	0.0974652	0.833084
33.1658	0.973622	-0.896743	-1.32872	0.925487	-0.0184872	0.410327	0.331204	0.326663	0.0904187	0.81887
33.6683	0.96932	-0.895737	-1.32263	0.914758	-0.0212352	0.369248	0.312377	0.312887	0.0798729	0.811463
34.1709	0.983629	-0.881775	-1.31728	0.886972	-0.0287861	0.343816	0.296536	0.306994	0.0737638	0.803979
34.6734	0.98015	-0.872376	-1.29979	0.875095	-0.0235809	0.315771	0.26325	0.288543	0.0658824	0.792382
35.1759	0.994884	-0.868699	-1.29888	0.859304	-0.037152	0.283919	0.244498	0.289272	0.0583939	0.789944
35.6784	0.999326	-0.851245	-1.28311	0.841664	-0.0373062	0.269112	0.214118	0.283145	0.0544631	0.779573
36.1809	1.00738	-0.851761	-1.27213	0.83913	-0.0434667	0.238585	0.178407	0.276116	0.0465327	0.775732
36.6834	1.02182	-0.836106	-1.26699	0.820969	-0.0571825	0.226003	0.154462	0.285284	0.0435326	0.771535
37.1859	1.02274	-0.830172	-1.24628	0.823394	-0.0566346	0.208688	0.111275	0.279507	0.0390646	0.76452
37.6884	1.0418	-0.824392	-1.24178	0.814929	-0.0747865	0.190599	0.0772284	0.286792	0.0337979	0.764581
38.191	1.04145	-0.809067	-1.22575	0.813476	-0.081358	0.187874	0.0422276	0.297184	0.0332544	0.758436
38.6935	1.05598	-0.810238	-1.20895	0.819528	-0.0912207	0.169808	-0.00697597	0.29688	0.028102	0.758173
39.196	1.06097	-0.793762	-1.20232	0.814055	-0.11107	0.170861	-0.0405661	0.31565	0.0267263	0.756031
39.6985	1.06488	-0.791444	-1.17803	0.828956	-0.115355	0.164495	-0.0882614	0.323578	0.0261032	0.754291
40.201	1.07641	-0.783962	-1.16783	0.827927	-0.137612	0.159755	-0.135934	0.334137	0.0216112	0.755303
40.7035	1.07104	-0.772412	-1.15045	0.841043	-0.150205	0.167738	-0.173846	0.357254	0.02377	0.753909
41.206	1.0833	-0.774586	-1.12673	0.852286	-0.163079	0.160451	-0.229514	0.364588	0.0208398	0.756298
41.7085	1.07576	-0.759673	-1.11653	0.858502	-0.187904	0.172441	-0.271704	0.387131	0.0197526	0.756274
42.2111	1.08027	-0.762284	-1.0883	0.88045	-0.196054	0.173918	-0.317474	0.407652	0.0222714	0.759637
42.7136	1.07717	-0.755175	-1.07075	0.884768	-0.220825	0.17901	-0.372013	0.419846	0.0177542	0.760906
43.2161	1.06934	-0.750179	-1.05121	0.907283	-0.237944	0.193654	-0.409482	0.449757	0.0214026	0.764841
43.7186	1.07101	-0.755056	-1.02056	0.918781	-0.252239	0.193471	-0.46089	0.465332	0.0199816	0.768086
44.2211	1.05361	-0.745422	-1.00576	0.93274	-0.280131	0.212434	-0.505256	0.486912	0.0186415	0.770945
44.7236	1.05343	-0.755347	-0.974763	0.954184	-0.290762	0.218263	-0.540452	0.516636	0.0226481	0.777171
45.2261	1.03385	-0.752389	-0.950506	0.959925	-0.316524	0.229796	-0.588609	0.530804	0.0182927	0.778127
45.7286	1.02326	-0.757988	-0.930365	0.983801	-0.337332	0.247502	-0.617667	0.561648	0.0216073	0.785887
46.2312	1.0071	-0.768902	-0.896052	0.989604	-0.352959	0.250993	-0.650163	0.585662	0.0206605	0.787179
46.7337	0.982517	-0.769202	-0.878901	1.00459	-0.384365	0.272711	-0.683226	0.604532	0.0185815	0.791948
47.2362	0.968954	-0.788291	-0.849091	1.0167	-0.399225	0.278467	-0.696577	0.638829	0.0212202	0.796559
47.7387	0.934679	-0.790705	-0.821036	1.01798	-0.428246	0.291352	-0.720737	0.656131	0.0174266	0.795077
48.2412	0.917062	-0.804324	-0.801669	1.03285	-0.455822	0.30626	-0.729947	0.682186	0.0183245	0.801291
48.7437	0.881547	-0.814175	-0.764751	1.0261	-0.476566	0.307348	-0.729843	0.710778	0.0175554	0.795948
49.2462	0.852653	-0.814084	-0.74228	1.03333	-0.515201	0.324845	-0.73682	0.723942	0.0157978	0.79682
49.7487	0.821424	-0.825757	-0.709474	1.0283	-0.538448	0.323648	-0.720394	0.752862	0.0165198	0.79243
50.2513	0.779499	-0.815402	-0.670809	1.02091	-0.574257	0.331031	-0.707663	0.768796	0.0165133	0.783194
50.7538	0.750918	-0.815386	-0.642735	1.02093	-0.611266	0.33675	-0.688924	0.781362	0.0164567	0.779576
51.2563	0.701498	-0.802601	-0.594498	1.00238	-0.638626	0.330605	-0.65078	0.804342	0.0190397	0.763374
51.7588	0.668547	-0.7822	-0.556675	1.00092	-0.683495	0.340076	-0.622546	0.807181	0.0214758	0.754865
52.2613	0.620354	-0.768121	-0.513249	0.981786	-0.712222	0.330401	-0.575797	0.820001	0.0228941	0.738565
52.7638	0.576997	-0.732222	-0.459045	0.969841	-0.749049	0.332154	-0.524123	0.82884	0.0304243	0.721711
53.2663	0.535442	-0.709502	-0.419266	0.957738	-0.78739	0.330018	-0.47843	0.82342	0.0315038	0.708218
53.7688	0.482332	-0.671152	-0.361649	0.934035	-0.811569	0.319191	-0.411705	0.832269	0.038969	0.686279
54.2714	0.445841	-0.633189	-0.312338	0.926561	-0.85106	0.323242	-0.35511	0.823699	0.0459558	0.673185
54.7739	0.390554	-0.599934	-0.265218	0.8997	-0.873325	0.308185	-0.29288	0.815254	0.0477921	0.652695
55.2764	0.352766	-0.550399	-0.205532	0.887826	-0.89882	0.306756	-0.219139	0.813086	0.060818	0.636887
55.7789	0.304506	-0.517967	-0.164391	0.868298	-0.926515	0.298778	-0.160412	0.791	0.0616622	0.622285
56.2814	0.260544	-0.469329	-0.110872	0.846687	-0.936654	0.284837	-0.0856623	0.781576	0.0713909	0.60394
56.7839	0.223579	-0.429337	-0.063854	0.836942	-0.960761	0.284074	-0.0151315	0.764138	0.079956	0.594693
57.2864	0.175042	-0.391334	-0.0275466	0.810356	-0.968446	0.264223	0.0482721	0.737029	0.0809494	0.578426
57.7889	0.146152	-0.343569	0.021306	0.803113	-0.976121	0.259588	0.127927	0.724084	0.0953101	0.569841
58.2915	0.10065	-0.314415	0.0490824	0.782225	-0.988525	0.245832	0.19151	0.692991	0.0949188	0.561341
58.794	0.0726025	-0.269308	0.0829203	0.768698	-0.982314	0.229154	0.261727	0.667818	0.103912	0.55047
59.2965	0.0381911	-0.239672	0.11366	0.759581	-0.990388	0.223909	0.336844	0.646533	0.111082	0.549356
59.799	0.00638844	-0.208118	0.127921	0.739028	-0.984994	0.200495	0.395636	0.608868	0.110653	0.54058
60.3015	-0.0144364	-0.173398	0.155717	0.737216	-0.977942	0.193889	0.4699	0.587227	0.122272	0.539578
60.804	-0.0475842	-0.155608	0.164751	0.717951	-0.979171	0.176231	0.53354	0.555522	0.120704	0.539262
61.3065	-0.0593794	-0.122368	0.175722	0.713239	-0.961923	0.159081	0.591798	0.520369	0.127067	0.534593
61.809	-0.0859571	-0.108446	0.190029	0.70408	-0.959247	0.151634	0.662159	0.49917	0.131678	0.540245
62.3116	-0.0961009	-0.0874576	0.185867	0.69112	-0.946335	0.127645	0.712692	0.461007	0.131055	0.537717
62.8141	-0.108822	-0.0690026	0.196442	0.692219	-0.929894	0.121842	0.771289	0.434587	0.138583	0.540373
63.3166	-0.121081	-0.0628975	0.193275	0.676002	-0.924625	0.103542	0.827938	0.409992	0.137768	0.545152
63.8191	-0.119048	-0.0424387	0.187892	0.678642	-0.900939	0.0892463	0.867923	0.374013	0.141911	0.542949
64.3216	-0.130313	-0.0422664	0.191739	0.6693	-0.891138	0.0827419	0.921391	0.356721	0.144772	0.549416
64.8241	-0.119677	-0.0297791	0.176329	0.664968	-0.873916	0.0616376	0.957655	0.328364	0.145698	0.54917
65.3266	-0.122548	-0.0245146	0.174733	0.667349	-0.850709	0.059498	0.990015	0.302994	0.149602	0.549239
65.8291	-0.111539	-0.0250984	0.165001	0.656683	-0.840645	0.0435186	1.02862	0.290518	0.150883	0.552972
66.3317	-0.10067	-0.0133225	0.148386	0.665474	-0.81217	0.0347057	1.04433	0.26306	0.153725	0.548608
66.8342	-0.0931862	-0.0203192	0.145326	0.657762	-0.79619	0.0314033	1.06882	0.251859	0.155684	0.548983
67.3367	-0.0702617	-0.0107974	0.123485	0.663177	-0.775655	0.0156043	1.08451	0.239761	0.158728	0.546951
67.8392	-0.0633693	-0.0123899	0.112691	0.666909	-0.746814	0.0189015	1.08519	0.221001	0.160265	0.539937
68.3417	-0.0365749	-0.0130061	0.0997607	0.665018	-0.732886	0.00710288	1.09764	0.221512	0.163571	0.538612
68.8442	-0.0238766	-0.00484856	0.0757214	0.679239	-0.701107	0.00504753	1.08942	0.2096	0.16615	0.53039
69.3467	-0.00216117	-0.0127176	0.0681119	0.676176	-0.680199	0.00556396	1.08181	0.205734	0.16779	0.52265
69.8492	0.0199004	-0.00221632	0.0440222	0.69156	-0.657726	-0.00478232	1.0771	0.211901	0.172469	0.518279
70.3518	0.0332119	-0.00643941	0.0271385	0.697171	-0.624804	0.00281996	1.05171	0.204754	0.173196	0.505169
70.8543	0.0614387	-0.00385502	0.0142698	0.705595	-0.608201	-0.0065199	1.03883	0.216186	0.177218	0.499494
71.3568	0.0704294	0.00218781	-0.0130432	0.723006	-0.574837	-0.00460505	1.01469	0.222735	0.18007	0.489626
71.8593	0.0964922	-0.00441183	-0.0230557	0.725614	-0.550649	-0.00388467	0.98185	0.226031	0.180998	0.476991
72.3618	0.108252	0.00654298	-0.0462793	0.747454	-0.528275	-0.0126596	0.961273	0.246147	0.185307	0.472342
72.8643	0.124474	-0.000304787	-0.0677005	0.752797	-0.493994	-0.00543542	0.920749	0.250727	0.185164	0.45782
73.3668	0.142167	0.00395825	-0.080416	0.768017	-0.477577	-0.0168101	0.887099	0.264968	0.186426	0.451034
73.8693	0.146757	0.00512865	-0.110723	0.782261	-0.446465	-0.0158453	0.854081	0.282318	0.187189	0.44307
74.3719	0.165884	-0.00263718	-0.125809	0.786556	-0.423206	-0.0200563	0.804594	0.28464	0.183746	0.430916
74.8744	0.163256	0.00367478	-0.15087	0.805955	-0.405702	-0.0325533	0.770222	0.302441	0.182053	0.428321
75.3769	0.174127	-0.0101803	-0.180877	0.805031	-0.375732	-0.0320582	0.722301	0.306818	0.176179	0.41764
75.8794	0.170007	-0.0106795	-0.199445	0.818524	-0.36537	-0.0523415	0.671221	0.306921	0.167355	0.413295
76.3819	0.164425	-0.0215492	-0.237945	0.820871	-0.34339	-0.0606856	0.630481	0.315904	0.158514	0.409849
76.8844	0.159818	-0.0375891	-0.265518	0.820171	-0.328446	-0.0794448	0.569968	0.302972	0.142741	0.403198
77.3869	0.136445	-0.0451605	-0.299492	0.826853	-0.323777	-0.106277	0.519956	0.297464	0.125751	0.403997
77.8894	0.125337	-0.0737565	-0.345087	0.813564	-0.307118	-0.124437	0.46621	0.284877	0.104949	0.400414
78.392	0.0892509	-0.0883358	-0.377968	0.815609	-0.312036	-0.165484	0.399065	0.254516	0.0768272	0.400965
78.8945	0.0620214	-0.119642	-0.431359	0.798069	-0.309278	-0.195195	0.346577	0.234137	0.0481662	0.402008
79.397	0.0191127	-0.151636	-0.479156	0.784282	-0.313053	-0.23979	0.277241	0.191766	0.0110959	0.402883
79.8995	-0.0307992	-0.181393	-0.52906	0.767533	-0.33157	-0.291069	0.208642	0.144686	-0.0303788	0.406132
80.402	-0.0796889	-0.230412	-0.595722	0.734738	-0.338896	-0.337262	0.146212	0.0985355	-0.0753118	0.408564
80.9045	-0.151258	-0.265721	-0.649168	0.714014	-0.368979	-0.40665	0.0640976	0.0274546	-0.129526	0.4135
81.407	-0.211723	-0.321889	-0.721097	0.669058	-0.395084	-0.464489	-0.00581569	-0.0361188	-0.185895	0.416239
81.9095	-0.297802	-0.373888	-0.792648	0.63351	-0.426578	-0.53998	-0.0844848	-0.112814	-0.249336	0.423282
82.4121	-0.377726	-0.430048	-0.861371	0.585073	-0.476425	-0.619106	-0.173308	-0.203536	-0.319556	0.427066
82.9146	-0.471235	-0.502128	-0.950091	0.528063	-0.515885	-0.695347	-0.249336	-0.284923	-0.39261	0.433519
83.4171	-0.57445	-0.563086	-1.02655	0.476994	-0.578606	-0.792732	-0.344412	-0.388599	-0.47393	0.441483
83.9196	-0.674104	-0.648205	-1.1183	0.402445	-0.641158	-0.877304	-0.434711	-0.490402	-0.560218	0.445071
84.4221	-0.797017	-0.726374	-1.21582	0.340609	-0.707898	-0.980466	-0.522851	-0.592833	-0.650331	0.456837
84.9246	-0.907843	-0.816326	-1.30697	0.258733	-0.795927	-1.08335	-0.628439	-0.715179	-0.749412	0.460789
85.4271	-1.04173	-0.918616	-1.42034	0.177331	-0.874093	-1.18498	-0.720206	-0.825704	-0.851042	0.470924
85.9296	-1.16997	-1.01437	-1.52396	0.0940333	-0.974377	-1.30475	-0.824262	-0.950106	-0.958469	0.480125
86.4322	-1.30699	-1.13509	-1.63805	-0.00726005	-1.07662	-1.41049	-0.934144	-1.08095	-1.0737	0.485053
86.9347	-1.45358	-1.24601	-1.76218	-0.0962256	-1.17973	-1.53476	-1.03382	-1.20167	-1.1885	0.498543
87.4372	-1.59155	-1.37342	-1.87529	-0.20863	-1.30395	-1.65437	-1.15368	-1.34165	-1.31282	0.501407
87.9397	-1.74957	-1.50592	-2.00809	-0.312715	-1.41649	-1.77361	-1.26585	-1.47226	-1.43806	0.512259
88.4422	-1.89156	-1.63435	-2.13172	-0.426831	-1.54664	-1.9066	-1.38075	-1.60334	-1.56522	0.518307
88.9447	-2.04962	-1.78263	-2.25704	-0.550194	-1.67805	-2.02369	-1.51057	-1.74611	-1.69974	0.521629
89.4472	-2.19874	-1.91623	-2.39258	-0.664838	-1.80424	-2.15742	-1.62631	-1.87133	-1.82896	0.530305
89.9497	-2.34746	-2.06572	-2.5107	-0.801126	-1.94802	-2.281	-1.75662	-2.00684	-1.96469	0.528358
90.4523	-2.50121	-2.20968	-2.64131	-0.923269	-2.07584	-2.40346	-1.88665	-2.13744	-2.09736	0.533218
90.9548	-2.63756	-2.34927	-2.76167	-1.06082	-2.21347	-2.53338	-2.00705	-2.25361	-2.2271	0.530833
91.4573	-2.78645	-2.49886	-2.87261	-1.19659	-2.34886	-2.64424	-2.14317	-2.38014	-2.35887	0.527226
91.9598	-2.91251	-2.62802	-2.99092	-1.3284	-2.47049	-2.76752	-2.26406	-2.48642	-2.48104	0.52449
92.4623	-3.04425	-2.76835	-3.08552	-1.47431	-2.60338	-2.87379	-2.38571	-2.5882	-2.60294	0.514026
92.9648	-3.16166	-2.89154	-3.18288	-1.60238	-2.71458	-2.97623	-2.51145	-2.68909	-2.71623	0.506789
93.4673	-3.26749	-3.00844	-3.26887	-1.746	-2.82611	-3.07824	-2.61617	-2.76446	-2.82197	0.493102
93.9698	-3.37243	-3.12356	-3.33464	-1.87583	-2.93117	-3.15707	-2.72839	-2.84288	-2.92075	0.479185
94.4724	-3.45079	-3.21343	-3.40382	-2.00512	-3.01392	-3.24278	-2.82695	-2.90406	-3.00761	0.462824
94.9749	-3.53385	-3.30808	-3.44535	-2.13626	-3.10152	-3.30454	-2.90956	-2.94588	-3.08563	0.443976
95.4774	-3.58847	-3.37585	-3.48003	-2.24798	-3.16278	-3.35942	-2.99592	-2.98873	-3.1499	0.424195
95.9799	-3.63967	-3.43605	-3.50395	-2.37035	-3.21573	-3.4064	-3.05534	-3.0026	-3.20376	0.402202
96.4824	-3.67393	-3.48429	-3.49987	-2.46903	-3.25943	-3.42692	-3.10862	-3.00855	-3.24133	0.380984
96.9849	-3.68878	-3.50597	-3.49616	-2.56916	-3.27432	-3.4497	-3.15253	-3.00434	-3.26762	0.356577
97.4874	-3.70114	-3.52791	-3.46519	-2.65804	-3.28959	-3.44359	-3.16813	-2.97116	-3.27809	0.336935
97.9899	-3.68321	-3.51853	-3.42033	-2.72894	-3.27765	-3.42941	-3.18398	-2.93807	-3.27252	0.314155
98.4925	-3.66924	-3.50488	-3.37046	-2.80246	-3.25283	-3.40381	-3.17706	-2.88279	-3.25794	0.297333
98.995	-3.62315	-3.46653	-3.28661	-2.84752	-3.21183	-3.35045	-3.15249	-2.80982	-3.21855	0.281921
99.4975	-3.56893	-3.41264	-3.19285	-2.89671	-3.15835	-3.28783	-3.11937	-2.72272	-3.16992	0.269889
100	-3.54718	-3.41109	-3.14133	-2.91369	-3.16323	-3.23177	-3.07947	-2.64707	-3.14185	0.279306

## Sheet: M1b_RightLeg_NH
StancePhase	NEleR_Meas1	NEleR_Meas2	NEleR_Meas3	NEleR_Meas4	NEleR_Meas5	NEleR_Meas6	NEleR_Meas7	NEleR_Meas8	NEleR_Mean	NEleR_SD
0	3.14056	3.42244	5.07848	3.55422	2.50962	2.74176	3.38041	4.00495	3.47905	0.797434
0.502513	3.13209	3.41463	5.06794	3.52959	2.49242	2.71747	3.33166	3.99367	3.45993	0.800781
1.00503	3.1309	3.41632	5.05014	3.50664	2.46653	2.69648	3.27894	3.98084	3.44085	0.802852
1.50754	3.12625	3.41099	5.04306	3.49563	2.43587	2.67429	3.23925	3.95538	3.42259	0.808019
2.01005	3.11899	3.40896	5.02538	3.47806	2.41897	2.65834	3.19388	3.93487	3.40468	0.807807
2.51256	3.12139	3.41368	5.0132	3.47343	2.39775	2.65189	3.15075	3.91103	3.39164	0.808216
3.01508	3.11504	3.41085	5.00299	3.47109	2.38181	2.6417	3.11832	3.87874	3.37757	0.808189
3.51759	3.11912	3.42005	4.98521	3.46919	2.37398	2.6468	3.08009	3.8553	3.36872	0.803458
4.0201	3.12204	3.42588	4.97911	3.48195	2.36124	2.65248	3.05201	3.82248	3.36215	0.802155
4.52261	3.12372	3.43237	4.96431	3.49027	2.36265	2.66269	3.03029	3.79128	3.3572	0.795292
5.02513	3.13573	3.4482	4.95391	3.50844	2.35985	2.6859	3.00529	3.76545	3.35785	0.789715
5.52764	3.1388	3.45507	4.94731	3.53358	2.36395	2.70447	2.99449	3.73004	3.35846	0.783764
6.03015	3.15147	3.47124	4.93155	3.5545	2.37451	2.73602	2.98369	3.70424	3.3634	0.773124
6.53266	3.16168	3.4853	4.92638	3.58907	2.38036	2.76966	2.9743	3.67584	3.37032	0.766897
7.03518	3.16875	3.49459	4.91176	3.61938	2.39927	2.80264	2.97771	3.64382	3.37724	0.754786
7.53769	3.1841	3.51251	4.89751	3.65159	2.41155	2.84796	2.97574	3.62178	3.38784	0.744014
8.0402	3.18806	3.51873	4.88597	3.69144	2.43022	2.88581	2.98049	3.59048	3.3964	0.733788
8.54271	3.19925	3.52888	4.86147	3.72104	2.45154	2.93094	2.99214	3.56367	3.40612	0.717963
9.04523	3.20552	3.53703	4.84453	3.75861	2.46661	2.97762	2.99679	3.53976	3.41581	0.70727
9.54774	3.20647	3.53473	4.8167	3.79203	2.49189	3.01695	3.01171	3.50658	3.42213	0.69137
10.0503	3.21384	3.53934	4.78536	3.81885	2.50704	3.06563	3.02557	3.48287	3.42981	0.675896
10.5528	3.20833	3.53121	4.75633	3.85292	2.5274	3.10417	3.03496	3.4531	3.43355	0.662757
11.0553	3.20915	3.5223	4.71244	3.87416	2.5463	3.14361	3.05429	3.42105	3.43541	0.644004
11.5578	3.20445	3.51302	4.67478	3.89747	2.55792	3.18446	3.06567	3.39666	3.4368	0.630201
12.0603	3.19433	3.49019	4.62722	3.91942	2.5773	3.21321	3.07773	3.36164	3.43263	0.613519
12.5628	3.19063	3.4733	4.57457	3.92935	2.58426	3.24897	3.09535	3.33259	3.42863	0.596186
13.0653	3.17425	3.44517	4.52589	3.94606	2.59624	3.27484	3.10223	3.30341	3.42101	0.58248
13.5678	3.16442	3.4127	4.46292	3.9515	2.60376	3.29714	3.11519	3.26616	3.40922	0.564744
14.0704	3.14926	3.3824	4.40651	3.95375	2.60439	3.32269	3.12707	3.23821	3.39803	0.550649
14.5729	3.12898	3.33749	4.34314	3.95866	2.61107	3.33449	3.13063	3.20187	3.38079	0.536463
15.0754	3.11533	3.29762	4.27478	3.94941	2.60432	3.352	3.14288	3.16528	3.3627	0.521549
15.5779	3.08933	3.24965	4.21323	3.94557	2.60303	3.36237	3.14775	3.13393	3.34311	0.510352
16.0804	3.07016	3.1948	4.13946	3.93479	2.59506	3.36625	3.15022	3.09141	3.31777	0.49804
16.5829	3.04591	3.14495	4.07328	3.91634	2.58133	3.37586	3.15947	3.05585	3.29412	0.488112
17.0854	3.01677	3.08132	4.00386	3.90396	2.5722	3.37211	3.15779	3.01692	3.26562	0.480182
17.5879	2.99434	3.02179	3.92989	3.87808	2.54938	3.3727	3.16001	2.97133	3.23469	0.472681
18.0905	2.95964	2.95837	3.86535	3.85469	2.53261	3.3699	3.16317	2.93397	3.20471	0.468081
18.593	2.93171	2.88643	3.79049	3.8297	2.50735	3.35844	3.15604	2.88626	3.1683	0.464865
19.0955	2.89857	2.82187	3.72333	3.79368	2.47783	3.35465	3.15639	2.84035	3.13334	0.463112
19.598	2.86046	2.74567	3.65574	3.76531	2.45147	3.33912	3.15046	2.79708	3.09566	0.463887
20.1005	2.82881	2.67204	3.58307	3.7265	2.41168	3.32593	3.13858	2.74324	3.05373	0.465834
20.603	2.78476	2.59878	3.52101	3.68632	2.37843	3.31326	3.13329	2.69745	3.01416	0.469342
21.1055	2.74725	2.51584	3.44955	3.64979	2.3352	3.29033	3.11625	2.64609	2.96879	0.475068
21.608	2.70432	2.44156	3.38453	3.60093	2.28937	3.27605	3.09926	2.59088	2.92336	0.481027
22.1106	2.65628	2.35842	3.32068	3.55925	2.24521	3.25252	3.08373	2.54338	2.87743	0.489046
22.6131	2.61443	2.27584	3.25018	3.51198	2.18835	3.22894	3.05526	2.48562	2.82632	0.497898
23.1156	2.56007	2.19746	3.1902	3.45936	2.13838	3.20951	3.03162	2.43284	2.77743	0.506733
23.6181	2.51207	2.10906	3.12108	3.41428	2.07742	3.17908	3.00238	2.3814	2.7246	0.51786
24.1206	2.45848	2.02959	3.05644	3.35772	2.01581	3.1573	2.96371	2.32209	2.67014	0.527782
24.6231	2.39977	1.94481	2.99419	3.30585	1.95472	3.12956	2.93098	2.27263	2.61656	0.539089
25.1256	2.34708	1.8585	2.92401	3.2539	1.88255	3.09929	2.88675	2.21711	2.55865	0.551043
25.6281	2.28199	1.77968	2.8643	3.19341	1.81808	3.07632	2.83946	2.1617	2.50187	0.561469
26.1307	2.22324	1.69139	2.79646	3.14226	1.74279	3.04263	2.7949	2.11387	2.44344	0.574347
26.6332	2.15901	1.61134	2.73174	3.08254	1.66968	3.01668	2.7368	2.05712	2.38311	0.585339
27.1357	2.08987	1.52975	2.67123	3.02368	1.59689	2.98855	2.68182	2.00837	2.32377	0.596865
27.6382	2.02682	1.44457	2.60236	2.96979	1.5158	2.95559	2.62361	1.95962	2.26227	0.609497
28.1407	1.95172	1.36909	2.54421	2.90573	1.44367	2.93224	2.55464	1.90561	2.20087	0.619818
28.6432	1.88313	1.28532	2.47958	2.85049	1.36176	2.89939	2.49202	1.86168	2.13917	0.632488
29.1457	1.80932	1.20799	2.41695	2.79112	1.28487	2.87251	2.42044	1.81026	2.07668	0.643849
29.6482	1.73096	1.13258	2.36037	2.7285	1.2081	2.84729	2.34451	1.7609	2.01415	0.655158
30.1508	1.65884	1.05152	2.29527	2.67459	1.12561	2.81529	2.2739	1.71627	1.95141	0.668062
30.6533	1.57507	0.980995	2.24079	2.61098	1.05255	2.79404	2.1916	1.66184	1.88848	0.679279
31.1558	1.49797	0.903669	2.18141	2.55367	0.970257	2.76512	2.112	1.61492	1.82488	0.692274
31.6583	1.41591	0.829996	2.12263	2.49737	0.894811	2.73939	2.03306	1.56359	1.7621	0.705022
32.1608	1.32961	0.761007	2.07125	2.43442	0.818458	2.71837	1.94392	1.50681	1.69798	0.717842
32.6633	1.24958	0.684513	2.01095	2.38188	0.738014	2.68859	1.86199	1.457	1.63406	0.731825
33.1658	1.15824	0.617953	1.96032	2.32214	0.666265	2.66889	1.77472	1.39631	1.5706	0.745498
33.6683	1.07358	0.546356	1.90573	2.26483	0.584953	2.64323	1.68226	1.3378	1.50484	0.760119
34.1709	0.984087	0.475061	1.84934	2.21328	0.511082	2.61694	1.59707	1.27985	1.44084	0.774861
34.6734	0.890513	0.410435	1.80038	2.15306	0.434443	2.59724	1.50211	1.21164	1.37498	0.790369
35.1759	0.803127	0.337076	1.74117	2.10248	0.354924	2.56707	1.40836	1.15055	1.30809	0.805773
35.6784	0.704672	0.272046	1.68966	2.04845	0.283196	2.54486	1.31782	1.08222	1.24287	0.821873
36.1809	0.612888	0.204206	1.6347	1.99219	0.202548	2.51864	1.21696	1.01058	1.17409	0.83814
36.6834	0.51643	0.133514	1.57601	1.94471	0.131071	2.48781	1.1224	0.944616	1.10707	0.853887
37.1859	0.416189	0.0709713	1.52551	1.88806	0.0568808	2.46459	1.02511	0.867828	1.03939	0.870872
37.6884	0.32225	-0.000380503	1.46533	1.8379	-0.0170021	2.43007	0.921271	0.795722	0.969395	0.886287
38.191	0.217814	-0.0654607	1.41253	1.78845	-0.0824465	2.40048	0.825545	0.722527	0.902429	0.902627
38.6935	0.120395	-0.130566	1.35875	1.73256	-0.15466	2.36897	0.722333	0.641543	0.832416	0.918498
39.196	0.0189322	-0.20094	1.30088	1.68653	-0.215623	2.32915	0.619132	0.56849	0.763318	0.93305
39.6985	-0.085516	-0.262113	1.25272	1.63295	-0.278979	2.29693	0.522006	0.48734	0.695667	0.948979
40.201	-0.183029	-0.330874	1.1961	1.58152	-0.339304	2.25338	0.416127	0.405886	0.624977	0.962204
40.7035	-0.289898	-0.395479	1.14637	1.53493	-0.391181	2.21099	0.316581	0.32879	0.557638	0.976346
41.206	-0.38887	-0.456841	1.09784	1.47939	-0.448178	2.16859	0.218392	0.241593	0.48899	0.989271
41.7085	-0.49064	-0.524669	1.04456	1.43281	-0.492614	2.11468	0.114301	0.160851	0.41991	1.00021
42.2111	-0.593948	-0.582463	1.00191	1.38205	-0.539467	2.0673	0.0200407	0.0772048	0.354079	1.01236
42.7136	-0.688905	-0.645135	0.951873	1.32892	-0.581038	2.0093	-0.0777189	-0.0115097	0.285723	1.02056
43.2161	-0.791098	-0.705318	0.907747	1.28379	-0.614562	1.94832	-0.175498	-0.0918256	0.220194	1.02959
43.7186	-0.883365	-0.758589	0.866632	1.22932	-0.651774	1.88904	-0.263886	-0.179742	0.155954	1.03639
44.2211	-0.975778	-0.818102	0.819882	1.18111	-0.675613	1.81623	-0.358133	-0.263607	0.0907488	1.04031
44.7236	-1.06677	-0.867062	0.783987	1.13303	-0.702043	1.74869	-0.445615	-0.342487	0.0302176	1.04523
45.2261	-1.14639	-0.917135	0.741493	1.07864	-0.721198	1.67314	-0.527066	-0.427144	-0.0307083	1.04477
45.7286	-1.22957	-0.966015	0.703448	1.03357	-0.73281	1.59246	-0.612491	-0.500791	-0.0890245	1.04496
46.2312	-1.29953	-1.00451	0.669861	0.980676	-0.746473	1.51705	-0.686045	-0.575115	-0.14301	1.0423
46.7337	-1.36589	-1.04784	0.62987	0.92985	-0.745963	1.43008	-0.757979	-0.648067	-0.196991	1.03583
47.2362	-1.42742	-1.08057	0.600957	0.883065	-0.74793	1.34916	-0.828936	-0.709546	-0.245153	1.03064
47.7387	-1.47451	-1.11	0.566957	0.827085	-0.740803	1.26579	-0.887005	-0.775013	-0.290937	1.01932
48.2412	-1.52218	-1.13902	0.53676	0.779264	-0.727025	1.17704	-0.947118	-0.831059	-0.334168	1.0084
48.7437	-1.55466	-1.15473	0.513442	0.726309	-0.714456	1.09699	-1.00024	-0.880856	-0.371026	0.99502
49.2462	-1.58169	-1.173	0.484368	0.670529	-0.688275	1.00789	-1.04333	-0.932251	-0.406969	0.977173
49.7487	-1.60309	-1.18154	0.467396	0.621678	-0.665978	0.923954	-1.08901	-0.969821	-0.437051	0.961136
50.2513	-1.60956	-1.18294	0.447844	0.563152	-0.63454	0.842037	-1.12265	-1.00726	-0.46299	0.939563
50.7538	-1.61665	-1.18553	0.431702	0.510754	-0.599104	0.754133	-1.15126	-1.03924	-0.4869	0.918288
51.2563	-1.60906	-1.17445	0.424617	0.458293	-0.565439	0.677137	-1.17973	-1.05918	-0.503476	0.896237
51.7588	-1.59645	-1.16523	0.411907	0.40055	-0.520083	0.594749	-1.19445	-1.08145	-0.518807	0.870443
52.2613	-1.57917	-1.15024	0.411066	0.352904	-0.480883	0.51704	-1.20932	-1.09148	-0.52876	0.84735
52.7638	-1.54781	-1.12716	0.408942	0.29908	-0.433288	0.446562	-1.21938	-1.09606	-0.53364	0.821159
53.2663	-1.51836	-1.10868	0.40843	0.249688	-0.385092	0.371171	-1.21809	-1.10015	-0.537635	0.795654
53.7688	-1.47592	-1.07881	0.417669	0.206596	-0.339733	0.308487	-1.22008	-1.09033	-0.534017	0.771449
54.2714	-1.4304	-1.05053	0.420402	0.157992	-0.285421	0.244799	-1.21278	-1.08207	-0.529752	0.745403
54.7739	-1.38292	-1.02081	0.433568	0.121145	-0.239998	0.184496	-1.19963	-1.06758	-0.521466	0.722322
55.2764	-1.32407	-0.982259	0.445958	0.0833554	-0.187435	0.134995	-1.18936	-1.04425	-0.507883	0.698841
55.7789	-1.27052	-0.950364	0.457377	0.0475439	-0.138049	0.0807544	-1.16728	-1.02548	-0.495752	0.67638
56.2814	-1.20732	-0.909824	0.478183	0.0228138	-0.0924681	0.0382376	-1.14537	-0.996215	-0.476495	0.656019
56.7839	-1.14457	-0.869994	0.490759	-0.00687146	-0.0408261	-0.00250436	-1.12258	-0.966828	-0.457927	0.635482
57.2864	-1.08357	-0.833228	0.510934	-0.026458	-0.000329335	-0.0428567	-1.08907	-0.939084	-0.437957	0.617075
57.7889	-1.01455	-0.788025	0.529544	-0.0425888	0.0462992	-0.0711479	-1.06022	-0.901694	-0.412798	0.599242
58.2915	-0.954503	-0.751437	0.543313	-0.0607254	0.0864176	-0.104433	-1.02592	-0.871014	-0.392288	0.582243
58.794	-0.888032	-0.71044	0.564698	-0.0666182	0.122459	-0.128782	-0.985825	-0.836077	-0.366077	0.566569
59.2965	-0.825314	-0.669852	0.575343	-0.0768868	0.161957	-0.149326	-0.952009	-0.797991	-0.34176	0.550846
59.799	-0.767549	-0.637203	0.58999	-0.081787	0.188884	-0.172901	-0.90981	-0.767604	-0.319747	0.536466
60.3015	-0.704682	-0.59786	0.602001	-0.0803508	0.221252	-0.184708	-0.868827	-0.729298	-0.292809	0.521917
60.804	-0.653892	-0.568661	0.605582	-0.0849998	0.244361	-0.201546	-0.832299	-0.69624	-0.273462	0.50772
61.3065	-0.599259	-0.539904	0.615237	-0.0794354	0.263812	-0.213216	-0.787786	-0.665978	-0.250816	0.494449
61.809	-0.551044	-0.511138	0.612687	-0.0771487	0.284582	-0.219493	-0.750745	-0.62987	-0.230271	0.479817
62.3116	-0.510007	-0.49406	0.611474	-0.0757998	0.292606	-0.231794	-0.714033	-0.603891	-0.215688	0.466836
62.8141	-0.465759	-0.472096	0.607829	-0.0669951	0.306256	-0.233618	-0.673429	-0.574143	-0.196494	0.452988
63.3166	-0.435331	-0.459991	0.593824	-0.067298	0.309404	-0.2398	-0.643329	-0.545586	-0.186013	0.43854
63.8191	-0.402207	-0.452224	0.585699	-0.0617943	0.310763	-0.244813	-0.609524	-0.525473	-0.174947	0.426353
64.3216	-0.376642	-0.443016	0.565876	-0.0577247	0.312503	-0.243143	-0.578303	-0.498664	-0.164889	0.411277
64.8241	-0.358897	-0.447087	0.546369	-0.0604042	0.302887	-0.249634	-0.556395	-0.480311	-0.162934	0.398715
65.3266	-0.338388	-0.447551	0.526366	-0.0555932	0.299845	-0.247752	-0.529178	-0.463621	-0.156984	0.386203
65.8291	-0.331872	-0.45561	0.495987	-0.0600679	0.28621	-0.248949	-0.510732	-0.443406	-0.158555	0.371784
66.3317	-0.322317	-0.470466	0.472633	-0.0632591	0.273371	-0.252931	-0.49691	-0.434035	-0.161739	0.362007
66.8342	-0.319839	-0.481523	0.439796	-0.0643457	0.260597	-0.249449	-0.479622	-0.41966	-0.164256	0.34891
67.3367	-0.324078	-0.505011	0.407454	-0.0749319	0.238765	-0.255269	-0.474246	-0.408949	-0.174533	0.338552
67.8392	-0.324305	-0.52532	0.377644	-0.0780109	0.224755	-0.255322	-0.467692	-0.40501	-0.181658	0.330435
68.3417	-0.336844	-0.54896	0.33861	-0.0869244	0.200862	-0.256431	-0.462265	-0.394524	-0.193309	0.319268
68.8442	-0.344415	-0.57994	0.308252	-0.0979443	0.180633	-0.263328	-0.467439	-0.393697	-0.207235	0.314293
69.3467	-0.356989	-0.604	0.271373	-0.10258	0.160474	-0.261911	-0.46731	-0.392049	-0.219124	0.306764
69.8492	-0.373884	-0.637438	0.235355	-0.116488	0.133964	-0.269048	-0.473457	-0.388472	-0.236183	0.301004
70.3518	-0.384431	-0.667686	0.204834	-0.123849	0.116431	-0.272565	-0.485012	-0.394804	-0.250885	0.299117
70.8543	-0.404694	-0.696113	0.166202	-0.131879	0.0900774	-0.273968	-0.490611	-0.394526	-0.266939	0.293461
71.3568	-0.41749	-0.731311	0.137285	-0.144601	0.0701009	-0.282585	-0.505599	-0.399429	-0.284204	0.293413
71.8593	-0.432716	-0.756812	0.104471	-0.147723	0.0502059	-0.281931	-0.51917	-0.408202	-0.298985	0.291739
72.3618	-0.449686	-0.787407	0.0723803	-0.157472	0.0266956	-0.287392	-0.529634	-0.410227	-0.315343	0.290034
72.8643	-0.457856	-0.814721	0.0482173	-0.162538	0.0130613	-0.291016	-0.548898	-0.421408	-0.329395	0.292251
73.3668	-0.473191	-0.83484	0.0169877	-0.162374	-0.00809143	-0.288937	-0.561174	-0.428171	-0.342474	0.290569
73.8693	-0.478711	-0.860031	-0.0037957	-0.167809	-0.020176	-0.294294	-0.574963	-0.433309	-0.354136	0.292538
74.3719	-0.484208	-0.87328	-0.0256468	-0.161971	-0.0317911	-0.289935	-0.593105	-0.445062	-0.363125	0.293748
74.8744	-0.489104	-0.886449	-0.0465822	-0.158209	-0.0437189	-0.288313	-0.601817	-0.447255	-0.370181	0.293549
75.3769	-0.482863	-0.89625	-0.0568238	-0.152394	-0.044425	-0.286489	-0.615499	-0.453666	-0.373551	0.296467
75.8794	-0.481375	-0.893918	-0.0721706	-0.136461	-0.050388	-0.275564	-0.626372	-0.458619	-0.374359	0.296319
76.3819	-0.467839	-0.89422	-0.0757076	-0.12576	-0.0440394	-0.271111	-0.628668	-0.454666	-0.370251	0.297789
76.8844	-0.451893	-0.881274	-0.0764032	-0.10448	-0.0359658	-0.256939	-0.635782	-0.456099	-0.362354	0.299226
77.3869	-0.433224	-0.862819	-0.0748822	-0.0800122	-0.0242139	-0.241267	-0.632809	-0.447129	-0.349544	0.299014
77.8894	-0.401264	-0.84098	-0.0589684	-0.0560544	0.000587922	-0.226506	-0.624263	-0.433857	-0.330163	0.30049
78.392	-0.37206	-0.80301	-0.0448682	-0.0185367	0.0230293	-0.199626	-0.616314	-0.420451	-0.30648	0.30028
78.8945	-0.329014	-0.764741	-0.0168262	0.0163617	0.0611432	-0.177191	-0.593529	-0.39206	-0.274482	0.300483
79.397	-0.281656	-0.713118	0.0188805	0.0600094	0.102508	-0.145677	-0.568343	-0.363451	-0.236356	0.300417
79.8995	-0.229986	-0.650983	0.0586582	0.112787	0.151476	-0.108273	-0.536917	-0.32549	-0.191091	0.299905
80.402	-0.163175	-0.585814	0.116563	0.163911	0.215131	-0.072597	-0.489938	-0.274304	-0.136278	0.299647
80.9045	-0.0974187	-0.502125	0.175951	0.230323	0.279138	-0.0227831	-0.442029	-0.22243	-0.0751716	0.298502
81.407	-0.0160929	-0.41524	0.250571	0.298593	0.361615	0.0252192	-0.380848	-0.153446	-0.00370354	0.29869
81.9095	0.0714462	-0.316338	0.336653	0.372975	0.448304	0.0807947	-0.307046	-0.0767265	0.0762579	0.297313
82.4121	0.164804	-0.202993	0.427016	0.461681	0.545494	0.146142	-0.23081	0.00665805	0.164749	0.297359
82.9146	0.275131	-0.0875296	0.536931	0.549167	0.657654	0.209049	-0.13656	0.109315	0.264145	0.298057
83.4171	0.385782	0.0466532	0.649103	0.651436	0.771091	0.286713	-0.0346677	0.215448	0.371445	0.296971
83.9196	0.513393	0.186194	0.774638	0.760915	0.90357	0.36546	0.0735375	0.336642	0.489294	0.300182
84.4221	0.648612	0.334512	0.912326	0.873416	1.03867	0.449586	0.200044	0.473007	0.616272	0.300994
84.9246	0.790466	0.499255	1.05157	1.00317	1.18454	0.546608	0.328986	0.61347	0.752258	0.30369
85.4271	0.950468	0.664339	1.20907	1.13304	1.34295	0.640805	0.468746	0.774547	0.897995	0.310065
85.9296	1.11115	0.845917	1.3677	1.27412	1.50118	0.748813	0.622358	0.943499	1.05184	0.312825
86.4322	1.28904	1.03415	1.53628	1.4265	1.67692	0.86048	0.775387	1.122	1.21509	0.322291
86.9347	1.47438	1.22647	1.71667	1.57796	1.85184	0.974071	0.942709	1.32	1.38551	0.331018
87.4372	1.66506	1.43522	1.89533	1.74568	2.03647	1.10164	1.11653	1.52035	1.56453	0.339901
87.9397	1.87267	1.64194	2.09013	1.91471	2.22967	1.22517	1.29031	1.73675	1.75017	0.355883
88.4422	2.07814	1.86048	2.28445	2.08837	2.42013	1.35902	1.47859	1.96489	1.94176	0.367931
88.9447	2.2979	2.08562	2.48441	2.2747	2.62505	1.49772	1.66534	2.19492	2.14071	0.38559
89.4472	2.52134	2.30843	2.69481	2.45571	2.82411	1.63356	1.85487	2.44301	2.34198	0.405763
89.9497	2.74532	2.54487	2.89912	2.64757	3.03019	1.78222	2.0543	2.69227	2.54948	0.423525
90.4523	2.98175	2.77561	3.11579	2.84103	3.23872	1.92525	2.24588	2.94731	2.75892	0.44848
90.9548	3.20992	3.01047	3.32889	3.03024	3.44011	2.07328	2.44322	3.2145	2.96883	0.471171
91.4573	3.44673	3.24961	3.54124	3.22986	3.6507	2.22632	2.64182	3.47518	3.18268	0.495226
91.9598	3.68062	3.47814	3.76043	3.41979	3.84844	2.37125	2.83023	3.74546	3.3918	0.523451
92.4623	3.90793	3.71426	3.96696	3.6115	4.04891	2.52595	3.02504	4.01555	3.60201	0.547851
92.9648	4.14105	3.93972	4.17948	3.80391	4.24391	2.6734	3.21105	4.27811	3.80883	0.575819
93.4673	4.35804	4.15919	4.38318	3.98276	4.42679	2.81917	3.38848	4.54872	4.00829	0.603757
93.9698	4.57695	4.37881	4.57783	4.16664	4.61274	2.9691	3.56856	4.80662	4.20715	0.629024
94.4724	4.78554	4.57917	4.77416	4.33795	4.77914	3.10569	3.73169	5.0615	4.39436	0.657653
94.9749	4.98068	4.77957	4.95081	4.50093	4.94478	3.24749	3.89001	5.31545	4.57621	0.68344
95.4774	5.17551	4.96537	5.12701	4.66389	5.09808	3.38079	4.04334	5.55096	4.75062	0.708498
95.9799	5.34767	5.1361	5.29027	4.8073	5.23672	3.5057	4.17679	5.78764	4.91102	0.735283
96.4824	5.51694	5.30428	5.43822	4.95025	5.3742	3.63374	4.30882	6.01066	5.06714	0.758203
96.9849	5.67083	5.44853	5.58509	5.08206	5.48881	3.74505	4.42713	6.2188	5.20829	0.782001
97.4874	5.80768	5.58789	5.70911	5.19872	5.60215	3.85738	4.52887	6.42628	5.33976	0.805447
97.9899	5.94152	5.71351	5.82935	5.31658	5.6997	3.96229	4.6296	6.6114	5.46299	0.825394
98.4925	6.04939	5.81884	5.93637	5.41382	5.78341	4.05345	4.70974	6.78922	5.56928	0.847043
98.995	6.1597	5.92527	6.03546	5.51423	5.86548	4.15115	4.78635	6.95819	5.67448	0.86586
99.4975	6.25596	6.01582	6.1163	5.60366	5.93147	4.24009	4.85115	7.1225	5.76712	0.885145
100	6.28304	6.0604	6.11543	5.61463	5.97843	4.2846	4.85212	7.23654	5.80315	0.904379

## Sheet: M1b_RightLeg_NW
StancePhase	NDevR_Meas1	NDevR_Meas2	NDevR_Meas3	NDevR_Meas4	NDevR_Meas5	NDevR_Meas6	NDevR_Meas7	NDevR_Meas8	NDevR_Mean	NDevR_SD
0	-1.9857	-2.31565	-3.38255	-1.90509	-2.7583	-2.38894	-2.55349	-3.04654	-2.54203	0.506781
0.502513	-1.96259	-2.28446	-3.32228	-1.88683	-2.72818	-2.38139	-2.49775	-3.01598	-2.50993	0.495549
1.00503	-1.91621	-2.21555	-3.2718	-1.86461	-2.65495	-2.34717	-2.45301	-2.94212	-2.45818	0.485822
1.50754	-1.87795	-2.16338	-3.20271	-1.82811	-2.60266	-2.327	-2.38981	-2.89078	-2.4103	0.476063
2.01005	-1.84335	-2.10478	-3.14523	-1.80519	-2.53247	-2.30119	-2.3339	-2.8267	-2.3616	0.464165
2.51256	-1.79126	-2.03348	-3.07543	-1.76327	-2.47212	-2.26397	-2.27572	-2.76162	-2.30461	0.457268
3.01508	-1.7556	-1.97588	-2.99866	-1.72142	-2.40749	-2.2411	-2.20064	-2.70672	-2.25094	0.446473
3.51759	-1.70267	-1.89791	-2.93144	-1.6836	-2.33312	-2.19859	-2.13927	-2.63325	-2.18998	0.438924
4.0201	-1.65304	-1.82642	-2.84267	-1.62465	-2.27365	-2.16326	-2.06491	-2.57273	-2.12767	0.431752
4.52261	-1.60721	-1.75479	-2.76552	-1.57841	-2.19437	-2.12815	-1.9842	-2.50835	-2.06513	0.423777
5.02513	-1.54402	-1.66712	-2.67944	-1.51961	-2.1287	-2.07766	-1.91577	-2.43372	-1.99575	0.418978
5.52764	-1.49765	-1.59557	-2.58446	-1.45275	-2.05667	-2.04349	-1.82841	-2.37601	-1.92938	0.412834
6.03015	-1.43445	-1.5075	-2.50202	-1.39716	-1.97837	-1.99314	-1.74721	-2.30303	-1.85786	0.409258
6.53266	-1.37515	-1.42207	-2.39894	-1.32028	-1.91415	-1.94573	-1.67002	-2.23559	-1.78524	0.405561
7.03518	-1.32037	-1.34349	-2.30696	-1.25278	-1.83067	-1.90511	-1.57546	-2.17651	-1.71392	0.403518
7.53769	-1.2487	-1.24698	-2.20983	-1.18256	-1.76319	-1.8469	-1.49575	-2.10148	-1.63692	0.402352
8.0402	-1.1945	-1.16744	-2.10204	-1.09836	-1.68715	-1.8055	-1.40888	-2.04362	-1.56344	0.401371
8.54271	-1.1238	-1.07667	-2.00932	-1.03063	-1.60823	-1.75285	-1.31338	-1.97912	-1.48675	0.403392
9.04523	-1.05738	-0.983938	-1.89729	-0.946315	-1.54197	-1.69828	-1.23414	-1.90953	-1.4086	0.40343
9.54774	-0.995859	-0.904058	-1.79549	-0.865933	-1.45717	-1.65598	-1.13942	-1.85629	-1.33377	0.40721
10.0503	-0.917685	-0.805753	-1.6928	-0.793271	-1.39014	-1.59513	-1.04888	-1.78628	-1.25374	0.410427
10.5528	-0.857565	-0.723456	-1.57841	-0.703484	-1.31225	-1.54948	-0.968735	-1.72606	-1.17743	0.413169
11.0553	-0.781445	-0.636535	-1.48202	-0.631579	-1.23476	-1.49828	-0.872112	-1.66978	-1.10081	0.420035
11.5578	-0.71035	-0.543483	-1.36889	-0.551324	-1.16804	-1.44017	-0.791099	-1.59917	-1.02157	0.42268
12.0603	-0.645139	-0.46859	-1.26568	-0.468424	-1.08395	-1.39857	-0.710002	-1.54665	-0.948377	0.429119
12.5628	-0.56415	-0.377057	-1.16647	-0.40199	-1.0191	-1.33928	-0.619366	-1.48319	-0.871326	0.435025
13.0653	-0.502493	-0.299384	-1.05515	-0.318835	-0.941457	-1.29217	-0.548945	-1.4187	-0.797142	0.438137
13.5678	-0.42586	-0.224406	-0.964348	-0.250862	-0.867759	-1.24602	-0.468192	-1.36788	-0.726915	0.44613
14.0704	-0.355463	-0.139628	-0.85951	-0.184481	-0.802774	-1.18874	-0.389774	-1.2994	-0.652471	0.448935
14.5729	-0.292108	-0.0762598	-0.763405	-0.109068	-0.72217	-1.15069	-0.327365	-1.24433	-0.585675	0.454007
15.0754	-0.21391	0.000838601	-0.675288	-0.0550575	-0.661813	-1.09751	-0.249741	-1.1888	-0.517661	0.459685
15.5779	-0.156178	0.0683562	-0.573972	0.0119514	-0.586992	-1.05212	-0.186138	-1.12198	-0.449634	0.460789
16.0804	-0.0842459	0.126868	-0.494152	0.0701864	-0.51954	-1.01385	-0.12776	-1.07363	-0.389516	0.466805
16.5829	-0.0194755	0.198824	-0.402443	0.117417	-0.458375	-0.960985	-0.0573133	-1.01119	-0.324193	0.468164
17.0854	0.0374233	0.249077	-0.317158	0.17845	-0.383665	-0.927877	-0.00726343	-0.952402	-0.265427	0.470188
17.5879	0.108498	0.309568	-0.243016	0.217952	-0.329615	-0.883431	0.0496414	-0.90404	-0.209305	0.473971
18.0905	0.158252	0.366487	-0.154366	0.263962	-0.259708	-0.841323	0.108592	-0.838462	-0.149571	0.472678
18.593	0.221691	0.409473	-0.0872754	0.30963	-0.200425	-0.811682	0.148847	-0.78925	-0.099874	0.475781
19.0955	0.27731	0.468712	-0.0105159	0.337137	-0.144805	-0.765225	0.203583	-0.7351	-0.046113	0.475351
19.598	0.324567	0.508367	0.0625064	0.380192	-0.0781497	-0.736983	0.247946	-0.67345	0.00437452	0.474544
20.1005	0.385649	0.553837	0.12158	0.406172	-0.0321329	-0.702214	0.282578	-0.629369	0.0482627	0.476097
20.603	0.424952	0.602145	0.196203	0.430588	0.030616	-0.663945	0.331268	-0.568787	0.0978801	0.4729
21.1055	0.477779	0.632738	0.249794	0.463105	0.0795568	-0.642202	0.360504	-0.516247	0.138129	0.473299
21.608	0.52249	0.680584	0.310558	0.474019	0.127426	-0.602971	0.392174	-0.469982	0.179287	0.471271
22.1106	0.558697	0.712594	0.370372	0.498612	0.183331	-0.578556	0.429633	-0.407888	0.220849	0.468252
22.6131	0.608666	0.745064	0.413678	0.513994	0.219021	-0.553077	0.446225	-0.363908	0.253708	0.467727
23.1156	0.63671	0.786251	0.473134	0.519612	0.271794	-0.51857	0.475068	-0.310569	0.291679	0.463181
23.6181	0.67836	0.807354	0.512595	0.539592	0.307855	-0.503096	0.497453	-0.253878	0.323279	0.461306
24.1206	0.711852	0.844764	0.556595	0.538687	0.345574	-0.471238	0.505953	-0.212516	0.352459	0.458127
24.6231	0.736939	0.871411	0.602656	0.546106	0.388249	-0.449408	0.52961	-0.153107	0.384057	0.453636
25.1256	0.775924	0.892823	0.630359	0.553692	0.412017	-0.432212	0.536256	-0.105539	0.407915	0.451543
25.6281	0.793077	0.927765	0.674792	0.544914	0.453216	-0.40142	0.541184	-0.0595163	0.434251	0.446633
26.1307	0.824098	0.941942	0.701231	0.553163	0.475809	-0.390438	0.555946	-1.13721e-05	0.457718	0.44336
26.6332	0.847116	0.969615	0.729842	0.545278	0.503421	-0.365916	0.549819	0.0408036	0.477497	0.439971
27.1357	0.862001	0.992409	0.763847	0.53805	0.533406	-0.345775	0.55381	0.0948249	0.499071	0.435575
27.6382	0.891051	1.00448	0.778305	0.539849	0.546914	-0.3357	0.556709	0.147641	0.516155	0.432986
28.1407	0.898508	1.0333	0.80974	0.521752	0.578178	-0.308932	0.543506	0.188092	0.533018	0.42938
28.6432	0.920178	1.04241	0.825607	0.519217	0.58972	-0.300964	0.546686	0.246531	0.548673	0.42665
29.1457	0.934103	1.06056	0.841028	0.508396	0.609532	-0.283751	0.537578	0.289311	0.562095	0.424308
29.6482	0.940236	1.07991	0.864813	0.490069	0.628898	-0.264898	0.523862	0.334439	0.574666	0.422299
30.1508	0.96085	1.08375	0.868006	0.487331	0.634233	-0.260617	0.524596	0.388539	0.585836	0.420778
30.6533	0.960173	1.10564	0.887654	0.465185	0.656649	-0.238205	0.506955	0.422962	0.595876	0.419519
31.1558	0.974066	1.11048	0.894198	0.453469	0.65807	-0.231789	0.497739	0.471922	0.60352	0.419277
31.6583	0.980496	1.11873	0.897346	0.442827	0.670135	-0.221452	0.493932	0.513217	0.611904	0.418216
32.1608	0.979468	1.13388	0.911318	0.417915	0.678261	-0.203764	0.473677	0.544104	0.616858	0.418853
32.6633	0.993201	1.12998	0.903868	0.411544	0.674545	-0.203979	0.470584	0.590105	0.62123	0.418929
33.1658	0.985904	1.14342	0.911608	0.390298	0.686219	-0.186655	0.461069	0.616145	0.626001	0.418452
33.6683	0.993443	1.14394	0.908661	0.371961	0.675658	-0.181226	0.444253	0.647502	0.625524	0.420081
34.1709	0.993722	1.14169	0.898985	0.363681	0.677487	-0.177827	0.445227	0.682213	0.628147	0.419025
34.6734	0.986784	1.1512	0.901854	0.337364	0.671782	-0.162248	0.430746	0.697832	0.626914	0.419543
35.1759	0.994801	1.13985	0.88255	0.328334	0.656917	-0.166254	0.421367	0.729251	0.623351	0.420132
35.6784	0.982004	1.14334	0.876593	0.311973	0.655887	-0.155039	0.42227	0.748334	0.623171	0.418008
36.1809	0.984273	1.13924	0.862696	0.290123	0.633057	-0.150384	0.405858	0.761676	0.615818	0.419094
36.6834	0.979499	1.12644	0.839479	0.284805	0.625521	-0.153384	0.404748	0.788341	0.611932	0.417228
37.1859	0.967791	1.12912	0.831128	0.261311	0.60888	-0.140387	0.401912	0.794496	0.606781	0.415472
37.6884	0.971298	1.11117	0.801756	0.249839	0.587884	-0.146535	0.388098	0.810976	0.59681	0.415634
38.191	0.954315	1.10414	0.784957	0.239958	0.580482	-0.141078	0.393082	0.82715	0.592876	0.411812
38.6935	0.952722	1.09562	0.764592	0.217327	0.553626	-0.135999	0.385477	0.828104	0.582684	0.41111
39.196	0.944413	1.07336	0.733684	0.214086	0.54529	-0.143287	0.378607	0.84656	0.574089	0.408726
39.6985	0.929521	1.06883	0.720428	0.196588	0.526893	-0.132169	0.385717	0.849953	0.56822	0.404856
40.201	0.930127	1.04599	0.688313	0.183381	0.508871	-0.137737	0.375401	0.853178	0.55594	0.403703
40.7035	0.910535	1.02918	0.667908	0.180483	0.503594	-0.136308	0.377359	0.867114	0.549984	0.398853
41.206	0.906536	1.01722	0.648483	0.160535	0.481227	-0.128881	0.38222	0.860938	0.541035	0.395798
41.7085	0.895979	0.987957	0.61758	0.158761	0.479719	-0.137148	0.372909	0.868642	0.53055	0.392086
42.2111	0.878944	0.977069	0.606738	0.149899	0.467077	-0.126206	0.381912	0.87143	0.525858	0.386362
42.7136	0.877405	0.952113	0.579782	0.136832	0.459113	-0.127648	0.381516	0.862781	0.515237	0.382567
43.2161	0.855627	0.927863	0.563546	0.140641	0.462389	-0.127216	0.376792	0.871215	0.508857	0.376048
43.7186	0.849282	0.914444	0.55303	0.126888	0.450835	-0.114884	0.388075	0.862036	0.503713	0.370284
44.2211	0.836148	0.882029	0.530605	0.126024	0.461355	-0.120069	0.381934	0.857828	0.494482	0.363996
44.7236	0.816231	0.86703	0.530365	0.126504	0.459113	-0.107359	0.383218	0.860914	0.492002	0.356386
45.2261	0.81142	0.843796	0.517316	0.114681	0.464614	-0.101953	0.390719	0.845909	0.485813	0.350007
45.7286	0.785973	0.816165	0.513709	0.121992	0.478363	-0.100667	0.380606	0.848022	0.48052	0.341933
46.2312	0.775565	0.804582	0.520203	0.114377	0.478416	-0.0834986	0.386175	0.841788	0.479701	0.334927
46.7337	0.758024	0.774476	0.513989	0.111146	0.499986	-0.0847686	0.385223	0.829606	0.47346	0.327643
47.2362	0.733547	0.75935	0.53048	0.117256	0.506316	-0.0717759	0.374571	0.83395	0.472962	0.320179
47.7387	0.724154	0.742735	0.53621	0.106034	0.522701	-0.0606122	0.380614	0.820265	0.471513	0.314147
48.2412	0.694449	0.71698	0.547874	0.112677	0.543905	-0.0590237	0.370316	0.817171	0.468043	0.307265
48.7437	0.680404	0.710656	0.571562	0.111178	0.553119	-0.03873	0.362494	0.818279	0.47112	0.302328
49.2462	0.660199	0.687645	0.579663	0.105349	0.583112	-0.0353259	0.364397	0.805126	0.468771	0.297643
49.7487	0.634474	0.675197	0.608282	0.115344	0.596042	-0.0221622	0.34727	0.811781	0.470778	0.293755
50.2513	0.625399	0.667567	0.626409	0.106854	0.621066	-0.0048286	0.343239	0.807746	0.474181	0.292234
50.7538	0.597938	0.646462	0.645198	0.110835	0.647025	-0.00179344	0.337122	0.80398	0.473346	0.290378
51.2563	0.587884	0.645853	0.676274	0.114732	0.662304	0.0203037	0.31778	0.815458	0.480074	0.291423
51.7588	0.573427	0.631726	0.688223	0.105934	0.696412	0.0275863	0.316024	0.809735	0.481133	0.293293
52.2613	0.554828	0.622571	0.717324	0.115406	0.71128	0.0378443	0.301415	0.819315	0.484998	0.295441
52.7638	0.553946	0.624075	0.736106	0.108777	0.739598	0.0566002	0.28567	0.829317	0.491761	0.301179
53.2663	0.535447	0.609366	0.750536	0.106199	0.764699	0.0568266	0.284134	0.82879	0.492	0.305128
53.7688	0.534759	0.614761	0.777965	0.111509	0.780911	0.0743581	0.265142	0.848316	0.500965	0.311477
54.2714	0.529976	0.611968	0.784687	0.098725	0.813939	0.0810341	0.257668	0.853896	0.503987	0.319248
54.7739	0.521143	0.609114	0.80665	0.103184	0.826706	0.0847734	0.254569	0.864094	0.508779	0.324078
55.2764	0.530101	0.622717	0.820922	0.0982524	0.854768	0.10202	0.237361	0.885481	0.518953	0.333661
55.7789	0.521473	0.619784	0.828058	0.0891201	0.876396	0.100042	0.238993	0.889574	0.52043	0.340052
56.2814	0.530616	0.634934	0.85042	0.0952181	0.892037	0.113306	0.233221	0.911079	0.532604	0.346547
56.7839	0.535676	0.647943	0.852429	0.0827809	0.922815	0.121807	0.223245	0.927703	0.5393	0.356653
57.2864	0.536602	0.655243	0.868318	0.0835061	0.933477	0.122164	0.231026	0.937099	0.545929	0.360903
57.7889	0.555306	0.682347	0.879945	0.0840053	0.961402	0.13975	0.223291	0.964925	0.561371	0.370132
58.2915	0.556368	0.693191	0.88214	0.0730087	0.980207	0.138895	0.223469	0.976096	0.565422	0.377727
58.794	0.575146	0.717425	0.901601	0.0811196	0.996339	0.14916	0.232516	0.996138	0.581181	0.382489
59.2965	0.589822	0.745012	0.90166	0.0740132	1.02571	0.160582	0.225348	1.02303	0.593147	0.393165
59.799	0.600231	0.761263	0.913892	0.0728897	1.03569	0.158844	0.23497	1.03433	0.601513	0.397976
60.3015	0.628334	0.798388	0.925352	0.0805736	1.06448	0.175898	0.240911	1.06497	0.622364	0.405773
60.804	0.638576	0.820976	0.925168	0.0719143	1.08165	0.176766	0.237836	1.0867	0.629947	0.415228
61.3065	0.666296	0.850932	0.943706	0.0820452	1.09949	0.183385	0.253233	1.10597	0.648132	0.419958
61.809	0.689656	0.889546	0.944086	0.0835964	1.12834	0.196952	0.254559	1.14186	0.666074	0.430373
62.3116	0.708392	0.912523	0.954501	0.0825919	1.13909	0.193738	0.258677	1.16025	0.67622	0.437913
62.8141	0.744563	0.955668	0.967617	0.0974078	1.16989	0.209221	0.274891	1.19192	0.701397	0.445042
63.3166	0.76249	0.987752	0.967253	0.0944323	1.18707	0.212603	0.27346	1.2262	0.713906	0.456212
63.8191	0.797555	1.02071	0.98682	0.105637	1.20841	0.216052	0.285678	1.24787	0.733591	0.463432
64.3216	0.827867	1.06705	0.990269	0.116588	1.23834	0.231821	0.298336	1.28982	0.757513	0.473207
64.8241	0.853033	1.09516	1.00174	0.116865	1.25183	0.229049	0.298103	1.31935	0.770641	0.48435
65.3266	0.895198	1.14088	1.01972	0.136489	1.2859	0.243183	0.316352	1.35124	0.798621	0.492472
65.8291	0.918514	1.18021	1.02301	0.140857	1.30432	0.250539	0.323388	1.39668	0.817189	0.504249
66.3317	0.958515	1.21385	1.0471	0.151949	1.32994	0.252151	0.32844	1.42449	0.838305	0.51534
66.8342	0.993308	1.26438	1.05753	0.171568	1.36113	0.270031	0.348538	1.46882	0.866912	0.524446
67.3367	1.02255	1.2959	1.07362	0.175239	1.37756	0.269068	0.351078	1.51081	0.884479	0.537959
67.8392	1.06856	1.34081	1.09961	0.198109	1.41431	0.281164	0.363568	1.54335	0.913685	0.548095
68.3417	1.0954	1.38474	1.10964	0.212156	1.43343	0.292048	0.380804	1.59513	0.937917	0.558781
68.8442	1.13874	1.41701	1.14036	0.224427	1.46228	0.291544	0.38216	1.63069	0.960902	0.572868
69.3467	1.17661	1.46801	1.15961	0.252485	1.49317	0.309318	0.400799	1.67216	0.99152	0.581255
69.8492	1.20859	1.50101	1.18121	0.262932	1.51096	0.309476	0.411606	1.7218	1.01345	0.594533
70.3518	1.257	1.54159	1.21501	0.288209	1.54781	0.317264	0.415416	1.75308	1.04192	0.60631
70.8543	1.28566	1.58645	1.2309	0.312897	1.56493	0.32923	0.435799	1.80134	1.0684	0.614475
71.3568	1.33026	1.6144	1.26579	0.327439	1.59348	0.324952	0.439173	1.84045	1.09199	0.629129
71.8593	1.3686	1.66082	1.29049	0.361361	1.61976	0.338851	0.44741	1.872	1.11991	0.636589
72.3618	1.40011	1.69179	1.31312	0.379648	1.63419	0.337742	0.463533	1.91875	1.14236	0.647202
72.8643	1.44711	1.7237	1.34891	0.404978	1.66527	0.337735	0.460782	1.94479	1.16666	0.659199
73.3668	1.47308	1.76475	1.36446	0.437972	1.67431	0.346524	0.471952	1.97868	1.18897	0.664408
73.8693	1.51378	1.78538	1.39619	0.454457	1.69579	0.335405	0.477972	2.01365	1.20908	0.677336
74.3719	1.54681	1.82245	1.41886	0.489381	1.71039	0.340188	0.471171	2.02994	1.22865	0.683876
74.8744	1.57152	1.84815	1.43493	0.513585	1.71468	0.333633	0.480202	2.06217	1.24486	0.691306
75.3769	1.61027	1.86787	1.46492	0.53474	1.73285	0.321216	0.472635	2.07863	1.26039	0.702566
75.8794	1.62632	1.90053	1.47317	0.569287	1.72755	0.321094	0.463586	2.09006	1.27145	0.706033
76.3819	1.65559	1.91088	1.49498	0.583491	1.73579	0.299213	0.464329	2.11176	1.28201	0.716861
76.8844	1.67545	1.93367	1.5098	0.61015	1.73317	0.289385	0.44408	2.11001	1.28822	0.72299
77.3869	1.6853	1.94989	1.51454	0.632417	1.72264	0.273031	0.433742	2.11825	1.29123	0.728513
77.8894	1.70743	1.95336	1.5345	0.641429	1.72337	0.244501	0.421959	2.12109	1.29345	0.738695
78.392	1.70497	1.97185	1.53273	0.666132	1.7004	0.230589	0.393788	2.10733	1.28847	0.741353
78.8945	1.71399	1.96786	1.54238	0.670764	1.6922	0.195158	0.381518	2.10855	1.28405	0.750423
79.397	1.71168	1.97057	1.54806	0.678969	1.66991	0.166665	0.356391	2.08974	1.274	0.755581
79.8995	1.69776	1.9716	1.54102	0.690015	1.64277	0.136909	0.326002	2.07025	1.25954	0.759565
80.402	1.69456	1.95382	1.55052	0.680404	1.62437	0.0896765	0.309095	2.05663	1.24488	0.768114
80.9045	1.66543	1.95122	1.53902	0.685345	1.58311	0.0577393	0.27278	2.01975	1.2218	0.769065
81.407	1.64681	1.92779	1.53645	0.674795	1.55784	0.00640091	0.243691	1.99531	1.19864	0.776266
81.9095	1.61589	1.90444	1.53273	0.658149	1.51604	-0.0439304	0.218568	1.96012	1.17025	0.779621
82.4121	1.57291	1.88438	1.51327	0.651009	1.47283	-0.0902833	0.175653	1.91215	1.13649	0.781064
82.9146	1.54018	1.84129	1.51034	0.620403	1.43571	-0.15765	0.148363	1.87744	1.10201	0.787949
83.4171	1.4815	1.81215	1.48642	0.600235	1.37713	-0.210286	0.113047	1.82009	1.06004	0.786063
83.9196	1.43359	1.76598	1.46734	0.572704	1.33504	-0.277853	0.068958	1.76661	1.01655	0.790408
84.4221	1.37383	1.71353	1.44855	0.530923	1.27407	-0.349585	0.0408339	1.71444	0.968324	0.791833
84.9246	1.30312	1.6693	1.41033	0.503391	1.21482	-0.41154	-0.00450266	1.64124	0.91577	0.788931
85.4271	1.24379	1.60054	1.38759	0.454759	1.15874	-0.494767	-0.0465805	1.58264	0.86084	0.793456
85.9296	1.16031	1.5438	1.34435	0.41032	1.08339	-0.564052	-0.0805384	1.50964	0.800903	0.788409
86.4322	1.08949	1.47623	1.30248	0.368339	1.02527	-0.641169	-0.133628	1.42977	0.739598	0.788009
86.9347	1.00897	1.39757	1.26358	0.30735	0.947608	-0.726011	-0.173245	1.36195	0.673471	0.787744
87.4372	0.920017	1.33218	1.20389	0.262684	0.876319	-0.795152	-0.216267	1.27229	0.606996	0.779894
87.9397	0.844718	1.24425	1.16032	0.204441	0.807114	-0.882567	-0.271136	1.1927	0.537481	0.780584
88.4422	0.74812	1.16638	1.09963	0.144093	0.723478	-0.956882	-0.308133	1.11211	0.466099	0.773014
88.9447	0.666852	1.08611	1.0393	0.0963303	0.659447	-1.02982	-0.357885	1.01676	0.397137	0.766185
89.4472	0.578968	0.992551	0.987015	0.0299737	0.578033	-1.11164	-0.406417	0.939852	0.323542	0.763112
89.9497	0.486134	0.917617	0.915717	-0.0204968	0.509369	-1.17178	-0.440458	0.849183	0.25566	0.750434
90.4523	0.410455	0.82619	0.863192	-0.0730843	0.443674	-1.24372	-0.490148	0.761197	0.187219	0.744931
90.9548	0.317814	0.74396	0.799711	-0.132485	0.370332	-1.30306	-0.52545	0.686858	0.11971	0.734838
91.4573	0.244708	0.670112	0.73758	-0.17093	0.31988	-1.3505	-0.555112	0.596864	0.0615757	0.721348
91.9598	0.169823	0.584328	0.690138	-0.222428	0.255796	-1.40576	-0.594694	0.526031	0.000403774	0.713944
92.4623	0.095001	0.522732	0.627282	-0.260863	0.211122	-1.43445	-0.611666	0.456134	-0.0493382	0.697827
92.9648	0.0423061	0.454185	0.586334	-0.288558	0.170815	-1.46646	-0.632353	0.382304	-0.0939283	0.685592
93.4673	-0.0218608	0.394577	0.541514	-0.325272	0.129649	-1.48709	-0.650778	0.33304	-0.135778	0.672988
93.9698	-0.0616278	0.354286	0.49915	-0.336456	0.113859	-1.48629	-0.646582	0.274998	-0.161082	0.654631
94.4724	-0.0979843	0.305015	0.477611	-0.351604	0.0876781	-1.49163	-0.651574	0.231238	-0.186407	0.642213
94.9749	-0.129841	0.282888	0.444003	-0.358848	0.0858557	-1.46855	-0.641041	0.204152	-0.197673	0.624137
95.4774	-0.135581	0.263154	0.433901	-0.344656	0.0882356	-1.44072	-0.615693	0.169498	-0.197733	0.606298
95.9799	-0.14935	0.249709	0.425734	-0.33974	0.0943718	-1.40481	-0.598396	0.16177	-0.195088	0.590822
96.4824	-0.136555	0.262559	0.419266	-0.310791	0.125653	-1.34121	-0.556745	0.156089	-0.172716	0.569494
96.9849	-0.118564	0.267662	0.437247	-0.276657	0.147191	-1.2829	-0.512123	0.154557	-0.147949	0.551876
97.4874	-0.0958431	0.297274	0.444418	-0.242691	0.19475	-1.1989	-0.468137	0.178768	-0.111295	0.532013
97.9899	-0.0473421	0.335192	0.473222	-0.182924	0.243343	-1.10446	-0.399386	0.194437	-0.0609903	0.509707
98.4925	-0.00966891	0.371656	0.506621	-0.133636	0.296202	-1.01056	-0.3395	0.228065	-0.0113527	0.491056
98.995	0.0580134	0.438162	0.544814	-0.0610146	0.372073	-0.883177	-0.260195	0.273507	0.0602729	0.467177
99.4975	0.129294	0.503074	0.594355	0.0172294	0.447042	-0.74902	-0.176978	0.318913	0.135489	0.442461
100	0.146977	0.540692	0.587949	0.0217801	0.510802	-0.678171	-0.178354	0.366749	0.164803	0.435886

## Sheet: M2_LeftLeg_NH
StancePhase	NEleL_Meas1	NEleL_Meas2	NEleL_Meas3	NEleL_Meas4	NEleL_Meas5	NEleL_Meas6	NEleL_Meas7	NEleL_Meas8	NEleL_Meas9	NEleL_Mean	NEleL_SD
0	-0.631519	0.135416	-0.581495	-0.407279	-0.768919	-0.580635	-0.945067	-0.423088	-1.56509	-0.640852	0.45757
0.502513	-0.656271	0.122399	-0.639088	-0.42135	-0.820761	-0.629494	-1.01874	-0.461084	-1.62456	-0.683216	0.473036
1.00503	-0.676165	0.105979	-0.696136	-0.434943	-0.907216	-0.67582	-1.09653	-0.498415	-1.68472	-0.729329	0.490378
1.50754	-0.702704	0.0953791	-0.737413	-0.456168	-1.00001	-0.718752	-1.15769	-0.522107	-1.74092	-0.771153	0.507803
2.01005	-0.72571	0.0685202	-0.788681	-0.464644	-1.08418	-0.763549	-1.231	-0.55625	-1.79991	-0.816156	0.524068
2.51256	-0.741216	0.0492577	-0.825572	-0.470561	-1.17213	-0.79526	-1.29649	-0.57675	-1.8474	-0.852902	0.5409
3.01508	-0.766204	0.0234379	-0.861417	-0.480221	-1.26878	-0.836496	-1.35831	-0.597049	-1.90541	-0.894496	0.559106
3.51759	-0.77597	-0.0113091	-0.898174	-0.472782	-1.35385	-0.86316	-1.42657	-0.619293	-1.95072	-0.930204	0.575206
4.0201	-0.788896	-0.0369272	-0.918548	-0.470377	-1.44915	-0.889538	-1.47907	-0.625912	-1.99752	-0.961771	0.594189
4.52261	-0.798994	-0.0774788	-0.945899	-0.460306	-1.54125	-0.91496	-1.5386	-0.64043	-2.04519	-0.995901	0.612115
5.02513	-0.795128	-0.113972	-0.962586	-0.438103	-1.62619	-0.924933	-1.58948	-0.644927	-2.08001	-1.01948	0.630323
5.52764	-0.798974	-0.149871	-0.972385	-0.422845	-1.72149	-0.942678	-1.63233	-0.642984	-2.12461	-1.04535	0.65138
6.03015	-0.787708	-0.197946	-0.988677	-0.391891	-1.80453	-0.944949	-1.68102	-0.648008	-2.15653	-1.06681	0.670229
6.53266	-0.77493	-0.234814	-0.989563	-0.360486	-1.89013	-0.94643	-1.71296	-0.637717	-2.1903	-1.08193	0.692498
7.03518	-0.763501	-0.282191	-0.996811	-0.331183	-1.97918	-0.947523	-1.75038	-0.633956	-2.22611	-1.1012	0.714868
7.53769	-0.736935	-0.330447	-1.00225	-0.287518	-2.05597	-0.934161	-1.78174	-0.628467	-2.25055	-1.112	0.736941
8.0402	-0.719807	-0.372052	-0.998905	-0.25392	-2.14308	-0.9303	-1.80433	-0.614097	-2.28657	-1.12479	0.762558
8.54271	-0.693107	-0.427612	-1.00787	-0.214406	-2.22404	-0.91308	-1.83555	-0.612251	-2.3118	-1.13775	0.786082
9.04523	-0.663954	-0.473406	-1.00653	-0.170904	-2.30097	-0.89737	-1.85237	-0.60018	-2.34064	-1.14515	0.812005
9.54774	-0.642807	-0.523999	-1.00938	-0.139555	-2.38764	-0.883801	-1.87553	-0.592589	-2.37304	-1.1587	0.838508
10.0503	-0.608457	-0.580663	-1.01844	-0.0973203	-2.46212	-0.857995	-1.89695	-0.591801	-2.39536	-1.16768	0.86367
10.5528	-0.58487	-0.626359	-1.01692	-0.0637227	-2.54263	-0.843831	-1.91013	-0.580864	-2.43019	-1.17772	0.891496
11.0553	-0.557674	-0.684684	-1.02846	-0.034924	-2.62439	-0.817939	-1.93466	-0.583844	-2.45499	-1.19128	0.917435
11.5578	-0.526108	-0.73661	-1.03469	0.00186014	-2.69608	-0.794868	-1.94715	-0.582231	-2.48395	-1.19998	0.944156
12.0603	-0.506653	-0.786479	-1.03979	0.0232628	-2.77882	-0.774913	-1.96588	-0.580227	-2.51693	-1.21405	0.971491
12.5628	-0.475458	-0.846146	-1.0561	0.0500454	-2.85314	-0.743378	-1.98615	-0.590403	-2.54031	-1.22678	0.997152
13.0653	-0.453581	-0.892993	-1.0612	0.074953	-2.92635	-0.724067	-1.99788	-0.589981	-2.5766	-1.23863	1.02429
13.5678	-0.433166	-0.948614	-1.07667	0.0876407	-3.00724	-0.693448	-2.02247	-0.600831	-2.60335	-1.25535	1.05026
14.0704	-0.405927	-1.00285	-1.09281	0.110494	-3.07576	-0.666055	-2.03695	-0.613111	-2.6347	-1.26863	1.07603
14.5729	-0.393143	-1.04912	-1.10284	0.121349	-3.15228	-0.642195	-2.05697	-0.619889	-2.67048	-1.28506	1.10226
15.0754	-0.37081	-1.10723	-1.12683	0.130455	-3.22699	-0.607063	-2.08147	-0.641497	-2.69708	-1.30317	1.12729
15.5779	-0.355093	-1.154	-1.14161	0.145425	-3.29367	-0.584569	-2.09713	-0.654354	-2.73686	-1.3191	1.15264
16.0804	-0.345434	-1.2044	-1.16204	0.145368	-3.37079	-0.551087	-2.12661	-0.673454	-2.76735	-1.33953	1.17752
16.5829	-0.326792	-1.25916	-1.18909	0.153639	-3.43728	-0.521218	-2.14786	-0.699693	-2.80259	-1.35889	1.20179
17.0854	-0.323167	-1.30232	-1.20655	0.157534	-3.50492	-0.495344	-2.17341	-0.716518	-2.84223	-1.37855	1.2259
17.5879	-0.312809	-1.35715	-1.23778	0.152661	-3.57702	-0.458622	-2.2057	-0.747561	-2.87267	-1.40185	1.2495
18.0905	-0.305452	-1.4048	-1.26385	0.158508	-3.63645	-0.435154	-2.2285	-0.773529	-2.91598	-1.4228	1.27233
18.593	-0.308045	-1.4504	-1.28967	0.151384	-3.70419	-0.401223	-2.26506	-0.799332	-2.94968	-1.44625	1.2948
19.0955	-0.300339	-1.50515	-1.32652	0.146689	-3.76613	-0.37152	-2.29478	-0.836371	-2.98762	-1.4713	1.3166
19.598	-0.306834	-1.54721	-1.35224	0.145992	-3.82126	-0.3464	-2.32685	-0.862125	-3.02929	-1.49402	1.33721
20.1005	-0.310263	-1.59815	-1.38839	0.131988	-3.88446	-0.310907	-2.36708	-0.898432	-3.06108	-1.52075	1.35772
20.603	-0.313041	-1.64743	-1.42432	0.12875	-3.93454	-0.289203	-2.39678	-0.934478	-3.10478	-1.5462	1.37669
21.1055	-0.329012	-1.68932	-1.45398	0.118918	-3.98703	-0.257382	-2.43921	-0.964154	-3.13801	-1.57102	1.39492
21.608	-0.334647	-1.74287	-1.49652	0.10423	-4.04016	-0.230167	-2.47578	-1.00689	-3.17444	-1.59969	1.41267
22.1106	-0.352503	-1.78523	-1.52871	0.10001	-4.08093	-0.207825	-2.51209	-1.03916	-3.21352	-1.62444	1.42843
22.6131	-0.371267	-1.83165	-1.5657	0.0827315	-4.13014	-0.175303	-2.55724	-1.07632	-3.24173	-1.65185	1.44435
23.1156	-0.385688	-1.88219	-1.60735	0.0719439	-4.17089	-0.1568	-2.59069	-1.11828	-3.28071	-1.68007	1.4587
23.6181	-0.414977	-1.92179	-1.63817	0.0632282	-4.2076	-0.128251	-2.63521	-1.14928	-3.30831	-1.70448	1.47208
24.1206	-0.434715	-1.9733	-1.68088	0.0440561	-4.25145	-0.104413	-2.67484	-1.19241	-3.33815	-1.73401	1.48554
24.6231	-0.463442	-2.01804	-1.71626	0.0376265	-4.28261	-0.0854754	-2.71164	-1.22812	-3.36987	-1.75976	1.49703
25.1256	-0.497231	-2.06188	-1.74978	0.0231428	-4.31972	-0.0563197	-2.758	-1.26201	-3.39016	-1.78577	1.50895
25.6281	-0.523849	-2.11549	-1.79176	0.00817744	-4.35642	-0.0411852	-2.79216	-1.30454	-3.42076	-1.81533	1.51991
26.1307	-0.566106	-2.15786	-1.82062	0.00286039	-4.38438	-0.0158956	-2.83612	-1.33389	-3.43994	-1.83911	1.53011
26.6332	-0.600645	-2.21067	-1.85774	-0.0148101	-4.42319	0.00473358	-2.87702	-1.37184	-3.46144	-1.86807	1.541
27.1357	-0.639753	-2.26305	-1.89197	-0.0226507	-4.45375	0.0205414	-2.91345	-1.40721	-3.48532	-1.89518	1.55071
27.6382	-0.686262	-2.31019	-1.91808	-0.0308309	-4.48544	0.0466494	-2.96075	-1.43482	-3.49845	-1.9198	1.56135
28.1407	-0.721617	-2.37045	-1.95445	-0.0466124	-4.52477	0.0587224	-2.9964	-1.47351	-3.52278	-1.95021	1.57197
28.6432	-0.769296	-2.4213	-1.97826	-0.0492509	-4.55396	0.0809438	-3.04088	-1.50023	-3.53671	-1.97433	1.58271
29.1457	-0.809334	-2.4783	-2.0049	-0.0618207	-4.59342	0.0983581	-3.08448	-1.53079	-3.55399	-2.00208	1.59464
29.6482	-0.846771	-2.54068	-2.03372	-0.0716732	-4.63208	0.110702	-3.1222	-1.56461	-3.57466	-2.03063	1.60642
30.1508	-0.8916	-2.59419	-2.05002	-0.0745684	-4.6665	0.133015	-3.17166	-1.58688	-3.58554	-2.05422	1.6195
30.6533	-0.921497	-2.66107	-2.07625	-0.0898885	-4.71336	0.140768	-3.21	-1.6205	-3.60849	-2.08448	1.6329
31.1558	-0.959077	-2.72232	-2.09329	-0.0942774	-4.75217	0.158163	-3.25561	-1.64609	-3.62188	-2.10962	1.64704
31.6583	-0.990278	-2.78438	-2.10727	-0.103103	-4.79633	0.170131	-3.30207	-1.67001	-3.63936	-2.13585	1.66204
32.1608	-1.01281	-2.85664	-2.12806	-0.117963	-4.84676	0.176492	-3.34094	-1.70231	-3.66092	-2.16555	1.6773
32.6633	-1.04302	-2.91867	-2.1348	-0.121698	-4.88863	0.19237	-3.39168	-1.72188	-3.67336	-2.18904	1.69371
33.1658	-1.05707	-2.99171	-2.14904	-0.138135	-4.94239	0.193316	-3.43173	-1.75069	-3.69842	-2.21843	1.71015
33.6683	-1.07455	-3.06421	-2.15962	-0.149945	-4.99273	0.203742	-3.47703	-1.77726	-3.71447	-2.24512	1.72771
34.1709	-1.0887	-3.13217	-2.16218	-0.158724	-5.0412	0.208624	-3.52468	-1.79719	-3.7351	-2.27015	1.74554
34.6734	-1.09025	-3.21284	-2.17505	-0.179509	-5.10032	0.207967	-3.56317	-1.82883	-3.76024	-2.30025	1.76389
35.1759	-1.10051	-3.28405	-2.17588	-0.188758	-5.14967	0.216936	-3.61339	-1.84928	-3.77669	-2.32459	1.78321
35.6784	-1.09654	-3.36145	-2.18073	-0.205682	-5.20566	0.211163	-3.65372	-1.87469	-3.80612	-2.3526	1.80212
36.1809	-1.09313	-3.44319	-2.1888	-0.225675	-5.26369	0.215136	-3.69732	-1.9038	-3.82691	-2.38082	1.82243
36.6834	-1.09131	-3.51589	-2.18614	-0.236103	-5.31295	0.213822	-3.74484	-1.92243	-3.85263	-2.40539	1.84221
37.1859	-1.07555	-3.60073	-2.19531	-0.259794	-5.37247	0.207316	-3.78195	-1.9531	-3.88314	-2.43497	1.86246
37.6884	-1.06956	-3.67855	-2.19712	-0.275874	-5.42399	0.210752	-3.83039	-1.97619	-3.90536	-2.4607	1.88338
38.191	-1.05312	-3.75614	-2.19839	-0.291699	-5.47372	0.199809	-3.86988	-1.9986	-3.94084	-2.48695	1.90307
38.6935	-1.03439	-3.84161	-2.20856	-0.317082	-5.52938	0.198962	-3.91043	-2.02954	-3.96806	-2.51557	1.92429
39.196	-1.0218	-3.91551	-2.20704	-0.33003	-5.57215	0.193152	-3.95611	-2.04824	-4.00062	-2.53982	1.94411
39.6985	-0.99496	-3.99859	-2.21563	-0.352416	-5.62033	0.182477	-3.99014	-2.07654	-4.03839	-2.56717	1.96411
40.201	-0.977642	-4.0792	-2.22251	-0.373951	-5.66479	0.181984	-4.03452	-2.10233	-4.06843	-2.59349	1.98468
40.7035	-0.954407	-4.15432	-2.22387	-0.38741	-5.69946	0.167326	-4.07081	-2.12186	-4.11225	-2.61745	2.00318
41.206	-0.925998	-4.24029	-2.2375	-0.413246	-5.74129	0.162868	-4.10569	-2.15279	-4.14832	-2.6447	2.02342
41.7085	-0.907459	-4.31561	-2.2408	-0.428572	-5.7709	0.153447	-4.14653	-2.17242	-4.19013	-2.66877	2.04171
42.2111	-0.875545	-4.39577	-2.25021	-0.446053	-5.79897	0.139046	-4.17455	-2.19722	-4.23712	-2.69293	2.05973
42.7136	-0.851766	-4.47806	-2.26401	-0.469916	-5.82891	0.13453	-4.21153	-2.22521	-4.27615	-2.719	2.07836
43.2161	-0.827105	-4.54987	-2.26871	-0.481253	-5.84488	0.115406	-4.24139	-2.24286	-4.32811	-2.74097	2.09392
43.7186	-0.794983	-4.63116	-2.2866	-0.503377	-5.86644	0.105839	-4.26738	-2.27225	-4.37129	-2.76529	2.11093
44.2211	-0.775927	-4.70286	-2.29794	-0.521297	-5.881	0.0904622	-4.30011	-2.29348	-4.41888	-2.789	2.12533
44.7236	-0.746475	-4.77179	-2.31017	-0.53378	-5.8875	0.0690692	-4.31941	-2.31398	-4.47024	-2.80936	2.1383
45.2261	-0.724101	-4.84481	-2.33183	-0.558005	-5.90027	0.0562765	-4.34648	-2.3422	-4.51248	-2.83377	2.15145
45.7286	-0.707391	-4.90299	-2.34259	-0.570878	-5.89968	0.027361	-4.36813	-2.35805	-4.56647	-2.85431	2.16015
46.2312	-0.683109	-4.96588	-2.36436	-0.589971	-5.90011	0.00624358	-4.38431	-2.38353	-4.61093	-2.87511	2.16922
46.7337	-0.675244	-5.02114	-2.38467	-0.614349	-5.90035	-0.0227768	-4.40877	-2.40657	-4.65917	-2.89923	2.17467
47.2362	-0.662109	-5.06573	-2.40064	-0.629888	-5.88795	-0.0601181	-4.42054	-2.42461	-4.71078	-2.91804	2.17681
47.7387	-0.655199	-5.11431	-2.42962	-0.660724	-5.88257	-0.0914839	-4.43987	-2.45542	-4.75319	-2.94249	2.17797
48.2412	-0.660496	-5.14581	-2.44938	-0.688775	-5.86874	-0.141798	-4.4568	-2.47711	-4.80726	-2.96624	2.17294
48.7437	-0.659187	-5.175	-2.47718	-0.719506	-5.85045	-0.187189	-4.46807	-2.50719	-4.8521	-2.98843	2.16645
49.2462	-0.676191	-5.19901	-2.5109	-0.766295	-5.83898	-0.243552	-4.49026	-2.54372	-4.90107	-3.01889	2.15529
49.7487	-0.69353	-5.20609	-2.53812	-0.807087	-5.81579	-0.310963	-4.50212	-2.57442	-4.954	-3.04468	2.1391
50.2513	-0.715422	-5.21587	-2.58123	-0.863197	-5.7987	-0.37511	-4.52257	-2.62176	-4.99855	-3.07693	2.12119
50.7538	-0.754306	-5.21038	-2.62039	-0.92724	-5.78222	-0.460357	-4.54516	-2.66594	-5.05566	-3.11352	2.09669
51.2563	-0.787204	-5.19683	-2.66398	-0.989653	-5.75797	-0.542239	-4.56352	-2.7154	-5.10458	-3.14682	2.07017
51.7588	-0.837	-5.18256	-2.71957	-1.07185	-5.74447	-0.636185	-4.5965	-2.77768	-5.15853	-3.19159	2.03977
52.2613	-0.890505	-5.14967	-2.76715	-1.15141	-5.72303	-0.741047	-4.62253	-2.8328	-5.21692	-3.23278	2.00462
52.7638	-0.943838	-5.11808	-2.82829	-1.23829	-5.70165	-0.842234	-4.6581	-2.90231	-5.26711	-3.27777	1.9687
53.2663	-1.01413	-5.07663	-2.88915	-1.33813	-5.68617	-0.962822	-4.69894	-2.97234	-5.32919	-3.32972	1.92775
53.7688	-1.07644	-5.0231	-2.94725	-1.43019	-5.65878	-1.07796	-4.73473	-3.04048	-5.38199	-3.37455	1.88566
54.2714	-1.14942	-4.97344	-3.01812	-1.53604	-5.63839	-1.20246	-4.78461	-3.1222	-5.4381	-3.4292	1.84191
54.7739	-1.22644	-4.90773	-3.07893	-1.64176	-5.61429	-1.3344	-4.82662	-3.19479	-5.49645	-3.48016	1.79501
55.2764	-1.29669	-4.84188	-3.14629	-1.74314	-5.58244	-1.45943	-4.8739	-3.27501	-5.54431	-3.52923	1.74918
55.7789	-1.38134	-4.7742	-3.21589	-1.85728	-5.55894	-1.59977	-4.92471	-3.3587	-5.60127	-3.58579	1.70075
56.2814	-1.4572	-4.6934	-3.27561	-1.96096	-5.52395	-1.73104	-4.96561	-3.43403	-5.6464	-3.63202	1.65244
56.7839	-1.53797	-4.6203	-3.34598	-2.0686	-5.48993	-1.86778	-5.01623	-3.52173	-5.69209	-3.68451	1.60466
57.2864	-1.6252	-4.53696	-3.40673	-2.18015	-5.45827	-2.00801	-5.05581	-3.60173	-5.73747	-3.73448	1.55499
57.7889	-1.70262	-4.45121	-3.46637	-2.2795	-5.41417	-2.13787	-5.09455	-3.68289	-5.77009	-3.7777	1.50752
58.2915	-1.79354	-4.37092	-3.53123	-2.38843	-5.37759	-2.27903	-5.13446	-3.77154	-5.80955	-3.82848	1.45908
58.794	-1.8781	-4.27771	-3.58246	-2.48995	-5.33415	-2.40787	-5.16011	-3.84916	-5.8354	-3.86832	1.41113
59.2965	-1.96343	-4.19247	-3.64124	-2.58602	-5.28484	-2.53869	-5.19219	-3.93701	-5.8599	-3.91064	1.36527
59.799	-2.05808	-4.10333	-3.69412	-2.68991	-5.24291	-2.6699	-5.21237	-4.02158	-5.88251	-3.95274	1.31813
60.3015	-2.14155	-4.00819	-3.7398	-2.77995	-5.18862	-2.78826	-5.2282	-4.10182	-5.89081	-3.98524	1.27393
60.804	-2.23661	-3.92325	-3.79352	-2.87428	-5.13837	-2.91536	-5.24578	-4.19259	-5.90442	-4.02491	1.23024
61.3065	-2.32839	-3.8274	-3.83394	-2.96825	-5.08921	-3.02861	-5.24803	-4.27254	-5.90327	-4.05552	1.18705
61.809	-2.41685	-3.73738	-3.87826	-3.051	-5.03037	-3.14231	-5.25619	-4.35865	-5.89955	-4.08562	1.14766
62.3116	-2.51654	-3.65068	-3.92282	-3.14361	-4.98215	-3.25549	-5.25452	-4.44652	-5.89322	-4.11839	1.10749
62.8141	-2.60476	-3.5558	-3.95708	-3.22712	-4.92747	-3.35548	-5.2476	-4.52565	-5.87192	-4.14143	1.07096
63.3166	-2.70145	-3.47438	-4.00194	-3.30911	-4.87276	-3.46392	-5.24525	-4.616	-5.85566	-4.17116	1.03675
63.8191	-2.79794	-3.38747	-4.03833	-3.39853	-4.82779	-3.5591	-5.22894	-4.69812	-5.82477	-4.19567	1.00287
64.3216	-2.88711	-3.30415	-4.07582	-3.47595	-4.77393	-3.65531	-5.21999	-4.78128	-5.7916	-4.21835	0.974705
64.8241	-2.98787	-3.23246	-4.12101	-3.56183	-4.73087	-3.75214	-5.20548	-4.87098	-5.75679	-4.2466	0.946478
65.3266	-3.07766	-3.15412	-4.15617	-3.64675	-4.69095	-3.83723	-5.18699	-4.94973	-5.70816	-4.26753	0.922219
65.8291	-3.17181	-3.09195	-4.20281	-3.72489	-4.64817	-3.93221	-5.17785	-5.03805	-5.66644	-4.29491	0.902159
66.3317	-3.26872	-3.03359	-4.24758	-3.81477	-4.62176	-4.01571	-5.15842	-5.1223	-5.61236	-4.32169	0.881831
66.8342	-3.3552	-2.97842	-4.28999	-3.89572	-4.59246	-4.10178	-5.14949	-5.20206	-5.55877	-4.3471	0.868006
67.3367	-3.45274	-2.94342	-4.34477	-3.97968	-4.57198	-4.18997	-5.14066	-5.29107	-5.50715	-4.38016	0.854193
67.8392	-3.5411	-2.90681	-4.39075	-4.06994	-4.56514	-4.26784	-5.13001	-5.36875	-5.44547	-4.40954	0.842963
68.3417	-3.6297	-2.88704	-4.44519	-4.1498	-4.55528	-4.35658	-5.13304	-5.45181	-5.39537	-4.44487	0.835863
68.8442	-3.72393	-2.88006	-4.50329	-4.24013	-4.56351	-4.43492	-5.12875	-5.53536	-5.33761	-4.48306	0.826786
69.3467	-3.80589	-2.87469	-4.55482	-4.32696	-4.57639	-4.51658	-5.13612	-5.60979	-5.28542	-4.52074	0.822479
69.8492	-3.89743	-2.89237	-4.6195	-4.40956	-4.59255	-4.60093	-5.14707	-5.69403	-5.24028	-4.56597	0.817162
70.3518	-3.98245	-2.91193	-4.67752	-4.50254	-4.62677	-4.67556	-5.15605	-5.76903	-5.1897	-4.61017	0.812058
70.8543	-4.06356	-2.94321	-4.73845	-4.58502	-4.65757	-4.76122	-5.18022	-5.8441	-5.15522	-4.65873	0.809558
71.3568	-4.15222	-2.99145	-4.80722	-4.67245	-4.69977	-4.83674	-5.19792	-5.92385	-5.11652	-4.7109	0.803764
71.8593	-4.2276	-3.03741	-4.86641	-4.76271	-4.75088	-4.91546	-5.22595	-5.99164	-5.08651	-4.76273	0.80054
72.3618	-4.30959	-3.10276	-4.93661	-4.84305	-4.79718	-4.99658	-5.25886	-6.06722	-5.06561	-4.81972	0.795593
72.8643	-4.3876	-3.17162	-5.00357	-4.93357	-4.85831	-5.06766	-5.2879	-6.13692	-5.04078	-4.87644	0.789527
73.3668	-4.45735	-3.24337	-5.06719	-5.01711	-4.91643	-5.14899	-5.33165	-6.20073	-5.03304	-4.9351	0.784947
73.8693	-4.53519	-3.33142	-5.14064	-5.09789	-4.97513	-5.2195	-5.36865	-6.27123	-5.02139	-4.99567	0.777059
74.3719	-4.59956	-3.41273	-5.20298	-5.18591	-5.04412	-5.29219	-5.4132	-6.32835	-5.01866	-5.0553	0.770627
74.8744	-4.66662	-3.50467	-5.27093	-5.26141	-5.10297	-5.36613	-5.46268	-6.38804	-5.0247	-5.11646	0.762629
75.3769	-4.73234	-3.60007	-5.33862	-5.34197	-5.16894	-5.42893	-5.50519	-6.44462	-5.02645	-5.17635	0.753203
75.8794	-4.7862	-3.68826	-5.39641	-5.42036	-5.23431	-5.50049	-5.5599	-6.48869	-5.04465	-5.23548	0.744835
76.3819	-4.84776	-3.78801	-5.4626	-5.48818	-5.2901	-5.56003	-5.60586	-6.53764	-5.0581	-5.29314	0.73345
76.8844	-4.89679	-3.87758	-5.51731	-5.56326	-5.3538	-5.62024	-5.65422	-6.57232	-5.07959	-5.34835	0.722811
77.3869	-4.94416	-3.96664	-5.56983	-5.62634	-5.40558	-5.68026	-5.70521	-6.60134	-5.10851	-5.40087	0.710834
77.8894	-4.99239	-4.05829	-5.62367	-5.68578	-5.45337	-5.72777	-5.7443	-6.62801	-5.13177	-5.44948	0.696848
78.392	-5.02558	-4.13455	-5.66187	-5.7465	-5.50185	-5.78238	-5.79107	-6.63582	-5.16954	-5.49435	0.683736
78.8945	-5.06412	-4.21556	-5.70369	-5.79075	-5.53289	-5.82354	-5.82619	-6.643	-5.20034	-5.53334	0.667479
79.397	-5.09065	-4.28559	-5.73464	-5.83688	-5.56476	-5.86355	-5.85778	-6.6356	-5.23656	-5.56733	0.651294
79.8995	-5.10933	-4.34463	-5.75461	-5.87317	-5.58576	-5.90153	-5.88958	-6.61305	-5.27698	-5.59429	0.634483
80.402	-5.1286	-4.40479	-5.77562	-5.89544	-5.5916	-5.92489	-5.90496	-6.58691	-5.30825	-5.61345	0.614917
80.9045	-5.12877	-4.44451	-5.77735	-5.91826	-5.59722	-5.95277	-5.92372	-6.53741	-5.34978	-5.62553	0.597356
81.407	-5.12901	-4.48043	-5.7758	-5.9214	-5.58246	-5.96459	-5.92857	-6.47963	-5.37989	-5.62686	0.577317
81.9095	-5.11698	-4.5058	-5.76513	-5.91637	-5.5591	-5.97202	-5.92433	-6.40833	-5.41045	-5.61983	0.557785
82.4121	-5.09007	-4.51093	-5.73606	-5.90345	-5.52788	-5.97416	-5.91802	-6.31419	-5.44001	-5.60164	0.540677
82.9146	-5.06237	-4.51401	-5.70648	-5.86786	-5.4739	-5.95816	-5.89124	-6.2149	-5.45536	-5.57159	0.521088
83.4171	-5.01291	-4.49487	-5.65735	-5.82827	-5.41624	-5.94296	-5.86351	-6.09241	-5.47564	-5.53158	0.507199
83.9196	-4.95822	-4.46306	-5.59794	-5.7705	-5.34061	-5.90825	-5.82019	-5.95547	-5.47975	-5.47711	0.493618
84.4221	-4.89281	-4.42244	-5.53255	-5.69512	-5.24743	-5.86538	-5.76268	-5.80916	-5.47945	-5.41189	0.48236
84.9246	-4.80798	-4.35609	-5.44501	-5.61479	-5.14957	-5.81412	-5.70147	-5.63735	-5.47389	-5.33337	0.478973
85.4271	-4.72269	-4.28425	-5.35532	-5.51024	-5.02739	-5.74162	-5.61688	-5.45979	-5.45005	-5.24092	0.474166
85.9296	-4.61717	-4.19296	-5.25048	-5.39684	-4.89646	-5.66746	-5.52797	-5.26412	-5.42737	-5.13787	0.478855
86.4322	-4.50397	-4.08253	-5.13104	-5.27197	-4.75435	-5.57211	-5.42338	-5.05017	-5.38539	-5.01943	0.486505
86.9347	-4.38529	-3.96682	-5.01097	-5.12447	-4.58987	-5.46729	-5.30127	-4.83242	-5.33585	-4.89047	0.496384
87.4372	-4.24704	-3.82558	-4.87071	-4.974	-4.4234	-5.35425	-5.17589	-4.59134	-5.27882	-4.749	0.516023
87.9397	-4.1111	-3.67664	-4.72775	-4.8042	-4.23876	-5.22031	-5.027	-4.3442	-5.20137	-4.59459	0.533158
88.4422	-3.9606	-3.51583	-4.57792	-4.6205	-4.04177	-5.08655	-4.8732	-4.08792	-5.12375	-4.432	0.557974
88.9447	-3.80255	-3.33416	-4.4123	-4.43353	-3.8438	-4.93389	-4.70708	-3.81307	-5.02617	-4.25629	0.584554
89.4472	-3.64666	-3.15296	-4.25127	-4.22487	-3.62625	-4.77464	-4.52367	-3.5411	-4.92076	-4.07357	0.610297
89.9497	-3.47463	-2.95353	-4.07613	-4.01399	-3.40933	-4.61116	-4.34109	-3.2537	-4.80886	-3.88249	0.642533
90.4523	-3.30921	-2.74735	-3.89764	-3.79504	-3.18729	-4.43043	-4.13888	-2.96163	-4.6776	-3.68279	0.670412
90.9548	-3.13828	-2.54171	-3.72209	-3.56125	-2.95339	-4.25478	-3.93493	-2.67265	-4.54855	-3.48085	0.70183
91.4573	-2.9624	-2.32004	-3.53289	-3.33351	-2.72921	-4.06488	-3.72591	-2.36956	-4.40229	-3.27119	0.732733
91.9598	-2.79801	-2.10657	-3.35281	-3.09341	-2.49592	-3.87356	-3.50367	-2.07625	-4.25155	-3.06131	0.760671
92.4623	-2.62405	-1.88844	-3.16851	-2.85252	-2.26548	-3.68386	-3.28981	-1.77983	-4.09886	-2.85015	0.791551
92.9648	-2.46163	-1.66752	-2.98132	-2.61876	-2.04583	-3.48234	-3.0638	-1.48112	-3.93125	-2.63706	0.817537
93.4673	-2.30432	-1.46123	-2.80703	-2.37506	-1.81942	-3.29265	-2.84225	-1.19757	-3.77179	-2.43015	0.844518
93.9698	-2.14554	-1.24823	-2.62461	-2.14508	-1.61032	-3.09486	-2.62564	-0.907052	-3.60102	-2.22248	0.869758
94.4724	-2.00665	-1.04986	-2.45401	-1.9179	-1.40693	-2.90258	-2.40233	-0.630322	-3.43251	-2.02257	0.892149
94.9749	-1.86546	-0.861658	-2.29042	-1.69188	-1.20757	-2.71898	-2.19631	-0.363022	-3.26942	-1.82941	0.915551
95.4774	-1.73886	-0.674269	-2.12489	-1.48665	-1.03166	-2.53009	-1.98664	-0.0949093	-3.0984	-1.64071	0.935266
95.9799	-1.6266	-0.511218	-1.97976	-1.28057	-0.856715	-2.36032	-1.78741	0.150056	-2.94354	-1.46623	0.955566
96.4824	-1.51503	-0.350302	-1.83405	-1.09077	-0.69984	-2.18848	-1.60181	0.394227	-2.78429	-1.29671	0.974118
96.9849	-1.42798	-0.204539	-1.70044	-0.918518	-0.561318	-2.02854	-1.41421	0.624807	-2.63454	-1.14059	0.991774
97.4874	-1.34382	-0.0790075	-1.58414	-0.748486	-0.425271	-1.8828	-1.24928	0.835812	-2.49662	-0.997068	1.0095
97.9899	-1.27294	0.0454011	-1.46729	-0.605079	-0.315663	-1.73659	-1.08649	1.04677	-2.35631	-0.860909	1.0256
98.4925	-1.22116	0.142971	-1.37484	-0.470658	-0.213743	-1.61578	-0.936526	1.22976	-2.23904	-0.744335	1.0426
98.995	-1.16766	0.238591	-1.28338	-0.348086	-0.122476	-1.48951	-0.789683	1.41898	-2.11414	-0.628595	1.05905
99.4975	-1.13474	0.320175	-1.2049	-0.240934	-0.0481814	-1.37689	-0.670535	1.58781	-2.00072	-0.529879	1.07499
100	-1.11718	0.328391	-1.19694	-0.164787	0.00691367	-1.3448	-0.669935	1.61285	-1.96817	-0.501517	1.07729

## Sheet: M2_LeftLeg_NW
StancePhase	NDevL_Meas1	NDevL_Meas2	NDevL_Meas3	NDevL_Meas4	NDevL_Meas5	NDevL_Meas6	NDevL_Meas7	NDevL_Meas8	NDevL_Meas9	NDevL_Mean	NDevL_SD
0	0.492279	-0.427891	1.5906	1.14429	0.296246	1.50096	0.850694	1.55725	1.41593	0.935596	0.69651
0.502513	0.538037	-0.387887	1.67389	1.1812	0.334645	1.55713	0.919413	1.63163	1.44567	0.988192	0.705559
1.00503	0.624737	-0.345556	1.75999	1.26543	0.422028	1.64202	0.974397	1.70869	1.49736	1.06101	0.7126
1.50754	0.689951	-0.294891	1.85037	1.32441	0.486109	1.71343	1.04245	1.79097	1.53749	1.1267	0.719911
2.01005	0.757435	-0.259335	1.92428	1.39275	0.561031	1.77931	1.09514	1.85701	1.57102	1.18652	0.725415
2.51256	0.832799	-0.210238	2.01089	1.45924	0.635939	1.8592	1.15489	1.93617	1.61753	1.25516	0.732462
3.01508	0.890477	-0.165235	2.09167	1.51233	0.6994	1.91992	1.21622	2.00999	1.6445	1.31325	0.738214
3.51759	0.96198	-0.128314	2.16199	1.57936	0.778147	1.99306	1.2631	2.07398	1.68363	1.3741	0.743826
4.0201	1.02185	-0.0767829	2.24588	1.6297	0.84206	2.05886	1.32534	2.15208	1.71524	1.43491	0.749763
4.52261	1.07618	-0.0415782	2.31068	1.67955	0.906755	2.11648	1.37092	2.21172	1.73898	1.48552	0.754648
5.02513	1.13974	0.000266032	2.38055	1.73506	0.97822	2.18614	1.41993	2.27704	1.7748	1.54353	0.760043
5.52764	1.18255	0.0445973	2.45138	1.77047	1.03085	2.23522	1.4722	2.34389	1.79062	1.59131	0.764873
6.03015	1.23538	0.074119	2.50485	1.81707	1.09515	2.29592	1.50765	2.39407	1.81854	1.63808	0.769747
6.53266	1.2803	0.118614	2.57256	1.85506	1.15159	2.34859	1.55822	2.45912	1.83899	1.687	0.774428
7.03518	1.31391	0.150451	2.62544	1.88238	1.19771	2.39283	1.59362	2.51014	1.85195	1.72427	0.779231
7.53769	1.35931	0.181203	2.67564	1.92245	1.25643	2.44913	1.62999	2.55935	1.87753	1.76789	0.783864
8.0402	1.38425	0.221149	2.73419	1.94393	1.2966	2.48496	1.67239	2.61784	1.88373	1.80434	0.78848
8.54271	1.41542	0.243313	2.77246	1.97007	1.34067	2.53286	1.69693	2.65723	1.90272	1.83685	0.793541
9.04523	1.444	0.277996	2.82241	1.99933	1.38696	2.5731	1.73665	2.70957	1.91483	1.87387	0.797808
9.54774	1.45693	0.306804	2.86452	2.01172	1.41526	2.60548	1.76351	2.75562	1.92003	1.89999	0.80321
10.0503	1.48317	0.327108	2.89573	2.03884	1.45653	2.6505	1.78906	2.79253	1.93828	1.93019	0.80782
10.5528	1.49099	0.361345	2.93973	2.05535	1.48554	2.67551	1.82329	2.84408	1.93743	1.95703	0.812589
11.0553	1.50015	0.378511	2.96347	2.06721	1.50787	2.71314	1.83894	2.87755	1.94964	1.97739	0.818276
11.5578	1.51172	0.402735	2.99243	2.09162	1.54048	2.74348	1.86914	2.91835	1.95512	2.00279	0.822295
12.0603	1.50417	0.428865	3.02112	2.09803	1.55298	2.76636	1.88875	2.96119	1.95388	2.01948	0.828306
12.5628	1.50967	0.440541	3.03213	2.11429	1.57288	2.80231	1.90435	2.98873	1.96587	2.03675	0.833109
13.0653	1.50033	0.467588	3.05712	2.13088	1.59073	2.81866	1.93074	3.03256	1.95905	2.05418	0.837893
13.5678	1.48738	0.481773	3.0661	2.13443	1.59322	2.84827	1.93807	3.06294	1.96562	2.0642	0.844485
14.0704	1.48192	0.495885	3.0727	2.15463	1.60976	2.87123	1.95897	3.09333	1.96583	2.07825	0.848513
14.5729	1.45631	0.519306	3.08679	2.16225	1.61138	2.88757	1.97204	3.1338	1.9598	2.0877	0.855351
15.0754	1.44289	0.525558	3.08037	2.17094	1.61167	2.91786	1.97888	3.15631	1.96749	2.09466	0.861099
15.5779	1.42038	0.545441	3.08613	2.19074	1.62058	2.92947	1.99885	3.19342	1.95691	2.10466	0.866254
16.0804	1.39036	0.559695	3.08362	2.19408	1.61093	2.95528	2.00027	3.22488	1.96034	2.10883	0.87445
16.5829	1.37287	0.566902	3.07159	2.21181	1.61344	2.9753	2.01442	3.24906	1.95804	2.11483	0.879227
17.0854	1.33686	0.588942	3.07319	2.22719	1.6116	2.98949	2.02416	3.28926	1.95023	2.12121	0.887212
17.5879	1.31173	0.594883	3.05584	2.23439	1.60001	3.01838	2.02598	3.31271	1.95687	2.12342	0.894674
18.0905	1.28495	0.609717	3.04624	2.25923	1.60432	3.0292	2.04329	3.34585	1.94606	2.12987	0.900425
18.593	1.24841	0.627329	3.03789	2.27045	1.59388	3.05484	2.04336	3.38236	1.95008	2.13429	0.910362
19.0955	1.2292	0.632302	3.0149	2.28827	1.58909	3.07523	2.05532	3.40577	1.94927	2.1377	0.916104
19.598	1.19599	0.654249	3.00863	2.31495	1.59219	3.09031	2.0667	3.44757	1.94385	2.14605	0.924675
20.1005	1.1724	0.664474	2.98894	2.32738	1.58084	3.12059	2.06892	3.47738	1.95381	2.15053	0.933459
20.603	1.15587	0.676658	2.97073	2.35737	1.58656	3.13324	2.08884	3.50956	1.94731	2.15846	0.938912
21.1055	1.12939	0.699174	2.96277	2.382	1.58686	3.16113	2.09341	3.55317	1.95658	2.16939	0.949116
21.608	1.12422	0.705891	2.93799	2.40313	1.58391	3.18413	2.10874	3.58032	1.96202	2.1767	0.954529
22.1106	1.11163	0.727677	2.92909	2.4412	1.59771	3.20209	2.12733	3.62382	1.96379	2.19159	0.961554
22.6131	1.10669	0.744307	2.91491	2.46471	1.59738	3.23555	2.13555	3.66229	1.98187	2.20481	0.969591
23.1156	1.11664	0.755069	2.89523	2.49924	1.60807	3.25151	2.16298	3.69484	1.98438	2.21866	0.972735
23.6181	1.11664	0.78098	2.89217	2.53906	1.62393	3.28287	2.17694	3.74406	2.0034	2.24001	0.980733
24.1206	1.13857	0.790785	2.87337	2.56684	1.62802	3.30941	2.19975	3.77673	2.01931	2.25587	0.984196
24.6231	1.15865	0.809789	2.86576	2.61346	1.65045	3.3309	2.22894	3.81988	2.03199	2.27887	0.98801
25.1256	1.18146	0.830622	2.86175	2.65102	1.66371	3.36786	2.24597	3.86592	2.06135	2.3033	0.994111
25.6281	1.22316	0.838248	2.84619	2.68897	1.67709	3.38715	2.2823	3.89883	2.07516	2.32412	0.994843
26.1307	1.25321	0.861859	2.84969	2.74108	1.70381	3.42167	2.30624	3.94983	2.10529	2.35474	1.00045
26.6332	1.30108	0.871987	2.84174	2.77734	1.7144	3.45108	2.33564	3.98758	2.13187	2.37919	1.00295
27.1357	1.35032	0.883126	2.83768	2.82721	1.73764	3.47501	2.37316	4.02723	2.15437	2.4073	1.00496
27.6382	1.39493	0.902684	2.84511	2.87718	1.76006	3.51402	2.39576	4.07672	2.19262	2.4399	1.01048
28.1407	1.45882	0.904929	2.83732	2.91676	1.77148	3.53471	2.43623	4.10812	2.21403	2.46471	1.01105
28.6432	1.50933	0.921143	2.8467	2.97407	1.79924	3.56999	2.46481	4.15456	2.25049	2.49893	1.01588
29.1457	1.57122	0.930304	2.85125	3.01776	1.81265	3.59933	2.49481	4.1934	2.28202	2.52808	1.01901
29.6482	1.63755	0.93293	2.85135	3.06444	1.82818	3.62223	2.53412	4.22459	2.30811	2.55594	1.0208
30.1508	1.6928	0.949565	2.86815	3.12023	1.85168	3.65918	2.55613	4.27007	2.34873	2.59073	1.0262
30.6533	1.76661	0.949185	2.86916	3.15836	1.85741	3.67652	2.59432	4.29615	2.37123	2.61544	1.02722
31.1558	1.82763	0.958151	2.88151	3.2105	1.87653	3.70722	2.62177	4.33072	2.4077	2.64686	1.03118
31.6583	1.89339	0.968332	2.89652	3.25593	1.88896	3.73059	2.64699	4.36491	2.43812	2.67597	1.03411
32.1608	1.96725	0.966017	2.8995	3.29185	1.89259	3.74615	2.68303	4.38337	2.46204	2.69909	1.03505
32.6633	2.02545	0.980423	2.92056	3.34189	1.91048	3.7745	2.70034	4.41732	2.49955	2.73006	1.03874
33.1658	2.10035	0.982009	2.92852	3.3732	1.91107	3.78193	2.73226	4.43455	2.5179	2.75131	1.03855
33.6683	2.1649	0.986531	2.93924	3.40903	1.91735	3.80167	2.75533	4.45155	2.54939	2.775	1.03992
34.1709	2.22739	1.00061	2.95922	3.44739	1.92742	3.81297	2.77298	4.47523	2.57392	2.79968	1.04019
34.6734	2.30106	0.999336	2.96181	3.46701	1.92121	3.81556	2.80298	4.47824	2.59113	2.81537	1.03827
35.1759	2.35594	1.01428	2.97939	3.50013	1.93018	3.83008	2.81349	4.49439	2.62121	2.83768	1.0378
35.6784	2.42373	1.02389	2.98886	3.52021	1.92897	3.82286	2.83679	4.50004	2.63134	2.85297	1.03381
36.1809	2.48426	1.02987	2.9913	3.533	1.92373	3.82733	2.85342	4.49674	2.654	2.86596	1.03042
36.6834	2.53564	1.0522	3.00708	3.55601	1.93157	3.82266	2.8616	4.50578	2.66901	2.88239	1.02522
37.1859	2.59992	1.06024	3.0035	3.55733	1.92221	3.8088	2.88343	4.49369	2.67613	2.88947	1.01789
37.6884	2.64401	1.08101	3.00841	3.5655	1.92359	3.80639	2.88559	4.48954	2.69555	2.89995	1.01072
38.191	2.69613	1.10565	3.012	3.57037	1.92619	3.78188	2.89854	4.48336	2.69441	2.90761	0.999873
38.6935	2.74525	1.12131	3.00057	3.55788	1.91696	3.76881	2.90738	4.46136	2.70528	2.90942	0.989117
39.196	2.77958	1.15671	3.00408	3.5585	1.92544	3.74635	2.90518	4.4546	2.70786	2.91537	0.975685
39.6985	2.82797	1.18185	2.99097	3.54171	1.92263	3.71471	2.9178	4.43075	2.70197	2.91448	0.960284
40.201	2.85737	1.21274	2.97853	3.52162	1.92222	3.69445	2.91132	4.40792	2.70773	2.91266	0.944584
40.7035	2.88969	1.25488	2.97236	3.5083	1.93414	3.65227	2.91357	4.39198	2.69231	2.91217	0.925243
41.206	2.92417	1.28322	2.94693	3.47324	1.93104	3.62178	2.91457	4.35687	2.6885	2.90448	0.906398
41.7085	2.9402	1.3291	2.93523	3.44838	1.94353	3.5822	2.90238	4.33669	2.67608	2.89931	0.884995
42.2111	2.97066	1.36994	2.9137	3.41615	1.95496	3.53403	2.90602	4.30723	2.65545	2.89202	0.862216
42.7136	2.98594	1.40781	2.88527	3.37096	1.95949	3.49774	2.89177	4.27164	2.647	2.87974	0.839619
43.2161	2.99941	1.46193	2.86972	3.33934	1.9827	3.44038	2.88417	4.2502	2.6185	2.87182	0.813995
43.7186	3.02071	1.50114	2.83516	3.28923	1.99348	3.39558	2.87843	4.21008	2.60303	2.85854	0.789301
44.2211	3.02226	1.55272	2.81041	3.24212	2.01185	3.34275	2.8579	4.18089	2.58061	2.84461	0.76296
44.7236	3.0376	1.60663	2.78487	3.20014	2.03995	3.2827	2.85398	4.15164	2.55181	2.83437	0.735902
45.2261	3.04328	1.65014	2.74649	3.14046	2.05469	3.23589	2.83404	4.10995	2.53685	2.81687	0.709704
45.7286	3.04268	1.71175	2.72487	3.0961	2.08746	3.16985	2.81864	4.08617	2.50353	2.80456	0.682212
46.2312	3.05493	1.76051	2.68876	3.04379	2.11528	3.11828	2.80828	4.04817	2.48467	2.79141	0.656147
46.7337	3.04818	1.81315	2.65679	2.98675	2.13969	3.06093	2.78203	4.015	2.46022	2.77364	0.630545
47.2362	3.05358	1.87425	2.63378	2.94596	2.18072	2.99901	2.77288	3.99152	2.43058	2.7647	0.606123
47.7387	3.0563	1.91875	2.59571	2.89042	2.20671	2.95298	2.75006	3.95293	2.41578	2.74885	0.583461
48.2412	3.04955	1.97849	2.57571	2.84727	2.24275	2.89097	2.72973	3.93308	2.38364	2.7368	0.562884
48.7437	3.06017	2.02981	2.55017	2.81093	2.28289	2.84646	2.71775	3.90748	2.36672	2.73027	0.544313
49.2462	3.05522	2.07582	2.52347	2.76539	2.30962	2.79951	2.68954	3.88035	2.34502	2.71599	0.528035
49.7487	3.06016	2.1354	2.51451	2.74197	2.35354	2.75108	2.67909	3.87094	2.31894	2.71396	0.51506
50.2513	3.07004	2.17714	2.4923	2.71303	2.38676	2.7213	2.65851	3.84707	2.30845	2.70829	0.502788
50.7538	3.06802	2.22929	2.48575	2.68876	2.4186	2.67807	2.63928	3.83821	2.28152	2.70306	0.494589
51.2563	3.08548	2.28065	2.48348	2.68257	2.46259	2.6539	2.63245	3.83241	2.27057	2.70935	0.487424
51.7588	3.09088	2.3191	2.47409	2.66478	2.4886	2.62848	2.61025	3.81761	2.25556	2.70548	0.481444
52.2613	3.10077	2.37306	2.48588	2.66463	2.52573	2.6017	2.60626	3.82274	2.23654	2.71303	0.479223
52.7638	3.12007	2.41063	2.48709	2.66809	2.56021	2.59306	2.59554	3.81483	2.23318	2.7203	0.475065
53.2663	3.12301	2.44969	2.49574	2.66459	2.58152	2.56974	2.58382	3.81234	2.21305	2.7215	0.474253
53.7688	3.14249	2.49378	2.51498	2.68135	2.61763	2.56364	2.58661	3.81833	2.20816	2.73633	0.473263
54.2714	3.15151	2.51827	2.52016	2.68671	2.63738	2.55423	2.57304	3.8074	2.19829	2.73855	0.471083
54.7739	3.15669	2.55577	2.5431	2.69692	2.65785	2.54111	2.57548	3.81236	2.18324	2.74695	0.471841
55.2764	3.17288	2.58171	2.55863	2.71746	2.68529	2.54396	2.57261	3.80725	2.18281	2.75807	0.469288
55.7789	3.16869	2.60088	2.57052	2.72174	2.69384	2.53001	2.56468	3.79627	2.16474	2.75682	0.468139
56.2814	3.17589	2.63179	2.59625	2.74098	2.71558	2.53143	2.57175	3.79737	2.1615	2.76917	0.466344
56.7839	3.17514	2.64345	2.60381	2.75437	2.73041	2.52787	2.56134	3.77787	2.15332	2.76973	0.462039
57.2864	3.16273	2.66565	2.62193	2.75929	2.73654	2.51903	2.56463	3.76757	2.14064	2.77089	0.458897
57.7889	3.16211	2.68646	2.63787	2.77889	2.75778	2.52468	2.56504	3.75335	2.1436	2.77886	0.452667
58.2915	3.13937	2.69565	2.64057	2.78066	2.76238	2.51205	2.55803	3.72434	2.13043	2.77149	0.445835
58.794	3.12224	2.72198	2.6582	2.78775	2.77405	2.51336	2.56785	3.70952	2.13357	2.7765	0.437792
59.2965	3.10105	2.73389	2.65857	2.79798	2.79117	2.5083	2.56125	3.67616	2.13342	2.77353	0.427617
59.799	3.06255	2.75122	2.66113	2.79064	2.79355	2.49669	2.56701	3.64473	2.13024	2.76642	0.416684
60.3015	3.03669	2.77697	2.66838	2.79756	2.81327	2.49849	2.5734	3.61787	2.14408	2.76963	0.404221
60.804	2.99067	2.78793	2.65677	2.79262	2.82465	2.48109	2.57066	3.57219	2.14306	2.75774	0.391112
61.3065	2.94557	2.817	2.65897	2.78183	2.83377	2.47697	2.58649	3.54143	2.15944	2.75572	0.376689
61.809	2.90233	2.83905	2.64943	2.78243	2.85802	2.46596	2.58747	3.49986	2.17362	2.75091	0.363241
62.3116	2.83944	2.85976	2.63384	2.76329	2.86636	2.44817	2.5993	3.45407	2.18566	2.73888	0.348954
62.8141	2.79039	2.89651	2.62923	2.75279	2.88687	2.44364	2.61533	3.42157	2.21562	2.7391	0.33614
63.3166	2.72667	2.91812	2.60441	2.74101	2.90969	2.41997	2.62079	3.37125	2.23144	2.72704	0.326212
63.8191	2.66072	2.95425	2.58924	2.71461	2.9209	2.40976	2.64589	3.33385	2.26524	2.72161	0.316467
64.3216	2.60393	2.99155	2.57019	2.70363	2.95026	2.39293	2.65767	3.29584	2.29737	2.71815	0.313044
64.8241	2.52869	3.01981	2.5379	2.67842	2.96768	2.36973	2.67761	3.24823	2.32754	2.70618	0.311956
65.3266	2.46847	3.06667	2.52022	2.65311	2.98633	2.36018	2.70403	3.2193	2.37579	2.70601	0.315141
65.8291	2.40152	3.09928	2.48516	2.63775	3.01593	2.33206	2.71697	3.1769	2.40963	2.69724	0.325134
66.3317	2.33	3.13715	2.45348	2.60471	3.0276	2.31795	2.7483	3.14214	2.46094	2.69136	0.336419
66.8342	2.27404	3.18148	2.42669	2.58539	3.05198	2.29788	2.7661	3.11652	2.50977	2.68998	0.353522
67.3367	2.20204	3.20828	2.3826	2.56282	3.07135	2.2722	2.78747	3.07758	2.55518	2.67995	0.373221
67.8392	2.14372	3.24985	2.3538	2.53158	3.07889	2.26091	2.81602	3.05811	2.61703	2.67888	0.393849
68.3417	2.08579	3.27934	2.31437	2.51767	3.10049	2.2319	2.8278	3.0318	2.66205	2.67236	0.417634
68.8442	2.01969	3.3027	2.2714	2.48971	3.10362	2.21764	2.85613	3.00542	2.72187	2.66535	0.441149
69.3467	1.97219	3.33619	2.24082	2.46836	3.10867	2.19814	2.87147	2.99491	2.77608	2.66298	0.464711
69.8492	1.91076	3.348	2.19226	2.45562	3.11761	2.17362	2.88643	2.96916	2.82343	2.65299	0.489176
70.3518	1.85864	3.36849	2.15574	2.42851	3.10667	2.1639	2.90997	2.95818	2.88398	2.64823	0.512097
70.8543	1.81225	3.38296	2.11676	2.41886	3.10834	2.13682	2.91469	2.94718	2.92422	2.64023	0.5342
71.3568	1.75346	3.38233	2.06706	2.40339	3.09893	2.12461	2.93446	2.92722	2.97645	2.62977	0.556658
71.8593	1.71316	3.39437	2.03329	2.38413	3.08062	2.10721	2.94268	2.92522	3.02033	2.62233	0.576031
72.3618	1.66119	3.38603	1.98337	2.38114	3.07406	2.08466	2.94706	2.90831	3.05513	2.60899	0.595774
72.8643	1.61228	3.37893	1.93832	2.36276	3.0471	2.07664	2.96149	2.89732	3.10125	2.59734	0.61446
73.3668	1.57284	3.37354	1.89817	2.35453	3.026	2.05089	2.95564	2.89225	3.12525	2.58323	0.62993
73.8693	1.51708	3.34755	1.8414	2.35025	3.00439	2.03943	2.96284	2.8706	3.15979	2.56592	0.647588
74.3719	1.47694	3.33405	1.79972	2.3327	2.96489	2.02212	2.95999	2.86451	3.18433	2.5488	0.661108
74.8744	1.42746	3.30576	1.74652	2.3324	2.93861	1.99884	2.94963	2.84667	3.1983	2.52713	0.67475
75.3769	1.3735	3.27066	1.68948	2.32124	2.89684	1.98912	2.95032	2.82441	3.22202	2.50418	0.689157
75.8794	1.33068	3.24408	1.64308	2.30879	2.84968	1.96056	2.92975	2.81263	3.22193	2.47791	0.698599
76.3819	1.26812	3.19504	1.57736	2.30828	2.81045	1.94505	2.92012	2.7803	3.23084	2.4484	0.712233
76.8844	1.21578	3.15457	1.52225	2.28986	2.74911	1.92225	2.90255	2.75785	3.22799	2.4158	0.721837
77.3869	1.15632	3.10669	1.46226	2.28284	2.69574	1.89196	2.87443	2.72945	3.21309	2.3792	0.731065
77.8894	1.08463	3.04375	1.3903	2.27336	2.63616	1.87353	2.85839	2.68737	3.20643	2.33932	0.743555
78.392	1.02419	2.99224	1.33204	2.25141	2.56078	1.83448	2.82075	2.65803	3.17463	2.29428	0.749579
78.8945	0.942501	2.91887	1.25571	2.2446	2.49747	1.80664	2.79138	2.6086	3.15088	2.24629	0.761294
79.397	0.86514	2.84589	1.18299	2.22191	2.41486	1.76962	2.75579	2.56116	3.11442	2.19242	0.769755
79.8995	0.78436	2.77191	1.11274	2.2003	2.33051	1.7234	2.70596	2.51468	3.06565	2.13439	0.776455
80.402	0.686149	2.67571	1.02474	2.18549	2.24969	1.68738	2.66793	2.44807	3.02493	2.07223	0.788892
80.9045	0.599619	2.58959	0.950115	2.15179	2.14683	1.62941	2.60744	2.39349	2.95951	2.00309	0.793511
81.407	0.49391	2.48552	0.862032	2.13071	2.05358	1.58161	2.55163	2.3233	2.90294	1.93169	0.804375
81.9095	0.387714	2.37289	0.769351	2.10184	1.94899	1.52378	2.49091	2.24643	2.83467	1.85295	0.813676
82.4121	0.283295	2.26532	0.685207	2.06337	1.83183	1.45647	2.41257	2.17656	2.75562	1.77003	0.819315
82.9146	0.159035	2.13309	0.580805	2.03817	1.72466	1.39907	2.34558	2.08369	2.68587	1.68333	0.833193
83.4171	0.04657	2.00748	0.485998	1.9944	1.59591	1.32	2.25629	1.99859	2.59308	1.5887	0.838809
83.9196	-0.0804977	1.87171	0.384601	1.9551	1.46941	1.25149	2.16861	1.90446	2.51049	1.49282	0.850097
84.4221	-0.21211	1.7206	0.271084	1.91772	1.34247	1.17359	2.07815	1.79539	2.41749	1.38938	0.862354
84.9246	-0.336477	1.5796	0.169819	1.86204	1.19627	1.08722	1.96813	1.69671	2.31512	1.28205	0.868677
85.4271	-0.48058	1.41702	0.0497849	1.81912	1.06215	1.01164	1.86979	1.57636	2.22303	1.17204	0.884735
85.9296	-0.613345	1.25663	-0.0668268	1.76298	0.914827	0.915736	1.75114	1.45755	2.10928	1.05422	0.893095
86.4322	-0.754191	1.09623	-0.182338	1.69983	0.761902	0.831475	1.63248	1.33813	2.00681	0.936703	0.904931
86.9347	-0.902239	0.917832	-0.31514	1.64626	0.619592	0.739003	1.51473	1.19933	1.8952	0.81273	0.920311
87.4372	-1.03728	0.75314	-0.434867	1.57203	0.459167	0.639299	1.37763	1.07286	1.77582	0.686422	0.927694
87.9397	-1.18848	0.575496	-0.567791	1.50526	0.308893	0.551266	1.25383	0.931741	1.6681	0.559814	0.944289
88.4422	-1.32788	0.39651	-0.70333	1.43611	0.159047	0.444187	1.11387	0.787132	1.54082	0.427384	0.954637
88.9447	-1.46585	0.228687	-0.829273	1.35228	-0.0011035	0.349868	0.973985	0.651741	1.42673	0.298562	0.964785
89.4472	-1.61018	0.0455805	-0.971878	1.28316	-0.142817	0.248869	0.840431	0.498465	1.30589	0.166391	0.979737
89.9497	-1.73435	-0.121689	-1.101	1.20019	-0.293292	0.14277	0.690243	0.358506	1.18006	0.0357161	0.985386
90.4523	-1.86677	-0.289091	-1.23224	1.11808	-0.437359	0.0507062	0.55683	0.215636	1.06866	-0.0906153	0.997213
90.9548	-1.98549	-0.459002	-1.36843	1.04668	-0.565704	-0.0568532	0.414269	0.0669116	0.941415	-0.218467	1.00481
91.4573	-2.09122	-0.607294	-1.48587	0.960363	-0.702375	-0.147839	0.27459	-0.0633099	0.831	-0.336884	1.00846
91.9598	-2.19981	-0.762663	-1.61292	0.890355	-0.817286	-0.240731	0.149246	-0.204507	0.71825	-0.45334	1.01681
92.4623	-2.28153	-0.901278	-1.72632	0.820854	-0.925807	-0.333333	0.0132473	-0.332836	0.605354	-0.562405	1.01677
92.9648	-2.36154	-1.02537	-1.82811	0.748086	-1.03129	-0.406385	-0.100467	-0.450704	0.51172	-0.660451	1.01906
93.4673	-2.42646	-1.15051	-1.93365	0.697589	-1.10969	-0.488562	-0.213942	-0.574272	0.407903	-0.754621	1.02005
93.9698	-2.46774	-1.24687	-2.01342	0.640329	-1.18892	-0.548338	-0.320431	-0.673283	0.325988	-0.832522	1.01532
94.4724	-2.50812	-1.33938	-2.09175	0.597168	-1.24934	-0.603655	-0.404191	-0.773263	0.247336	-0.9028	1.01421
94.9749	-2.51808	-1.41694	-2.15752	0.570589	-1.28906	-0.652832	-0.492533	-0.862915	0.173616	-0.96063	1.00802
95.4774	-2.51752	-1.46835	-2.19933	0.539759	-1.32832	-0.676881	-0.554524	-0.930906	0.12388	-1.00136	1.00062
95.9799	-2.50333	-1.51904	-2.24186	0.535519	-1.33814	-0.704568	-0.608513	-1.00307	0.0686137	-1.03493	0.994691
96.4824	-2.45907	-1.54076	-2.25678	0.536374	-1.33939	-0.705467	-0.654007	-1.05045	0.0387978	-1.04786	0.983864
96.9849	-2.41251	-1.54964	-2.25945	0.544494	-1.33031	-0.697524	-0.671879	-1.08947	0.0158536	-1.05005	0.974336
97.4874	-2.33769	-1.55003	-2.25353	0.579057	-1.29276	-0.680519	-0.691926	-1.12402	0.000274622	-1.03902	0.964471
97.9899	-2.24759	-1.52054	-2.21746	0.60995	-1.25563	-0.636148	-0.686818	-1.13211	0.0106659	-1.00841	0.95103
98.4925	-2.15236	-1.49216	-2.18131	0.659911	-1.19748	-0.596011	-0.671358	-1.14404	0.0158382	-0.973219	0.94057
98.995	-2.02178	-1.43596	-2.11425	0.723648	-1.12312	-0.522608	-0.645126	-1.13534	0.0508069	-0.913748	0.926766
99.4975	-1.87656	-1.369	-2.03546	0.793767	-1.03686	-0.440246	-0.604749	-1.11467	0.0932833	-0.843388	0.911926
100	-1.80058	-1.36493	-2.0289	0.856809	-0.962757	-0.417905	-0.61035	-1.11976	0.102522	-0.816205	0.915041

[truncated: 2 more sheets: M2_RightLeg_NH, M2_RightLeg_NW]
