# Supplementary material for: A minimal markerset for three-dimensional foot function assessment: measuring navicular drop and drift under dynamic conditions
Source: J Foot Ankle Res. 2018 Apr 18;11:15. doi: 10.1186/s13047-018-0257-2 (PMC5907216; doi:10.1186/s13047-018-0257-2)
Supplement: Supplementary file 2 — Dataset. The dataset used for this article. A ZIP-archive with one text file (comma separated values;.csv) per participant, containing the stance-normalized navicular height and width time series from all analyzed steps. (ZIP 8335 kb) [file 13047_2018_257_MOESM2_ESM.zip › 13047_2018_257_MOESM3_ESM/ZAFA19R2.xlsx]

## Sheet: M1a_LeftLeg_NH
StancePhase	NEleL_Meas1	NEleL_Meas2	NEleL_Meas3	NEleL_Meas4	NEleL_Meas5	NEleL_Meas6	NEleL_Meas7	NEleL_Meas8	NEleL_Meas9	NEleL_Meas10	NEleL_Mean	NEleL_SD
0	1.51976	1.54388	1.07341	1.09216	1.6142	1.83802	1.07582	1.97925	1.20381	1.50503	1.44453	0.323957
0.502513	1.48567	1.59525	1.06375	1.06491	1.58328	1.88072	1.06391	2.0074	1.17756	1.5003	1.44227	0.343035
1.00503	1.45103	1.63993	1.05649	1.042	1.55551	1.92705	1.06161	2.03858	1.14707	1.49772	1.4417	0.363123
1.50754	1.41239	1.69571	1.04304	1.02519	1.53192	1.97992	1.05562	2.07725	1.13014	1.50955	1.44607	0.38731
2.01005	1.38514	1.74505	1.04041	1.00882	1.50193	2.02541	1.05511	2.10803	1.10477	1.51878	1.44934	0.408292
2.51256	1.35644	1.8025	1.03997	1.00892	1.484	2.08277	1.06328	2.1505	1.08714	1.53369	1.46092	0.431401
3.01508	1.32898	1.86482	1.036	1.01103	1.46041	2.14051	1.06514	2.19305	1.07381	1.56242	1.47362	0.456624
3.51759	1.31116	1.92149	1.04555	1.01795	1.43901	2.19584	1.08078	2.2331	1.05551	1.58814	1.48885	0.478121
4.0201	1.28602	1.99172	1.04979	1.04164	1.42731	2.26425	1.09426	2.28614	1.05107	1.62164	1.51138	0.504139
4.52261	1.27533	2.05472	1.05911	1.06505	1.40776	2.32494	1.10979	2.33147	1.04067	1.66749	1.53363	0.527272
5.02513	1.2572	2.12305	1.07725	1.09525	1.39858	2.39324	1.13659	2.3846	1.03735	1.70939	1.56125	0.551041
5.52764	1.24875	2.1967	1.08838	1.13968	1.39248	2.46667	1.15593	2.44297	1.04088	1.76049	1.59329	0.576673
6.03015	1.24124	2.26213	1.11173	1.18085	1.3823	2.53322	1.18695	2.4947	1.0391	1.82161	1.62538	0.598877
6.53266	1.23288	2.33995	1.13483	1.23006	1.38585	2.61298	1.21819	2.55978	1.05176	1.87747	1.66438	0.624556
7.03518	1.23516	2.41032	1.15597	1.28976	1.3852	2.68719	1.24701	2.61937	1.05993	1.94289	1.70328	0.647865
7.53769	1.22872	2.48305	1.18922	1.34377	1.38748	2.76289	1.28754	2.68049	1.0735	2.01464	1.74513	0.671076
8.0402	1.23562	2.5615	1.21455	1.40663	1.39988	2.84706	1.31895	2.74993	1.09524	2.07912	1.79085	0.696008
8.54271	1.23478	2.62921	1.24563	1.4754	1.40418	2.92045	1.35738	2.80848	1.10997	2.15228	1.83378	0.717529
9.04523	1.24036	2.70743	1.281	1.5367	1.41786	3.0031	1.39693	2.87605	1.13773	2.22699	1.88242	0.741031
9.54774	1.24679	2.77739	1.30735	1.60697	1.43328	3.08213	1.42854	2.93968	1.16066	2.29221	1.9275	0.763395
10.0503	1.24829	2.84569	1.34376	1.67795	1.4425	3.15453	1.47018	2.99641	1.18532	2.36456	1.97292	0.78324
10.5528	1.2592	2.91891	1.37386	1.74039	1.46319	3.23555	1.50128	3.06134	1.21754	2.43342	2.02047	0.805429
11.0553	1.25819	2.97811	1.40059	1.81102	1.4771	3.30303	1.53375	3.11242	1.23969	2.49125	2.06052	0.82401
11.5578	1.26742	3.04492	1.4344	1.87692	1.49128	3.37289	1.56817	3.16567	1.27201	2.55476	2.10484	0.841975
12.0603	1.26731	3.10239	1.45556	1.93409	1.5131	3.44152	1.59026	3.21748	1.29838	2.61047	2.14306	0.861418
12.5628	1.26937	3.15418	1.48118	1.99804	1.52428	3.49669	1.62037	3.25598	1.32239	2.65512	2.17776	0.875308
13.0653	1.27169	3.21029	1.50511	2.05247	1.5427	3.55912	1.64052	3.30183	1.35312	2.70471	2.21416	0.892146
13.5678	1.26547	3.25027	1.51856	2.09939	1.56087	3.60887	1.65752	3.33536	1.37145	2.74369	2.24115	0.906324
14.0704	1.26794	3.29594	1.54013	2.15149	1.5711	3.65446	1.67855	3.36523	1.39766	2.77322	2.26957	0.917253
14.5729	1.25713	3.33301	1.55123	2.19078	1.59143	3.70264	1.68558	3.39805	1.41817	2.80755	2.29356	0.931831
15.0754	1.25517	3.36234	1.56029	2.22509	1.6037	3.73447	1.69926	3.41518	1.43373	2.82965	2.31189	0.939834
15.5779	1.24493	3.39719	1.57362	2.26285	1.6152	3.77158	1.70587	3.43804	1.45649	2.84483	2.33106	0.950283
16.0804	1.23528	3.41618	1.57365	2.28612	1.63346	3.80043	1.70612	3.45316	1.46629	2.86465	2.34353	0.95918
16.5829	1.22803	3.44044	1.57985	2.30769	1.6402	3.81978	1.71291	3.45944	1.4827	2.87135	2.35424	0.964219
17.0854	1.2116	3.45851	1.58155	2.33066	1.65344	3.84517	1.70596	3.47219	1.49483	2.87407	2.3628	0.972671
17.5879	1.2053	3.46796	1.57508	2.33896	1.66567	3.85464	1.70402	3.46978	1.50023	2.88098	2.36626	0.97557
18.0905	1.18676	3.48468	1.57673	2.34891	1.66923	3.86585	1.69887	3.46976	1.51361	2.8745	2.36889	0.980292
18.593	1.17695	3.48652	1.56671	2.35791	1.68228	3.87451	1.68488	3.46783	1.51412	2.86702	2.36787	0.983532
19.0955	1.16125	3.49318	1.55792	2.35333	1.68663	3.86974	1.67936	3.45343	1.52007	2.8629	2.36378	0.984001
19.598	1.1451	3.49622	1.55165	2.3533	1.68974	3.87256	1.66166	3.44727	1.52343	2.84556	2.35865	0.986744
20.1005	1.13371	3.4899	1.53344	2.34976	1.69917	3.86269	1.64671	3.4294	1.51871	2.82997	2.34935	0.985364
20.603	1.1126	3.49238	1.52342	2.33473	1.69672	3.85004	1.63249	3.40968	1.52277	2.81649	2.33913	0.985171
21.1055	1.10254	3.48136	1.50701	2.32627	1.7006	3.84048	1.60753	3.39386	1.51461	2.79037	2.32646	0.984193
21.608	1.08112	3.47462	1.48571	2.31168	1.70331	3.8158	1.59183	3.3641	1.51075	2.76841	2.31073	0.980775
22.1106	1.06758	3.46703	1.47223	2.2884	1.69735	3.798	1.56635	3.3421	1.50627	2.747	2.29523	0.979066
22.6131	1.05006	3.44965	1.4469	2.27265	1.70098	3.7728	1.54074	3.31382	1.49263	2.71399	2.27542	0.975364
23.1156	1.03047	3.44244	1.42605	2.2484	1.69606	3.74027	1.5194	3.27939	1.48844	2.68718	2.25581	0.970682
23.6181	1.01721	3.42349	1.40586	2.21879	1.69021	3.71519	1.48618	3.25336	1.47303	2.65922	2.23425	0.967779
24.1206	0.993357	3.40819	1.37593	2.19657	1.69101	3.67599	1.46181	3.21453	1.46067	2.62114	2.20992	0.962036
24.6231	0.980635	3.39481	1.35552	2.16406	1.68038	3.64096	1.4307	3.18089	1.44967	2.59088	2.18685	0.957035
25.1256	0.957241	3.3714	1.32724	2.12974	1.67658	3.6049	1.39638	3.14731	1.42867	2.55773	2.15972	0.953408
25.6281	0.940299	3.35924	1.29748	2.1017	1.67213	3.55811	1.36917	3.1042	1.41753	2.51633	2.13362	0.945991
26.1307	0.9211	3.33733	1.27456	2.06238	1.65962	3.52106	1.32985	3.07164	1.39643	2.48386	2.10578	0.942581
26.6332	0.898089	3.31823	1.24022	2.02473	1.65728	3.4735	1.2979	3.02966	1.37708	2.44684	2.07635	0.936959
27.1357	0.88279	3.3037	1.21299	1.99141	1.64699	3.42615	1.26266	2.98867	1.36102	2.40371	2.04801	0.930661
27.6382	0.856317	3.27903	1.18429	1.94674	1.63639	3.38392	1.22123	2.95345	1.33437	2.37008	2.01658	0.928104
28.1407	0.840907	3.26627	1.14832	1.90685	1.633	3.32955	1.1888	2.90687	1.31777	2.33036	1.98687	0.92115
28.6432	0.815956	3.24583	1.12225	1.86877	1.61875	3.28476	1.14496	2.87021	1.29274	2.28686	1.95511	0.918234
29.1457	0.796114	3.22715	1.08701	1.82026	1.61184	3.23498	1.10603	2.82903	1.26814	2.25286	1.92334	0.914342
29.6482	0.776046	3.21538	1.05336	1.77899	1.60473	3.18115	1.06725	2.78408	1.24869	2.21145	1.89211	0.909771
30.1508	0.750828	3.19345	1.02475	1.73678	1.58999	3.13712	1.01966	2.74895	1.21837	2.16864	1.85885	0.908507
30.6533	0.734773	3.18362	0.985515	1.68597	1.58572	3.08194	0.981757	2.70282	1.19802	2.13479	1.82749	0.904698
31.1558	0.707544	3.16821	0.955115	1.64408	1.57379	3.0339	0.933932	2.66363	1.17098	2.0925	1.79437	0.903948
31.6583	0.691298	3.15328	0.920903	1.59854	1.56174	2.98715	0.887843	2.62556	1.143	2.05117	1.76205	0.902711
32.1608	0.667121	3.14728	0.881932	1.54703	1.55697	2.93288	0.845006	2.57973	1.12188	2.01777	1.72976	0.902208
32.6633	0.646794	3.13113	0.852244	1.50518	1.54141	2.89073	0.791354	2.54553	1.0898	1.97527	1.69694	0.903424
33.1658	0.628433	3.12679	0.812362	1.45735	1.53312	2.84067	0.746914	2.50306	1.06733	1.93599	1.6652	0.904118
33.6683	0.603814	3.11888	0.776652	1.40671	1.52449	2.79367	0.694765	2.46307	1.03997	1.90323	1.63253	0.907043
34.1709	0.589617	3.10995	0.743609	1.3655	1.50806	2.7538	0.640875	2.42956	1.01028	1.86115	1.60124	0.910005
34.6734	0.564491	3.11151	0.701062	1.31657	1.50179	2.70453	0.592812	2.38609	0.988862	1.82439	1.56921	0.914192
35.1759	0.54992	3.10297	0.668188	1.26823	1.48755	2.66703	0.532879	2.35354	0.956576	1.79248	1.53794	0.919554
35.6784	0.529086	3.10544	0.629139	1.2282	1.4728	2.62653	0.480683	2.31726	0.933183	1.7515	1.50738	0.925749
36.1809	0.510597	3.10623	0.587803	1.17952	1.46488	2.58446	0.423617	2.27859	0.906694	1.71772	1.47601	0.932706
36.6834	0.496037	3.10432	0.554262	1.13476	1.4457	2.55381	0.361511	2.25034	0.876364	1.68695	1.44641	0.941476
37.1859	0.474114	3.11403	0.509902	1.09643	1.43326	2.51409	0.307174	2.21218	0.855346	1.64788	1.41644	0.950509
37.6884	0.463482	3.11376	0.471739	1.04944	1.41992	2.48339	0.241094	2.18198	0.823587	1.6176	1.3866	0.960617
38.191	0.442336	3.12327	0.433539	1.00935	1.39824	2.45539	0.1806	2.15344	0.79955	1.58844	1.35842	0.973005
38.6935	0.431013	3.1329	0.387419	0.973324	1.38611	2.42183	0.118559	2.11834	0.774003	1.5522	1.32957	0.984158
39.196	0.415219	3.13807	0.351109	0.929533	1.3654	2.40167	0.0488305	2.09546	0.742967	1.52596	1.30142	0.99869
39.6985	0.400236	3.15559	0.306714	0.89506	1.3436	2.37503	-0.0118619	2.06505	0.721791	1.49898	1.27502	1.01297
40.201	0.391068	3.16335	0.262701	0.862026	1.32795	2.353	-0.0829009	2.03812	0.690036	1.46648	1.24718	1.02766
40.7035	0.37364	3.17931	0.224688	0.823013	1.30045	2.33903	-0.150823	2.01802	0.664448	1.44475	1.22165	1.04548
41.206	0.368099	3.19702	0.176179	0.79495	1.27902	2.31704	-0.216674	1.98884	0.638755	1.42042	1.19637	1.0614
41.7085	0.352666	3.20848	0.13573	0.765754	1.256	2.30778	-0.291764	1.97115	0.605883	1.39235	1.1704	1.08037
42.2111	0.345979	3.23251	0.0929253	0.733087	1.22405	2.29631	-0.35708	1.95004	0.582983	1.37522	1.1476	1.09937
42.7136	0.336527	3.24701	0.0445962	0.712111	1.20093	2.2843	-0.429901	1.92728	0.549731	1.35368	1.12263	1.11836
43.2161	0.326039	3.26763	0.00589763	0.687729	1.16859	2.2841	-0.501743	1.915	0.520783	1.3302	1.10042	1.13967
43.7186	0.322723	3.29124	-0.0419227	0.662847	1.13456	2.27537	-0.567518	1.89307	0.492948	1.31713	1.07804	1.15969
44.2211	0.309934	3.30649	-0.0865515	0.649413	1.106	2.27599	-0.642401	1.87922	0.456279	1.29782	1.05522	1.18149
44.7236	0.308742	3.33375	-0.127141	0.63075	1.0651	2.27909	-0.706953	1.86656	0.429285	1.27814	1.03573	1.20306
45.2261	0.297785	3.35136	-0.177173	0.614664	1.02983	2.27653	-0.774673	1.84707	0.392238	1.26751	1.01251	1.22443
45.7286	0.293493	3.37224	-0.217922	0.608745	0.99257	2.28667	-0.84279	1.83883	0.357333	1.24866	0.993782	1.24689
46.2312	0.287283	3.39659	-0.263351	0.596289	0.946306	2.28924	-0.900762	1.82168	0.324446	1.23055	0.972828	1.2678
46.7337	0.277231	3.4099	-0.312062	0.58919	0.908749	2.29525	-0.966148	1.80648	0.280966	1.21914	0.950869	1.28942
47.2362	0.274439	3.43351	-0.352551	0.589925	0.862097	2.30738	-1.02115	1.79553	0.24621	1.19732	0.93327	1.31042
47.7387	0.259987	3.44659	-0.403478	0.583257	0.814046	2.30937	-1.07441	1.77267	0.201433	1.17671	0.908619	1.32964
48.2412	0.255274	3.45895	-0.449788	0.583953	0.7716	2.32165	-1.12923	1.75774	0.156043	1.15952	0.888571	1.34974
48.7437	0.239683	3.47405	-0.495551	0.589051	0.717204	2.32842	-1.171	1.73474	0.11286	1.12961	0.865907	1.36733
49.2462	0.226973	3.47457	-0.550723	0.586139	0.668442	2.33138	-1.21819	1.70517	0.056914	1.10077	0.838145	1.38383
49.7487	0.211467	3.48237	-0.597724	0.591444	0.617431	2.34208	-1.25674	1.67992	0.00784055	1.07136	0.814945	1.40053
50.2513	0.187562	3.47801	-0.653334	0.596785	0.556819	2.33955	-1.29003	1.6381	-0.0517017	1.02718	0.782895	1.41321
50.7538	0.168803	3.46807	-0.711854	0.593787	0.503554	2.34167	-1.32758	1.59722	-0.115173	0.983845	0.750235	1.42667
51.2563	0.134336	3.45917	-0.766093	0.598542	0.439459	2.3405	-1.35242	1.54907	-0.176877	0.936244	0.716193	1.43787
51.7588	0.105369	3.43166	-0.833385	0.598306	0.371744	2.32803	-1.38242	1.48613	-0.253564	0.873401	0.672527	1.44613
52.2613	0.0624145	3.40737	-0.896563	0.589493	0.30693	2.32238	-1.40843	1.42616	-0.325599	0.812321	0.629648	1.45572
52.7638	0.0165891	3.3687	-0.964005	0.586444	0.22753	2.30266	-1.42815	1.34893	-0.408339	0.745009	0.579536	1.46052
53.2663	-0.0346167	3.31908	-1.04087	0.573035	0.151188	2.28073	-1.45589	1.26685	-0.497871	0.664533	0.522618	1.46578
53.7688	-0.0994421	3.26833	-1.11127	0.551057	0.0702633	2.25853	-1.4737	1.18175	-0.585559	0.588166	0.464813	1.46943
54.2714	-0.161519	3.19548	-1.19286	0.531781	-0.0215596	2.22046	-1.49682	1.07943	-0.688953	0.505294	0.397073	1.46942
54.7739	-0.241698	3.12241	-1.27503	0.497483	-0.106902	2.18746	-1.52162	0.980634	-0.788397	0.412773	0.326711	1.47117
55.2764	-0.318053	3.03435	-1.35468	0.455456	-0.202785	2.14331	-1.54014	0.86999	-0.896372	0.326654	0.251774	1.46785
55.7789	-0.406944	2.9324	-1.44558	0.412867	-0.300898	2.09128	-1.56957	0.751882	-1.01096	0.233877	0.168835	1.46474
56.2814	-0.498385	2.82956	-1.52934	0.352557	-0.394381	2.0425	-1.59216	0.637127	-1.12057	0.134716	0.086163	1.46006
56.7839	-0.590758	2.70474	-1.61747	0.286919	-0.499359	1.97697	-1.61848	0.507496	-1.24264	0.0431714	-0.00494227	1.45081
57.2864	-0.693362	2.57928	-1.70995	0.218336	-0.598183	1.91366	-1.65001	0.381896	-1.35815	-0.0555282	-0.0972017	1.44324
57.7889	-0.78777	2.44164	-1.79398	0.132124	-0.698135	1.84422	-1.67386	0.252465	-1.47653	-0.157618	-0.191744	1.43021
58.2915	-0.894051	2.29035	-1.88697	0.043928	-0.805039	1.76262	-1.70835	0.114558	-1.59845	-0.251648	-0.293304	1.41626
58.794	-0.991786	2.14083	-1.97543	-0.0492003	-0.902275	1.68666	-1.73822	-0.0149343	-1.71039	-0.353251	-0.3908	1.40139
59.2965	-1.09473	1.97211	-2.06108	-0.158374	-1.00648	1.59613	-1.76894	-0.154619	-1.82998	-0.455465	-0.496143	1.38119
59.799	-1.19672	1.8041	-2.15449	-0.266451	-1.10994	1.50409	-1.80772	-0.291624	-1.94032	-0.549887	-0.600896	1.36232
60.3015	-1.29362	1.62852	-2.23851	-0.38116	-1.20641	1.41154	-1.83842	-0.425173	-2.04834	-0.652264	-0.704384	1.33956
60.804	-1.3979	1.4414	-2.32763	-0.508636	-1.31189	1.30451	-1.87908	-0.567759	-2.15823	-0.752853	-0.815807	1.31461
61.3065	-1.49092	1.26002	-2.41801	-0.631988	-1.40967	1.20345	-1.91829	-0.700288	-2.25546	-0.846602	-0.920776	1.29048
61.809	-1.593	1.06415	-2.50104	-0.762741	-1.50708	1.09219	-1.95579	-0.837822	-2.35814	-0.948613	-1.03079	1.262
62.3116	-1.68629	0.871564	-2.59324	-0.901853	-1.61003	0.975275	-2.00338	-0.975842	-2.45209	-1.04687	-1.14228	1.23429
62.8141	-1.78209	0.677198	-2.67929	-1.03472	-1.70258	0.862637	-2.04303	-1.10538	-2.54183	-1.13982	-1.24889	1.20579
63.3166	-1.87791	0.474303	-2.76512	-1.17559	-1.80094	0.73566	-2.09049	-1.24359	-2.63474	-1.24119	-1.36196	1.17444
63.8191	-1.96684	0.281066	-2.85733	-1.32055	-1.89767	0.613157	-2.13909	-1.37316	-2.7152	-1.33727	-1.47129	1.14541
64.3216	-2.06357	0.0780137	-2.94037	-1.45866	-1.98671	0.486312	-2.18292	-1.50241	-2.80094	-1.42996	-1.58012	1.11385
64.8241	-2.14892	-0.120009	-3.03013	-1.60535	-2.08349	0.350605	-2.23711	-1.63557	-2.88002	-1.53098	-1.6921	1.08224
65.3266	-2.24246	-0.315128	-3.11872	-1.75232	-2.17182	0.222512	-2.28356	-1.75764	-2.95402	-1.6256	-1.79987	1.05243
65.8291	-2.32863	-0.51683	-3.20149	-1.89311	-2.2587	0.0829392	-2.33427	-1.88636	-3.03269	-1.719	-1.90881	1.01955
66.3317	-2.4158	-0.70655	-3.2926	-2.04269	-2.34989	-0.0547713	-2.38795	-2.00964	-3.09942	-1.82036	-2.01797	0.989571
66.8342	-2.50474	-0.902618	-3.37559	-2.18928	-2.42988	-0.190478	-2.43374	-2.12747	-3.17093	-1.9146	-2.12393	0.958899
67.3367	-2.58588	-1.0933	-3.45969	-2.33125	-2.51435	-0.336345	-2.48867	-2.25131	-3.23761	-2.00982	-2.23082	0.927304
67.8392	-2.67549	-1.27782	-3.54709	-2.4816	-2.59614	-0.473067	-2.53637	-2.36351	-3.29814	-2.11208	-2.33613	0.899251
68.3417	-2.75414	-1.46801	-3.62462	-2.62619	-2.66924	-0.616122	-2.58397	-2.47845	-3.36428	-2.20651	-2.43915	0.868686
68.8442	-2.84002	-1.64531	-3.70831	-2.76817	-2.74862	-0.760172	-2.63565	-2.59149	-3.4189	-2.30347	-2.54201	0.840567
69.3467	-2.91989	-1.8265	-3.78692	-2.91728	-2.81851	-0.896554	-2.67667	-2.69459	-3.4773	-2.40555	-2.64198	0.814059
69.8492	-2.99889	-2.00296	-3.85974	-3.05846	-2.88553	-1.04212	-2.72421	-2.80356	-3.53242	-2.49876	-2.74067	0.785979
70.3518	-3.08067	-2.17108	-3.93775	-3.19906	-2.95524	-1.17891	-2.76519	-2.90194	-3.58008	-2.59515	-2.83651	0.762223
70.8543	-3.15324	-2.34436	-4.00448	-3.3446	-3.01242	-1.31561	-2.80123	-2.99771	-3.63377	-2.69379	-2.93012	0.738204
71.3568	-3.2338	-2.50446	-4.07162	-3.48042	-3.07214	-1.45552	-2.84143	-3.09432	-3.67621	-2.78222	-3.02121	0.715251
71.8593	-3.30318	-2.66603	-4.13718	-3.61702	-3.12748	-1.58359	-2.86876	-3.17774	-3.72096	-2.87346	-3.10754	0.69672
72.3618	-3.37775	-2.82334	-4.191	-3.75514	-3.17238	-1.71741	-2.89887	-3.26443	-3.76357	-2.96322	-3.19271	0.677458
72.8643	-3.44687	-2.97002	-4.24831	-3.88187	-3.22143	-1.84401	-2.92327	-3.34265	-3.79721	-3.04118	-3.27168	0.66201
73.3668	-3.51246	-3.12072	-4.29559	-4.00958	-3.25933	-1.96369	-2.93805	-3.41241	-3.83671	-3.12073	-3.34693	0.649887
73.8693	-3.58088	-3.25762	-4.33576	-4.13447	-3.29234	-2.0871	-2.9564	-3.48406	-3.86513	-3.1947	-3.41885	0.637893
74.3719	-3.63806	-3.3929	-4.37648	-4.24649	-3.32618	-2.1963	-2.96076	-3.54071	-3.894	-3.25534	-3.48272	0.63161
74.8744	-3.70169	-3.52358	-4.40222	-4.35874	-3.34588	-2.30564	-2.96382	-3.59572	-3.9216	-3.31591	-3.54348	0.626481
75.3769	-3.75329	-3.64069	-4.42638	-4.46343	-3.36619	-2.40957	-2.9626	-3.64422	-3.93869	-3.3669	-3.5972	0.623838
75.8794	-3.80697	-3.75946	-4.44352	-4.55417	-3.38065	-2.50016	-2.94814	-3.67834	-3.96103	-3.40342	-3.64359	0.626192
76.3819	-3.85483	-3.86304	-4.44678	-4.64344	-3.38308	-2.5926	-2.93648	-3.71267	-3.97238	-3.43815	-3.68434	0.627917
76.8844	-3.89554	-3.96088	-4.45021	-4.72029	-3.38808	-2.66996	-2.91124	-3.7312	-3.98189	-3.45975	-3.71691	0.634721
77.3869	-3.93791	-4.05289	-4.43909	-4.78225	-3.38069	-2.74019	-2.88082	-3.74114	-3.99052	-3.46626	-3.74118	0.642624
77.8894	-3.96615	-4.1279	-4.41973	-4.84007	-3.36686	-2.80603	-2.84778	-3.74545	-3.9867	-3.46928	-3.75759	0.650853
78.392	-3.99796	-4.20153	-4.39687	-4.88068	-3.35262	-2.85337	-2.79861	-3.73029	-3.98665	-3.45602	-3.76546	0.664136
78.8945	-4.01601	-4.25837	-4.35667	-4.90556	-3.32302	-2.89847	-2.75009	-3.71105	-3.97517	-3.42741	-3.76218	0.674505
79.397	-4.03185	-4.3051	-4.31399	-4.9229	-3.29268	-2.92921	-2.68827	-3.67631	-3.95877	-3.39346	-3.75125	0.688602
79.8995	-4.04066	-4.34452	-4.26061	-4.91873	-3.25557	-2.94569	-2.61598	-3.6255	-3.94108	-3.34042	-3.72888	0.703742
80.402	-4.03794	-4.36363	-4.19304	-4.8982	-3.20516	-2.95812	-2.54095	-3.56875	-3.90853	-3.27201	-3.69463	0.716133
80.9045	-4.03497	-4.37809	-4.12393	-4.86646	-3.15622	-2.94959	-2.44653	-3.48945	-3.87755	-3.1964	-3.65192	0.733992
81.407	-4.01458	-4.37431	-4.03751	-4.80977	-3.09368	-2.93365	-2.3487	-3.40031	-3.83449	-3.09942	-3.59464	0.748159
81.9095	-3.99427	-4.35605	-3.94294	-4.73649	-3.0229	-2.90565	-2.23784	-3.2972	-3.78309	-2.98756	-3.5264	0.763985
82.4121	-3.95815	-4.329	-3.84149	-4.64846	-2.94992	-2.85779	-2.11108	-3.17182	-3.72967	-2.86696	-3.44643	0.782399
82.9146	-3.91484	-4.27849	-3.72066	-4.53316	-2.8589	-2.80531	-1.98119	-3.03921	-3.65886	-2.72358	-3.35142	0.796818
83.4171	-3.86261	-4.2199	-3.59582	-4.40161	-2.76384	-2.7323	-1.83035	-2.88393	-3.58671	-2.56657	-3.24436	0.816203
83.9196	-3.79354	-4.14178	-3.45551	-4.25225	-2.65832	-2.6464	-1.67242	-2.71296	-3.50123	-2.39991	-3.12343	0.83364
84.4221	-3.72105	-4.04487	-3.29916	-4.0748	-2.53463	-2.55148	-1.50362	-2.53098	-3.40304	-2.21025	-2.98739	0.850997
84.9246	-3.62688	-3.93783	-3.13731	-3.88234	-2.40741	-2.43355	-1.31555	-2.32394	-3.301	-2.00934	-2.83752	0.872055
85.4271	-3.52791	-3.80481	-2.95322	-3.67009	-2.26121	-2.30941	-1.125	-2.10884	-3.17839	-1.79878	-2.67377	0.889481
85.9296	-3.41047	-3.66091	-2.75869	-3.43098	-2.10081	-2.1681	-0.914648	-1.8756	-3.05074	-1.5663	-2.49373	0.910296
86.4322	-3.28022	-3.49757	-2.55162	-3.17954	-1.93316	-2.00957	-0.694559	-1.62368	-2.90863	-1.32576	-2.30043	0.931262
86.9347	-3.13944	-3.31272	-2.3215	-2.90786	-1.74218	-1.84597	-0.46736	-1.36616	-2.74979	-1.07573	-2.09287	0.94987
87.4372	-2.97727	-3.11854	-2.08462	-2.61271	-1.54267	-1.66054	-0.219637	-1.08599	-2.58614	-0.805382	-1.86935	0.972868
87.9397	-2.81016	-2.89853	-1.82715	-2.30872	-1.32963	-1.46802	0.0292289	-0.797967	-2.40028	-0.530194	-1.63414	0.992527
88.4422	-2.61949	-2.66758	-1.55255	-1.9848	-1.09527	-1.26545	0.293979	-0.499887	-2.20725	-0.245716	-1.3844	1.01278
88.9447	-2.42211	-2.42044	-1.27029	-1.64211	-0.856469	-1.04466	0.569476	-0.182926	-2.00091	0.0566768	-1.12138	1.03548
89.4472	-2.2075	-2.15215	-0.963902	-1.29408	-0.598481	-0.823535	0.846143	0.133885	-1.77617	0.360159	-0.847563	1.05302
89.9497	-1.97856	-1.87831	-0.649387	-0.927279	-0.326831	-0.586025	1.14119	0.466547	-1.54827	0.672242	-0.561468	1.07451
90.4523	-1.74252	-1.58185	-0.322196	-0.547927	-0.0510562	-0.340876	1.43423	0.806124	-1.29939	0.998686	-0.264677	1.09309
90.9548	-1.48562	-1.27707	0.0248357	-0.167101	0.245337	-0.0941108	1.73552	1.14507	-1.04382	1.32198	0.0405011	1.10953
91.4573	-1.22785	-0.962242	0.373298	0.229816	0.545393	0.169315	2.04569	1.49899	-0.778744	1.65255	0.354622	1.12859
91.9598	-0.950355	-0.62945	0.739201	0.631378	0.852797	0.429564	2.34857	1.84646	-0.496045	1.99256	0.676467	1.14123
92.4623	-0.669978	-0.297679	1.11353	1.0303	1.1757	0.697841	2.66374	2.19825	-0.213902	2.32447	1.00223	1.15664
92.9648	-0.379398	0.0502658	1.48813	1.44107	1.49427	0.97371	2.97191	2.55395	0.0856314	2.66132	1.33408	1.16741
93.4673	-0.0785093	0.400857	1.87892	1.84753	1.82375	1.2423	3.27759	2.89678	0.389343	3.00124	1.66798	1.17621
93.9698	0.220726	0.752051	2.26482	2.24758	2.15754	1.52226	3.58786	3.24629	0.696238	3.32772	2.00231	1.18532
94.4724	0.535234	1.11474	2.65431	2.65388	2.48395	1.79584	3.88133	3.58331	1.01729	3.65625	2.33761	1.18678
94.9749	0.841891	1.4669	3.04991	3.04681	2.82078	2.066	4.17858	3.91037	1.3313	3.98078	2.66933	1.19201
95.4774	1.15995	1.82585	3.43215	3.43035	3.14853	2.34134	4.46389	4.23677	1.65583	4.2872	2.99819	1.18923
95.9799	1.47305	2.17952	3.82012	3.81359	3.47083	2.6006	4.73562	4.53939	1.97903	4.59294	3.32047	1.18582
96.4824	1.78551	2.52249	4.19821	4.17546	3.79634	2.86215	5.00759	4.83794	2.29603	4.88779	3.63695	1.18248
96.9849	2.10078	2.86895	4.56259	4.52628	4.10271	3.11467	5.2555	5.12041	2.62082	5.16117	3.94339	1.17019
97.4874	2.40277	3.195	4.92779	4.87014	4.40712	3.35174	5.49933	5.37998	2.93005	5.43142	4.23954	1.16311
97.9899	2.7113	3.51633	5.26936	5.18717	4.70192	3.58963	5.72931	5.63458	3.23919	5.68458	4.52634	1.14916
98.4925	2.99679	3.82305	5.60008	5.49122	4.97132	3.8025	5.93528	5.85713	3.53856	5.91177	4.79277	1.13438
98.995	3.30224	4.14127	5.91917	5.78402	5.24975	4.02418	6.14477	6.08233	3.85573	6.14396	5.06474	1.11315
99.4975	3.60489	4.39075	6.24411	6.07678	5.51878	4.22289	6.34321	6.28003	4.10697	6.35878	5.31472	1.10523
100	3.72521	4.39906	6.46322	6.23727	5.61531	4.25477	6.43929	6.3112	4.11541	6.41065	5.39714	1.13422

## Sheet: M1a_LeftLeg_NW
StancePhase	NDevL_Meas1	NDevL_Meas2	NDevL_Meas3	NDevL_Meas4	NDevL_Meas5	NDevL_Meas6	NDevL_Meas7	NDevL_Meas8	NDevL_Meas9	NDevL_Meas10	NDevL_Mean	NDevL_SD
0	-1.27418	-1.68477	-1.21364	-1.91342	-1.15903	-0.884916	-1.22281	-1.42951	-2.06054	-1.80878	-1.46516	0.381788
0.502513	-1.22168	-1.59841	-1.16925	-1.83957	-1.09665	-0.788889	-1.17109	-1.36171	-1.98394	-1.70916	-1.39403	0.376117
1.00503	-1.12507	-1.52317	-1.07175	-1.72054	-1.00997	-0.687793	-1.07748	-1.29112	-1.91856	-1.60923	-1.30347	0.37947
1.50754	-1.05357	-1.43519	-0.996578	-1.61307	-0.931452	-0.582316	-1.00462	-1.21563	-1.84085	-1.50196	-1.21752	0.377069
2.01005	-0.97217	-1.35838	-0.911079	-1.50929	-0.862952	-0.489231	-0.929153	-1.15399	-1.77512	-1.4032	-1.13646	0.377429
2.51256	-0.895241	-1.27336	-0.82451	-1.38854	-0.780036	-0.382854	-0.845535	-1.08028	-1.70205	-1.30467	-1.04771	0.378588
3.01508	-0.822423	-1.18488	-0.747528	-1.27289	-0.708559	-0.279704	-0.776948	-1.01078	-1.62641	-1.19517	-0.962529	0.376238
3.51759	-0.741026	-1.10764	-0.655548	-1.15975	-0.638826	-0.184312	-0.694529	-0.949538	-1.56269	-1.09898	-0.879284	0.379351
4.0201	-0.676306	-1.01504	-0.57602	-1.03173	-0.560067	-0.0751903	-0.621188	-0.875454	-1.48455	-1.0016	-0.791714	0.379262
4.52261	-0.597043	-0.935803	-0.494814	-0.913279	-0.498457	0.0180623	-0.551454	-0.817416	-1.42046	-0.896504	-0.710716	0.380409
5.02513	-0.534775	-0.852428	-0.406353	-0.79436	-0.428865	0.116559	-0.471743	-0.754348	-1.35297	-0.807109	-0.628639	0.384117
5.52764	-0.465577	-0.764953	-0.334336	-0.663424	-0.36174	0.216503	-0.409469	-0.690061	-1.28222	-0.714869	-0.547014	0.385613
6.03015	-0.401496	-0.691996	-0.251003	-0.54538	-0.308458	0.300643	-0.336767	-0.640994	-1.22645	-0.618327	-0.472023	0.389982
6.53266	-0.34588	-0.60501	-0.174322	-0.423655	-0.243177	0.397162	-0.269887	-0.579453	-1.15741	-0.538715	-0.394035	0.394152
7.03518	-0.281347	-0.531416	-0.106951	-0.293876	-0.191694	0.47954	-0.212259	-0.531246	-1.10213	-0.454248	-0.322563	0.399154
7.53769	-0.236069	-0.457191	-0.0278466	-0.179009	-0.143714	0.558181	-0.142707	-0.485762	-1.04653	-0.368672	-0.252932	0.405177
8.0402	-0.177452	-0.377616	0.034168	-0.0574378	-0.0881546	0.643123	-0.0908183	-0.433286	-0.985979	-0.299903	-0.183336	0.411216
8.54271	-0.135502	-0.314681	0.0995226	0.0673978	-0.0510983	0.708128	-0.0324157	-0.399064	-0.941939	-0.224037	-0.122369	0.419509
9.04523	-0.0891815	-0.238572	0.166825	0.176777	-0.00665098	0.782164	0.0246	-0.354725	-0.884936	-0.149946	-0.0573645	0.426211
9.54774	-0.0456224	-0.174604	0.217282	0.29525	0.0347453	0.84777	0.067969	-0.317301	-0.839865	-0.0913425	-0.000571798	0.435365
10.0503	-0.012636	-0.112653	0.279544	0.411691	0.0621151	0.902167	0.124381	-0.289184	-0.796503	-0.0234988	0.0545423	0.445043
10.5528	0.0315541	-0.0433371	0.330493	0.513568	0.101674	0.967254	0.164827	-0.249221	-0.745682	0.0398975	0.111103	0.452799
11.0553	0.056745	0.00841847	0.375176	0.625946	0.127508	1.01326	0.207324	-0.226267	-0.711743	0.0899174	0.156628	0.464558
11.5578	0.0958906	0.072802	0.429445	0.730982	0.150271	1.06346	0.253171	-0.197707	-0.664993	0.150715	0.208404	0.473823
12.0603	0.121338	0.127172	0.465163	0.823741	0.180977	1.11321	0.282378	-0.168278	-0.627746	0.20429	0.252224	0.483677
12.5628	0.15023	0.177257	0.507595	0.927262	0.193452	1.14665	0.324551	-0.153334	-0.594282	0.246794	0.292617	0.495575
13.0653	0.180366	0.236793	0.548054	1.01865	0.21376	1.19265	0.354058	-0.125048	-0.55127	0.300522	0.336853	0.505
13.5678	0.199031	0.278316	0.573889	1.10114	0.231186	1.22398	0.380799	-0.109919	-0.52565	0.34397	0.369675	0.515928
14.0704	0.231441	0.331427	0.612242	1.19332	0.234799	1.25279	0.415166	-0.0961352	-0.488393	0.378659	0.406531	0.526804
14.5729	0.245535	0.376581	0.636137	1.26941	0.250814	1.28816	0.43123	-0.0750191	-0.458769	0.42404	0.438812	0.537147
15.0754	0.273287	0.414704	0.657834	1.34058	0.253129	1.30429	0.458661	-0.0714712	-0.435734	0.456292	0.465157	0.546875
15.5779	0.289737	0.463519	0.686588	1.41898	0.252621	1.33088	0.477774	-0.0567459	-0.40199	0.482451	0.494381	0.55782
16.0804	0.307313	0.493616	0.696875	1.47858	0.260234	1.34921	0.489442	-0.0489671	-0.386258	0.518225	0.515827	0.567348
16.5829	0.328764	0.533396	0.717059	1.5375	0.249922	1.3578	0.512282	-0.0494867	-0.360645	0.538736	0.536533	0.575738
17.0854	0.3367	0.56706	0.731745	1.60018	0.247993	1.3778	0.517025	-0.037912	-0.340667	0.556229	0.555616	0.586695
17.5879	0.359371	0.590948	0.735559	1.64302	0.243713	1.37922	0.530546	-0.0432386	-0.329765	0.581844	0.569122	0.59369
18.0905	0.36384	0.626573	0.752323	1.6893	0.226481	1.38627	0.541083	-0.0420688	-0.306965	0.590877	0.582772	0.601797
18.593	0.380629	0.643557	0.75328	1.73526	0.222565	1.39298	0.540322	-0.0402452	-0.301942	0.600168	0.592657	0.611013
19.0955	0.388371	0.668504	0.757201	1.76213	0.205986	1.38449	0.553301	-0.0520991	-0.288656	0.615719	0.599495	0.615791
19.598	0.394735	0.689871	0.766131	1.79605	0.187857	1.3895	0.550219	-0.0499698	-0.278471	0.614257	0.606018	0.623432
20.1005	0.407545	0.69947	0.759016	1.82534	0.179054	1.38023	0.552491	-0.0606986	-0.27931	0.616386	0.607953	0.629925
20.603	0.405311	0.722015	0.76523	1.83807	0.153755	1.37017	0.557438	-0.0712999	-0.267093	0.622677	0.609627	0.633254
21.1055	0.418651	0.726851	0.763722	1.86053	0.138269	1.36733	0.54834	-0.0740561	-0.271755	0.612447	0.609033	0.639707
21.608	0.414633	0.737998	0.756574	1.87434	0.12185	1.34674	0.554222	-0.0931395	-0.269807	0.608998	0.60524	0.643516
22.1106	0.421502	0.748431	0.762551	1.87557	0.094057	1.33839	0.547659	-0.0996176	-0.268184	0.607424	0.602778	0.645886
22.6131	0.422041	0.745557	0.752986	1.88802	0.080989	1.32281	0.542495	-0.112352	-0.279126	0.590608	0.595403	0.65069
23.1156	0.418903	0.756665	0.751684	1.88848	0.0567544	1.2998	0.545402	-0.131576	-0.276061	0.583352	0.58934	0.652361
23.6181	0.424804	0.751581	0.753366	1.8814	0.0324034	1.28965	0.532854	-0.137706	-0.288455	0.57552	0.581541	0.654235
24.1206	0.414667	0.751118	0.7427	1.88572	0.0186438	1.26265	0.535013	-0.159481	-0.295998	0.554367	0.570939	0.657028
24.6231	0.420706	0.752961	0.748056	1.87571	-0.0102797	1.24362	0.529493	-0.172951	-0.301032	0.544973	0.563125	0.657884
25.1256	0.410825	0.740398	0.744143	1.86375	-0.0283002	1.22551	0.521184	-0.184894	-0.319842	0.532493	0.550527	0.65894
25.6281	0.410248	0.742606	0.740168	1.86203	-0.046219	1.19461	0.525445	-0.208623	-0.324031	0.509162	0.540539	0.660472
26.1307	0.406347	0.73064	0.748664	1.84488	-0.0745352	1.17902	0.514212	-0.216939	-0.34186	0.499124	0.528955	0.661497
26.6332	0.396639	0.721547	0.742799	1.83127	-0.0873875	1.15078	0.515818	-0.236849	-0.356698	0.48358	0.51615	0.661172
27.1357	0.398401	0.717775	0.74973	1.82549	-0.110636	1.12423	0.51509	-0.254542	-0.366221	0.460098	0.505942	0.663385
27.6382	0.383557	0.698862	0.757239	1.80442	-0.133393	1.10631	0.507479	-0.263263	-0.39034	0.450728	0.49216	0.663889
28.1407	0.385082	0.695106	0.756447	1.79176	-0.145068	1.07281	0.515538	-0.286457	-0.399535	0.433642	0.481933	0.663239
28.6432	0.372498	0.679462	0.772912	1.78352	-0.171387	1.05362	0.509432	-0.295259	-0.420152	0.411823	0.469647	0.667115
29.1457	0.367347	0.664724	0.778601	1.76143	-0.18648	1.02864	0.512917	-0.309085	-0.439654	0.404174	0.458261	0.666146
29.6482	0.361899	0.658004	0.789066	1.75159	-0.201145	0.998708	0.519547	-0.327254	-0.451115	0.386891	0.448619	0.66751
30.1508	0.34857	0.635545	0.80987	1.74219	-0.225931	0.983176	0.515792	-0.331014	-0.477581	0.368193	0.436881	0.672046
30.6533	0.348763	0.628002	0.817454	1.72157	-0.235127	0.952744	0.529205	-0.348821	-0.489149	0.362943	0.428759	0.670444
31.1558	0.332076	0.610883	0.84063	1.71573	-0.25454	0.932541	0.5311	-0.356451	-0.509612	0.346499	0.418885	0.675154
31.6583	0.331416	0.592423	0.860939	1.7062	-0.273405	0.914673	0.538312	-0.361529	-0.530848	0.331905	0.411009	0.678862
32.1608	0.318666	0.584238	0.876351	1.68909	-0.281182	0.886365	0.553754	-0.376616	-0.541517	0.329306	0.403846	0.678877
32.6633	0.311139	0.559884	0.908144	1.68775	-0.303567	0.8751	0.556223	-0.375084	-0.567249	0.314397	0.396674	0.686266
33.1658	0.306193	0.549642	0.927113	1.67893	-0.314814	0.852855	0.575568	-0.384176	-0.578515	0.304429	0.391722	0.688995
33.6683	0.291317	0.532189	0.954279	1.66681	-0.325684	0.83455	0.587069	-0.389577	-0.595985	0.30436	0.385933	0.692367
34.1709	0.291521	0.511022	0.987928	1.66987	-0.346743	0.826139	0.598981	-0.385473	-0.616163	0.291381	0.382847	0.700758
34.6734	0.27482	0.501971	1.00917	1.66233	-0.352354	0.804074	0.623317	-0.394886	-0.623585	0.28613	0.379098	0.703797
35.1759	0.273252	0.476562	1.04689	1.65605	-0.368256	0.797948	0.63327	-0.389127	-0.645846	0.288158	0.376891	0.710614
35.6784	0.261746	0.463968	1.07747	1.66287	-0.383748	0.787136	0.658069	-0.388254	-0.654512	0.27724	0.376199	0.718834
36.1809	0.252963	0.446547	1.106	1.65696	-0.388302	0.773159	0.679408	-0.390958	-0.66663	0.276433	0.374557	0.723648
36.6834	0.249407	0.422999	1.14825	1.65672	-0.407567	0.774492	0.696128	-0.379255	-0.683414	0.27991	0.375767	0.732735
37.1859	0.233943	0.412972	1.17561	1.6662	-0.415871	0.762027	0.728198	-0.381572	-0.685656	0.271007	0.376686	0.740699
37.6884	0.234567	0.386683	1.21353	1.66204	-0.423927	0.761021	0.745827	-0.373431	-0.702241	0.27411	0.377817	0.747957
38.191	0.21849	0.371503	1.25303	1.66741	-0.442286	0.76276	0.774752	-0.363316	-0.706519	0.278299	0.381413	0.757747
38.6935	0.216102	0.3539	1.28118	1.67818	-0.445342	0.755087	0.804907	-0.363212	-0.711503	0.271279	0.384058	0.766142
39.196	0.205986	0.327852	1.3253	1.67573	-0.45875	0.764953	0.825793	-0.346888	-0.723074	0.27761	0.38745	0.775384
39.6985	0.195873	0.316346	1.35793	1.68575	-0.47181	0.764086	0.863405	-0.341959	-0.718749	0.28181	0.393268	0.784745
40.201	0.193353	0.28905	1.39121	1.69631	-0.47396	0.767903	0.887877	-0.333493	-0.727991	0.27655	0.39668	0.794467
40.7035	0.177137	0.270893	1.43437	1.69534	-0.490751	0.781517	0.918892	-0.316516	-0.726578	0.285404	0.402971	0.804019
41.206	0.177544	0.252795	1.4612	1.70857	-0.496513	0.781788	0.955648	-0.313678	-0.723172	0.289069	0.409325	0.8131
41.7085	0.161832	0.224214	1.50013	1.7174	-0.50187	0.79825	0.979266	-0.296199	-0.728179	0.285559	0.414041	0.82392
42.2111	0.158054	0.21092	1.53539	1.71752	-0.517301	0.809689	1.01923	-0.284807	-0.716385	0.296336	0.422865	0.832185
42.7136	0.149015	0.182816	1.56101	1.73216	-0.51719	0.818314	1.0485	-0.277375	-0.717117	0.299213	0.427935	0.841868
43.2161	0.137409	0.161815	1.60106	1.73783	-0.527071	0.841981	1.07873	-0.256486	-0.709176	0.297661	0.436377	0.851927
43.7186	0.135767	0.143522	1.62601	1.73845	-0.536228	0.851649	1.11849	-0.250479	-0.696651	0.310014	0.444055	0.859027
44.2211	0.119263	0.11319	1.65455	1.75245	-0.534064	0.873004	1.1423	-0.234241	-0.694228	0.312298	0.450452	0.868787
44.7236	0.119847	0.0987464	1.68875	1.75378	-0.546064	0.896606	1.18024	-0.216979	-0.674555	0.313325	0.461369	0.876763
45.2261	0.105714	0.0711057	1.70675	1.75419	-0.546642	0.911009	1.21076	-0.209737	-0.666099	0.327469	0.466451	0.88319
45.7286	0.101955	0.0486644	1.73837	1.76552	-0.546395	0.943009	1.23625	-0.186303	-0.651166	0.330192	0.47801	0.891361
46.2312	0.0960832	0.0318398	1.7621	1.76176	-0.555889	0.964105	1.2739	-0.174352	-0.629133	0.335277	0.486569	0.89762
46.7337	0.0857617	0.00212166	1.77972	1.76143	-0.549586	0.990547	1.2941	-0.157793	-0.618551	0.35249	0.494025	0.902249
47.2362	0.0882031	-0.0110472	1.81053	1.76867	-0.553021	1.02684	1.32467	-0.132114	-0.59053	0.357954	0.509016	0.908751
47.7387	0.07574	-0.0349385	1.8251	1.76018	-0.555584	1.05035	1.35176	-0.119014	-0.571894	0.369769	0.515147	0.912843
48.2412	0.0812131	-0.055063	1.8477	1.75954	-0.54663	1.09097	1.36836	-0.0890987	-0.548802	0.392656	0.530085	0.914964
48.7437	0.074653	-0.0661825	1.87312	1.76284	-0.551604	1.12703	1.39878	-0.0631877	-0.515822	0.404553	0.544418	0.920568
49.2462	0.0776328	-0.090112	1.88552	1.75188	-0.544768	1.16176	1.41236	-0.0376875	-0.494832	0.426976	0.554872	0.920711
49.7487	0.0828283	-0.0966908	1.91417	1.7529	-0.536428	1.21276	1.43219	0.00476894	-0.456051	0.459359	0.576981	0.92211
50.2513	0.0830235	-0.110752	1.93328	1.75438	-0.536785	1.25123	1.45382	0.0366109	-0.423931	0.482383	0.592326	0.925391
50.7538	0.0998317	-0.122148	1.95232	1.7449	-0.5199	1.30363	1.46185	0.0838491	-0.388877	0.519741	0.61352	0.922087
51.2563	0.103566	-0.120939	1.98444	1.75083	-0.510829	1.35994	1.48555	0.136996	-0.340775	0.56539	0.641417	0.924145
51.7588	0.127214	-0.131679	2.0021	1.75417	-0.49866	1.40937	1.4964	0.185827	-0.304398	0.603239	0.66436	0.923197
52.2613	0.143511	-0.124169	2.03322	1.75148	-0.472448	1.47861	1.51031	0.256263	-0.249916	0.65773	0.69846	0.919572
52.7638	0.16981	-0.120134	2.06538	1.76666	-0.45748	1.53862	1.53252	0.320211	-0.198897	0.717348	0.733403	0.920945
53.2663	0.204063	-0.1141	2.08919	1.77707	-0.42823	1.60604	1.54033	0.39372	-0.146485	0.769736	0.769133	0.91688
53.7688	0.233772	-0.0918125	2.13098	1.78738	-0.395078	1.68446	1.56483	0.480308	-0.0782732	0.839142	0.815571	0.914725
54.2714	0.283906	-0.0803231	2.16174	1.81665	-0.368925	1.7508	1.58221	0.557535	-0.0216955	0.909217	0.859112	0.914237
54.7739	0.322494	-0.0506141	2.19711	1.83963	-0.324336	1.83474	1.59943	0.654194	0.0520418	0.972404	0.90971	0.909718
55.2764	0.380816	-0.021237	2.24279	1.86841	-0.287046	1.91309	1.63077	0.747936	0.124438	1.0521	0.965208	0.908836
55.7789	0.433881	0.00783844	2.274	1.91519	-0.247096	1.98878	1.6482	0.841508	0.19498	1.12817	1.01855	0.907058
56.2814	0.493095	0.0545616	2.32025	1.95422	-0.193865	2.07839	1.68114	0.951222	0.281854	1.19861	1.08195	0.903511
56.7839	0.561066	0.0896199	2.3623	2.00356	-0.153531	2.15157	1.71252	1.04765	0.355292	1.28488	1.14149	0.903559
57.2864	0.61932	0.140219	2.39764	2.0674	-0.100783	2.23482	1.73916	1.1565	0.442439	1.36391	1.20606	0.900797
57.7889	0.695797	0.191477	2.44832	2.12186	-0.0461639	2.31639	1.78295	1.26661	0.528395	1.43928	1.27449	0.899123
58.2915	0.756821	0.238336	2.48395	2.18977	-0.000916522	2.38513	1.81321	1.36689	0.607614	1.52932	1.33701	0.898866
58.794	0.832371	0.302424	2.5263	2.26715	0.0608554	2.46776	1.85527	1.48337	0.702082	1.60903	1.41066	0.895957
59.2965	0.900986	0.353299	2.57379	2.33463	0.113344	2.53379	1.90086	1.58631	0.780912	1.68745	1.47654	0.896273
59.799	0.969556	0.416119	2.60686	2.41777	0.166875	2.60117	1.93749	1.69277	0.869558	1.77885	1.5457	0.894198
60.3015	1.04639	0.480295	2.65578	2.50457	0.23259	2.67277	1.99285	1.80566	0.957623	1.85748	1.6206	0.893502
60.804	1.10914	0.53598	2.69623	2.58186	0.284345	2.72584	2.03689	1.90232	1.03525	1.93748	1.68453	0.893243
61.3065	1.18902	0.608059	2.73373	2.67541	0.348015	2.79147	2.08822	2.01296	1.12808	2.02828	1.76033	0.890677
61.809	1.25255	0.665766	2.78493	2.76621	0.413243	2.84567	2.14823	2.11411	1.20532	2.1046	1.83006	0.892168
62.3116	1.32807	0.731733	2.82038	2.84887	0.468805	2.89341	2.19601	2.21007	1.29022	2.18504	1.89726	0.888904
62.8141	1.39851	0.800096	2.8667	2.94709	0.541038	2.95146	2.26225	2.31745	1.37726	2.27364	1.97355	0.888744
63.3166	1.46587	0.856727	2.91487	3.03675	0.603958	2.98994	2.32034	2.40655	1.45235	2.34681	2.03942	0.88855
63.8191	1.54369	0.929363	2.95166	3.12105	0.66798	3.03738	2.38027	2.50511	1.54387	2.42672	2.11071	0.884098
64.3216	1.6058	0.987916	3.0057	3.21921	0.744453	3.08136	2.45302	2.60107	1.62153	2.51173	2.18318	0.885651
64.8241	1.68537	1.05197	3.04875	3.30425	0.806886	3.11257	2.51131	2.68461	1.70524	2.5811	2.2492	0.881518
65.3266	1.74953	1.12058	3.09359	3.3877	0.881431	3.15812	2.58586	2.78258	1.79428	2.65949	2.32132	0.878805
65.8291	1.82376	1.17555	3.15013	3.48223	0.957661	3.18739	2.65626	2.86446	1.87014	2.73957	2.39071	0.878266
66.3317	1.89565	1.24664	3.19136	3.56061	1.02413	3.22007	2.72279	2.9492	1.96311	2.80445	2.4578	0.872432
66.8342	1.96188	1.30507	3.247	3.64159	1.10755	3.25815	2.80508	3.03895	2.04404	2.88012	2.52894	0.870499
67.3367	2.0409	1.36666	3.30098	3.72986	1.1816	3.27988	2.87208	3.11149	2.12883	2.95382	2.59661	0.866569
67.8392	2.10314	1.43534	3.34719	3.80056	1.25674	3.31689	2.95151	3.1981	2.22165	3.01347	2.66446	0.861204
68.3417	2.18284	1.48908	3.41086	3.8778	1.34451	3.34444	3.03123	3.27408	2.29994	3.08514	2.73399	0.857326
68.8442	2.24847	1.5588	3.46149	3.95764	1.41795	3.36897	3.10163	3.34519	2.39516	3.15131	2.80066	0.851913
69.3467	2.32181	1.61758	3.51849	4.02008	1.50344	3.40645	3.18915	3.42754	2.48	3.20536	2.86899	0.846223
69.8492	2.39541	1.67683	3.58426	4.0922	1.59037	3.42725	3.262	3.49109	2.56589	3.27214	2.93574	0.840055
70.3518	2.46045	1.74522	3.63592	4.16172	1.66687	3.46051	3.34206	3.56478	2.66186	3.33013	3.00295	0.834538
70.8543	2.53983	1.79726	3.70447	4.21556	1.75992	3.49267	3.42675	3.63513	2.74176	3.37851	3.06919	0.827333
71.3568	2.60116	1.8642	3.76756	4.28115	1.84261	3.51527	3.4973	3.69318	2.8375	3.43967	3.13396	0.820078
71.8593	2.67886	1.92164	3.82659	4.33907	1.92528	3.5548	3.58441	3.76567	2.9243	3.48915	3.20098	0.814728
72.3618	2.7435	1.97626	3.9017	4.38459	2.01951	3.58004	3.65854	3.8211	3.00879	3.53203	3.26261	0.805757
72.8643	2.81256	2.04131	3.96177	4.44275	2.09764	3.61124	3.73339	3.87963	3.10473	3.5871	3.32721	0.798973
73.3668	2.88377	2.08842	4.0316	4.48885	2.18628	3.64907	3.81627	3.9421	3.18298	3.62807	3.38974	0.793838
73.8693	2.94298	2.14851	4.10567	4.527	2.27446	3.67193	3.88079	3.98655	3.27511	3.66563	3.44786	0.783328
74.3719	3.01704	2.20039	4.16651	4.57718	2.34987	3.71116	3.95887	4.04465	3.35958	3.71391	3.50991	0.779307
74.8744	3.07147	2.24592	4.2444	4.61181	2.43976	3.74084	4.02605	4.09028	3.43794	3.74599	3.56545	0.77283
75.3769	3.14009	2.30273	4.31176	4.64337	2.51654	3.76794	4.08624	4.13039	3.52845	3.77759	3.62051	0.763176
75.8794	3.1963	2.34036	4.37743	4.68479	2.59054	3.80739	4.15595	4.18015	3.59964	3.81738	3.67499	0.762271
76.3819	3.2528	2.38861	4.45496	4.70828	2.67331	3.8292	4.20357	4.20917	3.68198	3.83907	3.72409	0.753053
76.8844	3.31269	2.43005	4.51425	4.73351	2.73644	3.86284	4.25911	4.24724	3.75767	3.86263	3.77164	0.748288
77.3869	3.35672	2.46154	4.58401	4.765	2.8069	3.89346	4.30567	4.27931	3.82311	3.89082	3.81665	0.746866
77.8894	3.41508	2.50464	4.65059	4.77755	2.87313	3.91317	4.33716	4.29736	3.90057	3.89932	3.85686	0.737917
78.392	3.45203	2.52744	4.70291	4.79609	2.92251	3.94795	4.37808	4.32768	3.95703	3.91151	3.89232	0.738187
78.8945	3.49986	2.5579	4.76841	4.8162	2.98245	3.96581	4.39505	4.33792	4.02104	3.9241	3.92688	0.733787
79.397	3.53539	2.58277	4.81545	4.81779	3.02449	3.98778	4.41373	4.34944	4.07904	3.91612	3.9522	0.729813
79.8995	3.56614	2.59401	4.85994	4.8285	3.05912	4.01322	4.4268	4.36159	4.1223	3.91324	3.97449	0.730695
80.402	3.60037	2.61658	4.90755	4.8354	3.09764	4.02084	4.41896	4.35299	4.17663	3.90631	3.99333	0.72644
80.9045	3.61422	2.61797	4.93124	4.82544	3.11121	4.04201	4.42043	4.35542	4.20817	3.87875	4.00049	0.727264
81.407	3.64048	2.62361	4.96225	4.82624	3.12743	4.04964	4.39928	4.34153	4.2429	3.85721	4.00706	0.726566
81.9095	3.64313	2.6248	4.97953	4.81758	3.13443	4.05166	4.3741	4.31971	4.27185	3.82707	4.00439	0.726032
82.4121	3.6524	2.60896	4.98028	4.79483	3.12034	4.06189	4.3477	4.30387	4.28156	3.777	3.99288	0.727849
82.9146	3.64941	2.60393	4.98762	4.7828	3.11335	4.05027	4.29675	4.26402	4.30096	3.73326	3.97824	0.727517
83.4171	3.63682	2.57761	4.9687	4.75602	3.08538	4.04681	4.25399	4.23068	4.29666	3.67653	3.95292	0.729685
83.9196	3.6282	2.55245	4.94677	4.71874	3.0486	4.03526	4.19178	4.18746	4.29188	3.6014	3.92025	0.730707
84.4221	3.59629	2.52464	4.91937	4.69041	3.01474	4.00886	4.11973	4.12796	4.2828	3.53236	3.88172	0.731959
84.9246	3.57586	2.47752	4.86588	4.64283	2.9563	3.99297	4.05045	4.07762	4.25197	3.44639	3.83378	0.734273
85.4271	3.53196	2.44108	4.81833	4.58863	2.90191	3.95528	3.95502	4.00406	4.23065	3.34426	3.77712	0.734975
85.9296	3.49205	2.38448	4.75037	4.53992	2.83998	3.9181	3.86586	3.92996	4.18674	3.24749	3.71549	0.73707
86.4322	3.44208	2.32653	4.66874	4.46858	2.75981	3.87943	3.76252	3.85317	4.13979	3.13082	3.64315	0.738669
86.9347	3.37973	2.26831	4.59043	4.39444	2.68943	3.81927	3.64519	3.75414	4.09106	3.00143	3.56334	0.739594
87.4372	3.32328	2.18946	4.48474	4.32125	2.6011	3.76903	3.53515	3.66449	4.01928	2.87699	3.47848	0.741976
87.9397	3.24273	2.12127	4.38049	4.2242	2.50722	3.70108	3.40098	3.55675	3.95717	2.73154	3.38234	0.742892
88.4422	3.17363	2.03494	4.26732	4.12867	2.41884	3.62536	3.27168	3.44148	3.87471	2.57813	3.28148	0.744598
88.9447	3.08301	1.94529	4.1329	4.02991	2.30884	3.55465	3.1359	3.33134	3.78732	2.42963	3.17388	0.746839
89.4472	2.99473	1.8583	4.00689	3.90918	2.20529	3.46041	2.98463	3.19834	3.70125	2.26075	3.05798	0.747715
89.9497	2.8999	1.75067	3.85999	3.79461	2.09626	3.37367	2.84556	3.07358	3.59214	2.08965	2.9376	0.7504
90.4523	2.79148	1.65435	3.70735	3.67355	1.97143	3.27771	2.68787	2.94033	3.49336	1.92393	2.81214	0.752236
90.9548	2.6919	1.54342	3.55826	3.53506	1.85812	3.16853	2.53447	2.79503	3.37789	1.7404	2.68031	0.753724
91.4573	2.56952	1.42851	3.38673	3.40702	1.72907	3.07092	2.38399	2.66215	3.25697	1.56114	2.5456	0.756865
91.9598	2.4598	1.32032	3.22418	3.27037	1.5969	2.95419	2.21931	2.51138	3.14185	1.38819	2.40865	0.758404
92.4623	2.33293	1.19333	3.05374	3.12292	1.47243	2.84235	2.07172	2.36676	3.00606	1.20138	2.26636	0.760182
92.9648	2.20875	1.07926	2.87207	2.98956	1.32968	2.73283	1.91397	2.22559	2.88285	1.02528	2.12598	0.763509
93.4673	2.08397	0.955816	2.70425	2.84701	1.19662	2.60862	1.76074	2.07147	2.749	0.856421	1.98339	0.764124
93.9698	1.94738	0.829215	2.52094	2.7018	1.06189	2.50076	1.62041	1.93515	2.61114	0.678475	1.84072	0.766139
94.4724	1.82507	0.714599	2.34394	2.57345	0.916336	2.38284	1.46947	1.79069	2.48503	0.517201	1.70186	0.768927
94.9749	1.68497	0.584984	2.17493	2.43682	0.786933	2.26664	1.33946	1.65022	2.34255	0.364069	1.56316	0.768079
95.4774	1.56143	0.471074	1.99441	2.30616	0.647783	2.16387	1.20905	1.52536	2.21565	0.207116	1.43019	0.770574
95.9799	1.42877	0.354735	1.83359	2.19389	0.511801	2.04838	1.0832	1.39087	2.0853	0.0719196	1.30025	0.771387
96.4824	1.30212	0.237623	1.67119	2.07545	0.389798	1.95061	0.978794	1.27706	1.95314	-0.0546924	1.17811	0.770023
96.9849	1.18381	0.138828	1.51182	1.97108	0.257146	1.85393	0.868121	1.16788	1.83881	-0.180331	1.06111	0.772183
97.4874	1.0584	0.0304367	1.37444	1.88512	0.141153	1.75565	0.779596	1.06126	1.71298	-0.280968	0.951807	0.771294
97.9899	0.954728	-0.0584949	1.23143	1.79562	0.031118	1.6789	0.699514	0.980091	1.60592	-0.373955	0.854488	0.770464
98.4925	0.841934	-0.141684	1.10876	1.72682	-0.0806809	1.595	0.6229	0.896429	1.50305	-0.461967	0.761056	0.771925
98.995	0.745194	-0.229699	1.00031	1.67435	-0.172857	1.52109	0.571748	0.829187	1.39025	-0.52612	0.680346	0.77108
99.4975	0.645283	-0.279911	0.88292	1.61775	-0.271499	1.46262	0.514789	0.781089	1.32042	-0.585933	0.608753	0.771759
100	0.604484	-0.290217	0.822671	1.59818	-0.309154	1.44193	0.493726	0.762649	1.30873	-0.607525	0.582548	0.77237

## Sheet: M1a_RightLeg_NH
StancePhase	NEleR_Meas1	NEleR_Meas2	NEleR_Meas3	NEleR_Meas4	NEleR_Meas5	NEleR_Meas6	NEleR_Meas7	NEleR_Meas8	NEleR_Meas9	NEleR_Meas10	NEleR_Mean	NEleR_SD
0	2.68867	2.15462	2.23895	1.38929	1.91255	1.68249	1.44869	1.59605	1.6988	2.34978	1.91599	0.427695
0.502513	2.7379	2.18626	2.23697	1.37975	1.93053	1.71539	1.49696	1.65424	1.71979	2.38035	1.94381	0.430774
1.00503	2.78851	2.21209	2.24051	1.3783	1.96956	1.78095	1.56475	1.72322	1.74766	2.43486	1.98404	0.431571
1.50754	2.8388	2.23849	2.23277	1.37501	1.99735	1.82716	1.62119	1.78753	1.77413	2.46993	2.01624	0.433718
2.01005	2.87966	2.25186	2.23474	1.36937	2.0278	1.87924	1.67366	1.8457	1.79352	2.50188	2.04574	0.4358
2.51256	2.93112	2.27328	2.22821	1.37309	2.06467	1.92482	1.73415	1.91454	1.82274	2.53443	2.0801	0.438109
3.01508	2.97059	2.28037	2.22234	1.36712	2.09277	1.9666	1.78266	1.97257	1.84038	2.55143	2.10468	0.440746
3.51759	3.0155	2.2917	2.22001	1.37026	2.13189	2.01159	1.83822	2.03746	1.86399	2.57331	2.13539	0.443506
4.0201	3.05623	2.29591	2.20704	1.3706	2.16645	2.04285	1.889	2.09998	1.8839	2.58405	2.1596	0.446458
4.52261	3.09043	2.29521	2.20388	1.36797	2.20034	2.08146	1.93434	2.15756	1.8976	2.58833	2.18171	0.449636
5.02513	3.13011	2.29742	2.19094	1.37404	2.24272	2.10721	1.98651	2.22362	1.91795	2.5959	2.20664	0.453299
5.52764	3.15488	2.28691	2.18054	1.36973	2.27499	2.13343	2.02575	2.27808	1.92488	2.58864	2.22178	0.45675
6.03015	3.18716	2.28506	2.17238	1.37402	2.31607	2.15737	2.07147	2.34162	1.93885	2.5868	2.24308	0.461378
6.53266	3.20694	2.26973	2.1552	1.3751	2.35478	2.17073	2.11177	2.3995	1.94486	2.57946	2.25681	0.46553
7.03518	3.22607	2.26043	2.14829	1.37281	2.38859	2.19101	2.14619	2.45575	1.94726	2.56537	2.27018	0.470871
7.53769	3.24319	2.24454	2.13113	1.37872	2.43156	2.19677	2.18691	2.51788	1.95304	2.55916	2.28429	0.476475
8.0402	3.24836	2.22568	2.11815	1.37352	2.46312	2.2077	2.21389	2.56826	1.94518	2.54091	2.29048	0.482343
8.54271	3.26001	2.20991	2.10545	1.37588	2.49915	2.21139	2.24636	2.62795	1.94444	2.52756	2.30081	0.489639
9.04523	3.25544	2.18243	2.08423	1.37368	2.53365	2.20937	2.27195	2.67753	1.93162	2.51335	2.30332	0.496494
9.54774	3.25582	2.16366	2.07195	1.36644	2.55752	2.2111	2.28993	2.72708	1.91721	2.49033	2.3051	0.504968
10.0503	3.2466	2.13116	2.04742	1.36558	2.58827	2.19834	2.31234	2.77735	1.90152	2.47637	2.3045	0.513445
10.5528	3.2322	2.105	2.02714	1.35157	2.6053	2.19269	2.31883	2.81528	1.87248	2.45162	2.29721	0.522522
11.0553	3.21967	2.07132	2.00395	1.34323	2.62024	2.1749	2.3289	2.86074	1.84936	2.42856	2.29009	0.53263
11.5578	3.19272	2.03542	1.97227	1.32837	2.6333	2.15646	2.33004	2.89187	1.81108	2.40768	2.27592	0.542234
12.0603	3.17355	2.00199	1.94768	1.30689	2.63023	2.13696	2.32199	2.92467	1.77378	2.37591	2.25937	0.553251
12.5628	3.14036	1.95794	1.9093	1.29033	2.63093	2.10604	2.31695	2.95311	1.73131	2.35339	2.23897	0.563548
13.0653	3.11017	1.92307	1.8756	1.25945	2.61735	2.08258	2.29496	2.97069	1.67838	2.32298	2.21352	0.574583
13.5678	3.07595	1.87551	1.8365	1.23328	2.59637	2.04527	2.27604	2.99398	1.63077	2.29213	2.18558	0.585654
14.0704	3.03409	1.83596	1.79006	1.1997	2.57474	2.01293	2.24786	3.00117	1.56816	2.26772	2.15324	0.596137
14.5729	2.99898	1.78972	1.74958	1.15886	2.53497	1.9755	2.21095	3.01247	1.51047	2.23299	2.11745	0.607799
15.0754	2.95011	1.7436	1.69525	1.12222	2.49755	1.93265	2.17765	3.0156	1.44597	2.20798	2.07886	0.617786
15.5779	2.91013	1.70079	1.64697	1.07083	2.44892	1.89614	2.1287	3.01135	1.37649	2.17951	2.03698	0.629363
16.0804	2.86092	1.64959	1.59214	1.02389	2.39051	1.8473	2.08447	3.01109	1.31257	2.14866	1.99211	0.639652
16.5829	2.81269	1.60875	1.53239	0.969475	2.3348	1.80777	2.03291	2.9954	1.23663	2.12762	1.94584	0.650197
17.0854	2.76665	1.5568	1.4782	0.908285	2.26251	1.76024	1.97505	2.9864	1.16968	2.09725	1.89611	0.661584
17.5879	2.71152	1.51453	1.41126	0.85186	2.19244	1.71419	1.92309	2.96684	1.09553	2.07555	1.84568	0.670971
18.0905	2.6668	1.46638	1.35198	0.78188	2.11651	1.67177	1.85813	2.94449	1.02209	2.05462	1.79347	0.683077
18.593	2.61058	1.4202	1.28546	0.717654	2.0303	1.62097	1.80023	2.9241	0.953462	2.0293	1.73923	0.692699
19.0955	2.56274	1.37763	1.2165	0.647487	1.95054	1.58129	1.73733	2.89048	0.876051	2.01593	1.6856	0.704108
19.598	2.51129	1.32805	1.15243	0.572373	1.85788	1.53209	1.6703	2.86502	0.809689	1.99491	1.6294	0.715619
20.1005	2.45837	1.28902	1.07675	0.50362	1.76752	1.49017	1.61086	2.82717	0.735399	1.98033	1.57392	0.725789
20.603	2.41311	1.23926	1.00971	0.423275	1.67738	1.44787	1.54013	2.79063	0.666201	1.9702	1.51778	0.739081
21.1055	2.35828	1.19946	0.934498	0.350343	1.57767	1.40212	1.47762	2.7531	0.599748	1.95349	1.46063	0.749478
21.608	2.31567	1.15315	0.858816	0.273255	1.48755	1.36623	1.41113	2.70509	0.527679	1.94904	1.40476	0.762756
22.1106	2.26495	1.10913	0.786697	0.193038	1.38936	1.32067	1.34128	2.66521	0.466972	1.93866	1.3476	0.775277
22.6131	2.22039	1.06758	0.703784	0.120714	1.29321	1.28587	1.27943	2.61187	0.397873	1.93121	1.29119	0.787435
23.1156	2.17755	1.01907	0.629654	0.0386109	1.20303	1.24622	1.2068	2.56332	0.337194	1.93085	1.23523	0.802043
23.6181	2.13007	0.980167	0.546144	-0.0347011	1.10464	1.20807	1.14255	2.51068	0.276635	1.92187	1.17861	0.8141
24.1206	2.09341	0.930063	0.463623	-0.110693	1.01772	1.17587	1.07458	2.45118	0.213667	1.9238	1.12332	0.828931
24.6231	2.0466	0.88959	0.382911	-0.188506	0.927909	1.13534	1.00349	2.39882	0.160862	1.92168	1.06787	0.842529
25.1256	2.01055	0.841644	0.292254	-0.257417	0.839386	1.10623	0.940418	2.33324	0.0994275	1.91839	1.01241	0.856308
25.6281	1.96911	0.796211	0.210183	-0.334946	0.761547	1.06844	0.866772	2.27534	0.0481417	1.92379	0.958459	0.871432
26.1307	1.92912	0.752177	0.117803	-0.402959	0.677314	1.03645	0.801405	2.21071	-0.00645777	1.91909	0.903465	0.884838
26.6332	1.89412	0.701516	0.0279237	-0.472818	0.604909	1.00507	0.732286	2.14343	-0.0611197	1.92266	0.849797	0.899973
27.1357	1.85046	0.659771	-0.0617123	-0.543837	0.534585	0.968453	0.659973	2.08161	-0.108733	1.92426	0.796483	0.914219
27.6382	1.81786	0.606787	-0.159927	-0.605518	0.464303	0.941569	0.595478	2.00824	-0.165411	1.9206	0.742399	0.928518
28.1407	1.7748	0.563401	-0.249663	-0.675251	0.407827	0.904314	0.520479	1.94469	-0.211951	1.92634	0.690499	0.943415
28.6432	1.73867	0.511946	-0.349917	-0.735307	0.346842	0.876159	0.453683	1.87272	-0.265486	1.92156	0.637087	0.957608
29.1457	1.6999	0.463459	-0.445805	-0.796959	0.296292	0.843553	0.38329	1.8027	-0.31701	1.92174	0.585115	0.972071
29.6482	1.6573	0.415479	-0.542421	-0.859753	0.251761	0.810278	0.309996	1.73621	-0.365283	1.92245	0.533601	0.986861
30.1508	1.62192	0.361327	-0.645434	-0.913404	0.205164	0.783302	0.244749	1.66121	-0.42194	1.91461	0.481151	1.00089
30.6533	1.57506	0.315395	-0.739673	-0.975271	0.173072	0.746878	0.169611	1.59732	-0.469096	1.91629	0.430959	1.01552
31.1558	1.53793	0.258213	-0.843668	-1.02799	0.137598	0.7212	0.103136	1.52433	-0.525738	1.90843	0.379344	1.03028
31.6583	1.49155	0.21051	-0.941044	-1.08279	0.108946	0.687385	0.0337845	1.45747	-0.57804	1.90213	0.32899	1.04385
32.1608	1.44753	0.154163	-1.03949	-1.13938	0.0883215	0.657936	-0.0376556	1.39177	-0.630701	1.89916	0.279165	1.05947
32.6633	1.40406	0.101251	-1.14165	-1.18761	0.0624959	0.630411	-0.100334	1.32088	-0.689816	1.88556	0.228524	1.07292
33.1658	1.35234	0.0480745	-1.23462	-1.24475	0.0492645	0.596783	-0.171863	1.26074	-0.740611	1.88098	0.179634	1.08762
33.6683	1.30921	-0.0105505	-1.3361	-1.29359	0.0329875	0.573554	-0.233957	1.19104	-0.802039	1.86904	0.129959	1.10271
34.1709	1.25362	-0.0613188	-1.42882	-1.34525	0.0183963	0.540647	-0.297959	1.13031	-0.85692	1.85533	0.080803	1.11539
34.6734	1.20533	-0.122741	-1.52279	-1.39941	0.012297	0.516416	-0.363157	1.06771	-0.915333	1.84761	0.0325933	1.1316
35.1759	1.15045	-0.174187	-1.61778	-1.44594	-0.00206026	0.489645	-0.418851	1.00319	-0.977325	1.82836	-0.0164503	1.14401
35.6784	1.09332	-0.233951	-1.7034	-1.50187	-0.00715899	0.461617	-0.482452	0.947741	-1.03267	1.81687	-0.064196	1.15843
36.1809	1.0399	-0.288932	-1.79616	-1.55008	-0.0146652	0.441624	-0.535969	0.882996	-1.09839	1.80097	-0.11187	1.17288
36.6834	0.975187	-0.343929	-1.87837	-1.60144	-0.0255241	0.412702	-0.590554	0.828973	-1.15578	1.7802	-0.159854	1.18408
37.1859	0.919265	-0.402642	-1.962	-1.65553	-0.0279637	0.394999	-0.645593	0.770192	-1.21919	1.7675	-0.206096	1.19953
37.6884	0.851698	-0.452953	-2.04416	-1.70218	-0.0405171	0.371012	-0.690493	0.712696	-1.2828	1.74347	-0.253423	1.20985
38.191	0.788031	-0.512419	-2.11708	-1.75811	-0.0476839	0.35086	-0.742527	0.661566	-1.34185	1.72514	-0.299409	1.22253
38.6935	0.721225	-0.560821	-2.19588	-1.80622	-0.0560687	0.334669	-0.784024	0.602022	-1.40986	1.70571	-0.344925	1.23463
39.196	0.647949	-0.616653	-2.26299	-1.85714	-0.0721896	0.312079	-0.826006	0.553666	-1.46851	1.6787	-0.39111	1.24305
39.6985	0.580881	-0.666209	-2.33206	-1.91029	-0.0805079	0.300641	-0.86807	0.497916	-1.53492	1.66091	-0.435171	1.25557
40.201	0.501028	-0.71548	-2.39793	-1.95551	-0.0995073	0.28027	-0.899716	0.446253	-1.59816	1.63294	-0.480581	1.2625
40.7035	0.428908	-0.767103	-2.45553	-2.00918	-0.117167	0.26761	-0.938169	0.397516	-1.65931	1.60788	-0.524454	1.2715
41.206	0.3475	-0.810346	-2.51845	-2.05431	-0.134396	0.253589	-0.966007	0.341872	-1.72714	1.58489	-0.568281	1.27967
41.7085	0.266229	-0.86219	-2.56951	-2.10136	-0.16256	0.23651	-0.994132	0.296662	-1.78559	1.55211	-0.612384	1.28402
42.2111	0.185713	-0.903175	-2.62375	-2.14978	-0.183882	0.227516	-1.02232	0.242007	-1.85285	1.52852	-0.655201	1.29193
42.7136	0.0958141	-0.952346	-2.67379	-2.1896	-0.214978	0.208094	-1.04013	0.193589	-1.9143	1.49657	-0.699108	1.29466
43.2161	0.0140684	-0.995876	-2.71722	-2.23718	-0.248448	0.197757	-1.0648	0.144118	-1.97672	1.46414	-0.742016	1.29876
43.7186	-0.0795667	-1.04128	-2.76588	-2.27601	-0.279492	0.18005	-1.07919	0.0894245	-2.04371	1.43635	-0.78593	1.30244
44.2211	-0.166907	-1.09068	-2.80327	-2.31667	-0.323204	0.162245	-1.09419	0.0428157	-2.10306	1.39713	-0.82958	1.30237
44.7236	-0.259294	-1.13498	-2.84564	-2.35908	-0.361427	0.146579	-1.10994	-0.0151406	-2.17245	1.36574	-0.874563	1.30549
45.2261	-0.354599	-1.19109	-2.88372	-2.39363	-0.407496	0.120052	-1.11616	-0.0661657	-2.23496	1.32811	-0.919966	1.30452
45.7286	-0.445169	-1.24033	-2.91796	-2.43702	-0.459668	0.10078	-1.13044	-0.122925	-2.30223	1.28616	-0.966879	1.30429
46.2312	-0.546672	-1.30258	-2.95852	-2.47324	-0.508492	0.0683488	-1.13601	-0.18336	-2.37225	1.25036	-1.01624	1.30453
46.7337	-0.639814	-1.36349	-2.99013	-2.51312	-0.572042	0.0374725	-1.14408	-0.239211	-2.43766	1.20191	-1.06602	1.3014
47.2362	-0.743463	-1.43201	-3.03013	-2.55696	-0.634324	0.00080949	-1.1553	-0.307157	-2.51383	1.15838	-1.1214	1.3013
47.7387	-0.844712	-1.5087	-3.06762	-2.59544	-0.704874	-0.0461059	-1.15972	-0.367834	-2.58337	1.11031	-1.17681	1.29843
48.2412	-0.948368	-1.58554	-3.10606	-2.64546	-0.78812	-0.0905565	-1.17546	-0.43771	-2.66167	1.05335	-1.23856	1.29597
48.7437	-1.05983	-1.67779	-3.15363	-2.69117	-0.87069	-0.152163	-1.18609	-0.508601	-2.7416	1.00209	-1.30395	1.29488
49.2462	-1.16573	-1.7665	-3.19641	-2.74352	-0.971312	-0.211728	-1.20329	-0.578088	-2.82139	0.936731	-1.37212	1.29118
49.7487	-1.28466	-1.87077	-3.25229	-2.80266	-1.07603	-0.28433	-1.22804	-0.658383	-2.9125	0.871568	-1.44981	1.29037
50.2513	-1.39762	-1.97436	-3.30828	-2.85912	-1.18841	-0.364262	-1.25057	-0.731113	-2.99837	0.802699	-1.52694	1.28812
50.7538	-1.51924	-2.08657	-3.37035	-2.92927	-1.31633	-0.44693	-1.28925	-0.814726	-3.09604	0.720436	-1.61483	1.28617
51.2563	-1.64229	-2.20517	-3.44341	-2.99658	-1.44261	-0.545913	-1.32725	-0.895899	-3.19304	0.64233	-1.70498	1.28574
51.7588	-1.76403	-2.32309	-3.51475	-3.07135	-1.58349	-0.641828	-1.37618	-0.978169	-3.29257	0.549912	-1.79955	1.28343
52.2613	-1.89515	-2.45313	-3.60138	-3.15249	-1.72793	-0.753383	-1.43593	-1.06819	-3.39998	0.453347	-1.90342	1.28275
52.7638	-2.01819	-2.57692	-3.68815	-3.23016	-1.87355	-0.866114	-1.49609	-1.15063	-3.50096	0.354831	-2.00459	1.28111
53.2663	-2.15129	-2.7125	-3.78302	-3.31953	-2.03159	-0.984526	-1.57368	-1.24408	-3.61179	0.240801	-2.11712	1.27881
53.7688	-2.27826	-2.84321	-3.88714	-3.40386	-2.18431	-1.11329	-1.6507	-1.3319	-3.71673	0.130399	-2.2279	1.27696
54.2714	-2.40759	-2.97908	-3.98949	-3.49304	-2.34543	-1.23799	-1.73789	-1.42317	-3.82374	0.00857851	-2.34288	1.27358
54.7739	-2.53877	-3.11669	-4.10544	-3.58576	-2.50958	-1.37675	-1.83382	-1.51872	-3.93297	-0.119061	-2.46376	1.26998
55.2764	-2.66283	-3.25084	-4.21855	-3.6726	-2.67003	-1.51071	-1.92806	-1.60779	-4.03468	-0.244509	-2.58006	1.26613
55.7789	-2.79474	-3.39317	-4.33849	-3.76856	-2.84124	-1.6521	-2.03672	-1.70739	-4.14384	-0.383689	-2.70599	1.2609
56.2814	-2.91648	-3.52713	-4.46318	-3.85768	-3.00675	-1.79629	-2.14211	-1.79936	-4.24403	-0.518151	-2.82712	1.25593
56.7839	-3.04419	-3.67049	-4.58408	-3.95002	-3.1767	-1.93683	-2.2549	-1.89719	-4.34735	-0.658589	-2.95204	1.25037
57.2864	-3.16749	-3.80728	-4.71491	-4.04479	-3.35107	-2.08714	-2.37365	-1.99605	-4.44927	-0.80505	-3.07967	1.24382
57.7889	-3.28867	-3.9484	-4.83931	-4.13323	-3.51927	-2.22872	-2.48855	-2.0906	-4.54512	-0.945244	-3.20271	1.23835
58.2915	-3.41433	-4.08973	-4.96859	-4.23047	-3.697	-2.37836	-2.61543	-2.19457	-4.64711	-1.09643	-3.3332	1.23125
58.794	-3.53112	-4.22763	-5.09848	-4.32126	-3.87023	-2.52429	-2.73723	-2.29016	-4.73939	-1.2429	-3.45827	1.2251
59.2965	-3.65628	-4.3724	-5.22325	-4.41571	-4.04463	-2.66901	-2.86465	-2.39372	-4.83667	-1.39046	-3.58668	1.21884
59.799	-3.77348	-4.50874	-5.35514	-4.51324	-4.22502	-2.81895	-2.99636	-2.49545	-4.93022	-1.54463	-3.71612	1.21173
60.3015	-3.89466	-4.65359	-5.47849	-4.60537	-4.39817	-2.95986	-3.12311	-2.5957	-5.02046	-1.69025	-3.84197	1.2064
60.804	-4.01568	-4.79116	-5.60591	-4.70695	-4.57933	-3.10911	-3.26042	-2.70371	-5.11567	-1.84422	-3.97322	1.19937
61.3065	-4.13239	-4.93271	-5.73126	-4.80297	-4.75792	-3.25053	-3.39187	-2.8037	-5.20182	-1.99486	-4.1	1.19404
61.809	-4.25644	-5.07319	-5.85149	-4.90336	-4.93483	-3.39419	-3.52805	-2.91315	-5.29456	-2.1427	-4.2292	1.18821
62.3116	-4.37178	-5.2102	-5.97711	-5.00738	-5.11876	-3.53848	-3.66768	-3.01837	-5.38175	-2.29788	-4.35894	1.18243
62.8141	-4.49484	-5.35269	-6.09345	-5.10672	-5.29513	-3.67595	-3.80195	-3.12511	-5.46856	-2.44392	-4.48583	1.17789
63.3166	-4.6126	-5.48661	-6.21397	-5.2158	-5.4772	-3.8207	-3.94589	-3.23727	-5.55868	-2.59575	-4.61645	1.17215
63.8191	-4.7311	-5.62805	-6.33091	-5.31984	-5.65846	-3.95573	-4.08358	-3.34255	-5.64121	-2.74662	-4.7438	1.16828
64.3216	-4.85214	-5.76162	-6.44365	-5.42854	-5.83519	-4.09594	-4.22531	-3.45765	-5.73134	-2.89209	-4.87235	1.16327
64.8241	-4.96596	-5.89877	-6.56087	-5.54096	-6.01872	-4.23233	-4.36972	-3.56647	-5.81493	-3.04573	-5.00145	1.15953
65.3266	-5.08703	-6.0337	-6.6689	-5.64893	-6.19455	-4.36523	-4.50828	-3.67928	-5.90127	-3.19135	-5.12785	1.15559
65.8291	-5.19897	-6.16508	-6.78157	-5.7663	-6.37278	-4.50252	-4.65544	-3.79444	-5.98925	-3.34059	-5.25669	1.1516
66.3317	-5.31514	-6.30048	-6.8895	-5.87841	-6.55116	-4.6299	-4.79571	-3.90417	-6.07184	-3.49181	-5.38281	1.14872
66.8342	-5.42752	-6.42696	-6.99419	-5.99456	-6.72203	-4.76348	-4.93901	-4.02277	-6.16206	-3.63616	-5.50888	1.14435
67.3367	-5.53589	-6.55954	-7.10209	-6.11346	-6.89796	-4.8892	-5.08385	-4.13348	-6.24482	-3.78887	-5.63491	1.14191
67.8392	-5.64752	-6.68309	-7.20071	-6.22704	-7.06577	-5.0145	-5.22194	-4.24986	-6.33219	-3.93526	-5.75779	1.13756
68.3417	-5.74892	-6.80894	-7.30375	-6.3484	-7.23156	-5.13976	-5.3671	-4.36524	-6.41818	-4.08256	-5.88144	1.13427
68.8442	-5.85532	-6.93049	-7.40053	-6.4631	-7.39708	-5.25614	-5.50423	-4.47692	-6.50005	-4.23381	-6.00177	1.13053
69.3467	-5.95242	-7.04716	-7.4945	-6.57994	-7.55165	-5.3775	-5.64278	-4.59548	-6.5873	-4.37669	-6.12054	1.12541
69.8492	-6.04896	-7.16514	-7.58988	-6.69739	-7.7076	-5.48794	-5.78111	-4.7052	-6.66546	-4.52634	-6.2375	1.12185
70.3518	-6.14276	-7.27247	-7.6755	-6.80748	-7.85422	-5.59996	-5.91107	-4.82127	-6.74804	-4.67084	-6.35036	1.1152
70.8543	-6.22789	-7.38302	-7.76454	-6.92264	-7.9932	-5.70687	-6.04572	-4.9328	-6.82511	-4.81248	-6.46143	1.11011
71.3568	-6.31579	-7.48213	-7.84522	-7.02878	-8.12973	-5.80672	-6.1704	-5.04196	-6.8983	-4.95833	-6.56774	1.10295
71.8593	-6.39143	-7.58088	-7.92257	-7.13421	-8.25137	-5.90837	-6.29397	-5.15459	-6.9729	-5.09406	-6.67043	1.09472
72.3618	-6.46878	-7.67225	-7.99853	-7.23738	-8.36892	-5.9975	-6.41482	-5.25728	-7.03652	-5.23327	-6.76852	1.08694
72.8643	-6.53757	-7.7563	-8.0634	-7.33045	-8.47506	-6.08871	-6.52499	-5.36511	-7.10274	-5.36785	-6.86122	1.07561
73.3668	-6.60102	-7.83823	-8.1296	-7.42538	-8.56727	-6.17009	-6.63705	-5.46427	-7.15901	-5.49528	-6.94872	1.06548
73.8693	-6.66281	-7.90702	-8.18469	-7.5086	-8.65368	-6.24646	-6.73691	-5.56118	-7.21085	-5.62578	-7.0298	1.05222
74.3719	-6.71231	-7.9757	-8.23512	-7.588	-8.7218	-6.32028	-6.83294	-5.65679	-7.25931	-5.74444	-7.10467	1.0381
74.8744	-6.76317	-8.03013	-8.28091	-7.6623	-8.78026	-6.38151	-6.92372	-5.74117	-7.29505	-5.86203	-7.17202	1.02334
75.3769	-6.80075	-8.0812	-8.3139	-7.7238	-8.82621	-6.44389	-7.00128	-5.82799	-7.33058	-5.97467	-7.23243	1.00538
75.8794	-6.83546	-8.12176	-8.34573	-7.78419	-8.8536	-6.49293	-7.07767	-5.90204	-7.3521	-6.07543	-7.28409	0.988129
76.3819	-6.86204	-8.15226	-8.36367	-7.83039	-8.87276	-6.5389	-7.13922	-5.97314	-7.36831	-6.17632	-7.3277	0.967802
76.8844	-6.87762	-8.17732	-8.37538	-7.86981	-8.8723	-6.57775	-7.19365	-6.03767	-7.37634	-6.26338	-7.36212	0.946902
77.3869	-6.89077	-8.18645	-8.37928	-7.90145	-8.85766	-6.60531	-7.23979	-6.08977	-7.37035	-6.34353	-7.38644	0.925088
77.8894	-6.88777	-8.19215	-8.36869	-7.91741	-8.83024	-6.63178	-7.26955	-6.14066	-7.361	-6.41741	-7.40167	0.900718
78.392	-6.88243	-8.18053	-8.35455	-7.92914	-8.78087	-6.6427	-7.29476	-6.17525	-7.33418	-6.47458	-7.4049	0.876871
78.8945	-6.86278	-8.16228	-8.32391	-7.92389	-8.72066	-6.65132	-7.30221	-6.20571	-7.30093	-6.52766	-7.39813	0.850429
79.397	-6.83438	-8.13016	-8.28556	-7.90856	-8.64051	-6.6477	-7.29913	-6.22472	-7.25477	-6.565	-7.37905	0.823685
79.8995	-6.7979	-8.08477	-8.23643	-7.88265	-8.54207	-6.63378	-7.28489	-6.23067	-7.19359	-6.58913	-7.34759	0.796426
80.402	-6.74496	-8.0306	-8.17125	-7.83803	-8.43115	-6.61403	-7.25113	-6.23184	-7.12559	-6.60502	-7.30436	0.767175
80.9045	-6.68781	-7.95738	-8.10028	-7.78632	-8.29657	-6.57659	-7.20977	-6.2143	-7.03733	-6.59998	-7.24663	0.739201
81.407	-6.61158	-7.8777	-8.01036	-7.71507	-8.14932	-6.535	-7.14788	-6.19164	-6.94154	-6.58601	-7.17661	0.709362
81.9095	-6.52801	-7.77779	-7.9113	-7.63087	-7.98375	-6.47562	-7.07226	-6.15339	-6.82869	-6.55519	-7.09169	0.680201
82.4121	-6.42942	-7.66867	-7.79847	-7.53395	-7.79749	-6.40615	-6.98298	-6.10201	-6.70043	-6.50559	-6.99252	0.65186
82.9146	-6.31532	-7.54322	-7.66788	-7.41579	-7.60025	-6.32511	-6.87127	-6.04234	-6.56202	-6.44622	-6.87894	0.622204
83.4171	-6.19219	-7.40226	-7.52904	-7.28857	-7.37985	-6.22558	-6.74955	-5.9623	-6.40132	-6.3635	-6.74942	0.595978
83.9196	-6.04712	-7.25074	-7.36854	-7.14006	-7.14574	-6.1195	-6.60518	-5.87599	-6.23197	-6.26757	-6.60524	0.568632
84.4221	-5.8943	-7.0782	-7.19739	-6.97672	-6.89654	-5.99211	-6.44477	-5.77053	-6.04173	-6.15509	-6.44474	0.54402
84.9246	-5.72015	-6.89815	-7.00963	-6.79973	-6.62568	-5.85583	-6.26941	-5.6523	-5.83615	-6.01964	-6.26867	0.522288
85.4271	-5.53261	-6.69633	-6.80286	-6.6	-6.34618	-5.70352	-6.06975	-5.52258	-5.61723	-5.87336	-6.07644	0.500285
85.9296	-5.33024	-6.4847	-6.58644	-6.39074	-6.04632	-5.5345	-5.85923	-5.37206	-5.37512	-5.70325	-5.86826	0.485117
86.4322	-5.10643	-6.25598	-6.34688	-6.15969	-5.73311	-5.35709	-5.6252	-5.21481	-5.1241	-5.51653	-5.64398	0.469614
86.9347	-4.87356	-6.01136	-6.09703	-5.91348	-5.4105	-5.15779	-5.37441	-5.03643	-4.84999	-5.31525	-5.40398	0.459658
87.4372	-4.61615	-5.7565	-5.82968	-5.65442	-5.06831	-4.95195	-5.1092	-4.84736	-4.5627	-5.08927	-5.14856	0.454237
87.9397	-4.34887	-5.48043	-5.54436	-5.37277	-4.72224	-4.72752	-4.81964	-4.64529	-4.26082	-4.85306	-4.8775	0.449411
88.4422	-4.06213	-5.19834	-5.25039	-5.08327	-4.36273	-4.49074	-4.52086	-4.42451	-3.9379	-4.59596	-4.59268	0.453018
88.9447	-3.75872	-4.895	-4.93413	-4.77348	-3.99348	-4.24446	-4.20022	-4.19839	-3.60828	-4.32144	-4.29276	0.45571
89.4472	-3.44491	-4.58433	-4.61062	-4.4506	-3.62428	-3.97891	-3.8651	-3.95155	-3.25639	-4.03732	-3.9804	0.464055
89.9497	-3.10843	-4.25863	-4.27093	-4.11829	-3.24204	-3.71007	-3.51933	-3.69825	-2.89684	-3.73043	-3.65532	0.475097
90.4523	-2.76675	-3.92019	-3.91699	-3.76613	-2.86381	-3.42242	-3.1522	-3.43197	-2.52397	-3.41618	-3.31806	0.485788
90.9548	-2.40407	-3.57577	-3.55775	-3.41098	-2.48349	-3.12914	-2.78099	-3.15148	-2.13598	-3.08744	-2.97171	0.501906
91.4573	-2.03337	-3.21394	-3.17946	-3.03986	-2.1004	-2.82621	-2.39238	-2.86817	-1.74591	-2.743	-2.61427	0.51542
91.9598	-1.65129	-2.8525	-2.79971	-2.66089	-1.72973	-2.51044	-1.99464	-2.56671	-1.33764	-2.39604	-2.24996	0.532313
92.4623	-1.25418	-2.47461	-2.40733	-2.27874	-1.35614	-2.19534	-1.59262	-2.2648	-0.930111	-2.0314	-1.87853	0.548937
92.9648	-0.856314	-2.0972	-2.0074	-1.88207	-0.99604	-1.86476	-1.17464	-1.95147	-0.512507	-1.66369	-1.50061	0.565002
93.4673	-0.440706	-1.7112	-1.60785	-1.48981	-0.647372	-1.53754	-0.760151	-1.63111	-0.0890441	-1.29056	-1.12053	0.583677
93.9698	-0.0280356	-1.3207	-1.19522	-1.08783	-0.304154	-1.2023	-0.334715	-1.31173	0.330747	-0.90567	-0.735961	0.600085
94.4724	0.395318	-0.932804	-0.789489	-0.685412	0.0145374	-0.864684	0.0922152	-0.979601	0.76181	-0.526851	-0.351496	0.61985
94.9749	0.820336	-0.535669	-0.376668	-0.287835	0.32542	-0.532037	0.515082	-0.654849	1.18208	-0.138379	0.0317482	0.638931
95.4774	1.24227	-0.149559	0.0343516	0.117026	0.615031	-0.191315	0.946441	-0.322214	1.60747	0.247555	0.414706	0.659996
95.9799	1.67173	0.244575	0.43776	0.508121	0.881103	0.136422	1.36457	0.00749813	2.02646	0.627594	0.790584	0.684072
96.4824	2.08694	0.626244	0.846083	0.900951	1.13531	0.468724	1.78537	0.331487	2.43507	1.01321	1.16294	0.708129
96.9849	2.50782	1.00702	1.23746	1.28485	1.35662	0.790658	2.19791	0.659919	2.84448	1.38322	1.527	0.7382
97.4874	2.91344	1.3804	1.62905	1.65462	1.56194	1.10452	2.59666	0.972498	3.23197	1.75239	1.87975	0.768487
97.9899	3.31006	1.73636	2.00795	2.02289	1.74291	1.41603	2.99476	1.28683	3.6164	2.11288	2.22471	0.803617
98.4925	3.69669	2.09373	2.36812	2.36225	1.89226	1.70335	3.36349	1.58318	3.97599	2.45113	2.54902	0.841993
98.995	4.10474	2.46749	2.72872	2.71708	2.03038	2.00122	3.75084	1.89789	4.35219	2.79791	2.88485	0.888848
99.4975	4.43618	2.74043	3.10162	3.0585	2.14135	2.30033	4.12583	2.18141	4.68739	3.1496	3.19227	0.931435
100	4.46627	2.74619	3.33938	3.16547	2.19362	2.45184	4.24365	2.23316	4.7491	3.3186	3.29073	0.92844

## Sheet: M1a_RightLeg_NW
StancePhase	NDevR_Meas1	NDevR_Meas2	NDevR_Meas3	NDevR_Meas4	NDevR_Meas5	NDevR_Meas6	NDevR_Meas7	NDevR_Meas8	NDevR_Meas9	NDevR_Meas10	NDevR_Mean	NDevR_SD
0	-5.2426	-5.66042	-5.39062	-5.51805	-6.12713	-5.71003	-6.0896	-6.23277	-5.55195	-6.30025	-5.78234	0.375971
0.502513	-5.11337	-5.49574	-5.30069	-5.37786	-6.01047	-5.62075	-5.95636	-6.09942	-5.41144	-6.19204	-5.65781	0.377797
1.00503	-4.97489	-5.33264	-5.10954	-5.18721	-5.81895	-5.45306	-5.77407	-5.94217	-5.24572	-6.01383	-5.48521	0.373437
1.50754	-4.83492	-5.16782	-4.94576	-5.01459	-5.65381	-5.31556	-5.6083	-5.79287	-5.08806	-5.86272	-5.32844	0.373809
2.01005	-4.70438	-5.01471	-4.76727	-4.84234	-5.48198	-5.16413	-5.44235	-5.65048	-4.93707	-5.70651	-5.17112	0.373417
2.51256	-4.55294	-4.84195	-4.59482	-4.65154	-5.2967	-5.01639	-5.25755	-5.48896	-4.76645	-5.53849	-5.00058	0.372479
3.01508	-4.41604	-4.68548	-4.41842	-4.4758	-5.1248	-4.86941	-5.08704	-5.34285	-4.61141	-5.38505	-4.84163	0.374041
3.51759	-4.26694	-4.51754	-4.23243	-4.28513	-4.93571	-4.71138	-4.9013	-5.18483	-4.44433	-5.21554	-4.66951	0.37486
4.0201	-4.11993	-4.35564	-4.06146	-4.09855	-4.75441	-4.56991	-4.71916	-5.0295	-4.28008	-5.05476	-4.50434	0.376049
4.52261	-3.97925	-4.19878	-3.873	-3.91864	-4.57648	-4.41151	-4.54322	-4.88216	-4.12418	-4.89804	-4.34053	0.380055
5.02513	-3.82539	-4.03392	-3.69902	-3.72524	-4.38695	-4.26865	-4.35372	-4.72171	-3.95518	-4.73057	-4.17003	0.381843
5.52764	-3.69064	-3.88844	-3.52197	-3.55172	-4.21679	-4.12138	-4.18362	-4.58123	-3.80677	-4.58304	-4.01456	0.38673
6.03015	-3.53997	-3.72824	-3.34151	-3.36724	-4.03633	-3.97387	-4.00263	-4.42846	-3.64622	-4.4259	-3.84904	0.392105
6.53266	-3.40453	-3.59005	-3.17858	-3.19124	-3.86336	-3.84138	-3.82999	-4.28724	-3.49778	-4.27693	-3.69611	0.39611
7.03518	-3.26671	-3.44351	-3.0012	-3.02596	-3.70316	-3.69554	-3.66804	-4.15194	-3.35584	-4.14113	-3.5453	0.404862
7.53769	-3.12787	-3.3085	-2.84368	-2.85062	-3.53223	-3.57203	-3.49637	-4.01016	-3.20779	-3.99524	-3.39445	0.410061
8.0402	-3.00489	-3.18081	-2.68325	-2.69895	-3.38398	-3.43948	-3.34834	-3.89039	-3.08276	-3.87227	-3.25851	0.418704
8.54271	-2.86804	-3.0491	-2.52497	-2.53894	-3.2323	-3.31765	-3.19243	-3.75833	-2.94587	-3.74614	-3.11737	0.427771
9.04523	-2.75373	-2.93888	-2.38495	-2.39029	-3.08559	-3.20514	-3.04813	-3.64477	-2.82856	-3.62526	-2.99053	0.434782
9.54774	-2.62869	-2.81559	-2.23271	-2.25458	-2.95842	-3.08546	-2.91704	-3.53312	-2.71396	-3.52375	-2.86633	0.44645
10.0503	-2.51545	-2.71647	-2.10387	-2.11054	-2.82076	-2.98922	-2.77816	-3.42148	-2.60016	-3.4119	-2.7468	0.454228
10.5528	-2.40823	-2.60857	-1.97091	-1.99206	-2.70515	-2.8806	-2.66492	-3.33053	-2.50818	-3.32176	-2.63909	0.464752
11.0553	-2.29471	-2.51398	-1.84444	-1.86616	-2.59186	-2.79096	-2.5447	-3.22775	-2.40485	-3.23351	-2.53129	0.475611
11.5578	-2.20228	-2.42519	-1.73501	-1.75281	-2.47893	-2.70213	-2.43717	-3.14791	-2.32548	-3.14521	-2.43521	0.483913
12.0603	-2.09489	-2.33298	-1.61468	-1.65295	-2.38923	-2.61378	-2.34314	-3.06505	-2.24345	-3.079	-2.34292	0.496284
12.5628	-2.00793	-2.26079	-1.51922	-1.54501	-2.28919	-2.54429	-2.24127	-2.98833	-2.16797	-3.00153	-2.25655	0.50489
13.0653	-1.91484	-2.1744	-1.41705	-1.4629	-2.20744	-2.46167	-2.16486	-2.92817	-2.10937	-2.94076	-2.17815	0.51537
13.5678	-1.82612	-2.11127	-1.32419	-1.37295	-2.13301	-2.40191	-2.08054	-2.85742	-2.03983	-2.88531	-2.10325	0.52622
14.0704	-1.74933	-2.03667	-1.24513	-1.29541	-2.05368	-2.33411	-2.00814	-2.81107	-1.9947	-2.823	-2.03512	0.534154
14.5729	-1.66008	-1.97487	-1.15562	-1.23082	-1.99884	-2.2745	-1.94792	-2.75646	-1.94048	-2.78225	-1.97218	0.545568
15.0754	-1.59314	-1.91554	-1.09055	-1.15758	-1.93479	-2.22502	-1.87846	-2.71304	-1.89673	-2.72976	-1.91346	0.553357
15.5779	-1.51151	-1.85194	-1.01554	-1.10971	-1.88355	-2.16502	-1.83303	-2.67986	-1.86218	-2.687	-1.85993	0.562533
16.0804	-1.44494	-1.80554	-0.951702	-1.05309	-1.84421	-2.12715	-1.77788	-2.63833	-1.81774	-2.65298	-1.81136	0.571786
16.5829	-1.37801	-1.74314	-0.897578	-1.00822	-1.79533	-2.07485	-1.73303	-2.62017	-1.79538	-2.60676	-1.76525	0.578707
17.0854	-1.30769	-1.70235	-0.833484	-0.975096	-1.77	-2.0375	-1.69842	-2.5897	-1.75869	-2.58083	-1.72538	0.58817
17.5879	-1.25446	-1.64733	-0.79256	-0.932036	-1.73755	-2.00018	-1.65268	-2.57485	-1.73582	-2.54532	-1.68728	0.595151
18.0905	-1.18504	-1.60445	-0.738702	-0.912817	-1.71103	-1.95833	-1.62902	-2.56347	-1.71434	-2.5131	-1.65303	0.603214
18.593	-1.13689	-1.56102	-0.697621	-0.88294	-1.69972	-1.93391	-1.59359	-2.54748	-1.68585	-2.49356	-1.62326	0.611379
19.0955	-1.07714	-1.51293	-0.662016	-0.862935	-1.67493	-1.89284	-1.56659	-2.55198	-1.67577	-2.45869	-1.59358	0.618731
19.598	-1.02542	-1.47981	-0.617407	-0.852471	-1.67026	-1.87108	-1.54788	-2.5419	-1.64839	-2.44167	-1.56963	0.627049
20.1005	-0.979657	-1.4298	-0.594314	-0.829957	-1.66119	-1.84006	-1.51628	-2.55063	-1.63748	-2.41876	-1.54581	0.635317
20.603	-0.923251	-1.40064	-0.556007	-0.829068	-1.65055	-1.81233	-1.50518	-2.55603	-1.62062	-2.39281	-1.52465	0.643326
21.1055	-0.886847	-1.35567	-0.532139	-0.815268	-1.65712	-1.79427	-1.48083	-2.5613	-1.60083	-2.38268	-1.50669	0.652282
21.608	-0.832802	-1.32332	-0.509855	-0.809166	-1.64776	-1.76181	-1.4637	-2.5823	-1.59436	-2.35597	-1.4881	0.661417
22.1106	-0.796018	-1.28868	-0.480305	-0.810316	-1.65342	-1.74959	-1.45376	-2.58816	-1.56973	-2.34335	-1.47333	0.669723
22.6131	-0.752593	-1.25019	-0.470609	-0.797266	-1.65822	-1.7217	-1.43002	-2.61423	-1.56286	-2.32959	-1.45873	0.680704
23.1156	-0.709196	-1.22551	-0.44438	-0.803653	-1.65443	-1.70509	-1.42597	-2.63067	-1.54361	-2.30716	-1.44497	0.689031
23.6181	-0.677828	-1.1841	-0.434395	-0.795088	-1.66859	-1.68911	-1.40793	-2.65151	-1.52603	-2.3026	-1.43372	0.699819
24.1206	-0.630575	-1.16345	-0.422515	-0.792277	-1.66634	-1.66503	-1.39647	-2.68177	-1.51572	-2.28225	-1.42164	0.710554
24.6231	-0.604255	-1.12612	-0.405688	-0.794916	-1.67295	-1.6585	-1.39161	-2.69788	-1.48849	-2.27119	-1.41116	0.719139
25.1256	-0.56215	-1.10225	-0.406834	-0.781749	-1.68275	-1.63408	-1.37244	-2.73349	-1.47906	-2.26421	-1.4019	0.732274
25.6281	-0.531743	-1.07458	-0.390796	-0.786541	-1.67822	-1.62715	-1.3726	-2.75421	-1.45264	-2.24407	-1.39126	0.740323
26.1307	-0.50156	-1.04403	-0.392546	-0.775133	-1.69109	-1.61225	-1.35845	-2.78334	-1.43305	-2.24241	-1.38339	0.752216
26.6332	-0.464177	-1.02607	-0.389085	-0.768352	-1.68915	-1.59782	-1.35073	-2.81476	-1.41485	-2.22759	-1.37426	0.763161
27.1357	-0.444069	-0.991619	-0.383192	-0.766121	-1.68954	-1.59475	-1.34951	-2.83439	-1.38347	-2.21664	-1.36533	0.771235
27.6382	-0.405699	-0.977721	-0.392943	-0.747315	-1.69737	-1.57578	-1.33392	-2.87093	-1.36912	-2.21488	-1.35857	0.784734
28.1407	-0.386846	-0.946346	-0.385299	-0.745883	-1.68706	-1.57688	-1.33763	-2.88884	-1.33554	-2.19701	-1.34873	0.791417
28.6432	-0.356784	-0.929264	-0.396452	-0.72786	-1.69244	-1.56327	-1.32694	-2.91822	-1.31394	-2.19662	-1.34218	0.802763
29.1457	-0.331543	-0.90704	-0.399122	-0.714191	-1.68666	-1.55876	-1.32258	-2.94255	-1.28807	-2.18713	-1.33377	0.812251
29.6482	-0.313735	-0.883132	-0.401787	-0.705061	-1.6771	-1.55705	-1.32454	-2.95845	-1.25428	-2.17579	-1.32509	0.818494
30.1508	-0.282698	-0.870842	-0.417188	-0.679434	-1.67924	-1.54507	-1.31191	-2.98695	-1.23513	-2.17787	-1.31863	0.830311
30.6533	-0.272008	-0.842774	-0.415252	-0.671519	-1.66199	-1.55148	-1.31829	-2.99484	-1.19626	-2.1624	-1.30868	0.834294
31.1558	-0.243409	-0.835406	-0.432444	-0.647479	-1.65804	-1.53984	-1.30992	-3.01611	-1.17324	-2.16163	-1.30175	0.843272
31.6583	-0.230315	-0.810324	-0.437971	-0.628408	-1.64855	-1.54405	-1.30753	-3.02571	-1.14049	-2.15661	-1.293	0.849579
32.1608	-0.212334	-0.800797	-0.445791	-0.614691	-1.63038	-1.54199	-1.31103	-3.03126	-1.10574	-2.14407	-1.28381	0.852721
32.6633	-0.191687	-0.785248	-0.463095	-0.585298	-1.62785	-1.53765	-1.29953	-3.04441	-1.08167	-2.1478	-1.27642	0.861031
33.1658	-0.184774	-0.769636	-0.463583	-0.574651	-1.60732	-1.54612	-1.30663	-3.03752	-1.03926	-2.13422	-1.26637	0.861354
33.6683	-0.160499	-0.764914	-0.483143	-0.548873	-1.59707	-1.53729	-1.29861	-3.04536	-1.01501	-2.13112	-1.25819	0.866767
34.1709	-0.15685	-0.745402	-0.488337	-0.52916	-1.58794	-1.54778	-1.29623	-3.03675	-0.976491	-2.12912	-1.24941	0.868875
34.6734	-0.138207	-0.746702	-0.498253	-0.515931	-1.56648	-1.54455	-1.29949	-3.02948	-0.942147	-2.11478	-1.2396	0.86864
35.1759	-0.128884	-0.730084	-0.514437	-0.488091	-1.56328	-1.54778	-1.28753	-3.02473	-0.913504	-2.11814	-1.23165	0.872429
35.6784	-0.12176	-0.730039	-0.514967	-0.480157	-1.54524	-1.5557	-1.29402	-3.00281	-0.869744	-2.10634	-1.22208	0.869307
36.1809	-0.104867	-0.722841	-0.534272	-0.458097	-1.53332	-1.55113	-1.28528	-2.99599	-0.844775	-2.10001	-1.21306	0.870654
36.6834	-0.106174	-0.716889	-0.537065	-0.443162	-1.52881	-1.56538	-1.28209	-2.96982	-0.802414	-2.10028	-1.20521	0.868656
37.1859	-0.088474	-0.72066	-0.547043	-0.435667	-1.50916	-1.56174	-1.28448	-2.95059	-0.77013	-2.08488	-1.19528	0.865482
37.6884	-0.0888541	-0.710372	-0.560078	-0.414446	-1.50821	-1.57215	-1.27162	-2.92892	-0.738037	-2.08713	-1.18798	0.864594
38.191	-0.0793368	-0.720576	-0.559153	-0.414027	-1.49667	-1.57839	-1.27721	-2.89495	-0.695633	-2.07809	-1.1794	0.859288
38.6935	-0.0716722	-0.712528	-0.576441	-0.400215	-1.4861	-1.57995	-1.26763	-2.87542	-0.67088	-2.06918	-1.171	0.856614
39.196	-0.073031	-0.721817	-0.57573	-0.394305	-1.48816	-1.596	-1.26368	-2.83577	-0.627361	-2.07194	-1.16478	0.851992
39.6985	-0.0588635	-0.722776	-0.584802	-0.396468	-1.4734	-1.59408	-1.26546	-2.8084	-0.598951	-2.05734	-1.15605	0.846715
40.201	-0.0647848	-0.726222	-0.594056	-0.385505	-1.47556	-1.61089	-1.25214	-2.77401	-0.565236	-2.05876	-1.15072	0.842276
40.7035	-0.0526627	-0.738094	-0.591803	-0.395888	-1.47198	-1.61564	-1.25748	-2.73362	-0.527198	-2.05394	-1.14383	0.836567
41.206	-0.0534493	-0.736544	-0.607247	-0.393248	-1.46361	-1.62451	-1.24782	-2.70569	-0.504106	-2.04393	-1.13802	0.830578
41.7085	-0.0507643	-0.754713	-0.604083	-0.39885	-1.47128	-1.64021	-1.24402	-2.65879	-0.462992	-2.04944	-1.13351	0.825556
42.2111	-0.0421203	-0.753815	-0.613489	-0.412547	-1.46145	-1.64162	-1.24613	-2.62824	-0.440982	-2.0375	-1.12779	0.818846
42.7136	-0.0480447	-0.770032	-0.620523	-0.412964	-1.46438	-1.662	-1.23334	-2.58639	-0.409181	-2.03813	-1.1245	0.81271
43.2161	-0.0348714	-0.775543	-0.619017	-0.434169	-1.46623	-1.66473	-1.23938	-2.54499	-0.380181	-2.03787	-1.1197	0.807518
43.7186	-0.0409339	-0.783164	-0.634343	-0.441387	-1.45721	-1.67902	-1.23056	-2.51213	-0.36265	-2.02717	-1.11686	0.799106
44.2211	-0.0326035	-0.795883	-0.630829	-0.455528	-1.46522	-1.69054	-1.22769	-2.46245	-0.330318	-2.03382	-1.11249	0.794764
44.7236	-0.0304006	-0.79363	-0.642135	-0.475896	-1.45589	-1.69401	-1.23077	-2.43061	-0.319805	-2.02401	-1.10972	0.786394
45.2261	-0.0319324	-0.807618	-0.648165	-0.480927	-1.45293	-1.71194	-1.21888	-2.38313	-0.296149	-2.02141	-1.10531	0.779468
45.7286	-0.0208039	-0.799191	-0.648326	-0.504206	-1.45265	-1.7098	-1.22566	-2.34131	-0.282067	-2.02261	-1.10066	0.773679
46.2312	-0.0280191	-0.804712	-0.6634	-0.510903	-1.43536	-1.72326	-1.21726	-2.30184	-0.273944	-2.00836	-1.09671	0.763068
46.7337	-0.0153509	-0.79472	-0.659139	-0.521699	-1.43326	-1.724	-1.2143	-2.24789	-0.254415	-2.01077	-1.08755	0.758109
47.2362	-0.0182743	-0.783987	-0.67067	-0.535883	-1.41451	-1.72348	-1.2165	-2.20993	-0.255118	-1.99853	-1.08269	0.747136
47.7387	-0.0120011	-0.773348	-0.673001	-0.531982	-1.39397	-1.72848	-1.20266	-2.15206	-0.238147	-1.98658	-1.06922	0.738883
48.2412	-0.00337176	-0.744981	-0.670861	-0.543546	-1.37858	-1.71399	-1.20603	-2.10327	-0.233645	-1.98189	-1.05802	0.730715
48.7437	-0.00381221	-0.729097	-0.67959	-0.536077	-1.34098	-1.71429	-1.1924	-2.04966	-0.226048	-1.95744	-1.04294	0.718501
49.2462	0.0149748	-0.68805	-0.667219	-0.530246	-1.31485	-1.69343	-1.18202	-1.98512	-0.208841	-1.94648	-1.02013	0.711819
49.7487	0.0162361	-0.659227	-0.66946	-0.525739	-1.2748	-1.67704	-1.17432	-1.93372	-0.205903	-1.92347	-1.00274	0.699402
50.2513	0.0373028	-0.61254	-0.657723	-0.501278	-1.226	-1.65518	-1.14795	-1.86108	-0.181018	-1.89318	-0.969864	0.690821
50.7538	0.0505466	-0.565252	-0.642383	-0.490757	-1.18655	-1.61779	-1.13602	-1.80165	-0.169373	-1.87258	-0.943181	0.681219
51.2563	0.0678061	-0.516935	-0.634032	-0.460248	-1.1248	-1.59096	-1.1047	-1.7324	-0.146307	-1.82958	-0.907216	0.67015
51.7588	0.0964683	-0.452149	-0.60423	-0.430734	-1.07349	-1.53922	-1.07443	-1.65857	-0.117386	-1.79553	-0.864928	0.662313
52.2613	0.111928	-0.400782	-0.589115	-0.402802	-1.0164	-1.49739	-1.04558	-1.59533	-0.0976896	-1.75329	-0.828646	0.650904
52.7638	0.149792	-0.326009	-0.557357	-0.355516	-0.948251	-1.44151	-0.997358	-1.51263	-0.0565151	-1.69718	-0.774253	0.642442
53.2663	0.17187	-0.266652	-0.524817	-0.323629	-0.895761	-1.37878	-0.963977	-1.44682	-0.0313369	-1.65281	-0.731271	0.631748
53.7688	0.208815	-0.191539	-0.497089	-0.273601	-0.824783	-1.32195	-0.912296	-1.36715	0.00950314	-1.58668	-0.675677	0.622155
54.2714	0.24432	-0.120446	-0.449668	-0.226759	-0.762575	-1.24315	-0.863308	-1.28964	0.0491651	-1.52558	-0.618764	0.611406
54.7739	0.275352	-0.0509764	-0.418262	-0.184029	-0.702338	-1.17909	-0.817931	-1.2186	0.0836241	-1.46321	-0.567546	0.601077
55.2764	0.322621	0.0303831	-0.369146	-0.124193	-0.628068	-1.09615	-0.755237	-1.13137	0.135984	-1.38412	-0.49993	0.590488
55.7789	0.351932	0.0949247	-0.323203	-0.0821426	-0.572047	-1.01734	-0.709717	-1.06286	0.170852	-1.32043	-0.447003	0.578721
56.2814	0.401722	0.179543	-0.280529	-0.0238001	-0.501245	-0.938872	-0.64787	-0.97782	0.224647	-1.24006	-0.380429	0.569838
56.7839	0.438191	0.24477	-0.2209	0.0296969	-0.434969	-0.846379	-0.590645	-0.901963	0.271121	-1.16223	-0.317331	0.556462
57.2864	0.481647	0.323947	-0.178553	0.0777607	-0.377215	-0.770639	-0.53884	-0.82824	0.317998	-1.09127	-0.25834	0.548933
57.7889	0.529991	0.395241	-0.11787	0.142045	-0.303055	-0.674974	-0.471156	-0.743737	0.378366	-1.00278	-0.186793	0.536817
58.2915	0.566311	0.463995	-0.0642321	0.187707	-0.247499	-0.593473	-0.422163	-0.678198	0.42216	-0.931433	-0.129682	0.527532
58.794	0.622165	0.54184	-0.011952	0.249188	-0.181991	-0.505604	-0.357914	-0.594934	0.486807	-0.849289	-0.0601684	0.520234
59.2965	0.658937	0.60194	0.0544472	0.305355	-0.115928	-0.413774	-0.299327	-0.526728	0.538856	-0.765534	0.00382434	0.507793
59.799	0.712522	0.681058	0.103156	0.355659	-0.0638256	-0.335488	-0.247007	-0.45538	0.596967	-0.694639	0.0653022	0.504416
60.3015	0.758405	0.73941	0.170917	0.421932	0.00579682	-0.239047	-0.179379	-0.379164	0.662755	-0.605503	0.135612	0.492639
60.804	0.803382	0.81229	0.2284	0.46915	0.058599	-0.16238	-0.131103	-0.319557	0.714419	-0.531972	0.194123	0.487985
61.3065	0.859886	0.875758	0.287004	0.532007	0.115748	-0.0726343	-0.0679191	-0.242201	0.786863	-0.453313	0.26212	0.482042
61.809	0.899155	0.938001	0.356941	0.589295	0.178765	0.0108914	-0.0108198	-0.183861	0.842628	-0.367862	0.325313	0.473293
62.3116	0.959152	1.0084	0.409563	0.640517	0.223876	0.0878653	0.0396619	-0.116939	0.90974	-0.299272	0.386256	0.472956
62.8141	1.00218	1.06198	0.481766	0.707666	0.286067	0.177649	0.105263	-0.0513359	0.978033	-0.212978	0.453628	0.463833
63.3166	1.05652	1.13482	0.540842	0.755529	0.335024	0.24668	0.151172	0.00198006	1.03618	-0.138895	0.511985	0.463681
63.8191	1.11061	1.18681	0.603634	0.818991	0.382337	0.333033	0.211914	0.0714783	1.11301	-0.0658302	0.576598	0.45979
64.3216	1.15674	1.25471	0.674706	0.876705	0.440401	0.404445	0.266406	0.120038	1.1705	0.0186052	0.638325	0.456424
64.8241	1.22037	1.31235	0.729286	0.928144	0.47841	0.478224	0.314205	0.181954	1.24333	0.0836662	0.696995	0.458155
65.3266	1.26494	1.37051	0.803549	0.995427	0.531448	0.556857	0.377201	0.236526	1.31026	0.163973	0.761069	0.454251
65.8291	1.32944	1.4361	0.862192	1.04314	0.576264	0.618773	0.420457	0.284494	1.37171	0.236511	0.817909	0.457261
66.3317	1.38244	1.48601	0.927277	1.1064	0.613655	0.698827	0.478739	0.345468	1.44764	0.301704	0.878815	0.45708
66.8342	1.44029	1.55538	0.99759	1.16377	0.665814	0.75877	0.530872	0.385666	1.50334	0.381667	0.938316	0.458758
67.3367	1.50606	1.60393	1.05302	1.21477	0.697899	0.829864	0.576469	0.442653	1.57708	0.441588	0.994334	0.462423
67.8392	1.55817	1.66968	1.12813	1.28168	0.741691	0.896849	0.637534	0.486841	1.63866	0.512851	1.05521	0.464588
68.3417	1.63152	1.7244	1.18587	1.32895	0.783383	0.954997	0.678978	0.530652	1.7006	0.581813	1.11012	0.469406
68.8442	1.68656	1.78141	1.25296	1.39193	0.812842	1.02806	0.735756	0.582735	1.77189	0.638033	1.16822	0.474127
69.3467	1.75766	1.84515	1.3223	1.44909	0.859985	1.08013	0.786592	0.616005	1.82474	0.711347	1.2253	0.479446
69.8492	1.82403	1.89452	1.37889	1.50001	0.889348	1.14956	0.831138	0.667567	1.89714	0.766286	1.27985	0.485652
70.3518	1.88744	1.96358	1.45474	1.56711	0.926265	1.20647	0.891529	0.701838	1.95274	0.827856	1.33796	0.493105
70.8543	1.96528	2.01203	1.51197	1.61465	0.967843	1.26412	0.932564	0.741866	2.01498	0.893231	1.39185	0.499327
71.3568	2.02479	2.07897	1.58137	1.67819	0.993947	1.32975	0.989399	0.78447	2.08074	0.941933	1.44836	0.508679
71.8593	2.10544	2.13414	1.65004	1.73607	1.03938	1.37768	1.04068	0.812173	2.13188	1.00859	1.50361	0.516267
72.3618	2.17012	2.19329	1.70859	1.7878	1.07155	1.44495	1.08602	0.858012	2.20226	1.06044	1.5583	0.524782
72.8643	2.24359	2.25825	1.78559	1.85585	1.10679	1.49342	1.14761	0.884039	2.25284	1.11339	1.61414	0.535442
73.3668	2.31878	2.30988	1.84315	1.90419	1.15335	1.5516	1.18997	0.921737	2.3157	1.17571	1.66841	0.54239
73.8693	2.38243	2.3809	1.9153	1.96843	1.18276	1.60839	1.24829	0.956333	2.37571	1.21862	1.72372	0.55412
74.3719	2.46413	2.431	1.98352	2.02664	1.23094	1.65407	1.30102	0.981687	2.42621	1.27814	1.77774	0.562488
74.8744	2.52451	2.50011	2.0441	2.07813	1.27104	1.71615	1.34763	1.02333	2.49347	1.32741	1.83259	0.571578
75.3769	2.60233	2.5559	2.12139	2.14536	1.30819	1.75648	1.41037	1.0446	2.53953	1.37166	1.88558	0.583193
75.8794	2.66842	2.61643	2.17832	2.19189	1.36088	1.81264	1.45351	1.08218	2.6019	1.42964	1.93958	0.589829
76.3819	2.73447	2.68084	2.25133	2.25343	1.39481	1.85737	1.5124	1.11105	2.65476	1.4671	1.99176	0.60157
76.8844	2.80851	2.73199	2.31656	2.30781	1.44365	1.89919	1.56531	1.13697	2.70361	1.518	2.04316	0.609797
77.3869	2.86394	2.80119	2.37622	2.35432	1.4891	1.94989	1.6117	1.17541	2.76441	1.56412	2.09503	0.617668
77.8894	2.93852	2.84828	2.44972	2.41554	1.52491	1.97976	1.67384	1.19452	2.80396	1.59939	2.14284	0.628879
78.392	2.99164	2.91403	2.50175	2.45482	1.5783	2.02745	1.71573	1.23255	2.86164	1.65126	2.19292	0.634006
78.8945	3.05565	2.9642	2.57034	2.50814	1.6127	2.05553	1.77282	1.25652	2.90332	1.68332	2.23825	0.644089
79.397	3.11336	3.0193	2.62682	2.55312	1.65632	2.08944	1.82314	1.28348	2.94635	1.7241	2.28354	0.651145
79.8995	3.16132	3.07573	2.67942	2.58911	1.70128	2.12268	1.86606	1.31714	2.99462	1.76593	2.32733	0.656221
80.402	3.22161	3.11859	2.74205	2.63872	1.73038	2.14107	1.92392	1.33357	3.02311	1.7919	2.36649	0.665966
80.9045	3.25775	3.17755	2.78215	2.66508	1.77692	2.17578	1.96043	1.36883	3.06911	1.83553	2.40691	0.668126
81.407	3.31056	3.21276	2.8385	2.70437	1.8056	2.18759	2.01128	1.38523	3.09347	1.86167	2.4411	0.675584
81.9095	3.34396	3.26558	2.87833	2.73399	1.83639	2.21316	2.05431	1.40966	3.12388	1.89046	2.47497	0.679944
82.4121	3.37948	3.29982	2.91599	2.75339	1.8728	2.22881	2.08895	1.43374	3.15163	1.9254	2.505	0.68132
82.9146	3.41467	3.33839	2.95958	2.78515	1.88852	2.23875	2.13758	1.44408	3.16273	1.94019	2.53096	0.688276
83.4171	3.43153	3.37479	2.98047	2.79229	1.91997	2.2594	2.16372	1.47113	3.1887	1.97116	2.55531	0.686265
83.9196	3.46338	3.39659	3.01722	2.81118	1.93685	2.25811	2.20319	1.47629	3.18955	1.98788	2.57402	0.69049
84.4221	3.46904	3.43162	3.03391	2.81903	1.94928	2.27443	2.23364	1.4938	3.20078	2.00024	2.59058	0.690423
84.9246	3.48664	3.44075	3.05073	2.81557	1.97201	2.27258	2.25454	1.50397	3.20198	2.02283	2.60216	0.688015
85.4271	3.48974	3.46596	3.0695	2.82341	1.9724	2.27423	2.28833	1.50539	3.19179	2.02269	2.61034	0.690378
85.9296	3.4858	3.46945	3.06628	2.80568	1.9864	2.2774	2.29847	1.51974	3.19266	2.03551	2.61374	0.683679
86.4322	3.48747	3.47686	3.0782	2.79908	1.9917	2.26332	2.32108	1.51138	3.16782	2.03865	2.61356	0.683678
86.9347	3.46445	3.47887	3.06709	2.78074	1.9873	2.26575	2.33371	1.51833	3.15681	2.03069	2.60837	0.677579
87.4372	3.45663	3.46609	3.05848	2.75079	1.99765	2.24473	2.3361	1.51138	3.12948	2.03577	2.59871	0.671593
87.9397	3.42381	3.46426	3.0479	2.73171	1.98676	2.23473	2.35065	1.50111	3.09723	2.0173	2.58555	0.66729
88.4422	3.39616	3.43562	3.017	2.6869	1.98652	2.21581	2.34087	1.49807	3.07098	2.00674	2.56547	0.656656
88.9447	3.36059	3.42231	3.00058	2.65316	1.98478	2.18744	2.343	1.4731	3.02102	1.99133	2.54373	0.651385
89.4472	3.30968	3.38536	2.95959	2.60762	1.96966	2.1702	2.33449	1.4643	2.98682	1.95852	2.51462	0.639477
89.9497	3.26947	3.35287	2.92434	2.5508	1.97313	2.12912	2.3154	1.43606	2.93176	1.93981	2.48228	0.630731
90.4523	3.2019	3.31275	2.88438	2.50514	1.95959	2.10401	2.30821	1.41036	2.87883	1.89879	2.4464	0.619156
90.9548	3.14813	3.25888	2.82771	2.43453	1.95395	2.06167	2.27678	1.38587	2.82655	1.86013	2.40342	0.606616
91.4573	3.07479	3.21473	2.78586	2.37599	1.95559	2.02012	2.25778	1.34344	2.75556	1.82258	2.36064	0.595473
91.9598	3.0004	3.14456	2.72021	2.30701	1.94292	1.98237	2.22894	1.31762	2.70145	1.76435	2.31098	0.579834
92.4623	2.92729	3.09054	2.66497	2.22881	1.95227	1.9264	2.191	1.27037	2.62532	1.72164	2.25986	0.568962
92.9648	2.83483	3.01332	2.60418	2.16392	1.9519	1.88849	2.16661	1.2328	2.55954	1.66226	2.20778	0.551982
93.4673	2.75906	2.94357	2.53243	2.07713	1.95716	1.82991	2.12029	1.19196	2.49087	1.60195	2.15043	0.540288
93.9698	2.66007	2.86694	2.47706	2.00559	1.97903	1.78308	2.08892	1.14041	2.41229	1.55119	2.09646	0.525735
94.4724	2.57475	2.78101	2.40095	1.9273	1.98837	1.73316	2.05053	1.10549	2.35191	1.48118	2.03947	0.511842
94.9749	2.48149	2.70698	2.34091	1.844	2.02228	1.67593	2.00618	1.05055	2.27255	1.42912	1.983	0.502937
95.4774	2.38473	2.61181	2.27594	1.7782	2.05609	1.63632	1.97839	1.01237	2.21206	1.37005	1.9316	0.489213
95.9799	2.30167	2.53717	2.20688	1.69546	2.09395	1.57887	1.93203	0.967855	2.14684	1.30912	1.87699	0.485201
96.4824	2.20136	2.44406	2.15607	1.6327	2.15727	1.54311	1.90367	0.921837	2.08205	1.26724	1.83094	0.47843
96.9849	2.12432	2.36499	2.08858	1.56844	2.21182	1.50008	1.87149	0.891948	2.03552	1.21128	1.78685	0.47736
97.4874	2.03396	2.28372	2.04253	1.50437	2.29124	1.46387	1.83643	0.846574	1.97496	1.17554	1.74532	0.481923
97.9899	1.95766	2.20155	1.99248	1.46281	2.37999	1.44292	1.82086	0.824452	1.93978	1.14458	1.71671	0.486782
98.4925	1.88777	2.13594	1.94521	1.40971	2.46754	1.41219	1.7898	0.794944	1.89855	1.11191	1.68536	0.500219
98.995	1.8069	2.04954	1.91727	1.38031	2.58994	1.41028	1.77916	0.773882	1.8662	1.10722	1.66807	0.515507
99.4975	1.76173	2.00772	1.87458	1.35378	2.71908	1.40095	1.76735	0.76807	1.85111	1.09663	1.6601	0.53963
100	1.7453	1.99718	1.86457	1.33957	2.78798	1.40427	1.75765	0.755667	1.83657	1.09842	1.65872	0.555489

## Sheet: M1b_LeftLeg_NH
StancePhase	NEleL_Meas1	NEleL_Meas2	NEleL_Meas3	NEleL_Meas4	NEleL_Meas5	NEleL_Meas6	NEleL_Meas7	NEleL_Meas8	NEleL_Meas9	NEleL_Mean	NEleL_SD
0	1.69255	1.27652	1.32497	1.36533	0.790691	0.814706	1.01704	0.399883	0.320584	1.00025	0.460346
0.502513	1.66702	1.29861	1.29178	1.37837	0.787869	0.828645	1.05371	0.399866	0.331025	1.0041	0.453757
1.00503	1.64308	1.33031	1.26225	1.4131	0.796403	0.858503	1.09521	0.413191	0.361171	1.01925	0.444654
1.50754	1.62122	1.36395	1.23943	1.43784	0.794918	0.887058	1.14519	0.41709	0.381566	1.03203	0.441065
2.01005	1.59077	1.39371	1.21132	1.47567	0.804415	0.916744	1.18944	0.432731	0.412005	1.04742	0.433488
2.51256	1.57023	1.43758	1.1962	1.50923	0.810463	0.960124	1.24676	0.446187	0.445296	1.06912	0.430736
3.01508	1.53768	1.47363	1.17264	1.54729	0.817458	0.997381	1.30585	0.461724	0.475131	1.08764	0.428038
3.51759	1.51228	1.52029	1.15941	1.59307	0.832549	1.04811	1.36379	0.486418	0.518371	1.11492	0.425712
4.0201	1.48381	1.56776	1.14662	1.63148	0.839178	1.10023	1.43539	0.503779	0.556384	1.14051	0.428294
4.52261	1.45051	1.61325	1.13242	1.68341	0.858829	1.15294	1.50006	0.534813	0.598999	1.16947	0.429493
5.02513	1.42572	1.67035	1.13008	1.72843	0.871273	1.21859	1.57233	0.55939	0.650029	1.20291	0.435333
5.52764	1.38889	1.71792	1.11938	1.77848	0.890095	1.27664	1.64954	0.590608	0.693534	1.2339	0.442519
6.03015	1.36155	1.77721	1.12147	1.83347	0.912432	1.34654	1.7196	0.625607	0.748616	1.27183	0.451126
6.53266	1.32795	1.8327	1.12103	1.88087	0.929803	1.41597	1.802	0.65577	0.803218	1.3077	0.463381
7.03518	1.29306	1.88846	1.12263	1.94094	0.959646	1.48388	1.87822	0.698413	0.855686	1.34677	0.475949
7.53769	1.26393	1.95221	1.13342	1.99209	0.980101	1.56284	1.95506	0.731889	0.920379	1.38799	0.491315
8.0402	1.22326	2.00561	1.13592	2.04905	1.01069	1.63186	2.03934	0.775567	0.977649	1.42766	0.507998
8.54271	1.19269	2.07053	1.15135	2.10828	1.03876	1.71057	2.11217	0.817086	1.0411	1.47139	0.525943
9.04523	1.15248	2.12676	1.16005	2.15989	1.06538	1.78635	2.19318	0.857492	1.10968	1.51236	0.545411
9.54774	1.11393	2.1847	1.17247	2.22273	1.10008	1.85794	2.26978	0.906453	1.17006	1.55535	0.56587
10.0503	1.07737	2.2451	1.18902	2.27424	1.12389	1.93808	2.33908	0.945194	1.24141	1.59704	0.587078
10.5528	1.0308	2.29421	1.19685	2.33151	1.15841	2.00528	2.41605	0.995202	1.30763	1.63733	0.609042
11.0553	0.994077	2.35256	1.21565	2.38736	1.18386	2.07952	2.47904	1.03695	1.37138	1.67782	0.631643
11.5578	0.945708	2.39725	1.22351	2.43488	1.21116	2.1479	2.54373	1.08109	1.4433	1.71428	0.653909
12.0603	0.90229	2.44465	1.23646	2.49101	1.23995	2.20925	2.60659	1.12735	1.5034	1.75122	0.677058
12.5628	0.857475	2.48846	1.24835	2.53281	1.2588	2.27658	2.65572	1.16403	1.56845	1.78341	0.699245
13.0653	0.805751	2.52164	1.25285	2.57965	1.28702	2.3283	2.71147	1.21028	1.6323	1.81436	0.721422
13.5678	0.76314	2.56153	1.26639	2.62096	1.3023	2.38508	2.75437	1.2437	1.6855	1.84255	0.743374
14.0704	0.708584	2.5853	1.2673	2.65361	1.32353	2.43402	2.79288	1.28292	1.74671	1.86609	0.763709
14.5729	0.662111	2.614	1.27565	2.69248	1.34044	2.47461	2.83363	1.31774	1.79702	1.88974	0.78451
15.0754	0.611421	2.63494	1.27916	2.71544	1.35185	2.52019	2.85824	1.34677	1.84457	1.90695	0.80335
15.5779	0.557756	2.64875	1.27848	2.74393	1.37012	2.54938	2.88792	1.38249	1.89591	1.92386	0.821729
16.0804	0.511689	2.66739	1.28481	2.76442	1.37517	2.58337	2.90947	1.40471	1.93297	1.93711	0.839453
16.5829	0.454531	2.67034	1.27864	2.77784	1.38924	2.60923	2.92181	1.43567	1.9754	1.94586	0.85512
17.0854	0.407581	2.68067	1.28185	2.79627	1.39413	2.62679	2.94012	1.4572	2.01247	1.95523	0.871021
17.5879	0.35386	2.68025	1.27715	2.79886	1.39902	2.64944	2.94305	1.47827	2.04002	1.95777	0.884819
18.0905	0.301051	2.677	1.27209	2.80815	1.40643	2.6559	2.9479	1.50153	2.07471	1.96053	0.897829
18.593	0.253385	2.67601	1.27148	2.80781	1.403	2.6676	2.95046	1.51339	2.09618	1.95992	0.910221
19.0955	0.196336	2.66115	1.25996	2.80254	1.40941	2.67153	2.94026	1.53463	2.1173	1.95479	0.92045
19.598	0.150414	2.65501	1.25896	2.80114	1.40363	2.66784	2.93781	1.54311	2.1395	1.95082	0.930628
20.1005	0.0957479	2.636	1.24796	2.78464	1.40314	2.66986	2.92337	1.55631	2.14766	1.94052	0.939167
20.603	0.0456041	2.61849	1.24048	2.776	1.40008	2.65644	2.90669	1.56644	2.16236	1.93029	0.946357
21.1055	-0.00239051	2.60026	1.23446	2.7566	1.39073	2.64911	2.89348	1.56963	2.16865	1.91784	0.953424
21.608	-0.0572814	2.57121	1.22013	2.73478	1.38958	2.63477	2.8661	1.58055	2.16778	1.90085	0.958388
22.1106	-0.101306	2.55112	1.2163	2.7158	1.37561	2.61376	2.84597	1.57801	2.17292	1.88535	0.962918
22.6131	-0.155252	2.5172	1.2012	2.68311	1.37074	2.59926	2.81924	1.58407	2.16367	1.8648	0.96688
23.1156	-0.201665	2.4887	1.19297	2.65934	1.3585	2.57028	2.78598	1.58219	2.15676	1.84367	0.968626
23.6181	-0.249157	2.45642	1.1829	2.62411	1.3456	2.54828	2.76058	1.57907	2.14833	1.82179	0.97114
24.1206	-0.30054	2.41727	1.16771	2.58906	1.33718	2.52016	2.72208	1.58003	2.1275	1.7956	0.971739
24.6231	-0.342459	2.38624	1.16173	2.55581	1.31794	2.48636	2.68824	1.56957	2.11424	1.77085	0.971409
25.1256	-0.394624	2.34174	1.14409	2.51063	1.30933	2.45989	2.65401	1.56945	2.09057	1.74279	0.972031
25.6281	-0.437163	2.30586	1.13571	2.47517	1.28995	2.41993	2.60993	1.55813	2.06311	1.7134	0.969448
26.1307	-0.484006	2.26349	1.12208	2.42792	1.27541	2.38782	2.5759	1.55138	2.04052	1.6845	0.968745
26.6332	-0.531587	2.21871	1.1067	2.38344	1.26041	2.35047	2.5322	1.54401	2.00396	1.65203	0.966506
27.1357	-0.572166	2.1803	1.09803	2.3397	1.23865	2.3084	2.48922	1.52964	1.97267	1.62049	0.962896
27.6382	-0.622495	2.12997	1.07812	2.28613	1.22642	2.27447	2.45172	1.52488	1.93784	1.58745	0.961883
28.1407	-0.662209	2.09038	1.06862	2.2428	1.2021	2.22805	2.40287	1.50794	1.89361	1.55268	0.956917
28.6432	-0.709113	2.04209	1.05068	2.18768	1.18672	2.19033	2.3638	1.50011	1.85783	1.5189	0.954889
29.1457	-0.75367	1.9958	1.03422	2.13774	1.16578	2.14832	2.3203	1.48688	1.81089	1.48292	0.951816
29.6482	-0.794395	1.95335	1.02105	2.08748	1.14327	2.1026	2.27325	1.47229	1.76416	1.44701	0.947224
30.1508	-0.843487	1.90147	0.997913	2.02965	1.12684	2.0659	2.23614	1.4642	1.72127	1.4111	0.946456
30.6533	-0.882042	1.86119	0.985084	1.98225	1.09938	2.01779	2.18854	1.44534	1.66629	1.37376	0.941553
31.1558	-0.929951	1.81076	0.961287	1.92333	1.08269	1.97932	2.14824	1.43783	1.61952	1.337	0.940333
31.6583	-0.972693	1.76635	0.941885	1.87174	1.05633	1.9376	2.1096	1.42109	1.56803	1.29999	0.938457
32.1608	-1.01508	1.72285	0.921906	1.81876	1.03367	1.8932	2.06396	1.40863	1.51123	1.26212	0.935444
32.6633	-1.06363	1.67324	0.894113	1.76053	1.01207	1.85876	2.03051	1.39795	1.46368	1.22525	0.936599
33.1658	-1.10269	1.63489	0.875412	1.71263	0.982656	1.81401	1.98972	1.38006	1.40563	1.18803	0.934143
33.6683	-1.15227	1.58594	0.844226	1.65371	0.963239	1.77977	1.95224	1.3731	1.3522	1.15024	0.935645
34.1709	-1.19434	1.54633	0.819846	1.60401	0.931923	1.7433	1.92207	1.355	1.30196	1.11446	0.936585
34.6734	-1.23944	1.50462	0.791027	1.5519	0.908458	1.70507	1.88304	1.34578	1.24286	1.07704	0.937309
35.1759	-1.28782	1.46058	0.757291	1.49694	0.88057	1.67765	1.85575	1.33321	1.19478	1.04099	0.941525
35.6784	-1.32861	1.42633	0.730496	1.45195	0.849473	1.64087	1.82579	1.31847	1.14173	1.00628	0.943236
36.1809	-1.37994	1.38196	0.690958	1.39671	0.82512	1.61535	1.79442	1.31191	1.0881	0.969398	0.948674
36.6834	-1.42209	1.34923	0.659928	1.35231	0.788937	1.58844	1.77431	1.2947	1.04433	0.936677	0.953373
37.1859	-1.47024	1.31156	0.621056	1.30452	0.762676	1.5605	1.74535	1.28905	0.991788	0.901806	0.959058
37.6884	-1.51845	1.27542	0.580606	1.25622	0.727174	1.54401	1.72507	1.2757	0.948058	0.868201	0.966854
38.191	-1.56159	1.24663	0.544201	1.21721	0.69339	1.51883	1.7073	1.26575	0.906979	0.837632	0.973585
38.6935	-1.61419	1.20909	0.495999	1.16877	0.6613	1.50533	1.68375	1.25947	0.860784	0.803368	0.983394
39.196	-1.65683	1.18429	0.45703	1.1323	0.619718	1.49092	1.67293	1.24544	0.827639	0.774827	0.992288
39.6985	-1.70771	1.1522	0.40754	1.09136	0.587632	1.47573	1.65527	1.24315	0.78952	0.743854	1.0033
40.201	-1.75544	1.12525	0.359831	1.05194	0.543276	1.47217	1.64146	1.23055	0.755076	0.713791	1.01486
40.7035	-1.80101	1.10255	0.312805	1.02067	0.504898	1.45998	1.63485	1.22615	0.730135	0.687891	1.02688
41.206	-1.85401	1.07327	0.256026	0.980705	0.462592	1.45932	1.61951	1.22016	0.697903	0.657276	1.04108
41.7085	-1.89718	1.05659	0.20817	0.953286	0.414975	1.45756	1.61571	1.21091	0.677166	0.633021	1.05436
42.2111	-1.94995	1.03099	0.148128	0.920132	0.374085	1.45455	1.60869	1.211	0.657386	0.606113	1.07061
42.7136	-1.99663	1.01362	0.0928875	0.890181	0.320377	1.46261	1.59998	1.2003	0.63501	0.579815	1.086
43.2161	-2.04419	0.997005	0.0348458	0.866789	0.275224	1.46126	1.60165	1.20068	0.625433	0.557632	1.10316
43.7186	-2.09639	0.976541	-0.0300576	0.835318	0.221103	1.47041	1.59359	1.19438	0.609322	0.530469	1.12155
44.2211	-2.13985	0.967319	-0.0873338	0.816373	0.166559	1.47727	1.5933	1.18978	0.598784	0.509133	1.139
44.7236	-2.19331	0.948233	-0.15725	0.79025	0.114058	1.4813	1.59394	1.18983	0.594702	0.48464	1.15987
45.2261	-2.23852	0.939464	-0.219903	0.768607	0.0505205	1.49466	1.58742	1.18057	0.582705	0.460614	1.17861
45.7286	-2.28765	0.927571	-0.288462	0.751492	-0.00436457	1.49642	1.59173	1.18248	0.581719	0.438992	1.19983
46.2312	-2.3386	0.914449	-0.360294	0.726769	-0.0717751	1.50627	1.58683	1.17357	0.577236	0.412717	1.22131
46.7337	-2.38316	0.909585	-0.426478	0.713987	-0.135304	1.51103	1.58349	1.17039	0.569939	0.390387	1.24149
47.2362	-2.43778	0.89417	-0.504426	0.692445	-0.202488	1.50983	1.58416	1.16549	0.57158	0.363664	1.26497
47.7387	-2.48357	0.889434	-0.573498	0.676261	-0.277189	1.5146	1.57273	1.15406	0.56225	0.337231	1.28521
48.2412	-2.53676	0.877159	-0.651056	0.662158	-0.345799	1.50397	1.56911	1.15061	0.556778	0.309574	1.30776
48.7437	-2.58962	0.865542	-0.728405	0.640771	-0.428434	1.49753	1.55751	1.13357	0.550655	0.277681	1.3296
49.2462	-2.63976	0.857484	-0.80308	0.630143	-0.504613	1.4817	1.53951	1.12402	0.53238	0.246422	1.34936
49.7487	-2.69954	0.838242	-0.888177	0.60903	-0.589975	1.45562	1.52624	1.1055	0.519766	0.208523	1.37146
50.2513	-2.75096	0.828017	-0.964505	0.593702	-0.678273	1.43126	1.49704	1.08338	0.494638	0.170478	1.38936
50.7538	-2.81233	0.805449	-1.0519	0.577589	-0.76464	1.38742	1.46966	1.06283	0.462184	0.126252	1.40834
51.2563	-2.87072	0.784302	-1.1366	0.554315	-0.863199	1.3445	1.43622	1.0274	0.429916	0.0784601	1.42547
51.7588	-2.92947	0.760494	-1.22263	0.53995	-0.953648	1.28928	1.3894	0.998093	0.379206	0.0278537	1.43969
52.2613	-2.99532	0.725006	-1.31734	0.513192	-1.0555	1.22226	1.34704	0.953089	0.328191	-0.0310421	1.45457
52.7638	-3.05284	0.695241	-1.40454	0.492139	-1.15367	1.15586	1.28901	0.907191	0.26818	-0.0892691	1.465
53.2663	-3.12036	0.649211	-1.50403	0.467109	-1.25263	1.07011	1.22746	0.855273	0.193847	-0.157112	1.47505
53.7688	-3.18127	0.60558	-1.59794	0.435088	-1.35731	0.98609	1.16425	0.7905	0.122402	-0.225846	1.48243
54.2714	-3.24418	0.554123	-1.6957	0.409881	-1.45235	0.891079	1.08483	0.729403	0.0355262	-0.2986	1.48687
54.7739	-3.30997	0.493365	-1.79776	0.370902	-1.55667	0.786477	1.00983	0.650508	-0.0550005	-0.378702	1.49021
55.2764	-3.3676	0.436309	-1.89232	0.337799	-1.65064	0.684502	0.923753	0.57495	-0.145459	-0.455412	1.48987
55.7789	-3.43397	0.363231	-1.99687	0.298182	-1.74691	0.565903	0.830605	0.488805	-0.249815	-0.542316	1.48815
56.2814	-3.49106	0.295509	-2.09174	0.252747	-1.84142	0.451433	0.741266	0.396487	-0.348221	-0.626111	1.4836
56.7839	-3.55215	0.217896	-2.19078	0.212761	-1.92719	0.328452	0.63711	0.306095	-0.452517	-0.713369	1.47717
57.2864	-3.61287	0.135969	-2.28854	0.159195	-2.01926	0.198549	0.536854	0.201552	-0.562239	-0.805643	1.4686
57.7889	-3.6677	0.0564051	-2.37908	0.112721	-2.09834	0.0734291	0.432505	0.104852	-0.663741	-0.892105	1.45826
58.2915	-3.73084	-0.036917	-2.47672	0.058691	-2.18258	-0.0656224	0.318808	-0.00326572	-0.775006	-0.988162	1.44656
58.794	-3.7845	-0.123015	-2.56254	0.00131863	-2.26048	-0.198411	0.212693	-0.109096	-0.88149	-1.07839	1.4327
59.2965	-3.84518	-0.220889	-2.65366	-0.0511522	-2.33447	-0.337468	0.0950187	-0.214796	-0.984809	-1.17194	1.41891
59.799	-3.90343	-0.319076	-2.73987	-0.115912	-2.41283	-0.481259	-0.0215582	-0.328284	-1.09564	-1.26865	1.40248
60.3015	-3.95929	-0.417683	-2.82135	-0.172192	-2.48008	-0.618679	-0.136265	-0.432235	-1.19579	-1.35929	1.38655
60.804	-4.02256	-0.527497	-2.90814	-0.23664	-2.55576	-0.768069	-0.262163	-0.547197	-1.30023	-1.4587	1.36944
61.3065	-4.07708	-0.629739	-2.9835	-0.30201	-2.62291	-0.909936	-0.37993	-0.654102	-1.40473	-1.55155	1.35088
61.809	-4.14062	-0.744717	-3.06604	-0.363402	-2.6923	-1.05667	-0.505003	-0.764454	-1.50032	-1.64817	1.33413
62.3116	-4.19948	-0.856186	-3.14151	-0.435976	-2.76328	-1.20684	-0.633026	-0.876796	-1.60423	-1.74637	1.3141
62.8141	-4.25913	-0.970609	-3.21584	-0.499588	-2.82709	-1.34982	-0.754845	-0.981709	-1.70063	-1.83992	1.29643
63.3166	-4.32393	-1.09244	-3.29363	-0.572539	-2.90012	-1.50348	-0.888142	-1.09639	-1.79598	-1.94074	1.27745
63.8191	-4.3809	-1.20701	-3.36157	-0.644915	-2.96348	-1.64891	-1.01531	-1.2004	-1.89748	-2.03555	1.25735
64.3216	-4.44726	-1.3338	-3.43776	-0.715215	-3.03374	-1.79823	-1.14495	-1.31151	-1.98933	-2.13464	1.24007
64.8241	-4.50652	-1.45379	-3.5052	-0.796222	-3.10157	-1.94992	-1.28153	-1.4194	-2.08857	-2.23364	1.21869
65.3266	-4.56885	-1.57888	-3.57468	-0.868837	-3.16671	-2.09366	-1.40977	-1.52409	-2.18746	-2.33033	1.2007
65.8291	-4.63297	-1.70709	-3.64505	-0.952425	-3.23898	-2.24667	-1.548	-1.63579	-2.28154	-2.43206	1.18078
66.3317	-4.6903	-1.82914	-3.70761	-1.03456	-3.30179	-2.39052	-1.68387	-1.737	-2.38604	-2.52898	1.15984
66.8342	-4.75587	-1.96171	-3.77819	-1.11697	-3.37378	-2.53686	-1.81755	-1.8476	-2.48404	-2.63029	1.14176
67.3367	-4.81217	-2.08504	-3.8388	-1.20953	-3.43927	-2.68412	-1.96075	-1.9508	-2.58554	-2.72956	1.11902
67.8392	-4.87292	-2.21486	-3.90395	-1.29447	-3.50638	-2.82224	-2.09544	-2.05551	-2.69296	-2.82875	1.09994
68.3417	-4.93155	-2.34327	-3.96698	-1.39141	-3.57642	-2.96784	-2.23645	-2.16282	-2.7927	-2.92994	1.07824
68.8442	-4.98459	-2.46692	-4.02446	-1.48557	-3.63863	-3.10298	-2.37884	-2.26162	-2.90166	-3.02725	1.05583
69.3467	-5.0435	-2.59816	-4.08849	-1.58166	-3.70961	-3.23887	-2.51456	-2.36931	-3.00803	-3.12802	1.03564
69.8492	-5.0915	-2.71843	-4.14166	-1.68625	-3.77091	-3.37394	-2.65963	-2.46637	-3.11125	-3.22444	1.01099
70.3518	-5.14448	-2.8455	-4.20066	-1.78338	-3.83696	-3.49834	-2.7971	-2.56817	-3.22264	-3.32191	0.989811
70.8543	-5.19135	-2.96666	-4.25401	-1.89227	-3.90052	-3.62808	-2.93526	-2.66675	-3.32493	-3.41776	0.965549
71.3568	-5.23384	-3.0844	-4.30365	-1.99637	-3.95879	-3.74577	-3.07713	-2.75945	-3.43039	-3.50998	0.94126
71.8593	-5.27883	-3.20577	-4.35687	-2.10312	-4.02283	-3.86209	-3.20848	-2.85758	-3.53655	-3.60357	0.918098
72.3618	-5.31165	-3.31506	-4.39856	-2.21584	-4.07547	-3.97562	-3.3458	-2.94318	-3.63296	-3.69046	0.891289
72.8643	-5.34862	-3.43015	-4.44595	-2.32083	-4.13415	-4.0766	-3.47659	-3.0345	-3.7352	-3.77807	0.867383
73.3668	-5.37529	-3.53494	-4.48411	-2.43648	-4.18495	-4.18058	-3.60104	-3.11673	-3.82897	-3.86034	0.840129
73.8693	-5.39809	-3.63705	-4.52004	-2.54507	-4.23328	-4.27065	-3.72887	-3.19574	-3.91747	-3.93847	0.81351
74.3719	-5.4189	-3.73781	-4.55586	-2.65644	-4.28249	-4.35695	-3.84297	-3.27471	-4.0081	-4.01491	0.786778
74.8744	-5.42649	-3.82554	-4.58011	-2.77057	-4.32017	-4.4382	-3.95663	-3.34087	-4.08487	-4.08261	0.75746
75.3769	-5.43621	-3.9165	-4.60907	-2.87614	-4.36295	-4.50459	-4.06432	-3.41141	-4.16155	-4.14919	0.730272
75.8794	-5.43163	-3.99288	-4.62593	-2.98988	-4.39327	-4.57125	-4.15846	-3.46806	-4.23203	-4.20704	0.699896
76.3819	-5.42314	-4.06628	-4.64205	-3.09328	-4.42329	-4.62162	-4.25308	-3.52359	-4.28955	-4.25954	0.670658
76.8844	-5.40745	-4.13266	-4.65445	-3.1978	-4.44817	-4.66529	-4.33219	-3.57285	-4.34805	-4.30655	0.640509
77.3869	-5.37726	-4.18507	-4.65631	-3.30024	-4.4626	-4.70126	-4.4032	-3.61062	-4.3922	-4.3432	0.608813
77.8894	-5.34545	-4.23698	-4.66169	-3.39168	-4.47895	-4.7196	-4.46859	-3.64965	-4.42852	-4.37568	0.578494
78.392	-5.29482	-4.27053	-4.65329	-3.4869	-4.4797	-4.7353	-4.51511	-3.67196	-4.46097	-4.39651	0.545557
78.8945	-5.23855	-4.30023	-4.64573	-3.56721	-4.48093	-4.73227	-4.55788	-3.69433	-4.47551	-4.41029	0.513765
79.397	-5.16877	-4.31744	-4.63094	-3.64529	-4.47088	-4.71967	-4.58545	-3.70447	-4.48671	-4.4144	0.481113
79.8995	-5.08269	-4.32027	-4.60683	-3.71525	-4.45209	-4.6971	-4.59771	-3.7052	-4.48564	-4.40698	0.447745
80.402	-4.99019	-4.31865	-4.58344	-3.77057	-4.43044	-4.65439	-4.60405	-3.7023	-4.46889	-4.39144	0.415771
80.9045	-4.87488	-4.29602	-4.54389	-3.82409	-4.39186	-4.60669	-4.58841	-3.68136	-4.44848	-4.36174	0.382851
81.407	-4.75207	-4.26861	-4.50409	-3.85755	-4.35328	-4.53814	-4.56317	-3.65967	-4.40854	-4.32279	0.35155
81.9095	-4.61027	-4.22402	-4.4512	-3.88463	-4.29838	-4.4575	-4.52378	-3.6204	-4.35823	-4.26982	0.32198
82.4121	-4.45153	-4.16524	-4.38773	-3.89759	-4.23693	-4.36495	-4.46261	-3.57372	-4.29832	-4.20429	0.293775
82.9146	-4.28243	-4.09807	-4.3189	-3.89233	-4.16716	-4.24985	-4.39364	-3.51775	-4.21675	-4.12632	0.270169
83.4171	-4.08854	-4.00827	-4.23003	-3.88028	-4.08095	-4.12779	-4.30182	-3.44439	-4.12857	-4.03229	0.251243
83.9196	-3.8868	-3.91273	-4.13739	-3.84394	-3.99266	-3.98313	-4.19392	-3.36844	-4.02248	-3.92683	0.237906
84.4221	-3.66284	-3.79631	-4.02537	-3.79812	-3.88433	-3.82457	-4.07356	-3.27166	-3.89837	-3.8039	0.23475
84.9246	-3.42396	-3.66689	-3.90141	-3.73364	-3.77104	-3.65346	-3.9274	-3.16973	-3.76663	-3.66824	0.238344
85.4271	-3.17326	-3.52623	-3.76664	-3.64872	-3.64355	-3.45882	-3.77105	-3.05332	-3.61141	-3.517	0.251435
85.9296	-2.89943	-3.36361	-3.61002	-3.55374	-3.5013	-3.25756	-3.59439	-2.92219	-3.44481	-3.34967	0.272831
86.4322	-2.62052	-3.19606	-3.44788	-3.43197	-3.35344	-3.03425	-3.39697	-2.78593	-3.26523	-3.17025	0.297621
86.9347	-2.31976	-3.00667	-3.26303	-3.29959	-3.1838	-2.79794	-3.19038	-2.62829	-3.06311	-2.97251	0.329378
87.4372	-2.00998	-2.80823	-3.06771	-3.1463	-3.01039	-2.55116	-2.95858	-2.46804	-2.85487	-2.76392	0.362046
87.9397	-1.68957	-2.59802	-2.85877	-2.97283	-2.81828	-2.28237	-2.71506	-2.29005	-2.62749	-2.53916	0.396885
88.4422	-1.35136	-2.36969	-2.62964	-2.78901	-2.61528	-2.01007	-2.45729	-2.10262	-2.38492	-2.3011	0.434014
88.9447	-1.01285	-2.13918	-2.39568	-2.57887	-2.40389	-1.71865	-2.17698	-1.90828	-2.13674	-2.05235	0.469246
89.4472	-0.65541	-1.88852	-2.1389	-2.36046	-2.17316	-1.41791	-1.89132	-1.69598	-1.86726	-1.78766	0.50676
89.9497	-0.297229	-1.63502	-1.87606	-2.12198	-1.94135	-1.1117	-1.58532	-1.48427	-1.59251	-1.51616	0.542272
90.4523	0.0688609	-1.37086	-1.59933	-1.86691	-1.6902	-0.787973	-1.26701	-1.25435	-1.30812	-1.23065	0.577081
90.9548	0.444095	-1.09522	-1.30762	-1.60423	-1.43536	-0.467348	-0.943173	-1.0222	-1.0075	-0.937618	0.611986
91.4573	0.813172	-0.821408	-1.01398	-1.31856	-1.17126	-0.133674	-0.599259	-0.781695	-0.708587	-0.637251	0.643225
91.9598	1.19486	-0.531697	-0.7008	-1.03007	-0.894793	0.202193	-0.254882	-0.529714	-0.395754	-0.32674	0.67504
92.4623	1.56612	-0.247148	-0.388706	-0.725118	-0.620618	0.535558	0.0998412	-0.280633	-0.0780569	-0.0154174	0.703152
92.9648	1.94035	0.0454308	-0.064873	-0.410659	-0.330248	0.87924	0.464818	-0.0155144	0.236946	0.305054	0.729461
93.4673	2.31146	0.340258	0.265234	-0.0945913	-0.0450129	1.21075	0.824397	0.244339	0.564423	0.624584	0.754388
93.9698	2.66936	0.628691	0.592589	0.237438	0.248817	1.54751	1.19671	0.513338	0.883918	0.946487	0.77455
94.4724	3.03117	0.926309	0.932695	0.562933	0.544387	1.8776	1.56423	0.784643	1.2039	1.26976	0.794965
94.9749	3.37173	1.21002	1.26231	0.897899	0.834447	2.19627	1.92876	1.05157	1.5264	1.5866	0.810274
95.4774	3.71092	1.49798	1.59907	1.23134	1.13329	2.51716	2.29921	1.32858	1.83305	1.90562	0.824434
95.9799	4.03514	1.77728	1.93017	1.5577	1.41779	2.81639	2.65354	1.5928	2.14229	2.21368	0.83663
96.4824	4.34257	2.04591	2.25283	1.88997	1.70787	3.11309	3.00961	1.86445	2.43897	2.51836	0.844256
96.9849	4.64597	2.31505	2.57839	2.20428	1.98657	3.39437	3.35625	2.12658	2.72011	2.81418	0.85361
97.4874	4.92177	2.56241	2.88397	2.5197	2.25721	3.65637	3.6859	2.3828	2.99939	3.09661	0.857231
97.9899	5.19351	2.80904	3.19015	2.82124	2.52558	3.91348	4.01516	2.63882	3.25384	3.37342	0.86212
98.4925	5.43902	3.03378	3.47505	3.10457	2.76927	4.13856	4.31629	2.8724	3.49695	3.62732	0.865318
98.995	5.6899	3.26505	3.7741	3.3867	3.02229	4.36859	4.63239	3.11746	3.7272	3.88708	0.869865
99.4975	5.91182	3.4704	4.04215	3.66906	3.27088	4.58037	4.9178	3.36017	3.95299	4.13063	0.867155
100	5.94962	3.50538	4.08987	3.85038	3.39734	4.64456	4.96648	3.48406	4.10588	4.22151	0.838501

## Sheet: M1b_LeftLeg_NW
StancePhase	NDevL_Meas1	NDevL_Meas2	NDevL_Meas3	NDevL_Meas4	NDevL_Meas5	NDevL_Meas6	NDevL_Meas7	NDevL_Meas8	NDevL_Meas9	NDevL_Mean	NDevL_SD
0	-0.37721	-0.769993	-1.19942	-1.33019	-1.06003	-1.03821	-1.2775	-2.03646	0.0724298	-1.00184	0.60166
0.502513	-0.320585	-0.700578	-1.14437	-1.28115	-1.03419	-0.971439	-1.22441	-2.0104	0.0991329	-0.954221	0.603493
1.00503	-0.250732	-0.615791	-1.07781	-1.17248	-0.973965	-0.874104	-1.16764	-1.94917	0.164157	-0.879726	0.603681
1.50754	-0.184796	-0.535029	-1.01697	-1.0846	-0.93556	-0.788627	-1.10329	-1.90652	0.210754	-0.81607	0.605282
2.01005	-0.128535	-0.463059	-0.967287	-0.982595	-0.885374	-0.705898	-1.05152	-1.84989	0.269204	-0.751662	0.605141
2.51256	-0.0567597	-0.375212	-0.904052	-0.887961	-0.842579	-0.608491	-0.986356	-1.79793	0.328829	-0.681168	0.609064
3.01508	-0.00117829	-0.303272	-0.858397	-0.789988	-0.802214	-0.525904	-0.923961	-1.74589	0.379357	-0.61905	0.609279
3.51759	0.0646299	-0.221357	-0.804305	-0.683862	-0.754022	-0.430293	-0.868255	-1.68368	0.44572	-0.548381	0.612605
4.0201	0.126767	-0.143361	-0.755474	-0.590898	-0.722141	-0.338997	-0.798295	-1.63493	0.499987	-0.484149	0.616805
4.52261	0.181546	-0.0733398	-0.715382	-0.481733	-0.675994	-0.253178	-0.742648	-1.56986	0.556832	-0.419307	0.617145
5.02513	0.248496	0.00804901	-0.66496	-0.384768	-0.644817	-0.154797	-0.680338	-1.51695	0.621844	-0.352027	0.625216
5.52764	0.297712	0.0707849	-0.633481	-0.283514	-0.609495	-0.0731516	-0.615085	-1.45779	0.67123	-0.292532	0.6261
6.03015	0.359752	0.145072	-0.590968	-0.177823	-0.574223	0.0200411	-0.563134	-1.39635	0.733288	-0.227149	0.632625
6.53266	0.412612	0.208896	-0.559089	-0.0855477	-0.551311	0.107288	-0.49703	-1.34504	0.789768	-0.168828	0.639591
7.03518	0.462719	0.268392	-0.531355	0.0218031	-0.515527	0.187589	-0.442331	-1.27923	0.838237	-0.109967	0.641854
7.53769	0.521233	0.334691	-0.496959	0.113998	-0.497999	0.279273	-0.388606	-1.22966	0.899983	-0.0515609	0.653719
8.0402	0.562886	0.382475	-0.480401	0.211718	-0.470102	0.352831	-0.326205	-1.16872	0.945931	0.00115642	0.656822
8.54271	0.61929	0.44335	-0.450656	0.310287	-0.449578	0.43702	-0.280279	-1.11387	0.996934	0.0569442	0.666756
9.04523	0.662357	0.489389	-0.435093	0.395983	-0.433951	0.514163	-0.222826	-1.0634	1.05153	0.106462	0.676497
9.54774	0.707865	0.536534	-0.417855	0.49561	-0.409087	0.583415	-0.170794	-1.00345	1.09088	0.157012	0.682012
10.0503	0.757167	0.586363	-0.397633	0.577864	-0.40109	0.663283	-0.126874	-0.960351	1.14388	0.204735	0.696381
10.5528	0.791959	0.620938	-0.391724	0.667148	-0.378382	0.72404	-0.0701197	-0.903276	1.18713	0.249746	0.702447
11.0553	0.841577	0.669796	-0.371439	0.753897	-0.368456	0.794874	-0.0293996	-0.859563	1.22569	0.29522	0.71488
11.5578	0.874466	0.701802	-0.367211	0.829009	-0.354819	0.857946	0.0175612	-0.813452	1.27546	0.33564	0.725965
12.0603	0.914287	0.740824	-0.355709	0.916818	-0.337731	0.912699	0.0660941	-0.765094	1.30794	0.377792	0.734405
12.5628	0.952368	0.778426	-0.345426	0.98582	-0.332751	0.977818	0.100688	-0.730336	1.34859	0.415022	0.748582
13.0653	0.979409	0.805549	-0.345025	1.06358	-0.312508	1.02352	0.149034	-0.681996	1.38857	0.452237	0.756509
13.5678	1.01961	0.846338	-0.331163	1.13578	-0.308407	1.07932	0.184685	-0.651362	1.41507	0.487763	0.769349
14.0704	1.04121	0.869231	-0.334459	1.19823	-0.293718	1.1272	0.21914	-0.612093	1.4554	0.518905	0.779557
14.5729	1.07357	0.903373	-0.326409	1.27195	-0.28308	1.16675	0.261092	-0.578643	1.48223	0.552315	0.789701
15.0754	1.09884	0.930958	-0.324385	1.32596	-0.27807	1.21668	0.2854	-0.552915	1.50776	0.578914	0.801513
15.5779	1.11785	0.952666	-0.327363	1.39015	-0.261332	1.24711	0.320608	-0.517556	1.54118	0.607035	0.810084
16.0804	1.14719	0.984944	-0.319479	1.44569	-0.261135	1.2878	0.34856	-0.500926	1.55645	0.632121	0.82186
16.5829	1.15817	0.999109	-0.328304	1.4935	-0.246077	1.32063	0.36758	-0.471784	1.582	0.652759	0.829767
17.0854	1.18291	1.02704	-0.322882	1.55069	-0.241834	1.34541	0.398107	-0.455729	1.60208	0.676199	0.840329
17.5879	1.19613	1.04349	-0.327667	1.58783	-0.235479	1.38092	0.41095	-0.439967	1.61096	0.691907	0.848497
18.0905	1.20873	1.05919	-0.332062	1.63649	-0.223467	1.39729	0.429409	-0.420873	1.6326	0.7097	0.856406
18.593	1.22795	1.0813	-0.329266	1.67386	-0.224727	1.4245	0.447684	-0.417373	1.63768	0.724623	0.865875
19.0955	1.23106	1.08701	-0.341105	1.7062	-0.210122	1.44431	0.451195	-0.400317	1.64504	0.734808	0.870722
19.598	1.24965	1.10773	-0.337264	1.74614	-0.210806	1.4567	0.467707	-0.400773	1.65663	0.748412	0.88038
20.1005	1.25357	1.11326	-0.346843	1.76667	-0.202204	1.4804	0.470222	-0.394142	1.65097	0.754655	0.88468
20.603	1.26266	1.12324	-0.35074	1.80009	-0.195385	1.48553	0.471642	-0.391439	1.65773	0.762593	0.891216
21.1055	1.2741	1.13476	-0.351846	1.82021	-0.195788	1.50216	0.479781	-0.397976	1.65549	0.768988	0.89791
21.608	1.2734	1.13317	-0.364108	1.83835	-0.182894	1.51195	0.470225	-0.393241	1.64628	0.770347	0.900155
22.1106	1.28847	1.1462	-0.360836	1.86229	-0.186508	1.51494	0.472057	-0.406858	1.64908	0.775427	0.908182
22.6131	1.2873	1.14175	-0.372911	1.86817	-0.175759	1.52984	0.466311	-0.407911	1.63475	0.774616	0.909474
23.1156	1.29668	1.14643	-0.374645	1.88807	-0.173914	1.52677	0.452673	-0.41958	1.62744	0.774436	0.914732
23.6181	1.30402	1.1475	-0.378314	1.89315	-0.171722	1.53582	0.450878	-0.432413	1.62169	0.774513	0.918826
24.1206	1.30441	1.13996	-0.388639	1.89948	-0.161767	1.5386	0.431942	-0.43907	1.60199	0.769655	0.919776
24.6231	1.31931	1.14508	-0.385129	1.90974	-0.165991	1.53522	0.419947	-0.461185	1.59705	0.768226	0.925995
25.1256	1.31792	1.13202	-0.397383	1.90385	-0.153946	1.54429	0.408045	-0.468421	1.58116	0.76306	0.925685
25.6281	1.33124	1.13168	-0.395602	1.9128	-0.156005	1.53597	0.382778	-0.490952	1.56373	0.757295	0.930265
26.1307	1.33812	1.1228	-0.400162	1.90584	-0.150212	1.54031	0.371515	-0.506743	1.55734	0.753201	0.932272
26.6332	1.3436	1.1105	-0.406075	1.9033	-0.143861	1.53886	0.346995	-0.523169	1.53483	0.744998	0.933363
27.1357	1.3606	1.1075	-0.400991	1.9027	-0.146212	1.53173	0.323127	-0.549153	1.52374	0.739228	0.937823
27.6382	1.3625	1.08732	-0.410318	1.88824	-0.133877	1.53747	0.306646	-0.561582	1.51156	0.731995	0.937155
28.1407	1.38154	1.0821	-0.403068	1.88895	-0.137696	1.5262	0.273938	-0.590922	1.48947	0.72339	0.941511
28.6432	1.39006	1.0642	-0.405703	1.87299	-0.127793	1.52794	0.254078	-0.607444	1.48323	0.71684	0.941885
29.1457	1.40263	1.04836	-0.404082	1.86437	-0.124577	1.5242	0.227444	-0.631475	1.4645	0.707929	0.943997
29.6482	1.42241	1.0375	-0.395185	1.85556	-0.122606	1.51505	0.194832	-0.657332	1.44918	0.699935	0.946727
30.1508	1.42956	1.01217	-0.397838	1.83535	-0.110648	1.51901	0.175051	-0.674095	1.44272	0.692364	0.946488
30.6533	1.45445	1.00251	-0.382907	1.83011	-0.113292	1.5062	0.139522	-0.705833	1.42156	0.683592	0.950703
31.1558	1.46564	0.977291	-0.380422	1.80773	-0.0992569	1.50658	0.112736	-0.721662	1.41482	0.67594	0.949909
31.6583	1.48582	0.95934	-0.368543	1.79526	-0.0976195	1.50165	0.0869365	-0.750309	1.40381	0.668482	0.953325
32.1608	1.5081	0.941558	-0.353871	1.78031	-0.0894389	1.49147	0.0497376	-0.772847	1.38681	0.660203	0.954483
32.6633	1.52135	0.913352	-0.346919	1.75659	-0.0780777	1.4945	0.0278929	-0.792824	1.38512	0.653442	0.955204
33.1658	1.55119	0.899914	-0.323186	1.74712	-0.0765427	1.48087	-0.00588537	-0.822742	1.3695	0.646693	0.959186
33.6683	1.56539	0.869525	-0.313427	1.72035	-0.0589406	1.48047	-0.0369465	-0.837284	1.36131	0.638938	0.957928
34.1709	1.59264	0.850773	-0.29018	1.70566	-0.056713	1.47479	-0.0595531	-0.867277	1.35865	0.63431	0.962583
34.6734	1.61661	0.82729	-0.269058	1.68621	-0.0415208	1.46384	-0.0964748	-0.884765	1.34289	0.627225	0.962604
35.1759	1.63602	0.798334	-0.251261	1.66069	-0.0306	1.46603	-0.118864	-0.906875	1.34301	0.621831	0.964706
35.6784	1.66922	0.781671	-0.219277	1.64828	-0.0225401	1.45145	-0.146788	-0.931922	1.33527	0.618374	0.968306
36.1809	1.68633	0.7482	-0.201693	1.61875	-0.00244578	1.44996	-0.178545	-0.945586	1.32513	0.611122	0.967449
36.6834	1.7193	0.729409	-0.168014	1.60307	0.00269935	1.443	-0.19624	-0.974108	1.32818	0.609699	0.973024
37.1859	1.74388	0.701319	-0.141435	1.58037	0.024521	1.43058	-0.227995	-0.9866	1.31603	0.604518	0.972497
37.6884	1.76886	0.673028	-0.113651	1.55436	0.0356341	1.43106	-0.24915	-1.00997	1.31424	0.600489	0.976219
38.191	1.80349	0.653194	-0.0758325	1.53985	0.0516096	1.41456	-0.268219	-1.02879	1.31367	0.600393	0.979261
38.6935	1.82315	0.618172	-0.0516143	1.50872	0.0731019	1.41093	-0.296723	-1.04274	1.30182	0.593869	0.979602
39.196	1.86	0.599269	-0.0103158	1.49275	0.083458	1.40162	-0.308567	-1.06781	1.30578	0.595131	0.985616
39.6985	1.88419	0.567314	0.01947	1.46755	0.110749	1.38668	-0.331052	-1.07685	1.29829	0.591817	0.985126
40.201	1.91378	0.54033	0.0549004	1.44176	0.123351	1.38451	-0.349035	-1.10063	1.29175	0.588969	0.990465
40.7035	1.94799	0.517105	0.0952094	1.42553	0.147668	1.3653	-0.357669	-1.11334	1.29512	0.591434	0.992833
41.206	1.96994	0.481774	0.124099	1.39352	0.169927	1.35893	-0.379091	-1.12865	1.28274	0.585909	0.994925
41.7085	2.00885	0.462432	0.169505	1.37756	0.187465	1.34695	-0.384723	-1.14882	1.28291	0.589126	1.00095
42.2111	2.03215	0.427645	0.20019	1.35046	0.218712	1.32954	-0.395062	-1.15624	1.27994	0.587483	1.00105
42.7136	2.06556	0.402563	0.240649	1.32554	0.234664	1.32513	-0.407728	-1.17886	1.26841	0.586213	1.00788
43.2161	2.0982	0.376319	0.280505	1.3081	0.266909	1.30409	-0.405587	-1.18607	1.27199	0.590494	1.00975
43.7186	2.12266	0.342355	0.312525	1.27624	0.290191	1.29641	-0.416467	-1.20245	1.26175	0.587024	1.01392
44.2211	2.16236	0.322839	0.359144	1.26108	0.316509	1.28379	-0.415493	-1.21607	1.25648	0.592292	1.01984
44.7236	2.18519	0.287205	0.38954	1.2333	0.350635	1.26663	-0.411811	-1.22264	1.25808	0.592904	1.02109
45.2261	2.22204	0.265238	0.433223	1.21056	0.372515	1.26349	-0.416189	-1.24114	1.24548	0.595025	1.02923
45.7286	2.25301	0.23761	0.471125	1.19326	0.412115	1.24506	-0.402909	-1.24282	1.24808	0.601615	1.03111
46.2312	2.28104	0.207685	0.505884	1.16347	0.438141	1.24145	-0.399285	-1.25777	1.24483	0.602828	1.03739
46.7337	2.32142	0.18967	0.552173	1.15086	0.47477	1.23467	-0.389547	-1.26246	1.23794	0.612166	1.0434
47.2362	2.34583	0.156931	0.582651	1.12478	0.512043	1.2253	-0.369421	-1.26675	1.24637	0.617525	1.04632
47.7387	2.38736	0.141022	0.629028	1.10681	0.543328	1.23207	-0.360399	-1.27657	1.24172	0.627152	1.05563
48.2412	2.4191	0.116212	0.665401	1.0925	0.590526	1.22597	-0.333733	-1.27115	1.2482	0.639224	1.05838
48.7437	2.45404	0.0954288	0.704203	1.06831	0.62313	1.23715	-0.310109	-1.27948	1.26104	0.650413	1.06674
49.2462	2.49779	0.0836825	0.750898	1.06175	0.672333	1.24791	-0.286209	-1.27153	1.26553	0.669128	1.07338
49.7487	2.52842	0.0608658	0.784444	1.04161	0.715498	1.25876	-0.245172	-1.26899	1.29063	0.685118	1.07848
50.2513	2.57782	0.0572711	0.835661	1.03279	0.760745	1.28839	-0.214447	-1.26345	1.31179	0.709619	1.08876
50.7538	2.6144	0.0433976	0.87435	1.02615	0.816908	1.30759	-0.168761	-1.24651	1.33862	0.734015	1.09297
51.2563	2.65978	0.0403949	0.9215	1.01281	0.86046	1.34586	-0.117768	-1.23978	1.38413	0.763044	1.1028
51.7588	2.70912	0.0437572	0.972688	1.01751	0.922576	1.38518	-0.0718924	-1.21324	1.42169	0.798599	1.10968
52.2613	2.74875	0.041645	1.01505	1.0092	0.972305	1.42498	-0.00574726	-1.19575	1.47826	0.832077	1.11613
52.7638	2.80623	0.0600473	1.07523	1.0154	1.0306	1.48356	0.0527882	-1.16669	1.54183	0.877667	1.12568
53.2663	2.84809	0.0682276	1.12131	1.0225	1.09106	1.53073	0.119546	-1.13194	1.60277	0.919144	1.12992
53.7688	2.90254	0.0929508	1.1804	1.02625	1.14217	1.59549	0.197945	-1.10162	1.68647	0.969178	1.13871
54.2714	2.95462	0.12033	1.23825	1.04795	1.20858	1.65935	0.265909	-1.05236	1.76433	1.023	1.14358
54.7739	3.00048	0.147126	1.29104	1.05718	1.25765	1.72113	0.351874	-1.01452	1.85073	1.07363	1.14875
55.2764	3.06082	0.19244	1.3586	1.08331	1.31931	1.79929	0.433791	-0.959823	1.95116	1.13766	1.15494
55.7789	3.10383	0.226621	1.41013	1.10844	1.3732	1.86312	0.514505	-0.907383	2.04047	1.19255	1.15711
56.2814	3.16208	0.279682	1.47667	1.13274	1.42314	1.94199	0.610066	-0.853777	2.1471	1.25774	1.1625
56.7839	3.21214	0.329571	1.53552	1.17359	1.48199	2.01734	0.691574	-0.78713	2.25205	1.32296	1.16432
57.2864	3.26095	0.382358	1.59299	1.20161	1.5231	2.08804	0.784485	-0.733004	2.35191	1.3836	1.16706
57.7889	3.32043	0.448914	1.66044	1.24738	1.5792	2.1729	0.877816	-0.661059	2.46845	1.45716	1.16972
58.2915	3.36378	0.503919	1.7118	1.28901	1.62054	2.24097	0.960927	-0.599812	2.57118	1.51804	1.17064
58.794	3.42476	0.578532	1.77947	1.33133	1.6659	2.3221	1.0595	-0.532341	2.68089	1.59001	1.17312
59.2965	3.47358	0.6448	1.83469	1.38752	1.71324	2.39772	1.14442	-0.460813	2.79614	1.65903	1.17399
59.799	3.52718	0.718029	1.89372	1.43011	1.74797	2.46696	1.23266	-0.399852	2.89656	1.7237	1.1757
60.3015	3.58715	0.799669	1.95818	1.49056	1.7981	2.54908	1.32706	-0.323152	3.01199	1.79985	1.17669
60.804	3.63417	0.871106	2.00945	1.54353	1.83088	2.6131	1.40552	-0.262252	3.118	1.86261	1.1784
61.3065	3.69958	0.961496	2.07791	1.59864	1.8756	2.68948	1.49773	-0.189779	3.21916	1.93665	1.17913
61.809	3.75	1.03927	2.13147	1.66463	1.91548	2.75964	1.58061	-0.121744	3.33227	2.00574	1.18067
62.3116	3.81062	1.12756	2.19456	1.71668	1.95093	2.82299	1.65852	-0.0583233	3.42716	2.0723	1.18218
62.8141	3.87242	1.21793	2.25869	1.78646	1.99882	2.89907	1.74759	0.0166311	3.53008	2.14752	1.18222
63.3166	3.92541	1.30039	2.31435	1.84575	2.03039	2.95687	1.81876	0.0753098	3.63202	2.21103	1.1851
63.8191	3.99548	1.39931	2.38673	1.90886	2.07894	3.02717	1.89916	0.149391	3.71882	2.28487	1.18432
64.3216	4.04876	1.4825	2.44336	1.97972	2.11652	3.09132	1.97685	0.212119	3.81929	2.35227	1.18621
64.8241	4.11639	1.579	2.51443	2.03677	2.15849	3.14884	2.04228	0.277855	3.9046	2.41985	1.18722
65.3266	4.17948	1.67105	2.58195	2.11107	2.20691	3.21937	2.12159	0.348701	3.98712	2.49192	1.18593
65.8291	4.23847	1.75857	2.6465	2.17205	2.24332	3.27169	2.1849	0.406664	4.077	2.55546	1.18864
66.3317	4.31124	1.85861	2.72551	2.23848	2.29789	3.33681	2.25082	0.480702	4.14644	2.62739	1.18621
66.8342	4.36676	1.94148	2.78923	2.30925	2.33752	3.39589	2.32134	0.538969	4.22557	2.69178	1.1869
67.3367	4.43914	2.03939	2.87068	2.36672	2.38936	3.44844	2.37489	0.607344	4.29808	2.75934	1.18664
67.8392	4.50133	2.12674	2.94399	2.44066	2.4401	3.51418	2.44205	0.673136	4.35761	2.82664	1.18368
68.3417	4.5643	2.21363	3.01977	2.49891	2.4857	3.56165	2.49866	0.73221	4.42999	2.88942	1.18458
68.8442	4.63598	2.30782	3.10592	2.56441	2.54662	3.62203	2.55054	0.804317	4.48415	2.95798	1.18104
69.3467	4.69122	2.38518	3.17818	2.63095	2.59175	3.67625	2.61334	0.859386	4.53995	3.01847	1.17953
69.8492	4.76381	2.47794	3.26928	2.68538	2.65417	3.72382	2.65785	0.929246	4.59993	3.0846	1.17787
70.3518	4.82095	2.55495	3.34771	2.75529	2.70793	3.78447	2.71238	0.988934	4.64095	3.14595	1.17386
70.8543	4.88329	2.63576	3.43329	2.80773	2.76435	3.82649	2.76376	1.04929	4.69475	3.20652	1.17219
71.3568	4.94782	2.71773	3.52339	2.86921	2.82964	3.88119	2.80354	1.11638	4.73864	3.26973	1.1686
71.8593	4.99788	2.78486	3.60172	2.92842	2.88134	3.92925	2.85776	1.16857	4.7744	3.32491	1.16487
72.3618	5.06361	2.86606	3.69757	2.97698	2.95145	3.97012	2.89592	1.23675	4.82254	3.38678	1.16201
72.8643	5.10962	2.92766	3.77671	3.03948	3.00679	4.02349	2.93791	1.28902	4.85164	3.44026	1.15778
73.3668	5.16438	2.99683	3.86653	3.08282	3.07184	4.05736	2.98459	1.34907	4.88723	3.49563	1.15337
73.8693	5.21401	3.06058	3.95385	3.13633	3.13698	4.10311	3.0149	1.40769	4.92361	3.55012	1.1501
74.3719	5.25216	3.1129	4.03213	3.1837	3.19349	4.14117	3.05974	1.45661	4.94351	3.59727	1.14434
74.8744	5.30216	3.17631	4.12421	3.22164	3.26525	4.17095	3.09388	1.51892	4.97771	3.65011	1.13992
75.3769	5.32954	3.2181	4.1964	3.2711	3.31895	4.21217	3.12428	1.56266	4.99829	3.69239	1.13524
75.8794	5.36789	3.27045	4.28106	3.29992	3.38713	4.23258	3.16568	1.61928	5.01475	3.73764	1.12785
76.3819	5.39369	3.31118	4.35538	3.33975	3.4461	4.26379	3.18879	1.66603	5.04062	3.77837	1.12371
76.8844	5.41199	3.34505	4.42343	3.36984	3.50298	4.28598	3.22247	1.70995	5.04594	3.81307	1.11559
77.3869	5.4369	3.38574	4.49901	3.39242	3.5681	4.29867	3.25215	1.76099	5.06007	3.85045	1.10854
77.8894	5.43873	3.40482	4.55228	3.42421	3.61529	4.32148	3.27004	1.79417	5.06925	3.8767	1.1021
78.392	5.45289	3.43612	4.61745	3.43498	3.67804	4.32204	3.30151	1.84183	5.06322	3.90534	1.09156
78.8945	5.44863	3.45028	4.66407	3.45786	3.72346	4.33201	3.31517	1.87252	5.06973	3.92597	1.0847
79.397	5.44195	3.46239	4.707	3.46814	3.7732	4.33131	3.33158	1.90739	5.0575	3.94227	1.07391
79.8995	5.43604	3.4756	4.7495	3.47356	3.82134	4.31954	3.35008	1.94093	5.04339	3.95666	1.06325
80.402	5.40904	3.4687	4.76937	3.48605	3.85467	4.31622	3.34986	1.96099	5.03305	3.96088	1.05348
80.9045	5.39428	3.4736	4.79957	3.47816	3.90012	4.28894	3.36163	1.99361	5.00036	3.96559	1.03979
81.407	5.35688	3.4568	4.80564	3.4834	3.92263	4.26958	3.35888	2.00566	4.97686	3.95959	1.02827
81.9095	5.32208	3.44234	4.81236	3.47373	3.95383	4.23794	3.3495	2.02771	4.94178	3.95125	1.01447
82.4121	5.28175	3.42255	4.8121	3.46196	3.97251	4.19412	3.34698	2.03969	4.89322	3.9361	0.999631
82.9146	5.22411	3.386	4.79305	3.45475	3.98188	4.15758	3.32202	2.04495	4.85416	3.91317	0.985548
83.4171	5.17689	3.35944	4.78303	3.42802	3.99616	4.09632	3.30408	2.05717	4.79261	3.88819	0.96951
83.9196	5.10477	3.30901	4.74709	3.41465	3.98636	4.04247	3.27723	2.04881	4.73215	3.85139	0.953126
84.4221	5.0395	3.26519	4.71667	3.38394	3.98718	3.97586	3.23505	2.05307	4.67037	3.81409	0.93731
84.9246	4.96249	3.21036	4.67361	3.35345	3.96698	3.89708	3.20229	2.03984	4.58756	3.76596	0.919526
85.4271	4.87328	3.14397	4.61713	3.32442	3.94502	3.8254	3.14746	2.02742	4.51534	3.71327	0.902062
85.9296	4.79106	3.08469	4.56656	3.2769	3.91942	3.72931	3.09244	2.01404	4.42793	3.65582	0.885427
86.4322	4.6839	3.00174	4.48992	3.24236	3.87406	3.64101	3.03522	1.98411	4.33219	3.58717	0.865599
86.9347	4.58679	2.92872	4.42191	3.18841	3.83865	3.54051	2.95652	1.96588	4.24469	3.51912	0.849335
87.4372	4.47307	2.83998	4.33593	3.13698	3.77834	3.42906	2.88705	1.92585	4.13546	3.43797	0.830542
87.9397	4.35385	2.74583	4.24255	3.08392	3.72377	3.32577	2.79997	1.89299	4.03276	3.35571	0.811767
88.4422	4.23828	2.65508	4.15087	3.01406	3.65727	3.19999	2.70525	1.85041	3.92649	3.26641	0.796636
88.9447	4.10164	2.54344	4.03567	2.95659	3.57899	3.08384	2.61524	1.79788	3.80465	3.16866	0.776481
89.4472	3.97857	2.44414	3.93131	2.87853	3.50663	2.95769	2.50228	1.75244	3.69637	3.072	0.762359
89.9497	3.83764	2.3266	3.80603	2.80565	3.41001	2.82322	2.3965	1.685	3.57308	2.96264	0.745924
90.4523	3.69998	2.21084	3.68053	2.72881	3.32397	2.69929	2.28138	1.62891	3.44956	2.85592	0.729415
90.9548	3.564	2.09528	3.55306	2.63825	3.21945	2.55603	2.15301	1.55639	3.33517	2.74118	0.718461
91.4573	3.41435	1.96472	3.40786	2.56021	3.11284	2.42534	2.03516	1.48293	3.20439	2.62309	0.701949
91.9598	3.28152	1.84865	3.27538	2.46225	3.00629	2.28806	1.8979	1.41084	3.088	2.50654	0.692195
92.4623	3.13267	1.7151	3.12246	2.37317	2.88155	2.14633	1.76451	1.32234	2.96974	2.38087	0.681112
92.9648	2.99616	1.59145	2.97747	2.27917	2.76988	2.0188	1.63229	1.24765	2.84582	2.26208	0.669348
93.4673	2.86038	1.46643	2.82856	2.17601	2.6381	1.87656	1.48501	1.15482	2.74095	2.13631	0.663907
93.9698	2.72037	1.33511	2.67076	2.08623	2.51483	1.75107	1.35284	1.07132	2.62599	2.01428	0.653516
94.4724	2.59967	1.22032	2.52754	1.97886	2.38685	1.62377	1.21033	0.984742	2.52155	1.89485	0.648486
94.9749	2.46734	1.09195	2.36785	1.8848	2.25164	1.49683	1.06941	0.892387	2.42938	1.7724	0.644107
95.4774	2.35564	0.981282	2.22424	1.7863	2.13005	1.3886	0.941463	0.81475	2.32907	1.66127	0.637561
95.9799	2.24448	0.868737	2.07648	1.6846	1.99236	1.2707	0.801767	0.723054	2.25096	1.5459	0.637406
96.4824	2.13879	0.759093	1.93009	1.59817	1.87242	1.17375	0.680086	0.650104	2.17354	1.44178	0.633885
96.9849	2.05307	0.666429	1.79969	1.49836	1.74526	1.07955	0.560662	0.572058	2.09978	1.34165	0.632947
97.4874	1.96044	0.564701	1.65912	1.41713	1.6236	0.989624	0.441657	0.501026	2.04836	1.24507	0.635274
97.9899	1.89367	0.486018	1.54208	1.33335	1.51381	0.921988	0.345653	0.443701	1.99046	1.16341	0.634053
98.4925	1.82628	0.405009	1.42326	1.25366	1.397	0.848707	0.245802	0.380547	1.95028	1.08117	0.638064
98.995	1.76779	0.329024	1.30753	1.19079	1.29993	0.796903	0.158481	0.341407	1.92207	1.01266	0.641537
99.4975	1.72913	0.2729	1.21657	1.11341	1.18757	0.750102	0.0902718	0.295291	1.88959	0.949426	0.64326
100	1.71165	0.252147	1.18848	1.07927	1.13789	0.730417	0.0680926	0.279044	1.88437	0.925708	0.644196

## Sheet: M1b_RightLeg_NH
StancePhase	NEleR_Meas1	NEleR_Meas2	NEleR_Meas3	NEleR_Meas4	NEleR_Meas5	NEleR_Meas6	NEleR_Meas7	NEleR_Meas8	NEleR_Meas9	NEleR_Mean	NEleR_SD
0	2.01828	0.0246628	1.78655	0.108427	1.89884	1.82419	1.46882	0.424927	-0.115987	1.04874	0.912652
0.502513	2.06007	0.0833446	1.80893	0.147945	1.94812	1.82706	1.51532	0.464534	-0.0979149	1.08416	0.909758
1.00503	2.10413	0.183431	1.8581	0.224162	2.00566	1.84367	1.58126	0.514634	-0.0539606	1.14012	0.898252
1.50754	2.14975	0.26774	1.89298	0.282802	2.05714	1.84686	1.6369	0.564371	-0.0181644	1.18671	0.889029
2.01005	2.18782	0.360932	1.93688	0.348381	2.1002	1.856	1.68882	0.610494	0.0301299	1.23552	0.875533
2.51256	2.2376	0.454856	1.97739	0.410274	2.15129	1.8602	1.74843	0.668645	0.0765652	1.28725	0.864391
3.01508	2.27781	0.548275	2.01764	0.470646	2.18896	1.86078	1.79585	0.718825	0.128364	1.33413	0.849606
3.51759	2.3251	0.648978	2.06456	0.536079	2.23058	1.86589	1.84938	0.776957	0.188393	1.38732	0.834522
4.0201	2.37041	0.73991	2.10169	0.590663	2.26665	1.85923	1.8972	0.833992	0.243254	1.43367	0.820229
4.52261	2.41138	0.840184	2.14941	0.653562	2.29462	1.86167	1.93841	0.886693	0.310933	1.48298	0.80203
5.02513	2.45941	0.929195	2.18797	0.705909	2.32748	1.85261	1.98483	0.9469	0.373512	1.52976	0.787497
5.52764	2.49486	1.02122	2.23002	0.759395	2.34537	1.84858	2.01699	0.995052	0.440951	1.57249	0.76918
6.03015	2.53883	1.10849	2.2729	0.8114	2.36883	1.8416	2.05382	1.04987	0.513167	1.61766	0.752838
6.53266	2.5721	1.18791	2.30821	0.853551	2.38318	1.83035	2.08362	1.09707	0.578748	1.65497	0.736764
7.03518	2.6056	1.27058	2.35315	0.901992	2.39293	1.82596	2.10604	1.14011	0.655239	1.69462	0.718815
7.53769	2.63794	1.33772	2.38678	0.936442	2.40527	1.81037	2.13307	1.18579	0.723519	1.72855	0.704752
8.0402	2.65924	1.40993	2.42832	0.974978	2.40345	1.80462	2.14527	1.21758	0.79604	1.75994	0.687568
8.54271	2.687	1.46751	2.4659	1.00607	2.40829	1.78883	2.16172	1.25522	0.869601	1.79002	0.673943
9.04523	2.69922	1.52337	2.50079	1.03083	2.40087	1.77654	2.17047	1.28054	0.934949	1.81306	0.659858
9.54774	2.71587	1.57272	2.54252	1.0583	2.39172	1.76242	2.17127	1.30332	1.00843	1.83629	0.646407
10.0503	2.72286	1.60979	2.57295	1.07123	2.38127	1.74129	2.176	1.32419	1.0698	1.85215	0.635826
10.5528	2.72397	1.64853	2.61312	1.0899	2.35756	1.72664	2.16524	1.33143	1.13373	1.86557	0.624151
11.0553	2.7259	1.66883	2.64409	1.09634	2.33977	1.69868	2.15838	1.34367	1.19376	1.87438	0.616255
11.5578	2.71257	1.69197	2.6765	1.10119	2.30697	1.6785	2.1435	1.34084	1.24349	1.87728	0.60803
12.0603	2.70525	1.69971	2.71011	1.10427	2.27518	1.64779	2.12097	1.33835	1.2979	1.87772	0.602569
12.5628	2.68274	1.70325	2.73385	1.09565	2.23839	1.61781	2.10285	1.33071	1.33663	1.87132	0.598231
13.0653	2.66133	1.70102	2.76645	1.0932	2.19136	1.5866	2.07032	1.31271	1.37684	1.8622	0.595686
13.5678	2.63422	1.68501	2.78633	1.0768	2.14991	1.54631	2.04307	1.29982	1.40916	1.84785	0.595107
14.0704	2.59789	1.6717	2.81173	1.06408	2.09393	1.51278	2.0094	1.27249	1.43087	1.82943	0.595582
14.5729	2.56632	1.64054	2.83279	1.04566	2.0433	1.46555	1.97006	1.24976	1.45507	1.80767	0.598909
15.0754	2.5198	1.61278	2.84836	1.0211	1.98651	1.42519	1.93698	1.22045	1.46215	1.78148	0.602068
15.5779	2.4804	1.57232	2.87052	1.00162	1.92544	1.37542	1.8916	1.18588	1.47111	1.7527	0.609074
16.0804	2.4308	1.52815	2.87992	0.969561	1.8707	1.32471	1.85339	1.15642	1.4698	1.72038	0.615182
16.5829	2.38112	1.48196	2.89822	0.945422	1.80486	1.27428	1.81063	1.11476	1.45918	1.6856	0.624469
17.0854	2.33266	1.42362	2.90795	0.912937	1.74885	1.21368	1.76389	1.08131	1.44974	1.64829	0.634386
17.5879	2.27478	1.37139	2.91804	0.881053	1.6866	1.16057	1.72467	1.04049	1.42318	1.60897	0.644342
18.0905	2.22632	1.30484	2.93101	0.851997	1.62587	1.09431	1.67431	0.999852	1.39944	1.56755	0.657965
18.593	2.16626	1.24415	2.93389	0.81435	1.57082	1.03449	1.63182	0.963732	1.36392	1.52483	0.668503
19.0955	2.11376	1.17571	2.94665	0.786713	1.50775	0.967324	1.58532	0.918783	1.32111	1.48035	0.68382
19.598	2.0572	1.10553	2.94787	0.749552	1.45643	0.898435	1.53531	0.884524	1.27847	1.43481	0.696442
20.1005	1.99861	1.0382	2.9543	0.718798	1.39793	0.832172	1.49315	0.842564	1.21966	1.38838	0.710834
20.603	1.94668	0.961213	2.95827	0.687307	1.34505	0.755871	1.44047	0.805492	1.16498	1.34059	0.726636
21.1055	1.88477	0.893702	2.95592	0.652121	1.29555	0.688382	1.39624	0.771308	1.09809	1.2929	0.739259
21.608	1.83383	0.815442	2.96124	0.626001	1.24082	0.609462	1.34888	0.731583	1.02697	1.2438	0.75711
22.1106	1.77423	0.744566	2.95368	0.590446	1.19784	0.537029	1.29908	0.703126	0.956017	1.19511	0.769712
22.6131	1.71983	0.670061	2.95437	0.564947	1.14669	0.460045	1.25823	0.666505	0.871507	1.1458	0.786767
23.1156	1.66627	0.594484	2.94723	0.534817	1.10402	0.381029	1.20828	0.638094	0.793227	1.09638	0.801865
23.6181	1.60765	0.525154	2.93861	0.506167	1.06155	0.307217	1.16803	0.609952	0.703669	1.04756	0.816116
24.1206	1.5588	0.447372	2.93346	0.483394	1.01648	0.224045	1.12604	0.579303	0.613614	0.998056	0.834215
24.6231	1.49969	0.380748	2.91673	0.453034	0.981541	0.151037	1.08286	0.558809	0.524179	0.949847	0.846505
25.1256	1.45042	0.305781	2.90922	0.433991	0.937773	0.0688558	1.04961	0.529842	0.424357	0.901095	0.865163
25.6281	1.39547	0.238306	2.88998	0.407322	0.904097	-0.00667432	1.00818	0.511022	0.332683	0.853377	0.878455
26.1307	1.34146	0.17024	2.87411	0.386853	0.867128	-0.0836193	0.976885	0.489304	0.230963	0.805925	0.894358
26.6332	1.29161	0.100852	2.85638	0.367869	0.830095	-0.162609	0.94418	0.467786	0.132144	0.7587	0.910718
27.1357	1.23291	0.0401264	2.83054	0.344864	0.800394	-0.233841	0.910216	0.453915	0.0341445	0.712586	0.922874
27.6382	1.1841	-0.0282872	2.81243	0.332234	0.761771	-0.31351	0.885895	0.431652	-0.0713537	0.666105	0.941052
28.1407	1.12458	-0.0846175	2.78095	0.310973	0.733668	-0.382087	0.852934	0.420235	-0.167624	0.621001	0.951834
28.6432	1.07107	-0.14708	2.75658	0.299649	0.69891	-0.457717	0.829357	0.402849	-0.273122	0.57561	0.968122
29.1457	1.01432	-0.202369	2.72515	0.285566	0.666476	-0.527181	0.803566	0.38829	-0.373283	0.53117	0.980844
29.6482	0.953557	-0.255451	2.69067	0.272253	0.637818	-0.595557	0.775521	0.378179	-0.473153	0.487093	0.99265
30.1508	0.899266	-0.310274	2.66052	0.266536	0.601044	-0.666626	0.756067	0.360677	-0.578306	0.443212	1.00798
30.6533	0.833958	-0.354508	2.61823	0.253341	0.574365	-0.728305	0.726912	0.353851	-0.674094	0.400416	1.01648
31.1558	0.778004	-0.405853	2.58506	0.251935	0.538602	-0.79799	0.706039	0.338764	-0.778728	0.357315	1.03159
31.6583	0.713507	-0.444946	2.54123	0.244366	0.507692	-0.856495	0.681918	0.329071	-0.876411	0.315548	1.04051
32.1608	0.651867	-0.488471	2.50002	0.242342	0.477086	-0.920308	0.654559	0.320419	-0.974826	0.273632	1.05205
32.6633	0.591351	-0.526039	2.45888	0.243705	0.440451	-0.978922	0.634844	0.3063	-1.07674	0.232648	1.06379
33.1658	0.524062	-0.559538	2.40963	0.240452	0.412961	-1.0343	0.604605	0.301862	-1.16975	0.19222	1.07148
33.6683	0.465966	-0.596084	2.36963	0.248456	0.375333	-1.09309	0.58186	0.287875	-1.27131	0.15207	1.08481
34.1709	0.397461	-0.621328	2.31807	0.248313	0.344965	-1.1412	0.555181	0.281517	-1.36474	0.113138	1.09175
34.6734	0.337393	-0.65396	2.27445	0.257412	0.311761	-1.19672	0.524706	0.272882	-1.45996	0.0742192	1.10351
35.1759	0.27276	-0.675391	2.22714	0.265086	0.275404	-1.2412	0.501347	0.261412	-1.55687	0.0366322	1.11293
35.6784	0.207946	-0.700465	2.17798	0.272115	0.246493	-1.28909	0.467133	0.257851	-1.64546	-0.000609824	1.12173
36.1809	0.148567	-0.721826	2.13675	0.287615	0.20745	-1.33276	0.440135	0.244536	-1.74193	-0.0368293	1.13393
36.6834	0.0807308	-0.738304	2.08624	0.294848	0.177312	-1.37108	0.409056	0.240471	-1.82908	-0.0722011	1.1416
37.1859	0.023363	-0.75994	2.04762	0.313191	0.141437	-1.41339	0.37421	0.231159	-1.91864	-0.106777	1.15426
37.6884	-0.0426127	-0.770669	2.00289	0.325663	0.105417	-1.44399	0.346524	0.222015	-2.00775	-0.14028	1.16366
38.191	-0.10253	-0.789732	1.96287	0.341665	0.074252	-1.48131	0.308281	0.218318	-2.08881	-0.172999	1.17473
38.6935	-0.162922	-0.799624	1.92764	0.361518	0.0336842	-1.50812	0.277567	0.205652	-2.17642	-0.204557	1.18678
39.196	-0.226856	-0.81305	1.88674	0.374686	0.00245663	-1.53668	0.243248	0.202939	-2.25326	-0.23553	1.19647
39.6985	-0.282382	-0.82572	1.85825	0.398345	-0.0372048	-1.56248	0.205783	0.192442	-2.33254	-0.265056	1.20954
40.201	-0.347275	-0.833497	1.82146	0.412694	-0.0744483	-1.58153	0.176056	0.184896	-2.40889	-0.294504	1.2195
40.7035	-0.402322	-0.849045	1.7936	0.433715	-0.110327	-1.60579	0.13655	0.179511	-2.47728	-0.322376	1.23141
41.206	-0.463432	-0.854991	1.76516	0.452607	-0.154422	-1.61848	0.105184	0.166377	-2.55063	-0.350292	1.24247
41.7085	-0.521983	-0.870722	1.73448	0.467187	-0.190121	-1.63824	0.0708586	0.16239	-2.61211	-0.377584	1.25243
42.2111	-0.577349	-0.880185	1.71288	0.488487	-0.236578	-1.64962	0.0338982	0.148169	-2.6762	-0.404056	1.26361
42.7136	-0.639416	-0.893763	1.68126	0.497872	-0.278823	-1.66273	0.00495116	0.138648	-2.73559	-0.431954	1.2722
43.2161	-0.691809	-0.910218	1.65965	0.514367	-0.323865	-1.67659	-0.0335835	0.126927	-2.78797	-0.45812	1.28175
43.7186	-0.753693	-0.922639	1.63101	0.521565	-0.375758	-1.68474	-0.0641801	0.108478	-2.84472	-0.487187	1.28954
44.2211	-0.808328	-0.945903	1.60286	0.526158	-0.421721	-1.70191	-0.0981273	0.0964094	-2.88993	-0.51561	1.29646
44.7236	-0.866467	-0.961771	1.57737	0.53032	-0.48045	-1.71083	-0.135485	0.0714465	-2.93926	-0.546125	1.30295
45.2261	-0.926617	-0.98932	1.54122	0.520644	-0.534449	-1.7303	-0.165985	0.0511976	-2.98363	-0.579693	1.30725
45.7286	-0.981372	-1.01429	1.51288	0.514993	-0.596029	-1.74702	-0.207552	0.0231873	-3.02342	-0.61318	1.3112
46.2312	-1.04588	-1.04464	1.47123	0.492769	-0.663372	-1.76899	-0.243028	-0.0111491	-3.06818	-0.653472	1.31299
46.7337	-1.1017	-1.08214	1.43114	0.468425	-0.728786	-1.79847	-0.28393	-0.0437108	-3.10299	-0.693575	1.31338
47.2362	-1.16665	-1.11747	1.38471	0.434614	-0.808495	-1.82665	-0.330383	-0.0913844	-3.14433	-0.740671	1.31213
47.7387	-1.22851	-1.16732	1.32696	0.386907	-0.884024	-1.87013	-0.372187	-0.13527	-3.18141	-0.791665	1.30857
48.2412	-1.29148	-1.21299	1.27052	0.338263	-0.971412	-1.91093	-0.42709	-0.191893	-3.21733	-0.846038	1.30344
48.7437	-1.36096	-1.2727	1.19471	0.269472	-1.0627	-1.96699	-0.477817	-0.253699	-3.25965	-0.910037	1.2959
49.2462	-1.42396	-1.33379	1.11891	0.200243	-1.15576	-2.02617	-0.535793	-0.318647	-3.29479	-0.974417	1.28641
49.7487	-1.49854	-1.40132	1.02709	0.115959	-1.26206	-2.09354	-0.600817	-0.399581	-3.3397	-1.05028	1.27475
50.2513	-1.56673	-1.479	0.924872	0.0229683	-1.36386	-2.17288	-0.662648	-0.478719	-3.38185	-1.12865	1.26095
50.7538	-1.64257	-1.55482	0.816536	-0.0739562	-1.47859	-2.25261	-0.738507	-0.575012	-3.42674	-1.21403	1.24509
51.2563	-1.71966	-1.64561	0.687859	-0.187849	-1.59278	-2.3493	-0.81063	-0.675462	-3.47916	-1.30807	1.22722
51.7588	-1.79513	-1.73219	0.558579	-0.299422	-1.70968	-2.44424	-0.889853	-0.783971	-3.52671	-1.40251	1.20741
52.2613	-1.87985	-1.83056	0.409159	-0.42715	-1.83464	-2.55316	-0.974826	-0.907049	-3.58571	-1.50931	1.18572
52.7638	-1.95689	-1.92977	0.254777	-0.556624	-1.95295	-2.66514	-1.05496	-1.02938	-3.6417	-1.61474	1.16261
53.2663	-2.04411	-2.03177	0.0906188	-0.692463	-2.08175	-2.78217	-1.14633	-1.16916	-3.70216	-1.72881	1.13778
53.7688	-2.12629	-2.14219	-0.0873305	-0.83913	-2.20507	-2.90933	-1.23125	-1.30899	-3.76862	-1.84647	1.11217
54.2714	-2.21171	-2.24728	-0.264145	-0.982562	-2.33168	-3.03318	-1.32036	-1.45765	-3.8304	-1.96433	1.08552
54.7739	-2.30078	-2.36394	-0.457651	-1.14062	-2.4622	-3.16984	-1.41262	-1.61446	-3.90276	-2.09165	1.05836
55.2764	-2.38468	-2.47384	-0.647978	-1.29484	-2.58699	-3.30123	-1.49816	-1.76849	-3.97027	-2.21405	1.03141
55.7789	-2.47882	-2.59092	-0.847443	-1.45756	-2.72208	-3.44074	-1.5932	-1.93517	-4.04246	-2.34538	1.00412
56.2814	-2.56564	-2.70691	-1.05042	-1.62429	-2.85056	-3.57994	-1.6808	-2.09588	-4.11831	-2.47475	0.978011
56.7839	-2.66118	-2.82117	-1.25054	-1.78906	-2.98538	-3.71831	-1.77163	-2.26336	-4.18961	-2.60558	0.952402
57.2864	-2.75541	-2.9417	-1.46056	-1.96511	-3.1216	-3.8631	-1.86478	-2.43158	-4.27067	-2.74161	0.927993
57.7889	-2.85033	-3.05387	-1.66167	-2.13434	-3.25455	-4.00027	-1.95068	-2.59553	-4.34595	-2.87191	0.905518
58.2915	-2.95264	-3.1748	-1.8705	-2.31336	-3.39656	-4.14602	-2.04527	-2.76731	-4.42687	-3.01037	0.883975
58.794	-3.04875	-3.28789	-2.07458	-2.49033	-3.53102	-4.28416	-2.13205	-2.92974	-4.51015	-3.14319	0.86507
59.2965	-3.15572	-3.40507	-2.27671	-2.66792	-3.67307	-4.42613	-2.22157	-3.09822	-4.59004	-3.27938	0.847789
59.799	-3.25711	-3.52119	-2.48256	-2.85197	-3.81312	-4.56655	-2.31304	-3.26274	-4.67943	-3.41641	0.832427
60.3015	-3.36453	-3.63325	-2.67827	-3.02865	-3.95175	-4.70269	-2.39721	-3.42412	-4.76286	-3.54926	0.819982
60.804	-3.47372	-3.75139	-2.88072	-3.21462	-4.09685	-4.84382	-2.48984	-3.59036	-4.85305	-3.68826	0.808647
61.3065	-3.58025	-3.86041	-3.07375	-3.39382	-4.23402	-4.97548	-2.57489	-3.74702	-4.94426	-3.82043	0.800295
61.809	-3.69562	-3.97709	-3.2675	-3.57615	-4.37904	-5.11345	-2.66285	-3.91042	-5.03315	-3.95725	0.793706
62.3116	-3.80364	-4.08663	-3.45983	-3.75939	-4.51903	-5.24348	-2.75312	-4.0676	-5.13065	-4.09148	0.788487
62.8141	-3.92058	-4.1986	-3.64386	-3.93653	-4.65943	-5.37469	-2.83667	-4.2244	-5.22174	-4.22406	0.78627
63.3166	-4.03342	-4.3107	-3.83297	-4.12073	-4.80319	-5.50455	-2.92911	-4.38398	-5.32	-4.35985	0.784227
63.8191	-4.14807	-4.4176	-4.01071	-4.2955	-4.93932	-5.62814	-3.01474	-4.53539	-5.41757	-4.48967	0.784681
64.3216	-4.26636	-4.53111	-4.19168	-4.4752	-5.08258	-5.75628	-3.1039	-4.69388	-5.51357	-4.62384	0.786198
64.8241	-4.37852	-4.63566	-4.36688	-4.65075	-5.21823	-5.87435	-3.19604	-4.84456	-5.61684	-4.75354	0.787887
65.3266	-4.49905	-4.74723	-4.53706	-4.82284	-5.35553	-5.99726	-3.28239	-4.99714	-5.71329	-4.88353	0.792021
65.8291	-4.61161	-4.85287	-4.70953	-4.99857	-5.4925	-6.11281	-3.37832	-5.14965	-5.81694	-5.01364	0.794965
66.3317	-4.72962	-4.95956	-4.87084	-5.16455	-5.6223	-6.22769	-3.46846	-5.29537	-5.91823	-5.13963	0.799496
66.8342	-4.84515	-5.06745	-5.03649	-5.33603	-5.75727	-6.34198	-3.56308	-5.44694	-6.01858	-5.26811	0.80407
67.3367	-4.95809	-5.16894	-5.19298	-5.49948	-5.88239	-6.44882	-3.66159	-5.58914	-6.12463	-5.39179	0.807502
67.8392	-5.07581	-5.27677	-5.3478	-5.66224	-6.00959	-6.56017	-3.75538	-5.73425	-6.22353	-5.51617	0.812604
68.3417	-5.18491	-5.37518	-5.50113	-5.82423	-6.13261	-6.66148	-3.8594	-5.8758	-6.32928	-5.63823	0.815305
68.8442	-5.30078	-5.4787	-5.64492	-5.97747	-6.24911	-6.76646	-3.95829	-6.01155	-6.43089	-5.75758	0.818703
69.3467	-5.40916	-5.57628	-5.79231	-6.1347	-6.36813	-6.86485	-4.06193	-6.15054	-6.53188	-5.87664	0.821439
69.8492	-5.51892	-5.67215	-5.9283	-6.28106	-6.47582	-6.96076	-4.16922	-6.27869	-6.63649	-5.99127	0.82207
70.3518	-5.6278	-5.76869	-6.06496	-6.42839	-6.58549	-7.05642	-4.27142	-6.40946	-6.73332	-6.10511	0.82406
70.8543	-5.72994	-5.8564	-6.19578	-6.57013	-6.68757	-7.14307	-4.3826	-6.53294	-6.8359	-6.21493	0.823049
71.3568	-5.83657	-5.94859	-6.3192	-6.70485	-6.78405	-7.23315	-4.48734	-6.65121	-6.93212	-6.3219	0.822491
71.8593	-5.93251	-6.02987	-6.44339	-6.84044	-6.88012	-7.31236	-4.59487	-6.76924	-7.02727	-6.42556	0.821337
72.3618	-6.03145	-6.11308	-6.55494	-6.9638	-6.96409	-7.3927	-4.70359	-6.87532	-7.12326	-6.52469	0.817816
72.8643	-6.12269	-6.1894	-6.66756	-7.08842	-7.0492	-7.466	-4.8048	-6.98277	-7.2103	-6.62012	0.816191
73.3668	-6.20927	-6.26038	-6.76983	-7.20302	-7.12327	-7.53373	-4.91178	-7.07937	-7.30105	-6.71019	0.811498
73.8693	-6.29421	-6.3306	-6.86634	-7.3123	-7.19173	-7.6002	-5.00947	-7.17091	-7.3828	-6.7954	0.807762
74.3719	-6.36686	-6.38896	-6.95895	-7.41802	-7.25528	-7.65508	-5.10665	-7.25821	-7.46228	-6.87448	0.803766
74.8744	-6.44024	-6.44903	-7.03823	-7.51113	-7.30488	-7.71104	-5.20184	-7.33263	-7.53934	-6.9476	0.797523
75.3769	-6.49963	-6.49613	-7.11662	-7.6038	-7.35229	-7.75439	-5.28659	-7.40631	-7.60593	-7.01352	0.793883
75.8794	-6.55512	-6.54107	-7.18033	-7.68262	-7.38404	-7.79518	-5.37389	-7.46604	-7.67379	-7.07245	0.787004
76.3819	-6.60106	-6.5774	-7.23875	-7.75683	-7.40834	-7.82736	-5.44925	-7.52059	-7.72997	-7.12328	0.781881
76.8844	-6.63465	-6.60384	-7.28776	-7.82221	-7.42219	-7.84969	-5.52115	-7.56713	-7.78246	-7.16568	0.776474
77.3869	-6.66383	-6.627	-7.32351	-7.87504	-7.41999	-7.86826	-5.58839	-7.60064	-7.82929	-7.19955	0.769376
77.8894	-6.67516	-6.63432	-7.35523	-7.92393	-7.41181	-7.87136	-5.64258	-7.63142	-7.86403	-7.22331	0.765421
78.392	-6.68191	-6.63933	-7.36973	-7.95582	-7.38422	-7.87155	-5.69641	-7.64638	-7.89734	-7.23808	0.758373
78.8945	-6.67234	-6.62842	-7.37935	-7.9823	-7.34777	-7.85618	-5.73581	-7.6565	-7.91614	-7.24164	0.754252
79.397	-6.65189	-6.61021	-7.37521	-7.99421	-7.29643	-7.83325	-5.76881	-7.6556	-7.92929	-7.23499	0.749732
79.8995	-6.62117	-6.58105	-7.35938	-7.99329	-7.22818	-7.79946	-5.79453	-7.64221	-7.93311	-7.21693	0.744881
80.402	-6.57223	-6.53696	-7.33637	-7.98326	-7.15101	-7.75107	-5.80453	-7.62393	-7.92268	-7.18689	0.743275
80.9045	-6.51706	-6.48691	-7.29551	-7.95363	-7.0521	-7.69657	-5.81149	-7.5882	-7.90756	-7.14545	0.739338
81.407	-6.44149	-6.41726	-7.24963	-7.91631	-6.94365	-7.62325	-5.80185	-7.54709	-7.87471	-7.09058	0.739189
81.9095	-6.35718	-6.34169	-7.18635	-7.85922	-6.81671	-7.54392	-5.78334	-7.49127	-7.83378	-7.02372	0.738306
82.4121	-6.257	-6.24809	-7.11288	-7.78912	-6.67279	-7.44733	-5.75571	-7.42263	-7.77965	-6.9428	0.73869
82.9146	-6.14074	-6.14291	-7.02801	-7.70474	-6.5172	-7.33941	-5.7103	-7.34557	-7.70881	-6.84863	0.741418
83.4171	-6.01508	-6.02567	-6.92524	-7.59985	-6.33833	-7.21973	-5.65995	-7.24899	-7.62999	-6.74032	0.743182
83.9196	-5.86768	-5.88971	-6.81565	-7.485	-6.14952	-7.08185	-5.59118	-7.14542	-7.53031	-6.61737	0.748632
84.4221	-5.71266	-5.74665	-6.68543	-7.34706	-5.9393	-6.93656	-5.51131	-7.02319	-7.42043	-6.48029	0.753261
84.9246	-5.53704	-5.58199	-6.54596	-7.19683	-5.71308	-6.77009	-5.42057	-6.88769	-7.2942	-6.32749	0.760617
85.4271	-5.34879	-5.40966	-6.39055	-7.0281	-5.47339	-6.59528	-5.30985	-6.74006	-7.14969	-6.1606	0.768721
85.9296	-5.1468	-5.21956	-6.21827	-6.83989	-5.21076	-6.40259	-5.19251	-6.57146	-6.99529	-5.97746	0.777794
86.4322	-4.92481	-5.0159	-6.03677	-6.63982	-4.9396	-6.19573	-5.05541	-6.39438	-6.81829	-5.78008	0.788991
86.9347	-4.69523	-4.80193	-5.8332	-6.41566	-4.64649	-5.97783	-4.90599	-6.19552	-6.63074	-5.56695	0.799689
87.4372	-4.44314	-4.56813	-5.62164	-6.18122	-4.3414	-5.73979	-4.74565	-5.9838	-6.42543	-5.33891	0.813174
87.9397	-4.18316	-4.32908	-5.39074	-5.92604	-4.02363	-5.49538	-4.56503	-5.75714	-6.20218	-5.09693	0.825334
88.4422	-3.90608	-4.06934	-5.14603	-5.6555	-3.68703	-5.23002	-4.37868	-5.50983	-5.96918	-4.83908	0.839852
88.9447	-3.61488	-3.80303	-4.89025	-5.37292	-3.34633	-4.95694	-4.17349	-5.25411	-5.71375	-4.56952	0.853538
89.4472	-3.31588	-3.52217	-4.61407	-5.06922	-2.9865	-4.66873	-3.95717	-4.97592	-5.44972	-4.28438	0.867407
89.9497	-2.99723	-3.22854	-4.33251	-4.75945	-2.62233	-4.36686	-3.73209	-4.68815	-5.16838	-3.98839	0.882455
90.4523	-2.67625	-2.92942	-4.03107	-4.42968	-2.24867	-4.05842	-3.48832	-4.38539	-4.87162	-3.67987	0.89459
90.9548	-2.33756	-2.6124	-3.72199	-4.09189	-1.864	-3.73153	-3.24183	-4.06618	-4.56717	-3.35939	0.909462
91.4573	-1.99417	-2.29531	-3.40177	-3.7431	-1.48166	-3.40321	-2.97926	-3.74178	-4.24234	-3.0314	0.920261
91.9598	-1.64274	-1.96194	-3.06715	-3.37986	-1.08595	-3.05817	-2.70893	-3.39799	-3.91303	-2.69064	0.932127
92.4623	-1.28002	-1.62671	-2.73115	-3.01535	-0.696086	-2.71006	-2.43423	-3.05153	-3.56871	-2.34598	0.94243
92.9648	-0.919943	-1.28405	-2.37841	-2.63433	-0.301576	-2.35389	-2.14469	-2.69282	-3.21402	-1.99153	0.949256
93.4673	-0.546051	-0.933197	-2.02677	-2.25437	0.0929242	-1.98873	-1.85804	-2.32568	-2.85601	-1.63288	0.958117
93.9698	-0.178671	-0.585684	-1.66573	-1.86527	0.477817	-1.62589	-1.56044	-1.95853	-2.48236	-1.27164	0.960467
94.4724	0.195688	-0.226115	-1.30035	-1.47176	0.86757	-1.25049	-1.26121	-1.57824	-2.1113	-0.904022	0.964791
94.9749	0.567955	0.124446	-0.938142	-1.08154	1.24011	-0.88275	-0.964586	-1.20428	-1.73007	-0.540984	0.964684
95.4774	0.934032	0.482834	-0.5665	-0.681882	1.61133	-0.506612	-0.659584	-0.822566	-1.34679	-0.17286	0.961839
95.9799	1.30404	0.834479	-0.205888	-0.293234	1.96948	-0.135841	-0.365775	-0.443151	-0.966882	0.188581	0.959656
96.4824	1.65732	1.18228	0.160171	0.100723	2.31133	0.232064	-0.0683356	-0.0694744	-0.578872	0.547467	0.95023
96.9849	2.01333	1.52963	0.517349	0.485817	2.64779	0.600671	0.222314	0.30854	-0.202875	0.902507	0.943639
97.4874	2.35184	1.86096	0.867059	0.863133	2.95725	0.954692	0.501901	0.670944	0.176622	1.24493	0.930887
97.9899	2.68003	2.19421	1.21489	1.23844	3.25927	1.31144	0.781877	1.03421	0.547812	1.58469	0.917161
98.4925	2.99636	2.50144	1.53822	1.58842	3.53372	1.64321	1.03783	1.37879	0.904211	1.90247	0.903689
98.995	3.32373	2.82396	1.8728	1.95044	3.81211	1.9929	1.30639	1.74551	1.26421	2.23245	0.889839
99.4975	3.58872	3.14015	2.2112	2.3183	4.05588	2.33858	1.5636	2.07567	1.64182	2.54821	0.861017
100	3.61177	3.26564	2.38216	2.50398	4.09908	2.47605	1.64356	2.13714	1.88291	2.66692	0.820745

## Sheet: M1b_RightLeg_NW
StancePhase	NDevR_Meas1	NDevR_Meas2	NDevR_Meas3	NDevR_Meas4	NDevR_Meas5	NDevR_Meas6	NDevR_Meas7	NDevR_Meas8	NDevR_Meas9	NDevR_Mean	NDevR_SD
0	-4.60803	-4.59591	-5.25504	-4.24658	-4.85948	-4.60977	-4.90892	-4.66989	-4.82455	-4.73091	0.277939
0.502513	-4.48992	-4.51663	-5.16776	-4.17235	-4.73952	-4.50959	-4.79545	-4.55868	-4.74845	-4.63315	0.274772
1.00503	-4.36308	-4.37709	-5.00221	-4.02844	-4.59633	-4.33973	-4.63832	-4.42485	-4.58443	-4.48383	0.267619
1.50754	-4.23402	-4.26473	-4.86355	-3.91116	-4.4591	-4.20109	-4.49732	-4.29587	-4.44491	-4.35242	0.260936
2.01005	-4.11478	-4.13906	-4.70846	-3.77804	-4.32867	-4.05	-4.35795	-4.17381	-4.28952	-4.21559	0.25448
2.51256	-3.97484	-4.01527	-4.55481	-3.64818	-4.17848	-3.90071	-4.20125	-4.03201	-4.1406	-4.07179	0.247254
3.01508	-3.84976	-3.89395	-4.39982	-3.51808	-4.04366	-3.75443	-4.06045	-3.90574	-3.9877	-3.93484	0.240472
3.51759	-3.7127	-3.761	-4.23178	-3.3759	-3.89638	-3.59679	-3.90533	-3.76707	-3.82551	-3.78583	0.233731
4.0201	-3.57812	-3.64482	-4.07846	-3.24961	-3.75167	-3.45654	-3.75502	-3.63113	-3.67852	-3.6471	0.226099
4.52261	-3.45016	-3.5111	-3.90652	-3.1051	-3.61484	-3.29921	-3.61161	-3.50307	-3.51431	-3.50177	0.220782
5.02513	-3.30936	-3.39486	-3.74843	-2.97536	-3.4645	-3.16007	-3.45513	-3.36144	-3.36483	-3.35933	0.212888
5.52764	-3.18796	-3.27021	-3.58445	-2.83988	-3.33428	-3.01325	-3.31858	-3.23981	-3.21234	-3.22231	0.208203
6.03015	-3.05083	-3.15034	-3.41865	-2.70293	-3.1914	-2.87193	-3.17105	-3.10518	-3.05662	-3.07988	0.202437
6.53266	-2.92917	-3.0398	-3.26656	-2.57978	-3.06019	-2.74088	-3.03203	-2.98187	-2.91828	-2.94984	0.196975
7.03518	-2.80521	-2.91915	-3.09982	-2.44164	-2.93482	-2.60038	-2.90335	-2.86391	-2.7655	-2.81486	0.195104
7.53769	-2.68041	-2.8204	-2.95429	-2.32466	-2.80281	-2.48274	-2.76456	-2.73881	-2.63243	-2.68901	0.189521
8.0402	-2.57153	-2.70749	-2.79883	-2.197	-2.69305	-2.35155	-2.64895	-2.63539	-2.49622	-2.56667	0.190104
8.54271	-2.44891	-2.61413	-2.65322	-2.07876	-2.57066	-2.24064	-2.52461	-2.51873	-2.36206	-2.44575	0.187854
9.04523	-2.34895	-2.51749	-2.51638	-1.96851	-2.46692	-2.127	-2.4112	-2.42014	-2.24572	-2.33581	0.187884
9.54774	-2.23835	-2.42545	-2.37169	-1.84961	-2.36481	-2.01833	-2.3099	-2.32252	-2.11697	-2.22418	0.191518
10.0503	-2.13973	-2.34753	-2.2501	-1.75319	-2.26237	-1.92425	-2.19979	-2.22398	-2.01111	-2.12356	0.19077
10.5528	-2.04719	-2.25923	-2.11569	-1.64298	-2.18035	-1.81984	-2.11412	-2.14522	-1.90064	-2.02503	0.197991
11.0553	-1.94861	-2.19495	-1.99996	-1.55094	-2.0856	-1.73978	-2.0201	-2.05317	-1.7962	-1.93214	0.20021
11.5578	-1.87127	-2.11777	-1.88492	-1.45878	-2.01316	-1.64676	-1.93744	-1.98289	-1.70799	-1.84677	0.206075
12.0603	-1.77932	-2.05884	-1.77006	-1.36631	-1.93642	-1.57216	-1.86657	-1.90782	-1.60837	-1.76287	0.214273
12.5628	-1.70818	-1.99911	-1.67419	-1.29247	-1.86453	-1.49686	-1.7862	-1.83716	-1.53267	-1.68793	0.217242
13.0653	-1.63137	-1.94081	-1.56501	-1.20498	-1.80772	-1.42299	-1.72936	-1.7812	-1.44951	-1.61477	0.228892
13.5678	-1.55961	-1.89842	-1.4789	-1.14067	-1.73835	-1.36537	-1.66259	-1.71238	-1.3748	-1.5479	0.232744
14.0704	-1.50038	-1.84319	-1.38481	-1.06838	-1.69159	-1.29488	-1.60565	-1.66597	-1.3128	-1.4853	0.241849
14.5729	-1.42958	-1.8112	-1.299	-1.00479	-1.63418	-1.24814	-1.55859	-1.60886	-1.23965	-1.426	0.250664
15.0754	-1.38184	-1.76613	-1.22363	-0.952026	-1.58559	-1.18851	-1.50016	-1.56063	-1.18982	-1.37204	0.254538
15.5779	-1.32033	-1.73589	-1.13761	-0.889146	-1.54461	-1.14428	-1.46348	-1.52028	-1.12941	-1.32056	0.266978
16.0804	-1.2748	-1.70627	-1.07402	-0.849399	-1.49226	-1.1013	-1.41511	-1.4689	-1.07951	-1.27351	0.269333
16.5829	-1.22973	-1.67385	-0.995854	-0.795602	-1.46044	-1.05609	-1.37524	-1.43852	-1.03878	-1.22935	0.279511
17.0854	-1.18228	-1.65808	-0.932725	-0.757661	-1.41305	-1.0286	-1.34413	-1.39302	-0.988063	-1.18862	0.285878
17.5879	-1.15263	-1.62678	-0.869741	-0.720373	-1.37819	-0.986223	-1.30087	-1.3605	-0.960242	-1.15062	0.28992
18.0905	-1.10781	-1.61691	-0.802138	-0.679131	-1.34379	-0.966582	-1.279	-1.32877	-0.919862	-1.116	0.301011
18.593	-1.08505	-1.59374	-0.752466	-0.656278	-1.30154	-0.934584	-1.24514	-1.28945	-0.892548	-1.08342	0.301492
19.0955	-1.05159	-1.58117	-0.686201	-0.61717	-1.27711	-0.91449	-1.21979	-1.26809	-0.871158	-1.05409	0.312251
19.598	-1.02713	-1.57031	-0.639976	-0.598426	-1.23505	-0.897423	-1.20309	-1.22916	-0.84159	-1.02691	0.315233
20.1005	-1.00939	-1.55211	-0.585069	-0.570968	-1.20924	-0.874178	-1.17406	-1.20643	-0.833951	-1.00171	0.320395
20.603	-0.98212	-1.55066	-0.534192	-0.547612	-1.17762	-0.869261	-1.16612	-1.17776	-0.811949	-0.979699	0.32876
21.1055	-0.97552	-1.53123	-0.494184	-0.534773	-1.14328	-0.847385	-1.14557	-1.14619	-0.804823	-0.958106	0.328591
21.608	-0.952293	-1.53085	-0.440521	-0.507998	-1.12285	-0.846125	-1.13279	-1.12825	-0.799579	-0.940139	0.339103
22.1106	-0.947004	-1.51754	-0.408648	-0.502433	-1.08496	-0.832965	-1.12758	-1.09254	-0.787475	-0.922349	0.338893
22.6131	-0.935676	-1.5106	-0.362086	-0.48149	-1.06582	-0.827455	-1.10884	-1.0752	-0.794879	-0.906894	0.345742
23.1156	-0.925069	-1.50701	-0.32827	-0.472544	-1.03553	-0.826421	-1.10977	-1.04629	-0.785791	-0.892966	0.350084
23.6181	-0.926586	-1.49231	-0.29655	-0.464622	-1.00825	-0.815112	-1.09654	-1.01998	-0.792297	-0.879138	0.350869
24.1206	-0.912785	-1.49478	-0.257929	-0.448855	-0.989869	-0.822099	-1.08952	-1.0021	-0.796201	-0.868238	0.359149
24.6231	-0.91974	-1.47803	-0.23874	-0.451156	-0.956165	-0.810305	-1.08847	-0.968474	-0.794453	-0.85617	0.356808
25.1256	-0.911152	-1.47823	-0.202813	-0.435481	-0.942087	-0.816317	-1.07244	-0.954017	-0.809223	-0.846862	0.364104
25.6281	-0.914205	-1.46694	-0.186337	-0.43771	-0.912737	-0.811111	-1.07474	-0.923884	-0.805886	-0.837062	0.363495
26.1307	-0.917328	-1.45832	-0.163416	-0.431849	-0.892016	-0.808986	-1.06179	-0.901974	-0.81861	-0.828254	0.365473
26.6332	-0.913528	-1.45525	-0.142698	-0.426507	-0.874407	-0.812723	-1.05414	-0.882815	-0.82466	-0.820748	0.368725
27.1357	-0.926641	-1.43811	-0.135458	-0.432578	-0.845267	-0.802415	-1.05179	-0.851777	-0.826771	-0.812312	0.365261
27.6382	-0.921932	-1.43867	-0.113855	-0.422415	-0.834842	-0.810194	-1.03396	-0.839122	-0.842551	-0.806394	0.369993
28.1407	-0.936498	-1.41962	-0.114787	-0.432444	-0.806695	-0.798254	-1.03419	-0.808441	-0.839675	-0.798957	0.364642
28.6432	-0.940026	-1.41536	-0.102738	-0.427341	-0.792142	-0.801452	-1.01903	-0.791035	-0.853628	-0.793639	0.366393
29.1457	-0.948436	-1.40164	-0.102137	-0.431274	-0.77478	-0.795179	-1.00916	-0.770535	-0.857765	-0.787878	0.363019
29.6482	-0.963873	-1.38704	-0.106568	-0.43778	-0.751021	-0.788183	-1.00473	-0.743337	-0.860496	-0.782559	0.359185
30.1508	-0.966279	-1.38037	-0.102749	-0.433698	-0.743371	-0.789292	-0.985008	-0.731984	-0.874454	-0.778579	0.358539
30.6533	-0.988141	-1.35728	-0.120034	-0.44808	-0.717403	-0.773881	-0.98362	-0.702065	-0.870323	-0.773425	0.350278
31.1558	-0.99195	-1.35236	-0.121171	-0.444065	-0.708736	-0.776902	-0.967099	-0.689224	-0.884014	-0.770613	0.349605
31.6583	-1.01026	-1.32841	-0.140924	-0.456115	-0.691593	-0.760638	-0.956159	-0.667755	-0.885562	-0.766379	0.340658
32.1608	-1.02274	-1.31729	-0.15656	-0.461877	-0.673798	-0.757317	-0.950945	-0.645487	-0.888788	-0.763867	0.336541
32.6633	-1.03169	-1.29967	-0.17229	-0.465548	-0.667821	-0.747242	-0.93067	-0.634995	-0.900998	-0.761213	0.329856
33.1658	-1.05257	-1.27841	-0.203304	-0.482473	-0.644648	-0.73331	-0.928998	-0.607277	-0.896514	-0.758613	0.321288
33.6683	-1.05517	-1.26814	-0.218872	-0.482293	-0.640684	-0.730125	-0.912399	-0.598829	-0.910743	-0.757473	0.316676
34.1709	-1.07614	-1.24036	-0.256237	-0.502205	-0.623331	-0.708851	-0.901604	-0.577108	-0.911032	-0.755208	0.305844
34.6734	-1.08065	-1.23173	-0.281401	-0.508805	-0.611104	-0.706384	-0.89674	-0.560671	-0.916215	-0.754856	0.30107
35.1759	-1.0923	-1.20599	-0.314971	-0.522683	-0.605221	-0.685954	-0.876978	-0.550847	-0.927988	-0.753659	0.291209
35.6784	-1.10384	-1.19172	-0.354593	-0.54204	-0.584988	-0.67635	-0.876004	-0.526944	-0.924878	-0.753484	0.284752
36.1809	-1.10376	-1.17493	-0.38281	-0.549621	-0.584029	-0.663244	-0.860222	-0.522724	-0.940825	-0.753573	0.277458
36.6834	-1.1189	-1.15268	-0.430994	-0.577122	-0.56614	-0.643587	-0.850371	-0.502	-0.94121	-0.753666	0.269961
37.1859	-1.11325	-1.14498	-0.461597	-0.587372	-0.558717	-0.6374	-0.846543	-0.492274	-0.949344	-0.754608	0.265079
37.6884	-1.12264	-1.11986	-0.50695	-0.612758	-0.551582	-0.612324	-0.827865	-0.483457	-0.961168	-0.7554	0.258198
38.191	-1.11995	-1.11508	-0.548095	-0.634669	-0.53439	-0.606322	-0.828023	-0.465246	-0.959888	-0.756852	0.255478
38.6935	-1.11658	-1.09614	-0.584687	-0.652662	-0.534655	-0.584463	-0.81334	-0.465326	-0.977035	-0.758321	0.250186
39.196	-1.11943	-1.08762	-0.635688	-0.685855	-0.516097	-0.571431	-0.804547	-0.447438	-0.976864	-0.760552	0.249807
39.6985	-1.10481	-1.08113	-0.668389	-0.701425	-0.512283	-0.558637	-0.801675	-0.445357	-0.986522	-0.762247	0.246919
40.201	-1.10717	-1.068	-0.719766	-0.73626	-0.502579	-0.537186	-0.783818	-0.438547	-0.996338	-0.765518	0.248235
40.7035	-1.08971	-1.07312	-0.758584	-0.759028	-0.487977	-0.532073	-0.784666	-0.428177	-0.994646	-0.767554	0.249491
41.206	-1.08239	-1.06182	-0.801421	-0.786013	-0.487102	-0.508205	-0.770538	-0.433107	-1.00987	-0.771162	0.250893
41.7085	-1.06949	-1.072	-0.85074	-0.819526	-0.467118	-0.503712	-0.762217	-0.420614	-1.00615	-0.774619	0.257445
42.2111	-1.04858	-1.07164	-0.885588	-0.838187	-0.464421	-0.486308	-0.759811	-0.427424	-1.01388	-0.777316	0.259066
42.7136	-1.03971	-1.08064	-0.939401	-0.875094	-0.449945	-0.475942	-0.742472	-0.424545	-1.01818	-0.782881	0.268813
43.2161	-1.01033	-1.09601	-0.97545	-0.893044	-0.435921	-0.469852	-0.744008	-0.424526	-1.01283	-0.784663	0.273895
43.7186	-0.997665	-1.10335	-1.02337	-0.921103	-0.430321	-0.453406	-0.730769	-0.435469	-1.02254	-0.790888	0.282598
44.2211	-0.969361	-1.13115	-1.06861	-0.944251	-0.407	-0.455735	-0.72361	-0.431426	-1.01219	-0.793704	0.293816
44.7236	-0.945275	-1.1425	-1.10621	-0.956882	-0.401669	-0.439638	-0.722646	-0.448385	-1.01464	-0.797538	0.300197
45.2261	-0.923435	-1.17382	-1.1586	-0.980933	-0.37967	-0.442146	-0.706989	-0.451712	-1.0101	-0.803044	0.315249
45.7286	-0.887837	-1.19582	-1.19128	-0.981425	-0.363245	-0.434008	-0.710423	-0.464001	-0.997805	-0.802871	0.323086
46.2312	-0.868844	-1.22271	-1.24002	-0.993617	-0.34887	-0.429556	-0.699108	-0.481534	-0.998101	-0.809151	0.336409
46.7337	-0.829383	-1.25651	-1.27621	-0.988889	-0.31955	-0.43138	-0.69374	-0.487423	-0.977321	-0.806711	0.349725
47.2362	-0.803972	-1.27723	-1.31149	-0.978485	-0.306765	-0.419152	-0.694056	-0.512773	-0.969895	-0.808202	0.359088
47.7387	-0.76884	-1.31594	-1.35214	-0.969271	-0.273608	-0.424902	-0.678842	-0.520212	-0.951552	-0.806145	0.376506
48.2412	-0.730513	-1.33466	-1.37318	-0.936312	-0.250173	-0.410198	-0.681436	-0.539487	-0.926909	-0.798097	0.385692
48.7437	-0.700557	-1.36737	-1.40845	-0.914279	-0.221911	-0.409797	-0.667713	-0.554999	-0.911469	-0.795171	0.401754
49.2462	-0.651316	-1.38893	-1.42187	-0.867758	-0.182724	-0.398596	-0.658109	-0.560455	-0.873895	-0.778184	0.415499
49.7487	-0.618913	-1.40777	-1.43899	-0.822782	-0.157086	-0.385101	-0.652318	-0.579061	-0.849563	-0.767955	0.427248
50.2513	-0.567188	-1.43177	-1.44955	-0.770385	-0.109621	-0.377951	-0.629189	-0.575164	-0.810729	-0.746839	0.445152
50.7538	-0.523222	-1.43646	-1.44373	-0.700747	-0.0757213	-0.352117	-0.622216	-0.583189	-0.767655	-0.722783	0.455123
51.2563	-0.476128	-1.45559	-1.44716	-0.641087	-0.03156	-0.342576	-0.597638	-0.57851	-0.731396	-0.700182	0.472167
51.7588	-0.418723	-1.45175	-1.42463	-0.55611	0.0171705	-0.31126	-0.576146	-0.566446	-0.674011	-0.662433	0.484334
52.2613	-0.375819	-1.45625	-1.41062	-0.481428	0.054952	-0.290415	-0.55806	-0.561173	-0.631608	-0.634492	0.496608
52.7638	-0.312608	-1.44946	-1.3812	-0.393551	0.112276	-0.260344	-0.522565	-0.532386	-0.573609	-0.590383	0.511152
53.2663	-0.266858	-1.4341	-1.34372	-0.299888	0.15168	-0.22383	-0.503811	-0.516389	-0.515785	-0.5503	0.519317
53.7688	-0.208589	-1.42441	-1.31069	-0.214134	0.204672	-0.19593	-0.468399	-0.482038	-0.464203	-0.50708	0.532631
54.2714	-0.15366	-1.39216	-1.25475	-0.108133	0.254613	-0.14764	-0.437316	-0.445773	-0.394602	-0.453269	0.539796
54.7739	-0.105071	-1.37363	-1.21228	-0.0195847	0.297549	-0.116511	-0.411115	-0.411615	-0.34273	-0.410554	0.548741
55.2764	-0.04212	-1.33296	-1.14996	0.0855285	0.356682	-0.0657522	-0.368778	-0.35718	-0.275295	-0.349982	0.556418
55.7789	0.00167027	-1.29842	-1.09063	0.18386	0.396842	-0.0245055	-0.344468	-0.317374	-0.213052	-0.300676	0.561069
56.2814	0.0643438	-1.25633	-1.03024	0.279215	0.454395	0.0212498	-0.304365	-0.256971	-0.156302	-0.242778	0.568047
56.7839	0.112812	-1.20357	-0.954639	0.386446	0.50325	0.0747949	-0.269279	-0.201947	-0.0848192	-0.181883	0.570481
57.2864	0.167108	-1.16023	-0.893988	0.4743	0.551092	0.115498	-0.239518	-0.145258	-0.0327167	-0.129301	0.574928
57.7889	0.225353	-1.09441	-0.812106	0.580259	0.610997	0.176331	-0.193816	-0.0743014	0.0354981	-0.0606886	0.576665
58.2915	0.270882	-1.04366	-0.742648	0.669742	0.653019	0.218762	-0.16635	-0.0189782	0.0946309	-0.007178	0.578089
58.794	0.334943	-0.973796	-0.665391	0.763733	0.714535	0.278208	-0.123154	0.0571621	0.150358	0.059622	0.57917
59.2965	0.379557	-0.90892	-0.582879	0.859925	0.762271	0.329937	-0.085082	0.121077	0.218199	0.121565	0.578343
59.799	0.440204	-0.841109	-0.512456	0.940618	0.81498	0.382488	-0.0524865	0.190724	0.266572	0.181059	0.578171
60.3015	0.492866	-0.76113	-0.42304	1.03824	0.874325	0.445406	-0.00400754	0.267582	0.332228	0.251386	0.57611
60.804	0.544299	-0.694235	-0.352146	1.11436	0.918771	0.493163	0.0260262	0.329851	0.38611	0.307356	0.574427
61.3065	0.606883	-0.605461	-0.267487	1.20263	0.983153	0.561837	0.0717179	0.411677	0.439831	0.378309	0.571733
61.809	0.652286	-0.532703	-0.188203	1.28357	1.03029	0.612803	0.112147	0.475974	0.503713	0.438875	0.568836
62.3116	0.717952	-0.444258	-0.114683	1.35712	1.08825	0.678977	0.146955	0.550087	0.549553	0.503328	0.565596
62.8141	0.766708	-0.359519	-0.0279336	1.44311	1.14696	0.740548	0.197616	0.623956	0.614277	0.571747	0.562142
63.3166	0.82635	-0.276553	0.0388816	1.50763	1.19545	0.800054	0.229664	0.686291	0.665579	0.630372	0.558278
63.8191	0.88544	-0.180216	0.123207	1.58952	1.26251	0.873003	0.27735	0.765571	0.720512	0.701877	0.554838
64.3216	0.936226	-0.100375	0.193145	1.65607	1.31061	0.929331	0.319676	0.824392	0.783729	0.761423	0.550681
64.8241	1.00377	0.00020479	0.265657	1.725	1.3745	1.00721	0.356243	0.897059	0.830901	0.82895	0.547161
65.3266	1.05183	0.0841744	0.343116	1.79878	1.43325	1.06869	0.408587	0.962791	0.898039	0.894362	0.543658
65.8291	1.11879	0.180038	0.404146	1.85556	1.48759	1.1431	0.442021	1.02218	0.950211	0.95596	0.539509
66.3317	1.17348	0.273681	0.483053	1.93068	1.55739	1.21595	0.490852	1.09501	1.00939	1.0255	0.537454
66.8342	1.2319	0.361053	0.542027	1.98528	1.60841	1.28332	0.533909	1.14726	1.07435	1.08528	0.532914
67.3367	1.29697	0.463006	0.611842	2.05109	1.6786	1.36626	0.570689	1.21673	1.12518	1.15337	0.53173
67.8392	1.34723	0.545887	0.677391	2.11257	1.738	1.43058	0.622789	1.27378	1.19611	1.21604	0.528485
68.3417	1.41703	0.648416	0.733965	2.16497	1.79895	1.51559	0.655321	1.33088	1.25041	1.2795	0.526487
68.8442	1.46716	0.734839	0.804975	2.23235	1.87026	1.58481	0.702812	1.39696	1.31457	1.34541	0.526269
69.3467	1.53152	0.829738	0.854977	2.27828	1.92416	1.66332	0.744036	1.44479	1.38151	1.40582	0.522895
69.8492	1.58943	0.924729	0.921838	2.34171	1.99815	1.74242	0.778644	1.51187	1.43634	1.47168	0.52511
70.3518	1.64268	1.00971	0.976075	2.39224	2.05593	1.81197	0.828449	1.56253	1.51075	1.53226	0.522418
70.8543	1.70838	1.11073	1.03085	2.44341	2.12045	1.8983	0.858594	1.61994	1.56709	1.59531	0.524073
71.3568	1.75424	1.19099	1.09334	2.50246	2.18839	1.96412	0.903933	1.6811	1.63583	1.65716	0.524879
71.8593	1.81934	1.28958	1.13832	2.5434	2.2414	2.0491	0.943293	1.72827	1.70412	1.71743	0.523828
72.3618	1.86707	1.37315	1.20243	2.60374	2.31293	2.11934	0.976501	1.79483	1.76251	1.77917	0.528031
72.8643	1.92215	1.46149	1.24816	2.64477	2.36398	2.19502	1.02551	1.84249	1.83931	1.8381	0.525823
73.3668	1.97757	1.55217	1.30381	2.69544	2.4263	2.27356	1.0554	1.90285	1.89686	1.89822	0.529747
73.8693	2.02055	1.62906	1.35859	2.74446	2.48485	2.33871	1.10111	1.96114	1.96884	1.95637	0.529951
74.3719	2.08026	1.72279	1.40319	2.78206	2.53302	2.42144	1.14133	2.01088	2.03683	2.01465	0.53029
74.8744	2.11806	1.79425	1.46492	2.83612	2.59698	2.48216	1.17572	2.07792	2.09711	2.07147	0.533796
75.3769	2.17226	1.88194	1.50647	2.8681	2.63909	2.5599	1.22616	2.12503	2.17376	2.12808	0.531475
75.8794	2.2141	1.9558	1.56508	2.91618	2.69674	2.62417	1.25742	2.18907	2.22996	2.18317	0.534961
76.3819	2.25538	2.03036	1.61416	2.95279	2.74434	2.68982	1.30437	2.24472	2.30181	2.23753	0.533833
76.8844	2.30386	2.10939	1.66225	2.98678	2.78748	2.76055	1.34548	2.29733	2.36563	2.29097	0.533757
77.3869	2.33369	2.17121	1.72111	3.03011	2.84197	2.81452	1.38026	2.36257	2.4236	2.34211	0.535431
77.8894	2.38193	2.25042	1.76153	3.0529	2.87492	2.88663	1.43063	2.40774	2.49499	2.39352	0.532374
78.392	2.40879	2.30668	1.82145	3.0943	2.92537	2.93605	1.46113	2.47142	2.54484	2.44111	0.534001
78.8945	2.44617	2.37695	1.86393	3.11647	2.95935	3.00006	1.50678	2.52005	2.61094	2.48897	0.531722
79.397	2.47706	2.4353	1.91362	3.14517	2.99407	3.0523	1.54592	2.57055	2.66493	2.53321	0.529911
79.8995	2.49833	2.4905	1.96397	3.17369	3.03328	3.10147	1.57806	2.62682	2.71511	2.57569	0.530118
80.402	2.53141	2.55241	2.0004	3.1876	3.05217	3.15735	1.62513	2.66425	2.77536	2.61623	0.525565
80.9045	2.54069	2.59413	2.05346	3.21823	3.08772	3.19253	1.6514	2.71959	2.81354	2.65237	0.525417
81.407	2.56606	2.65327	2.084	3.22575	3.10112	3.24486	1.69192	2.75448	2.86818	2.68774	0.522001
81.9095	2.57209	2.68916	2.1279	3.24699	3.11996	3.27296	1.72473	2.79623	2.9069	2.71744	0.518181
82.4121	2.58002	2.73617	2.16164	3.25781	3.13558	3.31148	1.74922	2.83646	2.94402	2.74582	0.517636
82.9146	2.58722	2.77321	2.18902	3.26225	3.1343	3.33888	1.78732	2.86138	2.98759	2.76902	0.511243
83.4171	2.57641	2.80298	2.22637	3.27673	3.1474	3.35785	1.80313	2.90216	3.00926	2.78914	0.51053
83.9196	2.58013	2.84129	2.24116	3.26806	3.13535	3.38424	1.83203	2.91943	3.04723	2.80544	0.505879
84.4221	2.55846	2.85673	2.2726	3.27614	3.13344	3.38627	1.85202	2.94808	3.06586	2.81662	0.501261
84.9246	2.54897	2.88893	2.28525	3.26463	3.12144	3.40403	1.8628	2.96812	3.08508	2.82547	0.500247
85.4271	2.52601	2.89799	2.30053	3.25547	3.09825	3.39709	1.88642	2.97806	3.10668	2.82739	0.492533
85.9296	2.49752	2.9147	2.31665	3.24654	3.08607	3.39675	1.887	3.00016	3.10685	2.82803	0.491977
86.4322	2.4759	2.92332	2.315	3.21892	3.04869	3.38696	1.9	2.99811	3.12235	2.82103	0.485606
86.9347	2.43233	2.92039	2.32932	3.20668	3.02536	3.36438	1.9032	3.0109	3.11524	2.81198	0.481238
87.4372	2.40585	2.92722	2.32016	3.16938	2.98634	3.35041	1.89628	3.00894	3.11067	2.79725	0.478632
87.9397	2.35783	2.90875	2.32189	3.14186	2.94311	3.30972	1.90111	3.00326	3.10407	2.77684	0.470379
88.4422	2.31797	2.90579	2.31501	3.10374	2.90653	3.28353	1.88171	3.00487	3.07697	2.75513	0.469039
88.9447	2.2738	2.88038	2.29906	3.05451	2.84752	3.23343	1.87367	2.98421	3.06371	2.72336	0.460693
89.4472	2.21856	2.85927	2.29464	3.01471	2.80524	3.18663	1.85464	2.98028	3.02523	2.69324	0.456473
89.9497	2.17762	2.83273	2.26704	2.94898	2.74376	3.13309	1.82467	2.95686	2.99136	2.6529	0.450908
90.4523	2.11446	2.79158	2.25578	2.89747	2.6861	3.06385	1.8056	2.93632	2.95149	2.61141	0.442796
90.9548	2.069	2.76232	2.22794	2.82655	2.63097	3.00542	1.76181	2.91732	2.89345	2.56609	0.439089
91.4573	2.0092	2.70754	2.20123	2.75471	2.55957	2.92031	1.72918	2.88013	2.84833	2.51224	0.429672
91.9598	1.95294	2.66832	2.17871	2.68484	2.50711	2.8499	1.68557	2.85994	2.7775	2.46276	0.42498
92.4623	1.90263	2.61001	2.13828	2.59523	2.4354	2.75928	1.63167	2.81778	2.71479	2.40056	0.41719
92.9648	1.83817	2.55488	2.11602	2.5225	2.37639	2.67116	1.5895	2.7853	2.64403	2.34422	0.410226
93.4673	1.79445	2.49973	2.07328	2.42792	2.31711	2.5821	1.52414	2.74926	2.55971	2.28086	0.404823
93.9698	1.73275	2.43035	2.04218	2.34455	2.2506	2.47822	1.47176	2.702	2.48877	2.21569	0.396967
94.4724	1.68848	2.37789	2.00794	2.25739	2.20456	2.39062	1.4106	2.67149	2.3942	2.15591	0.392986
94.9749	1.64085	2.30408	1.96609	2.16279	2.14228	2.28112	1.34193	2.6203	2.31259	2.08578	0.386926
95.4774	1.59353	2.24922	1.94144	2.08556	2.10096	2.19019	1.28778	2.58604	2.22298	2.02863	0.383648
95.9799	1.56339	2.18318	1.8984	1.99047	2.05735	2.08755	1.21394	2.5452	2.12657	1.96289	0.381495
96.4824	1.51976	2.12292	1.87617	1.91716	2.01618	1.99056	1.15659	2.50267	2.04562	1.90529	0.379747
96.9849	1.50184	2.07182	1.84574	1.83656	1.9951	1.90236	1.09444	2.4765	1.94596	1.85226	0.381927
97.4874	1.47389	2.01049	1.82083	1.76307	1.96191	1.80403	1.02902	2.43425	1.8659	1.79593	0.383986
97.9899	1.46122	1.9735	1.80972	1.7048	1.95519	1.73003	0.982301	2.41536	1.78047	1.75695	0.389553
98.4925	1.45691	1.92234	1.78707	1.63766	1.94345	1.64278	0.921068	2.38831	1.69769	1.71081	0.397177
98.995	1.45185	1.89352	1.79119	1.59792	1.94489	1.57574	0.878195	2.36879	1.63317	1.6817	0.405783
99.4975	1.46841	1.86206	1.78563	1.54775	1.96123	1.50498	0.834414	2.36378	1.55028	1.65317	0.419704
100	1.459	1.84854	1.79046	1.53061	1.95324	1.47566	0.814504	2.35128	1.51495	1.63758	0.424107

## Sheet: M2_LeftLeg_NH
StancePhase	NEleL_Meas1	NEleL_Meas2	NEleL_Meas3	NEleL_Meas4	NEleL_Meas5	NEleL_Meas6	NEleL_Meas7	NEleL_Meas8	NEleL_Mean	NEleL_SD
0	-1.26181	-0.21464	-0.795129	-1.30169	-2.17586	0.0349873	-1.01298	-1.86589	-1.07413	0.753862
0.502513	-1.28122	-0.221334	-0.832902	-1.29089	-2.22404	0.0362581	-1.04372	-1.88356	-1.09267	0.763817
1.00503	-1.30949	-0.218033	-0.897587	-1.25842	-2.2683	0.0531595	-1.07806	-1.89146	-1.10852	0.775412
1.50754	-1.34436	-0.206836	-0.966817	-1.23395	-2.30609	0.0698926	-1.09531	-1.90194	-1.12318	0.788783
2.01005	-1.36287	-0.199141	-1.01909	-1.19167	-2.34295	0.0870717	-1.12151	-1.90503	-1.1319	0.800896
2.51256	-1.38796	-0.173671	-1.07915	-1.15196	-2.3647	0.119605	-1.13796	-1.89702	-1.1341	0.815775
3.01508	-1.40786	-0.156505	-1.13425	-1.10465	-2.39286	0.143067	-1.14886	-1.89485	-1.1371	0.83032
3.51759	-1.41912	-0.125972	-1.18115	-1.04603	-2.40493	0.180915	-1.16549	-1.87557	-1.12967	0.845358
4.0201	-1.43811	-0.0940113	-1.23605	-0.99348	-2.4147	0.217882	-1.1662	-1.8575	-1.12277	0.861518
4.52261	-1.4409	-0.0638665	-1.27489	-0.923075	-2.42217	0.252797	-1.1747	-1.83618	-1.11037	0.8764
5.02513	-1.45051	-0.0197596	-1.32091	-0.858289	-2.41373	0.300285	-1.17621	-1.80127	-1.09255	0.892895
5.52764	-1.45279	0.0132614	-1.35967	-0.785678	-2.41192	0.33516	-1.17137	-1.77455	-1.07595	0.907615
6.03015	-1.44825	0.0601362	-1.39199	-0.705379	-2.39484	0.381075	-1.17493	-1.73423	-1.05105	0.923276
6.53266	-1.45056	0.102251	-1.43139	-0.632219	-2.37659	0.422686	-1.16391	-1.69348	-1.0279	0.938076
7.03518	-1.4373	0.144405	-1.4555	-0.543174	-2.35795	0.459066	-1.16086	-1.65531	-1.00083	0.952086
7.53769	-1.43296	0.195418	-1.48885	-0.463403	-2.32555	0.505229	-1.15427	-1.60343	-0.970977	0.96713
8.0402	-1.42099	0.233706	-1.51455	-0.376491	-2.30265	0.536004	-1.14103	-1.56174	-0.943468	0.979714
8.54271	-1.40603	0.28503	-1.5374	-0.286667	-2.26766	0.575497	-1.13902	-1.5117	-0.910993	0.994322
9.04523	-1.399	0.325554	-1.56776	-0.205898	-2.23494	0.60834	-1.12455	-1.46005	-0.882289	1.00693
9.54774	-1.37924	0.367872	-1.58505	-0.112547	-2.20558	0.633857	-1.11862	-1.4172	-0.852064	1.01985
10.0503	-1.37205	0.412792	-1.61419	-0.0329466	-2.16589	0.66726	-1.11311	-1.36247	-0.822576	1.03359
10.5528	-1.35814	0.444604	-1.63562	0.0524535	-2.13923	0.683386	-1.10111	-1.31944	-0.796637	1.04471
11.0553	-1.34579	0.487545	-1.65768	0.135418	-2.10343	0.706732	-1.10283	-1.27444	-0.769308	1.05862
11.5578	-1.34199	0.515018	-1.68684	0.207794	-2.07268	0.721887	-1.09416	-1.22671	-0.747212	1.06954
12.0603	-1.32791	0.546645	-1.7046	0.289434	-2.04762	0.728555	-1.09373	-1.19268	-0.725239	1.08141
12.5628	-1.32839	0.575101	-1.73541	0.353829	-2.01414	0.74212	-1.09666	-1.14892	-0.706559	1.09339
13.0653	-1.3214	0.59265	-1.75745	0.423558	-1.99536	0.737661	-1.09224	-1.11597	-0.69107	1.10251
13.5678	-1.31852	0.619569	-1.78237	0.48658	-1.96857	0.740132	-1.10225	-1.08601	-0.67643	1.11438
14.0704	-1.32235	0.62948	-1.81259	0.539252	-1.94783	0.734241	-1.10278	-1.05063	-0.66665	1.12242
14.5729	-1.31659	0.647114	-1.83232	0.598951	-1.93334	0.720223	-1.10955	-1.03048	-0.656999	1.13166
15.0754	-1.32512	0.657679	-1.86506	0.639894	-1.91077	0.713529	-1.12127	-1.00179	-0.651613	1.14021
15.5779	-1.32424	0.662169	-1.88756	0.686901	-1.90307	0.689544	-1.12393	-0.980163	-0.647543	1.14601
16.0804	-1.32879	0.674465	-1.91462	0.724247	-1.88726	0.673309	-1.14062	-0.964902	-0.645521	1.15415
16.5829	-1.3374	0.67088	-1.94484	0.752786	-1.87736	0.649499	-1.14851	-0.941036	-0.646998	1.1582
17.0854	-1.33699	0.678259	-1.96565	0.786628	-1.87336	0.618481	-1.16028	-0.93193	-0.648106	1.16353
17.5879	-1.35005	0.675606	-1.99912	0.801405	-1.86092	0.595517	-1.17839	-0.916065	-0.654002	1.16751
18.0905	-1.35194	0.672163	-2.02122	0.823365	-1.86292	0.556123	-1.18595	-0.902767	-0.659145	1.16914
18.593	-1.36043	0.673877	-2.04957	0.833521	-1.85629	0.525289	-1.20686	-0.898665	-0.66739	1.17248
19.0955	-1.37027	0.661994	-2.07897	0.837289	-1.85512	0.487722	-1.21993	-0.883676	-0.677621	1.17194
19.598	-1.37194	0.662728	-2.10035	0.845026	-1.85931	0.444015	-1.23451	-0.881596	-0.686991	1.17271
20.1005	-1.38604	0.651013	-2.13383	0.834593	-1.85457	0.409347	-1.25678	-0.875311	-0.701447	1.17176
20.603	-1.3877	0.6434	-2.15515	0.832802	-1.86377	0.359566	-1.26747	-0.866934	-0.713158	1.16926
21.1055	-1.3972	0.637388	-2.18426	0.817981	-1.86384	0.319612	-1.29073	-0.869901	-0.728869	1.16786
21.608	-1.40568	0.621029	-2.21239	0.799859	-1.86889	0.274328	-1.3076	-0.861022	-0.745046	1.1634
22.1106	-1.4074	0.617336	-2.2341	0.784698	-1.87878	0.224427	-1.32387	-0.862282	-0.759997	1.16032
22.6131	-1.42063	0.599713	-2.26713	0.753206	-1.87928	0.184932	-1.34932	-0.86269	-0.78015	1.15553
23.1156	-1.42085	0.590361	-2.28761	0.731893	-1.8932	0.131923	-1.36273	-0.85692	-0.795892	1.15025
23.6181	-1.43033	0.578653	-2.31733	0.697088	-1.89749	0.0901243	-1.38787	-0.863886	-0.816381	1.14554
24.1206	-1.43675	0.560607	-2.34416	0.662468	-1.90629	0.0444977	-1.40842	-0.85947	-0.83594	1.13895
24.6231	-1.43823	0.553806	-2.36644	0.630079	-1.91942	-0.00424005	-1.42645	-0.861625	-0.854064	1.13378
25.1256	-1.45018	0.532781	-2.39904	0.584001	-1.92272	-0.0411955	-1.45503	-0.866476	-0.877232	1.12716
25.6281	-1.44897	0.523181	-2.41905	0.549657	-1.93895	-0.0900818	-1.47147	-0.861713	-0.894675	1.12116
26.1307	-1.45824	0.507381	-2.4495	0.50211	-1.94515	-0.126422	-1.49856	-0.869834	-0.917276	1.11527
26.6332	-1.46248	0.48974	-2.47518	0.458474	-1.95542	-0.165121	-1.52294	-0.868128	-0.937633	1.1088
27.1357	-1.46366	0.480752	-2.49819	0.416632	-1.96961	-0.205593	-1.54291	-0.86874	-0.956416	1.1037
27.6382	-1.47397	0.458605	-2.53021	0.364374	-1.9736	-0.233116	-1.57444	-0.875302	-0.979707	1.09763
28.1407	-1.47121	0.449892	-2.54981	0.325339	-1.99012	-0.271389	-1.59394	-0.869731	-0.996371	1.09306
28.6432	-1.47986	0.431782	-2.58072	0.274013	-1.99624	-0.296354	-1.62264	-0.875927	-1.01824	1.08825
29.1457	-1.48164	0.416502	-2.60509	0.230276	-2.00607	-0.322947	-1.65049	-0.874851	-1.03679	1.0841
29.6482	-1.48235	0.406473	-2.62874	0.187946	-2.01945	-0.350983	-1.67209	-0.871691	-1.05386	1.08102
30.1508	-1.49076	0.385632	-2.65988	0.138514	-2.02232	-0.365937	-1.70591	-0.877291	-1.07474	1.07757
30.6533	-1.48672	0.37889	-2.67916	0.103144	-2.03737	-0.391683	-1.72808	-0.869612	-1.08882	1.07603
31.1558	-1.49501	0.360452	-2.71039	0.0561914	-2.04175	-0.40444	-1.75778	-0.871673	-1.10805	1.07398
31.6583	-1.49508	0.34914	-2.73355	0.019575	-2.04955	-0.419135	-1.78847	-0.870004	-1.12338	1.07343
32.1608	-1.49648	0.339102	-2.75797	-0.0167712	-2.06065	-0.435755	-1.81124	-0.862339	-1.13776	1.07341
32.6633	-1.50434	0.321511	-2.78825	-0.0576423	-2.061	-0.439754	-1.84659	-0.865682	-1.15522	1.07359
33.1658	-1.50104	0.317167	-2.80748	-0.0847263	-2.07328	-0.455005	-1.87096	-0.856167	-1.16644	1.07553
33.6683	-1.51107	0.299777	-2.83902	-0.123215	-2.07473	-0.457769	-1.901	-0.853656	-1.18258	1.07683
34.1709	-1.51203	0.292857	-2.86116	-0.149581	-2.07938	-0.462883	-1.93384	-0.851522	-1.19469	1.08003
34.6734	-1.51701	0.282838	-2.88647	-0.17742	-2.08718	-0.470405	-1.9573	-0.840227	-1.20665	1.08306
35.1759	-1.52728	0.268884	-2.91588	-0.207699	-2.0841	-0.465734	-1.99339	-0.841225	-1.2208	1.08688
35.6784	-1.52819	0.265649	-2.93535	-0.225252	-2.09283	-0.472777	-2.01943	-0.83112	-1.22991	1.09177
36.1809	-1.54329	0.248819	-2.96721	-0.254237	-2.09065	-0.467839	-2.04918	-0.824631	-1.24353	1.09613
36.6834	-1.54884	0.24429	-2.98862	-0.270011	-2.09158	-0.465735	-2.08346	-0.822599	-1.25332	1.10233
37.1859	-1.56111	0.232047	-3.01511	-0.289351	-2.09562	-0.466621	-2.10715	-0.80911	-1.264	1.10763
37.6884	-1.57746	0.219284	-3.04387	-0.309386	-2.08873	-0.455864	-2.1432	-0.80794	-1.2759	1.11424
38.191	-1.58654	0.213049	-3.06409	-0.31838	-2.09359	-0.457443	-2.17039	-0.798429	-1.28448	1.12084
38.6935	-1.61026	0.193309	-3.09647	-0.338927	-2.08752	-0.447661	-2.19923	-0.788672	-1.29693	1.12719
39.196	-1.62416	0.185801	-3.1176	-0.345775	-2.08451	-0.441339	-2.23422	-0.78687	-1.30608	1.13486
39.6985	-1.64723	0.165923	-3.14548	-0.3585	-2.0846	-0.438675	-2.25767	-0.772268	-1.31731	1.14095
40.201	-1.67288	0.148202	-3.17368	-0.37044	-2.07375	-0.424989	-2.29293	-0.768616	-1.32863	1.14873
40.7035	-1.69336	0.131294	-3.1948	-0.373556	-2.0747	-0.424323	-2.32068	-0.76003	-1.33877	1.15512
41.206	-1.72834	0.101413	-3.22744	-0.388387	-2.06478	-0.412953	-2.34801	-0.747196	-1.35196	1.16175
41.7085	-1.75327	0.0815707	-3.2482	-0.38968	-2.05805	-0.405736	-2.3829	-0.744932	-1.36265	1.16877
42.2111	-1.78933	0.0449811	-3.27717	-0.399445	-2.05463	-0.402915	-2.40556	-0.729734	-1.37673	1.17371
42.7136	-1.82617	0.0122069	-3.30452	-0.407472	-2.04052	-0.389813	-2.43916	-0.723073	-1.38981	1.18057
43.2161	-1.8599	-0.0263459	-3.32647	-0.409736	-2.0386	-0.390581	-2.46677	-0.715511	-1.40424	1.18463
43.7186	-1.90738	-0.0765014	-3.35916	-0.424396	-2.02628	-0.381512	-2.49192	-0.700327	-1.42094	1.18966
44.2211	-1.94468	-0.120134	-3.37982	-0.426878	-2.01774	-0.377604	-2.52592	-0.697639	-1.4363	1.19396
44.7236	-1.99459	-0.183127	-3.41013	-0.441262	-2.01329	-0.379214	-2.54744	-0.683583	-1.45658	1.19622
45.2261	-2.04334	-0.240697	-3.43721	-0.453956	-1.99902	-0.371797	-2.579	-0.675361	-1.47505	1.20055
45.7286	-2.09098	-0.309485	-3.46101	-0.465074	-1.99809	-0.379734	-2.60667	-0.671041	-1.49776	1.20108
46.2312	-2.15116	-0.38646	-3.49487	-0.48975	-1.98813	-0.379417	-2.63049	-0.657258	-1.52219	1.20371
46.7337	-2.20126	-0.46026	-3.5173	-0.504504	-1.98365	-0.386106	-2.66508	-0.657643	-1.54698	1.2046
47.2362	-2.26505	-0.552919	-3.55119	-0.534702	-1.98536	-0.400251	-2.68833	-0.650453	-1.57853	1.20422
47.7387	-2.3258	-0.638197	-3.581	-0.563378	-1.97968	-0.407486	-2.72183	-0.64712	-1.60806	1.20612
48.2412	-2.38747	-0.737877	-3.61054	-0.594736	-1.99033	-0.432381	-2.75508	-0.653596	-1.64525	1.20389
48.7437	-2.4602	-0.840685	-3.65019	-0.640203	-1.9952	-0.451401	-2.78484	-0.651313	-1.68425	1.20496
49.2462	-2.52329	-0.943303	-3.68028	-0.678097	-2.00932	-0.480128	-2.82868	-0.665304	-1.72605	1.20351
49.7487	-2.60079	-1.06185	-3.72437	-0.734345	-2.0336	-0.519023	-2.86414	-0.678147	-1.77703	1.20162
50.2513	-2.67351	-1.17171	-3.76454	-0.789134	-2.05468	-0.553951	-2.91131	-0.694512	-1.82667	1.20166
50.7538	-2.74904	-1.29743	-3.80822	-0.850708	-2.09639	-0.609509	-2.9629	-0.727649	-1.88773	1.19721
51.2563	-2.83365	-1.42084	-3.8621	-0.926298	-2.13614	-0.661998	-3.01213	-0.75543	-1.95107	1.19604
51.7588	-2.90898	-1.54649	-3.90844	-0.996441	-2.18885	-0.727104	-3.07834	-0.801674	-2.01954	1.19121
52.2613	-2.99842	-1.68256	-3.97022	-1.08637	-2.25418	-0.804738	-3.13851	-0.85436	-2.09867	1.18552
52.7638	-3.08067	-1.80821	-4.02692	-1.17339	-2.31808	-0.880762	-3.20996	-0.910506	-2.17606	1.18039
53.2663	-3.16643	-1.9475	-4.0888	-1.26898	-2.40285	-0.979088	-3.28783	-0.988475	-2.26625	1.16986
53.7688	-3.25776	-2.07762	-4.15791	-1.37525	-2.4846	-1.07534	-3.36158	-1.06391	-2.35675	1.16108
54.2714	-3.33889	-2.21017	-4.21856	-1.47545	-2.57723	-1.18464	-3.45119	-1.15625	-2.45155	1.14758
54.7739	-3.43168	-2.34555	-4.29186	-1.59296	-2.67886	-1.30538	-3.53378	-1.25886	-2.55487	1.13197
55.2764	-3.51331	-2.4693	-4.35547	-1.70358	-2.77537	-1.4231	-3.62352	-1.36077	-2.65305	1.11567
55.7789	-3.59704	-2.60344	-4.42216	-1.82181	-2.88802	-1.56021	-3.71867	-1.48266	-2.76175	1.09379
56.2814	-3.68094	-2.72391	-4.49041	-1.94566	-2.99339	-1.69213	-3.8059	-1.60016	-2.86656	1.07238
56.7839	-3.75244	-2.84829	-4.54817	-2.06209	-3.10542	-1.8334	-3.90616	-1.72643	-2.9728	1.0471
57.2864	-3.83192	-2.97016	-4.61588	-2.19281	-3.22263	-1.98182	-3.9982	-1.86141	-3.08435	1.01964
57.7889	-3.89667	-3.08234	-4.6718	-2.31345	-3.33188	-2.12333	-4.09348	-1.98834	-3.18766	0.99234
58.2915	-3.96285	-3.20291	-4.7321	-2.44133	-3.45462	-2.27941	-4.1941	-2.12948	-3.2996	0.961551
58.794	-4.02615	-3.3084	-4.79288	-2.571	-3.56859	-2.42605	-4.28464	-2.26431	-3.40525	0.93174
59.2965	-4.07793	-3.42032	-4.84576	-2.69344	-3.68805	-2.57753	-4.38673	-2.39983	-3.5112	0.901105
59.799	-4.13763	-3.52608	-4.9098	-2.82833	-3.812	-2.73177	-4.4812	-2.5437	-3.62131	0.869563
60.3015	-4.18314	-3.62602	-4.96309	-2.95177	-3.92792	-2.8755	-4.57646	-2.67571	-3.72245	0.840001
60.804	-4.2333	-3.73278	-5.02393	-3.0833	-4.05705	-3.03002	-4.67814	-2.81808	-3.83207	0.809757
61.3065	-4.2811	-3.82546	-5.08494	-3.21417	-4.17758	-3.17251	-4.76894	-2.95579	-3.93506	0.780867
61.809	-4.32149	-3.92734	-5.14095	-3.33921	-4.30356	-3.3173	-4.87052	-3.0891	-4.03868	0.754119
62.3116	-4.37205	-4.02058	-5.20863	-3.47545	-4.43384	-3.46297	-4.96599	-3.23187	-4.14642	0.727327
62.8141	-4.41092	-4.1125	-5.26625	-3.59986	-4.55611	-3.597	-5.06052	-3.3621	-4.24566	0.703616
63.3166	-4.45869	-4.20883	-5.33361	-3.73344	-4.69102	-3.74063	-5.16286	-3.4994	-4.35356	0.681509
63.8191	-4.50493	-4.29291	-5.40004	-3.86439	-4.81708	-3.87201	-5.25419	-3.63515	-4.45509	0.660359
64.3216	-4.54788	-4.38733	-5.46371	-3.99125	-4.94797	-4.00541	-5.35554	-3.76282	-4.55774	0.643269
64.8241	-4.60219	-4.47088	-5.53839	-4.12801	-5.08239	-4.13978	-5.45249	-3.90067	-4.66435	0.626464
65.3266	-4.64647	-4.55706	-5.60316	-4.25281	-5.20824	-4.26291	-5.54679	-4.02684	-4.76304	0.612575
65.8291	-4.7023	-4.64451	-5.67873	-4.38738	-5.3456	-4.39566	-5.64983	-4.1564	-4.87005	0.601721
66.3317	-4.75595	-4.72239	-5.75147	-4.51699	-5.47332	-4.51654	-5.74165	-4.28747	-4.97073	0.590797
66.8342	-4.809	-4.81058	-5.82292	-4.64359	-5.6047	-4.63928	-5.84199	-4.40747	-5.07244	0.584372
67.3367	-4.87269	-4.88657	-5.90364	-4.77757	-5.73827	-4.76266	-5.93909	-4.53693	-5.17718	0.578384
67.8392	-4.92681	-4.96854	-5.97413	-4.89875	-5.86213	-4.87441	-6.03131	-4.65609	-5.27402	0.573925
68.3417	-4.99326	-5.04814	-6.05544	-5.02878	-5.99565	-4.99473	-6.13227	-4.77407	-5.37779	0.573181
68.8442	-5.05549	-5.12103	-6.13153	-5.15064	-6.11805	-5.10238	-6.22147	-4.89552	-5.47451	0.571075
69.3467	-5.11831	-5.20231	-6.2072	-5.26944	-6.24206	-5.21061	-6.31694	-5.00319	-5.57126	0.572662
69.8492	-5.18932	-5.2702	-6.28966	-5.39207	-6.36608	-5.31819	-6.40994	-5.11771	-5.66914	0.574822
70.3518	-5.25006	-5.34551	-6.36129	-5.50047	-6.47827	-5.41298	-6.49562	-5.22324	-5.75843	0.576481
70.8543	-5.32213	-5.41388	-6.44286	-5.61578	-6.59733	-5.5147	-6.58958	-5.3222	-5.85231	0.58207
71.3568	-5.38678	-5.47769	-6.51632	-5.7193	-6.70289	-5.60251	-6.67132	-5.42508	-5.93774	0.585106
71.8593	-5.45188	-5.54601	-6.58927	-5.81898	-6.80711	-5.68913	-6.75674	-5.51185	-6.02137	0.590631
72.3618	-5.52137	-5.59992	-6.66536	-5.91836	-6.90843	-5.77332	-6.84006	-5.6012	-6.1035	0.596921
72.8643	-5.5791	-5.66086	-6.72908	-6.00188	-6.99511	-5.84287	-6.91323	-5.68267	-6.1756	0.600792
73.3668	-5.64587	-5.71011	-6.80019	-6.08987	-7.08535	-5.917	-6.993	-5.75197	-6.24917	0.608695
73.8693	-5.70151	-5.75633	-6.85913	-6.16272	-7.15932	-5.97522	-7.05906	-5.82422	-6.31219	0.613013
74.3719	-5.7566	-5.80204	-6.91584	-6.23106	-7.22874	-6.02974	-7.12456	-5.87862	-6.3709	0.618766
74.8744	-5.81172	-5.83285	-6.97052	-6.29557	-7.29241	-6.07963	-7.18664	-5.93011	-6.42493	0.625392
75.3769	-5.85336	-5.86893	-7.00999	-6.34329	-7.33869	-6.11266	-7.23425	-5.9745	-6.46696	0.628037
75.8794	-5.90113	-5.88913	-7.05266	-6.39356	-7.38563	-6.14787	-7.28496	-6.00137	-6.50704	0.634858
76.3819	-5.93401	-5.90737	-7.0782	-6.42605	-7.41393	-6.16512	-7.31935	-6.02887	-6.53411	0.637263
76.8844	-5.96494	-5.91959	-7.09867	-6.45354	-7.43483	-6.17616	-7.3476	-6.03759	-6.55411	0.64046
77.3869	-5.99126	-5.91688	-7.11137	-6.47369	-7.44755	-6.1803	-7.37	-6.03727	-6.56604	0.644705
77.8894	-6.00216	-5.91626	-7.10571	-6.47601	-7.44017	-6.165	-7.37287	-6.03045	-6.56358	0.6439
78.392	-6.01577	-5.89577	-7.09885	-6.47845	-7.43058	-6.14914	-7.37426	-6.00175	-6.55557	0.647592
78.8945	-6.01066	-5.87309	-7.07019	-6.46014	-7.39965	-6.11276	-7.35625	-5.97059	-6.53167	0.646299
79.397	-6.00177	-5.83804	-7.03369	-6.43571	-7.35806	-6.06714	-7.32585	-5.92101	-6.49766	0.645448
79.8995	-5.9836	-5.78779	-6.98422	-6.39991	-7.30538	-6.01206	-7.28683	-5.85663	-6.45205	0.64584
80.402	-5.9481	-5.73509	-6.91375	-6.34467	-7.22923	-5.93468	-7.22329	-5.7865	-6.38941	0.640395
80.9045	-5.91189	-5.65925	-6.83835	-6.28634	-7.1476	-5.85421	-7.15363	-5.69174	-6.31788	0.639695
81.407	-5.8535	-5.58051	-6.73743	-6.20381	-7.04157	-5.751	-7.0621	-5.59101	-6.22762	0.633639
81.9095	-5.78967	-5.48385	-6.62684	-6.11335	-6.92142	-5.63621	-6.95242	-5.47336	-6.12464	0.62769
82.4121	-5.71231	-5.3728	-6.49924	-6.00729	-6.78764	-5.5106	-6.83205	-5.33569	-6.0072	0.623188
82.9146	-5.61607	-5.25511	-6.34909	-5.88018	-6.62744	-5.36104	-6.68316	-5.19275	-5.8706	0.612355
83.4171	-5.51604	-5.1128	-6.19143	-5.74731	-6.45976	-5.20769	-6.5243	-5.02406	-5.72292	0.606413
83.9196	-5.3909	-4.96719	-6.00578	-5.58777	-6.26607	-5.03112	-6.34252	-4.8456	-5.55462	0.595245
84.4221	-5.2591	-4.7993	-5.81007	-5.41991	-6.05684	-4.84261	-6.13831	-4.65304	-5.3724	0.584114
84.9246	-5.1102	-4.61889	-5.59507	-5.23385	-5.83405	-4.64389	-5.92333	-4.43684	-5.17452	0.575037
85.4271	-4.94175	-4.42823	-5.3581	-5.02695	-5.58446	-4.42122	-5.67848	-4.21646	-4.95696	0.560012
85.9296	-4.76759	-4.21361	-5.11366	-4.81343	-5.32865	-4.19589	-5.42257	-3.97217	-4.72844	0.550301
86.4322	-4.56684	-3.99643	-4.84137	-4.57251	-5.04817	-3.94827	-5.14617	-3.71568	-4.47943	0.536395
86.9347	-4.36001	-3.7552	-4.5617	-4.32475	-4.754	-3.68997	-4.84655	-3.45024	-4.2178	0.522974
87.4372	-4.13443	-3.50593	-4.26305	-4.05805	-4.44948	-3.4238	-4.53975	-3.16048	-3.94187	0.512397
87.9397	-3.89075	-3.24493	-3.94584	-3.773	-4.12071	-3.13541	-4.20556	-2.8689	-3.64814	0.497106
88.4422	-3.64151	-2.9641	-3.62366	-3.48284	-3.79021	-2.84772	-3.86276	-2.55863	-3.34643	0.487206
88.9447	-3.3663	-2.68323	-3.27624	-3.16723	-3.43913	-2.54065	-3.50563	-2.23566	-3.02676	0.47461
89.4472	-3.08784	-2.37947	-2.92682	-2.84933	-3.07931	-2.22645	-3.12798	-1.91117	-2.69855	0.462978
89.9497	-2.79111	-2.07445	-2.56116	-2.51446	-2.71534	-1.90882	-2.75007	-1.56534	-2.36009	0.454374
90.4523	-2.48042	-1.758	-2.18353	-2.16691	-2.33258	-1.57268	-2.35091	-1.22179	-2.00835	0.44277
90.9548	-2.16682	-1.42907	-1.80624	-1.81836	-1.9558	-1.24278	-1.94884	-0.868803	-1.65459	0.435466
91.4573	-1.83074	-1.10407	-1.40955	-1.44893	-1.56528	-0.898389	-1.54229	-0.505686	-1.28812	0.426686
91.9598	-1.49728	-0.760731	-1.01959	-1.08424	-1.17405	-0.552805	-1.12147	-0.151291	-0.920181	0.418566
92.4623	-1.14866	-0.425374	-0.618879	-0.706429	-0.787395	-0.210606	-0.710684	0.217002	-0.548878	0.4121
92.9648	-0.793431	-0.0812821	-0.216172	-0.324075	-0.389694	0.143926	-0.288211	0.576858	-0.17151	0.403728
93.4673	-0.440472	0.264206	0.178744	0.0535103	-0.00761212	0.484064	0.128778	0.93352	0.199342	0.39698
93.9698	-0.0714291	0.600602	0.584706	0.445005	0.380323	0.831725	0.538201	1.29527	0.575551	0.389041
94.4724	0.286507	0.947369	0.973514	0.82251	0.760144	1.17252	0.953955	1.63748	0.94425	0.380785
94.9749	0.654343	1.27592	1.36663	1.20716	1.12696	1.50185	1.34899	1.98407	1.30824	0.372445
95.4774	1.0189	1.60924	1.75058	1.58538	1.49758	1.83638	1.746	2.317	1.67013	0.363137
95.9799	1.37481	1.93129	2.11989	1.95134	1.84415	2.14811	2.13023	2.63452	2.01679	0.35373
96.4824	1.73862	2.24016	2.49182	2.32179	2.19022	2.46082	2.49653	2.95271	2.36158	0.343974
96.9849	2.08212	2.54979	2.8377	2.66771	2.52093	2.75929	2.8632	3.24361	2.69054	0.334098
97.4874	2.42977	2.83297	3.18318	3.01403	2.83235	3.03984	3.20186	3.53037	3.00805	0.324703
97.9899	2.76381	3.11618	3.5104	3.34248	3.14194	3.31983	3.5339	3.8018	3.31629	0.315577
98.4925	3.0803	3.37358	3.81646	3.64956	3.41732	3.56731	3.84785	4.04602	3.5998	0.308329
98.995	3.40022	3.63892	4.12266	3.95591	3.70487	3.82665	4.17054	4.29528	3.88938	0.302995
99.4975	3.7254	3.87526	4.42897	4.26057	3.97564	4.0701	4.42503	4.53318	4.16177	0.293737
100	3.9363	3.91491	4.62756	4.45766	4.05836	4.14399	4.43233	4.64843	4.27744	0.30007

## Sheet: M2_LeftLeg_NW
StancePhase	NDevL_Meas1	NDevL_Meas2	NDevL_Meas3	NDevL_Meas4	NDevL_Meas5	NDevL_Meas6	NDevL_Meas7	NDevL_Meas8	NDevL_Mean	NDevL_SD
0	-1.57872	-1.89139	-2.16307	-1.74261	-1.00581	-2.75396	-2.27654	-1.41921	-1.85392	0.545374
0.502513	-1.56457	-1.83812	-2.14133	-1.71109	-0.978622	-2.70393	-2.23867	-1.42042	-1.82459	0.535153
1.00503	-1.52486	-1.77265	-2.08637	-1.63663	-0.930576	-2.62718	-2.21207	-1.40212	-1.77406	0.527527
1.50754	-1.50567	-1.71231	-2.05158	-1.58396	-0.894102	-2.56233	-2.17055	-1.39877	-1.73491	0.516925
2.01005	-1.47229	-1.66377	-2.00196	-1.51674	-0.864391	-2.5021	-2.14326	-1.39312	-1.6947	0.508494
2.51256	-1.45187	-1.59994	-1.96361	-1.4605	-0.822093	-2.42786	-2.10774	-1.38014	-1.65172	0.499834
3.01508	-1.43068	-1.55468	-1.92329	-1.40227	-0.799145	-2.37067	-2.0692	-1.38369	-1.6167	0.489073
3.51759	-1.40393	-1.49948	-1.87613	-1.33699	-0.764239	-2.30056	-2.04271	-1.37219	-1.57453	0.481953
4.0201	-1.39413	-1.4492	-1.84447	-1.28739	-0.736689	-2.23596	-1.99942	-1.37057	-1.53973	0.471393
4.52261	-1.36903	-1.40748	-1.79644	-1.22118	-0.716733	-2.17752	-1.97002	-1.37191	-1.50379	0.463077
5.02513	-1.35956	-1.3534	-1.7626	-1.16928	-0.684676	-2.10606	-1.93502	-1.36181	-1.46655	0.455287
5.52764	-1.34668	-1.31872	-1.72436	-1.11299	-0.672041	-2.05231	-1.89469	-1.36919	-1.43637	0.445222
6.03015	-1.3307	-1.27065	-1.6819	-1.05237	-0.647213	-1.986	-1.86836	-1.36369	-1.40011	0.439579
6.53266	-1.32972	-1.23271	-1.65347	-1.00611	-0.629445	-1.92567	-1.82543	-1.363	-1.37069	0.430595
7.03518	-1.31285	-1.19783	-1.60851	-0.943223	-0.618698	-1.87194	-1.79517	-1.37007	-1.33979	0.424566
7.53769	-1.3123	-1.15421	-1.57911	-0.896311	-0.595199	-1.80554	-1.76213	-1.36249	-1.30841	0.419436
8.0402	-1.30472	-1.12867	-1.54249	-0.842453	-0.590375	-1.75743	-1.72158	-1.37163	-1.28242	0.412436
8.54271	-1.29551	-1.08749	-1.50399	-0.786982	-0.572547	-1.69711	-1.69661	-1.37123	-1.25143	0.410638
9.04523	-1.29805	-1.06062	-1.47739	-0.744143	-0.561055	-1.64333	-1.65557	-1.37004	-1.22628	0.405237
9.54774	-1.28383	-1.03107	-1.43442	-0.685135	-0.555948	-1.59669	-1.62555	-1.38043	-1.19913	0.403806
10.0503	-1.28573	-0.997484	-1.40808	-0.643544	-0.537637	-1.53785	-1.59559	-1.37421	-1.17252	0.402664
10.5528	-1.27714	-0.979141	-1.37216	-0.59276	-0.537783	-1.49799	-1.55614	-1.38204	-1.14939	0.399986
11.0553	-1.26864	-0.944871	-1.33721	-0.54333	-0.524873	-1.44641	-1.53355	-1.38447	-1.12292	0.402513
11.5578	-1.26901	-0.928204	-1.31237	-0.504565	-0.518467	-1.40209	-1.49604	-1.38046	-1.1014	0.400472
12.0603	-1.25307	-0.903923	-1.27241	-0.450598	-0.518725	-1.36558	-1.46787	-1.39081	-1.07787	0.403151
12.5628	-1.25387	-0.881422	-1.25051	-0.415115	-0.506149	-1.31755	-1.44298	-1.38444	-1.0565	0.404717
13.0653	-1.24233	-0.870503	-1.21769	-0.36854	-0.512494	-1.28942	-1.40721	-1.38857	-1.03709	0.405118
13.5678	-1.23407	-0.845664	-1.18943	-0.32654	-0.506228	-1.25037	-1.38969	-1.39268	-1.01683	0.410284
14.0704	-1.23303	-0.840645	-1.16986	-0.293435	-0.506996	-1.21965	-1.35919	-1.38628	-1.00114	0.410104
14.5729	-1.21777	-0.824317	-1.13735	-0.24716	-0.514896	-1.19779	-1.33658	-1.39671	-0.98407	0.415244
15.0754	-1.22052	-0.815775	-1.12424	-0.220852	-0.510454	-1.16546	-1.32068	-1.39299	-0.971372	0.41796
15.5779	-1.21004	-0.814025	-1.09919	-0.182701	-0.525396	-1.15421	-1.29291	-1.39618	-0.959333	0.420047
16.0804	-1.20636	-0.801656	-1.08221	-0.153148	-0.528108	-1.13294	-1.28417	-1.40542	-0.949251	0.426063
16.5829	-1.20808	-0.808998	-1.07195	-0.131088	-0.538253	-1.121	-1.26436	-1.40148	-0.943151	0.426453
17.0854	-1.19789	-0.802082	-1.05093	-0.0986566	-0.555781	-1.11854	-1.25022	-1.41529	-0.936174	0.43214
17.5879	-1.20619	-0.807777	-1.04967	-0.0872251	-0.561231	-1.10616	-1.24534	-1.41879	-0.935299	0.434407
18.0905	-1.2003	-0.814456	-1.03527	-0.0632872	-0.586207	-1.1152	-1.22716	-1.42464	-0.933316	0.436555
18.593	-1.20415	-0.814675	-1.03167	-0.0513784	-0.599023	-1.11426	-1.22754	-1.44164	-0.935543	0.44148
19.0955	-1.21104	-0.8324	-1.03206	-0.0447479	-0.619316	-1.12265	-1.2184	-1.44376	-0.940548	0.44118
19.598	-1.20828	-0.834357	-1.02355	-0.0302446	-0.646862	-1.14016	-1.21196	-1.46245	-0.944733	0.445694
20.1005	-1.22367	-0.852525	-1.03395	-0.0364994	-0.662242	-1.14736	-1.21663	-1.47531	-0.956024	0.446324
20.603	-1.22396	-0.865878	-1.02973	-0.029253	-0.696876	-1.17531	-1.2065	-1.48539	-0.964112	0.447524
21.1055	-1.23639	-0.877667	-1.03809	-0.0364482	-0.719065	-1.19243	-1.21368	-1.51027	-0.978005	0.450213
21.608	-1.24913	-0.903095	-1.047	-0.0458573	-0.748388	-1.21797	-1.21285	-1.51966	-0.992994	0.448782
22.1106	-1.2545	-0.912908	-1.04857	-0.04946	-0.784471	-1.2514	-1.21141	-1.54248	-1.0069	0.451425
22.6131	-1.27697	-0.940949	-1.06726	-0.0723498	-0.807962	-1.27337	-1.22242	-1.56423	-1.02819	0.450133
23.1156	-1.28366	-0.958932	-1.06989	-0.0805625	-0.850077	-1.31466	-1.21726	-1.57812	-1.04415	0.450354
23.6181	-1.30439	-0.9804	-1.08627	-0.104691	-0.879169	-1.34375	-1.22748	-1.60884	-1.06687	0.450631
24.1206	-1.32255	-1.01032	-1.09962	-0.127482	-0.914735	-1.37981	-1.23116	-1.62488	-1.08882	0.448438
24.6231	-1.33562	-1.02635	-1.10731	-0.146282	-0.956311	-1.42221	-1.2307	-1.64984	-1.10933	0.449403
25.1256	-1.36415	-1.06079	-1.12989	-0.18202	-0.984656	-1.45178	-1.24349	-1.67852	-1.13691	0.446626
25.6281	-1.37644	-1.08097	-1.13547	-0.201993	-1.03081	-1.49911	-1.23892	-1.69505	-1.15735	0.446511
26.1307	-1.40413	-1.10929	-1.15575	-0.238577	-1.06328	-1.53288	-1.24725	-1.72874	-1.18499	0.444923
26.6332	-1.4263	-1.14009	-1.1697	-0.270027	-1.1015	-1.57224	-1.25058	-1.74997	-1.21005	0.442888
27.1357	-1.44565	-1.16009	-1.17995	-0.299054	-1.14499	-1.61659	-1.24627	-1.77473	-1.23342	0.443066
27.6382	-1.47832	-1.19689	-1.20271	-0.341905	-1.17463	-1.64697	-1.25576	-1.80762	-1.2631	0.439916
28.1407	-1.49463	-1.21672	-1.20813	-0.368017	-1.22135	-1.69387	-1.24728	-1.8252	-1.2844	0.440752
28.6432	-1.5272	-1.24856	-1.22895	-0.410676	-1.2538	-1.72631	-1.24909	-1.8586	-1.3129	0.438728
29.1457	-1.55139	-1.27681	-1.24046	-0.444398	-1.29136	-1.76344	-1.24789	-1.8829	-1.33733	0.438428
29.6482	-1.57501	-1.29845	-1.25042	-0.477174	-1.33357	-1.80489	-1.23609	-1.90504	-1.36008	0.439554
30.1508	-1.60936	-1.33376	-1.27033	-0.520427	-1.36143	-1.83192	-1.23871	-1.93887	-1.3881	0.437849
30.6533	-1.62752	-1.35116	-1.27308	-0.546625	-1.40572	-1.87504	-1.22361	-1.95582	-1.40732	0.441399
31.1558	-1.66227	-1.38335	-1.29169	-0.589306	-1.4353	-1.90354	-1.21642	-1.98579	-1.43346	0.440894
31.6583	-1.68586	-1.40635	-1.29839	-0.620098	-1.46942	-1.93656	-1.20873	-2.01104	-1.45456	0.443878
32.1608	-1.71096	-1.42764	-1.30586	-0.652076	-1.5077	-1.97383	-1.18819	-2.02883	-1.47439	0.447631
32.6633	-1.74383	-1.45825	-1.32068	-0.691715	-1.53122	-1.99669	-1.18279	-2.06093	-1.49826	0.448742
33.1658	-1.76098	-1.47182	-1.31912	-0.715085	-1.57064	-2.03559	-1.16079	-2.07641	-1.5138	0.455967
33.6683	-1.79451	-1.50153	-1.33371	-0.755148	-1.59499	-2.05997	-1.14453	-2.10099	-1.53567	0.458126
34.1709	-1.81433	-1.51749	-1.33427	-0.78124	-1.62344	-2.0889	-1.1307	-2.12582	-1.55202	0.464698
34.6734	-1.83761	-1.53679	-1.3381	-0.811077	-1.65568	-2.12216	-1.10244	-2.13869	-1.56782	0.471572
35.1759	-1.86554	-1.56025	-1.34671	-0.845977	-1.67284	-2.14115	-1.09003	-2.16709	-1.5862	0.475558
35.6784	-1.87853	-1.56922	-1.34028	-0.866064	-1.70552	-2.17629	-1.06284	-2.18073	-1.59743	0.486038
36.1809	-1.90727	-1.59421	-1.35007	-0.902883	-1.7229	-2.19714	-1.03933	-2.19865	-1.61406	0.49073
36.6834	-1.92011	-1.60225	-1.3442	-0.924156	-1.74406	-2.2227	-1.02136	-2.22163	-1.62506	0.499915
37.1859	-1.93822	-1.61838	-1.34414	-0.951742	-1.76878	-2.25282	-0.987907	-2.22931	-1.63641	0.509224
37.6884	-1.95775	-1.63318	-1.34629	-0.981747	-1.77821	-2.26892	-0.970757	-2.25214	-1.64862	0.515089
38.191	-1.96345	-1.63747	-1.33517	-0.99876	-1.80293	-2.30133	-0.941086	-2.26345	-1.65546	0.527513
38.6935	-1.98389	-1.65616	-1.34	-1.03211	-1.81223	-2.31967	-0.913029	-2.27379	-1.66636	0.533756
39.196	-1.98659	-1.6564	-1.32794	-1.04867	-1.82512	-2.34285	-0.893476	-2.29348	-1.67182	0.544053
39.6985	-1.99623	-1.6688	-1.32409	-1.07386	-1.84147	-2.37066	-0.857737	-2.29602	-1.67861	0.554576
40.201	-2.00403	-1.67463	-1.31978	-1.09868	-1.84243	-2.38451	-0.838299	-2.31187	-1.68428	0.560996
40.7035	-1.99939	-1.67505	-1.30424	-1.11253	-1.85855	-2.41457	-0.808831	-2.32057	-1.68672	0.573912
41.206	-2.00818	-1.68702	-1.30394	-1.14186	-1.8592	-2.43044	-0.778738	-2.32315	-1.69157	0.580503
41.7085	-1.99783	-1.68099	-1.28585	-1.15348	-1.86332	-2.45088	-0.759788	-2.33846	-1.69132	0.590493
42.2111	-1.99594	-1.69012	-1.27813	-1.17579	-1.87084	-2.47557	-0.7242	-2.33643	-1.69338	0.600953
42.7136	-1.9891	-1.68816	-1.26724	-1.195	-1.86288	-2.48585	-0.70434	-2.34453	-1.69214	0.606675
43.2161	-1.97158	-1.68641	-1.24738	-1.20556	-1.86997	-2.51167	-0.677022	-2.35051	-1.69001	0.618733
43.7186	-1.966	-1.69209	-1.24167	-1.23046	-1.86152	-2.52261	-0.646648	-2.34577	-1.68835	0.624454
44.2211	-1.94046	-1.68166	-1.21765	-1.23726	-1.85636	-2.53721	-0.629568	-2.35577	-1.68199	0.632861
44.7236	-1.92492	-1.68755	-1.20584	-1.25659	-1.85447	-2.55509	-0.595549	-2.34983	-1.67873	0.64199
45.2261	-1.90165	-1.6784	-1.18814	-1.27012	-1.83682	-2.55751	-0.575968	-2.34971	-1.66979	0.645893
45.7286	-1.86995	-1.67451	-1.16381	-1.27735	-1.83391	-2.57426	-0.551268	-2.35244	-1.66219	0.655935
46.2312	-1.84875	-1.67271	-1.15197	-1.29711	-1.815	-2.57501	-0.52059	-2.34063	-1.65272	0.659863
46.7337	-1.80753	-1.6577	-1.12141	-1.2983	-1.79875	-2.57816	-0.504293	-2.34373	-1.63873	0.665955
47.2362	-1.77798	-1.65799	-1.10419	-1.31288	-1.78502	-2.5834	-0.470282	-2.33332	-1.62813	0.673192
47.7387	-1.73843	-1.64008	-1.07794	-1.31818	-1.75454	-2.57201	-0.447966	-2.32315	-1.60904	0.675161
48.2412	-1.69324	-1.63122	-1.04693	-1.31861	-1.73763	-2.57379	-0.42184	-2.3197	-1.59287	0.683224
48.7437	-1.65721	-1.61796	-1.02571	-1.32814	-1.7034	-2.55856	-0.385715	-2.29832	-1.57188	0.68584
49.2462	-1.60181	-1.59473	-0.985075	-1.31774	-1.67022	-2.54465	-0.363488	-2.28941	-1.54589	0.690336
49.7487	-1.55981	-1.58332	-0.95787	-1.3198	-1.6379	-2.53202	-0.322144	-2.26951	-1.5228	0.696555
50.2513	-1.50599	-1.55156	-0.918106	-1.30821	-1.58692	-2.50192	-0.288515	-2.24291	-1.48802	0.697745
50.7538	-1.44975	-1.5312	-0.875117	-1.29227	-1.54764	-2.4843	-0.251951	-2.22492	-1.45714	0.704748
51.2563	-1.4014	-1.50041	-0.838917	-1.28148	-1.48931	-2.44909	-0.201374	-2.18611	-1.41851	0.707051
51.7588	-1.33517	-1.46423	-0.783318	-1.24996	-1.43044	-2.41458	-0.16424	-2.15497	-1.37461	0.710469
52.2613	-1.2843	-1.4364	-0.741702	-1.23053	-1.37161	-2.38093	-0.107977	-2.11572	-1.33365	0.71576
52.7638	-1.2207	-1.38941	-0.685563	-1.19485	-1.29369	-2.32928	-0.0567319	-2.06305	-1.27916	0.715822
53.2663	-1.15881	-1.35698	-0.629532	-1.15743	-1.22814	-2.28987	-0.00563272	-2.02015	-1.23082	0.720492
53.7688	-1.10433	-1.31082	-0.579367	-1.12364	-1.14496	-2.23295	0.0607652	-1.95629	-1.17395	0.720966
54.2714	-1.03493	-1.26605	-0.512715	-1.07136	-1.06343	-2.17712	0.111701	-1.8958	-1.11371	0.721018
54.7739	-0.983679	-1.22645	-0.463153	-1.03339	-0.985175	-2.12339	0.17865	-1.83295	-1.05869	0.722945
55.2764	-0.920134	-1.17123	-0.400103	-0.979307	-0.891105	-2.05306	0.240824	-1.75375	-0.990983	0.719516
55.7789	-0.863646	-1.13226	-0.343194	-0.928288	-0.813532	-1.9972	0.297672	-1.68775	-0.933525	0.719465
56.2814	-0.814827	-1.07681	-0.292977	-0.880746	-0.722085	-1.92603	0.369187	-1.60609	-0.868798	0.716476
56.7839	-0.75527	-1.02845	-0.230702	-0.818369	-0.636164	-1.85837	0.422709	-1.5266	-0.803903	0.711986
57.2864	-0.716669	-0.980314	-0.188137	-0.772644	-0.557059	-1.79533	0.48857	-1.45386	-0.74693	0.7101
57.7889	-0.66635	-0.920644	-0.132049	-0.711325	-0.465011	-1.71792	0.55042	-1.36584	-0.67859	0.703777
58.2915	-0.627674	-0.876579	-0.0857958	-0.657776	-0.392198	-1.65752	0.602827	-1.2947	-0.623678	0.700149
58.794	-0.595197	-0.814518	-0.0437942	-0.607125	-0.307297	-1.58395	0.670057	-1.21518	-0.562126	0.695835
59.2965	-0.554652	-0.764603	0.00844165	-0.545369	-0.229538	-1.51612	0.718541	-1.13586	-0.502396	0.689549
59.799	-0.534867	-0.710116	0.0417022	-0.501766	-0.15967	-1.45489	0.776585	-1.07026	-0.45166	0.686879
60.3015	-0.501804	-0.649611	0.0901792	-0.442773	-0.0775314	-1.38083	0.832625	-0.989923	-0.389958	0.681107
60.804	-0.482148	-0.602743	0.12679	-0.395256	-0.0153153	-1.32524	0.876237	-0.926003	-0.342959	0.677059
61.3065	-0.464757	-0.538094	0.162355	-0.348719	0.058752	-1.25728	0.935218	-0.859474	-0.289	0.674311
61.809	-0.440265	-0.489365	0.206258	-0.293846	0.125297	-1.19576	0.975778	-0.788845	-0.237594	0.668747
62.3116	-0.434178	-0.431258	0.23225	-0.256707	0.183721	-1.14118	1.02335	-0.735716	-0.194966	0.667062
62.8141	-0.412574	-0.372867	0.274474	-0.203543	0.254298	-1.07383	1.0714	-0.668311	-0.141369	0.66316
63.3166	-0.405082	-0.324216	0.302719	-0.164231	0.304644	-1.02506	1.10471	-0.614007	-0.102566	0.659503
63.8191	-0.395727	-0.259254	0.332799	-0.123225	0.366811	-0.963726	1.15388	-0.562301	-0.0563423	0.658495
64.3216	-0.380553	-0.211992	0.368727	-0.0764552	0.421222	-0.908772	1.18576	-0.501839	-0.0129873	0.653713
64.8241	-0.381437	-0.151099	0.38792	-0.0463483	0.467406	-0.860651	1.22219	-0.460547	0.0221796	0.652694
65.3266	-0.365602	-0.0955786	0.423603	8.91157e-05	0.525707	-0.799593	1.26188	-0.406588	0.0679899	0.650124
65.8291	-0.364958	-0.0449404	0.443197	0.0306783	0.56361	-0.757133	1.28504	-0.361004	0.099311	0.646555
66.3317	-0.359149	0.0186949	0.467152	0.0657316	0.613422	-0.701923	1.32429	-0.32311	0.138138	0.646569
66.8342	-0.349685	0.0641362	0.49398	0.103977	0.655396	-0.653055	1.34784	-0.272758	0.173729	0.64219
67.3367	-0.354261	0.12562	0.505393	0.127356	0.689188	-0.610896	1.37327	-0.241596	0.20176	0.641393
67.8392	-0.342006	0.175855	0.532852	0.167215	0.735158	-0.555616	1.40452	-0.200848	0.239641	0.63948
68.3417	-0.346287	0.225927	0.542236	0.189884	0.76067	-0.518912	1.4176	-0.1631	0.263502	0.635794
68.8442	-0.34284	0.283677	0.558138	0.219797	0.798168	-0.469355	1.44625	-0.137658	0.294522	0.636043
69.3467	-0.338566	0.32392	0.573533	0.250214	0.827696	-0.426282	1.46075	-0.09749	0.321722	0.631682
69.8492	-0.346515	0.380549	0.574902	0.267734	0.848928	-0.390222	1.47383	-0.0749459	0.341783	0.630568
70.3518	-0.338464	0.42061	0.591055	0.301109	0.882116	-0.341454	1.49444	-0.0472092	0.370275	0.628484
70.8543	-0.3484	0.464911	0.587169	0.315892	0.894401	-0.312048	1.49483	-0.0171694	0.384948	0.624355
71.3568	-0.348732	0.510277	0.591343	0.339977	0.918215	-0.270538	1.50896	-0.00338194	0.405765	0.623743
71.8593	-0.3516	0.540108	0.591134	0.361235	0.933287	-0.236548	1.50984	0.0254	0.421607	0.618812
72.3618	-0.365067	0.58446	0.578193	0.371264	0.939221	-0.210623	1.50512	0.0391746	0.430218	0.616411
72.8643	-0.364283	0.607845	0.577914	0.395399	0.956075	-0.173076	1.50867	0.0524256	0.445121	0.61299
73.3668	-0.383023	0.638785	0.555719	0.399182	0.950752	-0.1562	1.48987	0.0721866	0.445909	0.607746
73.8693	-0.391089	0.663137	0.542561	0.413116	0.955625	-0.128474	1.48227	0.0722731	0.451177	0.604899
74.3719	-0.405645	0.674677	0.520912	0.419767	0.950051	-0.109858	1.46242	0.085004	0.449666	0.598838
74.8744	-0.42962	0.696439	0.487975	0.415799	0.933537	-0.100999	1.43283	0.0855014	0.440182	0.594321
75.3769	-0.442286	0.693943	0.465008	0.422371	0.925815	-0.082397	1.41189	0.0783608	0.434088	0.588926
75.8794	-0.476441	0.700621	0.418669	0.405852	0.893511	-0.0866316	1.36688	0.079796	0.412781	0.582524
76.3819	-0.500066	0.692632	0.381824	0.398779	0.868919	-0.0820792	1.32999	0.0584377	0.393555	0.576887
76.8844	-0.534976	0.675059	0.33221	0.378906	0.831005	-0.0889861	1.28181	0.0445734	0.364951	0.569943
77.3869	-0.578751	0.661501	0.272515	0.348479	0.779442	-0.107758	1.21965	0.0208248	0.326988	0.563154
77.8894	-0.61531	0.622351	0.21911	0.323995	0.733737	-0.118976	1.16591	-0.0184819	0.289041	0.555846
78.392	-0.675445	0.592679	0.140734	0.273874	0.660667	-0.15513	1.08657	-0.0495458	0.2343	0.548605
78.8945	-0.726045	0.541536	0.0712248	0.231979	0.592747	-0.184393	1.01174	-0.105897	0.179111	0.540214
79.397	-0.792939	0.485033	-0.0157924	0.171978	0.508846	-0.227195	0.926413	-0.162142	0.111775	0.533045
79.8995	-0.868232	0.425766	-0.112092	0.101994	0.409281	-0.283592	0.822876	-0.226533	0.0336834	0.524455
80.402	-0.940958	0.342221	-0.20667	0.0334353	0.313366	-0.334422	0.72684	-0.314241	-0.0475536	0.516214
80.9045	-1.03884	0.267126	-0.327664	-0.0618944	0.188493	-0.412003	0.603903	-0.396041	-0.147115	0.50926
81.407	-1.12857	0.165659	-0.441209	-0.149708	0.0673561	-0.484491	0.4814	-0.504168	-0.249216	0.499502
81.9095	-1.2391	0.0630336	-0.576881	-0.259428	-0.0711109	-0.572546	0.349115	-0.620133	-0.365881	0.493934
82.4121	-1.35709	-0.0494735	-0.720906	-0.377234	-0.225858	-0.675857	0.194851	-0.742189	-0.49422	0.485318
82.9146	-1.47695	-0.182927	-0.867794	-0.497266	-0.378012	-0.775676	0.0470781	-0.893061	-0.628076	0.478641
83.4171	-1.62221	-0.310406	-1.04125	-0.643484	-0.559427	-0.903946	-0.127857	-1.04078	-0.78117	0.474195
83.9196	-1.76035	-0.466515	-1.20832	-0.782527	-0.737623	-1.02881	-0.305848	-1.21307	-0.937882	0.465905
84.4221	-1.92237	-0.619638	-1.40052	-0.945959	-0.933627	-1.17095	-0.492163	-1.39975	-1.11062	0.46479
84.9246	-2.08993	-0.788551	-1.59904	-1.11483	-1.14577	-1.32929	-0.702978	-1.58945	-1.29498	0.458871
85.4271	-2.26299	-0.972773	-1.80406	-1.28888	-1.35578	-1.48537	-0.907956	-1.80998	-1.48597	0.457195
85.9296	-2.46024	-1.15418	-2.03411	-1.48691	-1.59444	-1.67015	-1.13914	-2.02963	-1.6961	0.457955
86.4322	-2.65116	-1.36338	-2.25827	-1.67751	-1.82943	-1.85167	-1.37604	-2.26905	-1.90956	0.454717
86.9347	-2.86769	-1.5662	-2.50863	-1.89304	-2.08131	-2.05028	-1.61891	-2.52678	-2.1391	0.461099
87.4372	-3.08716	-1.78902	-2.76183	-2.11024	-2.34734	-2.26392	-1.88691	-2.78305	-2.37869	0.461056
87.9397	-3.31478	-2.0201	-3.02315	-2.33428	-2.60967	-2.47448	-2.14843	-3.06755	-2.62405	0.467608
88.4422	-3.56346	-2.25152	-3.30498	-2.57832	-2.89738	-2.7115	-2.43262	-3.35157	-2.88642	0.475787
88.9447	-3.8055	-2.50622	-3.57927	-2.81397	-3.17843	-2.94304	-2.72255	-3.64679	-3.14947	0.480249
89.4472	-4.07224	-2.75103	-3.87711	-3.07316	-3.47252	-3.18865	-3.01331	-3.96	-3.426	0.495
89.9497	-4.3376	-3.01624	-4.17173	-3.32919	-3.77595	-3.44512	-3.326	-4.26532	-3.70839	0.501957
90.4523	-4.61148	-3.28053	-4.47294	-3.59193	-4.07136	-3.69467	-3.62858	-4.59136	-3.99286	0.516487
90.9548	-4.90086	-3.54639	-4.78702	-3.86847	-4.38603	-3.96509	-3.94657	-4.91508	-4.28944	0.531074
91.4573	-5.18172	-3.82701	-5.08975	-4.13401	-4.68862	-4.22496	-4.26706	-5.23871	-4.58148	0.542148
91.9598	-5.48358	-4.09402	-5.41019	-4.41856	-4.9978	-4.49302	-4.58061	-5.57629	-4.88176	0.562413
92.4623	-5.77815	-4.37809	-5.71963	-4.69316	-5.3093	-4.76556	-4.90986	-5.89884	-5.18157	0.574112
92.9648	-6.0792	-4.65168	-6.03161	-4.97158	-5.60635	-5.02544	-5.22354	-6.2314	-5.4776	0.592915
93.4673	-6.38803	-4.92662	-6.34693	-5.25531	-5.91455	-5.2991	-5.54321	-6.5586	-5.77904	0.610189
93.9698	-6.68485	-5.20592	-6.64577	-5.52393	-6.20376	-5.55618	-5.86048	-6.87377	-6.06933	0.624068
94.4724	-6.99651	-5.4685	-6.95458	-5.80506	-6.4916	-5.81455	-6.16199	-7.19654	-6.36117	0.64534
94.9749	-7.29386	-5.7422	-7.24433	-6.06909	-6.77397	-6.07049	-6.47153	-7.49796	-6.64543	0.658057
95.4774	-7.59362	-5.99655	-7.53156	-6.33311	-7.03493	-6.30746	-6.75978	-7.79741	-6.9193	0.677064
95.9799	-7.89208	-6.25054	-7.8127	-6.59401	-7.29912	-6.5507	-7.04419	-8.08832	-7.19146	0.693572
96.4824	-8.17385	-6.49775	-8.07248	-6.83598	-7.5383	-6.77115	-7.32142	-8.35643	-7.44592	0.707297
96.9849	-8.46259	-6.72574	-8.33463	-7.08402	-7.76945	-6.98581	-7.57499	-8.62481	-7.69526	0.726886
97.4874	-8.72947	-6.95742	-8.57077	-7.30897	-7.98982	-7.19158	-7.8298	-8.86756	-7.93068	0.738652
97.9899	-8.99346	-7.16214	-8.79988	-7.53061	-8.18422	-7.37241	-8.05832	-9.09718	-8.14978	0.756367
98.4925	-9.24457	-7.36229	-9.01333	-7.74027	-8.3752	-7.55121	-8.27403	-9.31417	-8.35939	0.770992
98.995	-9.47701	-7.56241	-9.20427	-7.93076	-8.54844	-7.71135	-8.50158	-9.50589	-8.55521	0.780604
99.4975	-9.73293	-7.728	-9.41061	-8.14185	-8.7131	-7.86263	-8.65836	-9.70608	-8.7442	0.804264
100	-9.87885	-7.77035	-9.52467	-8.25956	-8.77033	-7.91559	-8.67389	-9.79521	-8.82355	0.830342

[truncated: 2 more sheets: M2_RightLeg_NH, M2_RightLeg_NW]
