# Supplementary material for: A minimal markerset for three-dimensional foot function assessment: measuring navicular drop and drift under dynamic conditions
Source: J Foot Ankle Res. 2018 Apr 18;11:15. doi: 10.1186/s13047-018-0257-2 (PMC5907216; doi:10.1186/s13047-018-0257-2)
Supplement: Supplementary file 2 — Dataset. The dataset used for this article. A ZIP-archive with one text file (comma separated values;.csv) per participant, containing the stance-normalized navicular height and width time series from all analyzed steps. (ZIP 8335 kb) [file 13047_2018_257_MOESM2_ESM.zip › 13047_2018_257_MOESM3_ESM/ZAFA20R2.xlsx]

## Sheet: M1a_LeftLeg_NH
StancePhase	NEleL_Meas1	NEleL_Meas2	NEleL_Meas3	NEleL_Meas4	NEleL_Meas5	NEleL_Meas6	NEleL_Meas7	NEleL_Meas8	NEleL_Mean	NEleL_SD
0	-1.3955	-3.14527	-1.60812	-2.76338	-3.18125	-1.9873	-2.65516	-1.54566	-2.28521	0.73619
0.502513	-1.42989	-3.18769	-1.67812	-2.78853	-3.25751	-2.06722	-2.71584	-1.57722	-2.33775	0.739249
1.00503	-1.49514	-3.22377	-1.74785	-2.81392	-3.32473	-2.15003	-2.77301	-1.6067	-2.39189	0.734802
1.50754	-1.55755	-3.24474	-1.80196	-2.82909	-3.37623	-2.21936	-2.81316	-1.62545	-2.43344	0.728246
2.01005	-1.61335	-3.25664	-1.85881	-2.83962	-3.41918	-2.29388	-2.85196	-1.64852	-2.47274	0.718673
2.51256	-1.66289	-3.26269	-1.90502	-2.84933	-3.45607	-2.35991	-2.88203	-1.66371	-2.50521	0.710863
3.01508	-1.71502	-3.25101	-1.94344	-2.84602	-3.4751	-2.42009	-2.89769	-1.6743	-2.52783	0.696999
3.51759	-1.75887	-3.22935	-1.98057	-2.83788	-3.484	-2.48029	-2.90917	-1.68778	-2.54599	0.680758
4.0201	-1.79487	-3.19762	-2.00336	-2.82467	-3.48243	-2.52737	-2.90853	-1.69127	-2.55376	0.665443
4.52261	-1.83146	-3.1461	-2.01988	-2.79617	-3.46097	-2.56899	-2.8923	-1.69341	-2.55116	0.643028
5.02513	-1.85712	-3.0852	-2.03098	-2.76285	-3.42997	-2.60538	-2.87034	-1.69558	-2.54218	0.619997
5.52764	-1.87348	-3.01146	-2.02588	-2.72039	-3.38594	-2.62585	-2.83366	-1.68688	-2.52044	0.597299
6.03015	-1.88805	-2.91892	-2.01614	-2.66227	-3.32328	-2.6413	-2.78148	-1.6794	-2.48885	0.568184
6.53266	-1.88928	-2.8196	-1.99726	-2.60013	-3.25383	-2.64693	-2.72351	-1.66856	-2.44989	0.541021
7.03518	-1.88032	-2.70693	-1.96331	-2.52637	-3.17115	-2.63689	-2.65034	-1.64826	-2.39795	0.514016
7.53769	-1.86815	-2.57946	-1.92685	-2.43919	-3.07407	-2.62297	-2.56399	-1.63131	-2.33825	0.482823
8.0402	-1.84142	-2.44893	-1.87895	-2.34968	-2.97409	-2.59622	-2.4737	-1.60816	-2.27139	0.456171
8.54271	-1.80486	-2.30607	-1.81979	-2.2478	-2.86225	-2.5567	-2.36959	-1.57886	-2.19324	0.429992
9.04523	-1.76497	-2.15426	-1.75996	-2.13675	-2.74215	-2.51425	-2.25635	-1.55375	-2.11031	0.403221
9.54774	-1.71087	-2.00301	-1.68792	-2.02532	-2.62303	-2.45757	-2.14206	-1.52049	-2.02128	0.382786
10.0503	-1.64902	-1.84146	-1.61005	-1.90225	-2.49451	-2.39269	-2.01629	-1.48541	-1.92396	0.364003
10.5528	-1.58559	-1.67778	-1.53248	-1.77554	-2.36478	-2.32517	-1.88617	-1.45387	-1.82517	0.34847
11.0553	-1.50997	-1.51748	-1.44369	-1.65005	-2.23915	-2.24387	-1.75783	-1.41374	-1.72197	0.339224
11.5578	-1.43021	-1.34986	-1.35514	-1.51506	-2.10749	-2.15952	-1.62067	-1.3762	-1.61427	0.333394
12.0603	-1.35153	-1.18692	-1.26682	-1.38235	-1.98165	-2.07191	-1.48401	-1.34015	-1.50817	0.332224
12.5628	-1.26348	-1.02882	-1.17013	-1.25168	-1.86174	-1.97266	-1.35163	-1.29666	-1.3996	0.334966
13.0653	-1.17538	-0.866875	-1.079	-1.11454	-1.73968	-1.87496	-1.21319	-1.25901	-1.29033	0.341994
13.5678	-1.09119	-0.715074	-0.987031	-0.984535	-1.62909	-1.77268	-1.07994	-1.21987	-1.18493	0.351293
14.0704	-1.0005	-0.56774	-0.890915	-0.855976	-1.52445	-1.66263	-0.952781	-1.17589	-1.07886	0.361945
14.5729	-0.913672	-0.420093	-0.803785	-0.724324	-1.42146	-1.55749	-0.822187	-1.13938	-0.975299	0.376606
15.0754	-0.832874	-0.28575	-0.714278	-0.603017	-1.33319	-1.44665	-0.700724	-1.09876	-0.876905	0.390225
15.5779	-0.74765	-0.15415	-0.625631	-0.481914	-1.24941	-1.33324	-0.586044	-1.05732	-0.77942	0.404681
16.0804	-0.668995	-0.0256987	-0.546801	-0.361713	-1.17079	-1.22628	-0.469984	-1.02346	-0.686714	0.422286
16.5829	-0.596901	0.0886493	-0.464378	-0.253462	-1.10754	-1.11308	-0.36571	-0.984064	-0.59956	0.436867
17.0854	-0.521175	0.2024	-0.387643	-0.144254	-1.04664	-1.0026	-0.267656	-0.948335	-0.514487	0.453198
17.5879	-0.453349	0.309685	-0.319083	-0.0401756	-0.993784	-0.897659	-0.169684	-0.91837	-0.435302	0.471252
18.0905	-0.391536	0.404153	-0.246857	0.0521853	-0.954451	-0.786728	-0.0849698	-0.882792	-0.361374	0.485802
18.593	-0.326316	0.499806	-0.184211	0.146273	-0.915203	-0.682563	-0.00514783	-0.854431	-0.290224	0.50304
19.0955	-0.269792	0.586151	-0.126532	0.231467	-0.885839	-0.580881	0.073352	-0.828579	-0.225082	0.520262
19.598	-0.218363	0.662615	-0.0667676	0.30687	-0.866167	-0.474452	0.137999	-0.798612	-0.16461	0.534626
20.1005	-0.163649	0.741146	-0.0188652	0.383969	-0.844914	-0.376789	0.199508	-0.777922	-0.107189	0.551979
20.603	-0.118134	0.808348	0.0278024	0.449285	-0.834351	-0.27763	0.258603	-0.756243	-0.0552902	0.567898
21.1055	-0.0765905	0.869571	0.0735793	0.507822	-0.82888	-0.176195	0.304105	-0.733487	-0.00750953	0.582291
21.608	-0.0319005	0.932559	0.107426	0.567006	-0.821407	-0.0835106	0.348463	-0.720285	0.0372939	0.599347
22.1106	0.00322637	0.983318	0.14332	0.612824	-0.824604	0.0140696	0.389433	-0.703377	0.0772763	0.61433
22.6131	0.0354784	1.03225	0.174736	0.655408	-0.828487	0.110457	0.417758	-0.689301	0.113537	0.629287
23.1156	0.0705122	1.08153	0.196404	0.696769	-0.831275	0.199943	0.446875	-0.683235	0.147191	0.64619
23.6181	0.0955831	1.11901	0.222061	0.724828	-0.843866	0.296203	0.471643	-0.672267	0.176649	0.661232
24.1206	0.11873	1.1584	0.239922	0.753123	-0.853555	0.387662	0.485186	-0.667956	0.202689	0.677442
24.6231	0.144037	1.19597	0.251817	0.777881	-0.864044	0.47549	0.50119	-0.668697	0.226705	0.694822
25.1256	0.15895	1.22349	0.267715	0.791099	-0.882584	0.569904	0.511884	-0.665176	0.24691	0.711157
25.6281	0.17267	1.25574	0.273537	0.807404	-0.895804	0.656584	0.513123	-0.67105	0.264025	0.729276
26.1307	0.187576	1.28368	0.27776	0.81792	-0.912154	0.743379	0.518113	-0.678271	0.27975	0.74797
26.6332	0.191471	1.30448	0.284084	0.820103	-0.934004	0.834337	0.516861	-0.683451	0.291735	0.766574
27.1357	0.1946	1.33146	0.279748	0.827165	-0.949482	0.915867	0.508136	-0.698841	0.301082	0.786932
27.6382	0.197653	1.35187	0.277796	0.826679	-0.970304	1.00066	0.503969	-0.711961	0.309545	0.807494
28.1407	0.189153	1.36871	0.2748	0.821961	-0.993582	1.08539	0.492655	-0.726184	0.314112	0.828619
28.6432	0.180332	1.39168	0.262592	0.822597	-1.01086	1.16065	0.475892	-0.749258	0.316703	0.850993
29.1457	0.170234	1.4064	0.255523	0.814737	-1.03516	1.24093	0.463923	-0.767469	0.31864	0.873373
29.6482	0.148362	1.42127	0.243957	0.806947	-1.05881	1.31621	0.443916	-0.790057	0.316473	0.896516
30.1508	0.126713	1.44075	0.226367	0.80365	-1.07814	1.38385	0.420395	-0.818367	0.313154	0.92027
30.6533	0.1027	1.45125	0.214824	0.791912	-1.10526	1.45658	0.401317	-0.840889	0.309054	0.943945
31.1558	0.0670192	1.46517	0.195955	0.784142	-1.12905	1.52018	0.37339	-0.870343	0.300808	0.968298
31.6583	0.0322309	1.481	0.175235	0.778981	-1.1511	1.5797	0.343725	-0.90137	0.2923	0.992797
32.1608	-0.00579522	1.48819	0.159477	0.766591	-1.1807	1.64278	0.317626	-0.927477	0.282586	1.0172
32.6633	-0.0549405	1.50114	0.134953	0.761221	-1.20504	1.69452	0.282006	-0.961607	0.269032	1.04217
33.1658	-0.102302	1.51261	0.112732	0.756054	-1.23075	1.74642	0.246193	-0.993056	0.255986	1.06704
33.6683	-0.153413	1.51686	0.0927437	0.745987	-1.26274	1.7989	0.212591	-1.02184	0.241138	1.0918
34.1709	-0.214546	1.52797	0.0643361	0.74482	-1.28867	1.84018	0.168973	-1.05783	0.223153	1.11712
34.6734	-0.272667	1.53416	0.0414416	0.741479	-1.31909	1.88527	0.126413	-1.08765	0.20617	1.14222
35.1759	-0.33451	1.53552	0.017237	0.736437	-1.35372	1.92727	0.0843263	-1.11764	0.186865	1.16718
35.6784	-0.404592	1.54342	-0.0131454	0.74085	-1.38274	1.96049	0.03197	-1.15217	0.16551	1.19282
36.1809	-0.469983	1.54352	-0.0363286	0.741236	-1.41883	1.99976	-0.0183788	-1.17846	0.145317	1.2181
36.6834	-0.538461	1.54173	-0.0641014	0.743548	-1.4566	2.0325	-0.0702194	-1.20753	0.122609	1.24323
37.1859	-0.612847	1.54482	-0.0944207	0.754525	-1.49035	2.06067	-0.13224	-1.23729	0.0991086	1.26928
37.6884	-0.68071	1.53823	-0.117841	0.760456	-1.53276	2.09514	-0.191562	-1.25873	0.0765273	1.29476
38.191	-0.750828	1.53271	-0.148245	0.771797	-1.57427	2.12086	-0.254363	-1.28488	0.0515974	1.32024
38.6935	-0.824507	1.52929	-0.17735	0.78979	-1.61422	2.14694	-0.326821	-1.30784	0.0269093	1.34697
39.196	-0.890052	1.51558	-0.201959	0.802672	-1.66315	2.1776	-0.396122	-1.32453	0.00250489	1.37287
39.6985	-0.957078	1.50536	-0.23464	0.823691	-1.70894	2.19911	-0.470776	-1.3468	-0.0237594	1.39914
40.201	-1.0254	1.49365	-0.262896	0.848353	-1.75596	2.22554	-0.554188	-1.36292	-0.0492272	1.42693
40.7035	-1.08418	1.47231	-0.290471	0.86867	-1.81078	2.25343	-0.634272	-1.37647	-0.0752189	1.4536
41.206	-1.14369	1.45577	-0.325451	0.898547	-1.86065	2.27384	-0.721366	-1.39537	-0.102296	1.48115
41.7085	-1.20231	1.43387	-0.354167	0.928417	-1.91414	2.30233	-0.815882	-1.40698	-0.128609	1.51028
42.2111	-1.2502	1.40401	-0.386311	0.955396	-1.97279	2.32863	-0.907013	-1.42076	-0.156131	1.53794
42.7136	-1.29811	1.37883	-0.423478	0.991877	-2.0255	2.3507	-1.00627	-1.43879	-0.183843	1.56708
43.2161	-1.34312	1.34465	-0.454257	1.02473	-2.08356	2.38164	-1.11112	-1.45057	-0.211451	1.59745
43.7186	-1.37654	1.3048	-0.491887	1.05674	-2.14346	2.40667	-1.21259	-1.46913	-0.240673	1.62603
44.2211	-1.40956	1.26789	-0.531232	1.09666	-2.19758	2.43101	-1.32273	-1.49012	-0.269458	1.65649
44.7236	-1.43822	1.21896	-0.56609	1.12978	-2.25808	2.46185	-1.43626	-1.50783	-0.299486	1.68734
45.2261	-1.45516	1.16654	-0.610091	1.16401	-2.31714	2.48335	-1.5464	-1.53564	-0.331317	1.71602
45.7286	-1.47204	1.11375	-0.652819	1.20291	-2.37188	2.50664	-1.66505	-1.56383	-0.36279	1.74661
46.2312	-1.48397	1.04682	-0.694839	1.23247	-2.43347	2.5312	-1.78447	-1.593	-0.397406	1.77632
46.7337	-1.48496	0.978134	-0.74679	1.26449	-2.49126	2.544	-1.90043	-1.63351	-0.433791	1.80363
47.2362	-1.48707	0.904832	-0.795563	1.2965	-2.54756	2.55958	-2.02416	-1.67271	-0.470768	1.83255
47.7387	-1.48452	0.816859	-0.84836	1.3174	-2.61081	2.56963	-2.14635	-1.71735	-0.512937	1.85922
48.2412	-1.47286	0.728414	-0.910306	1.34074	-2.66926	2.5673	-2.26563	-1.77205	-0.556706	1.88361
48.7437	-1.46448	0.631373	-0.969171	1.35808	-2.7299	2.56669	-2.39235	-1.82447	-0.603028	1.90901
49.2462	-1.4528	0.521384	-1.0372	1.36292	-2.79702	2.55346	-2.51612	-1.88574	-0.656389	1.93093
49.7487	-1.43496	0.412246	-1.11299	1.3682	-2.85957	2.52855	-2.63828	-1.95358	-0.711299	1.95082
50.2513	-1.42352	0.292428	-1.18825	1.36063	-2.92787	2.50172	-2.76752	-2.01915	-0.771444	1.97055
50.7538	-1.41112	0.164278	-1.27706	1.33954	-3.00107	2.45596	-2.89268	-2.09496	-0.839638	1.9856
51.2563	-1.39664	0.0387343	-1.37147	1.31488	-3.07036	2.39967	-3.01746	-2.17252	-0.909397	1.99844
51.7588	-1.39272	-0.0970207	-1.46903	1.27071	-3.14734	2.33538	-3.14855	-2.24874	-0.987164	2.00912
52.2613	-1.39125	-0.235104	-1.58162	1.21235	-3.22599	2.24763	-3.2747	-2.3343	-1.07287	2.01371
52.7638	-1.39289	-0.369569	-1.6967	1.14478	-3.30132	2.14988	-3.40183	-2.41703	-1.16058	2.01514
53.2663	-1.40987	-0.51268	-1.81801	1.05212	-3.38432	2.03668	-3.53439	-2.5002	-1.25884	2.01175
53.7688	-1.43302	-0.652936	-1.95195	0.944882	-3.46548	1.89854	-3.66148	-2.59022	-1.36396	2.00105
54.2714	-1.46439	-0.79014	-2.0849	0.822324	-3.54463	1.75127	-3.79074	-2.67444	-1.47195	1.9861
54.7739	-1.5149	-0.934031	-2.22569	0.672337	-3.63075	1.58388	-3.92409	-2.76152	-1.59185	1.96457
55.2764	-1.57378	-1.07135	-2.37419	0.509617	-3.71267	1.39723	-4.05157	-2.85223	-1.71612	1.93639
55.7789	-1.64411	-1.20718	-2.51966	0.328561	-3.7949	1.20594	-4.18218	-2.93643	-1.84375	1.90453
56.2814	-1.73463	-1.34709	-2.67388	0.123904	-3.88289	0.997866	-4.3156	-3.02569	-1.98225	1.86723
56.7839	-1.83321	-1.47809	-2.83081	-0.0885394	-3.96545	0.783453	-4.44328	-3.11474	-2.12133	1.82636
57.2864	-1.94375	-1.60945	-2.98516	-0.317837	-4.05084	0.571308	-4.57508	-3.19805	-2.26361	1.78421
57.7889	-2.07248	-1.74187	-3.14841	-0.561842	-4.14006	0.350457	-4.70829	-3.28694	-2.41368	1.73969
58.2915	-2.20624	-1.86483	-3.31022	-0.807071	-4.22371	0.13508	-4.83594	-3.37147	-2.56055	1.69511
58.794	-2.3495	-1.99019	-3.4715	-1.06423	-4.31228	-0.0748985	-4.96805	-3.45194	-2.71032	1.6517
59.2965	-2.50593	-2.11395	-3.64047	-1.32559	-4.40225	-0.288118	-5.09978	-3.5368	-2.86411	1.6086
59.799	-2.66231	-2.22942	-3.80524	-1.58279	-4.48743	-0.490212	-5.22618	-3.61433	-3.01224	1.56791
60.3015	-2.82403	-2.34891	-3.97236	-1.84662	-4.5787	-0.688484	-5.35711	-3.69059	-3.16335	1.52996
60.804	-2.99333	-2.46428	-4.14496	-2.10603	-4.66866	-0.886109	-5.48613	-3.76947	-3.31487	1.49427
61.3065	-3.15813	-2.57353	-4.31247	-2.35847	-4.75527	-1.07045	-5.61046	-3.84028	-3.45988	1.46257
61.809	-3.32521	-2.68746	-4.48504	-2.61291	-4.84796	-1.25295	-5.73933	-3.91328	-3.60802	1.43459
62.3116	-3.49611	-2.7953	-4.66	-2.85684	-4.93687	-1.43043	-5.86501	-3.98685	-3.75343	1.41017
62.8141	-3.66017	-2.90006	-4.8305	-3.09305	-5.02436	-1.59486	-5.98695	-4.05384	-3.89298	1.39032
63.3166	-3.82553	-3.00949	-5.0075	-3.32732	-5.1171	-1.7591	-6.11337	-4.12606	-4.03568	1.37429
63.8191	-3.993	-3.11209	-5.18342	-3.54754	-5.20462	-1.91507	-6.23573	-4.1968	-4.17353	1.36214
64.3216	-4.15328	-3.21521	-5.35662	-3.76075	-5.29331	-2.06101	-6.35564	-4.26401	-4.30748	1.35392
64.8241	-4.3154	-3.32233	-5.53602	-3.96883	-5.38624	-2.20834	-6.48001	-4.33809	-4.44441	1.34884
65.3266	-4.47914	-3.42293	-5.71125	-4.16171	-5.47404	-2.346	-6.59994	-4.4089	-4.57549	1.34711
65.8291	-4.63618	-3.52732	-5.88581	-4.34916	-5.56597	-2.4786	-6.71901	-4.48003	-4.70526	1.34789
66.3317	-4.79593	-3.6341	-6.06435	-4.52922	-5.66087	-2.61333	-6.84251	-4.55801	-4.83729	1.35083
66.8342	-4.9568	-3.73544	-6.23632	-4.69505	-5.75176	-2.73861	-6.96154	-4.63203	-4.96344	1.35614
67.3367	-5.1113	-3.8429	-6.40906	-4.85759	-5.84893	-2.86399	-7.08138	-4.71044	-5.0907	1.36227
67.8392	-5.26883	-3.95076	-6.58214	-5.01147	-5.94713	-2.9907	-7.20541	-4.79448	-5.21886	1.36976
68.3417	-5.4264	-4.05526	-6.7475	-5.1538	-6.04277	-3.10941	-7.32506	-4.87545	-5.34196	1.37837
68.8442	-5.57748	-4.16741	-6.91431	-5.2949	-6.14535	-3.23223	-7.44685	-4.96434	-5.46786	1.38627
69.3467	-5.73127	-4.27828	-7.0776	-5.42667	-6.24646	-3.35437	-7.57196	-5.05681	-5.59293	1.39497
69.8492	-5.88368	-4.38864	-7.23345	-5.55026	-6.34638	-3.47112	-7.69244	-5.14825	-5.71428	1.40334
70.3518	-6.02928	-4.50702	-7.39045	-5.67363	-6.45218	-3.59425	-7.81547	-5.2492	-5.83894	1.40986
70.8543	-6.17715	-4.62264	-7.54037	-5.78723	-6.55389	-3.71442	-7.94006	-5.35061	-5.9608	1.41676
71.3568	-6.32244	-4.74037	-7.68384	-5.89584	-6.65545	-3.83262	-8.05924	-5.45276	-6.08032	1.42188
71.8593	-6.46091	-4.86469	-7.82663	-6.00392	-6.76057	-3.95737	-8.18059	-5.56275	-6.20218	1.42468
72.3618	-6.60141	-4.98478	-7.95924	-6.10192	-6.85949	-4.07711	-8.30125	-5.66922	-6.3193	1.42764
72.8643	-6.73828	-5.10852	-8.08623	-6.19737	-6.9591	-4.19798	-8.41568	-5.77705	-6.43503	1.42776
73.3668	-6.86831	-5.23574	-8.20939	-6.29062	-7.0593	-4.32305	-8.53151	-5.88829	-6.55078	1.4259
73.8693	-6.99974	-5.35736	-8.32029	-6.37364	-7.15208	-4.44143	-8.64426	-5.99233	-6.66014	1.42419
74.3719	-7.12595	-5.48277	-8.42607	-6.45547	-7.2458	-4.56255	-8.74993	-6.09711	-6.76821	1.41912
74.8744	-7.24448	-5.60733	-8.5244	-6.53253	-7.33653	-4.68348	-8.85566	-6.19938	-6.87297	1.41303
75.3769	-7.36253	-5.72508	-8.60961	-6.59953	-7.4189	-4.79658	-8.95552	-6.29177	-6.96994	1.40697
75.8794	-7.47246	-5.84517	-8.68949	-6.6655	-7.50102	-4.91196	-9.04683	-6.38305	-7.06444	1.3975
76.3819	-7.57237	-5.9595	-8.75811	-6.72354	-7.57563	-5.02158	-9.13575	-6.46583	-7.15154	1.38802
76.8844	-7.66829	-6.06593	-8.81321	-6.77166	-7.64042	-5.12257	-9.21507	-6.5374	-7.22932	1.37808
77.3869	-7.75185	-6.17188	-8.86099	-6.81743	-7.70172	-5.223	-9.28337	-6.60528	-7.30194	1.36476
77.8894	-7.82168	-6.26728	-8.89288	-6.85175	-7.75017	-5.31182	-9.34556	-6.65977	-7.36261	1.352
78.392	-7.88282	-6.35376	-8.90995	-6.87613	-7.78653	-5.39101	-9.39366	-6.70282	-7.41208	1.33776
78.8945	-7.92667	-6.43587	-8.91526	-6.89559	-7.81451	-5.4647	-9.42747	-6.7387	-7.45235	1.32021
79.397	-7.95263	-6.50302	-8.8996	-6.90025	-7.82417	-5.52133	-9.45073	-6.75712	-7.47611	1.30331
79.8995	-7.9653	-6.55982	-8.86697	-6.89462	-7.81895	-5.5668	-9.45514	-6.76351	-7.48639	1.28386
80.402	-7.95624	-6.60716	-8.81711	-6.88039	-7.79965	-5.60053	-9.44165	-6.7577	-7.48256	1.26154
80.9045	-7.92566	-6.63515	-8.74218	-6.84808	-7.75703	-5.61303	-9.41292	-6.73075	-7.4581	1.23986
81.407	-7.87784	-6.65021	-8.64825	-6.80417	-7.69656	-5.61255	-9.36058	-6.6901	-7.41753	1.21491
81.9095	-7.80425	-6.64952	-8.53199	-6.74653	-7.6162	-5.59425	-9.2866	-6.63134	-7.35759	1.18793
82.4121	-7.70555	-6.62518	-8.38806	-6.66712	-7.50843	-5.5523	-9.19268	-6.54867	-7.2735	1.16148
82.9146	-7.58547	-6.58452	-8.22343	-6.57324	-7.38003	-5.49527	-9.0706	-6.45004	-7.17033	1.13141
83.4171	-7.43509	-6.52188	-8.03189	-6.45938	-7.22639	-5.41475	-8.92338	-6.32778	-7.04257	1.10039
83.9196	-7.25543	-6.43234	-7.81144	-6.32004	-7.04235	-5.30921	-8.75206	-6.18021	-6.88788	1.06972
84.4221	-7.04993	-6.32346	-7.56858	-6.16271	-6.83526	-5.18554	-8.54876	-6.01416	-6.71105	1.03555
84.9246	-6.80966	-6.18757	-7.29505	-5.97948	-6.59831	-5.03322	-8.31777	-5.81998	-6.50513	1.00173
85.4271	-6.53655	-6.0231	-6.99285	-5.76823	-6.3294	-4.85528	-8.05966	-5.60046	-6.27069	0.96824
85.9296	-6.2346	-5.83702	-6.66678	-5.53596	-6.03595	-4.65564	-7.76699	-5.36002	-6.01162	0.932038
86.4322	-5.89517	-5.62013	-6.30777	-5.27318	-5.70963	-4.4237	-7.44573	-5.08869	-5.7205	0.897852
86.9347	-5.5217	-5.37441	-5.92209	-4.98155	-5.35223	-4.16673	-7.09599	-4.79359	-5.40104	0.864416
87.4372	-5.11918	-5.10532	-5.51158	-4.66679	-4.97059	-3.88492	-6.71111	-4.47551	-5.05563	0.82985
87.9397	-4.67926	-4.80312	-5.06818	-4.31876	-4.55559	-3.56969	-6.29918	-4.12599	-4.67747	0.799395
88.4422	-4.20744	-4.47367	-4.60211	-3.94324	-4.11345	-3.2318	-5.8599	-3.75556	-4.2734	0.770638
88.9447	-3.7098	-4.12038	-4.11116	-3.54385	-3.64924	-2.8674	-5.38773	-3.36059	-3.84377	0.742999
89.4472	-3.17802	-3.73411	-3.59057	-3.11091	-3.15396	-2.47203	-4.89326	-2.93639	-3.38366	0.721612
89.9497	-2.62009	-3.3246	-3.0531	-2.65437	-2.63837	-2.05835	-4.37515	-2.49529	-2.90241	0.702958
90.4523	-2.04265	-2.89225	-2.49215	-2.17478	-2.10435	-1.61847	-3.82931	-2.02961	-2.39795	0.687386
90.9548	-1.43716	-2.42989	-1.90864	-1.6645	-1.54466	-1.15392	-3.26858	-1.54062	-1.8685	0.679038
91.4573	-0.814249	-1.9506	-1.31532	-1.13719	-0.974002	-0.67659	-2.68979	-1.04032	-1.32476	0.673472
91.9598	-0.180359	-1.45105	-0.702067	-0.58963	-0.389852	-0.175662	-2.0909	-0.518252	-0.762222	0.671255
92.4623	0.473456	-0.927804	-0.0771522	-0.0182448	0.21125	0.340264	-1.48654	0.0169794	-0.183474	0.675326
92.9648	1.13388	-0.395898	0.550194	0.560921	0.812457	0.863186	-0.871136	0.556963	0.401321	0.680919
93.4673	1.79555	0.152148	1.19107	1.15528	1.42128	1.40429	-0.245373	1.11263	0.99836	0.688364
93.9698	2.46771	0.71442	1.83004	1.76264	2.03542	1.94834	0.375398	1.66865	1.60033	0.700188
94.4724	3.13442	1.27644	2.46489	2.36728	2.63886	2.4941	0.999691	2.22352	2.1999	0.711602
94.9749	3.79225	1.84933	3.10403	2.98054	3.24347	3.04964	1.62364	2.78522	2.80351	0.722721
95.4774	4.45054	2.42475	3.72776	3.59341	3.8401	3.59585	2.23282	3.3346	3.39998	0.736615
95.9799	5.0911	2.99177	4.34282	4.1941	4.41727	4.13976	2.83885	3.87861	3.98679	0.748092
96.4824	5.7136	3.56328	4.95089	4.79612	4.98908	4.68269	3.43441	4.41858	4.56858	0.757655
96.9849	6.32722	4.12464	5.53295	5.38395	5.53998	5.20628	4.00759	4.93628	5.13236	0.769241
97.4874	6.91239	4.67148	6.1032	5.95308	6.06619	5.72444	4.5724	5.44571	5.68111	0.776655
97.9899	7.47262	5.21449	6.65423	6.5148	6.57965	6.2296	5.11809	5.93945	6.21536	0.781736
98.4925	8.01564	5.72858	7.16609	7.04305	7.05538	6.70252	5.62932	6.39897	6.71744	0.790149
98.995	8.51521	6.27694	7.68746	7.60147	7.54977	7.18964	6.15263	6.86951	7.23033	0.783939
99.4975	9.03118	6.72234	8.19236	8.05282	7.94612	7.66543	6.66019	7.3264	7.6996	0.790778
100	9.43889	6.74212	8.33883	8.07272	7.96301	7.80353	6.79108	7.45878	7.82612	0.87221

## Sheet: M1a_LeftLeg_NW
StancePhase	NDevL_Meas1	NDevL_Meas2	NDevL_Meas3	NDevL_Meas4	NDevL_Meas5	NDevL_Meas6	NDevL_Meas7	NDevL_Meas8	NDevL_Mean	NDevL_SD
0	-4.68583	-3.84313	-3.50095	-3.59747	-3.52606	-3.50723	-3.54062	-3.69493	-3.73703	0.400776
0.502513	-4.68872	-3.87174	-3.50771	-3.58832	-3.52035	-3.51518	-3.58189	-3.72465	-3.74982	0.399578
1.00503	-4.68207	-3.91358	-3.51309	-3.59807	-3.52965	-3.5206	-3.62761	-3.75432	-3.76737	0.394333
1.50754	-4.69328	-3.93866	-3.50915	-3.59437	-3.52169	-3.51513	-3.65401	-3.7723	-3.77483	0.399941
2.01005	-4.69841	-3.9627	-3.52667	-3.59199	-3.51103	-3.53001	-3.69541	-3.81173	-3.791	0.399717
2.51256	-4.69592	-3.99919	-3.53486	-3.60577	-3.51196	-3.53467	-3.73588	-3.84161	-3.80748	0.398057
3.01508	-4.71257	-4.01567	-3.54221	-3.60327	-3.49183	-3.5378	-3.76051	-3.87059	-3.81681	0.405755
3.51759	-4.72202	-4.03685	-3.56847	-3.60983	-3.47559	-3.5595	-3.80013	-3.91835	-3.83634	0.407523
4.0201	-4.72632	-4.06376	-3.57941	-3.62694	-3.46478	-3.56589	-3.83367	-3.95106	-3.85148	0.409907
4.52261	-4.74986	-4.06934	-3.5981	-3.62743	-3.4322	-3.58041	-3.85261	-3.99192	-3.86273	0.420363
5.02513	-4.76438	-4.08467	-3.62818	-3.64294	-3.40949	-3.60723	-3.88615	-4.0447	-3.88347	0.425352
5.52764	-4.77541	-4.09784	-3.64056	-3.6615	-3.38523	-3.61772	-3.9087	-4.08088	-3.89598	0.432105
6.03015	-4.80452	-4.09167	-3.66702	-3.66565	-3.34211	-3.6442	-3.91859	-4.13232	-3.90826	0.44634
6.53266	-4.82193	-4.09856	-3.69434	-3.68805	-3.31342	-3.6739	-3.94208	-4.18592	-3.92728	0.455032
7.03518	-4.83652	-4.09576	-3.70588	-3.70523	-3.27661	-3.69044	-3.95036	-4.22536	-3.93577	0.466247
7.53769	-4.86662	-4.07872	-3.7344	-3.71238	-3.22713	-3.72689	-3.94866	-4.28299	-3.94722	0.484451
8.0402	-4.88165	-4.07607	-3.75337	-3.73788	-3.19459	-3.75669	-3.95927	-4.33211	-3.96145	0.495779
8.54271	-4.89393	-4.05787	-3.76263	-3.75094	-3.14887	-3.77978	-3.95162	-4.37246	-3.96476	0.510587
9.04523	-4.9189	-4.03292	-3.78781	-3.76026	-3.09901	-3.82175	-3.9377	-4.42884	-3.9734	0.530988
9.54774	-4.9263	-4.02134	-3.79555	-3.78547	-3.06594	-3.84905	-3.93495	-4.46777	-3.9808	0.542697
10.0503	-4.93212	-3.99067	-3.80204	-3.79353	-3.0167	-3.87787	-3.91238	-4.50501	-3.97879	0.559548
10.5528	-4.94911	-3.9616	-3.81954	-3.80517	-2.97249	-3.92014	-3.88821	-4.55198	-3.98353	0.579407
11.0553	-4.94772	-3.94233	-3.81606	-3.82804	-2.94188	-3.94356	-3.87403	-4.57679	-3.9838	0.589692
11.5578	-4.94729	-3.90309	-3.82014	-3.83214	-2.8945	-3.97639	-3.83971	-4.60721	-3.97756	0.60714
12.0603	-4.95735	-3.87318	-3.82766	-3.84669	-2.86027	-4.01381	-3.8087	-4.63858	-3.97828	0.623994
12.5628	-4.94913	-3.84748	-3.81566	-3.86586	-2.83396	-4.03257	-3.78598	-4.6481	-3.97234	0.632061
13.0653	-4.94471	-3.80391	-3.81792	-3.86738	-2.79295	-4.06582	-3.74359	-4.66858	-3.96311	0.648607
13.5678	-4.94993	-3.77567	-3.81478	-3.88396	-2.77107	-4.09331	-3.70904	-4.68029	-3.95976	0.660513
14.0704	-4.93702	-3.74512	-3.79794	-3.89723	-2.75018	-4.10662	-3.68042	-4.67498	-3.94869	0.665953
14.5729	-4.93029	-3.70162	-3.79812	-3.89646	-2.71931	-4.13581	-3.63328	-4.68252	-3.93718	0.679632
15.0754	-4.93164	-3.67684	-3.78497	-3.91271	-2.71064	-4.15043	-3.59797	-4.67311	-3.92979	0.68521
15.5779	-4.91463	-3.6435	-3.76695	-3.91842	-2.69604	-4.1589	-3.56571	-4.65509	-3.9149	0.687646
16.0804	-4.90539	-3.6042	-3.76412	-3.91624	-2.67807	-4.18085	-3.51681	-4.64825	-3.90174	0.696491
16.5829	-4.90184	-3.58386	-3.74287	-3.93059	-2.68177	-4.18292	-3.483	-4.61988	-3.89084	0.695376
17.0854	-4.8795	-3.55002	-3.72638	-3.92912	-2.67364	-4.18809	-3.44907	-4.59285	-3.87358	0.694639
17.5879	-4.86605	-3.51819	-3.71909	-3.92735	-2.6693	-4.20053	-3.40101	-4.57192	-3.85918	0.697402
18.0905	-4.85582	-3.50237	-3.69246	-3.93889	-2.68236	-4.19193	-3.37046	-4.52934	-3.84545	0.69043
18.593	-4.8268	-3.47027	-3.67873	-3.9318	-2.67954	-4.19404	-3.33639	-4.497	-3.82682	0.686689
19.0955	-4.80797	-3.44784	-3.66564	-3.93185	-2.68687	-4.19441	-3.29126	-4.46337	-3.81115	0.683267
19.598	-4.79019	-3.43579	-3.63683	-3.93962	-2.70429	-4.1768	-3.26502	-4.41256	-3.79514	0.672207
20.1005	-4.75417	-3.4074	-3.62566	-3.92884	-2.70441	-4.17393	-3.23186	-4.3778	-3.77551	0.665855
20.603	-4.72975	-3.39478	-3.60615	-3.93132	-2.71933	-4.15996	-3.19111	-4.334	-3.7583	0.657146
21.1055	-4.70433	-3.38523	-3.57819	-3.93449	-2.73558	-4.13474	-3.16957	-4.28123	-3.74042	0.643963
21.608	-4.66167	-3.36206	-3.56799	-3.92204	-2.73616	-4.12407	-3.13788	-4.24589	-3.71972	0.635322
22.1106	-4.63199	-3.35823	-3.54224	-3.92657	-2.75402	-4.0951	-3.10234	-4.19552	-3.70075	0.622822
22.6131	-4.59946	-3.3497	-3.51712	-3.92437	-2.76462	-4.06382	-3.08529	-4.14633	-3.68134	0.60911
23.1156	-4.55115	-3.33263	-3.50522	-3.91176	-2.76409	-4.04278	-3.05529	-4.11133	-3.65928	0.598473
23.6181	-4.51722	-3.33534	-3.47416	-3.91674	-2.78085	-4.0001	-3.02532	-4.05877	-3.63856	0.584003
24.1206	-4.4788	-3.32647	-3.4525	-3.9084	-2.78327	-3.96406	-3.0122	-4.01716	-3.61786	0.570782
24.6231	-4.42648	-3.31566	-3.4361	-3.89628	-2.78116	-3.93086	-2.98395	-3.98284	-3.59417	0.558614
25.1256	-4.3899	-3.32196	-3.40157	-3.89921	-2.79371	-3.87747	-2.95966	-3.93273	-3.57203	0.544022
25.6281	-4.34745	-3.31191	-3.38285	-3.88415	-2.78733	-3.83765	-2.94981	-3.90066	-3.55023	0.531817
26.1307	-4.29345	-3.30704	-3.36008	-3.87229	-2.78381	-3.79217	-2.92346	-3.86714	-3.52493	0.518995
26.6332	-4.25662	-3.314	-3.32466	-3.8702	-2.78996	-3.73262	-2.90487	-3.82358	-3.50206	0.505963
27.1357	-4.21288	-3.30275	-3.3075	-3.84813	-2.77562	-3.69004	-2.89766	-3.80075	-3.47942	0.49513
27.6382	-4.16034	-3.30316	-3.27786	-3.83547	-2.77101	-3.63441	-2.87342	-3.76812	-3.45297	0.482993
28.1407	-4.1262	-3.3084	-3.24404	-3.8255	-2.76942	-3.57412	-2.86042	-3.73388	-3.43025	0.472741
28.6432	-4.08411	-3.29676	-3.22627	-3.79666	-2.74904	-3.52979	-2.85518	-3.71805	-3.40698	0.463583
29.1457	-4.03598	-3.30151	-3.19048	-3.78178	-2.74356	-3.46787	-2.83323	-3.68668	-3.38014	0.453495
29.6482	-4.00697	-3.30344	-3.1599	-3.762	-2.73382	-3.41162	-2.82545	-3.66277	-3.35824	0.446505
30.1508	-3.96889	-3.29272	-3.13903	-3.72747	-2.70994	-3.36595	-2.82146	-3.65057	-3.3345	0.439318
30.6533	-3.92744	-3.30052	-3.09892	-3.70914	-2.70356	-3.30205	-2.80194	-3.6212	-3.3081	0.432264
31.1558	-3.90531	-3.29839	-3.07205	-3.679	-2.68619	-3.25236	-2.79891	-3.60673	-3.28737	0.428442
31.6583	-3.8729	-3.28999	-3.04607	-3.64056	-2.66151	-3.20472	-2.79566	-3.59454	-3.26324	0.423562
32.1608	-3.83963	-3.29924	-3.00433	-3.61777	-2.65397	-3.14234	-2.77894	-3.56798	-3.23802	0.419934
32.6633	-3.82525	-3.29313	-2.98058	-3.57805	-2.63034	-3.09886	-2.78041	-3.56017	-3.21835	0.418927
33.1658	-3.79926	-3.28818	-2.94862	-3.53771	-2.60738	-3.04806	-2.77781	-3.54473	-3.19397	0.416653
33.6683	-3.77461	-3.29716	-2.9083	-3.50984	-2.59829	-2.98951	-2.76465	-3.52128	-3.17045	0.416247
34.1709	-3.7678	-3.28789	-2.88629	-3.46258	-2.57063	-2.94975	-2.77069	-3.51573	-3.15142	0.417701
34.6734	-3.74793	-3.28704	-2.84897	-3.42251	-2.55151	-2.89498	-2.7692	-3.49439	-3.12707	0.418127
35.1759	-3.73124	-3.29409	-2.81274	-3.38966	-2.54072	-2.84131	-2.76076	-3.47321	-3.10547	0.420273
35.6784	-3.73071	-3.28301	-2.79053	-3.33819	-2.51197	-2.80153	-2.77178	-3.46438	-3.08651	0.423878
36.1809	-3.71553	-3.28622	-2.74956	-3.30071	-2.4983	-2.74263	-2.77233	-3.43522	-3.06256	0.426771
36.6834	-3.70504	-3.29001	-2.71881	-3.26414	-2.48611	-2.69331	-2.77004	-3.41398	-3.04268	0.430591
37.1859	-3.70851	-3.27877	-2.69423	-3.213	-2.4596	-2.64938	-2.78664	-3.3962	-3.02329	0.436165
37.6884	-3.69587	-3.28536	-2.65213	-3.18064	-2.45236	-2.58679	-2.79045	-3.35826	-3.00023	0.441139
38.191	-3.68933	-3.28511	-2.62703	-3.14299	-2.43958	-2.53974	-2.79573	-3.33379	-2.98166	0.445997
38.6935	-3.69445	-3.27541	-2.59896	-3.09759	-2.41864	-2.48802	-2.81846	-3.3028	-2.96179	0.4538
39.196	-3.68242	-3.28412	-2.55925	-3.07311	-2.41811	-2.4225	-2.82668	-3.25647	-2.94033	0.460662
39.6985	-3.67794	-3.27968	-2.53948	-3.03839	-2.40601	-2.37441	-2.8406	-3.22558	-2.92276	0.466617
40.201	-3.68275	-3.27286	-2.50856	-3.00459	-2.3933	-2.31243	-2.86961	-3.17943	-2.90294	0.477613
40.7035	-3.66973	-3.28194	-2.47505	-2.99093	-2.39864	-2.24459	-2.88301	-3.12624	-2.88377	0.486607
41.206	-3.66566	-3.27363	-2.45958	-2.96433	-2.38804	-2.19141	-2.90587	-3.08641	-2.86687	0.494853
41.7085	-3.66846	-3.27032	-2.42758	-2.94786	-2.38417	-2.11804	-2.9404	-3.02608	-2.84786	0.510805
42.2111	-3.65307	-3.27768	-2.40269	-2.94789	-2.39262	-2.04779	-2.95861	-2.96856	-2.83111	0.5228
42.7136	-3.64794	-3.26616	-2.38937	-2.9349	-2.38314	-1.98535	-2.98908	-2.91887	-2.81435	0.535696
43.2161	-3.64722	-3.26609	-2.35813	-2.93989	-2.38637	-1.90099	-3.02673	-2.84815	-2.7967	0.558413
43.7186	-3.62838	-3.2696	-2.34182	-2.95512	-2.39403	-1.82771	-3.04764	-2.78922	-2.78169	0.574413
44.2211	-3.62116	-3.25577	-2.32759	-2.95954	-2.38461	-1.75323	-3.08246	-2.7302	-2.76432	0.594428
44.7236	-3.61616	-3.25785	-2.29837	-2.98687	-2.39164	-1.66038	-3.11912	-2.65441	-2.7481	0.624415
45.2261	-3.59377	-3.25572	-2.28806	-3.01651	-2.39441	-1.5839	-3.13887	-2.5961	-2.73342	0.644874
45.7286	-3.58463	-3.24044	-2.26964	-3.03952	-2.38369	-1.49749	-3.17288	-2.52927	-2.7147	0.673185
46.2312	-3.57589	-3.24272	-2.24267	-3.08657	-2.39046	-1.40094	-3.20276	-2.4537	-2.69946	0.708835
46.7337	-3.55112	-3.23348	-2.23364	-3.12785	-2.38502	-1.32231	-3.21583	-2.39661	-2.68323	0.733161
47.2362	-3.54131	-3.21728	-2.20805	-3.16796	-2.37186	-1.22773	-3.24239	-2.32433	-2.66261	0.768651
47.7387	-3.53022	-3.21727	-2.18216	-3.22946	-2.37428	-1.13439	-3.25891	-2.25344	-2.64752	0.806432
48.2412	-3.50483	-3.20024	-2.16848	-3.27839	-2.35839	-1.0569	-3.25957	-2.19752	-2.62804	0.832869
48.7437	-3.49594	-3.18353	-2.13355	-3.33194	-2.3416	-0.962266	-3.27276	-2.12369	-2.60566	0.872166
49.2462	-3.48411	-3.17908	-2.10623	-3.40074	-2.33572	-0.881305	-3.27128	-2.06153	-2.59	0.907548
49.7487	-3.45974	-3.15509	-2.08196	-3.45212	-2.30822	-0.811378	-3.25656	-2.00755	-2.56658	0.933442
50.2513	-3.45275	-3.13899	-2.03645	-3.5126	-2.28662	-0.728606	-3.25399	-1.93785	-2.54348	0.971672
50.7538	-3.44039	-3.12959	-2.0041	-3.57895	-2.26945	-0.66988	-3.23394	-1.88771	-2.52675	1.00008
51.2563	-3.41639	-3.10158	-1.96444	-3.62506	-2.23091	-0.615451	-3.20494	-1.83711	-2.49949	1.02222
51.7588	-3.4089	-3.08785	-1.90839	-3.68212	-2.20426	-0.556714	-3.18809	-1.77707	-2.47668	1.05388
52.2613	-3.39219	-3.07377	-1.8675	-3.73389	-2.17496	-0.527239	-3.1522	-1.7396	-2.45767	1.07134
52.7638	-3.36347	-3.04436	-1.81043	-3.76503	-2.12802	-0.494913	-3.1122	-1.6929	-2.42641	1.08623
53.2663	-3.34893	-3.03216	-1.74564	-3.80641	-2.09694	-0.468817	-3.08335	-1.64529	-2.40344	1.10609
53.7688	-3.32078	-3.01138	-1.69429	-3.83183	-2.05621	-0.470463	-3.0342	-1.61743	-2.37957	1.10985
54.2714	-3.28008	-2.98004	-1.62192	-3.83899	-2.00414	-0.463505	-2.98538	-1.57381	-2.34348	1.11442
54.7739	-3.25116	-2.96534	-1.55273	-3.85359	-1.96902	-0.472443	-2.94579	-1.53805	-2.31851	1.11892
55.2764	-3.20484	-2.93529	-1.49244	-3.84366	-1.91878	-0.501124	-2.88548	-1.51437	-2.287	1.10823
55.7789	-3.1462	-2.90164	-1.41191	-3.82024	-1.86566	-0.518302	-2.83006	-1.47259	-2.24583	1.10085
56.2814	-3.09757	-2.88231	-1.3454	-3.80029	-1.82848	-0.557481	-2.78183	-1.44593	-2.21741	1.08911
56.7839	-3.02896	-2.84422	-1.28132	-3.75172	-1.77382	-0.603859	-2.71369	-1.42137	-2.17737	1.06566
57.2864	-2.94955	-2.81083	-1.20289	-3.69772	-1.72588	-0.639152	-2.65512	-1.38157	-2.13284	1.04705
57.7889	-2.87965	-2.78741	-1.14578	-3.6445	-1.69044	-0.697201	-2.60143	-1.36112	-2.10094	1.02186
58.2915	-2.7891	-2.74479	-1.0835	-3.5646	-1.63789	-0.748676	-2.52966	-1.33273	-2.05387	0.990299
58.794	-2.69123	-2.71415	-1.01608	-3.48957	-1.60032	-0.792728	-2.47162	-1.29607	-2.00897	0.964311
59.2965	-2.60406	-2.6869	-0.97176	-3.41265	-1.56923	-0.855268	-2.41573	-1.27833	-1.97424	0.931502
59.799	-2.49726	-2.6427	-0.915988	-3.31456	-1.52392	-0.900124	-2.34419	-1.24464	-1.92292	0.897726
60.3015	-2.38791	-2.6153	-0.866044	-3.22955	-1.49908	-0.94386	-2.28962	-1.21179	-1.88039	0.868806
60.804	-2.29089	-2.58382	-0.835793	-3.13822	-1.47337	-0.998421	-2.23395	-1.19294	-1.84343	0.833824
61.3065	-2.17578	-2.54019	-0.791334	-3.03288	-1.43856	-1.02969	-2.16556	-1.15442	-1.79105	0.801809
61.809	-2.06299	-2.51537	-0.763028	-2.94497	-1.42621	-1.06732	-2.11631	-1.12612	-1.75279	0.772756
62.3116	-1.9639	-2.4797	-0.746723	-2.84581	-1.40571	-1.10635	-2.06259	-1.10403	-1.71435	0.739036
62.8141	-1.8485	-2.43894	-0.717771	-2.74102	-1.38281	-1.12266	-1.99965	-1.0639	-1.66441	0.710611
63.3166	-1.74043	-2.41629	-0.712028	-2.65425	-1.38076	-1.15144	-1.95708	-1.04142	-1.63171	0.683138
63.8191	-1.64735	-2.37827	-0.708383	-2.55238	-1.365	-1.17192	-1.90693	-1.01612	-1.5933	0.652817
64.3216	-1.54013	-2.3436	-0.697759	-2.4538	-1.35449	-1.17562	-1.85166	-0.979183	-1.54953	0.628864
64.8241	-1.4452	-2.32381	-0.712512	-2.37051	-1.36052	-1.1947	-1.81722	-0.963123	-1.52345	0.604356
65.3266	-1.36597	-2.28694	-0.71987	-2.27052	-1.35045	-1.19759	-1.7727	-0.936016	-1.48751	0.578737
65.8291	-1.27453	-2.26153	-0.728555	-2.18227	-1.35335	-1.19348	-1.72776	-0.906772	-1.45353	0.559766
66.3317	-1.19943	-2.24531	-0.759168	-2.10407	-1.36668	-1.20362	-1.70341	-0.896749	-1.4348	0.539372
66.8342	-1.13949	-2.21315	-0.775492	-2.01057	-1.36499	-1.19323	-1.66729	-0.870635	-1.40436	0.519257
67.3367	-1.06844	-2.1988	-0.801779	-1.93575	-1.38259	-1.18696	-1.6358	-0.853107	-1.3829	0.505819
67.8392	-1.01645	-2.18666	-0.841882	-1.86442	-1.40336	-1.18985	-1.62393	-0.849225	-1.37197	0.490556
68.3417	-0.977781	-2.16282	-0.865415	-1.78229	-1.41328	-1.17249	-1.59937	-0.829215	-1.35033	0.47657
68.8442	-0.928488	-2.16078	-0.906193	-1.72321	-1.44615	-1.1691	-1.58448	-0.827584	-1.34325	0.469163
69.3467	-0.899985	-2.15426	-0.950662	-1.66092	-1.47497	-1.16733	-1.58728	-0.831753	-1.34089	0.45961
69.8492	-0.882362	-2.14294	-0.981791	-1.59469	-1.49948	-1.15067	-1.57709	-0.824854	-1.33174	0.451925
70.3518	-0.854785	-2.15452	-1.03451	-1.5527	-1.54736	-1.15472	-1.58101	-0.842466	-1.34026	0.45046
70.8543	-0.849677	-2.15631	-1.08116	-1.50198	-1.58535	-1.15294	-1.59963	-0.85715	-1.34802	0.446451
71.3568	-0.853428	-2.16168	-1.12209	-1.45574	-1.62714	-1.14605	-1.60558	-0.869103	-1.3551	0.444539
71.8593	-0.848798	-2.1878	-1.18455	-1.43169	-1.68989	-1.1623	-1.62947	-0.905844	-1.38004	0.448181
72.3618	-0.868719	-2.20103	-1.23367	-1.39571	-1.73985	-1.16749	-1.66473	-0.932066	-1.40041	0.448839
72.8643	-0.896027	-2.22624	-1.28706	-1.37284	-1.80247	-1.17951	-1.68883	-0.965107	-1.42726	0.451564
73.3668	-0.917316	-2.26723	-1.35773	-1.36733	-1.88171	-1.21213	-1.73459	-1.01777	-1.46948	0.458989
73.8693	-0.965328	-2.29513	-1.41247	-1.34979	-1.94897	-1.23213	-1.78865	-1.05607	-1.50607	0.46318
74.3719	-1.01945	-2.34216	-1.48191	-1.35308	-2.03721	-1.27031	-1.83449	-1.11029	-1.55611	0.469346
74.8744	-1.07016	-2.39818	-1.56178	-1.36739	-2.13639	-1.32261	-1.9054	-1.17562	-1.61719	0.479443
75.3769	-1.14914	-2.44399	-1.62886	-1.37316	-2.22771	-1.36537	-1.98177	-1.22807	-1.67476	0.486435
75.8794	-1.23248	-2.5138	-1.71915	-1.40559	-2.34585	-1.43471	-2.05374	-1.3034	-1.75109	0.495253
76.3819	-1.31463	-2.58539	-1.81214	-1.44244	-2.46832	-1.50985	-2.15312	-1.38075	-1.83333	0.507491
76.8844	-1.42554	-2.65257	-1.90019	-1.47731	-2.58917	-1.58282	-2.25486	-1.45226	-1.91684	0.516836
77.3869	-1.53852	-2.746	-2.01542	-1.54186	-2.73886	-1.68599	-2.35615	-1.55051	-2.02166	0.527697
77.8894	-1.65216	-2.83535	-2.12597	-1.60529	-2.88649	-1.7873	-2.48566	-1.64394	-2.12777	0.541639
78.392	-1.79425	-2.92851	-2.24157	-1.67566	-3.04003	-1.89655	-2.61432	-1.74272	-2.2417	0.552474
78.8945	-1.93619	-3.04747	-2.38232	-1.77588	-3.22073	-2.03419	-2.74663	-1.8679	-2.37641	0.564474
79.397	-2.081	-3.15886	-2.51348	-1.87193	-3.39483	-2.16521	-2.90679	-1.98489	-2.50962	0.579065
79.8995	-2.25426	-3.28314	-2.65983	-1.98497	-3.58274	-2.31467	-3.06347	-2.11907	-2.65777	0.58975
80.402	-2.42633	-3.42973	-2.82497	-2.12517	-3.79311	-2.48625	-3.22818	-2.27451	-2.82353	0.601421
80.9045	-2.60465	-3.56766	-2.98038	-2.26103	-3.99516	-2.65128	-3.41951	-2.42244	-2.98776	0.614736
81.407	-2.81211	-3.72615	-3.15973	-2.42295	-4.21808	-2.84382	-3.60542	-2.597	-3.17316	0.623157
81.9095	-3.01812	-3.90048	-3.34956	-2.60638	-4.45677	-3.05033	-3.8037	-2.78456	-3.37124	0.632776
82.4121	-3.23393	-4.06751	-3.53472	-2.78762	-4.68862	-3.25565	-4.02631	-2.96972	-3.57051	0.642817
82.9146	-3.47864	-4.26035	-3.74909	-3.00074	-4.94642	-3.49394	-4.2422	-3.18674	-3.79477	0.64763
83.4171	-3.72087	-4.46162	-3.96566	-3.22749	-5.21236	-3.73777	-4.47437	-3.40823	-4.02605	0.654362
83.9196	-3.97507	-4.66007	-4.18618	-3.45613	-5.47544	-3.98888	-4.72768	-3.63592	-4.26317	0.660284
84.4221	-4.25608	-4.88734	-4.43604	-3.71864	-5.76616	-4.27243	-4.97365	-3.89545	-4.52572	0.661559
84.9246	-4.53264	-5.11661	-4.68175	-3.98685	-6.05724	-4.55429	-5.2391	-4.15289	-4.79017	0.665338
85.4271	-4.82228	-5.35014	-4.9411	-4.26285	-6.35081	-4.85217	-5.5216	-4.4263	-5.0659	0.66698
85.9296	-5.13593	-5.61245	-5.2246	-4.57108	-6.67003	-5.17586	-5.79656	-4.7263	-5.3641	0.66513
86.4322	-5.44343	-5.87159	-5.50077	-4.87839	-6.98323	-5.49345	-6.09296	-5.02119	-5.66063	0.665707
86.9347	-5.76522	-6.14227	-5.79829	-5.19972	-7.3049	-5.83336	-6.40129	-5.34006	-5.97314	0.663089
87.4372	-6.1084	-6.43745	-6.11028	-5.54768	-7.6472	-6.18797	-6.70209	-5.67587	-6.30212	0.658599
87.9397	-6.44443	-6.72561	-6.41507	-5.88977	-7.9794	-6.53555	-7.02489	-6.00669	-6.62767	0.655953
88.4422	-6.79608	-7.03095	-6.74428	-6.25046	-8.32518	-6.90749	-7.35409	-6.36433	-6.97161	0.64999
88.9447	-7.16634	-7.35314	-7.07575	-6.62845	-8.68372	-7.2814	-7.67615	-6.72599	-7.32387	0.644027
89.4472	-7.52843	-7.66636	-7.40242	-6.99716	-9.03003	-7.65063	-8.01959	-7.08446	-7.67239	0.639136
89.9497	-7.90646	-7.99968	-7.7504	-7.38552	-9.39227	-8.04118	-8.3634	-7.46563	-8.03807	0.631863
90.4523	-8.29892	-8.33969	-8.08833	-7.77891	-9.7571	-8.42189	-8.70011	-7.8375	-8.40281	0.626254
90.9548	-8.68092	-8.67025	-8.42463	-8.16075	-10.1091	-8.80154	-9.05526	-8.2085	-8.76386	0.620922
91.4573	-9.07698	-9.0199	-8.77355	-8.55918	-10.4757	-9.1941	-9.40364	-8.59254	-9.13694	0.614827
91.9598	-9.48109	-9.36499	-9.10278	-8.9498	-10.8338	-9.56751	-9.74385	-8.95696	-9.5001	0.61145
92.4623	-9.87047	-9.70114	-9.43316	-9.32831	-11.1795	-9.9426	-10.0976	-9.32262	-9.85942	0.607493
92.9648	-10.2693	-10.0514	-9.76431	-9.71772	-11.5349	-10.3185	-10.4373	-9.68857	-10.2227	0.604623
93.4673	-10.6676	-10.3863	-10.0707	-10.0885	-11.8716	-10.6699	-10.7676	-10.029	-10.5689	0.604785
93.9698	-11.045	-10.7129	-10.3797	-10.4482	-12.1968	-11.0237	-11.106	-10.3708	-10.9104	0.603499
94.4724	-11.4252	-11.0456	-10.6771	-10.8112	-12.5243	-11.3651	-11.4241	-10.6991	-11.2465	0.605238
94.9749	-11.7953	-11.354	-10.9494	-11.1473	-12.825	-11.6807	-11.7324	-10.9999	-11.5605	0.60935
95.4774	-12.1385	-11.6553	-11.2236	-11.474	-13.1154	-11.9964	-12.0431	-11.2997	-11.8682	0.611207
95.9799	-12.4784	-11.9534	-11.4753	-11.795	-13.3989	-12.2874	-12.3288	-11.5734	-12.1613	0.617573
96.4824	-12.8002	-12.2224	-11.7057	-12.0843	-13.6503	-12.5548	-12.6043	-11.8221	-12.4305	0.624382
96.9849	-13.0908	-12.4865	-11.935	-12.366	-13.8923	-12.8173	-12.8769	-12.0653	-12.6913	0.628364
97.4874	-13.3738	-12.7393	-12.1352	-12.6334	-14.1184	-13.047	-13.1206	-12.2751	-12.9304	0.637407
97.9899	-13.6334	-12.9626	-12.321	-12.8685	-14.3104	-13.2577	-13.3542	-12.466	-13.1467	0.64397
98.4925	-13.8597	-13.181	-12.4997	-13.0956	-14.4923	-13.4558	-13.5773	-12.6454	-13.3508	0.648094
98.995	-14.0744	-13.4005	-12.6539	-13.3214	-14.6632	-13.6241	-13.7783	-12.7955	-13.5389	0.656569
99.4975	-14.2786	-13.5606	-12.8053	-13.485	-14.7799	-13.7833	-13.9742	-12.9382	-13.7006	0.657863
100	-14.4209	-13.5768	-12.8554	-13.5014	-14.7934	-13.8354	-14.0324	-12.9856	-13.7502	0.665724

## Sheet: M1a_RightLeg_NH
StancePhase	NEleR_Meas1	NEleR_Meas2	NEleR_Meas3	NEleR_Meas4	NEleR_Meas5	NEleR_Meas6	NEleR_Meas7	NEleR_Meas8	NEleR_Mean	NEleR_SD
0	0.766823	1.99243	0.938611	1.28337	1.71611	1.68369	1.55244	1.45262	1.42326	0.410653
0.502513	0.689179	1.92175	0.840857	1.17118	1.6026	1.60683	1.44241	1.35389	1.32859	0.412214
1.00503	0.606794	1.83608	0.752091	1.072	1.49811	1.50213	1.34282	1.21588	1.22824	0.408468
1.50754	0.541319	1.76438	0.683258	0.989991	1.4141	1.41527	1.25818	1.10016	1.14583	0.40454
2.01005	0.478055	1.69462	0.617908	0.916589	1.33293	1.33901	1.17982	0.995614	1.06932	0.401349
2.51256	0.42909	1.63809	0.562728	0.849741	1.26221	1.27799	1.10543	0.906531	1.00398	0.398684
3.01508	0.384198	1.58555	0.523056	0.800643	1.20767	1.22277	1.04629	0.824152	0.949292	0.39543
3.51759	0.348561	1.53964	0.488468	0.761376	1.15885	1.18382	0.994147	0.759077	0.904243	0.392417
4.0201	0.326832	1.50855	0.469373	0.732322	1.12678	1.15921	0.949337	0.709446	0.872731	0.389839
4.52261	0.308925	1.48176	0.463494	0.722616	1.10912	1.1421	0.921158	0.669064	0.85228	0.386878
5.02513	0.306118	1.46504	0.464854	0.722237	1.09983	1.14415	0.899456	0.649332	0.843877	0.383609
5.52764	0.314368	1.46368	0.484761	0.734936	1.11058	1.15732	0.888537	0.64244	0.849579	0.381176
6.03015	0.329573	1.46707	0.514288	0.766061	1.13211	1.18037	0.894116	0.647279	0.866358	0.378153
6.53266	0.36246	1.48291	0.553936	0.804218	1.16495	1.2221	0.905213	0.672223	0.896001	0.374814
7.03518	0.402379	1.51272	0.610946	0.855725	1.21645	1.27049	0.928981	0.705549	0.937905	0.372851
7.53769	0.45309	1.54591	0.673117	0.921433	1.27392	1.32984	0.966632	0.751422	0.98942	0.369553
8.0402	0.51895	1.59133	0.747228	0.990236	1.34421	1.40328	1.00775	0.812728	1.05196	0.366394
8.54271	0.588365	1.64661	0.833236	1.07065	1.42705	1.47832	1.06152	0.87742	1.1229	0.364395
9.04523	0.671209	1.70233	0.92071	1.15887	1.51144	1.56398	1.12448	0.954163	1.2009	0.360011
9.54774	0.762828	1.76849	1.02015	1.24593	1.60796	1.65642	1.18846	1.03917	1.28618	0.356591
10.0503	0.85713	1.83926	1.12375	1.34173	1.70826	1.747	1.26366	1.12398	1.37559	0.353111
10.5528	0.964648	1.90788	1.22764	1.43825	1.80809	1.84666	1.34239	1.21896	1.46931	0.346893
11.0553	1.07363	1.98486	1.34132	1.53077	1.91704	1.94533	1.42033	1.31421	1.56593	0.34254
11.5578	1.1869	2.06142	1.45202	1.6292	2.02171	2.04126	1.50725	1.40775	1.66344	0.336417
12.0603	1.30905	2.13429	1.56425	1.72255	2.12675	2.14321	1.59225	1.50786	1.76253	0.328676
12.5628	1.4271	2.21343	1.68146	1.81142	2.23565	2.23767	1.67579	1.60133	1.86048	0.323186
13.0653	1.55114	2.28782	1.79108	1.90379	2.33558	2.33036	1.76547	1.69356	1.95735	0.314716
13.5678	1.67618	2.35815	1.90387	1.98723	2.4379	2.42411	1.84881	1.78726	2.05294	0.307027
14.0704	1.7952	2.43275	2.01478	2.06753	2.53753	2.50632	1.9312	1.87022	2.14444	0.300942
14.5729	1.91953	2.49936	2.11716	2.14889	2.62806	2.58821	2.01656	1.95331	2.23389	0.292039
15.0754	2.0365	2.56267	2.22293	2.2194	2.72197	2.66514	2.09285	2.0321	2.3192	0.286353
15.5779	2.14937	2.62836	2.32028	2.28885	2.80743	2.72993	2.16954	2.09967	2.39918	0.280772
16.0804	2.26335	2.68412	2.41176	2.35665	2.88744	2.79523	2.24597	2.16827	2.4766	0.274044
16.5829	2.3651	2.73823	2.50437	2.4133	2.96938	2.85018	2.31256	2.22746	2.54757	0.271698
17.0854	2.46625	2.79296	2.58472	2.47087	3.03987	2.89575	2.38123	2.27814	2.61372	0.268042
17.5879	2.56192	2.8372	2.66329	2.52389	3.10994	2.94117	2.44653	2.3293	2.67665	0.265591
18.0905	2.64586	2.88186	2.73838	2.56692	3.17801	2.97314	2.50289	2.36806	2.73189	0.267046
18.593	2.7308	2.92536	2.80122	2.61223	3.23542	3.00038	2.5624	2.40278	2.78382	0.266631
19.0955	2.80404	2.95884	2.86529	2.65031	3.29596	3.02518	2.61552	2.43572	2.83136	0.269248
19.598	2.87029	2.99461	2.92077	2.68081	3.34965	3.0365	2.66163	2.45608	2.87129	0.274232
20.1005	2.93531	3.02731	2.96783	2.71402	3.39662	3.04759	2.71091	2.47662	2.90953	0.277578
20.603	2.9861	3.05124	3.01658	2.738	3.44698	3.05287	2.75137	2.49193	2.94188	0.28467
21.1055	3.03555	3.07879	3.05365	2.75759	3.48692	3.04758	2.78765	2.49722	2.96812	0.292335
21.608	3.07881	3.10135	3.08819	2.77931	3.52544	3.04475	2.82633	2.5051	2.99366	0.299003
22.1106	3.11049	3.11692	3.12206	2.79086	3.56413	3.03309	2.85505	2.50455	3.01214	0.309182
22.6131	3.14393	3.13673	3.14467	2.80146	3.59183	3.01584	2.8829	2.49856	3.02699	0.318387
23.1156	3.16655	3.14975	3.16983	2.81278	3.62228	3.00128	2.91158	2.49524	3.04116	0.327403
23.6181	3.18393	3.15792	3.19029	2.81432	3.6478	2.97657	2.93037	2.48201	3.0479	0.339004
24.1206	3.20187	3.17018	3.20321	2.8181	3.66516	2.95176	2.95118	2.46868	3.05377	0.348552
24.6231	3.20772	3.17423	3.22072	2.82067	3.68653	2.92766	2.97052	2.45615	3.05803	0.358696
25.1256	3.21479	3.17578	3.22992	2.81507	3.6985	2.89448	2.98119	2.43488	3.05558	0.369968
25.6281	3.2181	3.18055	3.23723	2.81406	3.7074	2.86562	2.99599	2.41801	3.05462	0.378785
26.1307	3.21271	3.17623	3.24756	2.80967	3.7181	2.83435	3.0069	2.39906	3.05057	0.388704
26.6332	3.212	3.17169	3.24859	2.79963	3.71773	2.7974	3.01144	2.37477	3.04166	0.398158
27.1357	3.2035	3.16891	3.25308	2.79538	3.7192	2.76692	3.02116	2.35703	3.03565	0.405521
27.6382	3.19315	3.1568	3.25663	2.78585	3.71777	2.73119	3.02479	2.33435	3.02507	0.413995
28.1407	3.18667	3.14657	3.25323	2.77388	3.70706	2.69459	3.02502	2.31084	3.01223	0.420741
28.6432	3.17174	3.13624	3.25619	2.76776	3.70055	2.66395	3.03017	2.29318	3.00248	0.426242
29.1457	3.16169	3.11708	3.25391	2.75528	3.6861	2.62679	3.02769	2.26899	2.98719	0.432279
29.6482	3.1515	3.10143	3.24952	2.74394	3.66683	2.5936	3.02493	2.24838	2.97252	0.435954
30.1508	3.13636	3.08355	3.2508	2.73763	3.65049	2.56371	3.02565	2.23068	2.95986	0.439223
30.6533	3.1293	3.05791	3.24437	2.72504	3.62322	2.52823	3.01804	2.20692	2.94163	0.44214
31.1558	3.11785	3.03679	3.24111	2.71713	3.59615	2.50009	3.01294	2.18975	2.92648	0.442738
31.6583	3.10764	3.01131	3.23979	2.7128	3.56774	2.4715	3.0089	2.17146	2.91139	0.443537
32.1608	3.10407	2.97975	3.23147	2.70352	3.52885	2.44006	2.99683	2.14952	2.89176	0.443287
32.6633	3.09468	2.95313	3.22984	2.70189	3.49339	2.41678	2.98921	2.13475	2.87671	0.441363
33.1658	3.09236	2.92043	3.2253	2.70206	3.45127	2.3895	2.97963	2.11505	2.85945	0.440172
33.6683	3.09197	2.88393	3.21752	2.69965	3.40232	2.3634	2.96324	2.09529	2.83967	0.43765
34.1709	3.0884	2.85232	3.21676	2.70685	3.35669	2.34411	2.95211	2.0809	2.82477	0.43447
34.6734	3.09441	2.81358	3.20953	2.71404	3.30049	2.31973	2.936	2.05978	2.80595	0.432475
35.1759	3.0974	2.77367	3.20425	2.72165	3.24247	2.30141	2.91513	2.04269	2.78733	0.429046
35.6784	3.10263	2.73807	3.20308	2.73951	3.18432	2.28766	2.89921	2.02785	2.77279	0.426261
36.1809	3.11539	2.69492	3.19483	2.75582	3.11489	2.2709	2.87585	2.0074	2.75375	0.424991
36.6834	3.12294	2.65318	3.19283	2.7756	3.04763	2.26422	2.85028	1.994	2.73759	0.422599
37.1859	3.13784	2.61461	3.19015	2.80478	2.97514	2.25948	2.82813	1.97927	2.72367	0.422809
37.6884	3.15482	2.56866	3.18307	2.83108	2.89411	2.25572	2.79693	1.962	2.7058	0.424852
38.191	3.16833	2.52637	3.18366	2.86338	2.8164	2.2634	2.766	1.95238	2.69249	0.427135
38.6935	3.19093	2.48569	3.17914	2.90265	2.72912	2.27048	2.73604	1.93824	2.67903	0.434408
39.196	3.20966	2.43842	3.17488	2.93809	2.63826	2.28281	2.69664	1.92544	2.66302	0.443566
39.6985	3.22933	2.3966	3.17623	2.981	2.54868	2.30484	2.6597	1.91822	2.65182	0.455332
40.201	3.25502	2.35463	3.17036	3.02722	2.44825	2.32462	2.62095	1.90481	2.63823	0.473282
40.7035	3.27339	2.30749	3.16929	3.06901	2.34943	2.35291	2.57386	1.89608	2.62393	0.492592
41.206	3.29669	2.26702	3.16913	3.11833	2.24816	2.38661	2.53096	1.88883	2.61322	0.516482
41.7085	3.31923	2.22476	3.16285	3.16619	2.13892	2.41778	2.48384	1.87566	2.59865	0.545031
42.2111	3.33488	2.17933	3.16358	3.20915	2.0348	2.45841	2.43094	1.86865	2.58497	0.574063
42.7136	3.35607	2.14132	3.15991	3.25767	1.92522	2.49864	2.38327	1.85818	2.57254	0.607675
43.2161	3.36931	2.10031	3.15382	3.29911	1.81367	2.53704	2.32974	1.84375	2.55584	0.642388
43.7186	3.37922	2.05857	3.15343	3.33485	1.70787	2.58271	2.27386	1.83445	2.54062	0.676866
44.2211	3.3907	2.02436	3.14499	3.37185	1.59585	2.62193	2.22326	1.81757	2.52382	0.713726
44.7236	3.38995	1.98618	3.1384	3.39559	1.48806	2.66041	2.16604	1.79968	2.50304	0.748073
45.2261	3.3892	1.94961	3.13281	3.41198	1.38373	2.70085	2.11001	1.78362	2.48273	0.781486
45.7286	3.3822	1.91979	3.11812	3.42309	1.27513	2.73013	2.05819	1.75779	2.45805	0.813666
46.2312	3.36246	1.88531	3.10728	3.41497	1.17497	2.75904	1.9997	1.73326	2.42962	0.840832
46.7337	3.3421	1.85457	3.09048	3.39765	1.07497	2.7824	1.94529	1.70531	2.3991	0.865892
47.2362	3.30684	1.82921	3.06559	3.36807	0.975037	2.79221	1.89299	1.66728	2.36215	0.886014
47.7387	3.26136	1.79897	3.04245	3.31615	0.884406	2.80056	1.83481	1.63087	2.3212	0.900322
48.2412	3.21022	1.77406	3.00657	3.25479	0.791193	2.7959	1.7827	1.58549	2.27512	0.911167
48.7437	3.13977	1.75227	2.96494	3.17651	0.70256	2.77853	1.73015	1.53212	2.22211	0.915133
49.2462	3.06317	1.72511	2.91966	3.07729	0.62034	2.75727	1.6733	1.47908	2.1644	0.914253
49.7487	2.97438	1.70343	2.85849	2.97005	0.534467	2.71834	1.62322	1.41387	2.09953	0.909114
50.2513	2.86876	1.68122	2.79447	2.84428	0.456249	2.67027	1.56995	1.34478	2.02875	0.897651
50.7538	2.75955	1.65252	2.7209	2.70263	0.379737	2.61517	1.5142	1.2737	1.9523	0.88318
51.2563	2.63411	1.62799	2.63391	2.55569	0.301479	2.54227	1.4645	1.19091	1.86886	0.864701
51.7588	2.49982	1.59862	2.5462	2.39241	0.232037	2.46499	1.40921	1.10896	1.78153	0.842303
52.2613	2.36222	1.56217	2.44575	2.22153	0.160721	2.37798	1.3538	1.02297	1.68839	0.818697
52.7638	2.21067	1.52852	2.33873	2.04936	0.0921633	2.27724	1.30323	0.929476	1.59117	0.79237
53.2663	2.05972	1.48699	2.23121	1.86628	0.0313036	2.17584	1.24649	0.840529	1.49229	0.764834
53.7688	1.90458	1.43952	2.11157	1.68423	-0.0325302	2.06316	1.19299	0.746388	1.38874	0.737201
54.2714	1.74286	1.39402	1.99219	1.50398	-0.0892884	1.94322	1.1432	0.650478	1.28508	0.708543
54.7739	1.58722	1.33905	1.86986	1.31808	-0.141917	1.82414	1.08826	0.56009	1.1806	0.68046
55.2764	1.42632	1.28016	1.73858	1.139	-0.196645	1.69423	1.03927	0.464071	1.07312	0.653012
55.7789	1.26694	1.22224	1.61126	0.962316	-0.242729	1.56371	0.991879	0.371226	0.968356	0.626244
56.2814	1.11336	1.15414	1.47764	0.783832	-0.289678	1.43328	0.940272	0.281939	0.861848	0.601066
56.7839	0.954985	1.08427	1.34027	0.614983	-0.336686	1.29438	0.895464	0.187534	0.754399	0.577557
57.2864	0.803988	1.01401	1.20697	0.447551	-0.37713	1.15975	0.849125	0.0992745	0.650441	0.55616
57.7889	0.654834	0.933637	1.06569	0.281333	-0.422872	1.02304	0.79969	0.0109662	0.543289	0.537065
58.2915	0.504075	0.853487	0.926114	0.125292	-0.46647	0.881817	0.756529	-0.080503	0.437543	0.520766
58.794	0.362427	0.771395	0.787819	-0.0308978	-0.508472	0.747059	0.708849	-0.165099	0.334135	0.507263
59.2965	0.21846	0.680035	0.64265	-0.183484	-0.557757	0.608105	0.659583	-0.253215	0.226797	0.496473
59.799	0.0775985	0.590607	0.502878	-0.327039	-0.603711	0.469331	0.614925	-0.341476	0.122889	0.488926
60.3015	-0.0567436	0.497771	0.360614	-0.472161	-0.653977	0.336535	0.563378	-0.424501	0.0188646	0.483981
60.804	-0.195086	0.397374	0.215344	-0.611749	-0.710483	0.198762	0.511883	-0.513315	-0.0884088	0.481642
61.3065	-0.326546	0.300307	0.0764138	-0.744427	-0.764605	0.0655495	0.462467	-0.599458	-0.191287	0.481996
61.809	-0.456614	0.198702	-0.0674137	-0.879269	-0.827682	-0.0640296	0.404874	-0.68395	-0.296923	0.484208
62.3116	-0.588982	0.0918096	-0.209091	-1.00698	-0.893956	-0.197403	0.348873	-0.774695	-0.403803	0.488232
62.8141	-0.713789	-0.0109553	-0.346205	-1.13024	-0.960955	-0.323255	0.292021	-0.861111	-0.506811	0.493785
63.3166	-0.842013	-0.119141	-0.488085	-1.25522	-1.03841	-0.448519	0.227038	-0.950107	-0.614307	0.500245
63.8191	-0.96875	-0.230181	-0.623685	-1.37206	-1.11579	-0.574726	0.164884	-1.04376	-0.720509	0.507354
64.3216	-1.09079	-0.337006	-0.758175	-1.48692	-1.19798	-0.692575	0.0991683	-1.13308	-0.824669	0.515063
64.8241	-1.21807	-0.449802	-0.894859	-1.60235	-1.28864	-0.812316	0.0268485	-1.22835	-0.933442	0.522878
65.3266	-1.34019	-0.563037	-1.02372	-1.70955	-1.37762	-0.929241	-0.0418052	-1.32531	-1.03881	0.530526
65.8291	-1.4621	-0.672549	-1.15473	-1.81719	-1.47461	-1.03901	-0.115986	-1.41973	-1.14449	0.538505
66.3317	-1.58697	-0.78807	-1.2839	-1.92408	-1.57552	-1.15157	-0.194177	-1.52169	-1.25325	0.545974
66.8342	-1.70509	-0.901729	-1.40655	-2.02395	-1.67517	-1.25786	-0.268633	-1.62238	-1.35767	0.553139
67.3367	-1.8264	-1.0125	-1.53271	-2.12659	-1.78312	-1.35978	-0.349819	-1.72365	-1.46432	0.56067
67.8392	-1.94578	-1.12865	-1.65313	-2.22734	-1.88968	-1.46379	-0.43211	-1.83186	-1.57154	0.567178
68.3417	-2.05981	-1.24075	-1.77027	-2.32318	-1.99671	-1.55973	-0.511486	-1.93666	-1.67483	0.573821
68.8442	-2.17738	-1.35075	-1.88969	-2.42322	-2.10917	-1.65487	-0.597854	-2.04502	-1.78099	0.580597
69.3467	-2.28834	-1.46456	-2.00131	-2.51983	-2.21633	-1.75009	-0.682469	-2.15719	-1.88501	0.586045
69.8492	-2.39699	-1.57206	-2.11329	-2.61345	-2.32557	-1.83738	-0.765542	-2.26486	-1.98614	0.592191
70.3518	-2.50597	-1.67776	-2.22458	-2.71082	-2.43486	-1.92656	-0.854761	-2.37724	-2.08907	0.597669
70.8543	-2.60598	-1.78468	-2.32869	-2.80268	-2.53692	-2.01257	-0.939795	-2.48862	-2.18749	0.601891
71.3568	-2.70601	-1.88309	-2.43557	-2.89272	-2.64059	-2.09198	-1.02485	-2.59544	-2.28378	0.606963
71.8593	-2.80115	-1.97945	-2.53796	-2.98432	-2.73784	-2.17358	-1.1141	-2.70574	-2.37927	0.610295
72.3618	-2.88794	-2.07393	-2.63543	-3.06818	-2.82756	-2.24813	-1.19725	-2.81013	-2.46857	0.612883
72.8643	-2.97457	-2.15807	-2.73473	-3.15039	-2.91572	-2.31759	-1.28146	-2.91055	-2.55539	0.615884
73.3668	-3.05146	-2.23967	-2.8256	-3.23053	-2.99196	-2.38659	-1.36664	-3.01114	-2.63795	0.616441
73.8693	-3.1223	-2.31615	-2.91323	-3.30069	-3.06104	-2.44482	-1.44398	-3.10196	-2.71302	0.617047
74.3719	-3.18953	-2.38102	-2.99806	-3.36816	-3.12338	-2.4986	-1.52214	-3.18921	-2.78376	0.617257
74.8744	-3.24402	-2.44257	-3.07134	-3.42895	-3.17047	-2.54698	-1.59681	-3.2717	-2.8466	0.615069
75.3769	-3.29376	-2.49584	-3.14105	-3.47755	-3.21019	-2.58207	-1.66204	-3.34191	-2.90055	0.61356
75.8794	-3.33396	-2.53667	-3.20129	-3.52121	-3.23728	-2.61228	-1.72647	-3.40767	-2.9471	0.610702
76.3819	-3.36057	-2.57309	-3.2483	-3.5531	-3.24816	-2.63187	-1.7826	-3.46289	-2.98257	0.606021
76.8844	-3.38095	-2.59827	-3.2889	-3.57075	-3.25012	-2.63779	-1.82802	-3.50444	-3.0074	0.602024
77.3869	-3.38574	-2.61054	-3.31355	-3.58024	-3.23428	-2.63792	-1.87003	-3.53895	-3.02141	0.59583
77.8894	-3.3776	-2.61702	-3.32437	-3.57313	-3.20291	-2.62355	-1.89909	-3.55744	-3.02189	0.588551
78.392	-3.35903	-2.60948	-3.32407	-3.55007	-3.15946	-2.59697	-1.91636	-3.56164	-3.00964	0.581357
78.8945	-3.32098	-2.58867	-3.30328	-3.5154	-3.09471	-2.56272	-1.92666	-3.55487	-2.98341	0.571683
79.397	-3.27094	-2.56006	-3.26857	-3.46027	-3.01538	-2.51128	-1.9198	-3.52799	-2.94179	0.561696
79.8995	-3.20525	-2.51451	-3.21743	-3.38837	-2.91941	-2.44917	-1.90008	-3.48676	-2.88512	0.551234
80.402	-3.1197	-2.45499	-3.14411	-3.30187	-2.80066	-2.37585	-1.8693	-3.43047	-2.81212	0.53904
80.9045	-3.02252	-2.38491	-3.05684	-3.19245	-2.66752	-2.28385	-1.81797	-3.35253	-2.72232	0.527412
81.407	-2.90541	-2.29497	-2.94883	-3.06622	-2.51301	-2.18188	-1.75292	-3.26117	-2.61555	0.515545
81.9095	-2.77087	-2.19016	-2.81998	-2.92266	-2.33653	-2.06446	-1.67275	-3.15192	-2.49117	0.503633
82.4121	-2.62313	-2.07175	-2.67685	-2.75481	-2.14477	-1.92851	-1.56991	-3.02238	-2.34902	0.493258
82.9146	-2.45303	-1.93107	-2.51041	-2.57053	-1.9282	-1.78233	-1.45278	-2.88073	-2.18864	0.483886
83.4171	-2.2686	-1.77499	-2.32626	-2.36656	-1.69222	-1.61695	-1.31696	-2.71915	-2.01021	0.476286
83.9196	-2.06734	-1.60268	-2.12602	-2.13826	-1.43878	-1.43476	-1.15765	-2.54006	-1.81319	0.471155
84.4221	-1.84403	-1.40671	-1.90169	-1.89439	-1.15938	-1.24099	-0.983806	-2.34855	-1.59744	0.468677
84.9246	-1.6082	-1.19553	-1.66257	-1.62887	-0.863794	-1.0257	-0.788363	-2.13542	-1.36355	0.468801
85.4271	-1.35126	-0.966005	-1.40417	-1.34004	-0.547799	-0.796305	-0.570037	-1.90748	-1.11039	0.472138
85.9296	-1.07519	-0.712461	-1.1232	-1.03634	-0.207767	-0.553037	-0.337284	-1.66491	-0.838774	0.478926
86.4322	-0.785735	-0.444338	-0.829254	-0.709286	0.145796	-0.288	-0.0810257	-1.40022	-0.549007	0.487803
86.9347	-0.472449	-0.156138	-0.513206	-0.361001	0.522323	-0.0117987	0.196027	-1.12313	-0.239922	0.500514
87.4372	-0.14433	0.155447	-0.178728	0.00151912	0.91803	0.280949	0.487157	-0.828698	0.0864182	0.515886
87.9397	0.200243	0.480476	0.168312	0.388114	1.32621	0.593194	0.802453	-0.514004	0.430625	0.53255
88.4422	0.567571	0.826588	0.538149	0.792419	1.75774	0.914207	1.13501	-0.189166	0.792816	0.553423
88.9447	0.945618	1.19394	0.920521	1.21011	2.20154	1.25377	1.48095	0.154838	1.17016	0.574842
89.4472	1.34329	1.57266	1.31641	1.65094	2.65822	1.60803	1.84983	0.514503	1.56424	0.597621
89.9497	1.75808	1.97206	1.73219	2.1044	3.13472	1.96962	2.23074	0.88261	1.97305	0.624093
90.4523	2.18139	2.38848	2.15429	2.56999	3.61629	2.34971	2.6235	1.26958	2.39415	0.648802
90.9548	2.62493	2.81301	2.59081	3.05551	4.11159	2.73773	3.03543	1.6654	2.8293	0.676111
91.4573	3.07689	3.2562	3.03984	3.54712	4.61885	3.13254	3.45257	2.06859	3.27407	0.705298
91.9598	3.53758	3.71028	3.49002	4.04882	5.12588	3.54255	3.87927	2.48712	3.72769	0.731658
92.4623	4.01391	4.16867	3.95323	4.56443	5.64582	3.95284	4.31887	2.90667	4.19055	0.762227
92.9648	4.4898	4.64236	4.41807	5.07857	6.16671	4.36952	4.7564	3.33279	4.65678	0.791764
93.4673	4.97504	5.11958	4.88107	5.59991	6.68495	4.79415	5.20078	3.76712	5.12783	0.819405
93.9698	5.46548	5.59736	5.35188	6.12661	7.21128	5.21195	5.6499	4.19541	5.60124	0.851817
94.4724	5.94957	6.08584	5.8132	6.64454	7.72719	5.63476	6.09041	4.62895	6.07181	0.880223
94.9749	6.44101	6.56986	6.27207	7.16616	8.2403	6.05509	6.53468	5.0608	6.54249	0.909375
95.4774	6.92445	7.051	6.72957	7.68316	8.75192	6.46381	6.9744	5.48213	7.00755	0.941807
95.9799	7.40062	7.53701	7.16998	8.18574	9.24488	6.87425	7.40063	5.90591	7.46488	0.968629
96.4824	7.87762	8.01061	7.60775	8.68797	9.73473	7.27107	7.82701	6.31765	7.9168	0.999122
96.9849	8.33652	8.47849	8.03265	9.17546	10.2102	7.65482	8.23961	6.7179	8.35571	1.02944
97.4874	8.79075	8.94451	8.43837	9.64541	10.6643	8.03457	8.63635	7.11571	8.78374	1.05488
97.9899	9.23561	9.39147	8.83837	10.1094	11.1112	8.392	9.02839	7.49371	9.20002	1.0851
98.4925	9.65384	9.82751	9.21014	10.544	11.5263	8.73517	9.39405	7.85929	9.59378	1.11023
98.995	10.0877	10.2574	9.60058	11.0036	11.9605	9.06843	9.78003	8.21776	9.997	1.14497
99.4975	10.5249	10.7103	9.93098	11.3762	12.3268	9.41015	10.0933	8.5921	10.3706	1.15468
100	10.684	10.9572	9.96082	11.392	12.3601	9.61087	10.106	8.81243	10.4854	1.10718

## Sheet: M1a_RightLeg_NW
StancePhase	NDevR_Meas1	NDevR_Meas2	NDevR_Meas3	NDevR_Meas4	NDevR_Meas5	NDevR_Meas6	NDevR_Meas7	NDevR_Meas8	NDevR_Mean	NDevR_SD
0	-2.7953	-1.48446	-1.67654	-1.8834	-0.710291	-2.2247	-0.789295	-1.98248	-1.69331	0.701424
0.502513	-2.75808	-1.47708	-1.67176	-1.84554	-0.682304	-2.19839	-0.77143	-1.9768	-1.67267	0.697771
1.00503	-2.69774	-1.44771	-1.68259	-1.82941	-0.671461	-2.13588	-0.77589	-1.94588	-1.64832	0.67793
1.50754	-2.64241	-1.42966	-1.67606	-1.80023	-0.644218	-2.09603	-0.768535	-1.93435	-1.62394	0.667577
2.01005	-2.59974	-1.4246	-1.684	-1.77115	-0.631877	-2.05804	-0.763705	-1.9247	-1.60723	0.65662
2.51256	-2.5374	-1.40342	-1.69404	-1.75715	-0.622482	-2.00701	-0.7765	-1.90221	-1.58753	0.636995
3.01508	-2.48835	-1.39509	-1.6898	-1.72566	-0.599334	-1.97628	-0.77379	-1.89987	-1.56852	0.628211
3.51759	-2.43936	-1.39435	-1.70493	-1.70173	-0.597024	-1.9364	-0.781342	-1.88798	-1.55539	0.612315
4.0201	-2.37644	-1.37789	-1.70855	-1.68704	-0.584319	-1.89297	-0.800637	-1.87222	-1.53751	0.594118
4.52261	-2.33269	-1.37774	-1.70811	-1.65424	-0.568936	-1.86778	-0.803903	-1.87406	-1.52343	0.585251
5.02513	-2.27524	-1.37887	-1.72304	-1.63493	-0.57117	-1.82621	-0.823301	-1.85872	-1.51144	0.565473
5.52764	-2.21735	-1.36623	-1.71803	-1.61744	-0.555117	-1.79216	-0.846461	-1.85004	-1.49535	0.550512
6.03015	-2.17302	-1.37178	-1.72063	-1.58423	-0.549194	-1.76858	-0.855494	-1.85047	-1.48418	0.539517
6.53266	-2.10896	-1.37216	-1.72704	-1.56837	-0.549817	-1.72758	-0.883519	-1.83208	-1.47119	0.518477
7.03518	-2.05807	-1.36202	-1.71359	-1.54689	-0.532848	-1.70309	-0.906457	-1.82843	-1.45642	0.507079
7.53769	-2.00697	-1.37018	-1.71522	-1.51502	-0.534285	-1.67808	-0.919271	-1.82218	-1.44515	0.493053
8.0402	-1.9415	-1.36749	-1.70674	-1.50187	-0.528483	-1.64108	-0.950629	-1.80193	-1.42997	0.473997
8.54271	-1.89503	-1.35897	-1.68684	-1.4769	-0.51425	-1.62426	-0.968941	-1.79953	-1.41559	0.464952
9.04523	-1.83448	-1.36769	-1.68191	-1.4489	-0.51883	-1.59643	-0.982877	-1.78397	-1.40189	0.448509
9.54774	-1.77331	-1.36147	-1.6568	-1.43818	-0.50634	-1.56654	-1.01219	-1.76433	-1.3849	0.433578
10.0503	-1.7258	-1.35512	-1.63306	-1.41153	-0.499096	-1.55377	-1.02316	-1.75985	-1.37017	0.424645
10.5528	-1.65862	-1.36348	-1.61646	-1.3898	-0.503022	-1.52352	-1.0368	-1.73641	-1.35351	0.407571
11.0553	-1.6052	-1.35433	-1.57781	-1.38093	-0.488275	-1.50206	-1.06084	-1.72047	-1.33624	0.396958
11.5578	-1.55247	-1.35069	-1.55177	-1.35437	-0.490343	-1.48886	-1.06484	-1.71182	-1.32065	0.38644
12.0603	-1.48651	-1.35763	-1.52083	-1.33953	-0.490853	-1.45794	-1.07857	-1.68491	-1.3021	0.371338
12.5628	-1.44143	-1.34599	-1.47516	-1.33062	-0.479675	-1.44379	-1.09631	-1.67438	-1.28592	0.363987
13.0653	-1.38425	-1.34474	-1.44689	-1.30493	-0.489066	-1.42637	-1.09567	-1.66053	-1.26905	0.352207
13.5678	-1.32887	-1.34865	-1.40313	-1.29565	-0.484821	-1.3973	-1.11019	-1.63527	-1.25048	0.341563
14.0704	-1.28998	-1.33455	-1.35814	-1.28436	-0.48123	-1.38739	-1.12153	-1.62948	-1.23583	0.33603
14.5729	-1.23402	-1.33457	-1.3268	-1.26004	-0.49253	-1.364	-1.11898	-1.61083	-1.21772	0.324961
15.0754	-1.19487	-1.33386	-1.27588	-1.2543	-0.484495	-1.33929	-1.13435	-1.59162	-1.20108	0.319747
15.5779	-1.15905	-1.31756	-1.23741	-1.23918	-0.489275	-1.32971	-1.1397	-1.58834	-1.18753	0.314775
16.0804	-1.11244	-1.31786	-1.20218	-1.21717	-0.496602	-1.30126	-1.13776	-1.56722	-1.16906	0.306582
16.5829	-1.08912	-1.31171	-1.15207	-1.2131	-0.487928	-1.28246	-1.15338	-1.55675	-1.15581	0.305875
17.0854	-1.05542	-1.29396	-1.12249	-1.19397	-0.49845	-1.26959	-1.1536	-1.55321	-1.14259	0.300791
17.5879	-1.02522	-1.29367	-1.08434	-1.17538	-0.498076	-1.23898	-1.1542	-1.53306	-1.12537	0.296645
18.0905	-1.01278	-1.28181	-1.04325	-1.17121	-0.492361	-1.22553	-1.16906	-1.53108	-1.11588	0.298213
18.593	-0.984074	-1.26339	-1.02174	-1.14885	-0.503348	-1.20653	-1.16569	-1.52462	-1.10228	0.292909
19.0955	-0.972944	-1.26157	-0.984172	-1.13443	-0.494908	-1.17683	-1.1704	-1.50867	-1.08799	0.292697
19.598	-0.965324	-1.24411	-0.95752	-1.12859	-0.494095	-1.16568	-1.18384	-1.51231	-1.08143	0.294165
20.1005	-0.946951	-1.22579	-0.940889	-1.10447	-0.499705	-1.13929	-1.17933	-1.50192	-1.06729	0.289274
20.603	-0.95165	-1.22154	-0.908647	-1.09444	-0.486096	-1.11288	-1.18931	-1.49277	-1.05717	0.292291
21.1055	-0.945291	-1.19912	-0.89671	-1.08581	-0.489391	-1.09996	-1.20097	-1.49821	-1.05193	0.292383
21.608	-0.941745	-1.18158	-0.881177	-1.06194	-0.485661	-1.06729	-1.19775	-1.48529	-1.0378	0.289475
22.1106	-0.954832	-1.17422	-0.858377	-1.05616	-0.471454	-1.04523	-1.21283	-1.48426	-1.03217	0.294844
22.6131	-0.950408	-1.14788	-0.856644	-1.04451	-0.475383	-1.02682	-1.22208	-1.48809	-1.02648	0.293924
23.1156	-0.962197	-1.13174	-0.840212	-1.02331	-0.461703	-0.990874	-1.22188	-1.47581	-1.01347	0.294929
23.6181	-0.975855	-1.12087	-0.829129	-1.02137	-0.450696	-0.972465	-1.24074	-1.48215	-1.01166	0.301584
24.1206	-0.977228	-1.09211	-0.831171	-1.0074	-0.450284	-0.94657	-1.24728	-1.48198	-1.00425	0.301404
24.6231	-0.99998	-1.07787	-0.815181	-0.991346	-0.429213	-0.911431	-1.25137	-1.47358	-0.993746	0.307313
25.1256	-1.01003	-1.06348	-0.815669	-0.992776	-0.422165	-0.894746	-1.27211	-1.484	-0.994373	0.31423
25.6281	-1.02136	-1.03403	-0.816209	-0.978248	-0.41268	-0.862021	-1.27597	-1.47881	-0.984916	0.317006
26.1307	-1.04769	-1.02201	-0.804508	-0.969767	-0.388312	-0.831641	-1.28462	-1.4761	-0.978081	0.326942
26.6332	-1.05507	-1.00439	-0.81359	-0.97442	-0.382243	-0.814353	-1.30461	-1.48603	-0.979338	0.333838
27.1357	-1.07719	-0.975989	-0.810326	-0.962129	-0.361171	-0.778135	-1.30582	-1.47678	-0.968443	0.341039
27.6382	-1.09971	-0.966178	-0.806898	-0.96334	-0.337171	-0.755285	-1.31817	-1.48008	-0.965854	0.352811
28.1407	-1.10862	-0.945789	-0.819644	-0.971433	-0.326741	-0.735862	-1.33468	-1.48568	-0.966057	0.360517
28.6432	-1.13748	-0.919882	-0.813964	-0.964682	-0.294963	-0.701488	-1.33359	-1.47542	-0.955184	0.371984
29.1457	-1.1524	-0.911839	-0.820913	-0.976929	-0.272915	-0.687314	-1.34812	-1.48369	-0.956766	0.383633
29.6482	-1.16743	-0.889227	-0.832638	-0.988888	-0.252809	-0.666142	-1.35893	-1.48343	-0.954936	0.393606
30.1508	-1.19638	-0.866906	-0.828965	-0.990795	-0.214049	-0.639784	-1.35615	-1.47641	-0.94618	0.407734
30.6533	-1.20564	-0.85994	-0.845539	-1.01425	-0.192508	-0.634154	-1.37088	-1.48785	-0.951345	0.418921
31.1558	-1.22899	-0.835782	-0.853928	-1.03051	-0.1596	-0.614299	-1.37458	-1.48324	-0.947615	0.432365
31.6583	-1.25244	-0.817616	-0.857661	-1.04343	-0.118514	-0.601827	-1.37086	-1.48373	-0.943259	0.447288
32.1608	-1.26226	-0.810645	-0.880596	-1.07711	-0.0935057	-0.604511	-1.3836	-1.49668	-0.951114	0.459457
32.6633	-1.29218	-0.785364	-0.88682	-1.09821	-0.0482196	-0.591889	-1.37977	-1.49208	-0.946815	0.476605
33.1658	-1.30862	-0.77098	-0.901957	-1.12354	-0.00825793	-0.598012	-1.37588	-1.50319	-0.948804	0.491533
33.6683	-1.32579	-0.762269	-0.927127	-1.1658	0.0248725	-0.609645	-1.3847	-1.51683	-0.958411	0.507017
34.1709	-1.35766	-0.735673	-0.935489	-1.19263	0.0786514	-0.611403	-1.3741	-1.51777	-0.955759	0.527248
34.6734	-1.37079	-0.723555	-0.962975	-1.23105	0.116654	-0.637741	-1.37076	-1.53966	-0.964984	0.54323
35.1759	-1.39904	-0.710828	-0.987491	-1.2803	0.160876	-0.658862	-1.37419	-1.55315	-0.975373	0.564007
35.6784	-1.4285	-0.682245	-1.00363	-1.31436	0.217235	-0.679869	-1.35838	-1.56313	-0.97661	0.586605
36.1809	-1.44554	-0.670222	-1.04109	-1.36595	0.255067	-0.72352	-1.35579	-1.59191	-0.99237	0.606039
36.6834	-1.48384	-0.651352	-1.06479	-1.42104	0.309852	-0.754109	-1.35279	-1.60446	-1.00282	0.632803
37.1859	-1.50988	-0.620217	-1.09321	-1.46428	0.363005	-0.795512	-1.33379	-1.62413	-1.00975	0.657728
37.6884	-1.53786	-0.606165	-1.13616	-1.5286	0.403626	-0.851072	-1.33172	-1.65441	-1.0303	0.683024
38.191	-1.58159	-0.579754	-1.16176	-1.58903	0.464349	-0.8918	-1.32202	-1.66678	-1.04105	0.715023
38.6935	-1.6077	-0.545927	-1.20379	-1.64329	0.510324	-0.951944	-1.30201	-1.69492	-1.05491	0.74299
39.196	-1.64992	-0.528126	-1.2477	-1.71893	0.555441	-1.01435	-1.29969	-1.72227	-1.07819	0.775099
39.6985	-1.69415	-0.493717	-1.27944	-1.78411	0.614336	-1.06668	-1.28347	-1.73659	-1.09048	0.810558
40.201	-1.72684	-0.457558	-1.33244	-1.8498	0.651679	-1.14141	-1.26406	-1.77011	-1.11132	0.842354
40.7035	-1.78133	-0.434908	-1.37455	-1.93349	0.699833	-1.20684	-1.25983	-1.79197	-1.13538	0.880082
41.206	-1.82404	-0.393114	-1.41585	-2.00173	0.748377	-1.27126	-1.23732	-1.81031	-1.15066	0.916943
41.7085	-1.86904	-0.355562	-1.47395	-2.07672	0.77765	-1.35392	-1.21886	-1.84472	-1.17689	0.95251
42.2111	-1.9297	-0.327861	-1.51388	-2.16299	0.823526	-1.41954	-1.21015	-1.8607	-1.20016	0.992719
42.7136	-1.97262	-0.280548	-1.56499	-2.231	0.85498	-1.49374	-1.18149	-1.88381	-1.21915	1.02906
43.2161	-2.03095	-0.24337	-1.62093	-2.31022	0.877148	-1.5758	-1.16322	-1.91424	-1.2477	1.06667
43.7186	-2.09008	-0.211739	-1.65987	-2.39152	0.912733	-1.63887	-1.14765	-1.92566	-1.26908	1.10502
44.2211	-2.13613	-0.162285	-1.71658	-2.45387	0.924302	-1.71657	-1.1138	-1.95203	-1.29087	1.13884
44.7236	-2.20135	-0.128296	-1.76368	-2.52883	0.939557	-1.78844	-1.09522	-1.9739	-1.31752	1.17462
45.2261	-2.2516	-0.0953578	-1.80204	-2.5951	0.957344	-1.84491	-1.07209	-1.98191	-1.33571	1.20625
45.7286	-2.29998	-0.0485465	-1.85559	-2.6433	0.951183	-1.91563	-1.03554	-2.00634	-1.35672	1.23457
46.2312	-2.35846	-0.0214602	-1.88822	-2.70175	0.958534	-1.9675	-1.01682	-2.01461	-1.37628	1.26247
46.7337	-2.39297	0.00888955	-1.92251	-2.74077	0.954934	-2.01109	-0.987026	-2.01724	-1.38847	1.28237
47.2362	-2.43506	0.0476011	-1.96036	-2.76399	0.9374	-2.06209	-0.950841	-2.03029	-1.4022	1.30067
47.7387	-2.46928	0.064392	-1.97319	-2.79244	0.936008	-2.08642	-0.931924	-2.01943	-1.40903	1.31396
48.2412	-2.48113	0.0890082	-1.99455	-2.79334	0.914709	-2.11101	-0.896903	-2.01137	-1.41057	1.31856
48.7437	-2.50182	0.116373	-2.00368	-2.78289	0.895552	-2.13264	-0.863212	-2.00287	-1.4094	1.32274
49.2462	-2.49777	0.122807	-1.99233	-2.77198	0.887383	-2.12737	-0.84292	-1.96962	-1.39897	1.31764
49.7487	-2.48171	0.141791	-1.98984	-2.72976	0.859322	-2.12902	-0.803734	-1.94549	-1.38481	1.30661
50.2513	-2.46655	0.158514	-1.96247	-2.68235	0.847903	-2.11611	-0.773094	-1.9091	-1.36291	1.29473
50.7538	-2.41958	0.158204	-1.92584	-2.6289	0.836906	-2.08266	-0.749617	-1.85437	-1.33323	1.27155
51.2563	-2.3732	0.174585	-1.89228	-2.54538	0.814612	-2.05788	-0.707516	-1.81099	-1.29976	1.24706
51.7588	-2.31485	0.184471	-1.83029	-2.46426	0.815391	-2.00964	-0.67984	-1.74686	-1.25574	1.21992
52.2613	-2.23135	0.183088	-1.7727	-2.37339	0.805681	-1.95218	-0.651938	-1.67641	-1.20865	1.18302
52.7638	-2.15669	0.200681	-1.70944	-2.25944	0.798304	-1.90077	-0.608733	-1.61531	-1.15642	1.14955
53.2663	-2.05973	0.20764	-1.62538	-2.15624	0.810121	-1.82352	-0.583384	-1.53134	-1.09523	1.11147
53.7688	-1.95469	0.209281	-1.55602	-2.04131	0.805706	-1.75057	-0.550274	-1.45474	-1.03658	1.06835
54.2714	-1.85748	0.229376	-1.47271	-1.91384	0.816726	-1.67791	-0.507586	-1.38121	-0.970579	1.03137
54.7739	-1.73605	0.234751	-1.3838	-1.80286	0.835036	-1.58471	-0.483213	-1.28941	-0.901282	0.988532
55.2764	-1.62455	0.240456	-1.31118	-1.67839	0.839527	-1.50685	-0.444879	-1.21516	-0.837628	0.946431
55.7789	-1.51135	0.261662	-1.22059	-1.55249	0.866418	-1.42186	-0.404432	-1.13541	-0.764755	0.910178
56.2814	-1.38284	0.26503	-1.14089	-1.44436	0.886222	-1.32734	-0.379902	-1.04746	-0.696442	0.868394
56.7839	-1.27405	0.274078	-1.07021	-1.32158	0.90182	-1.25264	-0.337533	-0.980393	-0.632563	0.832091
57.2864	-1.1527	0.293982	-0.985023	-1.20758	0.937442	-1.16442	-0.300855	-0.900317	-0.559933	0.799214
57.7889	-1.03278	0.294588	-0.921938	-1.1085	0.955566	-1.08021	-0.274906	-0.824592	-0.499097	0.76297
58.2915	-0.930012	0.305682	-0.856301	-0.995194	0.981832	-1.01258	-0.229987	-0.765455	-0.437752	0.734569
58.794	-0.810815	0.321959	-0.786803	-0.89893	1.01722	-0.929185	-0.197488	-0.690211	-0.371782	0.706698
59.2965	-0.709522	0.319496	-0.741127	-0.811731	1.03326	-0.86183	-0.168651	-0.63063	-0.321341	0.678666
59.799	-0.613314	0.331497	-0.683321	-0.712911	1.0666	-0.801915	-0.12282	-0.577914	-0.264262	0.65817
60.3015	-0.507726	0.342727	-0.635295	-0.636529	1.09419	-0.729726	-0.094169	-0.512327	-0.209857	0.636149
60.804	-0.427691	0.337918	-0.602895	-0.561762	1.10959	-0.680471	-0.061565	-0.469269	-0.169518	0.616964
61.3065	-0.339396	0.350392	-0.555689	-0.480077	1.14342	-0.627385	-0.0168431	-0.422052	-0.118453	0.6029
61.809	-0.256687	0.356443	-0.528778	-0.422591	1.15894	-0.570561	0.00865629	-0.371016	-0.0781998	0.586589
62.3116	-0.194528	0.350864	-0.503488	-0.359123	1.17469	-0.536369	0.0449983	-0.342876	-0.0457284	0.574938
62.8141	-0.11828	0.363733	-0.469157	-0.294905	1.20103	-0.489308	0.0864502	-0.302237	-0.00283428	0.56493
63.3166	-0.0623602	0.365129	-0.457863	-0.252919	1.20431	-0.449422	0.109678	-0.26947	0.0233859	0.553358
63.8191	-0.0128727	0.360354	-0.435095	-0.198796	1.21952	-0.425047	0.148793	-0.253107	0.0504686	0.546752
64.3216	0.0449364	0.373248	-0.414857	-0.150796	1.23167	-0.384362	0.185077	-0.221393	0.0829407	0.538406
64.8241	0.0763569	0.370572	-0.411342	-0.12002	1.22564	-0.36038	0.20714	-0.207674	0.097537	0.530332
65.3266	0.116144	0.367575	-0.390057	-0.0737951	1.23656	-0.340381	0.247514	-0.199326	0.120529	0.525887
65.8291	0.150382	0.379504	-0.383107	-0.0405229	1.23092	-0.307271	0.277502	-0.179456	0.140994	0.517523
66.3317	0.164823	0.373025	-0.380209	-0.0177239	1.21916	-0.295475	0.299477	-0.182837	0.14753	0.511836
66.8342	0.194581	0.371821	-0.362686	0.0200656	1.22031	-0.275667	0.338902	-0.180165	0.165895	0.507141
67.3367	0.205339	0.381041	-0.365912	0.0389364	1.19785	-0.251482	0.361674	-0.17533	0.174014	0.49859
67.8392	0.211757	0.370515	-0.359824	0.0546724	1.18285	-0.246914	0.383515	-0.192379	0.175524	0.494585
68.3417	0.22858	0.370099	-0.350104	0.0814438	1.16935	-0.226297	0.41856	-0.195451	0.187022	0.488524
68.8442	0.221404	0.374376	-0.359153	0.0856805	1.13454	-0.212779	0.43291	-0.207771	0.183651	0.480881
69.3467	0.225195	0.359386	-0.350989	0.0941521	1.11566	-0.211586	0.453125	-0.234152	0.181349	0.47786
69.8492	0.225797	0.358301	-0.353151	0.107454	1.08455	-0.192934	0.479592	-0.24464	0.183121	0.470665
70.3518	0.209088	0.355685	-0.364916	0.0980676	1.04263	-0.191375	0.484188	-0.273614	0.169969	0.465202
70.8543	0.209849	0.336173	-0.360983	0.0992336	1.01621	-0.19134	0.499884	-0.305043	0.162997	0.462428
71.3568	0.193489	0.332925	-0.378199	0.0978079	0.968029	-0.179191	0.513121	-0.325319	0.152833	0.455495
71.8593	0.174474	0.321947	-0.392869	0.0768447	0.92307	-0.1888	0.506211	-0.368002	0.13161	0.452793
72.3618	0.16703	0.297887	-0.401943	0.0704776	0.884562	-0.1891	0.513089	-0.401881	0.117515	0.449708
72.8643	0.136508	0.290541	-0.434361	0.0540249	0.823322	-0.187295	0.508456	-0.434341	0.0946068	0.444514
73.3668	0.1175	0.269642	-0.454189	0.0239526	0.776157	-0.204675	0.488146	-0.486437	0.066262	0.4436
73.8693	0.0954399	0.240304	-0.482038	0.00960734	0.72182	-0.205428	0.481436	-0.522635	0.0423133	0.439665
74.3719	0.0561171	0.225961	-0.525504	-0.021077	0.652544	-0.215054	0.455537	-0.568594	0.00749119	0.436419
74.8744	0.0340367	0.193008	-0.553261	-0.0576859	0.599934	-0.234935	0.420547	-0.625551	-0.0279884	0.435046
75.3769	-0.00544556	0.156499	-0.600074	-0.0805494	0.528114	-0.237199	0.396053	-0.665923	-0.0635656	0.429992
75.8794	-0.0477248	0.131164	-0.648949	-0.123789	0.454089	-0.257022	0.347176	-0.724563	-0.108702	0.427483
76.3819	-0.078737	0.0833607	-0.687718	-0.16487	0.389653	-0.275968	0.296395	-0.782481	-0.152546	0.423462
76.8844	-0.132837	0.0365681	-0.749245	-0.197053	0.300762	-0.284077	0.250186	-0.829507	-0.20065	0.417292
77.3869	-0.17545	-0.00469086	-0.799995	-0.250892	0.221146	-0.31447	0.17734	-0.897498	-0.255564	0.413347
77.8894	-0.221233	-0.0707511	-0.852452	-0.295597	0.137397	-0.335356	0.10886	-0.953972	-0.310388	0.405415
78.392	-0.284242	-0.132009	-0.92252	-0.338515	0.0329551	-0.358107	0.037039	-1.00959	-0.371874	0.397764
78.8945	-0.330522	-0.194549	-0.97569	-0.40179	-0.0573583	-0.402063	-0.0604102	-1.08231	-0.438086	0.390079
79.397	-0.394977	-0.28223	-1.04323	-0.45176	-0.165844	-0.432763	-0.149245	-1.13761	-0.507209	0.378197
79.8995	-0.463637	-0.362223	-1.11704	-0.508828	-0.28405	-0.478902	-0.250027	-1.20336	-0.583508	0.368318
80.402	-0.523421	-0.450539	-1.17766	-0.583378	-0.392323	-0.539168	-0.372468	-1.27783	-0.664598	0.355937
80.9045	-0.609366	-0.56215	-1.26098	-0.644456	-0.526924	-0.588734	-0.484959	-1.33678	-0.751795	0.341764
81.407	-0.687938	-0.664457	-1.33913	-0.722116	-0.658774	-0.663806	-0.617384	-1.41598	-0.846198	0.329903
81.9095	-0.774775	-0.781824	-1.41679	-0.813042	-0.792546	-0.743166	-0.765367	-1.49507	-0.947822	0.314951
82.4121	-0.88448	-0.919009	-1.5182	-0.89404	-0.951837	-0.820593	-0.905256	-1.56845	-1.05773	0.302282
82.9146	-0.983939	-1.04708	-1.60846	-0.999751	-1.10073	-0.927237	-1.07108	-1.66741	-1.17571	0.29072
83.4171	-1.10849	-1.1963	-1.71414	-1.11379	-1.26584	-1.02968	-1.24522	-1.75962	-1.30413	0.278252
83.9196	-1.24397	-1.36084	-1.83634	-1.22468	-1.44732	-1.14258	-1.41583	-1.85988	-1.44143	0.27085
84.4221	-1.37772	-1.51834	-1.9493	-1.36574	-1.61916	-1.28118	-1.61518	-1.9836	-1.58878	0.26223
84.9246	-1.54393	-1.70167	-2.08899	-1.51004	-1.81726	-1.41179	-1.81555	-2.09776	-1.74837	0.256744
85.4271	-1.70851	-1.89498	-2.23306	-1.65949	-2.0186	-1.56462	-2.01876	-2.23221	-1.91628	0.254772
85.9296	-1.88684	-2.08445	-2.37713	-1.84004	-2.21895	-1.73367	-2.24983	-2.3812	-2.09651	0.250666
86.4322	-2.0917	-2.30189	-2.54989	-2.0188	-2.44655	-1.89687	-2.47581	-2.52295	-2.28806	0.253089
86.9347	-2.28983	-2.52302	-2.71655	-2.21062	-2.66619	-2.089	-2.71144	-2.69187	-2.48731	0.25414
87.4372	-2.51514	-2.74377	-2.89594	-2.42963	-2.89673	-2.28521	-2.9702	-2.86365	-2.70003	0.255825
87.9397	-2.75186	-2.99151	-3.09617	-2.6429	-3.14561	-2.48265	-3.21947	-3.03548	-2.92071	0.263599
88.4422	-2.98741	-3.23624	-3.28623	-2.87533	-3.3819	-2.70822	-3.48384	-3.23421	-3.14917	0.266015
88.9447	-3.25358	-3.48377	-3.49865	-3.12713	-3.63798	-2.92736	-3.7631	-3.4259	-3.38968	0.273686
89.4472	-3.51602	-3.7543	-3.71733	-3.37098	-3.89747	-3.15682	-4.03036	-3.62713	-3.6338	0.282537
89.9497	-3.78938	-4.01545	-3.92918	-3.63726	-4.14759	-3.4061	-4.31542	-3.84774	-3.88601	0.286463
90.4523	-4.08414	-4.28197	-4.16482	-3.91256	-4.41855	-3.64307	-4.60478	-4.05602	-4.14574	0.298319
90.9548	-4.36777	-4.56512	-4.39209	-4.17963	-4.67814	-3.89725	-4.88143	-4.2814	-4.40535	0.305348
91.4573	-4.67202	-4.83348	-4.62115	-4.46884	-4.93646	-4.15763	-5.17497	-4.51347	-4.67225	0.312265
91.9598	-4.98019	-5.1088	-4.86662	-4.75598	-5.20747	-4.40527	-5.46134	-4.73353	-4.9399	0.325415
92.4623	-5.28012	-5.39256	-5.09521	-5.03622	-5.45799	-4.67138	-5.73566	-4.97294	-5.20526	0.330706
92.9648	-5.60089	-5.65727	-5.33445	-5.33477	-5.71511	-4.92879	-6.02242	-5.20514	-5.47485	0.341632
93.4673	-5.90911	-5.92909	-5.57619	-5.62087	-5.97042	-5.17743	-6.2914	-5.43021	-5.73809	0.353542
93.9698	-6.21853	-6.19994	-5.8005	-5.90222	-6.20429	-5.43909	-6.54997	-5.67043	-5.99812	0.359464
94.4724	-6.53821	-6.44874	-6.03849	-6.19471	-6.44742	-5.68006	-6.8138	-5.89263	-6.25676	0.374047
94.9749	-6.83728	-6.70334	-6.26325	-6.46648	-6.67338	-5.91796	-7.0516	-6.11476	-6.50351	0.384279
95.4774	-7.14545	-6.94763	-6.47635	-6.7358	-6.8839	-6.15793	-7.28122	-6.34262	-6.74636	0.394073
95.9799	-7.44666	-7.16879	-6.6981	-7.00741	-7.09929	-6.37102	-7.50758	-6.54775	-6.98082	0.411249
96.4824	-7.72945	-7.39403	-6.89556	-7.25342	-7.28723	-6.58562	-7.70327	-6.75905	-7.20095	0.421948
96.9849	-8.02112	-7.60122	-7.09	-7.4993	-7.46891	-6.78893	-7.89338	-6.96426	-7.41589	0.437797
97.4874	-8.29046	-7.78664	-7.28221	-7.73834	-7.64538	-6.96586	-8.07192	-7.14871	-7.61619	0.456721
97.9899	-8.55056	-7.97458	-7.44722	-7.95016	-7.79214	-7.14551	-8.21908	-7.34204	-7.80266	0.471249
98.4925	-8.80727	-8.13795	-7.61399	-8.16089	-7.93832	-7.30086	-8.36212	-7.51699	-7.9798	0.492715
98.995	-9.04538	-8.28377	-7.7791	-8.37468	-8.07743	-7.43636	-8.49667	-7.67915	-8.14657	0.516026
99.4975	-9.29608	-8.4443	-7.90369	-8.53045	-8.17801	-7.58372	-8.58574	-7.8658	-8.29847	0.537359
100	-9.38983	-8.51905	-7.92685	-8.54689	-8.19854	-7.6541	-8.5985	-7.96099	-8.34934	0.540892

## Sheet: M1b_LeftLeg_NH
StancePhase	NEleL_Meas1	NEleL_Meas2	NEleL_Meas3	NEleL_Meas4	NEleL_Meas5	NEleL_Meas6	NEleL_Meas7	NEleL_Meas8	NEleL_Meas9	NEleL_Meas10	NEleL_Mean	NEleL_SD
0	-0.0854363	-2.15979	-0.881687	-0.889424	-1.50537	-1.96459	-0.386339	0.623425	0.811103	-2.16836	-0.860647	1.09832
0.502513	-0.149385	-2.21387	-0.936411	-0.975262	-1.55427	-2.02743	-0.471136	0.544085	0.690443	-2.20852	-0.930176	1.08001
1.00503	-0.214682	-2.27764	-1.00194	-1.05885	-1.6484	-2.10298	-0.543533	0.450306	0.569658	-2.28581	-1.01139	1.07068
1.50754	-0.267418	-2.33047	-1.05912	-1.1331	-1.73152	-2.16608	-0.597027	0.370146	0.464429	-2.35701	-1.08072	1.06372
2.01005	-0.325088	-2.38121	-1.1169	-1.20578	-1.80353	-2.22684	-0.639776	0.287257	0.356626	-2.41984	-1.14751	1.05386
2.51256	-0.374224	-2.41865	-1.16359	-1.27948	-1.86538	-2.27386	-0.674812	0.215554	0.249894	-2.47434	-1.20589	1.04222
3.01508	-0.417628	-2.45104	-1.20848	-1.34149	-1.92439	-2.31541	-0.690097	0.150219	0.154363	-2.52716	-1.25711	1.03346
3.51759	-0.461706	-2.47517	-1.2485	-1.39986	-1.97045	-2.34823	-0.694466	0.0872144	0.0608824	-2.56778	-1.30181	1.02171
4.0201	-0.493057	-2.48251	-1.27478	-1.45325	-2.00381	-2.36371	-0.688275	0.039167	-0.0293395	-2.59582	-1.33454	1.00829
4.52261	-0.519675	-2.48253	-1.29783	-1.4911	-2.03194	-2.37131	-0.661715	0.000963969	-0.105723	-2.61788	-1.35787	0.997597
5.02513	-0.54203	-2.46954	-1.31142	-1.52333	-2.04435	-2.36511	-0.626196	-0.0314025	-0.176737	-2.62344	-1.37136	0.983561
5.52764	-0.549054	-2.4382	-1.30986	-1.54457	-2.04242	-2.33962	-0.578029	-0.0460723	-0.242121	-2.61356	-1.37035	0.968386
6.03015	-0.552084	-2.39864	-1.30384	-1.54825	-2.0331	-2.30482	-0.511161	-0.0488493	-0.291494	-2.59487	-1.35871	0.955805
6.53266	-0.546245	-2.3436	-1.28507	-1.54511	-2.0061	-2.25328	-0.43832	-0.0444184	-0.333234	-2.55752	-1.33529	0.939705
7.03518	-0.525424	-2.27124	-1.25153	-1.52694	-1.96433	-2.18312	-0.352519	-0.0216673	-0.368628	-2.5044	-1.29698	0.923049
7.53769	-0.501876	-2.19165	-1.21344	-1.49191	-1.91461	-2.10441	-0.252471	0.0128953	-0.387626	-2.44243	-1.24875	0.908814
8.0402	-0.466315	-2.09612	-1.16092	-1.45015	-1.84689	-2.00845	-0.150456	0.0540767	-0.398522	-2.36225	-1.1886	0.890919
8.54271	-0.418708	-1.98636	-1.09563	-1.39156	-1.76555	-1.897	-0.0366192	0.112533	-0.403874	-2.26841	-1.11512	0.873148
9.04523	-0.369212	-1.87146	-1.0263	-1.31924	-1.67712	-1.77927	0.0852931	0.181122	-0.393679	-2.16786	-1.03377	0.857562
9.54774	-0.305977	-1.74166	-0.942086	-1.24121	-1.57178	-1.64565	0.205636	0.254254	-0.375912	-2.05143	-0.941581	0.838294
10.0503	-0.235103	-1.60219	-0.848211	-1.14666	-1.45547	-1.50152	0.335827	0.342386	-0.354193	-1.92524	-0.839037	0.820007
10.5528	-0.162265	-1.46017	-0.751151	-1.04323	-1.33452	-1.35426	0.467289	0.437808	-0.318469	-1.79587	-0.731484	0.803594
11.0553	-0.0757949	-1.30541	-0.639864	-0.935447	-1.19937	-1.19391	0.594756	0.534752	-0.276364	-1.65415	-0.61508	0.783672
11.5578	0.0131974	-1.14648	-0.522883	-0.813186	-1.05761	-1.02929	0.729442	0.643697	-0.232557	-1.50761	-0.492328	0.765708
12.0603	0.104908	-0.987601	-0.403699	-0.687777	-0.915095	-0.865014	0.859062	0.756414	-0.176973	-1.36214	-0.367791	0.749237
12.5628	0.207968	-0.819042	-0.272102	-0.559294	-0.762311	-0.691582	0.984034	0.867164	-0.116883	-1.20841	-0.237046	0.729736
13.0653	0.308617	-0.652086	-0.139428	-0.419968	-0.608345	-0.520674	1.11328	0.986648	-0.0579201	-1.05535	-0.104522	0.713224
13.5678	0.413137	-0.487245	-0.00576989	-0.283263	-0.457939	-0.353182	1.23261	1.10624	0.0101011	-0.907632	0.0267052	0.697827
14.0704	0.524833	-0.316175	0.137232	-0.144369	-0.301338	-0.180961	1.34811	1.22056	0.0803328	-0.755717	0.16125	0.680143
14.5729	0.630564	-0.151856	0.276337	0.00069844	-0.148691	-0.0174237	1.46446	1.34077	0.146256	-0.609633	0.293148	0.666287
15.0754	0.74143	0.00940837	0.415316	0.138507	-0.00294706	0.140927	1.56782	1.45803	0.218192	-0.472305	0.421438	0.653184
15.5779	0.854232	0.173552	0.559889	0.278323	0.1458	0.299895	1.66908	1.56762	0.289836	-0.334005	0.550421	0.638673
16.0804	0.959709	0.327196	0.696356	0.419331	0.286482	0.445791	1.76758	1.68121	0.354113	-0.205581	0.673218	0.628567
16.5829	1.07102	0.478044	0.832406	0.550459	0.418055	0.586346	1.85235	1.78977	0.421809	-0.0878776	0.791238	0.619105
17.0854	1.17882	0.628653	0.970352	0.68394	0.550246	0.723988	1.93712	1.88931	0.487483	0.0287248	0.907863	0.609128
17.5879	1.28013	0.766575	1.09746	0.813858	0.671227	0.846091	2.01575	1.99188	0.543823	0.132738	1.01595	0.60389
18.0905	1.38676	0.90272	1.22457	0.93344	0.782057	0.963667	2.08193	2.08821	0.602014	0.225418	1.11908	0.59945
18.593	1.48527	1.03568	1.34998	1.05564	0.891993	1.07511	2.14971	2.17493	0.65742	0.315861	1.21916	0.595076
19.0955	1.57992	1.15527	1.46314	1.1701	0.988679	1.17019	2.20832	2.26427	0.702325	0.392076	1.30943	0.595548
19.598	1.67792	1.27445	1.57682	1.27558	1.07521	1.26199	2.25733	2.34663	0.748061	0.457311	1.39513	0.597109
20.1005	1.76502	1.38778	1.68516	1.38337	1.16	1.34485	2.30861	2.4192	0.790719	0.519772	1.47645	0.598845
20.603	1.85168	1.48851	1.78093	1.48025	1.23035	1.41216	2.34861	2.4943	0.82219	0.56717	1.54762	0.60546
21.1055	1.93845	1.5902	1.87751	1.57088	1.29134	1.47755	2.38281	2.56196	0.853929	0.60465	1.61493	0.613374
21.608	2.01379	1.68381	1.96535	1.66267	1.35027	1.53179	2.41875	2.61993	0.882805	0.639261	1.67684	0.621077
22.1106	2.09177	1.76678	2.04153	1.74176	1.3944	1.57262	2.44229	2.68052	0.900377	0.658679	1.72907	0.633654
22.6131	2.16583	1.85178	2.1186	1.81787	1.43066	1.6126	2.46382	2.73339	0.918123	0.669751	1.77824	0.647403
23.1156	2.23017	1.92702	2.1843	1.89311	1.46503	1.6399	2.48517	2.7768	0.933678	0.678119	1.82133	0.660264
23.6181	2.29882	1.99443	2.24041	1.95528	1.485	1.65679	2.49406	2.82296	0.938268	0.671635	1.85577	0.678011
24.1206	2.35969	2.06438	2.2972	2.01754	1.49913	1.67341	2.50416	2.86119	0.943289	0.65861	1.88786	0.696477
24.6231	2.41421	2.12348	2.34094	2.0762	1.51192	1.67658	2.51147	2.89023	0.947138	0.643131	1.91353	0.713413
25.1256	2.47278	2.17795	2.37794	2.12287	1.51134	1.67296	2.50795	2.92214	0.940727	0.613486	1.93201	0.735261
25.6281	2.52073	2.23466	2.41501	2.17193	1.50733	1.66919	2.50844	2.94586	0.935284	0.579275	1.94877	0.757129
26.1307	2.56651	2.27999	2.43839	2.21443	1.50279	1.65225	2.50397	2.96062	0.929962	0.543014	1.95919	0.776999
26.6332	2.61415	2.32383	2.45816	2.24732	1.48634	1.63241	2.49223	2.97825	0.915354	0.493761	1.96418	0.801646
27.1357	2.65012	2.36881	2.47686	2.28365	1.46903	1.61216	2.48666	2.9874	0.902365	0.442257	1.96793	0.825412
27.6382	2.68779	2.40248	2.482	2.31074	1.45208	1.57998	2.47488	2.98779	0.890855	0.389523	1.96581	0.846822
28.1407	2.72373	2.43737	2.48632	2.33143	1.4249	1.54861	2.46051	2.99107	0.871074	0.325695	1.96007	0.872546
28.6432	2.74902	2.4716	2.48776	2.35522	1.39936	1.51621	2.45327	2.98559	0.853608	0.262456	1.95341	0.896336
29.1457	2.77859	2.49517	2.47645	2.36787	1.37497	1.47396	2.43934	2.97159	0.839116	0.199395	1.94165	0.917358
29.6482	2.80236	2.52203	2.46651	2.37764	1.34207	1.43571	2.42745	2.96043	0.817667	0.127872	1.92797	0.941859
30.1508	2.81831	2.54598	2.45158	2.38888	1.31302	1.39559	2.42206	2.94023	0.799514	0.0600572	1.91352	0.963331
30.6533	2.83914	2.56053	2.42554	2.38818	1.28564	1.34828	2.4102	2.9117	0.786105	-0.00601172	1.89493	0.9816
31.1558	2.85065	2.57968	2.40246	2.38784	1.25128	1.30728	2.40431	2.88588	0.767281	-0.0779877	1.87587	1.00246
31.6583	2.85827	2.59352	2.37244	2.38629	1.2225	1.26332	2.40301	2.85065	0.752749	-0.143722	1.8559	1.01945
32.1608	2.86926	2.59975	2.3337	2.37324	1.19549	1.21488	2.39633	2.80718	0.744546	-0.206783	1.83276	1.03304
32.6633	2.86886	2.61099	2.29884	2.36293	1.16263	1.1738	2.39849	2.76614	0.732006	-0.273867	1.81008	1.04862
33.1658	2.86856	2.61461	2.25548	2.34816	1.1365	1.12831	2.40258	2.71523	0.723896	-0.33296	1.78604	1.05993
33.6683	2.86829	2.61276	2.20629	2.3235	1.1117	1.08086	2.40324	2.65613	0.722647	-0.389042	1.75964	1.06797
34.1709	2.85644	2.6154	2.16116	2.30273	1.08164	1.04058	2.41421	2.59917	0.716989	-0.447691	1.73406	1.07777
34.6734	2.84766	2.60849	2.10653	2.27425	1.0587	0.994476	2.42417	2.53203	0.714944	-0.497091	1.70641	1.08322
35.1759	2.83456	2.59841	2.04928	2.23841	1.03591	0.948764	2.43323	2.45698	0.719563	-0.543451	1.67717	1.08584
35.6784	2.81162	2.59149	1.99564	2.20621	1.00789	0.909123	2.45242	2.38413	0.719309	-0.591153	1.64867	1.09024
36.1809	2.79293	2.5737	1.93233	2.16363	0.986819	0.862715	2.46782	2.30123	0.721606	-0.628698	1.61741	1.09033
36.6834	2.76569	2.55506	1.86967	2.11677	0.964564	0.81895	2.48495	2.2113	0.730182	-0.663399	1.58537	1.08826
37.1859	2.73188	2.53762	1.80965	2.07197	0.937468	0.779581	2.51036	2.12418	0.733278	-0.698418	1.55376	1.08807
37.6884	2.70154	2.50882	1.74062	2.01526	0.917763	0.733182	2.5297	2.02789	0.737685	-0.722695	1.51898	1.08365
38.191	2.65975	2.48129	1.67519	1.95737	0.896612	0.691394	2.55309	1.92611	0.747748	-0.744532	1.4844	1.07794
38.6935	2.61552	2.45265	1.61105	1.899	0.872272	0.651903	2.58148	1.82838	0.751481	-0.765843	1.44979	1.07411
39.196	2.57231	2.41312	1.53925	1.82859	0.856521	0.605756	2.60239	1.7229	0.755001	-0.77611	1.41197	1.06615
39.6985	2.51689	2.37671	1.47337	1.75962	0.839619	0.56568	2.62889	1.61385	0.76327	-0.7845	1.37534	1.05796
40.201	2.46292	2.33692	1.40712	1.6871	0.821139	0.525589	2.65605	1.51039	0.764169	-0.791661	1.33797	1.05139
40.7035	2.40644	2.28777	1.33505	1.6038	0.811929	0.479917	2.67525	1.40096	0.763169	-0.787726	1.29766	1.04096
41.206	2.33928	2.2432	1.27038	1.52363	0.801262	0.441276	2.70045	1.29023	0.765772	-0.782625	1.25929	1.03141
41.7085	2.27623	2.1933	1.20355	1.43687	0.78997	0.400467	2.72156	1.18701	0.759687	-0.775754	1.21929	1.02293
42.2111	2.2071	2.13643	1.13308	1.34182	0.787895	0.355783	2.73548	1.07997	0.749637	-0.758037	1.17692	1.01115
42.7136	2.13079	2.08496	1.07059	1.25045	0.783524	0.31841	2.7548	0.974043	0.741656	-0.740107	1.13691	1.00123
43.2161	2.05957	2.02652	1.00423	1.15011	0.779016	0.276884	2.76599	0.877414	0.723437	-0.720199	1.0943	0.991694
43.7186	1.97976	1.96364	0.936517	1.04478	0.783114	0.23336	2.77218	0.7787	0.699223	-0.690278	1.0501	0.979873
44.2211	1.89752	1.90565	0.876347	0.94252	0.783688	0.196457	2.78242	0.6827	0.675777	-0.661761	1.00813	0.970705
44.7236	1.81951	1.83863	0.810749	0.829956	0.784197	0.153479	2.78204	0.596898	0.641097	-0.631995	0.962455	0.961426
45.2261	1.73204	1.76867	0.745855	0.71591	0.792184	0.110088	2.77983	0.509674	0.59912	-0.594311	0.915906	0.951444
45.7286	1.64671	1.70102	0.687016	0.603309	0.795097	0.0714195	2.77981	0.425586	0.557272	-0.561051	0.870619	0.944716
46.2312	1.56314	1.62156	0.621331	0.480324	0.797809	0.0246513	2.76876	0.351357	0.50384	-0.528771	0.820401	0.938031
46.7337	1.47109	1.53951	0.557975	0.358999	0.8067	-0.0216734	2.75989	0.275012	0.442167	-0.492332	0.769734	0.932815
47.2362	1.38484	1.45578	0.498379	0.236808	0.809162	-0.0663705	2.75165	0.20094	0.380126	-0.464879	0.718643	0.931472
47.7387	1.29742	1.35775	0.431145	0.10544	0.811489	-0.121048	2.73479	0.135333	0.306272	-0.442066	0.661652	0.93129
48.2412	1.2047	1.25706	0.367766	-0.0218989	0.818566	-0.174929	2.72458	0.0661243	0.223592	-0.420408	0.604516	0.934997
48.7437	1.1199	1.15041	0.305804	-0.152439	0.81752	-0.230809	2.71419	-0.00206788	0.14068	-0.41363	0.544956	0.943041
49.2462	1.03109	1.0283	0.236604	-0.289459	0.81529	-0.297831	2.69945	-0.0633641	0.0467928	-0.416336	0.479053	0.953668
49.7487	0.940256	0.904064	0.172896	-0.420552	0.814622	-0.364154	2.69461	-0.129755	-0.0553044	-0.426609	0.413007	0.969618
50.2513	0.855681	0.771159	0.108761	-0.555961	0.801993	-0.436286	2.68819	-0.196295	-0.156602	-0.457939	0.34227	0.98933
50.7538	0.762748	0.625117	0.0392056	-0.693372	0.784775	-0.519877	2.68084	-0.257325	-0.267464	-0.502596	0.265205	1.01187
51.2563	0.668759	0.479842	-0.0230923	-0.823195	0.763638	-0.602866	2.68306	-0.324578	-0.38597	-0.558677	0.187692	1.03897
51.7588	0.575554	0.326571	-0.0869211	-0.956806	0.725127	-0.694321	2.68004	-0.392438	-0.503039	-0.63643	0.103734	1.0675
52.2613	0.470119	0.165716	-0.153461	-1.08712	0.678007	-0.795154	2.67695	-0.455228	-0.628752	-0.723536	0.0147541	1.09726
52.7638	0.364392	0.00929961	-0.211807	-1.20888	0.621645	-0.894214	2.67886	-0.524144	-0.761731	-0.817474	-0.0744055	1.12888
53.2663	0.253828	-0.153344	-0.273257	-1.33286	0.544112	-1.00201	2.66996	-0.592951	-0.892542	-0.925326	-0.170438	1.15863
53.7688	0.130763	-0.318262	-0.336058	-1.44889	0.456264	-1.11525	2.6595	-0.656144	-1.03061	-1.03438	-0.269306	1.18757
54.2714	0.00836462	-0.476785	-0.392608	-1.55688	0.356762	-1.22551	2.64668	-0.724619	-1.17504	-1.14445	-0.368408	1.21554
54.7739	-0.123197	-0.64052	-0.456144	-1.66579	0.236296	-1.34422	2.61805	-0.791883	-1.31616	-1.26297	-0.474653	1.23948
55.2764	-0.264543	-0.802332	-0.522019	-1.76449	0.107752	-1.46506	2.58664	-0.85289	-1.46269	-1.37839	-0.581801	1.26185
55.7789	-0.404798	-0.957159	-0.585961	-1.85791	-0.0308462	-1.58323	2.54623	-0.918563	-1.61392	-1.49293	-0.689909	1.28165
56.2814	-0.556363	-1.11601	-0.660929	-1.95192	-0.18626	-1.70997	2.48858	-0.982546	-1.75961	-1.61371	-0.804875	1.29705
56.7839	-0.712999	-1.2694	-0.738327	-2.03546	-0.344885	-1.83639	2.42768	-1.04044	-1.90745	-1.7296	-0.918728	1.31084
57.2864	-0.869013	-1.41622	-0.816845	-2.11713	-0.509834	-1.9614	2.35257	-1.10338	-2.05697	-1.84449	-1.03427	1.321
57.7889	-1.0362	-1.56619	-0.906963	-2.19818	-0.686027	-2.09463	2.26135	-1.16507	-2.19797	-1.96457	-1.15544	1.32709
58.2915	-1.20359	-1.70867	-0.997445	-2.26919	-0.860023	-2.2254	2.16635	-1.22165	-2.33771	-2.07897	-1.27363	1.33148
58.794	-1.37198	-1.84648	-1.09072	-2.34098	-1.0362	-2.35616	2.05395	-1.28431	-2.47681	-2.19282	-1.39425	1.33161
59.2965	-1.54972	-1.98722	-1.19493	-2.41042	-1.21804	-2.49394	1.929	-1.34664	-2.60559	-2.3111	-1.51886	1.32863
59.799	-1.72419	-2.11996	-1.29839	-2.47145	-1.39301	-2.62742	1.79988	-1.40517	-2.73114	-2.42312	-1.6394	1.32385
60.3015	-1.90199	-2.25087	-1.40739	-2.53562	-1.5669	-2.7622	1.6528	-1.4709	-2.85521	-2.53502	-1.76333	1.31485
60.804	-2.086	-2.38459	-1.52697	-2.59603	-1.74244	-2.90221	1.498	-1.53706	-2.96849	-2.65052	-1.88963	1.30402
61.3065	-2.26494	-2.51068	-1.64586	-2.65078	-1.90845	-3.03673	1.33826	-1.60039	-3.0778	-2.75939	-2.01168	1.29116
61.809	-2.44906	-2.63779	-1.77313	-2.7102	-2.07219	-3.17383	1.16191	-1.67161	-3.1859	-2.86872	-2.13805	1.27468
62.3116	-2.63523	-2.76709	-1.90992	-2.76461	-2.23576	-3.31408	0.98231	-1.7436	-3.28383	-2.98111	-2.26529	1.2576
62.8141	-2.81618	-2.88953	-2.04638	-2.81655	-2.3892	-3.44838	0.796423	-1.81341	-3.37813	-3.08695	-2.38883	1.23824
63.3166	-3.003	-3.01533	-2.19314	-2.87351	-2.54081	-3.58633	0.596642	-1.89149	-3.47253	-3.1942	-2.51737	1.21647
63.8191	-3.18772	-3.1423	-2.34737	-2.92474	-2.69173	-3.72529	0.397026	-1.97045	-3.5584	-3.30426	-2.64552	1.19516
64.3216	-3.36858	-3.26378	-2.50158	-2.97686	-2.83294	-3.85854	0.189624	-2.0477	-3.64198	-3.40827	-2.77106	1.17164
64.8241	-3.55467	-3.3906	-2.66675	-3.03338	-2.97344	-3.99623	-0.0279126	-2.13347	-3.72779	-3.5149	-2.90191	1.14738
65.3266	-3.73532	-3.51752	-2.83652	-3.08436	-3.11336	-4.13292	-0.243206	-2.2202	-3.80733	-3.62441	-3.03151	1.1244
65.8291	-3.9141	-3.64069	-3.0065	-3.13942	-3.24472	-4.26483	-0.46728	-2.30576	-3.88629	-3.72882	-3.15984	1.09965
66.3317	-4.09583	-3.77031	-3.18682	-3.19772	-3.37711	-4.40169	-0.696964	-2.40019	-3.96951	-3.83742	-3.29336	1.07598
66.8342	-4.26969	-3.89853	-3.36849	-3.25182	-3.50972	-4.53598	-0.923343	-2.4958	-4.04822	-3.94939	-3.4251	1.05396
67.3367	-4.4432	-4.0246	-3.55055	-3.31286	-3.63564	-4.66715	-1.15813	-2.59088	-4.12717	-4.05771	-3.55679	1.03097
67.8392	-4.61587	-4.15718	-3.74124	-3.3759	-3.76496	-4.80361	-1.39327	-2.69518	-4.21119	-4.17206	-3.69304	1.01056
68.3417	-4.77926	-4.28693	-3.93014	-3.43726	-3.89584	-4.93654	-1.62441	-2.80083	-4.29119	-4.29037	-3.82728	0.991703
68.8442	-4.94268	-4.41628	-4.11955	-3.50778	-4.02235	-5.06841	-1.86179	-2.90645	-4.37103	-4.40644	-3.96228	0.972794
69.3467	-5.1009	-4.55162	-4.31509	-3.57915	-4.15463	-5.20544	-2.09438	-3.02139	-4.45554	-4.52987	-4.1008	0.95716
69.8492	-5.24975	-4.68302	-4.50597	-3.65192	-4.28939	-5.33816	-2.32283	-3.13751	-4.53552	-4.65706	-4.23711	0.942399
70.3518	-5.39807	-4.81554	-4.69708	-3.73451	-4.42139	-5.47153	-2.5545	-3.25358	-4.61401	-4.78257	-4.37428	0.928216
70.8543	-5.53748	-4.95252	-4.89073	-3.81649	-4.56022	-5.60871	-2.7774	-3.3783	-4.69596	-4.9155	-4.51333	0.917041
71.3568	-5.66864	-5.08432	-5.07673	-3.90236	-4.701	-5.74044	-2.99644	-3.50307	-4.77229	-5.05083	-4.64961	0.905804
71.8593	-5.79777	-5.21791	-5.26166	-3.99663	-4.83923	-5.87332	-3.21479	-3.62672	-4.84539	-5.18393	-4.78574	0.895619
72.3618	-5.91527	-5.3534	-5.44468	-4.08873	-4.98372	-6.00723	-3.42116	-3.75718	-4.92055	-5.3233	-4.92152	0.887702
72.8643	-6.02593	-5.48244	-5.61731	-4.18631	-5.12822	-6.13394	-3.62315	-3.88554	-4.9891	-5.46274	-5.05347	0.87902
73.3668	-6.13196	-5.61312	-5.7872	-4.28946	-5.26903	-6.26089	-3.8194	-4.0108	-5.05304	-5.59865	-5.18335	0.871866
73.8693	-6.22466	-5.7425	-5.95097	-4.38941	-5.41401	-6.3849	-4.00084	-4.14026	-5.11827	-5.73888	-5.31047	0.866095
74.3719	-6.31153	-5.86412	-6.1025	-4.49552	-5.55579	-6.49957	-4.17624	-4.265	-5.17675	-5.87648	-5.43235	0.859162
74.8744	-6.39047	-5.98614	-6.24974	-4.60361	-5.69143	-6.61238	-4.34036	-4.38428	-5.23013	-6.00892	-5.54975	0.854115
75.3769	-6.45553	-6.10289	-6.38727	-4.70794	-5.82773	-6.71774	-4.48754	-4.50507	-5.28485	-6.14335	-5.66199	0.849455
75.8794	-6.51508	-6.21025	-6.51151	-4.81777	-5.95644	-6.81153	-4.62637	-4.6187	-5.3331	-6.27224	-5.7673	0.843375
76.3819	-6.5633	-6.31565	-6.62987	-4.92522	-6.07537	-6.90058	-4.74901	-4.72477	-5.37582	-6.39398	-5.86536	0.839331
76.8844	-6.59798	-6.41156	-6.73532	-5.02817	-6.19022	-6.97755	-4.85358	-4.83003	-5.41942	-6.51483	-5.95587	0.834643
77.3869	-6.62624	-6.49636	-6.8266	-5.13386	-6.29225	-7.04065	-4.94729	-4.9259	-5.45602	-6.62681	-6.0372	0.828468
77.8894	-6.63961	-6.57612	-6.90972	-5.23213	-6.38001	-7.09551	-5.02076	-5.01193	-5.48557	-6.72914	-6.10805	0.824453
78.392	-6.63959	-6.64209	-6.97637	-5.32439	-6.45837	-7.13385	-5.07564	-5.09419	-5.51423	-6.82729	-6.1686	0.81907
78.8945	-6.6302	-6.6949	-7.02729	-5.41475	-6.51857	-7.15615	-5.11671	-5.16369	-5.53396	-6.91306	-6.21693	0.812635
79.397	-6.60202	-6.7387	-7.06657	-5.49253	-6.56004	-7.16661	-5.13417	-5.21964	-5.54363	-6.98648	-6.25104	0.808817
79.8995	-6.55976	-6.76418	-7.08544	-5.56212	-6.58719	-7.15654	-5.13259	-5.26728	-5.54914	-7.05227	-6.27165	0.803567
80.402	-6.50362	-6.77383	-7.08653	-5.62415	-6.59155	-7.12827	-5.11378	-5.29743	-5.54248	-7.10226	-6.27639	0.798369
80.9045	-6.42539	-6.76961	-7.07223	-5.66898	-6.57336	-7.08406	-5.06861	-5.30908	-5.52159	-7.13716	-6.26301	0.796631
81.407	-6.33199	-6.74232	-7.03416	-5.70294	-6.53689	-7.01495	-5.00384	-5.3072	-5.49229	-7.16109	-6.23277	0.793989
81.9095	-6.21996	-6.69595	-6.97673	-5.72317	-6.47389	-6.92463	-4.91818	-5.28289	-5.44694	-7.1657	-6.18281	0.792885
82.4121	-6.08373	-6.6304	-6.90065	-5.72199	-6.38537	-6.81319	-4.80419	-5.23528	-5.38275	-7.15211	-6.11097	0.796007
82.9146	-5.93092	-6.53716	-6.79813	-5.70639	-6.27554	-6.67215	-4.67016	-5.16959	-5.30585	-7.12355	-6.01894	0.798813
83.4171	-5.75465	-6.42151	-6.6749	-5.67037	-6.13625	-6.50653	-4.51186	-5.0774	-5.20929	-7.07136	-5.90341	0.804338
83.9196	-5.55289	-6.28154	-6.52966	-5.60891	-5.96926	-6.31485	-4.32446	-4.95791	-5.0897	-6.9969	-5.76261	0.814113
84.4221	-5.3323	-6.10992	-6.35545	-5.5287	-5.77889	-6.08972	-4.11688	-4.81678	-4.95363	-6.9027	-5.5985	0.823755
84.9246	-5.08369	-5.91316	-6.15906	-5.42162	-5.55699	-5.83763	-3.8823	-4.64583	-4.79487	-6.78003	-5.40752	0.836559
85.4271	-4.80922	-5.68777	-5.93732	-5.28582	-5.30629	-5.55559	-3.61924	-4.44433	-4.60933	-6.63076	-5.18856	0.8527
85.9296	-4.51334	-5.4281	-5.6848	-5.12721	-5.03136	-5.23778	-3.33643	-4.21862	-4.40409	-6.45733	-4.94391	0.868476
86.4322	-4.18621	-5.14192	-5.40945	-4.93655	-4.72396	-4.89235	-3.02515	-3.96084	-4.17382	-6.25124	-4.67015	0.887062
86.9347	-3.83429	-4.82444	-5.10659	-4.71547	-4.38795	-4.51506	-2.68809	-3.67055	-3.9138	-6.01528	-4.36715	0.907368
87.4372	-3.45861	-4.47237	-4.77303	-4.46872	-4.02819	-4.10251	-2.33282	-3.35517	-3.63198	-5.7523	-4.03757	0.926882
87.9397	-3.05059	-4.09491	-4.4178	-4.1869	-3.63624	-3.66459	-1.94951	-3.00709	-3.32414	-5.45407	-3.67858	0.948278
88.4422	-2.62037	-3.68604	-4.03462	-3.87546	-3.21755	-3.19555	-1.54536	-2.62628	-2.98521	-5.12476	-3.29112	0.969546
88.9447	-2.16489	-3.24544	-3.62308	-3.53763	-2.77746	-2.69501	-1.12523	-2.22154	-2.6244	-4.76804	-2.87827	0.989786
89.4472	-1.67925	-2.78315	-3.1927	-3.16491	-2.30754	-2.17386	-0.679361	-1.78546	-2.23914	-4.37614	-2.43815	1.01073
89.9497	-1.17609	-2.29147	-2.73559	-2.76677	-1.81542	-1.62442	-0.219178	-1.31873	-1.82424	-3.95525	-1.97272	1.03009
90.4523	-0.648349	-1.77365	-2.25488	-2.34407	-1.30682	-1.05019	0.254492	-0.831884	-1.39069	-3.50996	-1.4856	1.04863
90.9548	-0.0971905	-1.23956	-1.75984	-1.89038	-0.773196	-0.46202	0.749465	-0.317605	-0.937721	-3.03268	-0.976073	1.06665
91.4573	0.464626	-0.680098	-1.24129	-1.4186	-0.224616	0.149374	1.25097	0.222475	-0.459963	-2.53187	-0.446898	1.08236
91.9598	1.04724	-0.102932	-0.706542	-0.926184	0.333439	0.775795	1.76305	0.776061	0.0298533	-2.01236	0.0977426	1.09762
92.4623	1.64194	0.483409	-0.163281	-0.410259	0.909752	1.40793	2.28943	1.35077	0.531163	-1.46657	0.65743	1.11113
92.9648	2.23943	1.08866	0.398379	0.114139	1.49181	2.05608	2.81383	1.94397	1.04999	-0.905402	1.22909	1.12236
93.4673	2.85064	1.70034	0.966869	0.65341	2.07528	2.70725	3.34517	2.54182	1.57236	-0.333474	1.80797	1.13344
93.9698	3.45968	2.31282	1.53774	1.20512	2.66929	3.3559	3.88125	3.15266	2.09702	0.256828	2.39283	1.14179
94.4724	4.0643	2.93525	2.12055	1.7544	3.25921	4.01228	4.40716	3.77282	2.63113	0.852056	2.98092	1.14878
94.9749	4.67253	3.55082	2.70006	2.31111	3.84279	4.65945	4.9358	4.38726	3.15995	1.44885	3.56686	1.15564
95.4774	5.26433	4.1586	3.27646	2.86639	4.42925	5.29733	5.45828	5.00553	3.68191	2.05499	4.14931	1.15943
95.9799	5.84644	4.76577	3.85741	3.40874	5.00207	5.93418	5.96435	5.62293	4.20549	2.65499	4.72624	1.16335
96.4824	6.42022	5.35295	4.4252	3.94989	5.5615	6.55048	6.46849	6.2238	4.71541	3.24788	5.29158	1.16661
96.9849	6.9667	5.92531	4.9854	4.47487	6.11627	7.15228	6.95544	6.8193	5.2099	3.84149	5.8447	1.16729
97.4874	7.50029	6.48651	5.54198	4.97901	6.64814	7.74385	7.42211	7.40382	5.69881	4.41892	6.38434	1.16939
97.9899	8.01344	7.01733	6.07698	5.47241	7.1604	8.30556	7.88026	7.96199	6.16683	4.98245	6.90377	1.16978
98.4925	8.48734	7.52544	6.59709	5.93131	7.66003	8.84547	8.30562	8.50356	6.60678	5.53869	7.40013	1.16849
98.995	8.96783	8.01566	7.10818	6.40921	8.12223	9.36916	8.74971	9.02648	7.05267	6.06315	7.88843	1.16869
99.4975	9.42999	8.51838	7.64618	6.79237	8.60306	9.91057	9.10727	9.57063	7.48618	6.6212	8.36858	1.17429
100	9.56361	8.78938	7.93811	6.80896	8.98467	10.203	9.12206	9.8628	7.59874	7.06888	8.59403	1.18048

## Sheet: M1b_LeftLeg_NW
StancePhase	NDevL_Meas1	NDevL_Meas2	NDevL_Meas3	NDevL_Meas4	NDevL_Meas5	NDevL_Meas6	NDevL_Meas7	NDevL_Meas8	NDevL_Meas9	NDevL_Meas10	NDevL_Mean	NDevL_SD
0	-2.4631	-2.57759	-2.32604	-2.4119	-2.66715	-2.35271	-3.72524	-2.59998	-2.58211	-2.84819	-2.6554	0.407258
0.502513	-2.46826	-2.59556	-2.33912	-2.42852	-2.67489	-2.38041	-3.66565	-2.61661	-2.56548	-2.85887	-2.65934	0.385508
1.00503	-2.47118	-2.59775	-2.33619	-2.45944	-2.67819	-2.39624	-3.62793	-2.62023	-2.55726	-2.86663	-2.6611	0.372115
1.50754	-2.46407	-2.60159	-2.3387	-2.47395	-2.69874	-2.41309	-3.57766	-2.62156	-2.53455	-2.88581	-2.66097	0.357835
2.01005	-2.47757	-2.61347	-2.35243	-2.48745	-2.71303	-2.43887	-3.52753	-2.63719	-2.52226	-2.89393	-2.66637	0.339599
2.51256	-2.48124	-2.60447	-2.34873	-2.51382	-2.71954	-2.44451	-3.49319	-2.63706	-2.5201	-2.88951	-2.66522	0.328294
3.01508	-2.48365	-2.60284	-2.35654	-2.52059	-2.74505	-2.45836	-3.44324	-2.63569	-2.50312	-2.89878	-2.66479	0.314333
3.51759	-2.50468	-2.60327	-2.37084	-2.53258	-2.7627	-2.47491	-3.40259	-2.64746	-2.4965	-2.89499	-2.66905	0.299021
4.0201	-2.51057	-2.58281	-2.36888	-2.55086	-2.77446	-2.47114	-3.37342	-2.64235	-2.50128	-2.87983	-2.66556	0.289866
4.52261	-2.52454	-2.57288	-2.38263	-2.54829	-2.80479	-2.4784	-3.32927	-2.63561	-2.4916	-2.87759	-2.66456	0.27755
5.02513	-2.55068	-2.55885	-2.3974	-2.55596	-2.82502	-2.48175	-3.30146	-2.64087	-2.49165	-2.85995	-2.66636	0.266818
5.52764	-2.5605	-2.52597	-2.39858	-2.56196	-2.84072	-2.46634	-3.27891	-2.62822	-2.50422	-2.83237	-2.65978	0.261197
6.03015	-2.58608	-2.50589	-2.41808	-2.54891	-2.8736	-2.46361	-3.24451	-2.61375	-2.50262	-2.81696	-2.6574	0.253289
6.53266	-2.61469	-2.47614	-2.43293	-2.54925	-2.89357	-2.45075	-3.2308	-2.61039	-2.50983	-2.78441	-2.65528	0.250356
7.03518	-2.63004	-2.43161	-2.43805	-2.54006	-2.90958	-2.42253	-3.21505	-2.58846	-2.53021	-2.74402	-2.64496	0.251711
7.53769	-2.66498	-2.4013	-2.46202	-2.51659	-2.94009	-2.40761	-3.19238	-2.56496	-2.53617	-2.71552	-2.64016	0.25294
8.0402	-2.69312	-2.35703	-2.47581	-2.50748	-2.9541	-2.37755	-3.19094	-2.55229	-2.5493	-2.66911	-2.63267	0.261348
8.54271	-2.71436	-2.30393	-2.48434	-2.48257	-2.96385	-2.33733	-3.18022	-2.52108	-2.57544	-2.61787	-2.6181	0.272807
9.04523	-2.75411	-2.26553	-2.51	-2.4506	-2.98464	-2.31016	-3.16844	-2.48926	-2.58621	-2.57886	-2.60978	0.285398
9.54774	-2.77889	-2.21051	-2.52065	-2.43176	-2.98563	-2.26461	-3.17486	-2.46873	-2.60168	-2.52214	-2.59595	0.304247
10.0503	-2.80469	-2.15373	-2.53068	-2.39349	-2.98264	-2.21544	-3.1665	-2.43031	-2.62915	-2.46433	-2.5771	0.324298
10.5528	-2.84324	-2.11076	-2.55431	-2.35659	-2.98829	-2.17806	-3.16346	-2.3929	-2.63975	-2.41944	-2.56468	0.344924
11.0553	-2.86244	-2.05001	-2.5595	-2.32944	-2.97261	-2.12094	-3.17302	-2.36768	-2.65212	-2.35761	-2.54454	0.36932
11.5578	-2.89043	-1.99463	-2.56882	-2.28227	-2.95488	-2.06718	-3.16518	-2.3256	-2.6754	-2.29871	-2.52231	0.393477
12.0603	-2.92259	-1.95051	-2.58696	-2.2446	-2.94479	-2.02271	-3.16848	-2.28629	-2.68063	-2.2532	-2.50608	0.416956
12.5628	-2.93603	-1.88884	-2.58518	-2.21147	-2.91328	-1.95886	-3.17703	-2.26006	-2.68519	-2.19164	-2.48076	0.442143
13.0653	-2.96399	-1.83885	-2.59198	-2.16076	-2.88265	-1.90485	-3.16876	-2.2178	-2.70018	-2.13674	-2.45666	0.466273
13.5678	-2.98661	-1.7961	-2.60226	-2.12589	-2.85914	-1.85639	-3.176	-2.17981	-2.6967	-2.09505	-2.43739	0.488634
14.0704	-2.99566	-1.73753	-2.59336	-2.08922	-2.81485	-1.79054	-3.18082	-2.15536	-2.69091	-2.038	-2.40863	0.511603
14.5729	-3.02122	-1.69569	-2.59709	-2.04002	-2.77457	-1.73985	-3.17268	-2.11535	-2.69602	-1.99075	-2.38432	0.533043
15.0754	-3.03302	-1.65627	-2.59902	-2.01014	-2.74091	-1.69021	-3.18241	-2.08071	-2.68344	-1.95577	-2.36319	0.552138
15.5779	-3.03944	-1.60434	-2.5847	-1.97216	-2.68752	-1.62675	-3.18281	-2.05969	-2.66811	-1.90588	-2.33314	0.571513
16.0804	-3.06002	-1.57259	-2.58605	-1.92864	-2.64148	-1.58223	-3.17648	-2.02326	-2.66513	-1.86832	-2.31042	0.588942
16.5829	-3.06158	-1.53816	-2.58058	-1.90463	-2.60172	-1.534	-3.18752	-1.99299	-2.64592	-1.84143	-2.28885	0.604047
17.0854	-3.06706	-1.4958	-2.5634	-1.86743	-2.54384	-1.47687	-3.18386	-1.97611	-2.62378	-1.79993	-2.25981	0.619452
17.5879	-3.08073	-1.47503	-2.56339	-1.83261	-2.49668	-1.44052	-3.1808	-1.94373	-2.61532	-1.77269	-2.24015	0.632432
18.0905	-3.07457	-1.44666	-2.55217	-1.81419	-2.45527	-1.39598	-3.19175	-1.91806	-2.59196	-1.75396	-2.21946	0.643663
18.593	-3.0804	-1.41569	-2.53493	-1.77965	-2.39744	-1.3483	-3.18507	-1.90536	-2.56535	-1.72087	-2.1933	0.655174
19.0955	-3.08603	-1.40556	-2.53477	-1.75501	-2.35326	-1.32113	-3.1862	-1.87693	-2.55366	-1.70349	-2.1776	0.663803
19.598	-3.07548	-1.38368	-2.52021	-1.74097	-2.31391	-1.28203	-3.19562	-1.85566	-2.52856	-1.69226	-2.15884	0.671679
20.1005	-3.08156	-1.36488	-2.50612	-1.71058	-2.25983	-1.24587	-3.18726	-1.84677	-2.50003	-1.66717	-2.13701	0.679496
20.603	-3.07865	-1.36417	-2.50753	-1.69611	-2.22189	-1.22792	-3.19247	-1.82186	-2.48768	-1.65917	-2.12575	0.684158
21.1055	-3.06677	-1.34881	-2.49289	-1.68476	-2.1874	-1.19553	-3.19874	-1.80439	-2.46342	-1.65504	-2.10977	0.689214
21.608	-3.07166	-1.34201	-2.48521	-1.65974	-2.13976	-1.17201	-3.1899	-1.79863	-2.43543	-1.63799	-2.09324	0.693451
22.1106	-3.06061	-1.3488	-2.48983	-1.65421	-2.11	-1.16268	-3.19815	-1.77648	-2.42456	-1.63929	-2.08646	0.694646
22.6131	-3.04965	-1.33961	-2.47808	-1.64401	-2.08177	-1.13797	-3.2001	-1.76204	-2.40303	-1.64224	-2.07385	0.697272
23.1156	-3.05112	-1.34371	-2.47882	-1.6253	-2.04168	-1.12733	-3.19218	-1.75862	-2.37718	-1.63359	-2.06296	0.698011
23.6181	-3.03325	-1.35575	-2.48705	-1.62662	-2.02045	-1.12561	-3.20214	-1.73857	-2.36904	-1.64435	-2.06028	0.696348
24.1206	-3.02417	-1.35228	-2.47989	-1.61648	-1.99833	-1.10926	-3.19947	-1.7266	-2.35125	-1.65466	-2.05124	0.696747
24.6231	-3.01973	-1.36575	-2.48918	-1.60459	-1.96547	-1.11095	-3.19362	-1.72516	-2.32828	-1.65495	-2.04577	0.694063
25.1256	-2.99697	-1.381	-2.5001	-1.61016	-1.95176	-1.1155	-3.2031	-1.70706	-2.32323	-1.67548	-2.04644	0.690037
25.6281	-2.98915	-1.38301	-2.4979	-1.59955	-1.93446	-1.10774	-3.19513	-1.69767	-2.30928	-1.69343	-2.04073	0.688038
26.1307	-2.97665	-1.40421	-2.51425	-1.59441	-1.90743	-1.12025	-3.1905	-1.69856	-2.28904	-1.70303	-2.03983	0.681853
26.6332	-2.95099	-1.42113	-2.52609	-1.60144	-1.89934	-1.12938	-3.19538	-1.68302	-2.28658	-1.73318	-2.04265	0.675585
27.1357	-2.94236	-1.42865	-2.52828	-1.59035	-1.88488	-1.12984	-3.18015	-1.67701	-2.27585	-1.75841	-2.03958	0.670628
27.6382	-2.9205	-1.45595	-2.54932	-1.59116	-1.86176	-1.15092	-3.17355	-1.68118	-2.2576	-1.77671	-2.04187	0.660793
28.1407	-2.89352	-1.47361	-2.56027	-1.59693	-1.85698	-1.16287	-3.16859	-1.66929	-2.25688	-1.815	-2.04539	0.652147
28.6432	-2.88109	-1.48687	-2.56609	-1.58575	-1.84309	-1.17077	-3.14375	-1.66784	-2.24843	-1.84551	-2.04392	0.643664
29.1457	-2.84976	-1.51887	-2.58927	-1.59101	-1.82175	-1.1977	-3.1311	-1.67656	-2.2311	-1.86999	-2.04771	0.630266
29.6482	-2.82223	-1.53712	-2.59779	-1.59333	-1.81784	-1.21074	-3.11174	-1.66972	-2.2307	-1.91292	-2.05041	0.619103
30.1508	-2.80278	-1.55668	-2.6061	-1.58274	-1.80232	-1.2248	-3.0757	-1.67432	-2.22282	-1.94495	-2.04932	0.606814
30.6533	-2.76295	-1.59232	-2.62842	-1.59055	-1.78075	-1.25448	-3.05317	-1.68912	-2.20443	-1.97173	-2.05279	0.590222
31.1558	-2.73444	-1.61167	-2.63272	-1.5881	-1.77562	-1.26703	-3.01633	-1.68893	-2.20202	-2.01541	-2.05323	0.576406
31.6583	-2.70502	-1.63805	-2.64146	-1.57899	-1.7568	-1.28573	-2.9683	-1.70124	-2.1923	-2.04578	-2.05137	0.560323
32.1608	-2.65822	-1.67644	-2.65921	-1.58728	-1.73369	-1.31547	-2.93243	-1.72385	-2.17049	-2.0725	-2.05296	0.541018
32.6633	-2.62694	-1.69771	-2.65706	-1.57973	-1.72615	-1.32691	-2.87638	-1.73216	-2.16396	-2.11507	-2.05021	0.52446
33.1658	-2.58539	-1.73114	-2.66321	-1.57292	-1.70342	-1.34942	-2.81588	-1.75412	-2.15092	-2.14283	-2.04692	0.505053
33.6683	-2.5332	-1.77138	-2.6722	-1.57968	-1.6787	-1.37775	-2.76365	-1.78648	-2.12503	-2.16913	-2.04572	0.48392
34.1709	-2.49638	-1.79545	-2.66099	-1.56763	-1.66895	-1.38874	-2.68808	-1.80523	-2.11454	-2.2104	-2.03964	0.465282
34.6734	-2.44189	-1.83563	-2.66079	-1.56358	-1.64331	-1.41498	-2.61506	-1.83865	-2.09908	-2.23588	-2.03488	0.444283
35.1759	-2.38559	-1.87682	-2.65662	-1.56702	-1.6186	-1.44147	-2.54465	-1.88237	-2.07055	-2.2623	-2.0306	0.42358
35.6784	-2.34019	-1.90437	-2.63349	-1.55174	-1.60852	-1.45349	-2.45112	-1.9129	-2.05772	-2.3027	-2.02162	0.405574
36.1809	-2.27344	-1.95037	-2.62257	-1.55037	-1.58238	-1.48356	-2.36645	-1.95863	-2.04152	-2.32662	-2.01559	0.387311
36.6834	-2.21362	-1.99149	-2.60086	-1.54912	-1.56011	-1.5084	-2.278	-2.01396	-2.01209	-2.35389	-2.00815	0.372291
37.1859	-2.15685	-2.02276	-2.56284	-1.53225	-1.55155	-1.5231	-2.17011	-2.05585	-1.99859	-2.39387	-1.99678	0.361529
37.6884	-2.07956	-2.07293	-2.53667	-1.53286	-1.52633	-1.55689	-2.07584	-2.1127	-1.98334	-2.41688	-1.9894	0.354337
38.191	-2.01544	-2.11269	-2.49359	-1.52613	-1.50697	-1.58054	-1.97165	-2.17763	-1.95477	-2.44544	-1.97849	0.354076
38.6935	-1.94484	-2.14721	-2.43801	-1.50939	-1.49916	-1.59941	-1.85469	-2.22815	-1.94234	-2.48508	-1.96483	0.360247
39.196	-1.85874	-2.19894	-2.39249	-1.51074	-1.47365	-1.63662	-1.75374	-2.29262	-1.92985	-2.50729	-1.95547	0.372789
39.6985	-1.78806	-2.23547	-2.32519	-1.49842	-1.45551	-1.65981	-1.63813	-2.36305	-1.90403	-2.53688	-1.94045	0.39365
40.201	-1.7022	-2.27138	-2.2501	-1.48326	-1.44674	-1.68403	-1.51859	-2.41756	-1.89446	-2.57541	-1.92437	0.420186
40.7035	-1.60907	-2.32061	-2.18203	-1.48378	-1.41996	-1.72391	-1.41493	-2.48447	-1.88641	-2.59594	-1.91211	0.451631
41.206	-1.52931	-2.35076	-2.08903	-1.46646	-1.4026	-1.74706	-1.29428	-2.55468	-1.86501	-2.62508	-1.89243	0.489554
41.7085	-1.42884	-2.38425	-1.99334	-1.45386	-1.393	-1.7766	-1.17946	-2.60693	-1.85986	-2.66038	-1.87365	0.530021
42.2111	-1.33082	-2.42519	-1.90056	-1.45182	-1.366	-1.81719	-1.07779	-2.66944	-1.85781	-2.67681	-1.85734	0.5723
42.7136	-1.24047	-2.44438	-1.78159	-1.43056	-1.35092	-1.83957	-0.959613	-2.73222	-1.84233	-2.70232	-1.8324	0.61906
43.2161	-1.12867	-2.46991	-1.66493	-1.4207	-1.34232	-1.87258	-0.856213	-2.77479	-1.84277	-2.73047	-1.81034	0.665315
43.7186	-1.0284	-2.49598	-1.54637	-1.41443	-1.3176	-1.91049	-0.760978	-2.82542	-1.84731	-2.7386	-1.78856	0.711074
44.2211	-0.928159	-2.49963	-1.40245	-1.39064	-1.30743	-1.92995	-0.652524	-2.87345	-1.83771	-2.75563	-1.75776	0.760155
44.7236	-0.811216	-2.51219	-1.26543	-1.38298	-1.30256	-1.96262	-0.565607	-2.89926	-1.84276	-2.77144	-1.73161	0.80618
45.2261	-0.712608	-2.51891	-1.12162	-1.37129	-1.28322	-1.99291	-0.480661	-2.93127	-1.8521	-2.76622	-1.70308	0.850511
45.7286	-0.606938	-2.50521	-0.955637	-1.34661	-1.28086	-2.00556	-0.388455	-2.95838	-1.84589	-2.76952	-1.66631	0.897442
46.2312	-0.494414	-2.50271	-0.800602	-1.3401	-1.28248	-2.0318	-0.321477	-2.96199	-1.85245	-2.76783	-1.63558	0.939006
46.7337	-0.403747	-2.4888	-0.634578	-1.32257	-1.27147	-2.0477	-0.250358	-2.97094	-1.8631	-2.74437	-1.59976	0.978558
47.2362	-0.301898	-2.45835	-0.451911	-1.29868	-1.27959	-2.04748	-0.179772	-2.97386	-1.8567	-2.7289	-1.55771	1.01984
47.7387	-0.20648	-2.43986	-0.283524	-1.292	-1.29014	-2.05896	-0.134374	-2.9531	-1.86107	-2.70469	-1.52242	1.05352
48.2412	-0.132531	-2.40467	-0.101102	-1.26909	-1.28969	-2.05257	-0.0799693	-2.93789	-1.86933	-2.65819	-1.4795	1.08555
48.7437	-0.0470215	-2.35738	0.09043	-1.24752	-1.30913	-2.03274	-0.034601	-2.91631	-1.85907	-2.61893	-1.43323	1.118
49.2462	0.0196877	-2.32059	0.265321	-1.23937	-1.32757	-2.0218	-0.0110424	-2.8714	-1.85745	-2.56729	-1.39315	1.14113
49.7487	0.0714595	-2.26246	0.455548	-1.21235	-1.33453	-1.98763	0.023889	-2.83256	-1.85936	-2.49327	-1.34313	1.16383
50.2513	0.133249	-2.19716	0.645592	-1.19397	-1.35915	-1.94456	0.0418086	-2.78726	-1.84109	-2.42614	-1.29287	1.18544
50.7538	0.169968	-2.13963	0.817334	-1.18263	-1.37716	-1.90752	0.0444466	-2.71942	-1.82893	-2.34421	-1.24678	1.1973
51.2563	0.203085	-2.05808	1.00329	-1.15237	-1.38159	-1.84492	0.0587767	-2.65898	-1.81959	-2.24172	-1.18921	1.21068
51.7588	0.24234	-1.97509	1.17849	-1.13606	-1.4001	-1.77985	0.0513963	-2.59321	-1.78845	-2.14808	-1.13486	1.22149
52.2613	0.256112	-1.89644	1.33475	-1.11878	-1.4062	-1.71858	0.0386903	-2.50704	-1.76139	-2.04024	-1.08191	1.22351
52.7638	0.277306	-1.79327	1.50222	-1.08549	-1.39699	-1.63282	0.0369761	-2.43106	-1.73794	-1.91684	-1.01779	1.22893
53.2663	0.297768	-1.69445	1.6491	-1.06933	-1.39872	-1.5522	0.0136661	-2.35199	-1.69336	-1.80672	-0.960623	1.23037
53.7688	0.297139	-1.59598	1.77879	-1.04473	-1.3834	-1.47316	-0.00339424	-2.25549	-1.65352	-1.68448	-0.901823	1.22479
54.2714	0.311447	-1.47491	1.91597	-1.00999	-1.35237	-1.37306	-0.0115936	-2.17244	-1.6204	-1.55236	-0.833971	1.22373
54.7739	0.316679	-1.3641	2.02521	-0.99293	-1.33045	-1.28505	-0.0379916	-2.08858	-1.56814	-1.43702	-0.776237	1.21711
55.2764	0.308525	-1.25039	2.1212	-0.961223	-1.28873	-1.19571	-0.0489092	-1.99011	-1.52133	-1.31064	-0.713732	1.20525
55.7789	0.317107	-1.11909	2.22015	-0.926644	-1.23284	-1.0902	-0.0561566	-1.90789	-1.48309	-1.17909	-0.645776	1.19777
56.2814	0.30858	-1.00385	2.28657	-0.907028	-1.18591	-1.00191	-0.0773475	-1.8265	-1.42614	-1.06659	-0.590011	1.18306
56.7839	0.296171	-0.882787	2.34519	-0.868542	-1.11825	-0.908382	-0.078218	-1.73277	-1.3735	-0.943465	-0.526455	1.16479
57.2864	0.29715	-0.750646	2.40215	-0.834585	-1.03958	-0.804194	-0.0828156	-1.65766	-1.32984	-0.819307	-0.461933	1.1502
57.7889	0.276815	-0.638188	2.42608	-0.810084	-0.970814	-0.719655	-0.0962545	-1.58479	-1.26701	-0.715366	-0.409927	1.12763
58.2915	0.262938	-0.516778	2.44936	-0.765422	-0.881655	-0.625857	-0.0891768	-1.50172	-1.20685	-0.600588	-0.347575	1.10366
58.794	0.255673	-0.391476	2.46734	-0.73197	-0.785663	-0.527884	-0.0940599	-1.43931	-1.15608	-0.48816	-0.289159	1.08306
59.2965	0.227994	-0.287226	2.45585	-0.701108	-0.70099	-0.450407	-0.10278	-1.37991	-1.08606	-0.395931	-0.242057	1.05497
59.799	0.215043	-0.171545	2.45088	-0.652302	-0.596875	-0.360957	-0.0954969	-1.31165	-1.01762	-0.292048	-0.183257	1.02789
60.3015	0.199809	-0.0596133	2.43701	-0.619764	-0.490462	-0.274744	-0.107655	-1.26509	-0.959541	-0.193209	-0.133326	1.00416
60.804	0.169576	0.0320317	2.39904	-0.582514	-0.396654	-0.20799	-0.118457	-1.22138	-0.882801	-0.113619	-0.0922765	0.973995
61.3065	0.158202	0.136511	2.37254	-0.532451	-0.284638	-0.127653	-0.120444	-1.16938	-0.807022	-0.0213482	-0.0395688	0.94701
61.809	0.135851	0.229892	2.33285	-0.50099	-0.174965	-0.0575542	-0.14559	-1.13938	-0.742993	0.0634911	6.15338e-05	0.923391
62.3116	0.107263	0.305897	2.27529	-0.458226	-0.0789993	-0.00368101	-0.163573	-1.11144	-0.661396	0.130434	0.0341573	0.894619
62.8141	0.0966542	0.394875	2.23165	-0.409958	0.0337122	0.0641602	-0.180645	-1.07527	-0.580606	0.210812	0.0785382	0.870984
63.3166	0.0687653	0.466388	2.1708	-0.379693	0.139541	0.115788	-0.220052	-1.06085	-0.51343	0.281321	0.106858	0.850754
63.8191	0.0445269	0.52503	2.09915	-0.333522	0.23113	0.156051	-0.247346	-1.0473	-0.430369	0.335398	0.133274	0.826719
64.3216	0.0325981	0.595082	2.04168	-0.290321	0.33814	0.209127	-0.281643	-1.02523	-0.348503	0.4032	0.167413	0.809677
64.8241	0.00106912	0.642502	1.96412	-0.261811	0.434229	0.241407	-0.333784	-1.02431	-0.282568	0.458567	0.183941	0.795707
65.3266	-0.017985	0.682365	1.88326	-0.215698	0.516183	0.268072	-0.371082	-1.02285	-0.202852	0.498913	0.201832	0.779179
65.8291	-0.0334301	0.730435	1.81496	-0.180982	0.612222	0.304718	-0.422311	-1.01245	-0.124883	0.552615	0.22409	0.771103
66.3317	-0.0657779	0.752646	1.72525	-0.155658	0.693558	0.317601	-0.484127	-1.02255	-0.064931	0.590983	0.2287	0.764769
66.8342	-0.0796633	0.773206	1.63962	-0.114496	0.761122	0.330631	-0.530999	-1.03082	0.00713521	0.615383	0.237111	0.756847
67.3367	-0.0991506	0.797652	1.56332	-0.0919772	0.84105	0.349125	-0.596373	-1.02999	0.0776694	0.651886	0.246321	0.757816
67.8392	-0.12824	0.795265	1.46609	-0.0726712	0.902454	0.342498	-0.663267	-1.04934	0.129143	0.669738	0.239167	0.757889
68.3417	-0.137017	0.796685	1.37943	-0.0426737	0.95037	0.340951	-0.717497	-1.06603	0.191962	0.674432	0.237062	0.75708
68.8442	-0.158751	0.796496	1.29767	-0.036233	1.00838	0.338956	-0.79163	-1.07391	0.254373	0.689489	0.232485	0.764212
69.3467	-0.180168	0.770343	1.19712	-0.0268288	1.04411	0.312224	-0.858343	-1.10207	0.297499	0.682911	0.21368	0.76717
69.8492	-0.184356	0.752251	1.11223	-0.0141886	1.06696	0.294346	-0.917268	-1.12712	0.351688	0.664623	0.199916	0.770259
70.3518	-0.205823	0.726457	1.02713	-0.0263978	1.0977	0.269603	-0.995096	-1.14394	0.406953	0.65537	0.181196	0.779534
70.8543	-0.21758	0.677537	0.927133	-0.030171	1.10329	0.222628	-1.05883	-1.18122	0.4429	0.622704	0.150839	0.782196
71.3568	-0.219899	0.63943	0.846328	-0.0389963	1.09745	0.187075	-1.12176	-1.21486	0.489435	0.580862	0.124506	0.786737
71.8593	-0.240121	0.587626	0.760377	-0.0701322	1.09775	0.138704	-1.20017	-1.2407	0.538158	0.54735	0.0918835	0.795465
72.3618	-0.244098	0.517078	0.664744	-0.0893925	1.07105	0.0726264	-1.26052	-1.28692	0.56696	0.489769	0.0501292	0.796556
72.8643	-0.249229	0.458115	0.589647	-0.121998	1.03516	0.0190998	-1.32728	-1.32884	0.604964	0.426138	0.010578	0.801415
73.3668	-0.268969	0.379941	0.504489	-0.171802	1.00402	-0.0521818	-1.40353	-1.36334	0.645189	0.370197	-0.0355989	0.808343
73.8693	-0.270477	0.288325	0.414962	-0.209696	0.945104	-0.13529	-1.46071	-1.41827	0.663678	0.289936	-0.0892442	0.807881
74.3719	-0.284149	0.206997	0.344423	-0.26857	0.879894	-0.206511	-1.53038	-1.46865	0.688544	0.206546	-0.143186	0.812537
74.8744	-0.306337	0.102115	0.258899	-0.338345	0.818463	-0.299228	-1.60226	-1.51271	0.714206	0.12966	-0.203553	0.817399
75.3769	-0.313806	-0.0103017	0.173679	-0.399853	0.729442	-0.397558	-1.65759	-1.57818	0.715044	0.028113	-0.271101	0.816097
75.8794	-0.342669	-0.115514	0.103106	-0.488034	0.637498	-0.486773	-1.73009	-1.64011	0.71839	-0.0740612	-0.341826	0.820517
76.3819	-0.373136	-0.247034	0.0131662	-0.580391	0.548599	-0.600081	-1.79815	-1.6982	0.720377	-0.171355	-0.418621	0.824046
76.8844	-0.397506	-0.380523	-0.0726073	-0.670784	0.433042	-0.713405	-1.8559	-1.78017	0.694288	-0.293379	-0.503694	0.823198
77.3869	-0.448636	-0.511731	-0.150106	-0.790116	0.318043	-0.822448	-1.93378	-1.86077	0.666914	-0.413653	-0.594629	0.827953
77.8894	-0.49536	-0.670523	-0.249845	-0.907384	0.205284	-0.957013	-2.00228	-1.94078	0.636356	-0.530913	-0.691246	0.831539
78.392	-0.547523	-0.8267	-0.342132	-1.03055	0.06704	-1.08744	-2.06926	-2.04712	0.575196	-0.672909	-0.798139	0.832348
78.8945	-0.626323	-0.986743	-0.433362	-1.18145	-0.0677295	-1.22032	-2.15679	-2.15362	0.509729	-0.811484	-0.912808	0.837939
79.397	-0.69721	-1.17379	-0.547428	-1.32617	-0.201797	-1.37921	-2.23227	-2.26173	0.440089	-0.949777	-1.03293	0.842616
79.8995	-0.785313	-1.35491	-0.651601	-1.48548	-0.3607	-1.5318	-2.316	-2.39719	0.338401	-1.11338	-1.1658	0.845505
80.402	-0.895134	-1.54649	-0.762303	-1.66874	-0.514383	-1.69459	-2.41801	-2.53304	0.230327	-1.27294	-1.30753	0.852126
80.9045	-0.997968	-1.76264	-0.894786	-1.84498	-0.670012	-1.88214	-2.50809	-2.67167	0.117976	-1.43581	-1.45501	0.858424
81.407	-1.12815	-1.97107	-1.01685	-2.04408	-0.850533	-2.06228	-2.6156	-2.83793	-0.0268731	-1.62479	-1.61781	0.863397
81.9095	-1.27266	-2.19619	-1.15341	-2.26131	-1.02521	-2.25929	-2.73692	-3.00471	-0.179443	-1.80951	-1.78986	0.871244
82.4121	-1.41601	-2.44174	-1.30957	-2.47369	-1.20528	-2.47702	-2.84939	-3.17565	-0.335856	-2.00106	-1.96853	0.879361
82.9146	-1.59286	-2.67938	-1.45668	-2.71464	-1.41049	-2.68697	-2.98653	-3.37495	-0.524715	-2.21865	-2.16459	0.886304
83.4171	-1.77596	-2.93882	-1.62528	-2.96616	-1.60974	-2.9187	-3.13182	-3.57538	-0.722421	-2.43118	-2.36955	0.895488
83.9196	-1.96678	-3.21326	-1.80948	-3.21692	-1.8179	-3.16557	-3.27395	-3.78167	-0.923402	-2.653	-2.58219	0.905249
84.4221	-2.19126	-3.48108	-1.9869	-3.49803	-2.05101	-3.40575	-3.44482	-4.01688	-1.15636	-2.89921	-2.81313	0.913904
84.9246	-2.4151	-3.77404	-2.19031	-3.78175	-2.27806	-3.67097	-3.61783	-4.25333	-1.39867	-3.13871	-3.05188	0.924273
85.4271	-2.65611	-4.07574	-2.40361	-4.07015	-2.51714	-3.94488	-3.79486	-4.49651	-1.64285	-3.38884	-3.29907	0.935256
85.9296	-2.92491	-4.37328	-2.6131	-4.3869	-2.78022	-4.21436	-4.00078	-4.76805	-1.91722	-3.66073	-3.56395	0.945384
86.4322	-3.18913	-4.69712	-2.85058	-4.69959	-3.0368	-4.50999	-4.20374	-5.03992	-2.20005	-3.92411	-3.8351	0.956762
86.9347	-3.47767	-5.0234	-3.09191	-5.02286	-3.30757	-4.80802	-4.41835	-5.31832	-2.48189	-4.19906	-4.1149	0.968885
87.4372	-3.78324	-5.34916	-3.33336	-5.36899	-3.59995	-5.10526	-4.65827	-5.62334	-2.79037	-4.49266	-4.41046	0.980764
87.9397	-4.08329	-5.70069	-3.60245	-5.70655	-3.8844	-5.4282	-4.89177	-5.9266	-3.10468	-4.77595	-4.71046	0.993645
88.4422	-4.40967	-6.04932	-3.86936	-6.05969	-4.18355	-5.74795	-5.14307	-6.23474	-3.41351	-5.07118	-5.0182	1.00778
88.9447	-4.73945	-6.40166	-4.14015	-6.4277	-4.50037	-6.07085	-5.41202	-6.56609	-3.74377	-5.38144	-5.33835	1.0224
89.4472	-5.06511	-6.77667	-4.43485	-6.78535	-4.80696	-6.41597	-5.67212	-6.89211	-4.07608	-5.67967	-5.66049	1.03789
89.9497	-5.41311	-7.1433	-4.72103	-7.16166	-5.12748	-6.75207	-5.95236	-7.21992	-4.39776	-5.98994	-5.98786	1.05514
90.4523	-5.75139	-7.51608	-5.01336	-7.54332	-5.46055	-7.0936	-6.23917	-7.56624	-4.73533	-6.31141	-6.32304	1.07319
90.9548	-6.08843	-7.90452	-5.32264	-7.91475	-5.7803	-7.45052	-6.51558	-7.90259	-5.0713	-6.61907	-6.65697	1.09177
91.4573	-6.43878	-8.27848	-5.61731	-8.30411	-6.11172	-7.79269	-6.81023	-8.2364	-5.39185	-6.93782	-6.99194	1.11223
91.9598	-6.76943	-8.65838	-5.91885	-8.68766	-6.44928	-8.14093	-7.09913	-8.5828	-5.72306	-7.26259	-7.32921	1.13315
92.4623	-7.10155	-9.04394	-6.22823	-9.06109	-6.76956	-8.4958	-7.3773	-8.91355	-6.04926	-7.57057	-7.66109	1.154
92.9648	-7.43461	-9.40899	-6.51804	-9.44648	-7.0979	-8.83124	-7.6684	-9.23646	-6.35537	-7.88692	-7.98844	1.1763
93.4673	-7.74234	-9.77747	-6.81412	-9.81415	-7.42506	-9.17199	-7.94275	-9.56552	-6.66676	-8.20291	-8.31231	1.19837
93.9698	-8.05241	-10.1403	-7.10816	-10.1709	-7.73035	-9.50957	-8.20761	-9.87328	-6.96949	-8.49847	-8.62605	1.21959
94.4724	-8.34996	-10.4777	-7.3793	-10.5297	-8.03903	-9.82424	-8.47824	-10.1682	-7.24726	-8.79878	-8.92924	1.24164
94.9749	-8.62107	-10.815	-7.65508	-10.8601	-8.33877	-10.142	-8.7241	-10.4639	-7.52473	-9.09202	-9.22367	1.26278
95.4774	-8.89288	-11.1358	-7.91933	-11.1784	-8.61213	-10.4468	-8.96265	-10.734	-7.79005	-9.36104	-9.50331	1.28234
95.9799	-9.14043	-11.4286	-8.15952	-11.4871	-8.88442	-10.727	-9.19849	-10.9878	-8.02616	-9.63074	-9.76703	1.30211
96.4824	-9.36462	-11.7173	-8.40253	-11.7603	-9.14148	-11.0076	-9.40492	-11.2388	-8.25743	-9.8868	-10.0182	1.32037
96.9849	-9.58593	-11.9808	-8.62651	-12.0204	-9.36966	-11.2673	-9.60643	-11.4616	-8.47468	-10.1153	-10.2509	1.33618
97.4874	-9.77558	-12.2156	-8.82809	-12.2604	-9.59459	-11.5029	-9.79719	-11.6662	-8.66044	-10.3408	-10.4642	1.35147
97.9899	-9.94843	-12.443	-9.03154	-12.4619	-9.80078	-11.7366	-9.95803	-11.8656	-8.83912	-10.5473	-10.6632	1.36447
98.4925	-10.1124	-12.6377	-9.21033	-12.6489	-9.97795	-11.9426	-10.1154	-12.0344	-9.00279	-10.7241	-10.8407	1.37391
98.995	-10.2482	-12.8062	-9.37229	-12.8198	-10.15	-12.1284	-10.2675	-12.184	-9.13963	-10.8944	-11.001	1.38222
99.4975	-10.3785	-12.9778	-9.55222	-12.9338	-10.3148	-12.3282	-10.3721	-12.3399	-9.27315	-11.0548	-11.1525	1.3868
100	-10.4224	-13.0571	-9.63786	-12.9473	-10.4281	-12.4241	-10.3855	-12.4115	-9.31491	-11.1635	-11.2192	1.38737

## Sheet: M1b_RightLeg_NH
StancePhase	NEleR_Meas1	NEleR_Meas2	NEleR_Meas3	NEleR_Meas4	NEleR_Meas5	NEleR_Meas6	NEleR_Meas7	NEleR_Meas8	NEleR_Meas9	NEleR_Meas10	NEleR_Mean	NEleR_SD
0	1.649	0.506484	0.78519	1.26781	-0.975929	0.172515	0.601923	0.437425	0.615606	1.40845	0.646848	0.738921
0.502513	1.56012	0.423084	0.669633	1.15235	-1.04516	0.0711873	0.496766	0.334879	0.521612	1.31735	0.550182	0.732282
1.00503	1.47001	0.342868	0.557782	1.04072	-1.12832	-0.0179587	0.404565	0.234875	0.409303	1.22854	0.454239	0.728658
1.50754	1.39735	0.281017	0.467664	0.951144	-1.19497	-0.0900498	0.33046	0.154192	0.31458	1.1583	0.376969	0.725991
2.01005	1.32286	0.220405	0.379445	0.863501	-1.25641	-0.153155	0.266343	0.0744929	0.219732	1.08879	0.302601	0.721475
2.51256	1.26057	0.168639	0.301613	0.786493	-1.30203	-0.209382	0.210203	0.00423246	0.137682	1.02838	0.23864	0.716268
3.01508	1.20808	0.130954	0.239498	0.725589	-1.33956	-0.247452	0.173498	-0.0510717	0.0642704	0.982773	0.188657	0.712028
3.51759	1.15962	0.0972209	0.18329	0.670646	-1.36635	-0.275133	0.148202	-0.100891	-0.00401711	0.941713	0.14543	0.706134
4.0201	1.12815	0.0749002	0.141002	0.629623	-1.37481	-0.292056	0.134441	-0.137319	-0.0561218	0.913356	0.116116	0.699961
4.52261	1.10607	0.0669552	0.115859	0.605512	-1.37408	-0.288992	0.14146	-0.157158	-0.0966284	0.901057	0.102005	0.69454
5.02513	1.09292	0.0636688	0.098689	0.588382	-1.35914	-0.275854	0.158923	-0.169518	-0.128993	0.895033	0.0964104	0.687716
5.52764	1.09923	0.0735874	0.0984389	0.586821	-1.32514	-0.248819	0.19051	-0.165599	-0.142735	0.904497	0.107078	0.680949
6.03015	1.11407	0.0971414	0.115792	0.600977	-1.28173	-0.20225	0.241818	-0.14467	-0.142957	0.930157	0.132835	0.674741
6.53266	1.14176	0.124844	0.141711	0.620892	-1.22235	-0.147267	0.301201	-0.115582	-0.13389	0.962454	0.167378	0.667398
7.03518	1.18796	0.165578	0.18522	0.655433	-1.14547	-0.0772891	0.375102	-0.0692997	-0.105965	1.01089	0.218216	0.660226
7.53769	1.24033	0.216982	0.244158	0.701971	-1.06094	0.00893753	0.464609	-0.00778114	-0.0651225	1.07328	0.281643	0.653402
8.0402	1.30697	0.270046	0.30968	0.751176	-0.96106	0.100538	0.558335	0.0604581	-0.0163368	1.14046	0.352026	0.645677
8.54271	1.38742	0.334151	0.390956	0.812564	-0.84783	0.206224	0.665192	0.144706	0.0494694	1.22222	0.436507	0.638169
9.04523	1.47071	0.404522	0.483199	0.881105	-0.730424	0.322541	0.781622	0.240501	0.125699	1.31367	0.529315	0.630923
9.54774	1.56751	0.47368	0.578542	0.948968	-0.600195	0.440589	0.898578	0.340338	0.206891	1.40682	0.626172	0.623196
10.0503	1.67132	0.55174	0.686581	1.02616	-0.462514	0.570412	1.02643	0.453894	0.302009	1.51191	0.733795	0.615859
10.5528	1.77558	0.631941	0.800276	1.10533	-0.324604	0.704211	1.15715	0.574482	0.403981	1.62177	0.845012	0.608955
11.0553	1.89139	0.709039	0.913579	1.18052	-0.177087	0.836974	1.28555	0.696317	0.507324	1.73038	0.9574	0.602145
11.5578	2.00738	0.793336	1.03632	1.26181	-0.0282685	0.978657	1.42169	0.829249	0.621274	1.84825	1.07697	0.595902
12.0603	2.12314	0.876151	1.15938	1.33976	0.117745	1.11807	1.55387	0.964499	0.738457	1.96611	1.19572	0.590357
12.5628	2.24705	0.954595	1.27899	1.41106	0.270146	1.25522	1.68197	1.09835	0.853588	2.08043	1.31314	0.585452
13.0653	2.36505	1.03854	1.40473	1.48562	0.4182	1.39814	1.81404	1.24029	0.976231	2.20148	1.43423	0.581228
13.5678	2.48297	1.11768	1.5257	1.55265	0.56156	1.53386	1.93664	1.37959	1.09866	2.31828	1.55076	0.578091
14.0704	2.60394	1.19185	1.64084	1.61205	0.708186	1.6677	2.05527	1.51498	1.21588	2.43028	1.6641	0.576053
14.5729	2.71446	1.27003	1.759	1.67303	0.845902	1.80402	2.17427	1.65514	1.33782	2.54696	1.77806	0.574752
15.0754	2.82544	1.34082	1.86801	1.72393	0.978471	1.9301	2.28069	1.78795	1.45646	2.65619	1.88481	0.574939
15.5779	2.93353	1.40695	1.96995	1.76779	1.11151	2.05557	2.38451	1.91512	1.56738	2.7605	1.98728	0.576337
16.0804	3.02939	1.47598	2.07235	1.81231	1.23253	2.17987	2.48507	2.04416	1.68107	2.86799	2.08807	0.578395
16.5829	3.1263	1.53608	2.16251	1.84542	1.34905	2.29253	2.57185	2.16233	1.78938	2.96585	2.18013	0.582095
17.0854	3.21492	1.59286	2.24555	1.87295	1.4634	2.40579	2.65746	2.27451	1.88868	3.05961	2.26757	0.586672
17.5879	3.29269	1.65202	2.32709	1.90047	1.56413	2.51395	2.73596	2.38643	1.98989	3.15532	2.35179	0.591737
18.0905	3.37162	1.70192	2.39444	1.91603	1.6617	2.61066	2.80123	2.48533	2.08473	3.24007	2.42677	0.598266
18.593	3.43859	1.7506	2.45553	1.92785	1.75472	2.7087	2.86629	2.57892	2.1702	3.32204	2.49734	0.605138
19.0955	3.49852	1.8014	2.51359	1.93899	1.83398	2.798	2.92093	2.67056	2.2575	3.4047	2.56382	0.612391
19.598	3.55872	1.84322	2.55676	1.93822	1.91171	2.87761	2.96462	2.74813	2.33813	3.47567	2.62128	0.620774
20.1005	3.60554	1.88589	2.59534	1.9357	1.98272	2.95852	3.00844	2.82167	2.40974	3.54531	2.67489	0.629076
20.603	3.64985	1.93	2.62997	1.93179	2.04103	3.02794	3.03959	2.89187	2.48367	3.61423	2.72399	0.637787
21.1055	3.69215	1.96541	2.65033	1.91661	2.09925	3.09064	3.06328	2.94787	2.55117	3.67124	2.7648	0.647262
21.608	3.72156	2.00323	2.66847	1.90166	2.14889	3.15376	3.08656	3.00146	2.61044	3.72834	2.80244	0.656413
22.1106	3.75211	2.04123	2.68241	1.88463	2.18785	3.20397	3.09631	3.05045	2.67284	3.78322	2.8355	0.666057
22.6131	3.77727	2.07077	2.68394	1.8575	2.22775	3.25084	3.10249	3.08582	2.72931	3.82649	2.86122	0.676079
23.1156	3.79185	2.10367	2.68614	1.83248	2.25764	3.29626	3.10692	3.12034	2.7785	3.87122	2.8845	0.685686
23.6181	3.80957	2.13501	2.68444	1.80475	2.27959	3.32856	3.09844	3.14906	2.83167	3.91225	2.90333	0.695841
24.1206	3.8187	2.15809	2.67302	1.76851	2.30295	3.36049	3.09008	3.16527	2.87944	3.94254	2.91591	0.70601
24.6231	3.82123	2.18495	2.66505	1.73603	2.31547	3.3883	3.07818	3.18212	2.92083	3.97551	2.92677	0.715808
25.1256	3.82721	2.20825	2.65356	1.70026	2.32315	3.40409	3.05552	3.19215	2.96696	4.00344	2.93346	0.726147
25.6281	3.82278	2.22373	2.63522	1.6579	2.3321	3.42156	3.03594	3.19142	3.00814	4.022	2.93508	0.736207
26.1307	3.81668	2.24314	2.62258	1.62071	2.33008	3.43193	3.011	3.19269	3.04379	4.04429	2.93569	0.745982
26.6332	3.81272	2.25712	2.60665	1.57981	2.32638	3.43233	2.97863	3.18641	3.08486	4.06039	2.93253	0.756163
27.1357	3.79846	2.26412	2.5867	1.53455	2.32324	3.43498	2.95112	3.17158	3.12139	4.06896	2.92551	0.765827
27.6382	3.78707	2.27495	2.57413	1.49554	2.30971	3.42746	2.91682	3.15987	3.15318	4.08202	2.91807	0.775226
28.1407	3.77525	2.27869	2.55838	1.45255	2.29738	3.41239	2.87908	3.14021	3.19104	4.08794	2.90729	0.784793
28.6432	3.75509	2.27658	2.54139	1.40744	2.28445	3.3984	2.84667	3.11451	3.2247	4.0883	2.89375	0.793687
29.1457	3.74097	2.27795	2.53284	1.36915	2.26238	3.37158	2.80676	3.09272	3.25432	4.09341	2.88021	0.802296
29.6482	3.72346	2.27088	2.52119	1.32658	2.24388	3.3397	2.7675	3.06275	3.29045	4.09049	2.86369	0.810859
30.1508	3.70129	2.2594	2.51083	1.28395	2.22336	3.30642	2.73281	3.02921	3.32252	4.08399	2.84538	0.818785
30.6533	3.68652	2.25087	2.50933	1.24818	2.19552	3.25889	2.69084	2.99981	3.35091	4.08198	2.82728	0.826467
31.1558	3.66608	2.23305	2.50468	1.20783	2.17292	3.20883	2.65316	2.96205	3.38591	4.07121	2.80657	0.83405
31.6583	3.64548	2.21253	2.50347	1.16931	2.14682	3.1544	2.61826	2.92299	3.41657	4.05876	2.78486	0.841281
32.1608	3.63144	2.19435	2.51083	1.13723	2.11567	3.08614	2.57718	2.88776	3.44356	4.05011	2.76343	0.848373
32.6633	3.61037	2.16656	2.51479	1.10041	2.09065	3.01766	2.54297	2.84415	3.47684	4.03221	2.73966	0.855473
33.1658	3.59313	2.13792	2.52392	1.0671	2.06079	2.94199	2.50919	2.80127	3.50511	4.01448	2.71549	0.862713
33.6683	3.57963	2.11087	2.54091	1.03947	2.02838	2.85472	2.4714	2.76153	3.52929	3.99959	2.69158	0.869897
34.1709	3.55927	2.07434	2.55462	1.00709	2.0022	2.76895	2.4423	2.71359	3.55906	3.97544	2.66569	0.877375
34.6734	3.54576	2.03878	2.57559	0.979649	1.97012	2.67403	2.41181	2.66818	3.58285	3.95331	2.64001	0.885644
35.1759	3.53235	2.00391	2.60404	0.956796	1.93805	2.5713	2.38074	2.62493	3.60213	3.93299	2.61472	0.893892
35.6784	3.51403	1.96014	2.63024	0.929315	1.91151	2.47117	2.35927	2.57391	3.62675	3.90389	2.58802	0.903028
36.1809	3.50396	1.91906	2.66584	0.907881	1.87851	2.36129	2.3352	2.52696	3.64535	3.87859	2.56226	0.913766
36.6834	3.49034	1.87775	2.70835	0.889677	1.848	2.24837	2.31412	2.48093	3.66031	3.85399	2.53718	0.924581
37.1859	3.47495	1.82852	2.74938	0.867118	1.82182	2.13837	2.30197	2.42782	3.68143	3.82154	2.51129	0.937254
37.6884	3.46711	1.78347	2.80098	0.851388	1.78931	2.01942	2.2863	2.37992	3.69735	3.79442	2.48697	0.952238
38.191	3.4529	1.73722	2.85782	0.837336	1.76158	1.90218	2.27656	2.33157	3.71074	3.76683	2.46347	0.96728
38.6935	3.44034	1.68427	2.91309	0.819345	1.73663	1.78744	2.27362	2.27698	3.73099	3.73257	2.43953	0.98513
39.196	3.43261	1.63659	2.97864	0.808578	1.70608	1.66582	2.26677	2.22835	3.74639	3.70475	2.41746	1.00534
39.6985	3.41699	1.58662	3.04635	0.797785	1.68194	1.55005	2.26786	2.17777	3.7598	3.67512	2.39603	1.02526
40.201	3.40574	1.53132	3.11113	0.783569	1.65854	1.43594	2.27255	2.12195	3.78019	3.64003	2.3741	1.04845
40.7035	3.39504	1.48204	3.18411	0.776609	1.63036	1.31804	2.27353	2.07234	3.79553	3.61183	2.35394	1.07311
41.206	3.37644	1.42952	3.25454	0.767968	1.60914	1.20899	2.28312	2.01923	3.80887	3.58015	2.33379	1.09674
41.7085	3.36332	1.37335	3.31955	0.756786	1.58592	1.10063	2.29238	1.96194	3.8287	3.54402	2.31266	1.12329
42.2111	3.3457	1.32361	3.38924	0.752868	1.55852	0.992233	2.29853	1.91077	3.84266	3.51445	2.29286	1.14952
42.7136	3.3214	1.26972	3.45082	0.746084	1.53716	0.894636	2.31239	1.85478	3.8539	3.47951	2.27204	1.17365
43.2161	3.3015	1.21355	3.50412	0.738088	1.51038	0.797427	2.32176	1.79609	3.87044	3.44104	2.24944	1.19959
43.7186	3.27219	1.16325	3.55755	0.737172	1.47947	0.704834	2.32895	1.74338	3.87947	3.40826	2.22745	1.22293
44.2211	3.23802	1.10722	3.5967	0.732297	1.45211	0.624402	2.34143	1.68505	3.8843	3.36836	2.20299	1.243
44.7236	3.20479	1.04951	3.62406	0.727319	1.41547	0.545303	2.34563	1.6257	3.89245	3.3259	2.17561	1.26318
45.2261	3.15809	0.996187	3.64583	0.72854	1.37435	0.475554	2.34841	1.5719	3.89074	3.28782	2.14774	1.27842
45.7286	3.1078	0.935444	3.64696	0.724458	1.33328	0.418148	2.3524	1.51185	3.88275	3.24097	2.11541	1.28931
46.2312	3.05268	0.873664	3.63336	0.721033	1.27954	0.363039	2.34463	1.45239	3.87555	3.19237	2.07883	1.2985
46.7337	2.98118	0.814714	3.60921	0.722355	1.2213	0.320313	2.33542	1.39772	3.85569	3.14646	2.04044	1.30103
47.2362	2.90606	0.747331	3.56057	0.717097	1.15968	0.287927	2.32204	1.33649	3.8272	3.0906	1.9955	1.29874
47.7387	2.81941	0.679875	3.49701	0.713083	1.08384	0.257738	2.29457	1.27731	3.7968	3.03413	1.94538	1.29372
48.2412	2.71602	0.613807	3.42049	0.7119	1.00479	0.240198	2.26532	1.22166	3.75106	2.97883	1.89241	1.28164
48.7437	2.60852	0.538935	3.31927	0.702774	0.920325	0.228335	2.22672	1.15887	3.69477	2.91314	1.83117	1.26547
49.2462	2.48476	0.465155	3.20582	0.694778	0.822849	0.216776	2.17397	1.09863	3.63451	2.84794	1.76452	1.2469
49.7487	2.34748	0.391575	3.07968	0.686734	0.72479	0.214893	2.11936	1.03965	3.55727	2.782	1.69434	1.22246
50.2513	2.20577	0.309758	2.93213	0.668841	0.620787	0.211759	2.05211	0.972462	3.46882	2.70517	1.61476	1.19579
50.7538	2.04681	0.230737	2.77749	0.651234	0.506863	0.206097	1.97378	0.907801	3.37567	2.62924	1.53057	1.16819
51.2563	1.88054	0.151423	2.61306	0.630283	0.395032	0.205302	1.89465	0.842099	3.2654	2.55024	1.4428	1.13683
51.7588	1.71041	0.0654778	2.43359	0.598238	0.277236	0.196704	1.80303	0.768317	3.1449	2.46033	1.34582	1.10544
52.2613	1.52682	-0.0157458	2.25399	0.566233	0.153243	0.184467	1.7065	0.698204	3.02076	2.37216	1.24666	1.07497
52.7638	1.34379	-0.0974782	2.06945	0.528662	0.0335822	0.17311	1.61134	0.626461	2.88167	2.27971	1.14503	1.04283
53.2663	1.15847	-0.183971	1.87755	0.48051	-0.091341	0.150853	1.5068	0.548835	2.7359	2.17835	1.0362	1.01259
53.7688	0.966305	-0.264361	1.69191	0.433217	-0.218051	0.126552	1.40394	0.476976	2.59013	2.08096	0.928758	0.984843
54.2714	0.780905	-0.345902	1.50539	0.379449	-0.338594	0.100604	1.30337	0.403717	2.4341	1.97989	0.820293	0.956973
54.7739	0.594125	-0.430919	1.31748	0.316913	-0.463205	0.0637316	1.19598	0.326982	2.27648	1.87351	0.707108	0.932331
55.2764	0.406879	-0.509631	1.13987	0.256418	-0.585607	0.0273229	1.09379	0.257299	2.12321	1.77378	0.598332	0.911096
55.7789	0.229326	-0.590958	0.96359	0.189109	-0.701188	-0.0127059	0.991977	0.185701	1.96403	1.67149	0.489037	0.890452
56.2814	0.050631	-0.675066	0.790052	0.115259	-0.819979	-0.0617873	0.884896	0.112118	1.80708	1.56749	0.377069	0.87358
56.7839	-0.123189	-0.753419	0.628743	0.0443756	-0.93368	-0.108155	0.784473	0.0454967	1.65724	1.47204	0.271392	0.860092
57.2864	-0.287304	-0.83591	0.469501	-0.0334786	-1.04127	-0.159669	0.682018	-0.0244928	1.50411	1.37469	0.164819	0.847138
57.7889	-0.452389	-0.920365	0.315415	-0.115628	-1.15172	-0.21716	0.5767	-0.0959286	1.35541	1.27844	0.0572784	0.837903
58.2915	-0.608958	-0.999782	0.173643	-0.194353	-1.25564	-0.270571	0.478528	-0.16173	1.21535	1.19138	-0.0432136	0.831405
58.794	-0.75808	-1.08445	0.0332923	-0.280154	-1.35561	-0.330162	0.376538	-0.233015	1.07359	1.10226	-0.14558	0.825209
59.2965	-0.907655	-1.16999	-0.101043	-0.368167	-1.45885	-0.392227	0.274558	-0.305729	0.937725	1.01593	-0.247545	0.822468
59.799	-1.04681	-1.25124	-0.224631	-0.452778	-1.55562	-0.450116	0.179038	-0.374704	0.811373	0.938081	-0.34274	0.821617
60.3015	-1.18173	-1.33835	-0.348619	-0.544489	-1.65154	-0.514805	0.0784844	-0.450998	0.684306	0.857113	-0.441062	0.820934
60.804	-1.31565	-1.42501	-0.467053	-0.636581	-1.75113	-0.578881	-0.0194856	-0.528333	0.563815	0.779541	-0.537877	0.823171
61.3065	-1.43887	-1.50812	-0.577632	-0.725768	-1.84485	-0.640132	-0.11295	-0.60356	0.452897	0.70847	-0.629051	0.826332
61.809	-1.56103	-1.59724	-0.691212	-0.822055	-1.94056	-0.708486	-0.212137	-0.687005	0.341205	0.63252	-0.7246	0.829478
62.3116	-1.6803	-1.68455	-0.800488	-0.917233	-2.03949	-0.774112	-0.306977	-0.770565	0.235633	0.559684	-0.817841	0.834676
62.8141	-1.79037	-1.76914	-0.905396	-1.01037	-2.13323	-0.839489	-0.400246	-0.853304	0.138493	0.490532	-0.907251	0.839863
63.3166	-1.90198	-1.85956	-1.01568	-1.11038	-2.231	-0.911886	-0.499267	-0.944386	0.0391996	0.414584	-1.00204	0.844771
63.8191	-2.0087	-1.94688	-1.12269	-1.20791	-2.33072	-0.980626	-0.593162	-1.03444	-0.0557001	0.341159	-1.09397	0.850644
64.3216	-2.10885	-2.03231	-1.22841	-1.30425	-2.4259	-1.05232	-0.688832	-1.12479	-0.144477	0.268424	-1.18417	0.855694
64.8241	-2.21158	-2.12289	-1.34086	-1.40672	-2.52619	-1.13027	-0.789574	-1.22302	-0.2378	0.187506	-1.28014	0.860037
65.3266	-2.30745	-2.20901	-1.45047	-1.50523	-2.62647	-1.20463	-0.885536	-1.31901	-0.329024	0.108769	-1.37281	0.864176
65.8291	-2.39972	-2.29385	-1.5611	-1.60308	-2.72279	-1.28487	-0.986562	-1.41621	-0.416634	0.0282215	-1.46566	0.866893
66.3317	-2.49388	-2.38268	-1.67857	-1.70563	-2.82422	-1.36979	-1.09151	-1.52025	-0.510882	-0.0608034	-1.56382	0.868445
66.8342	-2.57998	-2.4658	-1.79279	-1.80256	-2.92334	-1.45194	-1.19312	-1.62083	-0.604585	-0.147426	-1.65824	0.868858
67.3367	-2.66537	-2.54814	-1.90917	-1.89893	-3.01914	-1.54188	-1.30238	-1.72324	-0.696204	-0.237567	-1.7542	0.867648
67.8392	-2.75075	-2.63307	-2.03106	-1.99802	-3.11943	-1.63398	-1.41376	-1.83096	-0.795312	-0.335436	-1.85418	0.865006
68.3417	-2.82811	-2.71118	-2.14865	-2.08993	-3.21556	-1.72419	-1.52345	-1.93398	-0.894142	-0.430301	-1.94995	0.860793
68.8442	-2.90703	-2.78879	-2.2687	-2.1812	-3.30956	-1.82207	-1.64136	-2.03904	-0.991169	-0.529681	-2.04786	0.855268
69.3467	-2.98344	-2.86716	-2.39236	-2.27306	-3.40745	-1.91853	-1.7583	-2.14726	-1.09533	-0.635167	-2.1478	0.848399
69.8492	-3.05319	-2.9375	-2.5106	-2.35647	-3.50013	-2.01345	-1.87438	-2.24935	-1.19851	-0.736754	-2.24303	0.840101
70.3518	-3.12573	-3.00703	-2.63111	-2.43909	-3.59221	-2.11387	-1.99669	-2.35298	-1.29941	-0.843101	-2.34012	0.83117
70.8543	-3.19338	-3.07488	-2.75259	-2.52011	-3.68709	-2.20913	-2.1144	-2.45696	-1.40654	-0.953254	-2.43683	0.821109
71.3568	-3.25661	-3.13322	-2.86703	-2.59167	-3.77578	-2.30302	-2.23144	-2.55314	-1.51163	-1.05852	-2.52821	0.809985
71.8593	-3.32248	-3.18988	-2.9824	-2.66209	-3.86463	-2.39921	-2.35125	-2.64971	-1.61359	-1.16831	-2.62036	0.79879
72.3618	-3.38147	-3.24213	-3.09518	-2.72861	-3.95389	-2.48735	-2.4633	-2.74344	-1.72039	-1.27945	-2.70952	0.786508
72.8643	-3.43835	-3.28357	-3.19877	-2.78473	-4.03544	-2.57428	-2.5744	-2.82775	-1.82353	-1.38506	-2.79259	0.773484
73.3668	-3.496	-3.32239	-3.30109	-2.83899	-4.11653	-2.65972	-2.68389	-2.91103	-1.92201	-1.49484	-2.87465	0.760647
73.8693	-3.54528	-3.35427	-3.3969	-2.88677	-4.19433	-2.735	-2.78303	-2.98845	-2.02322	-1.60359	-2.95108	0.746634
74.3719	-3.59391	-3.37439	-3.48123	-2.92312	-4.26226	-2.80853	-2.88005	-3.05523	-2.11852	-1.70626	-3.02035	0.732152
74.8744	-3.63989	-3.39093	-3.56165	-2.95635	-4.32766	-2.87615	-2.9704	-3.11972	-2.207	-1.81208	-3.08618	0.717913
75.3769	-3.6766	-3.39814	-3.6315	-2.98027	-4.38509	-2.93205	-3.04819	-3.17574	-2.29557	-1.9139	-3.1437	0.702463
75.8794	-3.71262	-3.39289	-3.68748	-2.9915	-4.42999	-2.98474	-3.12151	-3.22028	-2.37555	-2.00849	-3.19251	0.68684
76.3819	-3.74154	-3.38306	-3.73649	-2.99783	-4.46911	-3.02709	-3.18283	-3.26109	-2.44611	-2.10409	-3.23492	0.671418
76.8844	-3.76047	-3.36174	-3.77086	-2.99175	-4.49515	-3.05682	-3.22966	-3.2907	-2.51378	-2.19217	-3.26631	0.654829
77.3869	-3.77651	-3.32743	-3.78895	-2.97157	-4.50583	-3.08133	-3.26884	-3.3077	-2.56987	-2.27145	-3.28695	0.638308
77.8894	-3.78024	-3.2873	-3.79694	-2.94434	-4.50693	-3.09155	-3.29112	-3.31886	-2.61359	-2.34907	-3.29799	0.621843
78.392	-3.77286	-3.23327	-3.78672	-2.9017	-4.49008	-3.08867	-3.29764	-3.31578	-2.65107	-2.41573	-3.29535	0.604393
78.8945	-3.75828	-3.1654	-3.75847	-2.84377	-4.45537	-3.07775	-3.29327	-3.29865	-2.67354	-2.47216	-3.27967	0.587314
79.397	-3.72649	-3.0898	-3.71782	-2.77678	-4.40741	-3.04886	-3.2686	-3.27322	-2.68015	-2.52429	-3.25134	0.570361
79.8995	-3.68234	-2.99759	-3.65647	-2.69178	-4.33757	-3.00629	-3.22821	-3.2305	-2.67678	-2.56251	-3.207	0.5531
80.402	-3.62616	-2.8904	-3.57631	-2.59053	-4.24837	-2.95207	-3.17473	-3.17228	-2.65484	-2.58937	-3.14751	0.536966
80.9045	-3.54945	-2.7733	-3.48226	-2.4782	-4.14336	-2.87684	-3.09968	-3.10318	-2.61365	-2.60947	-3.07294	0.521719
81.407	-3.45973	-2.63694	-3.36586	-2.34533	-4.01426	-2.78739	-3.01038	-3.01398	-2.55942	-2.6133	-2.98066	0.507691
81.9095	-3.35369	-2.48468	-3.23059	-2.19532	-3.86603	-2.68259	-2.90648	-2.90807	-2.48415	-2.60511	-2.87167	0.496278
82.4121	-3.22595	-2.32051	-3.08045	-2.03217	-3.70089	-2.55488	-2.78092	-2.78893	-2.3877	-2.58823	-2.74606	0.487338
82.9146	-3.0852	-2.13505	-2.90676	-1.84626	-3.51108	-2.41279	-2.64258	-2.64741	-2.27707	-2.55353	-2.60177	0.481827
83.4171	-2.92485	-1.93343	-2.71452	-1.64269	-3.30352	-2.25223	-2.48766	-2.48852	-2.14483	-2.5069	-2.43991	0.480731
83.9196	-2.74365	-1.71851	-2.50651	-1.42413	-3.07831	-2.06844	-2.31169	-2.31466	-1.99116	-2.4503	-2.26074	0.483856
84.4221	-2.5494	-1.481	-2.27409	-1.18106	-2.82832	-1.87078	-2.12414	-2.11702	-1.82357	-2.37523	-2.06246	0.492365
84.9246	-2.3331	-1.22784	-2.02382	-0.920293	-2.56189	-1.65244	-1.91841	-1.90233	-1.63444	-2.28901	-1.84636	0.506332
85.4271	-2.09802	-0.960463	-1.75722	-0.643171	-2.2765	-1.41221	-1.69354	-1.67181	-1.4239	-2.19216	-1.6129	0.525367
85.9296	-1.84921	-0.670089	-1.466	-0.340626	-1.96634	-1.15899	-1.45848	-1.41713	-1.19973	-2.07701	-1.36036	0.5504
86.4322	-1.57688	-0.365517	-1.15847	-0.0213805	-1.64081	-0.883764	-1.20443	-1.14661	-0.954064	-1.95218	-1.09041	0.580482
86.9347	-1.28851	-0.0467403	-0.834752	0.314704	-1.29491	-0.589415	-0.934476	-0.859935	-0.687184	-1.81674	-0.803795	0.615279
87.4372	-0.98493	0.294128	-0.487256	0.675835	-0.925045	-0.283122	-0.65568	-0.549501	-0.407513	-1.66421	-0.498729	0.655477
87.9397	-0.65773	0.64639	-0.126114	1.05136	-0.541417	0.0451748	-0.358115	-0.22522	-0.10703	-1.50447	-0.177716	0.699594
88.4422	-0.317572	1.01184	0.250218	1.44312	-0.136705	0.388186	-0.0490548	0.114911	0.213618	-1.33499	0.158358	0.747732
88.9447	0.0394856	1.39708	0.648119	1.85794	0.289535	0.74162	0.267612	0.477286	0.545223	-1.15075	0.511316	0.800395
89.4472	0.418076	1.78973	1.05569	2.28329	0.727015	1.1151	0.601405	0.850438	0.896021	-0.9625	0.877426	0.855909
89.9497	0.806191	2.19371	1.47637	2.72291	1.18508	1.49725	0.94128	1.23822	1.26483	-0.765954	1.25599	0.914876
90.4523	1.2122	2.61375	1.91477	3.18167	1.66034	1.88787	1.28746	1.64527	1.64146	-0.557839	1.6487	0.977488
90.9548	1.63501	3.03619	2.35753	3.64536	2.14348	2.29437	1.64715	2.05879	2.03432	-0.349466	2.05027	1.04206
91.4573	2.06394	3.46728	2.81034	4.11999	2.64533	2.70247	2.00658	2.4847	2.44146	-0.134732	2.46073	1.10966
91.9598	2.51027	3.90927	3.27544	4.60779	3.15815	3.11678	2.37052	2.92532	2.85153	0.0874728	2.88125	1.18001
92.4623	2.96622	4.34781	3.73862	5.09356	3.67484	3.54062	2.742	3.367	3.27332	0.305803	3.30498	1.2516
92.9648	3.42528	4.79167	4.208	5.58577	4.20666	3.95886	3.10651	3.81784	3.70397	0.528091	3.73326	1.32586
93.4673	3.89883	5.24014	4.68287	6.08346	4.74146	4.38079	3.47308	4.27715	4.13128	0.752938	4.1662	1.40194
93.9698	4.37297	5.67918	5.14906	6.57142	5.27557	4.80419	3.83922	4.73114	4.56478	0.969575	4.59571	1.47871
94.4724	4.84769	6.12009	5.61719	7.06073	5.81934	5.21587	4.19226	5.19006	5.00093	1.1874	5.02515	1.55783
94.9749	5.33103	6.55878	6.08325	7.54679	6.35675	5.62861	4.54437	5.64982	5.42708	1.40239	5.45289	1.63771
95.4774	5.80572	6.98257	6.53442	8.01575	6.88887	6.03405	4.88713	6.0976	5.85388	1.60532	5.87053	1.71782
95.9799	6.27936	7.40479	6.98366	8.48103	7.42363	6.42371	5.21259	6.54572	6.27707	1.80705	6.28386	1.79971
96.4824	6.75362	7.81763	7.42344	8.93431	7.94276	6.81152	5.53388	6.98653	6.68392	2.0011	6.68887	1.88105
96.9849	7.21232	8.21087	7.84349	9.36443	8.45294	7.18357	5.8375	7.40952	7.08628	2.18077	7.07817	1.9621
97.4874	7.66935	8.59909	8.25832	9.78655	8.95831	7.53831	6.12226	7.82861	7.4792	2.35772	7.45977	2.044
97.9899	8.11825	8.97107	8.65711	10.1888	9.44086	7.88705	6.39883	8.23292	7.85041	2.52318	7.82685	2.12405
98.4925	8.54205	9.31544	9.02811	10.5591	9.90913	8.2089	6.64817	8.61029	8.21091	2.67147	8.17036	2.20268
98.995	8.98513	9.66773	9.40909	10.9347	10.3684	8.54507	6.90134	8.99857	8.55805	2.82208	8.51902	2.28252
99.4975	9.42423	10.0047	9.77638	11.2913	10.8496	8.81695	7.10364	9.3739	8.91623	2.96065	8.85176	2.36864
100	9.55196	10.0901	9.86995	11.3816	11.1112	8.82742	7.11057	9.46971	9.10972	2.99413	8.95164	2.40967

## Sheet: M1b_RightLeg_NW
StancePhase	NDevR_Meas1	NDevR_Meas2	NDevR_Meas3	NDevR_Meas4	NDevR_Meas5	NDevR_Meas6	NDevR_Meas7	NDevR_Meas8	NDevR_Meas9	NDevR_Meas10	NDevR_Mean	NDevR_SD
0	-1.39913	-0.108961	-1.62428	-0.569874	-1.3464	-0.251217	-1.44394	-0.340995	-1.21554	-0.229872	-0.853021	0.602176
0.502513	-1.40445	-0.127038	-1.61573	-0.52361	-1.36743	-0.197867	-1.42846	-0.319583	-1.20777	-0.228147	-0.842009	0.609736
1.00503	-1.40683	-0.151332	-1.61182	-0.481796	-1.3766	-0.17033	-1.43249	-0.304642	-1.18217	-0.233901	-0.83519	0.612628
1.50754	-1.3979	-0.159877	-1.59309	-0.427807	-1.39166	-0.132586	-1.42281	-0.27768	-1.16112	-0.226982	-0.819151	0.618786
2.01005	-1.40728	-0.185171	-1.58904	-0.38898	-1.41835	-0.0976193	-1.41304	-0.268035	-1.15683	-0.238118	-0.816246	0.624786
2.51256	-1.4043	-0.211726	-1.58514	-0.351574	-1.42774	-0.081084	-1.41729	-0.261223	-1.1396	-0.25223	-0.813191	0.625801
3.01508	-1.39694	-0.224555	-1.56655	-0.300518	-1.44797	-0.0499812	-1.40323	-0.242173	-1.12408	-0.254223	-0.801021	0.631127
3.51759	-1.40449	-0.255214	-1.56388	-0.267613	-1.47355	-0.0298113	-1.39548	-0.242603	-1.12495	-0.275655	-0.803324	0.63436
4.0201	-1.39329	-0.282687	-1.55668	-0.232462	-1.48171	-0.0222214	-1.39544	-0.2418	-1.11232	-0.295498	-0.80141	0.632641
4.52261	-1.38597	-0.298521	-1.53639	-0.186517	-1.5037	0.000550415	-1.37618	-0.231325	-1.10165	-0.305235	-0.792493	0.635972
5.02513	-1.38654	-0.332558	-1.53211	-0.160195	-1.52465	0.00650712	-1.36878	-0.241443	-1.10685	-0.334767	-0.798138	0.635041
5.52764	-1.36659	-0.358899	-1.51873	-0.12812	-1.52991	0.0078062	-1.36159	-0.246525	-1.09794	-0.358225	-0.795871	0.630201
6.03015	-1.35774	-0.375885	-1.4944	-0.0885677	-1.55061	0.0224137	-1.33727	-0.244949	-1.09108	-0.373987	-0.789207	0.63077
6.53266	-1.34756	-0.410126	-1.48539	-0.0688556	-1.56382	0.0172488	-1.32817	-0.263659	-1.0991	-0.408796	-0.795822	0.62507
7.03518	-1.3197	-0.43222	-1.46317	-0.0397068	-1.56434	0.016186	-1.31146	-0.273114	-1.09191	-0.433271	-0.79127	0.617495
7.53769	-1.30684	-0.44746	-1.43282	-0.00627633	-1.58014	0.0243258	-1.28235	-0.278466	-1.08626	-0.452794	-0.784908	0.615055
8.0402	-1.28319	-0.478202	-1.41666	0.00855785	-1.58261	0.0128281	-1.26929	-0.302039	-1.09398	-0.489804	-0.789439	0.604975
8.54271	-1.24854	-0.493156	-1.3843	0.0364009	-1.57658	0.0130317	-1.24215	-0.312135	-1.0851	-0.512995	-0.780552	0.595706
9.04523	-1.22879	-0.50438	-1.34758	0.0653318	-1.58444	0.01621	-1.20949	-0.320648	-1.07717	-0.534519	-0.772548	0.590543
9.54774	-1.19122	-0.52901	-1.32399	0.0778237	-1.57491	0.00228654	-1.19128	-0.344627	-1.08138	-0.571497	-0.77278	0.577371
10.0503	-1.15189	-0.535302	-1.28266	0.106028	-1.56256	0.00485651	-1.15494	-0.352072	-1.06819	-0.59213	-0.758885	0.56783
10.5528	-1.12355	-0.541424	-1.24164	0.131637	-1.56218	0.0028492	-1.12105	-0.361212	-1.05622	-0.614655	-0.748746	0.560691
11.0553	-1.07437	-0.558415	-1.2126	0.143106	-1.54274	-0.0116221	-1.09781	-0.383154	-1.0562	-0.64998	-0.744378	0.54632
11.5578	-1.03269	-0.555498	-1.16545	0.171617	-1.52702	-0.00795744	-1.05544	-0.387014	-1.03903	-0.667275	-0.726575	0.537902
12.0603	-0.994794	-0.556043	-1.12348	0.193431	-1.52054	-0.015861	-1.0232	-0.396351	-1.02426	-0.689917	-0.715102	0.529795
12.5628	-0.93762	-0.56449	-1.09173	0.203863	-1.49524	-0.0294084	-0.995917	-0.415596	-1.02191	-0.722079	-0.707013	0.516335
13.0653	-0.89504	-0.552485	-1.04224	0.231878	-1.47979	-0.0258515	-0.951402	-0.416252	-1.00298	-0.735369	-0.686953	0.510222
13.5678	-0.847886	-0.547533	-1.00243	0.249657	-1.46965	-0.0384427	-0.922664	-0.425927	-0.987642	-0.757178	-0.67497	0.502537
14.0704	-0.787791	-0.5473	-0.970426	0.259706	-1.44235	-0.0483937	-0.891847	-0.442057	-0.984859	-0.784825	-0.664014	0.492115
14.5729	-0.745979	-0.527214	-0.921784	0.287293	-1.42958	-0.0446244	-0.84809	-0.439896	-0.965587	-0.793749	-0.642921	0.489222
15.0754	-0.692445	-0.517662	-0.886818	0.301766	-1.41706	-0.0585816	-0.822808	-0.449792	-0.950513	-0.814096	-0.6308	0.483379
15.5779	-0.6357	-0.509636	-0.856789	0.312553	-1.39024	-0.0620348	-0.788565	-0.462376	-0.947487	-0.836511	-0.617678	0.477269
16.0804	-0.596477	-0.483438	-0.812034	0.339916	-1.38079	-0.0575319	-0.747833	-0.45784	-0.927579	-0.841403	-0.596501	0.47766
16.5829	-0.541196	-0.470802	-0.784282	0.351777	-1.36624	-0.0697813	-0.725413	-0.467818	-0.912101	-0.860197	-0.584605	0.474246
17.0854	-0.49325	-0.456229	-0.758321	0.364012	-1.3415	-0.0657425	-0.688833	-0.47656	-0.908033	-0.87724	-0.57017	0.472309
17.5879	-0.457529	-0.425708	-0.720259	0.39089	-1.33517	-0.061088	-0.653565	-0.470118	-0.886749	-0.87877	-0.549806	0.475205
18.0905	-0.4052	-0.410671	-0.701667	0.400456	-1.31874	-0.0695988	-0.633615	-0.479863	-0.870267	-0.895941	-0.53851	0.473911
18.593	-0.368768	-0.389855	-0.681479	0.414305	-1.2971	-0.0586674	-0.596726	-0.484382	-0.864696	-0.907542	-0.523491	0.47511
19.0955	-0.335914	-0.355702	-0.65222	0.440031	-1.29293	-0.0544161	-0.568813	-0.476237	-0.841666	-0.906303	-0.504417	0.479442
19.598	-0.289897	-0.337978	-0.643623	0.447348	-1.27454	-0.0573676	-0.55065	-0.485034	-0.823808	-0.921649	-0.49372	0.479509
20.1005	-0.264348	-0.310824	-0.629736	0.46255	-1.25634	-0.0406565	-0.515547	-0.484794	-0.81629	-0.927862	-0.478384	0.482655
20.603	-0.232968	-0.273618	-0.609871	0.486184	-1.2529	-0.0365515	-0.495611	-0.475005	-0.79102	-0.924525	-0.460589	0.487495
21.1055	-0.195507	-0.253129	-0.610431	0.491131	-1.2325	-0.0321999	-0.478253	-0.48218	-0.771238	-0.937948	-0.450226	0.488192
21.608	-0.178499	-0.220135	-0.601878	0.507168	-1.21771	-0.0108759	-0.446826	-0.477066	-0.761222	-0.939113	-0.434615	0.492438
22.1106	-0.148264	-0.181015	-0.590359	0.527798	-1.21356	-0.00572186	-0.434369	-0.466117	-0.73323	-0.934447	-0.417929	0.497184
22.6131	-0.121175	-0.158253	-0.597634	0.530438	-1.1914	0.0073194	-0.417012	-0.471491	-0.711137	-0.945845	-0.407618	0.49808
23.1156	-0.11001	-0.120649	-0.592107	0.546937	-1.17971	0.0320353	-0.39096	-0.462021	-0.698367	-0.942344	-0.39172	0.502962
23.6181	-0.0819988	-0.08133	-0.586501	0.564057	-1.17353	0.039756	-0.384731	-0.450806	-0.667573	-0.936885	-0.375954	0.507222
24.1206	-0.0660305	-0.0574099	-0.597025	0.564838	-1.15004	0.0618116	-0.367107	-0.454538	-0.64327	-0.945883	-0.365466	0.50813
24.6231	-0.0578072	-0.0171636	-0.591744	0.581631	-1.14092	0.0884232	-0.347805	-0.441583	-0.628043	-0.937901	-0.349292	0.513337
25.1256	-0.0336052	0.0201674	-0.58945	0.595077	-1.13165	0.100117	-0.346108	-0.43102	-0.594963	-0.931764	-0.33432	0.516806
25.6281	-0.0276188	0.0437849	-0.600179	0.594667	-1.10755	0.130391	-0.328636	-0.433238	-0.569177	-0.937599	-0.323516	0.517722
26.1307	-0.0195773	0.0844875	-0.593246	0.611708	-1.10038	0.157446	-0.317058	-0.41763	-0.552403	-0.924999	-0.307165	0.52297
26.6332	-0.000778242	0.117863	-0.592625	0.621676	-1.08749	0.174152	-0.318251	-0.40834	-0.518128	-0.91777	-0.292969	0.525465
27.1357	-0.00231315	0.140024	-0.601718	0.621049	-1.06381	0.210641	-0.302197	-0.408906	-0.492088	-0.919312	-0.281863	0.526497
27.6382	0.00693111	0.179335	-0.592539	0.638553	-1.05809	0.236558	-0.29896	-0.391204	-0.475087	-0.901754	-0.265626	0.531485
28.1407	0.0184202	0.207371	-0.593085	0.64566	-1.04178	0.258288	-0.301865	-0.383255	-0.441036	-0.892808	-0.252409	0.53297
28.6432	0.01183	0.227386	-0.599967	0.64595	-1.0199	0.297644	-0.289244	-0.381578	-0.416233	-0.889052	-0.241317	0.534212
29.1457	0.0214303	0.263915	-0.58923	0.664152	-1.0154	0.320652	-0.294623	-0.36192	-0.400573	-0.866507	-0.22581	0.538664
29.6482	0.0235808	0.285903	-0.591587	0.669089	-0.996595	0.346308	-0.298889	-0.35488	-0.368462	-0.855492	-0.214102	0.539299
30.1508	0.0138562	0.303628	-0.597046	0.67127	-0.978161	0.384547	-0.29232	-0.350179	-0.346796	-0.845914	-0.203711	0.54089
30.6533	0.0212207	0.336587	-0.586865	0.69025	-0.974975	0.403462	-0.30636	-0.328636	-0.334623	-0.818822	-0.189876	0.544847
31.1558	0.0127941	0.352628	-0.593056	0.693716	-0.955343	0.431693	-0.312601	-0.321982	-0.306934	-0.805707	-0.180479	0.545236
31.6583	0.00109088	0.368583	-0.59951	0.698624	-0.94219	0.465629	-0.314918	-0.313632	-0.291263	-0.790278	-0.171787	0.54769
32.1608	0.00246961	0.397958	-0.593618	0.718426	-0.940859	0.480756	-0.337514	-0.290396	-0.285822	-0.759517	-0.160812	0.55191
32.6633	-0.0171305	0.409083	-0.607129	0.721242	-0.922758	0.510628	-0.347428	-0.283606	-0.266235	-0.744581	-0.154791	0.553321
33.1658	-0.031361	0.424516	-0.618393	0.729651	-0.916855	0.538612	-0.361491	-0.271148	-0.260659	-0.723698	-0.149082	0.557808
33.6683	-0.0405088	0.451079	-0.621336	0.750338	-0.918405	0.551652	-0.392534	-0.246452	-0.266438	-0.690389	-0.142299	0.563907
34.1709	-0.0712352	0.459098	-0.645523	0.753354	-0.904761	0.582655	-0.408353	-0.238944	-0.259812	-0.673952	-0.140747	0.568197
34.6734	-0.0898453	0.475724	-0.664446	0.765794	-0.908108	0.604691	-0.435793	-0.222031	-0.269391	-0.648133	-0.139154	0.576469
35.1759	-0.113202	0.500754	-0.678754	0.787241	-0.91405	0.618352	-0.474081	-0.196079	-0.291251	-0.613318	-0.137439	0.586625
35.6784	-0.153941	0.507947	-0.714302	0.7911	-0.908134	0.650449	-0.497204	-0.187197	-0.301852	-0.595536	-0.140867	0.595834
36.1809	-0.179512	0.527726	-0.741355	0.8077	-0.92255	0.668194	-0.537617	-0.165578	-0.329717	-0.565307	-0.143802	0.609939
36.6834	-0.219168	0.55288	-0.767501	0.829542	-0.934585	0.685678	-0.58133	-0.138527	-0.369324	-0.529899	-0.147223	0.626462
37.1859	-0.268408	0.561838	-0.813936	0.834686	-0.939371	0.719118	-0.612962	-0.127587	-0.397547	-0.510831	-0.1555	0.642533
37.6884	-0.303962	0.586799	-0.849312	0.855258	-0.965796	0.735164	-0.665294	-0.101176	-0.443007	-0.476816	-0.162814	0.664507
38.191	-0.360101	0.613862	-0.8878	0.87703	-0.984991	0.758996	-0.713514	-0.0732088	-0.499133	-0.441709	-0.171057	0.689303
38.6935	-0.416343	0.627101	-0.944836	0.883764	-1.0021	0.79353	-0.755332	-0.0596429	-0.543576	-0.421506	-0.183894	0.713622
39.196	-0.464452	0.658925	-0.988946	0.907839	-1.03975	0.810279	-0.818327	-0.0286285	-0.605208	-0.38466	-0.195293	0.744837
39.6985	-0.535084	0.689392	-1.04009	0.928952	-1.06579	0.841385	-0.87092	-4.88631e-05	-0.676437	-0.351032	-0.207967	0.77867
40.201	-0.596938	0.708983	-1.10713	0.937354	-1.09485	0.875921	-0.924142	0.016505	-0.735654	-0.330363	-0.225031	0.811551
40.7035	-0.658713	0.74879	-1.15991	0.964119	-1.14101	0.894856	-0.995721	0.0516317	-0.811805	-0.292404	-0.240016	0.852105
41.206	-0.739721	0.783738	-1.22295	0.983819	-1.17212	0.931971	-1.05252	0.0804183	-0.896205	-0.262139	-0.256571	0.894132
41.7085	-0.805647	0.811061	-1.29782	0.993666	-1.21069	0.964162	-1.11689	0.10013	-0.967956	-0.24258	-0.277256	0.934434
42.2111	-0.879688	0.858917	-1.35685	1.02192	-1.2609	0.98495	-1.19371	0.138639	-1.05595	-0.206239	-0.294892	0.982575
42.7136	-0.964989	0.898108	-1.42755	1.03923	-1.2937	1.02426	-1.25369	0.167149	-1.15042	-0.182043	-0.314364	1.02991
43.2161	-1.03268	0.932647	-1.50395	1.04992	-1.33712	1.05055	-1.32649	0.18984	-1.23116	-0.166042	-0.33745	1.07457
43.7186	-1.11437	0.986418	-1.56214	1.0781	-1.38511	1.07113	-1.40332	0.230372	-1.32691	-0.134825	-0.356065	1.12629
44.2211	-1.19626	1.02745	-1.63109	1.09192	-1.41451	1.10724	-1.46333	0.257254	-1.4268	-0.119843	-0.376798	1.17398
44.7236	-1.26178	1.0665	-1.69779	1.10264	-1.45605	1.12416	-1.53834	0.281248	-1.51128	-0.11027	-0.400096	1.21804
45.2261	-1.3427	1.12217	-1.74338	1.12903	-1.4941	1.14209	-1.60727	0.320626	-1.60877	-0.0878877	-0.417019	1.26736
45.7286	-1.41163	1.16142	-1.7972	1.13821	-1.51351	1.17003	-1.66096	0.34274	-1.70726	-0.0850359	-0.43632	1.309
46.2312	-1.4679	1.20164	-1.8407	1.14794	-1.54462	1.17598	-1.72798	0.364795	-1.78782	-0.0843321	-0.4563	1.34634
46.7337	-1.53539	1.25542	-1.86137	1.17074	-1.56374	1.18973	-1.77876	0.399171	-1.87847	-0.0734881	-0.467615	1.38646
47.2362	-1.57999	1.29046	-1.88822	1.17453	-1.56508	1.20662	-1.81716	0.414221	-1.96623	-0.0838244	-0.481468	1.41581
47.7387	-1.6167	1.33	-1.89848	1.18283	-1.57568	1.20294	-1.86424	0.433362	-2.03281	-0.0918976	-0.493067	1.44101
48.2412	-1.65601	1.3799	-1.88649	1.20145	-1.56649	1.21344	-1.887	0.462678	-2.10589	-0.091732	-0.493614	1.46654
48.7437	-1.66557	1.41006	-1.87969	1.20067	-1.54177	1.22078	-1.90156	0.473249	-2.17177	-0.111773	-0.496735	1.47972
49.2462	-1.67228	1.44838	-1.85195	1.20858	-1.52339	1.21367	-1.91829	0.493194	-2.21296	-0.123784	-0.493884	1.48977
49.7487	-1.67116	1.49354	-1.80455	1.22382	-1.47998	1.22571	-1.90605	0.521665	-2.25719	-0.12854	-0.478273	1.49812
50.2513	-1.63929	1.51905	-1.76228	1.22038	-1.42555	1.22955	-1.89062	0.533375	-2.29053	-0.150574	-0.465649	1.4942
50.7538	-1.60923	1.55599	-1.69678	1.22934	-1.37478	1.22744	-1.87047	0.559291	-2.29664	-0.158816	-0.443466	1.48856
51.2563	-1.56216	1.59584	-1.61635	1.24215	-1.29667	1.24586	-1.82126	0.591357	-2.30366	-0.161068	-0.408595	1.47972
51.7588	-1.49017	1.61698	-1.54222	1.23752	-1.2137	1.25152	-1.77468	0.608712	-2.29784	-0.177313	-0.378118	1.46007
52.2613	-1.42431	1.65212	-1.44494	1.24792	-1.13213	1.25956	-1.71764	0.643464	-2.26421	-0.175529	-0.335571	1.44019
52.7638	-1.33633	1.68589	-1.33953	1.25797	-1.02424	1.28516	-1.63644	0.680608	-2.23194	-0.170383	-0.282923	1.41644
53.2663	-1.23522	1.70257	-1.24237	1.25218	-0.919117	1.29466	-1.56383	0.704654	-2.18789	-0.176668	-0.237103	1.38463
53.7688	-1.14276	1.73495	-1.12371	1.263	-0.813584	1.31396	-1.47694	0.747563	-2.11864	-0.162784	-0.177894	1.35405
54.2714	-1.02707	1.76161	-1.00439	1.26906	-0.685369	1.34469	-1.37495	0.788238	-2.05446	-0.149418	-0.113206	1.32002
54.7739	-0.911884	1.77365	-0.894628	1.26158	-0.567146	1.35847	-1.28645	0.817585	-1.98215	-0.145152	-0.0576115	1.28134
55.2764	-0.803626	1.80244	-0.765525	1.27156	-0.446017	1.38789	-1.18204	0.866107	-1.88901	-0.119988	0.0121792	1.24505
55.7789	-0.674508	1.82155	-0.642761	1.27279	-0.307399	1.42078	-1.07402	0.907697	-1.80558	-0.0994918	0.0819054	1.20645
56.2814	-0.557534	1.82929	-0.529603	1.26382	-0.184482	1.43877	-0.981651	0.940228	-1.7176	-0.0855109	0.141572	1.16637
56.7839	-0.442066	1.85397	-0.399416	1.27271	-0.0557276	1.47595	-0.873144	0.991266	-1.61274	-0.0509858	0.215981	1.12918
57.2864	-0.311795	1.86538	-0.281604	1.26975	0.0840621	1.50833	-0.771902	1.03087	-1.52142	-0.0251337	0.284653	1.09108
57.7889	-0.201307	1.86916	-0.172205	1.26076	0.204382	1.53072	-0.684025	1.06397	-1.42811	-0.00287011	0.344047	1.05378
58.2915	-0.085511	1.8892	-0.0483591	1.26947	0.333355	1.57312	-0.580794	1.11382	-1.32079	0.0386782	0.418219	1.01931
58.794	0.0358117	1.89308	0.0580681	1.26397	0.465922	1.60366	-0.493145	1.1481	-1.22963	0.0680275	0.481386	0.985193
59.2965	0.135014	1.89353	0.158089	1.25701	0.577246	1.63116	-0.413164	1.17877	-1.13775	0.0969772	0.537689	0.953104
59.799	0.245466	1.90891	0.269441	1.26673	0.699343	1.6765	-0.32049	1.22381	-1.03356	0.143058	0.607922	0.923436
60.3015	0.350812	1.90616	0.359275	1.26056	0.817207	1.70501	-0.248791	1.25029	-0.946993	0.173937	0.662745	0.895005
60.804	0.437339	1.9045	0.445154	1.25744	0.914454	1.73801	-0.177597	1.27681	-0.860047	0.207525	0.714359	0.868974
61.3065	0.538113	1.91583	0.538642	1.26905	1.02392	1.78368	-0.0986347	1.31516	-0.761835	0.25507	0.777898	0.844857
61.809	0.623879	1.90808	0.60754	1.26363	1.12204	1.8101	-0.0428018	1.33337	-0.68225	0.284859	0.822844	0.822386
62.3116	0.698228	1.90596	0.675223	1.26544	1.20271	1.84756	0.0194784	1.35569	-0.602407	0.3201	0.868799	0.802288
62.8141	0.785408	1.91431	0.74647	1.27915	1.29613	1.89003	0.0828244	1.38698	-0.512317	0.365191	0.923418	0.783614
63.3166	0.850448	1.9035	0.791556	1.2754	1.3724	1.91359	0.124261	1.39774	-0.44192	0.39064	0.957762	0.766597
63.8191	0.913597	1.90249	0.838623	1.28263	1.43637	1.95255	0.177482	1.41657	-0.371543	0.423986	0.997276	0.751929
64.3216	0.984138	1.9088	0.885367	1.29833	1.51242	1.98764	0.224195	1.44109	-0.292134	0.462591	1.04124	0.738178
64.8241	1.0303	1.8967	0.906094	1.29697	1.56732	2.00697	0.253149	1.44568	-0.233577	0.480774	1.06504	0.725967
65.3266	1.08401	1.89794	0.932196	1.30985	1.6164	2.04326	0.296431	1.46187	-0.175251	0.509212	1.09759	0.716278
65.8291	1.13717	1.90285	0.954345	1.32742	1.67568	2.06712	0.325753	1.48015	-0.108912	0.538387	1.13	0.706907
66.3317	1.16917	1.89073	0.952247	1.3292	1.71188	2.08074	0.343432	1.47996	-0.0641114	0.547818	1.14411	0.699048
66.8342	1.21558	1.89458	0.95899	1.34781	1.74918	2.10981	0.374569	1.49418	-0.0191496	0.569777	1.16953	0.693948
67.3367	1.25281	1.89791	0.958739	1.36708	1.79342	2.11965	0.385597	1.50656	0.033464	0.588267	1.19035	0.688412
67.8392	1.27659	1.88604	0.937618	1.37241	1.81443	2.12636	0.392264	1.50257	0.0646354	0.588948	1.19619	0.684514
68.3417	1.31705	1.89164	0.928468	1.39615	1.84256	2.14437	0.408681	1.51481	0.097054	0.604007	1.21448	0.683445
68.8442	1.34094	1.89223	0.909571	1.41611	1.8727	2.13959	0.401922	1.5211	0.137362	0.611697	1.22432	0.681084
69.3467	1.36116	1.87992	0.873819	1.42426	1.88059	2.13942	0.398809	1.5137	0.156862	0.604498	1.2233	0.680548
69.8492	1.39487	1.88552	0.852085	1.45106	1.89972	2.14448	0.400144	1.52341	0.178963	0.612857	1.23431	0.6826
70.3518	1.40728	1.88174	0.81791	1.46936	1.91453	2.12687	0.379159	1.52325	0.209249	0.610283	1.23396	0.682481
70.8543	1.42534	1.86788	0.77147	1.47809	1.90931	2.12044	0.368943	1.51266	0.219214	0.596331	1.22697	0.6844
71.3568	1.44896	1.87143	0.7403	1.50439	1.91761	2.11171	0.356687	1.51914	0.232768	0.598094	1.23011	0.688375
71.8593	1.45055	1.8615	0.694669	1.51742	1.91522	2.08335	0.325963	1.51216	0.254363	0.585531	1.22007	0.689403
72.3618	1.46456	1.84455	0.641912	1.52324	1.89677	2.06989	0.31054	1.49831	0.255705	0.565152	1.20706	0.692655
72.8643	1.47373	1.84326	0.604781	1.54438	1.89268	2.04596	0.286196	1.50032	0.261228	0.559317	1.20118	0.697138
73.3668	1.46468	1.82456	0.551625	1.54785	1.87258	2.00769	0.249639	1.48551	0.274291	0.535864	1.18143	0.698054
73.8693	1.47088	1.80175	0.496388	1.54663	1.84209	1.98466	0.229836	1.46715	0.266894	0.508055	1.16143	0.701257
74.3719	1.46216	1.79165	0.455963	1.55755	1.82539	1.94391	0.195324	1.46205	0.26401	0.492586	1.14506	0.704674
74.8744	1.4428	1.76066	0.398342	1.54708	1.78907	1.89576	0.156496	1.43687	0.267951	0.456983	1.1152	0.704066
75.3769	1.43681	1.72831	0.343427	1.53456	1.74906	1.85988	0.13279	1.411	0.251129	0.420816	1.08678	0.705573
75.8794	1.40867	1.70467	0.301562	1.53021	1.72088	1.80118	0.0907635	1.39457	0.239088	0.394377	1.0586	0.706155
76.3819	1.37924	1.65721	0.241984	1.50165	1.67132	1.74224	0.0527071	1.35535	0.233126	0.346526	1.01814	0.702302
76.8844	1.35713	1.61069	0.189547	1.47362	1.62488	1.68945	0.0253756	1.31811	0.206126	0.302052	0.979698	0.700142
77.3869	1.31049	1.56794	0.147522	1.44911	1.58679	1.61132	-0.0211674	1.28589	0.184193	0.264226	0.938631	0.695954
77.8894	1.27162	1.49921	0.0876756	1.39839	1.52724	1.53896	-0.0565741	1.22931	0.16766	0.204632	0.886812	0.68708
78.392	1.23166	1.43348	0.0382678	1.3502	1.47664	1.4645	-0.0879646	1.17727	0.130047	0.151849	0.836594	0.67957
78.8945	1.17038	1.36627	-0.00488668	1.29999	1.42939	1.36549	-0.137162	1.1255	0.098093	0.101883	0.781495	0.669364
79.397	1.12312	1.27229	-0.0665102	1.22213	1.36181	1.27636	-0.171121	1.04891	0.0712124	0.0302997	0.716852	0.654771
79.8995	1.06561	1.1832	-0.116327	1.14794	1.307	1.17646	-0.209934	0.978994	0.0235846	-0.0319894	0.652453	0.641716
80.402	0.993839	1.0874	-0.16573	1.06566	1.24888	1.05604	-0.264128	0.904386	-0.0176577	-0.0960376	0.581265	0.625983
80.9045	0.937145	0.965302	-0.234566	0.955306	1.17182	0.946946	-0.303372	0.805475	-0.0542494	-0.181101	0.500871	0.606941
81.407	0.861793	0.849533	-0.291748	0.849318	1.10809	0.819182	-0.357398	0.714701	-0.111684	-0.255468	0.418632	0.590058
81.9095	0.780759	0.722032	-0.355169	0.729442	1.03257	0.677161	-0.423208	0.614168	-0.162922	-0.336672	0.327816	0.571106
82.4121	0.709989	0.569828	-0.438547	0.582408	0.939192	0.544734	-0.477742	0.490736	-0.211232	-0.437823	0.227154	0.550606
82.9146	0.61455	0.424832	-0.511235	0.44006	0.856533	0.387682	-0.555019	0.37615	-0.282175	-0.527891	0.122349	0.532838
83.4171	0.520968	0.263518	-0.596522	0.278703	0.753238	0.22364	-0.638744	0.246956	-0.348898	-0.629883	0.00729744	0.514099
83.9196	0.427875	0.0802749	-0.701035	0.0926129	0.634105	0.0645176	-0.717224	0.0970935	-0.416059	-0.749971	-0.118781	0.495996
84.4221	0.307937	-0.095241	-0.796052	-0.0885479	0.521594	-0.122282	-0.823282	-0.0441077	-0.508721	-0.859271	-0.250797	0.480779
84.9246	0.194799	-0.29054	-0.909002	-0.292451	0.381789	-0.308989	-0.930466	-0.204449	-0.599406	-0.984952	-0.394367	0.466326
85.4271	0.0703446	-0.503558	-1.03905	-0.51704	0.230204	-0.497347	-1.04053	-0.382625	-0.693507	-1.12583	-0.549895	0.454551
85.9296	-0.0779924	-0.708424	-1.16093	-0.736431	0.0808994	-0.712613	-1.17949	-0.552988	-0.814773	-1.25651	-0.711926	0.445183
86.4322	-0.217777	-0.935079	-1.30473	-0.980674	-0.0989978	-0.921527	-1.31504	-0.745876	-0.934891	-1.40675	-0.886135	0.438577
86.9347	-0.378963	-1.17409	-1.46226	-1.24015	-0.285146	-1.13872	-1.46183	-0.952364	-1.05988	-1.56809	-1.07215	0.435562
87.4372	-0.556048	-1.40458	-1.61294	-1.49398	-0.47342	-1.37778	-1.63441	-1.15157	-1.21211	-1.71989	-1.26367	0.433838
87.9397	-0.726103	-1.65716	-1.78781	-1.77271	-0.692339	-1.60565	-1.80014	-1.37451	-1.36258	-1.89289	-1.46719	0.436223
88.4422	-0.923109	-1.9156	-1.97176	-2.05979	-0.911607	-1.84693	-1.98374	-1.60523	-1.51792	-2.07181	-1.68075	0.441421
88.9447	-1.1254	-2.16486	-2.14992	-2.34016	-1.13735	-2.10149	-2.18578	-1.82863	-1.69893	-2.24155	-1.89741	0.446267
89.4472	-1.32534	-2.43451	-2.35262	-2.64315	-1.39088	-2.34198	-2.37882	-2.0747	-1.87613	-2.43196	-2.12501	0.455175
89.9497	-1.55236	-2.70262	-2.55887	-2.94638	-1.63925	-2.59834	-2.59299	-2.32162	-2.05674	-2.62173	-2.35909	0.464947
90.4523	-1.77451	-2.96057	-2.76016	-3.24121	-1.8978	-2.85707	-2.81512	-2.56066	-2.26025	-2.80189	-2.59292	0.472691
90.9548	-2.00094	-3.23546	-2.98452	-3.55416	-2.17853	-3.10071	-3.02758	-2.81935	-2.45708	-2.99988	-2.83582	0.483559
91.4573	-2.249	-3.50112	-3.2062	-3.85861	-2.44921	-3.3592	-3.26065	-3.07137	-2.65527	-3.18975	-3.08004	0.493407
91.9598	-2.48463	-3.75554	-3.42321	-4.15239	-2.73243	-3.60835	-3.49025	-3.31461	-2.87323	-3.36896	-3.32036	0.500051
92.4623	-2.73068	-4.02219	-3.65975	-4.4582	-3.02987	-3.84297	-3.71104	-3.57286	-3.08153	-3.56136	-3.56704	0.508879
92.9648	-2.98834	-4.27221	-3.88688	-4.74689	-3.31323	-4.08808	-3.94837	-3.81704	-3.28893	-3.73802	-3.8088	0.515582
93.4673	-3.22991	-4.50996	-4.10905	-5.02273	-3.60959	-4.31324	-4.17146	-4.0516	-3.5126	-3.9029	-4.0433	0.518737
93.9698	-3.48571	-4.75439	-4.34579	-5.304	-3.91055	-4.52576	-4.38751	-4.29595	-3.72312	-4.07557	-4.28083	0.523816
94.4724	-3.74106	-4.97551	-4.56678	-5.56076	-4.19446	-4.74207	-4.61277	-4.51995	-3.92971	-4.22584	-4.50689	0.526704
94.9749	-3.9811	-5.18362	-4.78255	-5.80323	-4.49009	-4.93051	-4.81489	-4.73426	-4.14831	-4.36383	-4.72324	0.526853
95.4774	-4.23577	-5.39286	-5.00734	-6.04481	-4.78058	-5.10919	-5.0117	-4.95335	-4.34979	-4.50431	-4.93897	0.529539
95.9799	-4.47851	-5.57379	-5.21097	-6.25619	-5.05284	-5.28377	-5.20814	-5.14749	-4.54404	-4.61728	-5.1373	0.531031
96.4824	-4.7102	-5.74225	-5.40929	-6.45283	-5.33465	-5.42634	-5.37557	-5.33281	-4.74634	-4.71845	-5.32487	0.531968
96.9849	-4.95294	-5.90739	-5.61093	-6.64323	-5.60271	-5.56271	-5.53937	-5.51848	-4.92822	-4.81753	-5.50835	0.536749
97.4874	-5.17509	-6.04142	-5.78733	-6.80001	-5.85321	-5.68746	-5.69322	-5.6764	-5.10044	-4.88599	-5.67006	0.542332
97.9899	-5.39236	-6.16481	-5.95893	-6.94327	-6.11038	-5.78041	-5.81634	-5.82733	-5.27782	-4.94445	-5.82161	0.550684
98.4925	-5.61101	-6.28053	-6.12682	-7.07563	-6.34508	-5.87056	-5.93682	-5.9734	-5.43164	-4.99744	-5.96489	0.563663
98.995	-5.81505	-6.3673	-6.27385	-7.17675	-6.56556	-5.94708	-6.04675	-6.09603	-5.5745	-5.01855	-6.08814	0.580183
99.4975	-6.02637	-6.44775	-6.42042	-7.26864	-6.81256	-5.98858	-6.11546	-6.21676	-5.73517	-5.03286	-6.20646	0.604366
100	-6.09544	-6.47574	-6.46634	-7.29944	-6.93441	-5.99898	-6.12734	-6.25573	-5.81023	-5.04334	-6.2507	0.616341

## Sheet: M2_LeftLeg_NH
StancePhase	NEleL_Meas1	NEleL_Meas2	NEleL_Meas3	NEleL_Meas4	NEleL_Meas5	NEleL_Meas6	NEleL_Meas7	NEleL_Meas8	NEleL_Meas9	NEleL_Meas10	NEleL_Mean	NEleL_SD
0	3.45966	1.29193	4.06306	0.342376	3.09937	1.07483	3.97261	2.06464	2.64302	1.21336	2.32249	1.31606
0.502513	3.4485	1.23403	4.05554	0.299465	3.09085	0.959654	3.96296	1.95718	2.64752	1.18579	2.28415	1.34181
1.00503	3.44889	1.17714	4.05664	0.253213	3.08956	0.844692	3.95368	1.85093	2.65413	1.1605	2.24894	1.37159
1.50754	3.45311	1.1355	4.05923	0.218259	3.08865	0.754698	3.94251	1.76712	2.67498	1.14708	2.22411	1.39516
2.01005	3.45714	1.09994	4.05436	0.186044	3.07947	0.662519	3.93918	1.68072	2.69323	1.12743	2.19801	1.41855
2.51256	3.47789	1.06508	4.06019	0.150886	3.08003	0.587684	3.95052	1.60321	2.71764	1.1195	2.18126	1.44555
3.01508	3.49894	1.04923	4.0683	0.130574	3.08262	0.526567	3.96075	1.54305	2.75713	1.11971	2.17369	1.46691
3.51759	3.52294	1.04016	4.07028	0.113177	3.07991	0.470557	3.97882	1.48442	2.79455	1.11866	2.16735	1.48705
4.0201	3.56313	1.03844	4.0843	0.0994179	3.09027	0.438075	4.01375	1.43958	2.84184	1.13541	2.17442	1.50827
4.52261	3.60098	1.05924	4.10166	0.104232	3.106	0.417983	4.0493	1.41351	2.90451	1.15874	2.19162	1.52342
5.02513	3.64476	1.08689	4.11465	0.112543	3.12043	0.409046	4.09196	1.39122	2.96632	1.18732	2.21251	1.53656
5.52764	3.70326	1.1279	4.14147	0.131137	3.1516	0.426115	4.15293	1.38673	3.04181	1.23706	2.25	1.54909
6.03015	3.7579	1.1918	4.17292	0.169429	3.19106	0.452949	4.21631	1.40107	3.13265	1.29153	2.29776	1.55624
6.53266	3.82158	1.26122	4.20129	0.210997	3.23163	0.495464	4.28556	1.42001	3.22352	1.35722	2.35085	1.56099
7.03518	3.89741	1.34754	4.24418	0.267426	3.29048	0.561868	4.37329	1.45851	3.33032	1.44321	2.42142	1.56444
7.53769	3.96795	1.45329	4.29141	0.341403	3.35803	0.634464	4.46373	1.51358	3.45028	1.53155	2.50057	1.56368
8.0402	4.04925	1.56207	4.335	0.417757	3.42664	0.725513	4.55685	1.5724	3.56934	1.63546	2.58503	1.55991
8.54271	4.13827	1.68897	4.39215	0.51159	3.513	0.83487	4.66646	1.6507	3.70429	1.75529	2.68556	1.55456
9.04523	4.22033	1.82923	4.45186	0.618592	3.60671	0.947507	4.77748	1.74174	3.84815	1.87596	2.79175	1.54602
9.54774	4.31344	1.9702	4.50621	0.727321	3.69996	1.07955	4.88679	1.83477	3.98908	2.01466	2.9022	1.53365
10.0503	4.40864	2.12881	4.57231	0.854391	3.80932	1.22219	5.00936	1.94591	4.14455	2.16271	3.02582	1.51978
10.5528	4.49567	2.29344	4.63852	0.989011	3.92369	1.36661	5.13148	2.0649	4.30376	2.3115	3.15186	1.50359
11.0553	4.59302	2.45744	4.69737	1.12545	4.0354	1.52906	5.24729	2.1838	4.45808	2.4783	3.28052	1.48288
11.5578	4.68664	2.63686	4.76613	1.27933	4.16108	1.69353	5.37288	2.31863	4.62508	2.64698	3.41871	1.4613
12.0603	4.77219	2.81461	4.83273	1.43472	4.28898	1.85971	5.49656	2.45597	4.79053	2.81772	3.55637	1.4383
12.5628	4.86693	2.99126	4.8903	1.59262	4.41168	2.03986	5.61006	2.59128	4.94964	3.00356	3.69472	1.41061
13.0653	4.95311	3.17919	4.95624	1.76498	4.54588	2.21414	5.7303	2.73977	5.11916	3.18438	3.83872	1.38319
13.5678	5.03282	3.35824	5.01799	1.93291	4.6792	2.39125	5.84788	2.88536	5.2819	3.36944	3.9797	1.35527
14.0704	5.12017	3.53658	5.06921	2.10432	4.80455	2.57606	5.95226	3.02735	5.43733	3.56397	4.11918	1.32299
14.5729	5.19529	3.72059	5.12743	2.28531	4.9389	2.7496	6.06064	3.17946	5.60055	3.74861	4.26064	1.29221
15.0754	5.26654	3.89034	5.17962	2.45703	5.0693	2.92778	6.16623	3.32362	5.75224	3.93979	4.39725	1.26172
15.5779	5.34325	4.0606	5.22019	2.6334	5.18935	3.10617	6.25641	3.46337	5.89653	4.13307	4.53023	1.22748
16.0804	5.40539	4.23017	5.26681	2.81336	5.31641	3.27142	6.34831	3.61019	6.04604	4.31469	4.66228	1.19585
16.5829	5.46676	4.38275	5.30607	2.98128	5.43711	3.44255	6.43794	3.74493	6.18037	4.50427	4.7884	1.16517
17.0854	5.53084	4.53717	5.33322	3.15496	5.54586	3.60623	6.51094	3.87536	6.30826	4.68813	4.9091	1.13165
17.5879	5.5794	4.6843	5.36601	3.32585	5.66032	3.7582	6.58391	4.00993	6.43903	4.86176	5.02687	1.10161
18.0905	5.63021	4.8143	5.39068	3.48431	5.7667	3.91551	6.65579	4.12936	6.55218	5.04275	5.13818	1.07317
18.593	5.68038	4.9467	5.40328	3.64891	5.8602	4.05888	6.71076	4.24531	6.66064	5.21115	5.24262	1.04293
19.0955	5.7153	5.06568	5.42154	3.80465	5.95869	4.19447	6.76438	4.36259	6.76974	5.37306	5.34301	1.01677
19.598	5.75499	5.16977	5.43135	3.9497	6.04795	4.3327	6.81848	4.46278	6.85996	5.53925	5.43669	0.992764
20.1005	5.79044	5.27571	5.42955	4.10009	6.12408	4.45308	6.85607	4.56091	6.9478	5.68836	5.52261	0.967941
20.603	5.81229	5.3636	5.43378	4.23667	6.20511	4.57076	6.89119	4.65773	7.03419	5.83582	5.60411	0.947518
21.1055	5.8408	5.44078	5.42963	4.36596	6.27645	4.68649	6.9285	4.73672	7.10173	5.98246	5.67895	0.929552
21.608	5.86178	5.51807	5.41474	4.49851	6.33512	4.78378	6.95023	4.81548	7.16957	6.11093	5.74582	0.911654
22.1106	5.87208	5.57485	5.4066	4.6142	6.39916	4.88294	6.96848	4.89059	7.23418	6.24216	5.80852	0.898195
22.6131	5.89007	5.626	5.39051	4.72693	6.45356	4.97456	6.99066	4.94828	7.28113	6.36645	5.86481	0.887051
23.1156	5.89778	5.67435	5.36487	4.8397	6.49609	5.05049	6.99857	5.00778	7.33123	6.475	5.91359	0.876775
23.6181	5.89853	5.70215	5.34694	4.93491	6.54466	5.13096	7.00209	5.06159	7.37654	6.58886	5.95872	0.870581
24.1206	5.90694	5.72921	5.3218	5.03147	6.58383	5.19869	7.01113	5.09946	7.4064	6.69003	5.9979	0.866051
24.6231	5.90305	5.74983	5.28856	5.12415	6.61211	5.25608	7.00753	5.14119	7.44209	6.78072	6.03053	0.863187
25.1256	5.89631	5.75226	5.2642	5.20088	6.64718	5.3181	6.99859	5.17552	7.47166	6.8766	6.06013	0.863517
25.6281	5.89611	5.75778	5.23353	5.28241	6.67319	5.36401	6.99648	5.19628	7.4887	6.95589	6.08444	0.864557
26.1307	5.88246	5.75318	5.19626	5.35598	6.68933	5.40627	6.98341	5.22273	7.51376	7.03133	6.10347	0.868105
26.6332	5.86995	5.73468	5.1689	5.41722	6.71295	5.45072	6.96388	5.24042	7.53145	7.10913	6.11993	0.873394
27.1357	5.86178	5.72139	5.1359	5.48508	6.72778	5.47848	6.95196	5.24751	7.53975	7.16923	6.13189	0.878551
27.6382	5.83993	5.69488	5.0974	5.54142	6.73363	5.50892	6.93065	5.26166	7.55743	7.23175	6.13977	0.887053
28.1407	5.82267	5.65998	5.0694	5.59031	6.7475	5.53725	6.90153	5.26597	7.56636	7.29171	6.14527	0.895442
28.6432	5.80678	5.63038	5.03599	5.64564	6.75274	5.55122	6.8802	5.26292	7.56902	7.3359	6.14708	0.90339
29.1457	5.77806	5.58569	4.99773	5.68689	6.74977	5.57219	6.85088	5.26766	7.58145	7.38673	6.14571	0.915344
29.6482	5.75666	5.53842	4.97017	5.7259	6.75525	5.58598	6.8122	5.26163	7.58372	7.42925	6.14192	0.925211
30.1508	5.73327	5.49469	4.93706	5.76915	6.75217	5.59006	6.78095	5.25145	7.58268	7.46047	6.13519	0.935041
30.6533	5.69893	5.4356	4.89943	5.79718	6.74159	5.60248	6.74295	5.249	7.59092	7.49949	6.12576	0.949086
31.1558	5.67365	5.37923	4.87241	5.82775	6.73977	5.60327	6.69399	5.23502	7.58767	7.52513	6.11379	0.959265
31.6583	5.64304	5.32321	4.83948	5.85887	6.72944	5.60035	6.6517	5.21992	7.58381	7.54551	6.09953	0.970408
32.1608	5.60418	5.25335	4.80221	5.87556	6.71229	5.60401	6.60388	5.21176	7.58786	7.57159	6.08267	0.985301
32.6633	5.57497	5.19025	4.77537	5.89858	6.70421	5.59356	6.54366	5.19153	7.57921	7.58131	6.06327	0.995048
33.1658	5.53737	5.12364	4.74224	5.91784	6.68769	5.58542	6.48911	5.17294	7.57224	7.59191	6.04204	1.00704
33.6683	5.49477	5.04638	4.70499	5.92535	6.66509	5.57957	6.43036	5.15991	7.57099	7.60343	6.01808	1.0216
34.1709	5.46122	4.97819	4.67802	5.9414	6.65191	5.55984	6.35814	5.13464	7.55602	7.59851	5.99179	1.03048
34.6734	5.41686	4.90275	4.6445	5.9494	6.63041	5.54703	6.29058	5.1135	7.5446	7.59917	5.96388	1.0428
35.1759	5.37109	4.82108	4.60719	5.94968	6.60358	5.53091	6.22042	5.09611	7.53615	7.59452	5.93307	1.05595
35.6784	5.3328	4.7488	4.5801	5.95862	6.58646	5.50385	6.13631	5.06679	7.51349	7.57627	5.90035	1.06375
36.1809	5.28234	4.66636	4.54628	5.95592	6.56112	5.48589	6.05606	5.04377	7.496	7.56575	5.86595	1.07577
36.6834	5.23416	4.58271	4.50905	5.9502	6.53113	5.45916	5.97519	5.02245	7.47858	7.54389	5.82865	1.08667
37.1859	5.19116	4.50687	4.48204	5.95121	6.51107	5.42649	5.88065	4.99003	7.4472	7.51365	5.79004	1.09338
37.6884	5.13586	4.41938	4.44815	5.93837	6.48285	5.40214	5.78948	4.96572	7.42242	7.49024	5.74946	1.10445
38.191	5.08625	4.33548	4.41126	5.92715	6.45063	5.3651	5.70008	4.94093	7.39489	7.45131	5.70631	1.11266
38.6935	5.03904	4.25625	4.38457	5.91908	6.42853	5.32792	5.59798	4.90636	7.35446	7.41025	5.66244	1.11839
39.196	4.98058	4.16549	4.35089	5.89674	6.39832	5.29555	5.49899	4.88126	7.32184	7.3724	5.61621	1.12793
39.6985	4.93062	4.08212	4.31462	5.87985	6.3647	5.24915	5.40433	4.85352	7.2839	7.31773	5.56805	1.13342
40.201	4.87998	3.99923	4.28858	5.8615	6.34132	5.20775	5.2984	4.81775	7.2349	7.26664	5.5196	1.13829
40.7035	4.82017	3.90647	4.2555	5.83029	6.30984	5.16585	5.19533	4.79227	7.19463	7.21331	5.46837	1.1459
41.206	4.77067	3.8233	4.2204	5.80692	6.27556	5.11138	5.09904	4.76203	7.14692	7.14508	5.41613	1.14896
41.7085	4.7174	3.73606	4.19567	5.77714	6.25172	5.06506	4.99318	4.72572	7.09062	7.08419	5.36368	1.15309
42.2111	4.65769	3.64191	4.164	5.73748	6.21995	5.01229	4.88988	4.69985	7.04365	7.01523	5.30819	1.15868
42.7136	4.60881	3.55765	4.13089	5.70609	6.18618	4.95066	4.79561	4.66709	6.98759	6.93606	5.25266	1.15997
43.2161	4.55313	3.46524	4.10821	5.66378	6.16323	4.89736	4.69366	4.63023	6.92589	6.86515	5.19659	1.16365
43.7186	4.4939	3.36965	4.07853	5.61548	6.1327	4.8323	4.59383	4.60307	6.87366	6.78152	5.13747	1.16768
44.2211	4.44448	3.28228	4.04773	5.57377	6.10108	4.76327	4.50485	4.5668	6.81114	6.69392	5.07893	1.16827
44.7236	4.3854	3.18368	4.02716	5.51773	6.0807	4.69959	4.40997	4.52802	6.74616	6.61247	5.01909	1.17217
45.2261	4.32555	3.08561	3.99925	5.45988	6.05312	4.62077	4.31638	4.49717	6.69031	6.51587	4.95639	1.17577
45.7286	4.27321	2.99222	3.97026	5.40514	6.02533	4.5427	4.23481	4.45478	6.62355	6.42132	4.89433	1.17717
46.2312	4.20905	2.88583	3.95098	5.33443	6.00909	4.46457	4.14887	4.41101	6.55761	6.32811	4.82995	1.1825
46.7337	4.14673	2.78296	3.92358	5.26568	5.98578	4.37059	4.06302	4.37243	6.50007	6.21985	4.76307	1.1874
47.2362	4.08854	2.67994	3.8946	5.19533	5.96265	4.28069	3.98975	4.31992	6.43149	6.11775	4.69607	1.19143
47.7387	4.01705	2.56373	3.87408	5.10923	5.95073	4.18417	3.91345	4.26677	6.36678	6.01056	4.62565	1.19986
48.2412	3.94908	2.45282	3.84388	5.02753	5.93109	4.07378	3.83579	4.2154	6.30915	5.89077	4.55293	1.20804
48.7437	3.88063	2.33637	3.81076	4.93884	5.91121	3.96841	3.77068	4.14808	6.24058	5.77817	4.47837	1.2166
49.2462	3.79782	2.2081	3.78424	4.83621	5.90145	3.85026	3.70361	4.0807	6.17837	5.65389	4.39946	1.22994
49.7487	3.71915	2.08534	3.74611	4.73871	5.88263	3.72255	3.63344	4.01164	6.12112	5.52097	4.31817	1.24324
50.2513	3.63508	1.95215	3.70391	4.6292	5.86256	3.59851	3.57499	3.92585	6.05295	5.39294	4.23282	1.25785
50.7538	3.53718	1.81031	3.66684	4.50942	5.85091	3.45824	3.51507	3.84149	5.99253	5.24826	4.14303	1.27727
51.2563	3.44425	1.67371	3.61692	4.39451	5.82812	3.31476	3.44949	3.75335	5.93389	5.09998	4.0509	1.29625
51.7588	3.34252	1.52491	3.56237	4.26513	5.80203	3.17272	3.39335	3.65025	5.86394	4.95249	3.95297	1.31663
52.2613	3.23003	1.37427	3.5119	4.13174	5.78118	3.01564	3.33475	3.5515	5.8019	4.78778	3.85207	1.34068
52.7638	3.12366	1.23027	3.44761	4.00316	5.74526	2.86293	3.26647	3.44849	5.73763	4.62608	3.74916	1.3625
53.2663	3.00673	1.07725	3.37826	3.86132	5.7021	2.70973	3.20383	3.33393	5.66162	4.46213	3.63969	1.38446
53.7688	2.88333	0.931055	3.31197	3.72293	5.6595	2.54682	3.13693	3.22666	5.59298	4.28615	3.52983	1.40764
54.2714	2.76637	0.792731	3.23091	3.58886	5.59715	2.39423	3.05658	3.11473	5.51809	4.11954	3.41792	1.42606
54.7739	2.6376	0.649652	3.14424	3.44469	5.52421	2.23887	2.9787	2.99442	5.43184	3.94862	3.29928	1.44312
55.2764	2.50629	0.519486	3.05932	3.30965	5.44854	2.08014	2.89629	2.8829	5.35239	3.77303	3.1828	1.45904
55.7789	2.38018	0.395768	2.95831	3.17632	5.35085	1.93378	2.79911	2.76532	5.26349	3.60961	3.06327	1.46866
56.2814	2.24152	0.270567	2.85091	3.03547	5.24188	1.78204	2.70351	2.64154	5.16461	3.43967	2.93717	1.47625
56.7839	2.1042	0.160938	2.74402	2.90566	5.12953	1.633	2.60563	2.52633	5.07214	3.27196	2.81534	1.48127
57.2864	1.9705	0.0544499	2.6204	2.77272	4.9956	1.49483	2.49425	2.40289	4.96816	3.11512	2.68889	1.47991
57.7889	1.82517	-0.0507587	2.49081	2.63446	4.85227	1.34971	2.3852	2.27488	4.85703	2.95041	2.55692	1.47672
58.2915	1.6849	-0.140612	2.36202	2.5065	4.70729	1.21242	2.27717	2.15447	4.75258	2.79351	2.43102	1.47075
58.794	1.54619	-0.231361	2.21775	2.37098	4.54351	1.08205	2.15737	2.02415	4.6363	2.64332	2.29903	1.45972
59.2965	1.39734	-0.318563	2.06962	2.2337	4.37395	0.945208	2.04002	1.89149	4.51677	2.4857	2.16352	1.44771
59.799	1.25604	-0.393155	1.92397	2.10515	4.20573	0.819849	1.9259	1.76549	4.40426	2.33947	2.03527	1.43369
60.3015	1.11358	-0.472615	1.76509	1.96698	4.02224	0.696542	1.80083	1.62874	4.28013	2.19442	1.89959	1.41648
60.804	0.962991	-0.546901	1.60495	1.83152	3.83666	0.56952	1.67731	1.49197	4.15609	2.04431	1.76284	1.39907
61.3065	0.821411	-0.61333	1.44915	1.70223	3.65514	0.455457	1.55842	1.36051	4.03816	1.90641	1.63336	1.38075
61.809	0.676046	-0.687842	1.28235	1.56292	3.46135	0.338859	1.42923	1.21781	3.9082	1.76406	1.4953	1.36079
62.3116	0.525298	-0.756272	1.11653	1.43003	3.26842	0.222589	1.30042	1.07715	3.78048	1.62014	1.35848	1.34103
62.8141	0.384118	-0.822619	0.956479	1.29948	3.08157	0.117918	1.17728	0.940021	3.65663	1.48626	1.22771	1.32138
63.3166	0.237044	-0.898457	0.787095	1.15969	2.88476	0.00696759	1.04457	0.791549	3.52011	1.34345	1.08768	1.30098
63.8191	0.0878402	-0.967666	0.620316	1.0284	2.69102	-0.0998303	0.910975	0.646852	3.38715	1.20287	0.950792	1.28088
64.3216	-0.0521199	-1.04021	0.460206	0.894833	2.5047	-0.199305	0.783891	0.503665	3.25525	1.06779	0.817868	1.26167
64.8241	-0.199377	-1.12141	0.291977	0.753822	2.31	-0.307496	0.648232	0.349498	3.11037	0.921702	0.675731	1.24193
65.3266	-0.345374	-1.19603	0.127598	0.621536	2.11976	-0.40904	0.510586	0.200539	2.97009	0.781228	0.538088	1.22249
65.8291	-0.483318	-1.27841	-0.0294912	0.482478	1.93746	-0.509516	0.380241	0.0509966	2.82806	0.640698	0.40192	1.2044
66.3317	-0.629222	-1.36687	-0.193714	0.338648	1.74754	-0.61919	0.24262	-0.108664	2.67356	0.490136	0.257485	1.18554
66.8342	-0.770743	-1.44974	-0.353087	0.202076	1.56268	-0.721517	0.102083	-0.262018	2.52468	0.347279	0.118169	1.16704
67.3367	-0.906173	-1.54334	-0.504781	0.0552237	1.38563	-0.829341	-0.0305007	-0.417994	2.37172	0.199059	-0.0220503	1.15008
67.8392	-1.04946	-1.63952	-0.662898	-0.0931649	1.20115	-0.944641	-0.16889	-0.582797	2.20786	0.0441894	-0.168817	1.13198
68.3417	-1.18576	-1.73214	-0.815508	-0.237025	1.02194	-1.05379	-0.311011	-0.740592	2.0508	-0.103011	-0.31061	1.11451
68.8442	-1.31841	-1.83675	-0.960392	-0.392862	0.850205	-1.17357	-0.44471	-0.902864	1.88816	-0.259636	-0.455083	1.09864
69.3467	-1.458	-1.9402	-1.11138	-0.546708	0.671214	-1.29717	-0.582589	-1.0722	1.71723	-0.418239	-0.603804	1.08138
69.8492	-1.58865	-2.0428	-1.25663	-0.699244	0.497816	-1.41728	-0.724814	-1.23396	1.55437	-0.571313	-0.748251	1.06526
70.3518	-1.71827	-2.1567	-1.39449	-0.863116	0.331793	-1.55026	-0.858284	-1.40135	1.38515	-0.735497	-0.896102	1.05076
70.8543	-1.85316	-2.26603	-1.53853	-1.02161	0.15895	-1.68249	-0.994194	-1.57309	1.21087	-0.896553	-1.04558	1.03476
71.3568	-1.97791	-2.37726	-1.67688	-1.18178	-0.00777858	-1.81472	-1.13497	-1.73636	1.04567	-1.05528	-1.19173	1.02053
71.8593	-2.10399	-2.49712	-1.80834	-1.35047	-0.167085	-1.9588	-1.26702	-1.90523	0.873874	-1.22357	-1.34077	1.00776
72.3618	-2.23275	-2.60967	-1.94597	-1.51115	-0.332688	-2.09795	-1.39996	-2.07493	0.700528	-1.3841	-1.48886	0.993453
72.8643	-2.3506	-2.72614	-2.07768	-1.67588	-0.491635	-2.2405	-1.5384	-2.23507	0.537025	-1.54536	-1.63442	0.981459
73.3668	-2.47122	-2.84671	-2.20254	-1.84478	-0.643105	-2.39088	-1.66844	-2.40003	0.367297	-1.71162	-1.7812	0.970483
73.8693	-2.59103	-2.95789	-2.33301	-2.00425	-0.800394	-2.53344	-1.79779	-2.56203	0.199745	-1.86676	-1.92469	0.957896
74.3719	-2.6995	-3.07344	-2.45679	-2.16903	-0.950582	-2.68159	-1.93276	-2.71363	0.0426052	-2.02432	-2.06591	0.947971
74.8744	-2.81117	-3.18705	-2.57326	-2.33278	-1.09327	-2.83143	-2.0593	-2.86884	-0.119765	-2.18009	-2.2057	0.938254
75.3769	-2.91806	-3.28965	-2.69436	-2.48675	-1.24124	-2.97205	-2.18288	-3.01752	-0.27612	-2.32283	-2.34015	0.926969
75.8794	-3.0135	-3.39506	-2.80765	-2.64576	-1.38135	-3.11817	-2.31113	-3.15536	-0.421546	-2.4674	-2.47169	0.918478
76.3819	-3.11139	-3.49179	-2.91275	-2.79811	-1.51333	-3.2587	-2.43008	-3.29542	-0.570469	-2.60242	-2.59845	0.909216
76.8844	-3.20013	-3.57639	-3.02104	-2.9409	-1.64915	-3.38971	-2.54274	-3.42567	-0.709406	-2.72379	-2.71789	0.898792
77.3869	-3.27729	-3.6605	-3.11987	-3.08633	-1.77527	-3.5234	-2.65774	-3.54478	-0.836778	-2.8439	-2.83258	0.891094
77.8894	-3.35472	-3.72948	-3.20898	-3.21929	-1.89144	-3.64439	-2.7616	-3.66404	-0.965174	-2.94706	-2.93862	0.881746
78.392	-3.41832	-3.78562	-3.29908	-3.34265	-2.00876	-3.75613	-2.85494	-3.76988	-1.07955	-3.03655	-3.03515	0.872049
78.8945	-3.46989	-3.83669	-3.37721	-3.46411	-2.11335	-3.86545	-2.94745	-3.86367	-1.18148	-3.1193	-3.12386	0.864755
79.397	-3.51823	-3.8671	-3.44314	-3.5677	-2.20496	-3.95639	-3.02679	-3.95447	-1.28118	-3.1789	-3.19989	0.855336
79.8995	-3.5481	-3.88417	-3.50691	-3.6613	-2.29388	-4.03836	-3.09149	-4.02783	-1.36267	-3.22466	-3.26394	0.846741
80.402	-3.56517	-3.8907	-3.55539	-3.74727	-2.36612	-4.11127	-3.15215	-4.08763	-1.43038	-3.25666	-3.31627	0.840088
80.9045	-3.57454	-3.87231	-3.58843	-3.8112	-2.4215	-4.16193	-3.19779	-4.14046	-1.49177	-3.26121	-3.35211	0.831531
81.407	-3.56116	-3.84002	-3.61566	-3.86449	-2.46989	-4.20294	-3.22457	-4.17165	-1.53059	-3.25114	-3.37321	0.825132
81.9095	-3.53387	-3.79134	-3.62401	-3.90403	-2.49752	-4.22734	-3.2434	-4.18724	-1.55375	-3.21975	-3.37822	0.820224
82.4121	-3.49383	-3.7149	-3.61348	-3.91883	-2.50447	-4.22716	-3.24453	-4.19128	-1.56597	-3.15865	-3.36331	0.814293
82.9146	-3.42729	-3.62369	-3.59354	-3.92194	-2.50061	-4.21508	-3.2218	-4.16933	-1.55153	-3.08128	-3.33061	0.81157
83.4171	-3.3455	-3.51022	-3.5512	-3.90531	-2.47242	-4.17886	-3.18616	-4.12934	-1.51978	-2.97563	-3.27744	0.809876
83.9196	-3.24558	-3.36758	-3.48661	-3.86256	-2.42026	-4.11717	-3.12974	-4.0728	-1.47303	-2.84027	-3.20156	0.808222
84.4221	-3.1161	-3.20899	-3.40926	-3.80638	-2.35403	-4.03996	-3.0445	-3.98608	-1.39682	-2.6865	-3.10486	0.810112
84.9246	-2.9699	-3.02299	-3.30631	-3.72483	-2.26041	-3.9324	-2.94154	-3.8788	-1.30281	-2.49944	-2.98394	0.812483
85.4271	-2.80051	-2.80804	-3.17815	-3.61686	-2.13997	-3.79987	-2.81549	-3.75022	-1.19094	-2.28494	-2.8385	0.815707
85.9296	-2.59983	-2.57593	-3.03457	-3.49319	-2.003	-3.64773	-2.65684	-3.58806	-1.04836	-2.0498	-2.66973	0.822093
86.4322	-2.3817	-2.31248	-2.86287	-3.33978	-1.83646	-3.46172	-2.47682	-3.40373	-0.888677	-1.77916	-2.47434	0.828513
86.9347	-2.13658	-2.02204	-2.66377	-3.16121	-1.64138	-3.25322	-2.27296	-3.19475	-0.709382	-1.48527	-2.25406	0.836291
87.4372	-1.86046	-1.71339	-2.44766	-2.96507	-1.42877	-3.02205	-2.03456	-2.95091	-0.499559	-1.16875	-2.00912	0.846638
87.9397	-1.5673	-1.37157	-2.20215	-2.73689	-1.18597	-2.75737	-1.77287	-2.68566	-0.274461	-0.817784	-1.7372	0.856899
88.4422	-1.24502	-1.00688	-1.92862	-2.4865	-0.914645	-2.47444	-1.4885	-2.39491	-0.0291077	-0.449071	-1.44177	0.868736
88.9447	-0.894374	-0.623868	-1.63862	-2.21701	-0.626935	-2.16681	-1.1699	-2.07066	0.245	-0.0562834	-1.12195	0.882504
89.4472	-0.528612	-0.208838	-1.32021	-1.91534	-0.310481	-1.82943	-0.828132	-1.72804	0.531194	0.366174	-0.777171	0.896039
89.9497	-0.133826	0.222652	-0.975645	-1.59566	0.0321679	-1.4784	-0.467305	-1.36078	0.836887	0.800218	-0.41197	0.910791
90.4523	0.283939	0.671537	-0.617868	-1.25596	0.387555	-1.10185	-0.0753877	-0.963457	1.16753	1.25823	-0.0245739	0.926716
90.9548	0.71331	1.14796	-0.235084	-0.886774	0.767925	-0.702574	0.336848	-0.552586	1.5053	1.7371	0.383142	0.941975
91.4573	1.16923	1.63261	0.169405	-0.505348	1.16972	-0.294189	0.761668	-0.119843	1.85992	2.22122	0.80644	0.95775
91.9598	1.64016	2.13237	0.581296	-0.104499	1.57816	0.138179	1.21141	0.336855	2.23315	2.72665	1.24737	0.974042
92.4623	2.11806	2.65136	1.01257	0.319645	2.00561	0.583156	1.67601	0.799843	2.60659	3.24077	1.70136	0.989122
92.9648	2.6177	3.16895	1.45894	0.748964	2.44738	1.03301	2.14431	1.27967	2.99236	3.75473	2.1646	1.00409
93.4673	3.12236	3.69761	1.90508	1.19554	2.88746	1.50202	2.62887	1.77449	3.38813	4.28435	2.63859	1.01908
93.9698	3.62883	4.23358	2.36372	1.6562	3.33879	1.97152	3.12085	2.26658	3.77611	4.80905	3.11652	1.03237
94.4724	4.15023	4.75838	2.82973	2.11493	3.79562	2.44229	3.60599	2.76896	4.17098	5.32988	3.5967	1.04515
94.9749	4.66581	5.28874	3.2873	2.58728	4.24136	2.9238	4.0971	3.27555	4.56611	5.85753	4.07906	1.05762
95.4774	5.17863	5.81231	3.75041	3.06244	4.69011	3.39371	4.58723	3.76999	4.94581	6.36768	4.55583	1.0681
95.9799	5.6985	6.31685	4.21321	3.52964	5.1353	3.86214	5.0597	4.26773	5.32694	6.87197	5.0282	1.07801
96.4824	6.20262	6.82051	4.65991	4.00554	5.56024	4.32994	5.52766	4.75837	5.69854	7.37161	5.49349	1.0874
96.9849	6.70079	7.30346	5.10586	4.47245	5.98038	4.77654	5.98671	5.22865	6.04831	7.84453	5.94477	1.09491
97.4874	7.19755	7.76284	5.54443	4.92781	6.38819	5.21928	6.41834	5.69595	6.39436	8.31023	6.3859	1.10202
97.9899	7.67058	8.21339	5.96023	5.38497	6.76744	5.64859	6.83589	6.1459	6.72155	8.75849	6.8107	1.10854
98.4925	8.13201	8.6262	6.36744	5.81672	7.13298	6.04586	7.23769	6.56407	7.01835	9.17	7.21113	1.11377
98.995	8.58577	9.05215	6.76182	6.28024	7.47905	6.45509	7.59929	6.99359	7.31898	9.59132	7.61173	1.11858
99.4975	9.05821	9.39448	7.16965	6.66036	7.8234	6.84966	7.96815	7.40544	7.59769	9.99432	7.99214	1.12527
100	9.31653	9.40722	7.39101	6.67561	8.00915	6.96278	8.2663	7.50978	7.66624	10.1094	8.1314	1.13597

## Sheet: M2_LeftLeg_NW
StancePhase	NDevL_Meas1	NDevL_Meas2	NDevL_Meas3	NDevL_Meas4	NDevL_Meas5	NDevL_Meas6	NDevL_Meas7	NDevL_Meas8	NDevL_Meas9	NDevL_Meas10	NDevL_Mean	NDevL_SD
0	-6.34105	-6.26844	-6.63871	-5.99301	-6.66162	-6.23377	-6.75304	-6.45769	-6.41389	-6.21402	-6.39752	0.236213
0.502513	-6.25602	-6.14091	-6.53838	-5.88209	-6.55336	-6.10338	-6.68777	-6.34165	-6.30358	-6.14388	-6.2951	0.244454
1.00503	-6.11673	-6.03727	-6.38747	-5.79376	-6.3928	-5.95757	-6.53964	-6.22401	-6.18967	-6.06209	-6.1701	0.225006
1.50754	-5.99047	-5.9203	-6.24285	-5.6916	-6.24053	-5.80996	-6.41316	-6.0951	-6.06176	-5.97245	-6.04382	0.215927
2.01005	-5.86905	-5.79973	-6.10503	-5.58594	-6.09568	-5.67636	-6.27966	-5.9756	-5.94121	-5.89692	-5.92252	0.207225
2.51256	-5.72658	-5.69188	-5.94836	-5.49272	-5.93267	-5.53085	-6.12773	-5.85481	-5.8173	-5.80847	-5.79314	0.192603
3.01508	-5.59107	-5.56624	-5.787	-5.38118	-5.76555	-5.38099	-5.98557	-5.71855	-5.67595	-5.71484	-5.65669	0.185285
3.51759	-5.45936	-5.44652	-5.6365	-5.27503	-5.60982	-5.24691	-5.84075	-5.597	-5.54746	-5.63564	-5.5295	0.178681
4.0201	-5.30976	-5.33536	-5.46929	-5.17666	-5.43777	-5.09658	-5.67931	-5.47174	-5.41363	-5.53905	-5.39291	0.170839
4.52261	-5.17327	-5.20672	-5.30014	-5.05993	-5.26403	-4.95181	-5.52861	-5.33441	-5.26622	-5.4469	-5.2532	0.169704
5.02513	-5.03744	-5.0909	-5.14419	-4.95514	-5.10365	-4.81803	-5.38002	-5.2141	-5.13461	-5.36415	-5.12422	0.170942
5.52764	-4.88805	-4.97768	-4.97363	-4.85195	-4.92869	-4.6674	-5.21609	-5.0875	-4.99587	-5.26344	-4.98503	0.174127
6.03015	-4.75678	-4.84997	-4.80429	-4.73325	-4.75482	-4.5311	-5.06377	-4.95264	-4.84831	-5.17562	-4.84705	0.181763
6.53266	-4.62291	-4.73978	-4.6507	-4.63109	-4.59649	-4.39828	-4.9184	-4.83608	-4.71905	-5.08957	-4.72023	0.191688
7.03518	-4.48127	-4.62567	-4.48468	-4.52396	-4.42537	-4.25255	-4.75935	-4.71063	-4.58131	-4.98932	-4.58341	0.203266
7.53769	-4.36091	-4.50259	-4.3229	-4.40687	-4.25811	-4.12694	-4.61225	-4.581	-4.44011	-4.90724	-4.45189	0.216673
8.0402	-4.23463	-4.39915	-4.17905	-4.30848	-4.10843	-3.99693	-4.47647	-4.46995	-4.31875	-4.81892	-4.33108	0.230303
8.54271	-4.107	-4.28623	-4.02455	-4.19965	-3.94775	-3.86199	-4.32861	-4.34789	-4.18789	-4.72405	-4.20156	0.244474
9.04523	-4.0015	-4.17195	-3.87702	-4.0886	-3.79374	-3.7488	-4.19244	-4.22614	-4.05917	-4.64863	-4.0808	0.259335
9.54774	-3.88722	-4.07673	-3.74928	-3.99577	-3.65932	-3.62507	-4.07148	-4.12253	-3.95093	-4.56091	-3.96993	0.272075
10.0503	-3.77837	-3.96845	-3.61248	-3.88909	-3.51566	-3.50654	-3.94022	-4.00644	-3.83269	-4.47657	-3.85265	0.285245
10.5528	-3.69049	-3.8672	-3.48518	-3.78876	-3.38135	-3.40665	-3.8199	-3.89535	-3.72233	-4.40865	-3.74658	0.298736
11.0553	-3.59214	-3.78154	-3.37919	-3.70349	-3.26832	-3.29335	-3.71818	-3.80119	-3.6321	-4.3259	-3.64954	0.308113
11.5578	-3.50592	-3.68159	-3.26538	-3.60355	-3.14743	-3.19492	-3.60799	-3.69379	-3.53185	-4.25625	-3.54887	0.318751
12.0603	-3.43774	-3.59613	-3.16311	-3.51796	-3.03808	-3.10794	-3.50753	-3.596	-3.44479	-4.19628	-3.46056	0.329238
12.5628	-3.35886	-3.52015	-3.08296	-3.44196	-2.951	-3.00874	-3.4284	-3.51307	-3.37624	-4.12308	-3.38045	0.334376
13.0653	-3.29799	-3.43112	-2.99546	-3.35318	-2.85672	-2.93118	-3.34261	-3.41674	-3.29787	-4.06992	-3.29928	0.342135
13.5678	-3.25052	-3.36173	-2.92057	-3.28462	-2.77533	-2.85567	-3.26468	-3.3341	-3.23704	-4.01761	-3.23019	0.34893
14.0704	-3.19325	-3.2942	-2.86746	-3.21868	-2.7162	-2.77317	-3.20983	-3.26329	-3.19172	-3.95752	-3.16853	0.35027
14.5729	-3.15796	-3.21726	-2.80639	-3.14426	-2.64965	-2.71465	-3.14973	-3.17943	-3.137	-3.91992	-3.10763	0.355656
15.0754	-3.12984	-3.16215	-2.75788	-3.09287	-2.59644	-2.64931	-3.09481	-3.1125	-3.10299	-3.87471	-3.05735	0.359123
15.5779	-3.09359	-3.10127	-2.72972	-3.03702	-2.56464	-2.58512	-3.06354	-3.0536	-3.08047	-3.82984	-3.01388	0.358265
16.0804	-3.0808	-3.03662	-2.69218	-2.97891	-2.52459	-2.54237	-3.02799	-2.98258	-3.04931	-3.80505	-2.97204	0.362448
16.5829	-3.06804	-2.99273	-2.66638	-2.94329	-2.4977	-2.48668	-2.9943	-2.93085	-3.04094	-3.76685	-2.93878	0.363941
17.0854	-3.04966	-2.93671	-2.65896	-2.89737	-2.49079	-2.44107	-2.98384	-2.88292	-3.03944	-3.73785	-2.91186	0.363207
17.5879	-3.05401	-2.88354	-2.64037	-2.85636	-2.47432	-2.40991	-2.96988	-2.82442	-3.03056	-3.72224	-2.88656	0.367667
18.0905	-3.05175	-2.84681	-2.6324	-2.83402	-2.47028	-2.36382	-2.95416	-2.78669	-3.04538	-3.69147	-2.86768	0.369212
18.593	-3.04752	-2.79385	-2.6406	-2.79774	-2.48423	-2.33514	-2.96049	-2.74839	-3.06217	-3.67712	-2.85472	0.371045
19.0955	-3.06376	-2.7501	-2.63576	-2.7732	-2.48686	-2.31114	-2.96405	-2.70172	-3.07326	-3.66672	-2.84266	0.377277
19.598	-3.06805	-2.71603	-2.64031	-2.76084	-2.50069	-2.27486	-2.96214	-2.67632	-3.10783	-3.64381	-2.83509	0.38113
20.1005	-3.07472	-2.66459	-2.6588	-2.73372	-2.53017	-2.2598	-2.98043	-2.64614	-3.13948	-3.64104	-2.83289	0.387409
20.603	-3.09786	-2.62752	-2.66244	-2.72371	-2.54635	-2.23931	-2.99669	-2.61033	-3.16755	-3.63241	-2.83042	0.39656
21.1055	-3.10514	-2.59204	-2.67431	-2.71787	-2.57237	-2.213	-3.00387	-2.59542	-3.21787	-3.61764	-2.83095	0.404457
21.608	-3.11899	-2.54118	-2.698	-2.69939	-2.61168	-2.20717	-3.02898	-2.57188	-3.26079	-3.6223	-2.83604	0.415822
22.1106	-3.14386	-2.50771	-2.70525	-2.70103	-2.63589	-2.18779	-3.05299	-2.54591	-3.30261	-3.61327	-2.83963	0.428313
22.6131	-3.15067	-2.46766	-2.71972	-2.69863	-2.66875	-2.17112	-3.06473	-2.53958	-3.36452	-3.60647	-2.84518	0.440886
23.1156	-3.16775	-2.41688	-2.74417	-2.68829	-2.71287	-2.16962	-3.09193	-2.52138	-3.4151	-3.61398	-2.8542	0.456676
23.6181	-3.18956	-2.3838	-2.75082	-2.69819	-2.74049	-2.15033	-3.11925	-2.50421	-3.46714	-3.60379	-2.86076	0.47223
24.1206	-3.19309	-2.33711	-2.76396	-2.69696	-2.77597	-2.14203	-3.13167	-2.50461	-3.53618	-3.60394	-2.86855	0.489076
24.6231	-3.20979	-2.28622	-2.78544	-2.69419	-2.82106	-2.14023	-3.15695	-2.4906	-3.59051	-3.61005	-2.87851	0.507897
25.1256	-3.22469	-2.2505	-2.78806	-2.7088	-2.8486	-2.12116	-3.18383	-2.48116	-3.64872	-3.59904	-2.88545	0.525854
25.6281	-3.22305	-2.1964	-2.79661	-2.70736	-2.88349	-2.11894	-3.19381	-2.48646	-3.71998	-3.60412	-2.89302	0.545948
26.1307	-3.23634	-2.14539	-2.8122	-2.71132	-2.92669	-2.11322	-3.21403	-2.47563	-3.7739	-3.60545	-2.90142	0.566242
26.6332	-3.2417	-2.10453	-2.80818	-2.72718	-2.95163	-2.09525	-3.23757	-2.47274	-3.83395	-3.59457	-2.90673	0.585839
27.1357	-3.23403	-2.04353	-2.80995	-2.72493	-2.98374	-2.09601	-3.24291	-2.48113	-3.90269	-3.60153	-2.91205	0.607949
27.6382	-3.24183	-1.9924	-2.81785	-2.73426	-3.02314	-2.08429	-3.25585	-2.4725	-3.95258	-3.59593	-2.91706	0.628408
28.1407	-3.23649	-1.9447	-2.80582	-2.74816	-3.04384	-2.06846	-3.27396	-2.47484	-4.01078	-3.58589	-2.91929	0.64902
28.6432	-3.22301	-1.87835	-2.79983	-2.74491	-3.07175	-2.06867	-3.27315	-2.48445	-4.07319	-3.59086	-2.92082	0.671984
29.1457	-3.22408	-1.82703	-2.79943	-2.75748	-3.1061	-2.0505	-3.27729	-2.47695	-4.11631	-3.57733	-2.92125	0.691684
29.6482	-3.20808	-1.77177	-2.7791	-2.76652	-3.12144	-2.03734	-3.28841	-2.48287	-4.16964	-3.56798	-2.91931	0.712802
30.1508	-3.18954	-1.70235	-2.76533	-2.76213	-3.14406	-2.03351	-3.28049	-2.49165	-4.22262	-3.56686	-2.91585	0.735508
30.6533	-3.18314	-1.65066	-2.75691	-2.77512	-3.1723	-2.00983	-3.2748	-2.48404	-4.2568	-3.54562	-2.91092	0.753781
31.1558	-3.15723	-1.5882	-2.72879	-2.777	-3.18119	-1.99892	-3.27782	-2.49159	-4.30258	-3.53587	-2.90392	0.774841
31.6583	-3.13447	-1.51841	-2.70797	-2.77127	-3.19735	-1.98813	-3.26219	-2.49747	-4.34349	-3.52531	-2.89461	0.796154
32.1608	-3.12006	-1.46611	-2.69234	-2.78157	-3.21816	-1.96075	-3.24607	-2.48844	-4.36698	-3.49768	-2.88382	0.81246
32.6633	-3.08536	-1.39791	-2.65736	-2.77494	-3.21919	-1.95054	-3.24021	-2.49561	-4.40299	-3.48578	-2.87099	0.832766
33.1658	-3.05899	-1.33045	-2.63043	-2.76769	-3.22736	-1.93101	-3.21659	-2.49668	-4.43003	-3.46391	-2.85531	0.851597
33.6683	-3.03616	-1.27737	-2.60854	-2.77244	-3.23919	-1.90201	-3.18979	-2.48505	-4.44203	-3.43193	-2.83845	0.865564
34.1709	-2.994	-1.20584	-2.56763	-2.75711	-3.23082	-1.89015	-3.17457	-2.48989	-4.46716	-3.41574	-2.81929	0.884405
34.6734	-2.96436	-1.1431	-2.53555	-2.74814	-3.22957	-1.86159	-3.14291	-2.48452	-4.47988	-3.38254	-2.79722	0.899907
35.1759	-2.93283	-1.08923	-2.50838	-2.74502	-3.23119	-1.83281	-3.10542	-2.46926	-4.48081	-3.34834	-2.77433	0.911391
35.6784	-2.8846	-1.01743	-2.46259	-2.7218	-3.21245	-1.81669	-3.08051	-2.46998	-4.49498	-3.32575	-2.74868	0.928098
36.1809	-2.85161	-0.961117	-2.42646	-2.7107	-3.20113	-1.78036	-3.04083	-2.45687	-4.4939	-3.2829	-2.72059	0.939703
36.6834	-2.81124	-0.906728	-2.3952	-2.69818	-3.19223	-1.75291	-2.99274	-2.43716	-4.48481	-3.24808	-2.69193	0.948709
37.1859	-2.75818	-0.837982	-2.34584	-2.66863	-3.16318	-1.73025	-2.95784	-2.43218	-4.48839	-3.21745	-2.65999	0.962645
37.6884	-2.7214	-0.789022	-2.30712	-2.65482	-3.14216	-1.68859	-2.91013	-2.4104	-4.47457	-3.16791	-2.62661	0.970072
38.191	-2.67221	-0.734785	-2.27337	-2.63235	-3.12343	-1.6625	-2.8516	-2.38562	-4.45686	-3.13315	-2.59259	0.976715
38.6935	-2.61538	-0.672324	-2.22223	-2.59853	-3.08503	-1.63186	-2.80651	-2.37363	-4.45065	-3.09375	-2.55499	0.98735
39.196	-2.57412	-0.630836	-2.18285	-2.58129	-3.05556	-1.58787	-2.75096	-2.34266	-4.42563	-3.04115	-2.51729	0.990663
39.6985	-2.51644	-0.577832	-2.14867	-2.5493	-3.02848	-1.56204	-2.68247	-2.31242	-4.40101	-3.00615	-2.47848	0.995199
40.201	-2.4568	-0.524275	-2.09791	-2.51322	-2.98246	-1.52313	-2.6275	-2.2924	-4.38611	-2.95849	-2.43623	1.00225
40.7035	-2.41036	-0.489509	-2.06005	-2.49157	-2.94648	-1.47956	-2.56482	-2.25206	-4.35184	-2.9064	-2.39526	1.00193
41.206	-2.34491	-0.43897	-2.02752	-2.45119	-2.91314	-1.45199	-2.48755	-2.2161	-4.32218	-2.87019	-2.35237	1.00481
41.7085	-2.28331	-0.395787	-1.97908	-2.4144	-2.86165	-1.40574	-2.42365	-2.18722	-4.29994	-2.81618	-2.3067	1.00837
42.2111	-2.2311	-0.366166	-1.94451	-2.38724	-2.8213	-1.36445	-2.35505	-2.13756	-4.2586	-2.76749	-2.26335	1.00533
42.7136	-2.15905	-0.319216	-1.91518	-2.34013	-2.78372	-1.33276	-2.2706	-2.09564	-4.22586	-2.72886	-2.2171	1.00716
43.2161	-2.09624	-0.286437	-1.87048	-2.30347	-2.7287	-1.28114	-2.19902	-2.05724	-4.19788	-2.67154	-2.16922	1.00777
43.7186	-2.03807	-0.259824	-1.84044	-2.26976	-2.68576	-1.24266	-2.12592	-1.99848	-4.15202	-2.62792	-2.12408	1.00328
44.2211	-1.96118	-0.217327	-1.81541	-2.21789	-2.64558	-1.20476	-2.03614	-1.95038	-4.11845	-2.58587	-2.0753	1.00489
44.7236	-1.89811	-0.193615	-1.77543	-2.18139	-2.58851	-1.15035	-1.95855	-1.90192	-4.08682	-2.5288	-2.02635	1.00354
45.2261	-1.83453	-0.167765	-1.75069	-2.14041	-2.54431	-1.11382	-1.88285	-1.83435	-4.03942	-2.49035	-1.97985	0.99915
45.7286	-1.75526	-0.130227	-1.73048	-2.08584	-2.50271	-1.06841	-1.79024	-1.77972	-4.00739	-2.44449	-1.92948	1.00147
46.2312	-1.69317	-0.113054	-1.69547	-2.04884	-2.44472	-1.01381	-1.70904	-1.72072	-3.97417	-2.39092	-1.88039	0.99944
46.7337	-1.62542	-0.0857828	-1.67588	-2.0004	-2.4004	-0.977187	-1.63339	-1.64467	-3.92785	-2.3562	-1.83272	0.996681
47.2362	-1.54649	-0.0528849	-1.65989	-1.94493	-2.35867	-0.924149	-1.54135	-1.58317	-3.89894	-2.30674	-1.78172	1.00052
47.7387	-1.48621	-0.0383897	-1.62868	-1.90606	-2.30135	-0.871278	-1.46006	-1.51339	-3.86544	-2.25869	-1.73296	0.99919
48.2412	-1.41519	-0.00725192	-1.61238	-1.85031	-2.25881	-0.831766	-1.38832	-1.42932	-3.82186	-2.22483	-1.684	0.999359
48.7437	-1.33811	0.0228359	-1.59802	-1.79493	-2.21909	-0.772063	-1.30161	-1.36059	-3.79661	-2.17226	-1.63304	1.00537
49.2462	-1.27866	0.0398678	-1.5674	-1.75209	-2.16471	-0.72167	-1.22523	-1.27992	-3.76331	-2.12961	-1.58427	1.00597
49.7487	-1.20384	0.0776808	-1.55066	-1.68937	-2.12621	-0.67659	-1.16256	-1.1884	-3.72315	-2.09262	-1.53357	1.00988
50.2513	-1.12826	0.108247	-1.53394	-1.63417	-2.09059	-0.612587	-1.08682	-1.11251	-3.70101	-2.0373	-1.4829	1.01823
50.7538	-1.06739	0.133381	-1.49985	-1.58536	-2.04093	-0.565076	-1.02043	-1.02204	-3.66727	-1.99774	-1.43327	1.02132
51.2563	-0.988198	0.17987	-1.47855	-1.51713	-2.00753	-0.51402	-0.970686	-0.925452	-3.62965	-1.95385	-1.38052	1.02866
51.7588	-0.914097	0.213552	-1.45522	-1.4629	-1.9758	-0.450712	-0.908557	-0.845006	-3.60806	-1.8968	-1.33036	1.03831
52.2613	-0.850969	0.249226	-1.41316	-1.40856	-1.92893	-0.407977	-0.852493	-0.748856	-3.57106	-1.85814	-1.27909	1.04278
52.7638	-0.768847	0.302152	-1.38249	-1.33925	-1.89644	-0.35456	-0.81326	-0.652382	-3.53251	-1.80724	-1.22448	1.05133
53.2663	-0.697595	0.337475	-1.34772	-1.28897	-1.86219	-0.299528	-0.760611	-0.57209	-3.5065	-1.75284	-1.17506	1.05946
53.7688	-0.632521	0.381171	-1.29311	-1.23258	-1.8099	-0.264706	-0.709005	-0.475643	-3.46151	-1.71617	-1.1214	1.06267
54.2714	-0.54944	0.434789	-1.24918	-1.16851	-1.76904	-0.214913	-0.673354	-0.384417	-3.41707	-1.6631	-1.06542	1.06899
54.7739	-0.481527	0.468956	-1.19998	-1.12535	-1.72327	-0.174635	-0.623795	-0.307995	-3.38113	-1.61755	-1.01663	1.07267
55.2764	-0.413664	0.51685	-1.13081	-1.07059	-1.6577	-0.148744	-0.571105	-0.215016	-3.32371	-1.58446	-0.959896	1.07234
55.7789	-0.329934	0.566004	-1.07253	-1.01599	-1.60265	-0.1069	-0.534545	-0.131783	-3.26917	-1.53438	-0.903188	1.07389
56.2814	-0.263729	0.597463	-1.00882	-0.979541	-1.54175	-0.0829057	-0.485478	-0.0603907	-3.2189	-1.50031	-0.854436	1.07179
56.7839	-0.191457	0.646169	-0.926126	-0.92668	-1.46144	-0.0634781	-0.430688	0.0278471	-3.14583	-1.46949	-0.794118	1.06699
57.2864	-0.107417	0.687601	-0.855938	-0.88071	-1.39268	-0.0308936	-0.393099	0.102823	-3.07809	-1.42472	-0.737313	1.06283
57.7889	-0.0422894	0.716421	-0.781654	-0.846265	-1.31881	-0.0198661	-0.345616	0.169827	-3.01072	-1.40001	-0.687898	1.05528
58.2915	0.0338384	0.763462	-0.690831	-0.792958	-1.22741	-0.00237695	-0.290433	0.25314	-2.92105	-1.36832	-0.624293	1.04629
58.794	0.115935	0.796091	-0.615325	-0.752141	-1.14994	0.022176	-0.253101	0.32001	-2.84001	-1.32913	-0.568543	1.03713
59.2965	0.179288	0.823435	-0.53755	-0.714789	-1.06916	0.0267589	-0.208368	0.382678	-2.75657	-1.30913	-0.518341	1.02575
59.799	0.25741	0.866966	-0.445596	-0.659852	-0.973453	0.0470109	-0.153603	0.45979	-2.65349	-1.2738	-0.452861	1.01376
60.3015	0.335031	0.891202	-0.370986	-0.621699	-0.894317	0.0662947	-0.116362	0.517604	-2.56295	-1.2395	-0.399569	1.00138
60.804	0.396016	0.91812	-0.294756	-0.57891	-0.813308	0.0719205	-0.0740867	0.57498	-2.46797	-1.21902	-0.348701	0.988011
61.3065	0.474281	0.956154	-0.20551	-0.523077	-0.719355	0.0983358	-0.0195227	0.644064	-2.35735	-1.17885	-0.283083	0.974268
61.809	0.545785	0.972768	-0.134458	-0.48577	-0.643647	0.11585	0.018284	0.691857	-2.26285	-1.14819	-0.233037	0.960363
62.3116	0.604675	0.999267	-0.0615342	-0.436604	-0.566512	0.129174	0.0585901	0.742953	-2.16201	-1.12274	-0.181474	0.946168
62.8141	0.681892	1.02971	0.0239082	-0.381268	-0.477477	0.163072	0.113108	0.802345	-2.05023	-1.07834	-0.117329	0.931603
63.3166	0.746919	1.04009	0.0908284	-0.343431	-0.407403	0.182066	0.152034	0.839415	-1.95718	-1.04988	-0.0706549	0.917461
63.8191	0.804797	1.06598	0.160256	-0.28872	-0.335459	0.207057	0.190865	0.88333	-1.85578	-1.01703	-0.0184694	0.903082
64.3216	0.880354	1.08809	0.242003	-0.236075	-0.251886	0.247079	0.245547	0.931641	-1.74829	-0.970866	0.0427593	0.88862
64.8241	0.939531	1.09491	0.305217	-0.197273	-0.187258	0.269563	0.286297	0.957663	-1.66065	-0.943295	0.0864708	0.875165
65.3266	0.997772	1.12039	0.371848	-0.13948	-0.119777	0.306611	0.324485	0.993715	-1.56237	-0.902722	0.139046	0.861023
65.8291	1.07127	1.135	0.450838	-0.0917805	-0.0405441	0.349355	0.379917	1.02999	-1.46256	-0.85764	0.196384	0.847569
66.3317	1.12572	1.14169	0.511548	-0.0519369	0.0200723	0.376257	0.423553	1.04508	-1.38203	-0.828916	0.238103	0.835253
66.8342	1.18548	1.16709	0.576788	0.00593915	0.0847003	0.422862	0.462286	1.07286	-1.28842	-0.78145	0.290814	0.821644
67.3367	1.25644	1.17635	0.654587	0.04738	0.161301	0.464498	0.519267	1.09663	-1.19729	-0.739129	0.344003	0.809913
67.8392	1.30739	1.18625	0.71451	0.0883521	0.219681	0.496009	0.566866	1.10137	-1.12333	-0.706692	0.38504	0.798758
68.3417	1.36923	1.21163	0.78011	0.143465	0.283209	0.547622	0.607247	1.12085	-1.03394	-0.654329	0.437509	0.786
68.8442	1.43687	1.21792	0.85839	0.178549	0.358858	0.584839	0.666303	1.13234	-0.950545	-0.615606	0.486791	0.77649
69.3467	1.48526	1.23286	0.918989	0.220746	0.416595	0.620344	0.718449	1.12802	-0.881069	-0.578007	0.528219	0.766406
69.8492	1.5488	1.25707	0.985999	0.270886	0.480473	0.671514	0.760989	1.14001	-0.794508	-0.524446	0.579678	0.755065
70.3518	1.61184	1.26186	1.06526	0.300738	0.556431	0.702516	0.821887	1.14075	-0.717291	-0.489948	0.625404	0.748237
70.8543	1.65794	1.28145	1.12639	0.344092	0.614567	0.740746	0.878192	1.13014	-0.650332	-0.447688	0.667549	0.739368
71.3568	1.72167	1.30212	1.19401	0.387723	0.679509	0.786216	0.922316	1.13694	-0.56584	-0.397606	0.716707	0.730329
71.8593	1.77829	1.30587	1.27286	0.413931	0.756077	0.810543	0.983544	1.13016	-0.494078	-0.367501	0.75897	0.726575
72.3618	1.82175	1.32783	1.3327	0.457513	0.814415	0.849031	1.04205	1.11709	-0.428881	-0.322856	0.801065	0.719285
72.8643	1.88343	1.34221	1.39884	0.493246	0.87963	0.884149	1.08547	1.12161	-0.347024	-0.280831	0.846073	0.713481
73.3668	1.93189	1.34474	1.47497	0.516878	0.955317	0.902034	1.14375	1.1105	-0.28115	-0.255108	0.884383	0.712875
73.8693	1.97212	1.3658	1.53106	0.558426	1.01159	0.937076	1.20075	1.09794	-0.218238	-0.212045	0.924446	0.707569
74.3719	2.02908	1.37175	1.59307	0.584752	1.07395	0.95841	1.23979	1.10165	-0.140794	-0.18189	0.962975	0.705608
74.8744	2.06762	1.3729	1.66355	0.605793	1.14477	0.970181	1.29086	1.08773	-0.0822863	-0.160709	0.996041	0.707668
75.3769	2.10322	1.38976	1.71265	0.64179	1.19422	0.997222	1.34209	1.07641	-0.0233971	-0.124194	1.03098	0.704537
75.8794	2.15189	1.38639	1.76691	0.657139	1.24846	1.00296	1.37295	1.0784	0.0467324	-0.108286	1.06035	0.706276
76.3819	2.17818	1.38582	1.82773	0.674447	1.30878	1.00856	1.41282	1.06061	0.0954458	-0.0924464	1.086	0.709876
76.8844	2.20663	1.39515	1.86546	0.700835	1.34575	1.02299	1.45444	1.04846	0.147486	-0.0679509	1.11193	0.708801
77.3869	2.24266	1.3819	1.90731	0.704248	1.38633	1.01306	1.47395	1.0452	0.206476	-0.0675845	1.12936	0.71328
77.8894	2.25409	1.37795	1.95353	0.716348	1.43083	1.0116	1.49942	1.02041	0.242209	-0.0593102	1.14471	0.71708
78.392	2.27219	1.37565	1.97495	0.729903	1.4504	1.00932	1.52825	1.00372	0.283739	-0.0522947	1.15758	0.717798
78.8945	2.29116	1.35132	1.9995	0.72173	1.47288	0.984573	1.53371	0.990889	0.327256	-0.067953	1.16051	0.723512
79.397	2.28534	1.34033	2.0264	0.727111	1.4976	0.973525	1.54153	0.955757	0.346631	-0.070819	1.16234	0.726438
79.8995	2.28954	1.32151	2.02707	0.725476	1.49644	0.950865	1.55368	0.930701	0.373898	-0.0857858	1.15834	0.728542
80.402	2.28721	1.28388	2.03016	0.706178	1.498	0.91192	1.54103	0.904187	0.398001	-0.117574	1.1443	0.733777
80.9045	2.26178	1.26038	2.03377	0.702129	1.50056	0.887203	1.52652	0.855594	0.398329	-0.136248	1.129	0.735248
81.407	2.24813	1.21977	2.00997	0.682732	1.47663	0.841793	1.51689	0.818487	0.408359	-0.176218	1.10465	0.738102
81.9095	2.2206	1.16563	1.988	0.65162	1.4553	0.789278	1.48175	0.774617	0.410343	-0.224272	1.07129	0.741254
82.4121	2.17346	1.12304	1.96481	0.633821	1.4336	0.746891	1.44108	0.71002	0.390277	-0.263563	1.03535	0.741147
82.9146	2.13816	1.05597	1.91324	0.593792	1.3846	0.678964	1.40641	0.657818	0.381198	-0.329331	0.988082	0.743819
83.4171	2.08261	0.982066	1.86314	0.548935	1.33785	0.613858	1.34692	0.594031	0.359361	-0.393895	0.933488	0.743743
83.9196	2.01267	0.914257	1.81043	0.512325	1.28929	0.551235	1.27897	0.512126	0.317764	-0.457806	0.874126	0.742414
84.4221	1.95324	0.817799	1.72887	0.449638	1.21294	0.463651	1.21833	0.443154	0.287157	-0.548355	0.802642	0.744074
84.9246	1.86919	0.721325	1.64895	0.389326	1.13905	0.387024	1.13425	0.358697	0.238919	-0.630476	0.725625	0.740604
85.4271	1.77724	0.623445	1.56563	0.330368	1.06267	0.303642	1.03887	0.259953	0.173562	-0.721859	0.641352	0.738902
85.9296	1.69313	0.496688	1.45388	0.245432	0.959008	0.201002	0.951717	0.174224	0.118227	-0.834919	0.545839	0.739014
86.4322	1.5822	0.375911	1.34496	0.168943	0.858924	0.113244	0.842859	0.0699817	0.0411774	-0.935972	0.446223	0.732924
86.9347	1.47025	0.245892	1.2331	0.0858944	0.756663	0.00966968	0.720111	-0.0442998	-0.0492728	-1.05509	0.337293	0.731904
87.4372	1.36245	0.0911808	1.09479	-0.0196205	0.628709	-0.104537	0.606466	-0.14664	-0.130787	-1.18659	0.219542	0.730462
87.9397	1.22836	-0.0532389	0.961864	-0.112892	0.506476	-0.205297	0.473836	-0.270226	-0.236332	-1.3065	0.0986048	0.723525
88.4422	1.10025	-0.213685	0.827808	-0.220053	0.383467	-0.328198	0.325887	-0.399623	-0.350118	-1.44927	-0.0323543	0.72442
88.9447	0.972437	-0.391233	0.67039	-0.342591	0.237508	-0.451202	0.188682	-0.518744	-0.4556	-1.59268	-0.168303	0.721966
89.4472	0.821723	-0.556595	0.521694	-0.451124	0.100404	-0.565785	0.0368071	-0.660085	-0.585032	-1.72811	-0.30661	0.7162
89.9497	0.68348	-0.742294	0.374387	-0.578141	-0.0350258	-0.703014	-0.130213	-0.801451	-0.715895	-1.88549	-0.453366	0.719527
90.4523	0.542024	-0.93474	0.207428	-0.71067	-0.189594	-0.829589	-0.283919	-0.93312	-0.838073	-2.03179	-0.600204	0.716409
90.9548	0.383692	-1.11483	0.0529529	-0.829549	-0.331217	-0.954285	-0.446418	-1.08509	-0.981304	-2.17543	-0.748148	0.713077
91.4573	0.24348	-1.3153	-0.0972029	-0.968097	-0.467716	-1.09586	-0.622204	-1.22997	-1.11772	-2.33433	-0.900492	0.718418
91.9598	0.0975897	-1.51044	-0.263041	-1.10133	-0.618719	-1.21821	-0.781099	-1.36493	-1.24401	-2.47298	-1.04772	0.714854
92.4623	-0.0570185	-1.69418	-0.412543	-1.22317	-0.752272	-1.34473	-0.941327	-1.5163	-1.38606	-2.61413	-1.19417	0.714428
92.9648	-0.189331	-1.89404	-0.554671	-1.36211	-0.877067	-1.47751	-1.11128	-1.65316	-1.51235	-2.75949	-1.3391	0.72084
93.4673	-0.328877	-2.077	-0.708462	-1.48545	-1.01204	-1.58652	-1.26002	-1.77958	-1.62641	-2.87975	-1.47441	0.716914
93.9698	-0.468311	-2.25058	-0.842133	-1.60078	-1.12567	-1.70366	-1.40176	-1.91716	-1.74935	-3.00597	-1.60654	0.718996
94.4724	-0.583524	-2.43291	-0.965483	-1.72723	-1.22765	-1.81416	-1.54901	-2.03315	-1.84799	-3.12382	-1.73049	0.725237
94.9749	-0.706884	-2.58925	-1.09688	-1.82997	-1.33639	-1.90105	-1.67139	-2.13825	-1.9326	-3.21701	-1.84197	0.720884
95.4774	-0.821657	-2.73893	-1.20505	-1.92872	-1.42086	-1.99663	-1.77925	-2.24875	-2.01935	-3.31735	-1.94766	0.724641
95.9799	-0.912747	-2.88811	-1.30084	-2.03066	-1.49174	-2.07316	-1.88943	-2.33193	-2.07539	-3.39815	-2.03922	0.729676
96.4824	-1.01237	-3.00571	-1.40238	-2.10446	-1.56716	-2.13036	-1.97322	-2.40469	-2.11749	-3.45951	-2.11773	0.724885
96.9849	-1.09623	-3.11941	-1.47917	-2.17878	-1.61666	-2.1933	-2.03717	-2.4778	-2.15677	-3.52621	-2.18815	0.729305
97.4874	-1.15947	-3.22288	-1.54329	-2.24803	-1.65195	-2.22801	-2.10226	-2.52007	-2.16206	-3.56537	-2.24034	0.732202
97.9899	-1.23127	-3.29337	-1.61287	-2.28919	-1.69094	-2.25061	-2.14205	-2.55384	-2.15583	-3.59299	-2.2813	0.726719
98.4925	-1.28189	-3.36245	-1.65786	-2.33507	-1.70371	-2.2736	-2.15901	-2.58451	-2.14483	-3.6213	-2.31242	0.730628
98.995	-1.31721	-3.41409	-1.69149	-2.36919	-1.70258	-2.2621	-2.17794	-2.58167	-2.09502	-3.61712	-2.32284	0.730779
99.4975	-1.36264	-3.43339	-1.7333	-2.3777	-1.70171	-2.24559	-2.17051	-2.57314	-2.036	-3.60918	-2.32432	0.724216
100	-1.37466	-3.44335	-1.74369	-2.38722	-1.68849	-2.24664	-2.14456	-2.57823	-2.02752	-3.6127	-2.3247	0.726504

[truncated: 2 more sheets: M2_RightLeg_NH, M2_RightLeg_NW]
