# Supplementary material for: A minimal markerset for three-dimensional foot function assessment: measuring navicular drop and drift under dynamic conditions
Source: J Foot Ankle Res. 2018 Apr 18;11:15. doi: 10.1186/s13047-018-0257-2 (PMC5907216; doi:10.1186/s13047-018-0257-2)
Supplement: Supplementary file 2 — Dataset. The dataset used for this article. A ZIP-archive with one text file (comma separated values;.csv) per participant, containing the stance-normalized navicular height and width time series from all analyzed steps. (ZIP 8335 kb) [file 13047_2018_257_MOESM2_ESM.zip › 13047_2018_257_MOESM3_ESM/ZAFA21R2.xlsx]

## Sheet: M1a_LeftLeg_NH
StancePhase	NEleL_Meas1	NEleL_Meas2	NEleL_Meas3	NEleL_Meas4	NEleL_Meas5	NEleL_Meas6	NEleL_Meas7	NEleL_Meas8	NEleL_Mean	NEleL_SD
0	-0.712842	0.590112	-1.21319	-1.20861	-3.65747	-2.03258	-1.01889	-1.46778	-1.34016	1.20248
0.502513	-0.894943	0.404291	-1.46503	-1.40308	-3.82453	-2.15452	-1.18594	-1.62691	-1.51883	1.19204
1.00503	-1.07467	0.188692	-1.72255	-1.58787	-3.99045	-2.34102	-1.37962	-1.84442	-1.71899	1.18013
1.50754	-1.23085	-0.00516818	-1.95297	-1.74586	-4.13152	-2.51038	-1.55435	-2.04459	-1.89696	1.16847
2.01005	-1.39388	-0.199691	-2.19112	-1.90802	-4.27463	-2.65951	-1.72972	-2.23964	-2.07453	1.15563
2.51256	-1.54091	-0.382281	-2.41462	-2.0555	-4.40035	-2.80733	-1.89375	-2.42844	-2.2404	1.14323
3.01508	-1.69108	-0.568658	-2.64045	-2.19164	-4.52482	-2.94498	-2.06136	-2.61977	-2.40534	1.12962
3.51759	-1.82618	-0.738293	-2.85027	-2.32286	-4.63228	-3.06682	-2.21336	-2.79454	-2.55558	1.11636
4.0201	-1.95721	-0.902691	-3.0526	-2.43235	-4.73041	-3.18524	-2.3608	-2.96605	-2.69842	1.10336
4.52261	-2.08064	-1.0591	-3.2453	-2.5369	-4.8187	-3.2816	-2.5015	-3.12762	-2.83142	1.08965
5.02513	-2.19054	-1.19633	-3.41902	-2.62406	-4.88822	-3.37265	-2.6251	-3.27152	-2.94843	1.0772
5.52764	-2.30009	-1.33122	-3.5882	-2.69441	-4.95344	-3.44592	-2.74786	-3.41179	-3.05912	1.06463
6.03015	-2.39092	-1.44483	-3.7342	-2.7577	-4.99721	-3.50433	-2.85195	-3.53116	-3.15154	1.05227
6.53266	-2.48285	-1.5487	-3.87318	-2.79708	-5.0348	-3.5541	-2.94837	-3.63933	-3.2348	1.04164
7.03518	-2.5587	-1.64193	-3.99434	-2.82885	-5.057	-3.58116	-3.03619	-3.73662	-3.30435	1.03019
7.53769	-2.63032	-1.71433	-4.09989	-2.84435	-5.06533	-3.6034	-3.10556	-3.81168	-3.35936	1.02051
8.0402	-2.69435	-1.78383	-4.19658	-2.84145	-5.06735	-3.60468	-3.17327	-3.88079	-3.40529	1.01142
8.54271	-2.74623	-1.83321	-4.27077	-2.83308	-5.04957	-3.59557	-3.22261	-3.93009	-3.43514	1.0017
9.04523	-2.79898	-1.8744	-4.34011	-2.80232	-5.02945	-3.57519	-3.26456	-3.96468	-3.45621	0.994803
9.54774	-2.83539	-1.90802	-4.38838	-2.76453	-4.99159	-3.53581	-3.29924	-3.99106	-3.46425	0.985871
10.0503	-2.87553	-1.92422	-4.42746	-2.71453	-4.94716	-3.49322	-3.31695	-3.99508	-3.46177	0.97917
10.5528	-2.90255	-1.94169	-4.4542	-2.6474	-4.89389	-3.42994	-3.33495	-3.99317	-3.44972	0.972537
11.0553	-2.92922	-1.94369	-4.46381	-2.57876	-4.82642	-3.36231	-3.3371	-3.97592	-3.42715	0.964693
11.5578	-2.95179	-1.94213	-4.46953	-2.49176	-4.75843	-3.28213	-3.33441	-3.94327	-3.39668	0.960184
12.0603	-2.96668	-1.93805	-4.45489	-2.40039	-4.67344	-3.18955	-3.32769	-3.9071	-3.35722	0.952497
12.5628	-2.98636	-1.92111	-4.43747	-2.30284	-4.58888	-3.09523	-3.30711	-3.85183	-3.31135	0.948273
13.0653	-2.99388	-1.91005	-4.40526	-2.1913	-4.49321	-2.98338	-3.29034	-3.79235	-3.25747	0.943285
13.5678	-3.00921	-1.88769	-4.36406	-2.0836	-4.3917	-2.87341	-3.26123	-3.72445	-3.19942	0.938506
14.0704	-3.01468	-1.86556	-4.31836	-1.96302	-4.28944	-2.75077	-3.23072	-3.64275	-3.13441	0.937104
14.5729	-3.02361	-1.84449	-4.25711	-1.84175	-4.17487	-2.62412	-3.19983	-3.56304	-3.0661	0.933596
15.0754	-3.03077	-1.81356	-4.19791	-1.72103	-4.06594	-2.49647	-3.15839	-3.46964	-2.99421	0.934613
15.5779	-3.03342	-1.79131	-4.1237	-1.59012	-3.9454	-2.35712	-3.12426	-3.37414	-2.91743	0.93507
16.0804	-3.04288	-1.75996	-4.04933	-1.46832	-3.82809	-2.22481	-3.081	-3.27777	-2.84152	0.937787
16.5829	-3.04254	-1.73068	-3.96833	-1.33916	-3.70779	-2.08107	-3.03947	-3.17011	-2.75989	0.942924
17.0854	-3.05225	-1.70376	-3.87928	-1.21251	-3.58269	-1.94189	-3.00054	-3.06917	-2.68026	0.948479
17.5879	-3.0538	-1.66775	-3.79318	-1.09241	-3.46428	-1.80108	-2.95358	-2.96055	-2.59833	0.95706
18.0905	-3.06134	-1.64088	-3.69387	-0.965385	-3.33593	-1.65578	-2.91639	-2.85111	-2.51509	0.966576
18.593	-3.06841	-1.60494	-3.60029	-0.851607	-3.217	-1.5197	-2.87193	-2.74734	-2.43515	0.977825
19.0955	-3.07332	-1.5709	-3.497	-0.735281	-3.09176	-1.37432	-2.83084	-2.63461	-2.351	0.990489
19.598	-3.08619	-1.53895	-3.39364	-0.623663	-2.96988	-1.2401	-2.79362	-2.53124	-2.27216	1.00474
20.1005	-3.09081	-1.49747	-3.29052	-0.523536	-2.85175	-1.10251	-2.74927	-2.42568	-2.19144	1.01897
20.603	-3.10662	-1.46477	-3.17916	-0.418944	-2.72844	-0.968146	-2.71552	-2.31922	-2.1126	1.03572
21.1055	-3.11466	-1.42249	-3.07608	-0.330373	-2.61682	-0.842317	-2.675	-2.22322	-2.03762	1.05129
21.608	-3.1297	-1.38159	-2.96272	-0.24304	-2.49767	-0.71108	-2.63842	-2.12024	-1.96056	1.06844
22.1106	-3.14369	-1.34226	-2.85707	-0.161277	-2.38929	-0.59506	-2.60616	-2.02709	-1.89024	1.08584
22.6131	-3.15604	-1.29274	-2.74813	-0.0943413	-2.28021	-0.474331	-2.56714	-1.93632	-1.81866	1.10173
23.1156	-3.17539	-1.25143	-2.63895	-0.0242305	-2.1735	-0.364178	-2.53918	-1.84333	-1.75127	1.11996
23.6181	-3.1862	-1.19991	-2.53697	0.0288558	-2.07661	-0.259711	-2.5047	-1.76338	-1.68733	1.13483
24.1206	-3.20739	-1.14918	-2.42751	0.0781249	-1.97452	-0.155299	-2.47444	-1.67799	-1.62353	1.15149
24.6231	-3.21971	-1.0996	-2.33027	0.122239	-1.8873	-0.066798	-2.44868	-1.60085	-1.56637	1.16605
25.1256	-3.23855	-1.03931	-2.2265	0.149521	-1.79576	0.0265502	-2.41623	-1.52978	-1.50876	1.17965
25.6281	-3.25476	-0.987036	-2.13033	0.179419	-1.7144	0.103943	-2.39492	-1.45475	-1.4566	1.19323
26.1307	-3.26898	-0.924332	-2.03665	0.192488	-1.63779	0.179771	-2.367	-1.39381	-1.40704	1.20402
26.6332	-3.28865	-0.862394	-1.94101	0.199904	-1.56147	0.249496	-2.3433	-1.32941	-1.3596	1.2152
27.1357	-3.29916	-0.801884	-1.85715	0.203365	-1.49912	0.306013	-2.32397	-1.27084	-1.31784	1.22364
27.6382	-3.31901	-0.730951	-1.76614	0.189069	-1.43127	0.365751	-2.2978	-1.2216	-1.2765	1.23196
28.1407	-3.32889	-0.668834	-1.68828	0.177372	-1.3783	0.407091	-2.28267	-1.16715	-1.24121	1.23774
28.6432	-3.34482	-0.597203	-1.60778	0.150129	-1.32357	0.450558	-2.26071	-1.12662	-1.2075	1.24341
29.1457	-3.35674	-0.527675	-1.53294	0.116148	-1.27534	0.482092	-2.24281	-1.08516	-1.1778	1.24662
29.6482	-3.36649	-0.461442	-1.46604	0.0801123	-1.23513	0.505113	-2.22907	-1.04664	-1.15245	1.2491
30.1508	-3.38045	-0.38688	-1.39572	0.0264578	-1.19126	0.527563	-2.20828	-1.02005	-1.12858	1.25076
30.6533	-3.38492	-0.324155	-1.34064	-0.0241291	-1.16197	0.532089	-2.19837	-0.987669	-1.11122	1.24922
31.1558	-3.39796	-0.255271	-1.28025	-0.0879852	-1.1262	0.540492	-2.18141	-0.967938	-1.09457	1.24954
31.6583	-3.40023	-0.192692	-1.23265	-0.158891	-1.10196	0.532371	-2.16836	-0.950213	-1.08408	1.24464
32.1608	-3.40828	-0.138283	-1.18716	-0.229285	-1.07808	0.520982	-2.15926	-0.93257	-1.07649	1.24169
32.6633	-3.41112	-0.0805988	-1.14471	-0.315999	-1.05553	0.5038	-2.14288	-0.92878	-1.07198	1.23531
33.1658	-3.41173	-0.0405079	-1.11455	-0.398544	-1.04322	0.471945	-2.13711	-0.91967	-1.07417	1.22683
33.6683	-3.41535	0.000647086	-1.0795	-0.490973	-1.02404	0.443366	-2.12391	-0.921221	-1.07637	1.21932
34.1709	-3.40919	0.0303047	-1.06035	-0.589793	-1.01864	0.396263	-2.11424	-0.928053	-1.08671	1.20559
34.6734	-3.41088	0.0477728	-1.03753	-0.684828	-1.00752	0.350691	-2.10805	-0.932486	-1.09785	1.19469
35.1759	-3.40111	0.0654687	-1.02417	-0.793753	-1.00389	0.29442	-2.0941	-0.951588	-1.11359	1.1781
35.6784	-3.397	0.0638136	-1.01623	-0.896903	-1.00382	0.229245	-2.09028	-0.966328	-1.13469	1.16153
36.1809	-3.38679	0.0633673	-1.00694	-1.00575	-1.00079	0.165121	-2.07854	-0.988422	-1.15484	1.14372
36.6834	-3.37459	0.0526386	-1.01136	-1.11966	-1.01004	0.0841615	-2.06983	-1.01795	-1.18333	1.12203
37.1859	-3.36472	0.0328753	-1.00887	-1.22619	-1.01131	0.00838639	-2.06411	-1.04199	-1.20949	1.10259
37.6884	-3.34527	0.016964	-1.01949	-1.34345	-1.02488	-0.0809693	-2.0501	-1.07902	-1.24078	1.07857
38.191	-3.33354	-0.0137019	-1.02754	-1.45325	-1.0355	-0.172109	-2.04567	-1.11189	-1.27415	1.05666
38.6935	-3.31023	-0.0387311	-1.03928	-1.56433	-1.04973	-0.265144	-2.03275	-1.14687	-1.30588	1.03256
39.196	-3.29306	-0.0697708	-1.0581	-1.67912	-1.0714	-0.370002	-2.02232	-1.18956	-1.34416	1.00878
39.6985	-3.26943	-0.105924	-1.07047	-1.78345	-1.08733	-0.467925	-2.01445	-1.2233	-1.37778	0.985348
40.201	-3.24458	-0.134947	-1.09533	-1.89566	-1.11687	-0.579649	-1.99808	-1.26639	-1.41644	0.96124
40.7035	-3.22186	-0.17564	-1.11162	-1.99957	-1.13931	-0.686616	-1.99143	-1.30567	-1.45397	0.939085
41.206	-3.19023	-0.20813	-1.13596	-2.10121	-1.17162	-0.798564	-1.97691	-1.34173	-1.49054	0.915846
41.7085	-3.16667	-0.244242	-1.15895	-2.20604	-1.20464	-0.915681	-1.96598	-1.38549	-1.53096	0.896084
42.2111	-3.13189	-0.283306	-1.17929	-2.29859	-1.23727	-1.02654	-1.95932	-1.41847	-1.56684	0.874978
42.7136	-3.10432	-0.31348	-1.20762	-2.39704	-1.28023	-1.14912	-1.94617	-1.45729	-1.60691	0.857964
43.2161	-3.07055	-0.353678	-1.2258	-2.48762	-1.31534	-1.26254	-1.94528	-1.4941	-1.64436	0.8412
43.7186	-3.03714	-0.384611	-1.25436	-2.57362	-1.3631	-1.38346	-1.93898	-1.5239	-1.6824	0.826295
44.2211	-3.00657	-0.418364	-1.27509	-2.66345	-1.405	-1.50276	-1.93889	-1.56195	-1.72151	0.815638
44.7236	-2.96884	-0.454812	-1.29919	-2.74084	-1.45224	-1.61841	-1.94535	-1.58977	-1.75868	0.803322
45.2261	-2.94084	-0.482586	-1.32521	-2.82356	-1.50286	-1.74184	-1.94729	-1.62084	-1.79813	0.797822
45.7286	-2.90342	-0.520986	-1.34467	-2.90072	-1.54836	-1.85452	-1.96301	-1.65345	-1.83614	0.79068
46.2312	-2.87596	-0.551208	-1.37419	-2.97307	-1.60481	-1.97608	-1.9743	-1.67767	-1.87591	0.787665
46.7337	-2.84432	-0.585589	-1.39357	-3.05194	-1.65188	-2.09067	-1.99251	-1.71173	-1.91528	0.787665
47.2362	-2.8166	-0.624255	-1.42212	-3.12073	-1.70852	-2.20562	-2.0175	-1.73904	-1.9568	0.786513
47.7387	-2.79435	-0.655985	-1.4468	-3.19663	-1.76124	-2.32393	-2.03825	-1.76876	-1.99824	0.792119
48.2412	-2.76878	-0.700087	-1.47185	-3.27152	-1.81417	-2.43327	-2.07299	-1.80545	-2.04226	0.795313
48.7437	-2.7565	-0.737782	-1.50361	-3.34348	-1.87287	-2.55204	-2.10373	-1.83523	-2.08815	0.802982
49.2462	-2.73842	-0.781397	-1.52759	-3.4258	-1.92287	-2.66128	-2.14213	-1.87746	-2.13462	0.812388
49.7487	-2.7347	-0.830932	-1.56385	-3.50111	-1.98344	-2.7757	-2.18825	-1.91878	-2.1871	0.820631
50.2513	-2.73	-0.875158	-1.59291	-3.58473	-2.03508	-2.88946	-2.23149	-1.96312	-2.23774	0.834128
50.7538	-2.73385	-0.933058	-1.63026	-3.67023	-2.09283	-2.99864	-2.2902	-2.02046	-2.29619	0.844477
51.2563	-2.74598	-0.985439	-1.66981	-3.75242	-2.15023	-3.11646	-2.34642	-2.074	-2.3551	0.857874
51.7588	-2.75864	-1.04415	-1.70848	-3.84527	-2.20421	-3.22476	-2.41188	-2.14188	-2.41741	0.871524
52.2613	-2.78704	-1.10821	-1.75953	-3.93091	-2.26727	-3.34195	-2.48602	-2.21441	-2.48692	0.883071
52.7638	-2.81173	-1.16604	-1.80453	-4.02227	-2.32121	-3.45445	-2.55801	-2.28915	-2.55342	0.898056
53.2663	-2.85253	-1.23566	-1.8642	-4.11504	-2.38589	-3.56689	-2.64519	-2.37918	-2.63057	0.909159
53.7688	-2.8922	-1.29783	-1.92207	-4.20139	-2.44502	-3.684	-2.72892	-2.46557	-2.70463	0.922052
54.2714	-2.94094	-1.36411	-1.98753	-4.29603	-2.50759	-3.79209	-2.82022	-2.56259	-2.78389	0.933833
54.7739	-2.99578	-1.43354	-2.06138	-4.3818	-2.57439	-3.90878	-2.91756	-2.66465	-2.86723	0.943357
55.2764	-3.04995	-1.49488	-2.13329	-4.46948	-2.63549	-4.01624	-3.01015	-2.76352	-2.94662	0.954484
55.7789	-3.11643	-1.56605	-2.22052	-4.55778	-2.70797	-4.12634	-3.11453	-2.87447	-3.03551	0.961899
56.2814	-3.17627	-1.62829	-2.30265	-4.63705	-2.77238	-4.23524	-3.21247	-2.97919	-3.11794	0.970331
56.7839	-3.24859	-1.69315	-2.39737	-4.72317	-2.84629	-4.33672	-3.31484	-3.08761	-3.20597	0.976875
57.2864	-3.31568	-1.75985	-2.49283	-4.80055	-2.91883	-4.44436	-3.42028	-3.19961	-3.294	0.982314
57.7889	-3.38872	-1.81742	-2.59081	-4.87806	-2.99194	-4.54042	-3.51858	-3.30277	-3.37859	0.987858
58.2915	-3.46365	-1.88365	-2.69848	-4.95756	-3.07331	-4.64136	-3.62617	-3.41368	-3.46973	0.991509
58.794	-3.53551	-1.94013	-2.80011	-5.02771	-3.14774	-4.73628	-3.72562	-3.51698	-3.55376	0.995615
59.2965	-3.61638	-1.99829	-2.91461	-5.10489	-3.23426	-4.82738	-3.82785	-3.61793	-3.6427	0.998433
59.799	-3.6887	-2.05751	-3.02307	-5.17485	-3.31472	-4.92163	-3.93186	-3.72224	-3.72932	1.00139
60.3015	-3.77156	-2.10701	-3.13829	-5.24393	-3.40187	-5.00488	-4.0279	-3.81493	-3.8138	1.00361
60.804	-3.84741	-2.16446	-3.25513	-5.31635	-3.49131	-5.09451	-4.13224	-3.91268	-3.90176	1.00603
61.3065	-3.92836	-2.21183	-3.3683	-5.37912	-3.57784	-5.17492	-4.228	-4.00453	-3.98411	1.00799
61.809	-4.00933	-2.26046	-3.49047	-5.44842	-3.67457	-5.25585	-4.32599	-4.09077	-4.06948	1.01013
62.3116	-4.08672	-2.30993	-3.60314	-5.51156	-3.7633	-5.33642	-4.42535	-4.18209	-4.15231	1.01254
62.8141	-4.17127	-2.34965	-3.72436	-5.57231	-3.86222	-5.40882	-4.51666	-4.26218	-4.23343	1.01451
63.3166	-4.24634	-2.39726	-3.83929	-5.63722	-3.95684	-5.48767	-4.61593	-4.34586	-4.3158	1.01784
63.8191	-4.33038	-2.43507	-3.95432	-5.69207	-4.0535	-5.556	-4.70675	-4.42703	-4.39439	1.02014
64.3216	-4.40571	-2.47435	-4.0714	-5.75254	-4.15445	-5.6287	-4.79975	-4.50077	-4.47346	1.02416
64.8241	-4.48493	-2.51488	-4.17924	-5.80779	-4.24831	-5.69735	-4.89418	-4.58109	-4.55097	1.02764
65.3266	-4.56187	-2.54612	-4.294	-5.85889	-4.35142	-5.7618	-4.98077	-4.65169	-4.62582	1.03179
65.8291	-4.63415	-2.58566	-4.39707	-5.91434	-4.44522	-5.83085	-5.0752	-4.72389	-4.7008	1.03691
66.3317	-4.71122	-2.61593	-4.50325	-5.95892	-4.54457	-5.88969	-5.16126	-4.79658	-4.77268	1.04105
66.8342	-4.77748	-2.64809	-4.6035	-6.00719	-4.64057	-5.95505	-5.24923	-4.86012	-4.84265	1.04728
67.3367	-4.85074	-2.682	-4.69723	-6.05023	-4.73263	-6.01291	-5.33817	-4.93013	-4.91175	1.05183
67.8392	-4.91343	-2.70713	-4.79272	-6.08634	-4.8292	-6.07051	-5.41873	-4.99172	-4.97622	1.05789
68.3417	-4.9785	-2.74096	-4.87451	-6.12571	-4.91475	-6.12902	-5.50603	-5.05154	-5.04013	1.06332
68.8442	-5.03891	-2.76596	-4.95978	-6.1526	-5.0066	-6.17872	-5.58396	-5.11328	-5.09998	1.0681
69.3467	-5.09325	-2.7931	-5.03244	-6.18025	-5.08855	-6.23445	-5.66231	-5.16359	-5.15599	1.07408
69.8492	-5.14975	-2.82212	-5.10211	-6.20217	-5.17028	-6.27956	-5.74002	-5.21806	-5.21051	1.07757
70.3518	-5.19364	-2.84238	-5.1667	-6.21416	-5.24952	-6.32686	-5.80775	-5.26474	-5.25822	1.08277
70.8543	-5.24207	-2.87117	-5.21905	-6.2281	-5.31914	-6.36978	-5.88018	-5.30521	-5.30434	1.08574
71.3568	-5.2776	-2.89097	-5.27243	-6.22826	-5.39225	-6.40556	-5.94146	-5.34779	-5.34454	1.08858
71.8593	-5.31349	-2.91257	-5.30946	-6.22634	-5.45142	-6.44405	-6.00101	-5.37721	-5.37944	1.09132
72.3618	-5.34212	-2.93557	-5.34583	-6.21836	-5.51235	-6.4696	-6.0578	-5.40795	-5.4112	1.09138
72.8643	-5.36299	-2.94911	-5.36995	-6.19759	-5.56322	-6.49764	-6.1025	-5.43261	-5.43445	1.09295
73.3668	-5.38354	-2.97003	-5.3849	-6.17724	-5.60727	-6.51556	-6.1494	-5.44794	-5.45448	1.09133
73.8693	-5.38972	-2.98046	-5.39537	-6.14182	-5.64876	-6.52778	-6.18292	-5.4663	-5.46664	1.09023
74.3719	-5.39823	-2.99063	-5.38874	-6.10105	-5.67519	-6.5373	-6.21196	-5.47194	-5.47188	1.08818
74.8744	-5.39165	-2.9997	-5.38115	-6.05356	-5.70228	-6.5325	-6.23556	-5.47659	-5.47162	1.08404
75.3769	-5.38341	-2.99646	-5.356	-5.99016	-5.71325	-6.52817	-6.24419	-5.47747	-5.46114	1.08148
75.8794	-5.36525	-2.99728	-5.32538	-5.92506	-5.72	-6.50836	-6.25192	-5.4662	-5.44493	1.07573
76.3819	-5.33721	-2.98427	-5.28418	-5.84339	-5.71681	-6.48353	-6.24348	-5.45699	-5.41873	1.07145
76.8844	-5.30599	-2.96725	-5.22875	-5.75264	-5.70018	-6.44956	-6.2275	-5.43447	-5.38329	1.06611
77.3869	-5.25792	-2.94551	-5.17023	-5.65428	-5.68035	-6.40099	-6.20373	-5.40582	-5.33985	1.05964
77.8894	-5.2094	-2.90767	-5.09246	-5.53684	-5.64135	-6.34925	-6.16268	-5.3729	-5.28407	1.0553
78.392	-5.14283	-2.87007	-5.01226	-5.41542	-5.59928	-6.27804	-6.11891	-5.32317	-5.22	1.04823
78.8945	-5.07196	-2.815	-4.91604	-5.27628	-5.54044	-6.2017	-6.05765	-5.27157	-5.14383	1.04375
79.397	-4.98804	-2.75195	-4.81024	-5.12455	-5.47113	-6.10977	-5.98746	-5.20537	-5.05606	1.03862
79.8995	-4.89162	-2.68061	-4.6967	-4.96475	-5.39257	-6.00376	-5.90869	-5.12698	-4.95821	1.03331
80.402	-4.78914	-2.58934	-4.56507	-4.78335	-5.29478	-5.88973	-5.81141	-5.04344	-4.84578	1.03097
80.9045	-4.66712	-2.49475	-4.43106	-4.59614	-5.19252	-5.75414	-5.71043	-4.93956	-4.72321	1.02645
81.407	-4.54233	-2.37939	-4.27703	-4.39093	-5.06855	-5.61294	-5.59074	-4.82968	-4.58645	1.02545
81.9095	-4.3969	-2.25262	-4.11778	-4.17031	-4.93693	-5.45136	-5.46051	-4.70505	-4.43643	1.02431
82.4121	-4.24543	-2.11501	-3.94503	-3.9422	-4.78935	-5.27798	-5.32046	-4.56265	-4.27476	1.02346
82.9146	-4.07888	-1.95465	-3.75842	-3.6914	-4.62541	-5.09235	-5.16002	-4.41392	-4.09688	1.02606
83.4171	-3.89859	-1.7891	-3.56733	-3.43443	-4.45377	-4.886	-4.9946	-4.24235	-3.90827	1.02658
83.9196	-3.71147	-1.60138	-3.35619	-3.16141	-4.25945	-4.67364	-4.80919	-4.0601	-3.7041	1.03049
84.4221	-3.50426	-1.40132	-3.14378	-2.87232	-4.06018	-4.43825	-4.61204	-3.86377	-3.48699	1.03421
84.9246	-3.29521	-1.19115	-2.91396	-2.57877	-3.8404	-4.19441	-4.40486	-3.64534	-3.25801	1.03746
85.4271	-3.06611	-0.958933	-2.67748	-2.26389	-3.61021	-3.93479	-4.17666	-3.42032	-3.01355	1.04349
85.9296	-2.83344	-0.724185	-2.43346	-1.94459	-3.36872	-3.65823	-3.94414	-3.17323	-2.76	1.04688
86.4322	-2.58791	-0.470118	-2.17436	-1.6134	-3.10857	-3.37582	-3.69224	-2.91326	-2.49196	1.05217
86.9347	-2.33212	-0.207307	-1.91654	-1.26747	-2.84544	-3.07145	-3.42969	-2.64382	-2.21423	1.05707
87.4372	-2.07362	0.0609398	-1.6411	-0.922137	-2.56124	-2.76413	-3.15931	-2.35263	-1.92665	1.06017
87.9397	-1.79906	0.347267	-1.36736	-0.559353	-2.27439	-2.44	-2.86949	-2.05833	-1.62759	1.06533
88.4422	-1.52862	0.630585	-1.08329	-0.196259	-1.97361	-2.10666	-2.57857	-1.74806	-1.32306	1.06773
88.9447	-1.2429	0.928348	-0.793485	0.171607	-1.6631	-1.76848	-2.27102	-1.42664	-1.00821	1.07039
89.4472	-0.960954	1.22923	-0.505445	0.550055	-1.35048	-1.41368	-1.95624	-1.10414	-0.688956	1.07328
89.9497	-0.67232	1.52915	-0.204715	0.920165	-1.02173	-1.06241	-1.63793	-0.764587	-0.364297	1.07287
90.4523	-0.381479	1.84138	0.0869048	1.30113	-0.698121	-0.696149	-1.3038	-0.427655	-0.0347228	1.0745
90.9548	-0.096125	2.14305	0.389148	1.67623	-0.360855	-0.331457	-0.974023	-0.0845095	0.295182	1.07318
91.4573	0.197012	2.45255	0.684893	2.04698	-0.0263572	0.0360962	-0.632376	0.265511	0.628039	1.07104
91.9598	0.475791	2.75758	0.979572	2.42247	0.310074	0.410046	-0.289304	0.606151	0.959047	1.0701
92.4623	0.761305	3.05386	1.27611	2.7807	0.65161	0.773452	0.0507083	0.955878	1.28795	1.06469
92.9648	1.03145	3.35547	1.55857	3.14181	0.982198	1.14592	0.400598	1.29605	1.61401	1.06241
93.4673	1.29891	3.63822	1.84697	3.49018	1.32141	1.50403	0.738299	1.63037	1.93355	1.05688
93.9698	1.55671	3.92203	2.11671	3.82443	1.64505	1.86198	1.08121	1.96574	2.24673	1.05127
94.4724	1.79831	4.19372	2.38567	4.15709	1.97009	2.21243	1.41779	2.28114	2.55203	1.04751
94.9749	2.03656	4.44953	2.64195	4.46386	2.28513	2.54707	1.74348	2.5962	2.84547	1.03975
95.4774	2.24848	4.70426	2.88318	4.76556	2.58697	2.88156	2.07202	2.89567	3.12971	1.03663
95.9799	2.45728	4.93292	3.1206	5.04849	2.88694	3.19077	2.37998	3.17757	3.39932	1.03033
96.4824	2.63849	5.15713	3.33175	5.30851	3.16216	3.49654	2.68645	3.45517	3.65452	1.02639
96.9849	2.80855	5.3629	3.54029	5.56167	3.43582	3.7806	2.9789	3.70464	3.89667	1.02386
97.4874	2.9582	5.54746	3.72272	5.78234	3.68449	4.0471	3.25356	3.94502	4.11761	1.02015
97.9899	3.08391	5.72598	3.89193	5.9908	3.91957	4.30238	3.52472	4.16654	4.32573	1.02092
98.4925	3.19909	5.87169	4.04429	6.176	4.13802	4.52404	3.76509	4.35944	4.50971	1.01989
98.995	3.2886	6.01533	4.18139	6.34676	4.34888	4.74496	4.01294	4.54844	4.68591	1.02272
99.4975	3.35558	6.1374	4.29172	6.47872	4.51867	4.94732	4.24393	4.71695	4.83628	1.02524
100	3.35294	6.17208	4.29688	6.48004	4.53038	5.04947	4.31447	4.79761	4.87423	1.0267

## Sheet: M1a_LeftLeg_NW
StancePhase	NDevL_Meas1	NDevL_Meas2	NDevL_Meas3	NDevL_Meas4	NDevL_Meas5	NDevL_Meas6	NDevL_Meas7	NDevL_Meas8	NDevL_Mean	NDevL_SD
0	-1.5145	-1.78533	-1.77916	-2.20588	-1.50997	-2.25778	-2.58541	-1.5289	-1.89587	0.406629
0.502513	-1.37712	-1.67126	-1.62888	-2.05092	-1.39215	-2.17275	-2.46739	-1.45002	-1.77631	0.406438
1.00503	-1.24387	-1.51653	-1.47185	-1.91451	-1.26808	-2.01227	-2.30348	-1.3142	-1.6306	0.396115
1.50754	-1.10922	-1.38471	-1.31848	-1.76949	-1.14432	-1.88515	-2.15535	-1.20527	-1.4965	0.389629
2.01005	-0.990295	-1.26032	-1.17819	-1.63987	-1.03324	-1.74602	-2.00795	-1.09398	-1.36873	0.378678
2.51256	-0.853342	-1.12344	-1.01926	-1.50465	-0.902504	-1.61392	-1.84167	-0.974032	-1.2291	0.371748
3.01508	-0.736441	-1.00912	-0.879116	-1.36924	-0.789223	-1.48554	-1.69082	-0.873192	-1.10409	0.360023
3.51759	-0.60969	-0.885255	-0.729611	-1.25118	-0.664846	-1.34875	-1.52428	-0.758477	-0.97151	0.350992
4.0201	-0.491875	-0.772139	-0.585888	-1.11953	-0.54451	-1.23238	-1.36178	-0.656769	-0.845609	0.341291
4.52261	-0.381073	-0.671299	-0.452343	-1.00776	-0.432163	-1.10134	-1.20561	-0.562174	-0.726721	0.329573
5.02513	-0.263659	-0.561677	-0.308497	-0.89561	-0.307403	-0.989653	-1.03512	-0.458961	-0.602573	0.323721
5.52764	-0.16765	-0.477269	-0.188144	-0.782905	-0.203722	-0.875985	-0.884416	-0.379096	-0.494898	0.311584
6.03015	-0.0567869	-0.384808	-0.0542712	-0.69118	-0.0841715	-0.764824	-0.721563	-0.290139	-0.380968	0.308859
6.53266	0.0307825	-0.304439	0.0604657	-0.586911	0.0186835	-0.671393	-0.566577	-0.210845	-0.278779	0.301565
7.03518	0.127765	-0.236614	0.17496	-0.501693	0.123751	-0.566063	-0.421403	-0.145018	-0.180539	0.299574
7.53769	0.213323	-0.15975	0.287624	-0.418821	0.229356	-0.485575	-0.264807	-0.0678589	-0.0833136	0.301603
8.0402	0.292871	-0.107423	0.381134	-0.332542	0.318274	-0.396824	-0.131238	-0.0134924	0.00134486	0.299838
8.54271	0.378076	-0.0456556	0.486467	-0.268015	0.4213	-0.320427	0.0121699	0.0464733	0.0887985	0.310046
9.04523	0.443004	0.0053524	0.565537	-0.190336	0.500486	-0.254162	0.145094	0.103047	0.164753	0.312124
9.54774	0.523622	0.0455313	0.653216	-0.128677	0.590549	-0.181152	0.265981	0.142377	0.238931	0.324121
10.0503	0.581335	0.0963793	0.72554	-0.0709423	0.667651	-0.132557	0.396388	0.19555	0.307418	0.334093
10.5528	0.650566	0.124227	0.788763	-0.00618789	0.738007	-0.0712196	0.501515	0.229087	0.369345	0.34294
11.0553	0.708043	0.163171	0.855138	0.03696	0.813882	-0.0295672	0.614939	0.264	0.428321	0.359371
11.5578	0.76178	0.192776	0.896151	0.0936353	0.866801	0.0116215	0.715914	0.30169	0.480046	0.366606
12.0603	0.820848	0.213185	0.949058	0.137683	0.933821	0.0522876	0.803282	0.319075	0.528655	0.382646
12.5628	0.861013	0.245844	0.976701	0.176089	0.977814	0.0739665	0.898771	0.350394	0.570074	0.392613
13.0653	0.917342	0.257158	1.00706	0.224797	1.02634	0.109304	0.967407	0.365939	0.609419	0.402907
13.5678	0.950848	0.281312	1.02869	0.25241	1.0679	0.12136	1.04346	0.377414	0.640424	0.41583
14.0704	0.997373	0.297755	1.03459	0.293455	1.095	0.142034	1.10591	0.396813	0.670365	0.421641
14.5729	1.03142	0.306657	1.04978	0.325535	1.13254	0.154277	1.15424	0.394465	0.693613	0.432829
15.0754	1.06369	0.329319	1.039	0.350239	1.14486	0.156526	1.2104	0.404837	0.71236	0.438603
15.5779	1.10074	0.33208	1.04093	0.388112	1.17048	0.169476	1.23967	0.405242	0.730841	0.444455
16.0804	1.12036	0.349115	1.02494	0.405618	1.17867	0.159976	1.27704	0.39701	0.739091	0.451247
16.5829	1.15651	0.359812	1.00805	0.435682	1.18622	0.165323	1.30152	0.401533	0.75183	0.45365
17.0854	1.17015	0.364425	0.992944	0.460176	1.196	0.155316	1.31338	0.385207	0.754701	0.458426
17.5879	1.19818	0.384225	0.959812	0.475137	1.18792	0.145559	1.33473	0.379091	0.758081	0.461412
18.0905	1.21302	0.385582	0.942561	0.505273	1.19603	0.140259	1.33128	0.369533	0.760442	0.462394
18.593	1.22786	0.402572	0.903474	0.515776	1.18236	0.117491	1.33843	0.347208	0.754396	0.466416
19.0955	1.24661	0.414502	0.876701	0.53727	1.18093	0.11173	1.33523	0.34087	0.75548	0.466479
19.598	1.24924	0.421429	0.842008	0.556486	1.17143	0.086525	1.32239	0.316364	0.745734	0.468499
20.1005	1.26844	0.444486	0.802659	0.564096	1.15667	0.0712056	1.32179	0.298531	0.740985	0.471429
20.603	1.26549	0.449845	0.774941	0.588457	1.15312	0.0527922	1.29937	0.284262	0.733534	0.470212
21.1055	1.27828	0.471453	0.728766	0.594404	1.13013	0.0254569	1.29028	0.254708	0.721685	0.475334
21.608	1.27749	0.48853	0.702067	0.60949	1.1259	0.0133225	1.27346	0.243289	0.716693	0.474271
22.1106	1.27889	0.501003	0.659791	0.625657	1.105	-0.0181785	1.2495	0.218745	0.70255	0.477368
22.6131	1.28386	0.530001	0.626619	0.628391	1.09209	-0.0326137	1.23998	0.19729	0.695702	0.480314
23.1156	1.27474	0.541568	0.595375	0.648989	1.07999	-0.0571589	1.21078	0.186611	0.685112	0.479486
23.6181	1.28266	0.569602	0.554963	0.652769	1.05713	-0.080551	1.19678	0.160078	0.674178	0.485435
24.1206	1.26942	0.593254	0.532918	0.663479	1.0513	-0.0941981	1.17677	0.152287	0.668153	0.483769
24.6231	1.27344	0.612289	0.493056	0.678468	1.02557	-0.12335	1.15118	0.137712	0.656046	0.488144
25.1256	1.26373	0.647842	0.472188	0.678314	1.01696	-0.1324	1.14134	0.122072	0.651256	0.489316
25.6281	1.25822	0.665751	0.442921	0.69646	0.997548	-0.156637	1.11305	0.122883	0.642525	0.489679
26.1307	1.25566	0.699875	0.417338	0.699514	0.979276	-0.170183	1.10088	0.10813	0.636311	0.493158
26.6332	1.24053	0.729235	0.402408	0.706795	0.96917	-0.181582	1.08355	0.11012	0.632528	0.491343
27.1357	1.24224	0.753387	0.374495	0.72112	0.94311	-0.201301	1.06128	0.111486	0.625727	0.493885
27.6382	1.22313	0.793423	0.36848	0.718622	0.936549	-0.202169	1.05521	0.106906	0.625019	0.492149
28.1407	1.22194	0.814841	0.347158	0.734092	0.911789	-0.219916	1.0311	0.122028	0.620378	0.492127
28.6432	1.20614	0.851394	0.340879	0.736264	0.899848	-0.219762	1.02329	0.122609	0.620083	0.490203
29.1457	1.19576	0.88179	0.333518	0.739581	0.884504	-0.225466	1.01048	0.135529	0.619462	0.488199
29.6482	1.18695	0.905234	0.322636	0.75229	0.863659	-0.230646	0.99275	0.153284	0.618269	0.485273
30.1508	1.1665	0.942586	0.328142	0.746685	0.857652	-0.222359	0.991162	0.160036	0.621301	0.480969
30.6533	1.16201	0.958732	0.317006	0.75807	0.833368	-0.22918	0.971406	0.18706	0.619809	0.477633
31.1558	1.13661	0.987152	0.326565	0.758094	0.828851	-0.21489	0.96773	0.201233	0.623919	0.469602
31.6583	1.12931	1.00595	0.323791	0.755991	0.810844	-0.213343	0.95883	0.221375	0.624093	0.465839
32.1608	1.1063	1.01393	0.328591	0.765256	0.799826	-0.202677	0.944724	0.250588	0.625817	0.454887
32.6633	1.08972	1.03178	0.338508	0.755065	0.793344	-0.186894	0.9465	0.264046	0.629008	0.447447
33.1658	1.07328	1.02405	0.33732	0.760413	0.775367	-0.181263	0.929874	0.295611	0.626832	0.436771
33.6683	1.04627	1.02471	0.355291	0.756602	0.776528	-0.155797	0.929092	0.31653	0.631153	0.422108
34.1709	1.0344	1.01186	0.354955	0.747487	0.75923	-0.147151	0.922897	0.335773	0.627432	0.412619
34.6734	1.00189	0.985341	0.371041	0.751507	0.758721	-0.122517	0.911282	0.366861	0.628016	0.392351
35.1759	0.987793	0.966494	0.379495	0.735526	0.750769	-0.101965	0.915317	0.378552	0.626498	0.379854
35.6784	0.95721	0.921035	0.387085	0.733383	0.742472	-0.0840177	0.900684	0.404209	0.620258	0.360045
36.1809	0.934236	0.884299	0.405403	0.724672	0.745435	-0.0513395	0.90157	0.422508	0.620848	0.340234
36.6834	0.910125	0.835289	0.406777	0.707815	0.731979	-0.0354312	0.896706	0.431978	0.610655	0.324488
37.1859	0.876615	0.775379	0.427593	0.705747	0.738704	0.000474073	0.886063	0.455494	0.608259	0.299766
37.6884	0.857394	0.726165	0.431269	0.683881	0.728798	0.024512	0.890734	0.45873	0.600185	0.285341
38.191	0.817901	0.654285	0.445111	0.674061	0.729778	0.0546996	0.876438	0.471459	0.590467	0.263578
38.6935	0.797064	0.594817	0.457497	0.660667	0.729809	0.091876	0.877393	0.482032	0.586394	0.24706
39.196	0.759111	0.526733	0.461203	0.636707	0.721664	0.116511	0.872339	0.478723	0.571624	0.233695
39.6985	0.730034	0.451199	0.480325	0.629009	0.729385	0.161316	0.861199	0.491468	0.566742	0.218617
40.201	0.698771	0.389226	0.479727	0.602374	0.717593	0.189361	0.864923	0.486124	0.553513	0.212794
40.7035	0.659656	0.307526	0.496852	0.585859	0.723793	0.231266	0.84901	0.485726	0.542461	0.206953
41.206	0.634313	0.240671	0.501213	0.569027	0.717191	0.270964	0.847355	0.489287	0.533753	0.207483
41.7085	0.589671	0.167654	0.50882	0.539701	0.713858	0.30506	0.838365	0.475736	0.517358	0.212655
42.2111	0.564359	0.0895616	0.522109	0.527964	0.716094	0.355021	0.821598	0.479037	0.509468	0.221919
42.7136	0.521987	0.0270789	0.520747	0.498934	0.703551	0.386711	0.817786	0.468481	0.49316	0.233129
43.2161	0.490256	-0.0528524	0.537825	0.478186	0.709425	0.436814	0.792216	0.458096	0.481246	0.250665
43.7186	0.455882	-0.116108	0.535497	0.460747	0.695761	0.475634	0.778921	0.457677	0.468001	0.265828
44.2211	0.415704	-0.18355	0.546779	0.42959	0.695766	0.516803	0.756364	0.438905	0.452045	0.285646
44.7236	0.38916	-0.254211	0.5514	0.417363	0.68903	0.565729	0.724661	0.436465	0.43995	0.306199
45.2261	0.344703	-0.307591	0.551607	0.390475	0.677893	0.598481	0.704962	0.426102	0.423329	0.323544
45.7286	0.320391	-0.376496	0.563492	0.370574	0.678394	0.64987	0.663359	0.41144	0.410128	0.347539
46.2312	0.279319	-0.427181	0.556389	0.358453	0.659835	0.682842	0.634675	0.412066	0.39455	0.364
46.7337	0.250637	-0.480301	0.567833	0.33291	0.659837	0.7254	0.598055	0.395144	0.381189	0.385399
47.2362	0.218932	-0.535122	0.562686	0.328411	0.643154	0.765591	0.554562	0.392636	0.366356	0.404704
47.7387	0.183477	-0.571329	0.565157	0.313556	0.634108	0.795379	0.525622	0.389079	0.354381	0.420118
48.2412	0.161576	-0.621707	0.568286	0.305233	0.625594	0.840267	0.478064	0.377286	0.341825	0.44115
48.7437	0.123387	-0.653022	0.560612	0.309688	0.606165	0.86426	0.446688	0.38466	0.330305	0.453702
49.2462	0.106421	-0.685894	0.569929	0.301445	0.603515	0.903909	0.410912	0.376981	0.323402	0.471017
49.7487	0.0735764	-0.720071	0.559937	0.31541	0.58126	0.932447	0.371792	0.380203	0.311819	0.485384
50.2513	0.0554482	-0.735408	0.567581	0.322613	0.576334	0.95962	0.35054	0.389014	0.310718	0.496416
50.7538	0.0347373	-0.76486	0.565649	0.334379	0.561353	0.995665	0.314082	0.385873	0.30336	0.512108
51.2563	0.0130869	-0.775544	0.566192	0.362188	0.548358	1.01338	0.296692	0.403147	0.303437	0.5203
51.7588	0.00563666	-0.788049	0.576573	0.376882	0.544485	1.04948	0.277768	0.408395	0.306396	0.532691
52.2613	-0.0158897	-0.802489	0.57305	0.413168	0.52592	1.06797	0.257816	0.41897	0.304815	0.542376
52.7638	-0.0148366	-0.798758	0.590906	0.445306	0.527805	1.09408	0.257718	0.440265	0.317811	0.549482
53.2663	-0.0286483	-0.810011	0.592934	0.478788	0.512816	1.12035	0.244062	0.446222	0.319564	0.560309
53.7688	-0.0257115	-0.803518	0.60969	0.530015	0.511569	1.13438	0.250543	0.471237	0.334775	0.565142
54.2714	-0.025309	-0.799823	0.625274	0.566614	0.508019	1.16507	0.256426	0.488086	0.348044	0.573554
54.7739	-0.0238049	-0.799169	0.637175	0.622245	0.499871	1.17519	0.261597	0.504153	0.359657	0.579549
55.2764	-0.00826724	-0.781271	0.66567	0.674981	0.507272	1.20014	0.28675	0.535287	0.385071	0.584241
55.7789	-0.00565422	-0.77927	0.677466	0.724563	0.497161	1.21648	0.297989	0.549765	0.397313	0.591176
56.2814	0.0197969	-0.760266	0.710122	0.792177	0.507122	1.22951	0.328596	0.580784	0.42598	0.594342
56.7839	0.0301556	-0.744603	0.730399	0.843315	0.504047	1.254	0.357645	0.609153	0.448013	0.599979
57.2864	0.0579871	-0.732402	0.758051	0.91002	0.508018	1.25976	0.384533	0.631507	0.472185	0.603637
57.7889	0.0819646	-0.7031	0.790708	0.974873	0.516655	1.28469	0.430061	0.672581	0.506054	0.607409
58.2915	0.107662	-0.689741	0.811688	1.03196	0.513847	1.29454	0.460044	0.697996	0.528498	0.611242
58.794	0.145849	-0.659273	0.851607	1.10684	0.530136	1.31124	0.507899	0.736337	0.566329	0.614231
59.2965	0.170876	-0.631915	0.872509	1.16383	0.528125	1.33218	0.552732	0.778247	0.595823	0.617489
59.799	0.217769	-0.607843	0.909387	1.23276	0.542879	1.34082	0.593858	0.809669	0.629913	0.619909
60.3015	0.248141	-0.566374	0.938014	1.30133	0.550433	1.36909	0.652336	0.861599	0.669321	0.623016
60.804	0.295753	-0.540699	0.965036	1.35832	0.557786	1.37933	0.693779	0.900095	0.701175	0.624289
61.3065	0.337286	-0.497789	1.00237	1.43317	0.576698	1.40506	0.751824	0.945999	0.744326	0.627354
61.809	0.380533	-0.457933	1.0219	1.48994	0.579587	1.42672	0.805539	1.00061	0.780862	0.628185
62.3116	0.434162	-0.421564	1.06059	1.5554	0.603047	1.4448	0.85419	1.04035	0.821372	0.629762
62.8141	0.474088	-0.367978	1.08147	1.62263	0.610531	1.47829	0.919041	1.09955	0.864703	0.631633
63.3166	0.534678	-0.330727	1.11219	1.67512	0.62948	1.49415	0.965462	1.14812	0.903559	0.630865
63.8191	0.577253	-0.276848	1.14112	1.7453	0.648351	1.53032	1.02731	1.19726	0.948758	0.633357
64.3216	0.636882	-0.226832	1.16084	1.79775	0.659903	1.5545	1.08352	1.25902	0.990698	0.631976
64.8241	0.688268	-0.181394	1.19591	1.85538	0.688345	1.58418	1.13333	1.30273	1.03335	0.632665
65.3266	0.741553	-0.119768	1.21064	1.91685	0.698415	1.62133	1.1982	1.36277	1.07875	0.6329
65.8291	0.803181	-0.0758815	1.24304	1.96081	0.727583	1.64467	1.24327	1.41599	1.12033	0.630724
66.3317	0.850738	-0.0166762	1.26227	2.022	0.74528	1.68838	1.30274	1.46283	1.16469	0.632093
66.8342	0.917764	0.0371435	1.28451	2.06653	0.767364	1.71428	1.3555	1.52505	1.20852	0.629152
67.3367	0.965316	0.0846973	1.31243	2.11301	0.796338	1.75319	1.40098	1.56791	1.24923	0.629118
67.8392	1.02968	0.146825	1.32536	2.16577	0.811575	1.78949	1.46089	1.62258	1.29402	0.628025
68.3417	1.08352	0.189233	1.35706	2.19916	0.846302	1.81839	1.50039	1.67523	1.33366	0.625515
68.8442	1.13939	0.245195	1.36914	2.24925	0.862393	1.86293	1.55403	1.7155	1.37473	0.626231
69.3467	1.20136	0.293797	1.39512	2.28443	0.892848	1.88732	1.60067	1.77287	1.41605	0.623045
69.8492	1.24886	0.334224	1.41452	2.31824	0.917322	1.92923	1.63987	1.8119	1.45177	0.62346
70.3518	1.31444	0.387437	1.42947	2.36052	0.937755	1.95867	1.69344	1.85736	1.49239	0.622076
70.8543	1.35901	0.418944	1.45646	2.38166	0.970396	1.98866	1.72636	1.9061	1.52595	0.620808
71.3568	1.41992	0.462291	1.46414	2.41817	0.98406	2.02587	1.77334	1.93756	1.56067	0.621868
71.8593	1.46769	0.496358	1.49068	2.44145	1.01641	2.04482	1.813	1.98582	1.59453	0.619672
72.3618	1.51717	0.520499	1.50026	2.45975	1.03183	2.08181	1.84488	2.01787	1.62176	0.621869
72.8643	1.5698	0.555798	1.51728	2.48822	1.05427	2.09888	1.89077	2.04923	1.65303	0.620785
73.3668	1.60682	0.567771	1.53459	2.49424	1.07657	2.1242	1.91546	2.08757	1.6759	0.622137
73.8693	1.65949	0.590413	1.54004	2.51384	1.08653	2.1464	1.95378	2.10389	1.6993	0.623801
74.3719	1.68869	0.602576	1.56171	2.52226	1.11197	2.15608	1.98423	2.13362	1.72014	0.623247
74.8744	1.73274	0.604076	1.56199	2.52217	1.11556	2.1801	2.00647	2.14953	1.73408	0.627455
75.3769	1.76019	0.616096	1.57801	2.53366	1.13416	2.18094	2.04232	2.15674	1.75026	0.62626
75.8794	1.78847	0.604358	1.58142	2.52179	1.13969	2.19574	2.05649	2.17344	1.75767	0.630417
76.3819	1.81636	0.603135	1.58376	2.5212	1.14367	2.19745	2.08388	2.16558	1.76438	0.631604
76.8844	1.82753	0.591237	1.59205	2.51151	1.15315	2.19489	2.10268	2.16695	1.7675	0.632855
77.3869	1.85179	0.568825	1.58125	2.48978	1.14342	2.19934	2.11231	2.15914	1.76323	0.637897
77.8894	1.85054	0.557032	1.58708	2.48054	1.15	2.18202	2.13425	2.13654	1.75975	0.63656
78.392	1.86299	0.521838	1.57084	2.44745	1.13463	2.18079	2.13271	2.12604	1.74716	0.642735
78.8945	1.85595	0.497711	1.56367	2.42299	1.12823	2.15889	2.1424	2.09163	1.73268	0.642447
79.397	1.84955	0.463545	1.54881	2.39173	1.11424	2.14153	2.14106	2.06177	1.71403	0.64525
79.8995	1.83985	0.419953	1.52383	2.34529	1.09024	2.1218	2.12818	2.02834	1.68718	0.648632
80.402	1.81327	0.38803	1.50923	2.31212	1.07658	2.08612	2.1252	1.97525	1.66072	0.646655
80.9045	1.7979	0.334189	1.47106	2.25551	1.03962	2.06442	2.09645	1.93536	1.62432	0.651556
81.407	1.7562	0.292937	1.44793	2.20507	1.01767	2.01832	2.07711	1.87423	1.58618	0.647794
81.9095	1.72798	0.243311	1.40571	2.15075	0.976906	1.98357	2.04497	1.8126	1.54322	0.649267
82.4121	1.67876	0.186188	1.36531	2.07903	0.938037	1.93664	2.00014	1.75361	1.49222	0.647181
82.9146	1.63139	0.142485	1.32389	2.02143	0.898225	1.88221	1.96406	1.67281	1.44206	0.642495
83.4171	1.57924	0.0789269	1.26531	1.94181	0.841434	1.83581	1.90146	1.60605	1.38125	0.64166
83.9196	1.5118	0.02968	1.22048	1.86604	0.798288	1.76637	1.84767	1.52397	1.32054	0.632596
84.4221	1.45501	-0.0262694	1.15122	1.78963	0.730892	1.71238	1.78045	1.43759	1.25386	0.629236
84.9246	1.37282	-0.0883387	1.09354	1.69441	0.674943	1.63929	1.70036	1.36074	1.18097	0.61961
85.4271	1.30506	-0.136075	1.02255	1.61431	0.605742	1.56884	1.62865	1.26264	1.10896	0.6106
85.9296	1.2164	-0.202858	0.946165	1.51486	0.531133	1.49878	1.53053	1.17816	1.02665	0.602118
86.4322	1.13204	-0.25489	0.875754	1.41788	0.462366	1.41204	1.44137	1.08542	0.946497	0.588008
86.9347	1.04294	-0.313121	0.784137	1.32459	0.372451	1.34104	1.33909	0.984284	0.859427	0.578835
87.4372	0.941957	-0.376775	0.708405	1.21274	0.298142	1.24803	1.22482	0.897577	0.769361	0.562997
87.9397	0.852888	-0.42531	0.611779	1.11765	0.20292	1.16681	1.11964	0.791116	0.679686	0.550066
88.4422	0.742011	-0.491509	0.52301	1.00731	0.115244	1.07833	0.989572	0.695665	0.582455	0.535275
88.9447	0.64894	-0.541491	0.430006	0.898779	0.023064	0.983409	0.870116	0.599013	0.488979	0.517933
89.4472	0.538351	-0.595745	0.327178	0.798939	-0.0792669	0.901574	0.73967	0.490659	0.39017	0.504154
89.9497	0.437519	-0.653256	0.23848	0.682151	-0.168074	0.800605	0.600184	0.400522	0.292266	0.485043
90.4523	0.335497	-0.693427	0.129991	0.584399	-0.277126	0.718678	0.47268	0.294953	0.195706	0.47043
90.9548	0.22833	-0.748573	0.0398113	0.477091	-0.368667	0.624652	0.32437	0.198076	0.0968864	0.453109
91.4573	0.137653	-0.784918	-0.0621231	0.372266	-0.472584	0.536389	0.190681	0.10868	0.00325535	0.436973
91.9598	0.0321806	-0.822504	-0.158201	0.282209	-0.571343	0.456573	0.0507435	0.00724924	-0.0903866	0.423317
92.4623	-0.0492092	-0.860219	-0.24623	0.178427	-0.662757	0.365164	-0.0929201	-0.0722358	-0.179998	0.407451
92.9648	-0.141488	-0.877378	-0.344369	0.0963015	-0.764724	0.296219	-0.219407	-0.159618	-0.264308	0.397307
93.4673	-0.216174	-0.905967	-0.419814	0.0110107	-0.844648	0.21353	-0.360436	-0.239834	-0.345292	0.384804
93.9698	-0.285873	-0.912585	-0.508512	-0.0712646	-0.938087	0.147644	-0.481094	-0.303312	-0.419136	0.377597
94.4724	-0.352378	-0.917045	-0.577003	-0.133602	-1.01174	0.0844103	-0.601585	-0.376809	-0.485719	0.37094
94.9749	-0.396412	-0.918853	-0.644737	-0.20726	-1.08486	0.0198379	-0.719545	-0.426068	-0.547237	0.366629
95.4774	-0.44786	-0.897591	-0.707894	-0.258767	-1.15346	-0.0231548	-0.814466	-0.474648	-0.59723	0.366549
95.9799	-0.469407	-0.885792	-0.750799	-0.309044	-1.20198	-0.0781732	-0.917729	-0.51854	-0.641433	0.365409
96.4824	-0.496539	-0.850932	-0.801838	-0.358246	-1.25839	-0.108825	-0.99558	-0.538951	-0.676162	0.370595
96.9849	-0.500974	-0.813162	-0.824446	-0.385277	-1.2864	-0.142805	-1.06798	-0.567851	-0.698613	0.373047
97.4874	-0.497494	-0.773144	-0.851864	-0.423463	-1.3189	-0.167811	-1.1336	-0.57458	-0.717607	0.380491
97.9899	-0.48819	-0.710814	-0.860725	-0.441631	-1.33263	-0.176551	-1.17241	-0.574598	-0.719694	0.386854
98.4925	-0.455099	-0.660991	-0.857483	-0.456037	-1.334	-0.193693	-1.21638	-0.576137	-0.718727	0.393392
98.995	-0.422073	-0.584222	-0.848524	-0.472028	-1.32947	-0.183246	-1.23191	-0.551562	-0.70288	0.402288
99.4975	-0.377609	-0.505797	-0.819761	-0.465927	-1.30419	-0.179735	-1.23985	-0.532983	-0.678232	0.40744
100	-0.384181	-0.485594	-0.827124	-0.474199	-1.31184	-0.170557	-1.24731	-0.518027	-0.677354	0.413361

## Sheet: M1a_RightLeg_NH
StancePhase	NEleR_Meas1	NEleR_Meas2	NEleR_Meas3	NEleR_Meas4	NEleR_Meas5	NEleR_Meas6	NEleR_Meas7	NEleR_Meas8	NEleR_Mean	NEleR_SD
0	-1.70757	-1.86868	-1.153	-1.21284	-1.1996	-1.88853	0.134772	-0.967455	-1.23286	0.655554
0.502513	-1.93244	-2.18952	-1.37263	-1.36133	-1.45028	-2.14844	-0.0183701	-1.224	-1.46213	0.694959
1.00503	-2.15142	-2.53241	-1.629	-1.62932	-1.70921	-2.39607	-0.293764	-1.60542	-1.74333	0.693104
1.50754	-2.34369	-2.83512	-1.85672	-1.87604	-1.94193	-2.6149	-0.545028	-1.9496	-1.99538	0.692019
2.01005	-2.53848	-3.13936	-2.08318	-2.1064	-2.18563	-2.83855	-0.77721	-2.28974	-2.24482	0.701392
2.51256	-2.71925	-3.42728	-2.29716	-2.33537	-2.41764	-3.04748	-1.00603	-2.62128	-2.48394	0.709856
3.01508	-2.90004	-3.71331	-2.51223	-2.56174	-2.6476	-3.24508	-1.23061	-2.95371	-2.72054	0.721222
3.51759	-3.06146	-3.98038	-2.71004	-2.77077	-2.87409	-3.43654	-1.43577	-3.27099	-2.94251	0.736958
4.0201	-3.22187	-4.2373	-2.90126	-2.9774	-3.08482	-3.60648	-1.63761	-3.5763	-3.15538	0.752189
4.52261	-3.36123	-4.48238	-3.08319	-3.17029	-3.29491	-3.77028	-1.82477	-3.87537	-3.3578	0.771587
5.02513	-3.49606	-4.70651	-3.24616	-3.34687	-3.48963	-3.91589	-1.99476	-4.15226	-3.54352	0.792165
5.52764	-3.61078	-4.92357	-3.40494	-3.51789	-3.67174	-4.04416	-2.15938	-4.41706	-3.71869	0.813233
6.03015	-3.71584	-5.11702	-3.54242	-3.66676	-3.8475	-4.1632	-2.30132	-4.66763	-3.87771	0.83755
6.53266	-3.80388	-5.29894	-3.66876	-3.80353	-4.00122	-4.25765	-2.43124	-4.89308	-4.01979	0.86155
7.03518	-3.87666	-5.4641	-3.78242	-3.9275	-4.14662	-4.34214	-2.54854	-5.10637	-4.14929	0.886602
7.53769	-3.93661	-5.60851	-3.87423	-4.02791	-4.27607	-4.4082	-2.6417	-5.29893	-4.25902	0.913879
8.0402	-3.97641	-5.74355	-3.95927	-4.11967	-4.38514	-4.45417	-2.72652	-5.46737	-4.35401	0.939865
8.54271	-4.00737	-5.85407	-4.02179	-4.19131	-4.48618	-4.49103	-2.79081	-5.62319	-4.43322	0.96715
9.04523	-4.015	-5.95419	-4.07177	-4.24436	-4.56399	-4.50351	-2.83611	-5.75397	-4.49286	0.995942
9.54774	-4.01641	-6.03553	-4.10889	-4.28824	-4.62794	-4.50513	-2.87248	-5.86402	-4.53983	1.02138
10.0503	-3.99379	-6.09839	-4.12406	-4.30841	-4.67863	-4.49079	-2.88446	-5.95983	-4.5673	1.05058
10.5528	-3.96562	-6.1509	-4.13285	-4.31739	-4.70563	-4.45618	-2.88536	-6.02895	-4.58036	1.0768
11.0553	-3.91547	-6.17951	-4.12023	-4.3128	-4.72393	-4.41479	-2.87275	-6.08176	-4.57765	1.102
11.5578	-3.85843	-6.19919	-4.09595	-4.28697	-4.72204	-4.35166	-2.83849	-6.11817	-4.55886	1.12949
12.0603	-3.7839	-6.19869	-4.06071	-4.25499	-4.70272	-4.27913	-2.79877	-6.12936	-4.52603	1.15169
12.5628	-3.69969	-6.18232	-4.00515	-4.2044	-4.6742	-4.19547	-2.74047	-6.12869	-4.4788	1.1754
13.0653	-3.60404	-6.15451	-3.94549	-4.14008	-4.62247	-4.09383	-2.66883	-6.10955	-4.41735	1.19799
13.5678	-3.49545	-6.10396	-3.86707	-4.0697	-4.56147	-3.98987	-2.59218	-6.06947	-4.34365	1.21532
14.0704	-3.38183	-6.04578	-3.77973	-3.97969	-4.48602	-3.86892	-2.49605	-6.02087	-4.25736	1.23552
14.5729	-3.25272	-5.96653	-3.68517	-3.88491	-4.39165	-3.74165	-2.39631	-5.9526	-4.15894	1.25017
15.0754	-3.12403	-5.87437	-3.57377	-3.78053	-4.29242	-3.60941	-2.2878	-5.86962	-4.05149	1.26233
15.5779	-2.97894	-5.7699	-3.46273	-3.66185	-4.17418	-3.4627	-2.16553	-5.77958	-3.93192	1.27572
16.0804	-2.83767	-5.64473	-3.33724	-3.5441	-4.04659	-3.31885	-2.04569	-5.67033	-3.80565	1.28043
16.5829	-2.68134	-5.51343	-3.20731	-3.41328	-3.91236	-3.16368	-1.91332	-5.55323	-3.66974	1.28748
17.0854	-2.52963	-5.36102	-3.07501	-3.27797	-3.76062	-3.00592	-1.77758	-5.42862	-3.52705	1.28882
17.5879	-2.36652	-5.19945	-2.93008	-3.14326	-3.6081	-2.84992	-1.64381	-5.28757	-3.37859	1.28631
18.0905	-2.20632	-5.02528	-2.79029	-2.9963	-3.44375	-2.68367	-1.49833	-5.1446	-3.22357	1.28325
18.593	-2.04026	-4.83403	-2.64019	-2.85392	-3.27031	-2.52566	-1.35911	-4.99249	-3.0645	1.27408
19.0955	-1.87364	-4.63895	-2.48989	-2.70737	-3.09791	-2.3623	-1.21679	-4.82891	-2.90197	1.26292
19.598	-1.70761	-4.42441	-2.34153	-2.55509	-2.91135	-2.19998	-1.06989	-4.66706	-2.73461	1.24898
20.1005	-1.53705	-4.20601	-2.18415	-2.41073	-2.72609	-2.04567	-0.932882	-4.4943	-2.56711	1.23057
20.603	-1.3732	-3.97592	-2.03613	-2.25809	-2.53692	-1.88489	-0.788609	-4.31644	-2.39628	1.2097
21.1055	-1.20166	-3.73447	-1.88119	-2.10929	-2.33855	-1.73659	-0.650014	-4.14089	-2.22408	1.18683
21.608	-1.04142	-3.4923	-1.72966	-1.96506	-2.14677	-1.58797	-0.517648	-3.95403	-2.05436	1.15903
22.1106	-0.872245	-3.23429	-1.58348	-1.81413	-1.94546	-1.44271	-0.379537	-3.76859	-1.88006	1.13109
22.6131	-0.716486	-2.97892	-1.43115	-1.67438	-1.74528	-1.3102	-0.254414	-3.58352	-1.71179	1.09975
23.1156	-0.553021	-2.71389	-1.29144	-1.53297	-1.54878	-1.1738	-0.128308	-3.38932	-1.54144	1.06644
23.6181	-0.402201	-2.44523	-1.14717	-1.39259	-1.34343	-1.05237	-0.00397833	-3.20179	-1.37359	1.03274
24.1206	-0.247318	-2.1794	-1.00889	-1.26406	-1.14774	-0.934287	0.107603	-3.01154	-1.21071	0.997953
24.6231	-0.101705	-1.90344	-0.878113	-1.13035	-0.948488	-0.820357	0.224661	-2.81699	-1.04685	0.961664
25.1256	0.0426249	-1.63729	-0.742796	-1.00694	-0.748886	-0.722126	0.331089	-2.63172	-0.889506	0.928617
25.6281	0.182758	-1.36458	-0.621918	-0.889503	-0.559484	-0.621254	0.43193	-2.44098	-0.735379	0.893721
26.1307	0.31574	-1.09738	-0.497455	-0.769702	-0.362978	-0.535856	0.536013	-2.25234	-0.582994	0.862223
26.6332	0.449982	-0.836301	-0.380213	-0.664874	-0.176787	-0.455887	0.625503	-2.07219	-0.438846	0.834276
27.1357	0.572067	-0.572367	-0.271312	-0.558469	0.00596908	-0.379086	0.718015	-1.88566	-0.296356	0.80647
27.6382	0.699868	-0.324703	-0.158455	-0.457562	0.190638	-0.318845	0.806214	-1.70735	-0.158774	0.78659
28.1407	0.812609	-0.0739915	-0.0608644	-0.368506	0.360205	-0.255567	0.883801	-1.53399	-0.0295384	0.767894
28.6432	0.933385	0.162213	0.0400903	-0.274731	0.533079	-0.206025	0.968167	-1.35615	0.100003	0.755713
29.1457	1.03904	0.390489	0.133289	-0.193831	0.696712	-0.162097	1.04109	-1.19066	0.219254	0.747955
29.6482	1.15226	0.614159	0.217913	-0.116222	0.849533	-0.118439	1.11277	-1.02543	0.335818	0.745383
30.1508	1.25316	0.818001	0.306368	-0.0376162	1.00479	-0.0900229	1.18766	-0.860259	0.44776	0.746342
30.6533	1.35845	1.02236	0.379202	0.0268916	1.14228	-0.0566711	1.25014	-0.708337	0.55179	0.753275
31.1558	1.45645	1.20624	0.455447	0.0960794	1.27761	-0.0334039	1.31979	-0.552934	0.653161	0.761669
31.6583	1.55371	1.3837	0.523645	0.158761	1.40624	-0.0145725	1.38495	-0.403661	0.749098	0.77438
32.1608	1.64982	1.55146	0.583207	0.213725	1.51817	0.0080239	1.44436	-0.265253	0.837939	0.789126
32.6633	1.73942	1.70084	0.646558	0.275322	1.63224	0.0179444	1.51294	-0.12225	0.925378	0.804468
33.1658	1.83363	1.85037	0.694098	0.325215	1.72947	0.0351818	1.57161	0.00901552	1.00607	0.822752
33.6683	1.91639	1.97816	0.745207	0.37727	1.81921	0.0467545	1.63471	0.134294	1.0815	0.839065
34.1709	2.00772	2.10402	0.788172	0.431079	1.90634	0.0553796	1.70185	0.262127	1.15708	0.858261
34.6734	2.08468	2.21792	0.822682	0.474807	1.9742	0.0718585	1.76057	0.375169	1.22274	0.874205
35.1759	2.17131	2.31881	0.861155	0.527591	2.04338	0.0784856	1.83072	0.4879	1.28992	0.892143
35.6784	2.24333	2.4206	0.883986	0.57477	2.10013	0.0944055	1.89697	0.598681	1.35161	0.907526
36.1809	2.32286	2.50292	0.910861	0.619936	2.14532	0.108931	1.96278	0.695441	1.40863	0.922012
36.6834	2.39023	2.58858	0.929959	0.673825	2.19243	0.121511	2.03931	0.796388	1.46653	0.936688
37.1859	2.46014	2.66166	0.941374	0.718347	2.22151	0.145227	2.10743	0.890073	1.51822	0.94783
37.6884	2.52241	2.72851	0.957591	0.770166	2.25047	0.161322	2.18429	0.974091	1.56861	0.959455
38.191	2.58056	2.79655	0.959255	0.823964	2.27389	0.187481	2.2643	1.06386	1.61873	0.96963
38.6935	2.63644	2.84898	0.966323	0.871448	2.28366	0.215502	2.33833	1.14202	1.66284	0.976436
39.196	2.68136	2.90877	0.966996	0.930478	2.29912	0.241393	2.42502	1.21684	1.70875	0.98551
39.6985	2.7288	2.95571	0.961659	0.983464	2.30105	0.28021	2.50571	1.29548	1.75151	0.990128
40.201	2.75981	3.00265	0.962708	1.03798	2.30073	0.312456	2.58797	1.36081	1.79064	0.994696
40.7035	2.79627	3.04958	0.950919	1.10013	2.30211	0.353852	2.67818	1.42903	1.83251	1.00061
41.206	2.81344	3.08492	0.946152	1.15253	2.28962	0.398808	2.75762	1.49645	1.86744	1.00016
41.7085	2.83626	3.12933	0.93648	1.21328	2.28424	0.439772	2.84495	1.55222	1.90457	1.0058
42.2111	2.84013	3.1603	0.922152	1.27199	2.27157	0.493392	2.92891	1.6149	1.93792	1.00483
42.7136	2.84694	3.19572	0.915231	1.32403	2.25384	0.539735	3.00375	1.67114	1.9688	1.00608
43.2161	2.83817	3.22808	0.896289	1.38489	2.24366	0.592234	3.08524	1.72035	1.99861	1.00743
43.7186	2.82724	3.25197	0.884892	1.43477	2.22146	0.648116	3.15146	1.77694	2.02461	1.00443
44.2211	2.80614	3.28352	0.868951	1.48529	2.20539	0.696619	3.21356	1.82254	2.04775	1.00488
44.7236	2.77658	3.29997	0.848732	1.53768	2.18888	0.755854	3.272	1.86697	2.06833	1.001
45.2261	2.74296	3.32255	0.836375	1.57693	2.16431	0.806123	3.30961	1.9153	2.08427	0.996559
45.7286	2.69488	3.337	0.812824	1.62235	2.14974	0.858445	3.34664	1.95027	2.09652	0.992068
46.2312	2.64815	3.34504	0.798015	1.6594	2.12524	0.91298	3.36726	1.98862	2.10559	0.983263
46.7337	2.58296	3.35698	0.780288	1.68858	2.1017	0.955965	3.37274	2.02402	2.10791	0.975275
47.2362	2.52273	3.35262	0.760376	1.72225	2.08138	1.00651	3.37719	2.04623	2.10866	0.964708
47.7387	2.44319	3.35474	0.750514	1.74014	2.04836	1.04558	3.36041	2.07301	2.10199	0.952181
48.2412	2.36977	3.34392	0.731924	1.75755	2.0225	1.08184	3.34059	2.08852	2.09208	0.940392
48.7437	2.27969	3.32915	0.724246	1.77029	1.98821	1.11877	3.31444	2.0931	2.07724	0.925093
49.2462	2.19425	3.31385	0.715783	1.76693	1.94771	1.14077	3.27177	2.09921	2.05629	0.911074
49.7487	2.09774	3.28287	0.706838	1.76647	1.91256	1.16827	3.23365	2.08698	2.03192	0.894652
50.2513	2.00237	3.25855	0.709331	1.75112	1.86334	1.1843	3.18232	2.0678	2.00239	0.878162
50.7538	1.9033	3.21897	0.704131	1.72724	1.81876	1.19566	3.1256	2.04461	1.96728	0.860989
51.2563	1.80102	3.18016	0.710366	1.70348	1.7719	1.20939	3.07282	2.00124	1.9313	0.842933
51.7588	1.70262	3.13872	0.716096	1.66189	1.71683	1.20866	3.0059	1.95638	1.88839	0.82534
52.2613	1.59702	3.0867	0.721062	1.62182	1.6717	1.21417	2.94519	1.90237	1.845	0.806939
52.7638	1.50137	3.0435	0.736974	1.57514	1.61749	1.21092	2.88229	1.83262	1.80004	0.790009
53.2663	1.39601	2.98716	0.744274	1.51693	1.5665	1.20253	2.81227	1.76592	1.74895	0.773096
53.7688	1.30392	2.93823	0.761856	1.46492	1.52087	1.19863	2.75345	1.68689	1.7036	0.757699
54.2714	1.202	2.88662	0.777631	1.4006	1.46652	1.18067	2.68661	1.60044	1.65014	0.744898
54.7739	1.11343	2.83133	0.791155	1.33553	1.42358	1.16878	2.62358	1.51867	1.60076	0.731778
55.2764	1.01757	2.78622	0.814303	1.27339	1.37704	1.15028	2.56803	1.42406	1.55136	0.724215
55.7789	0.932155	2.73079	0.827514	1.19931	1.3303	1.126	2.50428	1.3309	1.49766	0.715715
56.2814	0.844142	2.68736	0.850016	1.13316	1.2941	1.10837	2.45258	1.24075	1.45131	0.711985
56.7839	0.761577	2.6402	0.869909	1.06266	1.24978	1.07818	2.39996	1.14023	1.40031	0.710535
57.2864	0.682207	2.59498	0.887001	0.987696	1.21526	1.05474	2.34565	1.04802	1.35194	0.710067
57.7889	0.602576	2.55921	0.91341	0.922355	1.18293	1.02821	2.30393	0.955219	1.30848	0.714925
58.2915	0.531689	2.51599	0.929651	0.848002	1.14691	0.996486	2.25474	0.857377	1.26011	0.719193
58.794	0.455622	2.48771	0.955103	0.779435	1.12421	0.974403	2.21268	0.771485	1.22008	0.728177
59.2965	0.392307	2.45487	0.977891	0.715377	1.09589	0.94246	2.17606	0.681899	1.17959	0.737391
59.799	0.320936	2.4293	0.997812	0.644716	1.07402	0.91848	2.13231	0.594693	1.13903	0.749679
60.3015	0.263843	2.4117	1.02705	0.586595	1.06012	0.895581	2.10117	0.519718	1.10822	0.762563
60.804	0.198583	2.39014	1.04601	0.52598	1.04055	0.868536	2.06652	0.440315	1.07208	0.777325
61.3065	0.14631	2.3849	1.07417	0.467342	1.03482	0.853966	2.03258	0.370865	1.04562	0.793174
61.809	0.0885326	2.37446	1.09964	0.420725	1.02789	0.832231	2.01001	0.31114	1.02058	0.809373
62.3116	0.0399745	2.37545	1.12232	0.368617	1.02322	0.818935	1.98004	0.249168	0.997217	0.82675
62.8141	-0.00934448	2.38186	1.15462	0.327908	1.03101	0.810177	1.96034	0.202701	0.982409	0.844849
63.3166	-0.0547395	2.38768	1.17709	0.292927	1.03277	0.797597	1.94489	0.161866	0.96751	0.861753
63.8191	-0.0952644	2.40949	1.2095	0.256501	1.04618	0.799318	1.9257	0.123254	0.959335	0.881373
64.3216	-0.137357	2.42571	1.24017	0.236074	1.0634	0.796147	1.92119	0.102154	0.955938	0.898592
64.8241	-0.169447	2.45646	1.26918	0.214829	1.07875	0.801312	1.91326	0.0825407	0.955861	0.916805
65.3266	-0.20741	2.48964	1.30912	0.201177	1.10901	0.814172	1.9105	0.0706341	0.962105	0.936421
65.8291	-0.231986	2.52562	1.34061	0.201085	1.13531	0.823565	1.91915	0.0743579	0.973463	0.952067
66.3317	-0.264479	2.57585	1.38351	0.198957	1.16992	0.848763	1.92222	0.0768969	0.988955	0.972797
66.8342	-0.282773	2.62044	1.42627	0.212951	1.21429	0.871505	1.93891	0.0920801	1.01171	0.988484
67.3367	-0.308262	2.68122	1.46895	0.233659	1.255	0.902242	1.959	0.117959	1.03872	1.00751
67.8392	-0.321489	2.7409	1.52438	0.257835	1.31173	0.943595	1.97885	0.142633	1.0723	1.02502
68.3417	-0.33859	2.80638	1.57317	0.300608	1.36939	0.981709	2.01461	0.183233	1.11131	1.04244
68.8442	-0.347587	2.88298	1.63529	0.343968	1.43173	1.0365	2.04695	0.228687	1.15731	1.06075
69.3467	-0.355325	2.95441	1.69927	0.399359	1.50903	1.091	2.08828	0.276241	1.20778	1.07813
69.8492	-0.360253	3.04252	1.76493	0.468324	1.58277	1.15254	2.14028	0.340571	1.26646	1.09675
70.3518	-0.358223	3.12642	1.84526	0.536967	1.67101	1.22698	2.18846	0.405041	1.33024	1.11426
70.8543	-0.358475	3.21923	1.92054	0.623632	1.76583	1.29795	2.25272	0.47679	1.39978	1.13385
71.3568	-0.346913	3.31962	2.01078	0.715086	1.86145	1.38553	2.31913	0.562849	1.47844	1.15191
71.8593	-0.341254	3.41658	2.10452	0.811599	1.97497	1.47432	2.38863	0.646276	1.55946	1.17226
72.3618	-0.320983	3.53013	2.20135	0.925487	2.0869	1.56819	2.47443	0.74178	1.65091	1.19228
72.8643	-0.307858	3.63763	2.31454	1.03781	2.20956	1.67609	2.55686	0.846262	1.74636	1.21351
73.3668	-0.280067	3.75749	2.42398	1.16303	2.34425	1.77943	2.6517	0.948315	1.84852	1.23532
73.8693	-0.257953	3.88161	2.54972	1.29834	2.47667	1.8981	2.75594	1.06558	1.9585	1.25935
74.3719	-0.223867	4.00541	2.68021	1.43245	2.62699	2.01886	2.85818	1.18572	2.07299	1.28188
74.8744	-0.191621	4.14506	2.81445	1.58399	2.77922	2.14227	2.97811	1.30697	2.1948	1.3094
75.3769	-0.152188	4.278	2.96601	1.73649	2.93683	2.28055	3.09844	1.44395	2.32351	1.33409
75.8794	-0.109372	4.4263	3.114	1.89468	3.11043	2.41362	3.22451	1.57904	2.45665	1.36282
76.3819	-0.0651184	4.57546	3.2786	2.06782	3.28006	2.56087	3.36586	1.72096	2.59806	1.39244
76.8844	-0.0122272	4.72787	3.44802	2.2371	3.46444	2.71172	3.50302	1.87611	2.74451	1.42099
77.3869	0.0367791	4.89412	3.62075	2.42016	3.65484	2.86319	3.65464	2.02736	2.89648	1.45535
77.8894	0.0983806	5.05375	3.81086	2.60968	3.84464	3.03043	3.81287	2.19109	3.05646	1.4857
78.392	0.152545	5.23054	3.99667	2.79791	4.05181	3.19202	3.97002	2.36295	3.21931	1.52234
78.8945	0.220969	5.40447	4.19878	3.00302	4.25509	3.36612	4.14488	2.53211	3.39068	1.55653
79.397	0.281041	5.58492	4.4052	3.20561	4.46749	3.54493	4.31729	2.71721	3.56546	1.5946
79.8995	0.354223	5.77553	4.61405	3.41508	4.69015	3.72168	4.4973	2.90422	3.74653	1.63232
80.402	0.420902	5.95977	4.84001	3.6367	4.9074	3.91416	4.69014	3.09256	3.9327	1.67257
80.9045	0.496849	6.16106	5.0605	3.85254	5.14102	4.10001	4.87752	3.29676	4.12328	1.71312
81.407	0.570322	6.35533	5.2967	4.08287	5.37331	4.29574	5.08047	3.49754	4.31904	1.75571
81.9095	0.647299	6.55868	5.53629	4.31543	5.60812	4.49676	5.28622	3.70518	4.51925	1.79938
82.4121	0.726876	6.76712	5.77696	4.54686	5.85677	4.69268	5.49163	3.9249	4.72297	1.84404
82.9146	0.803541	6.97011	6.034	4.79373	6.09733	4.90381	5.71365	4.13865	4.93185	1.89098
83.4171	0.887527	7.18859	6.28372	5.0343	6.35042	5.10763	5.92996	4.36444	5.14332	1.93801
83.9196	0.962993	7.39667	6.54793	5.28283	6.60606	5.31871	6.1554	4.59591	5.35831	1.98817
84.4221	1.04884	7.61617	6.81377	5.53965	6.85715	5.53611	6.39007	4.82243	5.57802	2.03766
84.9246	1.12262	7.83528	7.07846	5.78893	7.12326	5.74599	6.61794	5.06376	5.79703	2.09147
85.4271	1.20721	8.051	7.35787	6.0527	7.3806	5.97073	6.86151	5.30345	6.02314	2.14323
85.9296	1.27895	8.27943	7.62702	6.31372	7.64375	6.18811	7.10302	5.5424	6.24705	2.20081
86.4322	1.35893	8.49524	7.90847	6.57386	7.9132	6.41002	7.34455	5.79515	6.47493	2.2555
86.9347	1.42798	8.72409	8.18864	6.84673	8.17163	6.63918	7.59981	6.04042	6.70481	2.31586
87.4372	1.50005	8.94682	8.46446	7.10913	8.44287	6.85818	7.84515	6.29078	6.93218	2.37482
87.9397	1.56516	9.16862	8.7524	7.37997	8.70647	7.09081	8.09987	6.55003	7.16417	2.43699
88.4422	1.62645	9.39852	9.0262	7.65358	8.96704	7.31553	8.35801	6.79914	7.39306	2.5008
88.9447	1.68561	9.61409	9.30938	7.91751	9.23615	7.54101	8.60696	7.05826	7.62112	2.5647
89.4472	1.73398	9.84225	9.58752	8.19411	9.48922	7.77369	8.86939	7.31828	7.85105	2.63295
89.9497	1.78453	10.0576	9.85732	8.46122	9.74916	7.99275	9.12267	7.56906	8.07429	2.69894
90.4523	1.81868	10.2736	10.1357	8.72646	10.0036	8.22287	9.37473	7.83137	8.29837	2.77069
90.9548	1.85754	10.4904	10.3951	8.99859	10.2451	8.44377	9.63438	8.08559	8.51881	2.83922
91.4573	1.87695	10.6913	10.66	9.25408	10.4945	8.66045	9.87781	8.33436	8.73117	2.91309
91.9598	1.90096	10.9016	10.9147	9.51545	10.7246	8.88309	10.128	8.59149	8.945	2.98442
92.4623	1.9056	11.0923	11.1561	9.76996	10.9521	9.08784	10.3719	8.83306	9.14611	3.05912
92.9648	1.91195	11.284	11.4011	10.0097	11.1758	9.29963	10.6017	9.07396	9.34475	3.13247
93.4673	1.90193	11.4678	11.6211	10.2553	11.3769	9.49995	10.8382	9.31534	9.53456	3.20737
93.9698	1.88851	11.6345	11.8412	10.4802	11.581	9.68981	11.0545	9.53702	9.71334	3.28097
94.4724	1.86382	11.8052	12.0449	10.6982	11.764	9.88291	11.2645	9.76102	9.88556	3.35521
94.9749	1.82954	11.9496	12.229	10.9113	11.932	10.0527	11.4703	9.97435	10.0436	3.4276
95.4774	1.78994	12.0942	12.4109	11.098	12.0956	10.2239	11.6499	10.1677	10.1913	3.49916
95.9799	1.73504	12.2207	12.561	11.2834	12.2282	10.3802	11.8289	10.3623	10.325	3.56947
96.4824	1.68017	12.3297	12.7058	11.4478	12.355	10.5189	11.9873	10.5346	10.4449	3.63577
96.9849	1.60613	12.435	12.828	11.5902	12.4607	10.6573	12.1242	10.6902	10.5489	3.70284
97.4874	1.53575	12.5089	12.9255	11.7276	12.5393	10.7673	12.2568	10.841	10.6378	3.76193
97.9899	1.44721	12.5812	13.0159	11.832	12.6121	10.8728	12.3569	10.9614	10.7099	3.82281
98.4925	1.35754	12.6263	13.0701	11.9237	12.6505	10.9609	12.4453	11.0694	10.763	3.87538
98.995	1.23915	12.6532	13.1146	11.9975	12.671	11.0301	12.5168	11.1633	10.7982	3.9328
99.4975	1.17461	12.6697	13.1326	12.0381	12.6757	11.0875	12.5564	11.2275	10.8203	3.96382
100	1.1758	12.6639	13.1325	12.0688	12.6678	11.0839	12.5871	11.2684	10.831	3.96637

## Sheet: M1a_RightLeg_NW
StancePhase	NDevR_Meas1	NDevR_Meas2	NDevR_Meas3	NDevR_Meas4	NDevR_Meas5	NDevR_Meas6	NDevR_Meas7	NDevR_Meas8	NDevR_Mean	NDevR_SD
0	-1.61619	-1.9965	-2.27153	-1.71366	-1.82094	-2.11075	-2.59267	-2.17162	-2.03673	0.32011
0.502513	-1.53803	-1.9086	-2.16025	-1.67071	-1.74439	-2.03401	-2.51648	-2.12801	-1.96256	0.31494
1.00503	-1.46349	-1.80261	-2.00498	-1.57296	-1.66371	-1.97102	-2.35698	-2.03944	-1.8594	0.291294
1.50754	-1.38444	-1.70284	-1.86701	-1.49984	-1.57561	-1.89259	-2.22856	-1.97122	-1.76526	0.277481
2.01005	-1.31641	-1.61398	-1.73162	-1.4135	-1.50316	-1.82861	-2.08921	-1.90216	-1.67483	0.261913
2.51256	-1.23013	-1.50649	-1.57808	-1.32546	-1.4151	-1.75476	-1.9485	-1.81871	-1.57215	0.251458
3.01508	-1.16236	-1.41806	-1.44225	-1.24796	-1.33104	-1.67657	-1.81993	-1.75155	-1.48121	0.242046
3.51759	-1.07353	-1.31763	-1.29113	-1.15155	-1.25591	-1.61108	-1.67423	-1.67437	-1.38118	0.239018
4.0201	-1.00493	-1.22154	-1.14549	-1.06901	-1.16441	-1.5262	-1.54388	-1.59217	-1.28345	0.233807
4.52261	-0.917361	-1.13443	-1.00729	-0.983271	-1.09135	-1.45615	-1.4123	-1.52521	-1.19092	0.237813
5.02513	-0.846813	-1.0331	-0.854829	-0.887677	-1.01143	-1.3796	-1.27253	-1.44221	-1.09102	0.240838
5.52764	-0.764195	-0.953162	-0.723607	-0.810417	-0.929193	-1.2966	-1.15282	-1.36492	-0.999365	0.244843
6.03015	-0.691256	-0.858569	-0.579841	-0.718216	-0.8644	-1.22907	-1.02014	-1.29657	-0.907258	0.256814
6.53266	-0.616334	-0.77545	-0.44449	-0.632508	-0.783662	-1.14272	-0.89561	-1.21172	-0.812812	0.262908
7.03518	-0.541521	-0.696592	-0.319135	-0.556366	-0.717953	-1.07015	-0.782557	-1.14149	-0.72822	0.273471
7.53769	-0.475683	-0.608765	-0.181585	-0.464718	-0.654546	-0.994333	-0.655666	-1.07075	-0.638256	0.287942
8.0402	-0.400694	-0.542355	-0.0676359	-0.392073	-0.581726	-0.909665	-0.549177	-0.988834	-0.55402	0.293447
8.54271	-0.344	-0.459942	0.0572177	-0.314259	-0.530014	-0.842268	-0.43881	-0.925498	-0.474697	0.309066
9.04523	-0.271684	-0.395054	0.171648	-0.233206	-0.465465	-0.756696	-0.325939	-0.852417	-0.391102	0.318959
9.54774	-0.223186	-0.329128	0.274281	-0.171793	-0.40874	-0.683248	-0.23319	-0.777633	-0.31908	0.325439
10.0503	-0.157127	-0.26049	0.387477	-0.0962047	-0.363157	-0.610037	-0.126411	-0.719248	-0.24315	0.341486
10.5528	-0.115318	-0.211024	0.475044	-0.0345216	-0.303423	-0.526063	-0.0332048	-0.645589	-0.174263	0.344019
11.0553	-0.0591069	-0.145695	0.572089	0.0187958	-0.264665	-0.461304	0.0520238	-0.580906	-0.108596	0.354768
11.5578	-0.0224013	-0.102026	0.656923	0.0823872	-0.219854	-0.380002	0.148315	-0.525372	-0.0452539	0.363242
12.0603	0.0211812	-0.0517505	0.728615	0.122195	-0.174746	-0.309387	0.221745	-0.455091	0.0128453	0.364526
12.5628	0.0540049	-0.00509793	0.809746	0.168258	-0.147993	-0.242949	0.302446	-0.402327	0.0670109	0.375173
13.0653	0.0836355	0.0269334	0.864114	0.20996	-0.105898	-0.16442	0.380224	-0.34917	0.118172	0.376358
13.5678	0.113082	0.0732245	0.927518	0.232051	-0.0803733	-0.106838	0.439803	-0.287952	0.163814	0.380192
14.0704	0.129164	0.0959997	0.978123	0.266993	-0.0570602	-0.0349405	0.514014	-0.247797	0.205562	0.386551
14.5729	0.154817	0.130261	1.01563	0.282416	-0.0253147	0.0278977	0.570704	-0.198772	0.244705	0.385411
15.0754	0.159289	0.154741	1.0628	0.293159	-0.0151293	0.0827074	0.624606	-0.152274	0.276237	0.391834
15.5779	0.179811	0.170489	1.08366	0.310271	0.00832974	0.150772	0.687163	-0.123999	0.308312	0.393139
16.0804	0.175586	0.197208	1.11453	0.303379	0.0232866	0.196934	0.72767	-0.082374	0.332028	0.395983
16.5829	0.188986	0.200777	1.13352	0.306593	0.0281735	0.255177	0.780214	-0.0540035	0.35493	0.40083
17.0854	0.179207	0.219369	1.1408	0.301498	0.0477663	0.306689	0.826429	-0.0355613	0.373275	0.403287
17.5879	0.183365	0.222792	1.15905	0.282007	0.0471352	0.346988	0.859535	-0.00494822	0.386991	0.408751
18.0905	0.170717	0.223968	1.15243	0.276629	0.054651	0.401852	0.90826	0.00527342	0.399223	0.413752
18.593	0.164036	0.231274	1.15732	0.251198	0.0633926	0.434834	0.93779	0.0163307	0.407022	0.419246
19.0955	0.15024	0.217581	1.15165	0.228512	0.0560972	0.477667	0.970426	0.0330434	0.410652	0.426527
19.598	0.132206	0.220269	1.13576	0.211023	0.0662703	0.516552	1.00869	0.0282866	0.414882	0.433084
20.1005	0.117744	0.203244	1.13213	0.174113	0.0615445	0.541486	1.02679	0.0337487	0.41135	0.441744
20.603	0.0891759	0.190074	1.10505	0.153022	0.057591	0.582107	1.06008	0.0352854	0.409049	0.449961
21.1055	0.0732619	0.177052	1.09092	0.122837	0.0638323	0.601587	1.08305	0.0206895	0.404154	0.458973
21.608	0.0361602	0.146988	1.0676	0.0865426	0.0510274	0.628609	1.09786	0.0210364	0.391977	0.469724
22.1106	0.016977	0.132825	1.03563	0.0664518	0.0541897	0.6548	1.12723	0.00821456	0.38704	0.477926
22.6131	-0.0259147	0.0964301	1.01731	0.0288175	0.0506096	0.664872	1.1362	-0.0108246	0.369688	0.491071
23.1156	-0.0506937	0.0697383	0.977086	0.00215566	0.0399708	0.691599	1.15341	-0.0163795	0.358361	0.499327
23.6181	-0.0964853	0.0374974	0.951189	-0.0198374	0.0460845	0.698694	1.17246	-0.0406464	0.34362	0.512401
24.1206	-0.129021	-0.00570897	0.917491	-0.0550127	0.0342032	0.711026	1.17444	-0.0599268	0.323436	0.522935
24.6231	-0.175275	-0.034657	0.876583	-0.0698087	0.0332741	0.725858	1.19372	-0.0726159	0.309635	0.534044
25.1256	-0.216903	-0.0855156	0.850581	-0.0941703	0.0352048	0.722926	1.19947	-0.103738	0.288482	0.546979
25.6281	-0.262094	-0.121285	0.804114	-0.117115	0.0237214	0.737278	1.20269	-0.121055	0.268281	0.557183
26.1307	-0.312843	-0.167034	0.773239	-0.12403	0.0317587	0.73403	1.21857	-0.141449	0.25153	0.570419
26.6332	-0.356572	-0.215977	0.735874	-0.14665	0.0265392	0.73353	1.21435	-0.174041	0.227132	0.5816
27.1357	-0.414996	-0.253051	0.692584	-0.152992	0.0245388	0.738745	1.22301	-0.189145	0.208586	0.593914
27.6382	-0.457911	-0.308853	0.665308	-0.157694	0.0339661	0.724899	1.22961	-0.216109	0.189152	0.606114
28.1407	-0.521273	-0.345196	0.618789	-0.171293	0.0260779	0.728462	1.22332	-0.244988	0.164237	0.618201
28.6432	-0.564741	-0.394355	0.588857	-0.163807	0.0357247	0.71685	1.23522	-0.25881	0.149368	0.629905
29.1457	-0.629565	-0.438415	0.553495	-0.168479	0.0392342	0.705419	1.23117	-0.28912	0.125468	0.643195
29.6482	-0.675237	-0.473868	0.513199	-0.167025	0.0370351	0.702808	1.2302	-0.310373	0.107092	0.65302
30.1508	-0.73809	-0.523036	0.489785	-0.153063	0.0518822	0.680384	1.239	-0.324057	0.0903507	0.667843
30.6533	-0.78741	-0.550401	0.448101	-0.15444	0.0488852	0.67515	1.22907	-0.353029	0.0694907	0.67638
31.1558	-0.845642	-0.592299	0.42376	-0.137229	0.0572928	0.657654	1.23555	-0.365042	0.0542555	0.690384
31.6583	-0.899344	-0.621735	0.394836	-0.123307	0.0677937	0.63787	1.23598	-0.379459	0.0390799	0.700752
32.1608	-0.951549	-0.646921	0.361714	-0.115026	0.0647869	0.62988	1.22824	-0.402655	0.0210588	0.710747
32.6633	-1.00927	-0.680034	0.34613	-0.0873649	0.080705	0.601876	1.23815	-0.406735	0.0104319	0.724555
33.1658	-1.05544	-0.69153	0.312991	-0.0747487	0.0822117	0.590428	1.23045	-0.422188	-0.00347808	0.731265
33.6683	-1.11567	-0.718369	0.297724	-0.0523301	0.086599	0.569905	1.23098	-0.436688	-0.0172303	0.745277
34.1709	-1.15707	-0.727094	0.278506	-0.0221717	0.100967	0.544593	1.23757	-0.436211	-0.0226141	0.753096
34.6734	-1.21744	-0.736671	0.255616	-0.00641937	0.0970276	0.533624	1.22775	-0.451835	-0.0372939	0.763898
35.1759	-1.25628	-0.748064	0.250762	0.0290283	0.109758	0.502751	1.23658	-0.456723	-0.0415235	0.773704
35.6784	-1.31417	-0.740302	0.228859	0.0563827	0.114581	0.48718	1.23552	-0.455485	-0.0484289	0.783429
36.1809	-1.35302	-0.747494	0.225109	0.0818202	0.112999	0.465693	1.23116	-0.468991	-0.0565906	0.791607
36.6834	-1.40612	-0.732823	0.217678	0.123964	0.126996	0.436774	1.24241	-0.46508	-0.0570255	0.80336
37.1859	-1.4472	-0.724177	0.206519	0.149276	0.121789	0.424123	1.23501	-0.465366	-0.0625031	0.809677
37.6884	-1.49404	-0.71129	0.213212	0.18782	0.127377	0.391893	1.23986	-0.473307	-0.0648096	0.820826
38.191	-1.5386	-0.683695	0.202433	0.229122	0.133398	0.373094	1.24597	-0.462542	-0.0626028	0.829821
38.6935	-1.57881	-0.669586	0.209188	0.258131	0.125329	0.351462	1.23817	-0.464229	-0.0662923	0.837004
39.196	-1.62679	-0.632242	0.211595	0.30708	0.13531	0.319806	1.24923	-0.463218	-0.0624043	0.849355
39.6985	-1.66119	-0.605999	0.209466	0.34383	0.129674	0.305892	1.24613	-0.447983	-0.0600228	0.85557
40.201	-1.71122	-0.57033	0.224474	0.382817	0.126881	0.273292	1.24376	-0.448415	-0.059842	0.866902
40.7035	-1.74154	-0.526301	0.221293	0.435046	0.133033	0.252179	1.25291	-0.435936	-0.0511639	0.875734
41.206	-1.79112	-0.493537	0.235073	0.469905	0.120705	0.231779	1.24244	-0.417794	-0.0503187	0.88592
41.7085	-1.81942	-0.438703	0.244094	0.520951	0.125196	0.199624	1.24648	-0.412313	-0.0417617	0.894348
42.2111	-1.86547	-0.399363	0.248355	0.569821	0.121305	0.186971	1.24598	-0.387379	-0.0349722	0.907766
42.7136	-1.89356	-0.346331	0.269807	0.609606	0.112017	0.157876	1.23426	-0.366531	-0.0278571	0.913308
43.2161	-1.93311	-0.292125	0.273353	0.668679	0.118663	0.138987	1.23986	-0.350309	-0.0169999	0.928527
43.7186	-1.96205	-0.245616	0.294378	0.712426	0.107056	0.125322	1.22765	-0.314111	-0.00686738	0.93631
44.2211	-1.99296	-0.179934	0.311371	0.762742	0.108114	0.0994005	1.22026	-0.289743	0.00490657	0.946978
44.7236	-2.02284	-0.132173	0.324377	0.822167	0.110743	0.0950635	1.21999	-0.259752	0.019697	0.960995
45.2261	-2.04436	-0.0670468	0.355415	0.864867	0.101926	0.0776051	1.20134	-0.215484	0.0342836	0.967683
45.7286	-2.07424	-0.00746278	0.369281	0.925873	0.113615	0.06926	1.20003	-0.186103	0.0512825	0.983252
46.2312	-2.08713	0.0494479	0.40122	0.979913	0.112357	0.0708257	1.19064	-0.142065	0.0719014	0.992389
46.7337	-2.11533	0.121223	0.429633	1.02882	0.117897	0.0600412	1.17598	-0.0937112	0.0905696	1.00541
47.2362	-2.12184	0.17461	0.454304	1.09538	0.135635	0.0723821	1.17891	-0.0575413	0.11648	1.0175
47.7387	-2.14651	0.247367	0.497289	1.14468	0.139333	0.075066	1.16489	-0.00198619	0.140017	1.03174
48.2412	-2.14987	0.30799	0.523183	1.20498	0.164423	0.0850742	1.16284	0.0470798	0.168211	1.04231
48.7437	-2.16945	0.370774	0.567254	1.27007	0.185319	0.108687	1.16635	0.0916762	0.198835	1.06083
49.2462	-2.1731	0.441962	0.607873	1.32055	0.205805	0.118852	1.15675	0.154515	0.229151	1.07101
49.7487	-2.18666	0.495388	0.644636	1.39056	0.246093	0.151372	1.16808	0.202968	0.264055	1.08939
50.2513	-2.19331	0.567662	0.699646	1.44903	0.271696	0.17563	1.16941	0.25683	0.299574	1.10468
50.7538	-2.20088	0.621581	0.737162	1.50604	0.313046	0.202505	1.17128	0.321823	0.334069	1.11889
51.2563	-2.2121	0.681721	0.792366	1.57669	0.357526	0.243431	1.18848	0.369513	0.374702	1.13922
51.7588	-2.2149	0.742211	0.843398	1.6272	0.39176	0.26706	1.18789	0.430566	0.409398	1.1524
52.2613	-2.23097	0.78687	0.8895	1.68997	0.446634	0.309056	1.20203	0.491446	0.448068	1.17223
52.7638	-2.23135	0.847771	0.952766	1.74975	0.487386	0.342007	1.21578	0.537743	0.487732	1.18838
53.2663	-2.25134	0.885979	0.996979	1.79458	0.533627	0.371295	1.21798	0.600534	0.518703	1.20607
53.7688	-2.25227	0.934551	1.05738	1.85568	0.589292	0.413894	1.23951	0.651563	0.561199	1.22286
54.2714	-2.27438	0.976116	1.11187	1.89814	0.627518	0.435843	1.24612	0.695754	0.589621	1.24236
54.7739	-2.27888	1.0066	1.15962	1.94064	0.683568	0.472483	1.25658	0.753784	0.624299	1.25568
55.2764	-2.30103	1.0501	1.22297	1.99012	0.73038	0.500825	1.27756	0.792425	0.657919	1.27812
55.7789	-2.31151	1.06993	1.26553	2.01717	0.772325	0.52105	1.28034	0.834321	0.681145	1.29007
56.2814	-2.33193	1.10414	1.32301	2.05744	0.82909	0.555353	1.29989	0.882305	0.714913	1.31016
56.7839	-2.34968	1.12547	1.37333	2.08812	0.865896	0.56813	1.31365	0.909677	0.736822	1.32646
57.2864	-2.36743	1.1424	1.41592	2.10675	0.914474	0.59338	1.31912	0.948903	0.759189	1.34009
57.7889	-2.39237	1.16849	1.47335	2.13982	0.961281	0.613068	1.34199	0.983842	0.786183	1.3608
58.2915	-2.40758	1.17308	1.50919	2.15134	0.994209	0.622026	1.34661	1.0037	0.799071	1.37147
58.794	-2.43825	1.19523	1.55945	2.16767	1.04446	0.647009	1.35847	1.03946	0.821687	1.3907
59.2965	-2.45208	1.20046	1.60193	2.18681	1.07685	0.651608	1.37521	1.06164	0.837804	1.40353
59.799	-2.48595	1.20878	1.63615	2.18591	1.11265	0.667454	1.37392	1.07921	0.847265	1.41871
60.3015	-2.50019	1.22166	1.68473	2.201	1.1549	0.681821	1.38968	1.11088	0.868061	1.43237
60.804	-2.53422	1.2173	1.71109	2.20311	1.17755	0.684017	1.39374	1.12411	0.872089	1.44726
61.3065	-2.55075	1.23164	1.75139	2.19919	1.21654	0.704405	1.39271	1.14448	0.8862	1.45749
61.809	-2.582	1.2263	1.78327	2.20875	1.24386	0.706331	1.40565	1.17191	0.895508	1.47401
62.3116	-2.60225	1.23063	1.80637	2.197	1.26543	0.717909	1.39824	1.18209	0.899428	1.48195
62.8141	-2.62854	1.23387	1.84341	2.19573	1.30024	0.731854	1.40166	1.20829	0.910813	1.49596
63.3166	-2.65304	1.22525	1.8578	2.19392	1.31365	0.732019	1.40499	1.23173	0.91329	1.50639
63.8191	-2.6734	1.23409	1.88599	2.17643	1.33847	0.751665	1.3932	1.24464	0.918885	1.51449
64.3216	-2.70155	1.222	1.90557	2.17691	1.35994	0.754835	1.39936	1.27652	0.924199	1.52763
64.8241	-2.71638	1.22479	1.91639	2.162	1.36733	0.765544	1.39052	1.29629	0.925811	1.53242
65.3266	-2.74656	1.22058	1.94114	2.14734	1.39162	0.782238	1.38189	1.31543	0.929211	1.54428
65.8291	-2.75747	1.2106	1.94324	2.14418	1.39732	0.783756	1.38447	1.3495	0.931951	1.54916
66.3317	-2.78739	1.21463	1.9592	2.12131	1.40715	0.805438	1.36728	1.3658	0.931677	1.55851
66.8342	-2.79677	1.19791	1.96649	2.11384	1.42305	0.812879	1.36476	1.39119	0.934168	1.56273
67.3367	-2.824	1.19914	1.96508	2.10263	1.41998	0.825286	1.35791	1.42189	0.93349	1.57151
67.8392	-2.83439	1.18743	1.97763	2.08125	1.43414	0.846811	1.34021	1.43497	0.933505	1.57408
68.3417	-2.85693	1.17592	1.9676	2.07876	1.43672	0.851644	1.34026	1.46364	0.9322	1.58175
68.8442	-2.87034	1.17293	1.97156	2.0596	1.43508	0.876275	1.32288	1.48609	0.931758	1.58493
69.3467	-2.88704	1.15088	1.96688	2.04668	1.44719	0.888591	1.31062	1.49733	0.927641	1.5891
69.8492	-2.90441	1.14762	1.95355	2.04208	1.43881	0.90245	1.30557	1.52534	0.926376	1.59416
70.3518	-2.91523	1.12639	1.95405	2.01958	1.44336	0.927569	1.28188	1.53773	0.921916	1.59537
70.8543	-2.93617	1.11103	1.9318	2.0149	1.44489	0.934038	1.27493	1.549	0.915552	1.60028
71.3568	-2.9422	1.09767	1.92334	2.00168	1.43383	0.958563	1.25879	1.57191	0.912948	1.60044
71.8593	-2.96515	1.06873	1.90595	1.98205	1.44036	0.972028	1.23577	1.57446	0.901774	1.60425
72.3618	-2.96841	1.05757	1.87976	1.97858	1.42857	0.982559	1.22828	1.5855	0.896552	1.60252
72.8643	-2.99108	1.02532	1.86718	1.95543	1.42189	1.00523	1.20116	1.59806	0.885399	1.60647
73.3668	-2.99405	1.00423	1.83171	1.94137	1.4207	1.00682	1.18298	1.5917	0.873183	1.60189
73.8693	-3.014	0.978669	1.80987	1.92928	1.40054	1.02363	1.16684	1.59974	0.86182	1.60481
74.3719	-3.01901	0.942813	1.77883	1.89974	1.39716	1.03048	1.13375	1.59788	0.845206	1.59974
74.8744	-3.03427	0.92213	1.73875	1.88722	1.38072	1.03001	1.11774	1.58446	0.828346	1.59821
75.3769	-3.04291	0.879449	1.71182	1.85998	1.3595	1.04255	1.08758	1.58564	0.810452	1.59464
75.8794	-3.05243	0.852059	1.66155	1.82906	1.35006	1.03277	1.05421	1.56829	0.786947	1.58814
76.3819	-3.06522	0.814101	1.62432	1.80938	1.3183	1.03575	1.0323	1.55007	0.764874	1.58427
76.8844	-3.06923	0.771907	1.57725	1.76748	1.29775	1.03095	0.988952	1.54076	0.738226	1.57511
77.3869	-3.08552	0.740482	1.52061	1.73658	1.27101	1.01537	0.956887	1.50981	0.708154	1.56873
77.8894	-3.08544	0.687971	1.47646	1.70105	1.22946	1.0139	0.920663	1.48788	0.678994	1.55744
78.392	-3.10338	0.652857	1.40858	1.64996	1.20226	0.989796	0.869449	1.46491	0.641804	1.54898
78.8945	-3.10119	0.601587	1.35338	1.61441	1.15317	0.975858	0.833764	1.42347	0.606807	1.53414
79.397	-3.11806	0.551832	1.28806	1.55961	1.10652	0.956548	0.77924	1.39649	0.565031	1.52414
79.8995	-3.11574	0.506615	1.21319	1.50497	1.06123	0.923237	0.724883	1.35755	0.521993	1.50563
80.402	-3.12854	0.442428	1.15072	1.45673	0.994076	0.904702	0.676785	1.30834	0.475655	1.49266
80.9045	-3.1276	0.395123	1.06486	1.38627	0.940645	0.8637	0.606718	1.2725	0.425277	1.47188
81.407	-3.13385	0.326861	0.991949	1.32891	0.870587	0.830003	0.549521	1.21646	0.372555	1.45386
81.9095	-3.13496	0.265034	0.909357	1.26155	0.793982	0.793492	0.482491	1.16038	0.316416	1.43203
82.4121	-3.13328	0.200636	0.817942	1.18239	0.726227	0.74029	0.404003	1.1105	0.256089	1.40773
82.9146	-3.13602	0.121188	0.739421	1.11686	0.634604	0.702485	0.339251	1.0379	0.194461	1.3851
83.4171	-3.12636	0.0565861	0.638451	1.02946	0.55339	0.643498	0.253495	0.974141	0.127832	1.35476
83.9196	-3.12917	-0.0311026	0.55119	0.94636	0.464511	0.589567	0.172778	0.905959	0.0587612	1.32979
84.4221	-3.11257	-0.10739	0.455202	0.864703	0.361741	0.536368	0.0945356	0.819095	-0.011039	1.2957
84.9246	-3.11284	-0.1921	0.351599	0.76258	0.273389	0.465301	-0.00248926	0.745399	-0.0886457	1.26581
85.4271	-3.09093	-0.285356	0.261913	0.674938	0.164387	0.410867	-0.0836702	0.65683	-0.161377	1.22971
85.9296	-3.0855	-0.36614	0.151371	0.573058	0.0604558	0.338024	-0.176991	0.558757	-0.24337	1.19483
86.4322	-3.05996	-0.468455	0.0559567	0.464504	-0.0404099	0.268648	-0.274835	0.472336	-0.322777	1.15515
86.9347	-3.04576	-0.554367	-0.046377	0.367625	-0.158898	0.204193	-0.358965	0.36489	-0.403457	1.1179
87.4372	-3.01783	-0.652204	-0.154183	0.249196	-0.259851	0.121754	-0.46194	0.259575	-0.489436	1.0734
87.9397	-2.99249	-0.750021	-0.245976	0.140662	-0.372833	0.0574031	-0.552863	0.159749	-0.569547	1.03346
88.4422	-2.96242	-0.83763	-0.355761	0.0310038	-0.485774	-0.0213993	-0.642465	0.0397602	-0.654336	0.987827
88.9447	-2.92464	-0.941831	-0.447701	-0.0929608	-0.584282	-0.0975128	-0.743905	-0.067696	-0.737566	0.941617
89.4472	-2.89135	-1.02527	-0.54326	-0.198755	-0.698545	-0.16369	-0.825195	-0.177796	-0.815483	0.898645
89.9497	-2.84095	-1.12175	-0.640739	-0.317936	-0.794164	-0.246454	-0.917369	-0.300243	-0.89745	0.846906
90.4523	-2.80209	-1.20892	-0.718691	-0.434245	-0.888806	-0.30915	-1.00453	-0.404095	-0.971315	0.804323
90.9548	-2.73983	-1.28804	-0.810481	-0.537273	-0.986353	-0.381056	-1.07611	-0.517159	-1.04204	0.752906
91.4573	-2.6921	-1.37632	-0.880726	-0.655677	-1.05952	-0.450354	-1.16031	-0.629861	-1.11311	0.707473
91.9598	-2.61927	-1.44054	-0.950435	-0.755642	-1.14136	-0.504295	-1.22362	-0.723293	-1.16981	0.65899
92.4623	-2.55903	-1.51645	-1.01822	-0.855375	-1.20599	-0.572478	-1.28362	-0.827758	-1.22986	0.613091
92.9648	-2.47691	-1.57392	-1.06285	-0.959684	-1.25586	-0.618675	-1.3452	-0.917924	-1.27638	0.565929
93.4673	-2.40094	-1.62515	-1.11765	-1.04106	-1.31014	-0.668292	-1.38109	-0.992818	-1.31714	0.523155
93.9698	-2.31044	-1.67681	-1.14809	-1.13211	-1.33528	-0.715336	-1.42369	-1.07478	-1.35207	0.478338
94.4724	-2.21665	-1.70287	-1.17511	-1.21001	-1.36028	-0.742086	-1.45122	-1.13149	-1.37372	0.438983
94.9749	-2.11796	-1.73803	-1.19828	-1.27243	-1.37373	-0.780853	-1.46156	-1.1797	-1.39032	0.400411
95.4774	-2.00589	-1.74751	-1.19675	-1.34221	-1.36266	-0.796995	-1.4786	-1.22644	-1.39463	0.365199
95.9799	-1.89842	-1.75316	-1.2044	-1.38524	-1.35726	-0.811685	-1.46927	-1.24321	-1.39033	0.335558
96.4824	-1.76931	-1.75108	-1.18749	-1.42514	-1.32516	-0.82506	-1.4578	-1.25851	-1.37494	0.307045
96.9849	-1.65178	-1.72453	-1.16702	-1.45873	-1.28485	-0.814827	-1.44244	-1.26191	-1.35076	0.288742
97.4874	-1.50856	-1.7044	-1.14338	-1.46461	-1.24167	-0.815199	-1.40221	-1.23787	-1.31474	0.269833
97.9899	-1.38262	-1.65485	-1.09571	-1.47504	-1.17024	-0.794207	-1.37031	-1.21694	-1.26999	0.262519
98.4925	-1.22396	-1.60646	-1.05959	-1.46364	-1.10641	-0.768292	-1.32113	-1.17534	-1.2156	0.257313
98.995	-1.06263	-1.53397	-0.994564	-1.43589	-1.01404	-0.737406	-1.26009	-1.114	-1.14407	0.257131
99.4975	-0.955061	-1.45046	-0.926081	-1.40219	-0.914902	-0.693592	-1.19594	-1.0446	-1.07285	0.259452
100	-0.964982	-1.44414	-0.909206	-1.36061	-0.906018	-0.700095	-1.13595	-0.989166	-1.05127	0.248745

## Sheet: M1b_LeftLeg_NH
StancePhase	NEleL_Meas1	NEleL_Meas2	NEleL_Meas3	NEleL_Meas4	NEleL_Meas5	NEleL_Meas6	NEleL_Meas7	NEleL_Meas8	NEleL_Meas9	NEleL_Mean	NEleL_SD
0	-0.845137	-4.64918	-0.304165	-2.41425	-0.0696216	-2.23411	-2.7749	-1.2664	-2.58984	-1.90529	1.43989
0.502513	-0.978039	-4.82526	-0.483272	-2.66073	-0.223228	-2.45885	-2.91758	-1.4818	-2.80918	-2.0931	1.44992
1.00503	-1.13759	-5.0667	-0.731157	-2.89852	-0.46276	-2.69883	-3.17367	-1.68947	-3.03183	-2.32117	1.45891
1.50754	-1.28328	-5.28013	-0.961594	-3.10991	-0.687583	-2.91206	-3.40764	-1.87126	-3.22567	-2.52657	1.46382
2.01005	-1.41337	-5.47269	-1.17802	-3.32862	-0.895612	-3.12917	-3.62268	-2.06006	-3.42558	-2.72509	1.46955
2.51256	-1.54341	-5.66022	-1.39835	-3.53419	-1.10934	-3.33112	-3.8332	-2.23543	-3.6087	-2.91711	1.47142
3.01508	-1.66478	-5.83514	-1.61438	-3.73007	-1.3181	-3.53444	-4.03787	-2.40079	-3.78458	-3.10224	1.47249
3.51759	-1.77508	-5.99143	-1.81873	-3.92196	-1.51583	-3.72029	-4.22121	-2.56243	-3.95221	-3.27546	1.47151
4.0201	-1.88309	-6.14065	-2.02495	-4.09325	-1.71614	-3.8975	-4.39833	-2.70259	-4.09861	-3.43946	1.46729
4.52261	-1.973	-6.2656	-2.21187	-4.26078	-1.89783	-4.06488	-4.5579	-2.83877	-4.23985	-3.59005	1.46352
5.02513	-2.06438	-6.38303	-2.39911	-4.412	-2.07993	-4.2114	-4.69721	-2.95768	-4.36169	-3.7296	1.45494
5.52764	-2.13559	-6.47905	-2.56891	-4.54821	-2.24764	-4.35308	-4.82803	-3.06013	-4.46713	-3.8542	1.44748
6.03015	-2.20766	-6.5611	-2.72994	-4.67894	-2.40485	-4.47147	-4.93393	-3.15616	-4.56456	-3.96762	1.43641
6.53266	-2.26331	-6.63009	-2.88171	-4.78797	-2.55758	-4.57993	-5.02575	-3.22837	-4.63822	-4.06588	1.42468
7.03518	-2.31525	-6.678	-3.01458	-4.89186	-2.69048	-4.67366	-5.10404	-3.29408	-4.70358	-4.15172	1.41201
7.53769	-2.35867	-6.71971	-3.14479	-4.98185	-2.82315	-4.74752	-5.15801	-3.34436	-4.75438	-4.22582	1.39691
8.0402	-2.39216	-6.73891	-3.25254	-5.05671	-2.93719	-4.81561	-5.20421	-3.37764	-4.78616	-4.28457	1.38219
8.54271	-2.42572	-6.75215	-3.35667	-5.12891	-3.04495	-4.86073	-5.23175	-3.40765	-4.81402	-4.33584	1.36518
9.04523	-2.44468	-6.74923	-3.44388	-5.18222	-3.1443	-4.89955	-5.24272	-3.41724	-4.82253	-4.37182	1.34823
9.54774	-2.46945	-6.73491	-3.51985	-5.23205	-3.22774	-4.92356	-5.24851	-3.42299	-4.8226	-4.40018	1.32981
10.0503	-2.47916	-6.71448	-3.58893	-5.27285	-3.31167	-4.93313	-5.23449	-3.41961	-4.81659	-4.41899	1.31161
10.5528	-2.49543	-6.6775	-3.63927	-5.30056	-3.37715	-4.93922	-5.21486	-3.4026	-4.79332	-4.42666	1.29172
11.0553	-2.50113	-6.6412	-3.68936	-5.3297	-3.44217	-4.92628	-5.18827	-3.38816	-4.77053	-4.43076	1.27311
11.5578	-2.50935	-6.58933	-3.72025	-5.34387	-3.49674	-4.91299	-5.14704	-3.35886	-4.73623	-4.42385	1.25248
12.0603	-2.5149	-6.53747	-3.74943	-5.35666	-3.54213	-4.88694	-5.10835	-3.32946	-4.69387	-4.41325	1.23321
12.5628	-2.51649	-6.47797	-3.76723	-5.36505	-3.58825	-4.85378	-5.05931	-3.29737	-4.65355	-4.39767	1.2133
13.0653	-2.5235	-6.41246	-3.77599	-5.36194	-3.61895	-4.81982	-5.00573	-3.25485	-4.59968	-4.37477	1.19293
13.5678	-2.52107	-6.3493	-3.784	-5.36307	-3.65426	-4.77191	-4.95623	-3.21955	-4.54836	-4.35197	1.1745
14.0704	-2.52906	-6.27531	-3.77697	-5.35204	-3.67812	-4.72898	-4.89628	-3.17387	-4.49361	-4.32269	1.15357
14.5729	-2.52599	-6.20891	-3.77484	-5.3402	-3.70036	-4.67509	-4.84218	-3.1303	-4.4304	-4.29203	1.13621
15.0754	-2.53327	-6.13349	-3.7591	-5.32718	-3.72236	-4.62081	-4.78819	-3.08894	-4.37414	-4.26083	1.11602
15.5779	-2.53277	-6.06301	-3.74533	-5.3033	-3.73407	-4.56671	-4.72939	-3.03906	-4.30821	-4.22465	1.09888
16.0804	-2.53772	-5.99174	-3.72677	-5.28533	-3.75345	-4.5034	-4.68149	-2.99936	-4.24336	-4.1914	1.08059
16.5829	-2.54172	-5.91797	-3.70219	-5.25754	-3.76155	-4.44823	-4.62865	-2.95259	-4.1812	-4.15463	1.06319
17.0854	-2.54377	-5.85227	-3.68282	-5.22901	-3.77478	-4.3831	-4.57995	-2.90869	-4.10948	-4.11821	1.04723
17.5879	-2.55215	-5.77881	-3.65195	-5.20218	-3.78544	-4.32291	-4.53915	-2.87044	-4.04598	-4.08322	1.02977
18.0905	-2.55214	-5.71629	-3.63007	-5.16505	-3.79176	-4.26222	-4.49227	-2.82448	-3.97731	-4.04573	1.01576
18.593	-2.5629	-5.64797	-3.59915	-5.13507	-3.8057	-4.19671	-4.45618	-2.79002	-3.90682	-4.01117	0.999142
19.0955	-2.56276	-5.58561	-3.5724	-5.09754	-3.80947	-4.14056	-4.41997	-2.75066	-3.8441	-3.9759	0.986129
19.598	-2.57297	-5.52552	-3.54569	-5.05903	-3.82257	-4.07543	-4.38208	-2.71355	-3.77255	-3.94104	0.971478
20.1005	-2.57483	-5.46288	-3.51427	-5.02469	-3.82986	-4.01943	-4.35487	-2.68411	-3.70875	-3.90819	0.9587
20.603	-2.58194	-5.41036	-3.49169	-4.98052	-3.83838	-3.96157	-4.32089	-2.64675	-3.6457	-3.87531	0.946525
21.1055	-2.58715	-5.35041	-3.45927	-4.94422	-3.85142	-3.9034	-4.29219	-2.62075	-3.57848	-3.84303	0.933994
21.608	-2.59014	-5.30181	-3.43731	-4.90249	-3.85634	-3.85436	-4.26759	-2.59113	-3.52276	-3.81377	0.923817
22.1106	-2.59855	-5.24864	-3.40868	-4.85922	-3.87147	-3.79775	-4.23571	-2.56212	-3.46104	-3.78258	0.912181
22.6131	-2.5983	-5.20033	-3.38381	-4.82214	-3.87759	-3.75304	-4.21336	-2.54176	-3.405	-3.75504	0.902987
23.1156	-2.60828	-5.1557	-3.3613	-4.77557	-3.88902	-3.70456	-4.18647	-2.51272	-3.35566	-3.7277	0.892763
23.6181	-2.60712	-5.10695	-3.33308	-4.73697	-3.89976	-3.65972	-4.15786	-2.4939	-3.30067	-3.69956	0.883822
24.1206	-2.61631	-5.06862	-3.31467	-4.69474	-3.90522	-3.62207	-4.13672	-2.47226	-3.25843	-3.67656	0.87477
24.6231	-2.61701	-5.0219	-3.28608	-4.64997	-3.91867	-3.57853	-4.10613	-2.44902	-3.21438	-3.64908	0.865954
25.1256	-2.62344	-4.98507	-3.26695	-4.61275	-3.92126	-3.54805	-4.08096	-2.43488	-3.1726	-3.62733	0.857273
25.6281	-2.62798	-4.94361	-3.24175	-4.56615	-3.93157	-3.51206	-4.05589	-2.41136	-3.1421	-3.60361	0.848515
26.1307	-2.63107	-4.90433	-3.21798	-4.52695	-3.93592	-3.48339	-4.02324	-2.39676	-3.10565	-3.58059	0.839614
26.6332	-2.63984	-4.86884	-3.19728	-4.48567	-3.93876	-3.45932	-3.99902	-2.38056	-3.08046	-3.56108	0.830327
27.1357	-2.6408	-4.82666	-3.16869	-4.44057	-3.94563	-3.43191	-3.96707	-2.36112	-3.0581	-3.53784	0.82109
27.6382	-2.65259	-4.79412	-3.14961	-4.404	-3.94216	-3.4176	-3.93446	-2.3517	-3.03407	-3.52003	0.810553
28.1407	-2.654	-4.75189	-3.11953	-4.35825	-3.94722	-3.3967	-3.90668	-2.33317	-3.02355	-3.499	0.800691
28.6432	-2.66668	-4.71747	-3.09717	-4.31911	-3.94246	-3.38609	-3.86837	-2.3228	-3.00808	-3.48092	0.788893
29.1457	-2.67146	-4.67851	-3.06937	-4.27955	-3.94042	-3.3769	-3.83627	-2.31277	-2.99997	-3.4628	0.777641
29.6482	-2.68313	-4.63911	-3.0407	-4.2351	-3.9378	-3.36712	-3.80128	-2.29852	-2.99884	-3.44462	0.76513
30.1508	-2.69339	-4.60411	-3.01638	-4.2002	-3.92774	-3.36881	-3.75989	-2.2955	-2.99251	-3.42873	0.752015
30.6533	-2.70343	-4.56069	-2.98318	-4.15681	-3.92544	-3.36335	-3.72641	-2.28429	-2.99909	-3.41141	0.738854
31.1558	-2.71964	-4.52691	-2.96073	-4.11936	-3.91178	-3.36988	-3.68359	-2.28062	-3.00292	-3.39727	0.72432
31.6583	-2.72912	-4.48355	-2.92919	-4.0835	-3.90469	-3.37435	-3.64238	-2.27953	-3.00872	-3.38167	0.709986
32.1608	-2.75006	-4.44707	-2.90678	-4.04206	-3.89272	-3.38102	-3.60425	-2.27361	-3.02429	-3.3691	0.694662
32.6633	-2.7614	-4.40772	-2.88381	-4.01119	-3.878	-3.39635	-3.55625	-2.28007	-3.03239	-3.35635	0.679011
33.1658	-2.78481	-4.36677	-2.86241	-3.97292	-3.86881	-3.40475	-3.51603	-2.27967	-3.05022	-3.34515	0.662763
33.6683	-2.80075	-4.33217	-2.85161	-3.93988	-3.8494	-3.42563	-3.47114	-2.28623	-3.06825	-3.33612	0.646311
34.1709	-2.82446	-4.28892	-2.83591	-3.9104	-3.8394	-3.44128	-3.42246	-2.29778	-3.08266	-3.32703	0.628798
34.6734	-2.84683	-4.2563	-2.83624	-3.87466	-3.82174	-3.46168	-3.38174	-2.30429	-3.10774	-3.32125	0.611817
35.1759	-2.86976	-4.21543	-2.83237	-3.84997	-3.80726	-3.48708	-3.33155	-2.32429	-3.12493	-3.31585	0.593505
35.6784	-2.89867	-4.18117	-2.84032	-3.81877	-3.79548	-3.50647	-3.28628	-2.33917	-3.14683	-3.31257	0.575705
36.1809	-2.92128	-4.14642	-2.85176	-3.79144	-3.77728	-3.53749	-3.24323	-2.3605	-3.1721	-3.31128	0.557628
36.6834	-2.95498	-4.10942	-2.86486	-3.76902	-3.76955	-3.5606	-3.19279	-2.38918	-3.18919	-3.31107	0.539
37.1859	-2.97895	-4.08092	-2.88998	-3.73932	-3.75277	-3.59037	-3.15265	-2.41281	-3.21574	-3.31261	0.521756
37.6884	-3.01453	-4.04399	-2.90893	-3.72045	-3.74391	-3.62084	-3.10754	-2.45063	-3.23587	-3.3163	0.503106
38.191	-3.04183	-4.0186	-2.94204	-3.69583	-3.73342	-3.64663	-3.06291	-2.48508	-3.25487	-3.32013	0.486642
38.6935	-3.07633	-3.98664	-2.96949	-3.67344	-3.72095	-3.68185	-3.02691	-2.52511	-3.27983	-3.32673	0.469337
39.196	-3.10809	-3.96099	-3.00459	-3.65718	-3.71692	-3.70719	-2.98278	-2.57441	-3.29414	-3.33403	0.453451
39.6985	-3.13961	-3.9374	-3.04173	-3.63283	-3.7041	-3.74031	-2.94731	-2.61839	-3.31502	-3.34186	0.438763
40.201	-3.17529	-3.9111	-3.07602	-3.61893	-3.70227	-3.76992	-2.91312	-2.67645	-3.33278	-3.35288	0.423959
40.7035	-3.20351	-3.89537	-3.12016	-3.60035	-3.69524	-3.79672	-2.87433	-2.73238	-3.34437	-3.36249	0.412234
41.206	-3.24083	-3.87172	-3.15485	-3.58243	-3.69181	-3.83008	-2.84697	-2.79223	-3.36377	-3.37497	0.400351
41.7085	-3.26681	-3.86017	-3.2002	-3.57186	-3.69378	-3.85284	-2.81342	-2.86224	-3.37294	-3.38825	0.391005
42.2111	-3.30242	-3.84372	-3.23808	-3.5527	-3.69	-3.88396	-2.78315	-2.9261	-3.38493	-3.40056	0.383989
42.7136	-3.32779	-3.83274	-3.27915	-3.54346	-3.69863	-3.90804	-2.75967	-3.00281	-3.39831	-3.41674	0.377527
43.2161	-3.35859	-3.82572	-3.32103	-3.53087	-3.70025	-3.93167	-2.72799	-3.07801	-3.40244	-3.43073	0.375154
43.7186	-3.3846	-3.81487	-3.35603	-3.51745	-3.71078	-3.95872	-2.70604	-3.15481	-3.4151	-3.44649	0.374051
44.2211	-3.40902	-3.81546	-3.3991	-3.51256	-3.7228	-3.97579	-2.6822	-3.24186	-3.42081	-3.4644	0.374907
44.7236	-3.4359	-3.80791	-3.43057	-3.49891	-3.73375	-4.00141	-2.65502	-3.32169	-3.42571	-3.47899	0.380314
45.2261	-3.45454	-3.81175	-3.47019	-3.49449	-3.75607	-4.01762	-2.63787	-3.41249	-3.43701	-3.49911	0.385448
45.7286	-3.48127	-3.81173	-3.50255	-3.48804	-3.77156	-4.03631	-2.61243	-3.50218	-3.43893	-3.51611	0.395005
46.2312	-3.49643	-3.81562	-3.53587	-3.47911	-3.79983	-4.05572	-2.59195	-3.59107	-3.44935	-3.53499	0.406887
46.7337	-3.52113	-3.82505	-3.57176	-3.47925	-3.82598	-4.06758	-2.57559	-3.69011	-3.45888	-3.55726	0.418769
47.2362	-3.53585	-3.82969	-3.6002	-3.47007	-3.85676	-4.08857	-2.55177	-3.78137	-3.46557	-3.57554	0.436285
47.7387	-3.55682	-3.84678	-3.63861	-3.46834	-3.89608	-4.10012	-2.53903	-3.88205	-3.48379	-3.60129	0.452503
48.2412	-3.57374	-3.85646	-3.66729	-3.46505	-3.93117	-4.11848	-2.52304	-3.98288	-3.49596	-3.62378	0.471681
48.7437	-3.59051	-3.87752	-3.70533	-3.4568	-3.98091	-4.1365	-2.50756	-4.08159	-3.51604	-3.65031	0.49387
49.2462	-3.61077	-3.89703	-3.73985	-3.4572	-4.02641	-4.15175	-2.50312	-4.19131	-3.54231	-3.67997	0.513943
49.7487	-3.62444	-3.92009	-3.77618	-3.44768	-4.08221	-4.17722	-2.49224	-4.29395	-3.56471	-3.70875	0.539272
50.2513	-3.64748	-3.95151	-3.81901	-3.44391	-4.14283	-4.19502	-2.4915	-4.40525	-3.60101	-3.74417	0.563139
50.7538	-3.66053	-3.97875	-3.85572	-3.44023	-4.20359	-4.22393	-2.49544	-4.51836	-3.63508	-3.77907	0.588187
51.2563	-3.68468	-4.02059	-3.90485	-3.43089	-4.27793	-4.25162	-2.49633	-4.62813	-3.67353	-3.81873	0.616418
51.7588	-3.70031	-4.05737	-3.94637	-3.43199	-4.34681	-4.28165	-2.51148	-4.74874	-3.72224	-3.86077	0.641991
52.2613	-3.72408	-4.10667	-3.99749	-3.42527	-4.42851	-4.32177	-2.5237	-4.86187	-3.76521	-3.90606	0.671099
52.7638	-3.74521	-4.15799	-4.04722	-3.4249	-4.509	-4.3566	-2.54106	-4.98087	-3.81969	-3.95362	0.699362
53.2663	-3.76842	-4.21357	-4.09745	-3.42804	-4.59243	-4.40534	-2.56925	-5.10116	-3.87466	-4.00559	0.726821
53.7688	-3.79684	-4.28072	-4.15512	-3.42617	-4.68364	-4.45137	-2.59222	-5.2149	-3.92822	-4.0588	0.756339
54.2714	-3.82116	-4.34469	-4.20535	-3.4367	-4.76825	-4.50355	-2.62795	-5.33702	-3.99284	-4.11528	0.782993
54.7739	-3.85701	-4.42459	-4.26709	-3.44158	-4.86422	-4.56287	-2.6663	-5.44995	-4.05036	-4.176	0.810283
55.2764	-3.8854	-4.50079	-4.32092	-3.45284	-4.95322	-4.61787	-2.70396	-5.5648	-4.11426	-4.2349	0.83677
55.7789	-3.92736	-4.58858	-4.38203	-3.47029	-5.04723	-4.6857	-2.75544	-5.67997	-4.18119	-4.30198	0.860847
56.2814	-3.96288	-4.67933	-4.44232	-3.48287	-5.14241	-4.74763	-2.80217	-5.78574	-4.2417	-4.36523	0.885406
56.7839	-4.00889	-4.77208	-4.50076	-3.50879	-5.23216	-4.81702	-2.85588	-5.89802	-4.31233	-4.43399	0.907462
57.2864	-4.05358	-4.87584	-4.567	-3.53069	-5.33045	-4.88898	-2.91697	-6.00084	-4.37692	-4.50459	0.928642
57.7889	-4.10222	-4.97424	-4.62472	-3.55809	-5.41883	-4.95766	-2.97222	-6.10322	-4.44246	-4.57263	0.948673
58.2915	-4.15657	-5.08607	-4.69321	-3.59338	-5.51405	-5.0371	-3.03958	-6.20674	-4.51389	-4.64895	0.967199
58.794	-4.20796	-5.19279	-4.75436	-3.62327	-5.60465	-5.10885	-3.10528	-6.30009	-4.57624	-4.71928	0.984138
59.2965	-4.27083	-5.30725	-4.82119	-3.66624	-5.69265	-5.18945	-3.17083	-6.39971	-4.6464	-4.79606	1.00052
59.799	-4.32665	-5.42352	-4.88869	-3.70609	-5.78498	-5.2688	-3.24721	-6.49114	-4.71342	-4.87228	1.01482
60.3015	-4.39584	-5.53788	-4.95303	-3.74965	-5.86692	-5.34688	-3.31657	-6.58091	-4.77634	-4.94711	1.02773
60.804	-4.45846	-5.66123	-5.02627	-3.8019	-5.95615	-5.43313	-3.39369	-6.67303	-4.84689	-5.02786	1.04068
61.3065	-4.53158	-5.77639	-5.09105	-3.84777	-6.03649	-5.51099	-3.47455	-6.75452	-4.90789	-5.10347	1.04946
61.809	-4.60284	-5.90151	-5.16651	-3.90565	-6.11784	-5.59813	-3.55002	-6.84148	-4.97275	-5.18408	1.06021
62.3116	-4.67819	-6.01986	-5.23615	-3.96107	-6.19925	-5.68024	-3.63702	-6.9211	-5.03785	-5.26341	1.06683
62.8141	-4.75826	-6.1416	-5.31046	-4.01808	-6.27265	-5.7627	-3.71955	-6.99724	-5.09463	-5.34169	1.07298
63.3166	-4.8352	-6.26373	-5.38731	-4.08416	-6.35307	-5.84931	-3.8035	-7.07632	-5.15891	-5.4235	1.07928
63.8191	-4.92207	-6.37999	-5.46012	-4.14284	-6.42308	-5.92687	-3.89553	-7.14426	-5.21503	-5.50109	1.08081
64.3216	-5.00089	-6.5029	-5.5427	-4.21185	-6.498	-6.01226	-3.97936	-7.21678	-5.2702	-5.58166	1.08553
64.8241	-5.09092	-6.61496	-5.61695	-4.27856	-6.56918	-6.08866	-4.07116	-7.28312	-5.32878	-5.66025	1.08542
65.3266	-5.1722	-6.73329	-5.70113	-4.34399	-6.63649	-6.1661	-4.16259	-7.34458	-5.37665	-5.73745	1.08625
65.8291	-5.26127	-6.84336	-5.7805	-4.41756	-6.70892	-6.24294	-4.24863	-7.4098	-5.43014	-5.8159	1.08659
66.3317	-5.3451	-6.95253	-5.86272	-4.4817	-6.77126	-6.31059	-4.34367	-7.46387	-5.47836	-5.88998	1.08404
66.8342	-5.42986	-7.06075	-5.94829	-4.55286	-6.84067	-6.38375	-4.43052	-7.52162	-5.52073	-5.96545	1.0839
67.3367	-5.51506	-7.15951	-6.02807	-4.6206	-6.90275	-6.44492	-4.51856	-7.57442	-5.56825	-6.0369	1.08072
67.8392	-5.5937	-7.26266	-6.11702	-4.68297	-6.96498	-6.50763	-4.60981	-7.62092	-5.60428	-6.10711	1.07877
68.3417	-5.67763	-7.35288	-6.19673	-4.75124	-7.02856	-6.56524	-4.69059	-7.67157	-5.64191	-6.17515	1.07649
68.8442	-5.74988	-7.44594	-6.28396	-4.8074	-7.0836	-6.61424	-4.77721	-7.71094	-5.6772	-6.23893	1.07358
69.3467	-5.82878	-7.5298	-6.36594	-4.86636	-7.14537	-6.6659	-4.85802	-7.75255	-5.70199	-6.30163	1.07177
69.8492	-5.8951	-7.60883	-6.44723	-4.92032	-7.19688	-6.70352	-4.93217	-7.79003	-5.7313	-6.35838	1.06965
70.3518	-5.96489	-7.68578	-6.53066	-4.96462	-7.25141	-6.74274	-5.01091	-7.81946	-5.74965	-6.41335	1.06818
70.8543	-6.02529	-7.74994	-6.60472	-5.0124	-7.30229	-6.77261	-5.07728	-7.85278	-5.76402	-6.46237	1.06728
71.3568	-6.08252	-7.81597	-6.68486	-5.04598	-7.34689	-6.79464	-5.14331	-7.87439	-5.77821	-6.50742	1.06703
71.8593	-6.13568	-7.86687	-6.7528	-5.07881	-7.39542	-6.81577	-5.20705	-7.89611	-5.77842	-6.54744	1.06698
72.3618	-6.17824	-7.91658	-6.8232	-5.10646	-7.43195	-6.82134	-5.25809	-7.91381	-5.78033	-6.58111	1.0682
72.8643	-6.22132	-7.95566	-6.88565	-5.12191	-7.47252	-6.82754	-5.31215	-7.92093	-5.77305	-6.61008	1.06929
73.3668	-6.24862	-7.98541	-6.9415	-5.14022	-7.50428	-6.82013	-5.3554	-7.93039	-5.7559	-6.63132	1.07117
73.8693	-6.27774	-8.01135	-6.99608	-5.14426	-7.53205	-6.80527	-5.39078	-7.92665	-5.73937	-6.64706	1.07387
74.3719	-6.29007	-8.02087	-7.03601	-5.1455	-7.55898	-6.7852	-5.42615	-7.9194	-5.70689	-6.65434	1.07613
74.8744	-6.30119	-8.02932	-7.07715	-5.1423	-7.57341	-6.74847	-5.44541	-7.90688	-5.67107	-6.65502	1.07999
75.3769	-6.29868	-8.02046	-7.10217	-5.12492	-7.59066	-6.71074	-5.46222	-7.88016	-5.62778	-6.64642	1.08336
75.8794	-6.28862	-8.00616	-7.12363	-5.10925	-7.59441	-6.65584	-5.47089	-7.85304	-5.56863	-6.63005	1.08762
76.3819	-6.27034	-7.97981	-7.13422	-5.07866	-7.5956	-6.59416	-5.46416	-7.81078	-5.50824	-6.604	1.09268
76.8844	-6.23743	-7.9395	-7.13226	-5.04193	-7.58981	-6.52328	-5.45637	-7.761	-5.43099	-6.56806	1.09747
77.3869	-6.20108	-7.89342	-7.12603	-5.00011	-7.57169	-6.4357	-5.43214	-7.70481	-5.34335	-6.52315	1.10398
77.8894	-6.1452	-7.82711	-7.1007	-4.94087	-7.55268	-6.3453	-5.39763	-7.63125	-5.24905	-6.46553	1.11018
78.392	-6.08742	-7.75635	-7.07265	-4.88066	-7.51622	-6.23495	-5.35738	-7.55495	-5.13373	-6.39937	1.1178
78.8945	-6.0094	-7.66597	-7.02605	-4.80401	-7.47697	-6.11839	-5.29668	-7.46231	-5.0129	-6.31919	1.12609
79.397	-5.92676	-7.56562	-6.97123	-4.71704	-7.42402	-5.98856	-5.23032	-7.3585	-4.8757	-6.22864	1.13497
79.8995	-5.82752	-7.45204	-6.90443	-4.62402	-7.35918	-5.84254	-5.1496	-7.24738	-4.7209	-6.12529	1.1454
80.402	-5.7177	-7.3201	-6.82089	-4.51065	-7.28809	-5.69162	-5.05053	-7.1159	-4.55977	-6.00836	1.15591
80.9045	-5.59739	-7.18114	-6.732	-4.39398	-7.19715	-5.51906	-4.94612	-6.97905	-4.37544	-5.88015	1.16811
81.407	-5.45991	-7.01916	-6.62157	-4.2604	-7.10214	-5.34138	-4.82023	-6.82466	-4.18098	-5.73671	1.18048
81.9095	-5.31754	-6.8505	-6.50653	-4.1133	-6.98779	-5.14735	-4.68228	-6.65534	-3.9734	-5.58156	1.194
82.4121	-5.15376	-6.66157	-6.37274	-3.96038	-6.86283	-4.9392	-4.53424	-6.47808	-3.74385	-5.41185	1.20812
82.9146	-4.98744	-6.45969	-6.22823	-3.78557	-6.72622	-4.72476	-4.36336	-6.27824	-3.50907	-5.22918	1.22266
83.4171	-4.7999	-6.24542	-6.07302	-3.60635	-6.56982	-4.48889	-4.18617	-6.07135	-3.25367	-5.03273	1.23796
83.9196	-4.60775	-6.01042	-5.89916	-3.41146	-6.40797	-4.25004	-3.99166	-5.84755	-2.98503	-4.82345	1.25331
84.4221	-4.39908	-5.76961	-5.72128	-3.2015	-6.2238	-3.99328	-3.77953	-5.60698	-2.7095	-4.60051	1.26923
84.9246	-4.18031	-5.50567	-5.52194	-2.98782	-6.03192	-3.72648	-3.56202	-5.36027	-2.41209	-4.36539	1.28481
85.4271	-3.95245	-5.23587	-5.3185	-2.75296	-5.82461	-3.4532	-3.32236	-5.09152	-2.11156	-4.11811	1.30109
85.9296	-3.70842	-4.94882	-5.09887	-2.5146	-5.60105	-3.16133	-3.07375	-4.81667	-1.79782	-3.85793	1.31619
86.4322	-3.46241	-4.64972	-4.86861	-2.26418	-5.37151	-2.87024	-2.81542	-4.52834	-1.47015	-3.58896	1.3322
86.9347	-3.19693	-4.34376	-4.63194	-1.9993	-5.12027	-2.56197	-2.53685	-4.22387	-1.14357	-3.3065	1.34674
87.4372	-2.93341	-4.01945	-4.37774	-1.73484	-4.86565	-2.25036	-2.25659	-3.91723	-0.799837	-3.01723	1.36094
87.9397	-2.65212	-3.69579	-4.12413	-1.45214	-4.59379	-1.93355	-1.96089	-3.59127	-0.455335	-2.71767	1.3752
88.4422	-2.37217	-3.35417	-3.85257	-1.16874	-4.31222	-1.60416	-1.65417	-3.26181	-0.108334	-2.40982	1.3864
88.9447	-2.0813	-3.01279	-3.58085	-0.879215	-4.02463	-1.28069	-1.34774	-2.92443	0.250651	-2.09789	1.39926
89.4472	-1.78748	-2.66236	-3.29917	-0.578181	-3.71978	-0.943308	-1.02455	-2.57365	0.600308	-1.77646	1.40801
89.9497	-1.49255	-2.30564	-3.01052	-0.284201	-3.41677	-0.611449	-0.702742	-2.22711	0.957923	-1.45478	1.41685
90.4523	-1.18947	-1.95224	-2.72348	0.0220838	-3.09754	-0.276956	-0.378034	-1.86698	1.31342	-1.12769	1.42407
90.9548	-0.89463	-1.58718	-2.42373	0.323527	-2.77802	0.0612295	-0.0434017	-1.50903	1.65854	-0.799188	1.42747
91.4573	-0.589036	-1.2332	-2.13287	0.622233	-2.45352	0.387752	0.280789	-1.15216	2.01033	-0.473298	1.43204
91.9598	-0.297256	-0.870348	-1.83144	0.926707	-2.12074	0.722539	0.611723	-0.788047	2.34536	-0.144611	1.43118
92.4623	0.00279939	-0.517304	-1.5375	1.21527	-1.79555	1.0418	0.939054	-0.43768	2.67598	0.17632	1.43057
92.9648	0.288817	-0.16689	-1.24359	1.50792	-1.45916	1.36044	1.25458	-0.0825019	3.00159	0.495689	1.42699
93.4673	0.575255	0.180964	-0.949894	1.78864	-1.13387	1.67191	1.57523	0.262627	3.30472	0.808397	1.42021
93.9698	0.851908	0.51257	-0.668982	2.05638	-0.805963	1.96684	1.87855	0.595926	3.60697	1.11047	1.41328
94.4724	1.11797	0.846516	-0.383154	2.32297	-0.482508	2.26277	2.17475	0.929093	3.88777	1.40846	1.4016
94.9749	1.38003	1.15717	-0.116623	2.56439	-0.171309	2.53415	2.46612	1.23889	4.15106	1.68932	1.38961
95.4774	1.62117	1.46592	0.151214	2.80119	0.142478	2.80187	2.73343	1.5447	4.40671	1.96319	1.3742
95.9799	1.86198	1.75458	0.402982	3.0194	0.434905	3.0515	2.99763	1.83355	4.63084	2.22082	1.35691
96.4824	2.07597	2.02863	0.64417	3.21546	0.72673	3.2819	3.24238	2.10123	4.84528	2.46242	1.33752
96.9849	2.28843	2.29152	0.877875	3.40483	1.0005	3.50548	3.46589	2.36299	5.03698	2.69272	1.31584
97.4874	2.47464	2.52665	1.08839	3.56265	1.26006	3.6984	3.6832	2.59449	5.19999	2.89872	1.29252
97.9899	2.65224	2.75599	1.29638	3.7096	1.51148	3.88508	3.87016	2.81468	5.35334	3.09433	1.26664
98.4925	2.80843	2.95061	1.47417	3.83482	1.73296	4.04349	4.04319	3.0132	5.4708	3.26352	1.24131
98.995	2.95756	3.14454	1.65392	3.94122	1.95719	4.19401	4.19947	3.20131	5.57514	3.42493	1.21033
99.4975	3.0883	3.31793	1.81646	4.02398	2.16823	4.32187	4.33673	3.34698	5.65648	3.56411	1.17779
100	3.11904	3.3851	1.87959	4.02272	2.27516	4.34033	4.43042	3.34937	5.66453	3.60736	1.15831

## Sheet: M1b_LeftLeg_NW
StancePhase	NDevL_Meas1	NDevL_Meas2	NDevL_Meas3	NDevL_Meas4	NDevL_Meas5	NDevL_Meas6	NDevL_Meas7	NDevL_Meas8	NDevL_Meas9	NDevL_Mean	NDevL_SD
0	-1.29835	-0.106616	-0.737725	-0.086019	-1.19101	-0.693838	-0.883786	-1.67266	-0.310207	-0.775579	0.548865
0.502513	-1.19903	-0.0244127	-0.617101	0.0578392	-1.08331	-0.567238	-0.801297	-1.50669	-0.154203	-0.65505	0.546799
1.00503	-1.04545	0.119101	-0.41776	0.185197	-0.885528	-0.417864	-0.629931	-1.35747	0.00977873	-0.493325	0.538986
1.50754	-0.923582	0.230802	-0.256449	0.323796	-0.724607	-0.276994	-0.488221	-1.19842	0.175898	-0.348641	0.535048
2.01005	-0.791109	0.354038	-0.0852735	0.448367	-0.552347	-0.14489	-0.334577	-1.05249	0.329039	-0.203249	0.529354
2.51256	-0.664308	0.473037	0.0815042	0.580518	-0.386429	0.00626686	-0.17782	-0.89961	0.497586	-0.0543618	0.526782
3.01508	-0.539228	0.587495	0.241995	0.714736	-0.224423	0.139778	-0.0315394	-0.745196	0.662654	0.0895858	0.524216
3.51759	-0.409785	0.712334	0.411117	0.833212	-0.0539871	0.284852	0.132296	-0.607005	0.818477	0.235723	0.521827
4.0201	-0.295574	0.817949	0.558674	0.967243	0.0957522	0.425797	0.282071	-0.454828	0.989858	0.376327	0.522758
4.52261	-0.168109	0.940623	0.720603	1.08281	0.259897	0.557277	0.433313	-0.32192	1.14266	0.516351	0.522062
5.02513	-0.0637538	1.0437	0.860058	1.20035	0.404424	0.701726	0.592682	-0.188794	1.30096	0.65015	0.525005
5.52764	0.0554327	1.15481	1.00419	1.31991	0.550471	0.824301	0.732511	-0.0553907	1.46076	0.783	0.52742
6.03015	0.152612	1.26019	1.13933	1.41937	0.693829	0.959576	0.884611	0.0565089	1.60195	0.907553	0.532136
6.53266	0.257702	1.35563	1.26086	1.5325	0.819005	1.08235	1.02853	0.17981	1.75718	1.0304	0.537023
7.03518	0.350088	1.46157	1.38949	1.62693	0.955962	1.19911	1.16068	0.283036	1.89593	1.14698	0.544276
7.53769	0.437744	1.5449	1.49195	1.71918	1.06784	1.32293	1.30556	0.382345	2.02981	1.25581	0.550864
8.0402	0.525745	1.6435	1.60643	1.81486	1.1879	1.42397	1.42968	0.483441	2.17059	1.36512	0.559879
8.54271	0.596218	1.72222	1.69787	1.88795	1.29571	1.53857	1.55621	0.561185	2.28744	1.46037	0.568939
9.04523	0.677766	1.80512	1.79065	1.97368	1.39336	1.63417	1.68376	0.650225	2.41355	1.55803	0.577444
9.54774	0.734642	1.88382	1.87671	2.04207	1.49816	1.72853	1.78994	0.721724	2.52855	1.64491	0.589469
10.0503	0.806052	1.94848	1.94653	2.10511	1.57867	1.82349	1.90784	0.787756	2.6284	1.72582	0.59656
10.5528	0.854616	2.02447	2.0259	2.17378	1.67236	1.89744	2.01047	0.859365	2.73839	1.80631	0.6093
11.0553	0.912303	2.07578	2.07914	2.21865	1.74672	1.98457	2.10304	0.908262	2.8233	1.87242	0.616555
11.5578	0.95719	2.14069	2.14504	2.2754	1.82083	2.0482	2.20402	0.969372	2.90973	1.94116	0.626381
12.0603	0.999418	2.18642	2.19112	2.31726	1.8949	2.11572	2.28016	1.01681	2.99218	1.99933	0.635128
12.5628	1.04265	2.23268	2.23755	2.35138	1.94993	2.17725	2.36064	1.05746	3.05169	2.05125	0.640834
13.0653	1.07057	2.27683	2.28196	2.39409	2.01895	2.22185	2.43536	1.1071	3.12202	2.10319	0.649494
13.5678	1.11093	2.3037	2.30954	2.41358	2.06448	2.27791	2.48924	1.13452	3.17134	2.14169	0.652943
14.0704	1.12845	2.34313	2.35029	2.44534	2.11849	2.30856	2.55415	1.17394	3.21391	2.18181	0.658898
14.5729	1.16242	2.35748	2.36674	2.46679	2.16385	2.34822	2.59855	1.20308	3.26063	2.2142	0.661384
15.0754	1.17482	2.38474	2.39691	2.48	2.19851	2.37634	2.63682	1.22357	3.28152	2.23925	0.664591
15.5779	1.19862	2.39577	2.41166	2.50604	2.24363	2.39425	2.68	1.2558	3.31164	2.26638	0.664944
16.0804	1.21051	2.40569	2.42599	2.5111	2.26527	2.42151	2.69826	1.26659	3.32939	2.28159	0.666869
16.5829	1.22216	2.41797	2.44328	2.52886	2.30127	2.4251	2.72503	1.28874	3.3334	2.29842	0.664775
17.0854	1.23573	2.41269	2.44339	2.54095	2.32097	2.44266	2.74244	1.30429	3.34865	2.3102	0.664331
17.5879	1.23632	2.42325	2.45967	2.54356	2.33998	2.44499	2.74445	1.30952	3.34036	2.31579	0.66264
18.0905	1.25066	2.41134	2.45363	2.56174	2.36282	2.4451	2.75924	1.32892	3.33716	2.3234	0.657199
18.593	1.24419	2.41308	2.46138	2.56024	2.3669	2.45147	2.75341	1.32812	3.33219	2.32344	0.657581
19.0955	1.25605	2.40353	2.45793	2.57018	2.38747	2.43802	2.74934	1.33759	3.30847	2.32318	0.648605
19.598	1.24793	2.39207	2.45267	2.57801	2.38737	2.44155	2.74964	1.34417	3.29961	2.32145	0.647539
20.1005	1.25356	2.38787	2.45486	2.57434	2.39638	2.42722	2.73004	1.33884	3.27337	2.31516	0.640469
20.603	1.24852	2.36612	2.43969	2.58781	2.40147	2.41834	2.72513	1.3497	3.24571	2.30916	0.633843
21.1055	1.24574	2.36271	2.44319	2.5827	2.39649	2.41164	2.71039	1.34207	3.22598	2.30232	0.630576
21.608	1.24597	2.33929	2.42707	2.5869	2.4063	2.39069	2.68849	1.34342	3.18525	2.29037	0.620416
22.1106	1.23552	2.32909	2.42468	2.59207	2.39556	2.38781	2.6813	1.34577	3.15856	2.28337	0.616666
22.6131	1.24001	2.31198	2.41603	2.58346	2.40162	2.36614	2.65534	1.33508	3.12317	2.27032	0.6082
23.1156	1.22551	2.29135	2.40459	2.59264	2.39691	2.35686	2.63842	1.34235	3.07907	2.25863	0.600727
23.6181	1.23078	2.28197	2.40534	2.58436	2.39291	2.34533	2.62415	1.3335	3.04975	2.24979	0.594225
24.1206	1.21731	2.2548	2.38935	2.58267	2.39869	2.32616	2.5946	1.33225	3.00072	2.23295	0.585923
24.6231	1.21929	2.24743	2.39441	2.58472	2.38834	2.32399	2.58267	1.33605	2.96089	2.22642	0.5773
25.1256	1.21133	2.2225	2.38331	2.57087	2.39844	2.3034	2.55862	1.32603	2.92192	2.21071	0.571375
25.6281	1.20742	2.20954	2.38567	2.57492	2.39287	2.30019	2.53312	1.33527	2.86794	2.20077	0.560408
26.1307	1.20698	2.19377	2.38697	2.56302	2.39802	2.28983	2.52048	1.33101	2.83147	2.19128	0.554084
26.6332	1.19745	2.17246	2.38443	2.55483	2.40523	2.27829	2.48931	1.33248	2.77994	2.17716	0.54566
27.1357	1.20337	2.16566	2.39835	2.55308	2.40353	2.28023	2.47115	1.34251	2.72999	2.17198	0.534903
27.6382	1.19142	2.14076	2.39607	2.53377	2.42083	2.26504	2.45143	1.33776	2.68939	2.15849	0.530832
28.1407	1.20001	2.13609	2.41609	2.53207	2.4203	2.26973	2.41983	1.35255	2.63005	2.15297	0.517925
28.6432	1.19041	2.11618	2.42299	2.51638	2.4375	2.26234	2.40583	1.3562	2.58647	2.14381	0.513773
29.1457	1.19729	2.10605	2.44173	2.50148	2.44801	2.25965	2.37656	1.36301	2.53511	2.13654	0.504532
29.6482	1.19433	2.09662	2.46344	2.49561	2.4581	2.26506	2.35015	1.38117	2.47698	2.13127	0.497109
30.1508	1.19652	2.07898	2.47881	2.47098	2.48111	2.25574	2.33265	1.38346	2.43421	2.12361	0.492644
30.6533	1.20207	2.07793	2.51278	2.46331	2.48737	2.26644	2.29673	1.40466	2.37279	2.12045	0.484737
31.1558	1.19945	2.05798	2.5292	2.44399	2.5141	2.26084	2.27579	1.41697	2.32178	2.11334	0.481878
31.6583	1.21221	2.05726	2.56597	2.42259	2.52631	2.26495	2.24808	1.42943	2.27173	2.11095	0.476989
32.1608	1.20759	2.04295	2.58965	2.41263	2.5463	2.27053	2.21163	1.45541	2.20801	2.10497	0.474976
32.6633	1.22367	2.03502	2.61943	2.38324	2.5699	2.26477	2.19082	1.46449	2.16223	2.10151	0.472511
33.1658	1.22151	2.03028	2.65193	2.36973	2.58108	2.27682	2.15192	1.49105	2.1019	2.09736	0.473042
33.6683	1.23624	2.01399	2.67122	2.34726	2.61066	2.26951	2.1196	1.51081	2.04446	2.09153	0.47175
34.1709	1.2406	2.01513	2.70654	2.31997	2.62053	2.27571	2.09148	1.52725	1.99652	2.08819	0.474531
34.6734	1.25061	1.99631	2.71939	2.30643	2.64432	2.27633	2.04629	1.5586	1.93112	2.08104	0.475282
35.1759	1.26323	1.99467	2.74734	2.2736	2.6611	2.26999	2.0173	1.57192	1.8824	2.07573	0.478534
35.6784	1.26796	1.98087	2.76063	2.25568	2.67221	2.27743	1.97715	1.60036	1.82648	2.06875	0.481769
36.1809	1.28738	1.96953	2.774	2.23229	2.69541	2.26437	1.93234	1.62377	1.76553	2.06051	0.485209
36.6834	1.28926	1.96341	2.7907	2.20219	2.69813	2.26738	1.90051	1.6401	1.72061	2.05248	0.490429
37.1859	1.3114	1.94244	2.79035	2.18845	2.71833	2.25844	1.84922	1.67205	1.65851	2.04324	0.493775
37.6884	1.3146	1.93911	2.80643	2.15661	2.72303	2.24786	1.80787	1.68505	1.60853	2.03212	0.501573
38.191	1.33449	1.91507	2.80009	2.13876	2.73099	2.24588	1.76577	1.71036	1.56044	2.02243	0.503954
38.6935	1.34285	1.90568	2.80756	2.11933	2.74286	2.22459	1.70898	1.73254	1.50088	2.00948	0.514048
39.196	1.35672	1.88583	2.80354	2.09152	2.73869	2.22064	1.66843	1.74414	1.46057	1.99668	0.517388
39.6985	1.37178	1.86453	2.79725	2.08219	2.75204	2.19983	1.61298	1.77191	1.40732	1.98443	0.525806
40.201	1.37856	1.85048	2.79786	2.0562	2.74484	2.18313	1.55727	1.78062	1.35919	1.96757	0.534079
40.7035	1.39861	1.81895	2.78012	2.0426	2.74876	2.16923	1.51126	1.79893	1.32171	1.95446	0.537917
41.206	1.40017	1.80525	2.78015	2.03091	2.74696	2.13939	1.44616	1.81657	1.26904	1.93718	0.550438
41.7085	1.42072	1.77128	2.75911	2.00882	2.73634	2.12665	1.39437	1.82097	1.23486	1.91924	0.553174
42.2111	1.42068	1.74993	2.75044	2.00629	2.73867	2.09413	1.3379	1.84222	1.195	1.90392	0.56392
42.7136	1.4362	1.72119	2.73373	1.98825	2.71917	2.07137	1.27122	1.84533	1.15255	1.88211	0.570586
43.2161	1.43794	1.6886	2.71228	1.97994	2.71563	2.04572	1.22097	1.85557	1.12753	1.86491	0.57658
43.7186	1.4441	1.66675	2.70093	1.97624	2.6975	2.0095	1.15457	1.86809	1.08742	1.84501	0.586014
44.2211	1.44905	1.62719	2.67027	1.95956	2.67942	1.98888	1.09361	1.86542	1.06153	1.82166	0.590475
44.7236	1.44465	1.6072	2.65823	1.96229	2.66661	1.94804	1.0399	1.88023	1.03896	1.80512	0.598165
45.2261	1.45153	1.57008	2.62705	1.95023	2.63547	1.9221	0.970012	1.87859	1.00729	1.77915	0.603463
45.7286	1.43886	1.54524	2.60663	1.94438	2.62159	1.88846	0.916992	1.88178	0.996429	1.76004	0.609037
46.2312	1.44406	1.51822	2.58206	1.94512	2.58762	1.85125	0.856836	1.89049	0.97429	1.73888	0.613153
46.7337	1.42771	1.48666	2.55073	1.93025	2.56281	1.82727	0.792304	1.88284	0.959299	1.71332	0.61861
47.2362	1.4269	1.4704	2.53288	1.9339	2.53488	1.78547	0.744096	1.89327	0.956058	1.69754	0.620939
47.7387	1.41168	1.43759	2.4958	1.92379	2.4968	1.76308	0.680165	1.88985	0.939323	1.6709	0.624634
48.2412	1.40187	1.42614	2.47832	1.91626	2.47428	1.73007	0.62743	1.88928	0.942293	1.65399	0.628306
48.7437	1.39072	1.40125	2.44479	1.91721	2.43183	1.70181	0.579662	1.89779	0.940242	1.63392	0.627951
49.2462	1.37177	1.38777	2.42078	1.90037	2.40685	1.68418	0.520171	1.88957	0.936591	1.61312	0.633202
49.7487	1.36461	1.37687	2.3972	1.90078	2.3726	1.65363	0.480571	1.8999	0.950235	1.5996	0.632084
50.2513	1.33962	1.36003	2.36549	1.88881	2.33997	1.64544	0.43259	1.89956	0.948471	1.58	0.634217
50.7538	1.33379	1.36176	2.35066	1.87586	2.31902	1.62474	0.386791	1.90012	0.960412	1.56813	0.637054
51.2563	1.30804	1.34734	2.31728	1.87328	2.28348	1.61585	0.356785	1.91315	0.974118	1.55437	0.634653
51.7588	1.29988	1.35435	2.30384	1.85164	2.27004	1.61306	0.312822	1.90936	0.977517	1.54361	0.639302
52.2613	1.27879	1.35067	2.27742	1.84611	2.24308	1.60199	0.285157	1.92386	0.999969	1.53412	0.637673
52.7638	1.2657	1.35596	2.25826	1.83057	2.22801	1.61276	0.260044	1.93065	1.00889	1.52787	0.638331
53.2663	1.25274	1.3673	2.24313	1.81123	2.21712	1.60889	0.228041	1.93562	1.02319	1.52081	0.640806
53.7688	1.23481	1.37028	2.21744	1.80451	2.19828	1.62157	0.217457	1.95521	1.04649	1.51845	0.637546
54.2714	1.23035	1.39362	2.21033	1.77847	2.19976	1.63416	0.197346	1.95712	1.05381	1.51722	0.63993
54.7739	1.21076	1.40064	2.18443	1.7675	2.18446	1.64284	0.185114	1.97549	1.07847	1.51441	0.637697
55.2764	1.21231	1.42784	2.17717	1.74967	2.18717	1.66984	0.18671	1.98824	1.09506	1.52156	0.63569
55.7789	1.19612	1.44651	2.15925	1.72595	2.18423	1.68042	0.176144	1.99572	1.10817	1.51917	0.635428
56.2814	1.19966	1.47055	2.14555	1.71754	2.18066	1.7099	0.185152	2.01913	1.13634	1.52939	0.630999
56.7839	1.19171	1.50291	2.13902	1.6909	2.19064	1.73225	0.193194	2.02435	1.14732	1.5347	0.629186
57.2864	1.19376	1.52322	2.11981	1.67878	2.18402	1.75491	0.198072	2.04386	1.1712	1.54085	0.62522
57.7889	1.19669	1.56362	2.12066	1.66391	2.198	1.79028	0.223147	2.06022	1.19541	1.55688	0.621234
58.2915	1.19617	1.58601	2.10345	1.64173	2.1984	1.80893	0.236161	2.06825	1.20901	1.5609	0.616304
58.794	1.20938	1.62511	2.10373	1.6375	2.20678	1.84722	0.26025	2.09338	1.24132	1.58052	0.6125
59.2965	1.20817	1.65629	2.09664	1.61663	2.22031	1.8723	0.293382	2.10042	1.25958	1.59153	0.605751
59.799	1.22813	1.68799	2.09123	1.60916	2.22254	1.90244	0.314587	2.11951	1.28387	1.60661	0.600851
60.3015	1.23018	1.72928	2.09647	1.60274	2.24494	1.9389	0.35558	2.13834	1.3171	1.62817	0.596036
60.804	1.25194	1.75508	2.08752	1.58728	2.25014	1.96055	0.390137	2.14655	1.33507	1.64047	0.58669
61.3065	1.26138	1.80066	2.0998	1.59137	2.27128	2.0012	0.423719	2.17333	1.37144	1.66602	0.58542
61.809	1.28081	1.82795	2.09512	1.58013	2.28892	2.02432	0.473666	2.18354	1.40017	1.68385	0.57444
62.3116	1.3	1.86926	2.10611	1.58009	2.3035	2.05737	0.508292	2.20421	1.42688	1.70619	0.571022
62.8141	1.31564	1.90487	2.1128	1.58412	2.33375	2.09026	0.555601	2.22843	1.46936	1.73276	0.565674
63.3166	1.34404	1.93739	2.11807	1.57677	2.3469	2.1124	0.605702	2.24063	1.49536	1.75303	0.555418
63.8191	1.35777	1.98174	2.13662	1.58935	2.38047	2.15171	0.644232	2.27278	1.53541	1.78334	0.556074
64.3216	1.3922	2.00851	2.13917	1.58762	2.40245	2.17156	0.701397	2.29026	1.5758	1.80766	0.544053
64.8241	1.40829	2.05499	2.16294	1.59424	2.43015	2.20585	0.746903	2.31599	1.60618	1.83617	0.542608
65.3266	1.44419	2.0839	2.17057	1.60761	2.46553	2.23392	0.794125	2.34849	1.65537	1.86708	0.536865
65.8291	1.46718	2.12411	2.19101	1.60764	2.48754	2.25662	0.853379	2.36713	1.68993	1.89384	0.528857
66.3317	1.50061	2.16115	2.20961	1.62779	2.53007	2.293	0.895681	2.40585	1.73058	1.92826	0.52858
66.8342	1.53311	2.19151	2.22302	1.63543	2.55538	2.30981	0.952457	2.4314	1.77903	1.95679	0.519281
67.3367	1.56237	2.23543	2.25136	1.64878	2.594	2.34393	1.00634	2.462	1.81121	1.9906	0.517238
67.8392	1.60364	2.2597	2.26157	1.67179	2.63051	2.36605	1.0506	2.50168	1.86074	2.02292	0.512339
68.3417	1.62988	2.30259	2.29188	1.68002	2.66018	2.38845	1.1119	2.52527	1.90039	2.05451	0.506296
68.8442	1.67595	2.32838	2.30665	1.70812	2.70582	2.41938	1.15749	2.5679	1.93641	2.08957	0.503775
69.3467	1.70238	2.36173	2.33063	1.72571	2.732	2.43219	1.20785	2.59851	1.98572	2.11964	0.497958
69.8492	1.74761	2.39374	2.3549	1.74594	2.77599	2.4632	1.26525	2.6302	2.0156	2.15471	0.493428
70.3518	1.77778	2.41493	2.37014	1.77809	2.80806	2.47725	1.30511	2.67244	2.05718	2.18455	0.489938
70.8543	1.81713	2.45052	2.40151	1.79379	2.84105	2.49693	1.36017	2.69613	2.09536	2.21695	0.483981
71.3568	1.8529	2.46443	2.41314	1.82776	2.88155	2.5188	1.40627	2.73678	2.12041	2.24689	0.480263
71.8593	1.88381	2.49513	2.44343	1.85234	2.90424	2.52568	1.44471	2.76628	2.16078	2.27516	0.475798
72.3618	1.92399	2.50949	2.45944	1.87491	2.945	2.54976	1.49657	2.79243	2.18213	2.30375	0.470578
72.8643	1.94699	2.52742	2.48107	1.90968	2.96618	2.55361	1.52845	2.83	2.20623	2.32774	0.467393
73.3668	1.98731	2.54584	2.50538	1.92477	2.99554	2.56809	1.56673	2.84681	2.23352	2.35267	0.462734
73.8693	2.00523	2.54953	2.51723	1.95441	3.02176	2.5784	1.60517	2.87801	2.24038	2.37223	0.459307
74.3719	2.03974	2.56794	2.54608	1.97451	3.03533	2.57856	1.62538	2.89929	2.26082	2.39196	0.456073
74.8744	2.05589	2.56301	2.55404	1.98721	3.06279	2.59331	1.65955	2.913	2.26649	2.40615	0.453415
75.3769	2.07916	2.57242	2.57865	2.01176	3.06677	2.58658	1.6783	2.93883	2.26518	2.41974	0.450079
75.8794	2.09526	2.56644	2.59034	2.01425	3.084	2.59416	1.69161	2.94228	2.27294	2.42792	0.449467
76.3819	2.10429	2.55988	2.60364	2.02795	3.08759	2.59118	1.71369	2.95713	2.2574	2.43364	0.446346
76.8844	2.11908	2.55566	2.62154	2.03325	3.08622	2.58333	1.71318	2.9633	2.25081	2.43626	0.445911
77.3869	2.11413	2.53344	2.62339	2.02714	3.09107	2.58535	1.72102	2.95747	2.23692	2.43221	0.445733
77.8894	2.12347	2.52628	2.64219	2.03338	3.07356	2.56615	1.72285	2.96367	2.20785	2.42882	0.443351
78.392	2.10747	2.49532	2.63889	2.01687	3.07125	2.5631	1.7082	2.94587	2.19171	2.41541	0.446306
78.8945	2.10571	2.47651	2.64918	2.00885	3.04766	2.54382	1.70635	2.93579	2.15426	2.40312	0.443877
79.397	2.08239	2.44434	2.64758	1.99445	3.0278	2.52531	1.68477	2.91817	2.11887	2.38263	0.44649
79.8995	2.06448	2.40809	2.64293	1.96532	3.00486	2.51086	1.66144	2.8845	2.08466	2.35857	0.447627
80.402	2.03623	2.3765	2.64414	1.94886	2.96545	2.47753	1.64237	2.86278	2.02949	2.33148	0.447905
80.9045	1.99964	2.32457	2.62568	1.90942	2.93936	2.46038	1.60047	2.8167	1.98724	2.29594	0.452485
81.407	1.96609	2.28802	2.6234	1.87538	2.88869	2.42274	1.56881	2.77531	1.92895	2.25971	0.453015
81.9095	1.91173	2.22819	2.59827	1.837	2.84905	2.39115	1.52569	2.72867	1.86403	2.21486	0.45787
82.4121	1.86983	2.17842	2.58351	1.78096	2.79716	2.35713	1.46917	2.66331	1.80709	2.1674	0.461929
82.9146	1.80159	2.11815	2.55856	1.73778	2.73778	2.30831	1.42323	2.6103	1.72674	2.11361	0.465978
83.4171	1.74702	2.0511	2.52672	1.67241	2.68621	2.27393	1.35443	2.53391	1.65553	2.0557	0.473002
83.9196	1.6701	1.99159	2.50272	1.6098	2.61161	2.21692	1.28743	2.45959	1.57612	1.99176	0.478677
84.4221	1.59943	1.91083	2.45729	1.54563	2.55195	2.17069	1.21971	2.3828	1.48239	1.92452	0.486032
84.9246	1.51819	1.84613	2.42831	1.46209	2.47285	2.11595	1.13078	2.28546	1.40131	1.85123	0.495216
85.4271	1.43075	1.76003	2.3781	1.3921	2.3958	2.05211	1.05379	2.20094	1.29925	1.77365	0.502388
85.9296	1.34707	1.68215	2.33664	1.30221	2.31845	1.99972	0.961941	2.09511	1.20069	1.69378	0.513632
86.4322	1.24559	1.59719	2.28894	1.21366	2.22391	1.9251	0.862607	1.98955	1.1036	1.60557	0.522744
86.9347	1.15849	1.503	2.23271	1.12786	2.14426	1.8651	0.773283	1.88553	0.988128	1.51982	0.533337
87.4372	1.0485	1.41895	2.18807	1.0235	2.04204	1.7918	0.662912	1.76139	0.887801	1.42499	0.545785
87.9397	0.95538	1.31326	2.12277	0.935234	1.95074	1.7164	0.561249	1.65228	0.774266	1.33129	0.554891
88.4422	0.843527	1.22407	2.07566	0.832366	1.85135	1.64888	0.458049	1.52691	0.659021	1.23554	0.569429
88.9447	0.742395	1.11642	2.01147	0.731816	1.74469	1.56252	0.341016	1.4026	0.555684	1.13429	0.578508
89.4472	0.634486	1.01615	1.95619	0.640582	1.64998	1.49392	0.240815	1.28626	0.435295	1.0393	0.592354
89.9497	0.525966	0.914061	1.90083	0.534124	1.53533	1.4097	0.127893	1.15309	0.330607	0.936844	0.603247
90.4523	0.425509	0.803085	1.83765	0.447539	1.43855	1.33161	0.0177811	1.03869	0.2245	0.840546	0.614085
90.9548	0.313777	0.707463	1.79157	0.353398	1.32878	1.25836	-0.0794869	0.915088	0.11321	0.744684	0.627318
91.4573	0.221678	0.59389	1.72817	0.263532	1.22393	1.17273	-0.190485	0.794473	0.0226446	0.647841	0.634615
91.9598	0.113862	0.500356	1.68599	0.190131	1.12658	1.10735	-0.283033	0.688947	-0.078819	0.561263	0.648389
92.4623	0.0294144	0.395504	1.63293	0.10581	1.01723	1.02678	-0.373858	0.570883	-0.166274	0.470935	0.653958
92.9648	-0.0662957	0.300402	1.58982	0.0450752	0.929568	0.960613	-0.467072	0.475239	-0.242115	0.391693	0.664539
93.4673	-0.143666	0.212017	1.55376	-0.015747	0.82801	0.896633	-0.536635	0.377885	-0.324214	0.316449	0.67121
93.9698	-0.220376	0.118101	1.51125	-0.0705067	0.742928	0.828239	-0.613001	0.28535	-0.380361	0.244625	0.675701
94.4724	-0.289461	0.0467927	1.4912	-0.102319	0.660321	0.780904	-0.674904	0.214412	-0.43799	0.187662	0.683951
94.9749	-0.34336	-0.0363105	1.45752	-0.141145	0.576565	0.720362	-0.720266	0.134939	-0.485617	0.129188	0.683508
95.4774	-0.400424	-0.0947879	1.44717	-0.154211	0.51415	0.680864	-0.771015	0.0800246	-0.510872	0.087878	0.6899
95.9799	-0.431321	-0.155931	1.4317	-0.161211	0.440152	0.640623	-0.795531	0.0295385	-0.541905	0.0506789	0.688705
96.4824	-0.470811	-0.204591	1.42569	-0.162301	0.390426	0.603745	-0.816444	-0.0163072	-0.54767	0.0224149	0.689353
96.9849	-0.481372	-0.237845	1.43206	-0.136604	0.337669	0.586373	-0.831498	-0.0367639	-0.545666	0.00959449	0.689679
97.4874	-0.497765	-0.273607	1.43109	-0.116464	0.294152	0.558294	-0.820932	-0.0641964	-0.540454	-0.00332051	0.684878
97.9899	-0.491973	-0.280955	1.4546	-0.0725356	0.266895	0.555037	-0.815758	-0.0685124	-0.508114	0.00429783	0.684613
98.4925	-0.482796	-0.295985	1.46423	-0.0204616	0.232108	0.547054	-0.791714	-0.0656039	-0.48192	0.0116575	0.678268
98.995	-0.458904	-0.282014	1.49763	0.043793	0.224121	0.550867	-0.754294	-0.0576058	-0.431615	0.0368868	0.674069
99.4975	-0.421894	-0.263556	1.52895	0.113929	0.208254	0.567784	-0.713639	-0.0315645	-0.372264	0.0684447	0.668074
100	-0.419854	-0.256459	1.54063	0.109362	0.207654	0.560699	-0.669531	-0.0385727	-0.370556	0.0737084	0.66363

## Sheet: M1b_RightLeg_NH
StancePhase	NEleR_Meas1	NEleR_Meas2	NEleR_Meas3	NEleR_Meas4	NEleR_Meas5	NEleR_Meas6	NEleR_Meas7	NEleR_Meas8	NEleR_Meas9	NEleR_Mean	NEleR_SD
0	-2.59721	0.518378	-3.00321	-2.24532	-1.42223	-1.81796	0.945356	-0.33601	-1.31494	-1.25257	1.37012
0.502513	-2.80933	0.389844	-3.20009	-2.36826	-1.6188	-2.10377	0.582664	-0.45749	-1.6944	-1.47551	1.35856
1.00503	-3.08091	0.218316	-3.5083	-2.60207	-1.8391	-2.39546	0.231441	-0.668695	-2.05555	-1.74448	1.37278
1.50754	-3.32091	0.0475192	-3.78438	-2.82127	-2.02627	-2.65324	-0.110764	-0.85098	-2.37942	-1.98886	1.38091
2.01005	-3.53992	-0.142567	-4.0346	-3.01783	-2.21211	-2.91891	-0.464366	-1.00453	-2.70983	-2.22719	1.3818
2.51256	-3.75402	-0.334637	-4.28261	-3.2197	-2.3767	-3.16745	-0.829115	-1.14433	-3.02257	-2.45902	1.38317
3.01508	-3.95474	-0.544645	-4.51675	-3.4116	-2.53551	-3.40923	-1.18547	-1.27176	-3.3219	-2.68351	1.3818
3.51759	-4.13661	-0.76775	-4.73201	-3.59112	-2.67981	-3.64303	-1.54626	-1.37056	-3.61294	-2.89779	1.37796
4.0201	-4.3109	-0.991393	-4.94041	-3.76841	-2.80316	-3.85579	-1.90687	-1.45935	-3.87872	-3.10167	1.37511
4.52261	-4.45957	-1.23253	-5.12324	-3.92363	-2.92115	-4.06451	-2.2519	-1.52796	-4.13675	-3.29347	1.36924
5.02513	-4.60184	-1.48038	-5.29767	-4.0735	-3.01665	-4.25403	-2.59568	-1.57395	-4.37335	-3.47412	1.36656
5.52764	-4.71874	-1.72706	-5.45047	-4.20464	-3.0968	-4.42785	-2.92739	-1.61327	-4.59032	-3.63962	1.36263
6.03015	-4.82447	-1.98778	-5.58512	-4.31739	-3.16746	-4.5939	-3.23824	-1.62814	-4.79642	-3.79321	1.36214
6.53266	-4.91113	-2.24711	-5.7069	-4.41995	-3.21254	-4.73569	-3.54195	-1.6317	-4.97495	-3.93133	1.36385
7.03518	-4.9787	-2.50208	-5.80194	-4.49505	-3.24831	-4.86904	-3.82407	-1.6264	-5.14247	-4.05423	1.36737
7.53769	-5.03524	-2.76427	-5.88765	-4.56019	-3.26804	-4.98661	-4.08283	-1.59946	-5.28931	-4.16373	1.37729
8.0402	-5.06678	-3.01552	-5.94769	-4.60209	-3.26546	-5.084	-4.32928	-1.57127	-5.41439	-4.25517	1.38742
8.54271	-5.09203	-3.25766	-5.99284	-4.62416	-3.25711	-5.17587	-4.54752	-1.52955	-5.52956	-4.33403	1.40434
9.04523	-5.09239	-3.49812	-6.02173	-4.63382	-3.22752	-5.24597	-4.74216	-1.47644	-5.61826	-4.39516	1.42373
9.54774	-5.08511	-3.71884	-6.02721	-4.61592	-3.18383	-5.30527	-4.92041	-1.42615	-5.69567	-4.44204	1.44498
10.0503	-5.0594	-3.92637	-6.02455	-4.58895	-3.13396	-5.35509	-5.06728	-1.3608	-5.75561	-4.47467	1.47133
10.5528	-5.02006	-4.12466	-5.99675	-4.53915	-3.06243	-5.38406	-5.1927	-1.2972	-5.79387	-4.4901	1.49634
11.0553	-4.97155	-4.29759	-5.95999	-4.47264	-2.9864	-5.40935	-5.29952	-1.23365	-5.82448	-4.49502	1.52381
11.5578	-4.90336	-4.45548	-5.90616	-4.39571	-2.9009	-5.41824	-5.37517	-1.16027	-5.83099	-4.48292	1.55088
12.0603	-4.83288	-4.59849	-5.83576	-4.29482	-2.79957	-5.41402	-5.43328	-1.09754	-5.82667	-4.45923	1.57586
12.5628	-4.7413	-4.71303	-5.75914	-4.1896	-2.70068	-5.40588	-5.47182	-1.02932	-5.80864	-4.42438	1.60057
13.0653	-4.64823	-4.81182	-5.66117	-4.06534	-2.58918	-5.37805	-5.48202	-0.962082	-5.76973	-4.37418	1.62133
13.5678	-4.53911	-4.8914	-5.56089	-3.93109	-2.47251	-5.34606	-5.47938	-0.905616	-5.72579	-4.31687	1.63974
14.0704	-4.42348	-4.94164	-5.44433	-3.79165	-2.35997	-5.30354	-5.45714	-0.8416	-5.66084	-4.24713	1.65423
14.5729	-4.30102	-4.97685	-5.32008	-3.63492	-2.23537	-5.24541	-5.41146	-0.789045	-5.58612	-4.1667	1.6641
15.0754	-4.16525	-4.99044	-5.19134	-3.48128	-2.11674	-5.1866	-5.35755	-0.740031	-5.50226	-4.08128	1.67029
15.5779	-4.03112	-4.97626	-5.04782	-3.31404	-1.99898	-5.11069	-5.28455	-0.688048	-5.39948	-3.98344	1.6709
16.0804	-3.88036	-4.94908	-4.9081	-3.14494	-1.87491	-5.02809	-5.19419	-0.651072	-5.29553	-3.8807	1.66716
16.5829	-3.73441	-4.89954	-4.75443	-2.97565	-1.76333	-4.94051	-5.09912	-0.609376	-5.17538	-3.77242	1.65851
17.0854	-3.57518	-4.82581	-4.60265	-2.79526	-1.64765	-4.83574	-4.98581	-0.573426	-5.04829	-3.65442	1.64493
17.5879	-3.41738	-4.74214	-4.44717	-2.6236	-1.535	-4.73135	-4.86167	-0.546964	-4.91837	-3.53596	1.62662
18.0905	-3.25526	-4.63691	-4.2853	-2.4416	-1.43409	-4.61443	-4.73486	-0.513035	-4.77332	-3.40987	1.60446
18.593	-3.08759	-4.51292	-4.13097	-2.26346	-1.32711	-4.488	-4.5913	-0.491409	-4.63213	-3.28054	1.57764
19.0955	-2.92551	-4.38277	-3.96618	-2.08711	-1.23211	-4.36216	-4.44339	-0.468756	-4.48068	-3.14985	1.54703
19.598	-2.75259	-4.23335	-3.81128	-1.90361	-1.14263	-4.22043	-4.29345	-0.443195	-4.32564	-3.01402	1.51442
20.1005	-2.5907	-4.07214	-3.65232	-1.73185	-1.05073	-4.07937	-4.12916	-0.429139	-4.17413	-2.87884	1.47675
20.603	-2.41871	-3.90885	-3.49577	-1.55123	-0.975087	-3.93284	-3.96637	-0.405739	-4.01135	-2.74066	1.43878
21.1055	-2.25598	-3.72968	-3.34726	-1.37867	-0.897812	-3.77555	-3.8009	-0.387273	-3.85686	-2.60333	1.3983
21.608	-2.09046	-3.54634	-3.19295	-1.20849	-0.826049	-3.62407	-3.62456	-0.37209	-3.69759	-2.46473	1.35518
22.1106	-1.92702	-3.36415	-3.05343	-1.03456	-0.767919	-3.46124	-3.45436	-0.346731	-3.53737	-2.32742	1.31379
22.6131	-1.77099	-3.16968	-2.90905	-0.874258	-0.704837	-3.29876	-3.28026	-0.330984	-3.38605	-2.19165	1.26953
23.1156	-1.60963	-2.97792	-2.77484	-0.706036	-0.65503	-3.13906	-3.09999	-0.308143	-3.22662	-2.05525	1.22675
23.6181	-1.46308	-2.78888	-2.64615	-0.549218	-0.611135	-2.96934	-2.9292	-0.281604	-3.07862	-1.92413	1.18477
24.1206	-1.30895	-2.59104	-2.51713	-0.394262	-0.565087	-2.80926	-2.75348	-0.262168	-2.93049	-1.79243	1.14305
24.6231	-1.17014	-2.40156	-2.40364	-0.23824	-0.535392	-2.64486	-2.5774	-0.229927	-2.78306	-1.66491	1.10379
25.1256	-1.02889	-2.21497	-2.28488	-0.0962974	-0.503467	-2.48005	-2.4125	-0.202506	-2.64878	-1.54137	1.06616
25.6281	-0.896731	-2.02334	-2.18142	0.0532525	-0.476633	-2.32579	-2.24232	-0.17375	-2.5088	-1.4195	1.03158
26.1307	-0.772151	-1.84446	-2.07893	0.189075	-0.462526	-2.16415	-2.07783	-0.134731	-2.38213	-1.30309	0.998814
26.6332	-0.648065	-1.66792	-1.98158	0.324255	-0.442317	-2.01364	-1.92426	-0.104524	-2.25884	-1.19077	0.970754
27.1357	-0.540711	-1.49055	-1.89651	0.458037	-0.434301	-1.86684	-1.76593	-0.0642641	-2.1365	-1.08195	0.945122
27.6382	-0.428608	-1.32904	-1.80696	0.577955	-0.430599	-1.71851	-1.61861	-0.0224583	-2.02963	-0.978496	0.922673
28.1407	-0.335998	-1.16892	-1.73435	0.70499	-0.423281	-1.58624	-1.48011	0.0141654	-1.91794	-0.880854	0.905944
28.6432	-0.240312	-1.01236	-1.65801	0.816297	-0.430683	-1.45071	-1.33843	0.063634	-1.81913	-0.785523	0.890174
29.1457	-0.158803	-0.873067	-1.59154	0.928187	-0.434045	-1.32515	-1.21166	0.105974	-1.72536	-0.698384	0.87984
29.6482	-0.0819526	-0.733879	-1.53151	1.03601	-0.440895	-1.21065	-1.0904	0.15174	-1.63089	-0.614714	0.872864
30.1508	-0.00918367	-0.602326	-1.4694	1.13047	-0.458601	-1.09354	-0.968656	0.204995	-1.55217	-0.535379	0.86718
30.6533	0.0499236	-0.487456	-1.42251	1.23105	-0.468436	-0.994454	-0.86378	0.248589	-1.46818	-0.463917	0.867033
31.1558	0.113617	-0.371296	-1.36858	1.31398	-0.488665	-0.896816	-0.760622	0.302854	-1.39497	-0.394499	0.866671
31.6583	0.159197	-0.266105	-1.32765	1.39831	-0.511147	-0.805398	-0.660453	0.354713	-1.32733	-0.331762	0.870146
32.1608	0.211407	-0.175267	-1.28637	1.47538	-0.528051	-0.729921	-0.576787	0.402332	-1.25648	-0.273751	0.874455
32.6633	0.248754	-0.0820457	-1.24653	1.53942	-0.557319	-0.650862	-0.491312	0.461106	-1.20062	-0.219935	0.879393
33.1658	0.287201	-0.00228524	-1.2172	1.6077	-0.580039	-0.58757	-0.412503	0.510097	-1.13877	-0.170374	0.887156
33.6683	0.320142	0.0666398	-1.17969	1.65636	-0.603582	-0.529917	-0.347668	0.564234	-1.08498	-0.126496	0.891603
34.1709	0.344938	0.138325	-1.1558	1.70679	-0.634846	-0.47298	-0.278572	0.622571	-1.03713	-0.0851906	0.900651
34.6734	0.374269	0.194914	-1.1253	1.74666	-0.655143	-0.433408	-0.219566	0.671333	-0.983656	-0.0477666	0.905412
35.1759	0.388732	0.244738	-1.09984	1.77437	-0.682335	-0.390047	-0.170482	0.731328	-0.944212	-0.0164166	0.911026
35.6784	0.412587	0.296739	-1.07815	1.80448	-0.708142	-0.356958	-0.116322	0.785633	-0.8985	0.0157077	0.917985
36.1809	0.422038	0.332867	-1.04931	1.81411	-0.72473	-0.333055	-0.0748936	0.837609	-0.858212	0.0407135	0.918281
36.6834	0.437927	0.366293	-1.03195	1.82638	-0.749668	-0.304782	-0.0385186	0.898805	-0.824437	0.0644506	0.924194
37.1859	0.44722	0.400357	-1.00346	1.82569	-0.764256	-0.292516	0.00199413	0.948396	-0.782969	0.0867182	0.92296
37.6884	0.454491	0.418691	-0.982682	1.81469	-0.775696	-0.278157	0.0284159	1.00462	-0.754409	0.103329	0.922145
38.191	0.465874	0.437976	-0.958389	1.80462	-0.790928	-0.267544	0.0546681	1.06113	-0.719577	0.12087	0.921715
38.6935	0.467048	0.455613	-0.929721	1.77436	-0.791602	-0.269099	0.0825803	1.10826	-0.687389	0.134449	0.913944
39.196	0.479643	0.458622	-0.908141	1.74795	-0.795507	-0.263485	0.0966116	1.16584	-0.662188	0.146595	0.91079
39.6985	0.479695	0.4655	-0.873658	1.70709	-0.794957	-0.270515	0.114628	1.2139	-0.627519	0.157129	0.90053
40.201	0.490896	0.467998	-0.848267	1.65862	-0.782375	-0.278959	0.130813	1.26093	-0.604559	0.166122	0.890555
40.7035	0.494981	0.457848	-0.813363	1.61011	-0.775774	-0.285051	0.134965	1.31368	-0.576005	0.173488	0.8801
41.206	0.502972	0.45348	-0.778396	1.54294	-0.757225	-0.304778	0.145913	1.35275	-0.547941	0.178856	0.86422
41.7085	0.514025	0.441837	-0.745368	1.48115	-0.734193	-0.316976	0.151192	1.39863	-0.5282	0.184676	0.851424
42.2111	0.519726	0.420182	-0.701196	1.40437	-0.714506	-0.336454	0.147676	1.43972	-0.498503	0.18678	0.833926
42.7136	0.537317	0.405051	-0.666466	1.32325	-0.680217	-0.361082	0.152032	1.47137	-0.480134	0.189014	0.816859
43.2161	0.544404	0.379998	-0.619157	1.24142	-0.649602	-0.378206	0.147257	1.51113	-0.457822	0.191047	0.799733
43.7186	0.565513	0.348276	-0.577207	1.1433	-0.615713	-0.407832	0.137812	1.53728	-0.434368	0.188562	0.780844
44.2211	0.578543	0.323088	-0.532804	1.05206	-0.571121	-0.431527	0.135425	1.56344	-0.420443	0.188518	0.763365
44.7236	0.599856	0.286543	-0.482744	0.946054	-0.534625	-0.455991	0.121411	1.59113	-0.396108	0.186169	0.746253
45.2261	0.621728	0.247682	-0.442019	0.83929	-0.488719	-0.488758	0.10712	1.60428	-0.381966	0.179849	0.730187
45.7286	0.642018	0.215076	-0.389704	0.731599	-0.441279	-0.511271	0.0974343	1.62476	-0.365267	0.178151	0.715785
46.2312	0.672329	0.171176	-0.348489	0.61098	-0.401054	-0.543487	0.0751278	1.63678	-0.345623	0.169749	0.70508
46.7337	0.693309	0.129652	-0.301575	0.49915	-0.350219	-0.573944	0.0564473	1.64177	-0.336776	0.161979	0.695119
47.2362	0.728537	0.0935479	-0.256085	0.374135	-0.307807	-0.600058	0.0385384	1.6539	-0.318007	0.1563	0.690835
47.7387	0.753573	0.0472615	-0.217032	0.252841	-0.267147	-0.637508	0.00834048	1.65173	-0.309118	0.14255	0.689192
48.2412	0.788918	0.00749618	-0.168693	0.131728	-0.22073	-0.665862	-0.0157889	1.65326	-0.300234	0.134455	0.691131
48.7437	0.820378	-0.0285953	-0.132978	0.00284349	-0.187769	-0.700659	-0.0439627	1.65469	-0.28752	0.121825	0.698813
49.2462	0.852171	-0.0734464	-0.0876222	-0.113988	-0.150148	-0.739507	-0.0828314	1.64475	-0.286766	0.106957	0.708256
49.7487	0.889292	-0.109103	-0.048807	-0.240146	-0.115713	-0.770836	-0.114845	1.64492	-0.276111	0.0954053	0.723155
50.2513	0.916786	-0.14393	-0.010785	-0.356753	-0.092858	-0.814494	-0.155549	1.63641	-0.273171	0.0784061	0.740097
50.7538	0.955753	-0.185816	0.0328941	-0.470556	-0.0630732	-0.852025	-0.203926	1.62633	-0.270532	0.0632273	0.760276
51.2563	0.981334	-0.216851	0.0654892	-0.586226	-0.0453658	-0.890723	-0.245992	1.62404	-0.260863	0.0472054	0.782581
51.7588	1.01747	-0.249725	0.109574	-0.686762	-0.0323629	-0.937114	-0.299807	1.60948	-0.261811	0.0298821	0.806326
52.2613	1.04497	-0.286784	0.143237	-0.79312	-0.0163406	-0.973003	-0.356408	1.60271	-0.2517	0.0126172	0.831293
52.7638	1.07545	-0.312001	0.181852	-0.885601	-0.0163271	-1.01788	-0.407397	1.59419	-0.246184	-0.00376609	0.856997
53.2663	1.10742	-0.341291	0.221093	-0.974003	-0.0135483	-1.05949	-0.469912	1.57681	-0.241381	-0.0215903	0.882066
53.7688	1.13275	-0.371629	0.25318	-1.06015	-0.0157922	-1.09573	-0.528877	1.56912	-0.226973	-0.0382335	0.907629
54.2714	1.16857	-0.390535	0.295993	-1.1299	-0.0307083	-1.14113	-0.583149	1.54958	-0.222317	-0.0537322	0.932079
54.7739	1.19211	-0.415727	0.326618	-1.20344	-0.0393008	-1.17542	-0.646687	1.52958	-0.206298	-0.0709518	0.954406
55.2764	1.2284	-0.43912	0.366711	-1.26046	-0.0602023	-1.21406	-0.701497	1.51284	-0.192059	-0.0843827	0.978277
55.7789	1.25446	-0.452896	0.401985	-1.31334	-0.085184	-1.25388	-0.753954	1.48171	-0.179149	-0.100027	0.996912
56.2814	1.28747	-0.474837	0.435423	-1.36107	-0.10634	-1.28402	-0.812846	1.45777	-0.154411	-0.11254	1.0174
56.7839	1.31885	-0.492507	0.476282	-1.39233	-0.14198	-1.32361	-0.86012	1.42703	-0.138458	-0.125206	1.03524
57.2864	1.34707	-0.503438	0.505736	-1.42631	-0.172874	-1.35427	-0.908396	1.38848	-0.111376	-0.137263	1.04988
57.7889	1.38345	-0.523693	0.547154	-1.44239	-0.206583	-1.38357	-0.959767	1.35796	-0.08355	-0.145666	1.0669
58.2915	1.40866	-0.53755	0.579429	-1.4553	-0.250014	-1.41727	-0.998713	1.31405	-0.0581153	-0.157202	1.07838
58.794	1.44686	-0.548014	0.61593	-1.46135	-0.284124	-1.43775	-1.04174	1.27308	-0.0193353	-0.161827	1.09128
59.2965	1.47305	-0.567692	0.655266	-1.452	-0.327016	-1.4641	-1.08365	1.2337	0.0114393	-0.169	1.10226
59.799	1.50899	-0.578994	0.687003	-1.44518	-0.370057	-1.48383	-1.11375	1.18289	0.0525343	-0.173377	1.11149
60.3015	1.53978	-0.59003	0.731105	-1.42004	-0.40533	-1.49524	-1.14957	1.14232	0.0966506	-0.172262	1.1202
60.804	1.57101	-0.608669	0.764237	-1.39331	-0.450499	-1.51216	-1.17958	1.09483	0.137085	-0.175228	1.12838
61.3065	1.60736	-0.617212	0.807199	-1.35854	-0.48646	-1.51464	-1.19961	1.04522	0.191697	-0.169443	1.13481
61.809	1.63464	-0.628071	0.84811	-1.31	-0.520546	-1.51795	-1.22553	1.00497	0.238709	-0.163962	1.14039
62.3116	1.67425	-0.643664	0.887118	-1.26411	-0.559457	-1.51844	-1.24146	0.953938	0.294183	-0.157516	1.14758
62.8141	1.70113	-0.64795	0.936339	-1.20001	-0.584527	-1.50557	-1.25044	0.911313	0.353965	-0.142862	1.1497
63.3166	1.73998	-0.65642	0.975146	-1.13634	-0.613553	-1.49791	-1.26416	0.870567	0.407786	-0.130546	1.15595
63.8191	1.77073	-0.665885	1.02728	-1.0639	-0.638301	-1.47714	-1.26496	0.823439	0.47533	-0.112601	1.15896
64.3216	1.80585	-0.663583	1.07284	-0.979926	-0.651034	-1.45088	-1.26248	0.789848	0.535028	-0.0893706	1.16048
64.8241	1.84304	-0.666664	1.12265	-0.899052	-0.669411	-1.42468	-1.26241	0.750514	0.600606	-0.0672673	1.16537
65.3266	1.87473	-0.666866	1.17839	-0.800689	-0.674958	-1.38127	-1.24802	0.715155	0.671477	-0.0368948	1.16512
65.8291	1.91798	-0.655971	1.22674	-0.705169	-0.674946	-1.33969	-1.23398	0.690435	0.734421	-0.00446525	1.16726
66.3317	1.95003	-0.651188	1.28943	-0.600562	-0.676555	-1.28758	-1.21888	0.658633	0.810819	0.0304604	1.16909
66.8342	1.9967	-0.639759	1.34285	-0.487257	-0.661509	-1.22337	-1.18938	0.640557	0.880197	0.0732257	1.16846
67.3367	2.03453	-0.618457	1.40637	-0.377777	-0.647635	-1.16093	-1.16259	0.625339	0.953878	0.116969	1.16935
67.8392	2.0819	-0.602483	1.47076	-0.252077	-0.627373	-1.08025	-1.13008	0.609747	1.03511	0.167251	1.1701
68.3417	2.12966	-0.575538	1.53296	-0.131877	-0.592912	-0.996662	-1.0841	0.61102	1.10819	0.222305	1.16784
68.8442	2.17724	-0.539623	1.60798	-0.00236355	-0.562194	-0.906587	-1.04161	0.609002	1.19559	0.281938	1.1686
69.3467	2.23583	-0.506653	1.67348	0.13283	-0.516978	-0.799365	-0.988731	0.617401	1.27841	0.347357	1.16658
69.8492	2.28631	-0.458712	1.75337	0.263853	-0.464213	-0.694113	-0.924603	0.63794	1.36483	0.418295	1.16344
70.3518	2.35334	-0.403055	1.82931	0.409806	-0.411421	-0.572544	-0.863403	0.655791	1.46168	0.4955	1.16267
70.8543	2.41144	-0.347509	1.90931	0.547959	-0.340033	-0.442707	-0.78781	0.691948	1.55071	0.577034	1.15653
71.3568	2.48324	-0.274209	1.99833	0.695812	-0.26779	-0.311001	-0.703942	0.731636	1.65474	0.667425	1.15366
71.8593	2.55319	-0.195028	2.08006	0.846277	-0.187494	-0.1599	-0.620846	0.775983	1.7568	0.761004	1.14685
72.3618	2.62755	-0.112983	2.17786	0.992494	-0.090949	-0.00964866	-0.520535	0.838597	1.8616	0.862664	1.13992
72.8643	2.71075	-0.0118541	2.26799	1.15211	0.00329414	0.152041	-0.41533	0.898786	1.97953	0.970812	1.13243
73.3668	2.78865	0.0928871	2.36808	1.30184	0.113253	0.326623	-0.307871	0.973128	2.09011	1.08297	1.12151
73.8693	2.88308	0.203415	2.47177	1.46172	0.231994	0.498889	-0.182396	1.05821	2.21598	1.20474	1.11263
74.3719	2.96835	0.33299	2.57252	1.62116	0.350988	0.689634	-0.0557089	1.14217	2.34253	1.3294	1.09864
74.8744	3.06995	0.464009	2.68831	1.77671	0.489146	0.882245	0.0765137	1.24544	2.47069	1.46256	1.0869
75.3769	3.16697	0.603931	2.79504	1.94399	0.628169	1.07994	0.225344	1.34973	2.61424	1.60082	1.07179
75.8794	3.27235	0.761831	2.91658	2.09968	0.774804	1.29391	0.372079	1.46063	2.75087	1.74475	1.05594
76.3819	3.38337	0.919503	3.03639	2.26593	0.937808	1.50315	0.5277	1.58785	2.90245	1.89602	1.04018
76.8844	3.49203	1.08909	3.15938	2.4286	1.09767	1.72709	0.696802	1.71097	3.05714	2.05097	1.02155
77.3869	3.61578	1.27451	3.29407	2.58791	1.27274	1.95678	0.861838	1.84936	3.21186	2.21387	1.00394
77.8894	3.73048	1.4586	3.42104	2.75687	1.45607	2.185	1.03898	1.99458	3.38354	2.38057	0.983883
78.392	3.86285	1.65734	3.56535	2.91269	1.6381	2.43068	1.22535	2.13859	3.5484	2.55326	0.964973
78.8945	3.98777	1.86897	3.70327	3.07922	1.83843	2.67144	1.40737	2.3007	3.72688	2.73156	0.943285
79.397	4.12424	2.07902	3.85035	3.23896	2.03774	2.92066	1.60393	2.45966	3.91027	2.91387	0.923808
79.8995	4.26219	2.30583	4.00337	3.39619	2.24233	3.17959	1.80477	2.62578	4.09128	3.10126	0.902238
80.402	4.40058	2.54175	4.15182	3.56094	2.46144	3.4314	2.00259	2.80409	4.28967	3.29381	0.880953
80.9045	4.551	2.77626	4.31672	3.71189	2.67406	3.69885	2.21591	2.97533	4.48065	3.48896	0.862177
81.407	4.69261	3.02839	4.47198	3.87425	2.89914	3.96316	2.42836	3.16112	4.68265	3.68907	0.840034
81.9095	4.85157	3.28495	4.64118	4.02771	3.12945	4.22799	2.64031	3.34778	4.8904	3.89348	0.823334
82.4121	5.00012	3.54057	4.80963	4.18085	3.35446	4.50524	2.86681	3.53203	5.09235	4.09801	0.804784
82.9146	5.1624	3.81326	4.9787	4.34024	3.59502	4.77147	3.08777	3.73115	5.31081	4.31009	0.788679
83.4171	5.32123	4.08525	5.16064	4.48672	3.83073	5.04827	3.31152	3.92178	5.52052	4.52074	0.775886
83.9196	5.48313	4.35726	5.33262	4.64592	4.06822	5.32497	3.54696	4.11932	5.73741	4.73509	0.762844
84.4221	5.65255	4.64449	5.52141	4.79499	4.31758	5.59383	3.77343	4.32349	5.96	4.95353	0.75405
84.9246	5.81372	4.92612	5.70335	4.94638	4.55662	5.87542	4.00615	4.51771	6.17262	5.16868	0.747281
85.4271	5.99015	5.20925	5.8918	5.10265	4.80566	6.14441	4.24602	4.72514	6.39967	5.39053	0.742292
85.9296	6.1532	5.50451	6.08697	5.247	5.0572	6.4161	4.47517	4.92708	6.61601	5.60925	0.740534
86.4322	6.33062	5.78984	6.27426	5.40457	5.30019	6.69088	4.71344	5.1259	6.83455	5.82936	0.741954
86.9347	6.49871	6.07831	6.47783	5.5501	5.55687	6.95031	4.9531	5.33534	7.05771	6.05092	0.743153
87.4372	6.67166	6.37447	6.66953	5.69954	5.8056	7.21957	5.18217	5.53097	7.26588	6.26882	0.749662
87.9397	6.84571	6.6571	6.87226	5.85094	6.05339	7.47683	5.42182	5.73275	7.48506	6.48843	0.756472
88.4422	7.01191	6.94415	7.07322	5.99022	6.31085	7.72704	5.65647	5.93396	7.69088	6.7043	0.763518
88.9447	7.18899	7.2332	7.26949	6.14126	6.5542	7.98225	5.88221	6.12194	7.8929	6.91849	0.776341
89.4472	7.34981	7.50608	7.47692	6.27683	6.80477	8.21648	6.11788	6.31962	8.09763	7.12956	0.785941
89.9497	7.52382	7.78396	7.66858	6.41612	7.05418	8.45404	6.34223	6.50355	8.28202	7.3365	0.798252
90.4523	7.68226	8.05713	7.87245	6.55252	7.29032	8.68159	6.56043	6.68226	8.47313	7.53912	0.814315
90.9548	7.84648	8.3124	8.06451	6.67532	7.5363	8.89174	6.78554	6.86418	8.64808	7.73606	0.825254
91.4573	8.00401	8.57197	8.25515	6.80654	7.76852	9.1062	6.99397	7.02552	8.81274	7.92718	0.841753
91.9598	8.15408	8.81937	8.44767	6.91783	7.99408	9.29657	7.19928	7.19001	8.97761	8.11072	0.858075
92.4623	8.30846	9.0481	8.62276	7.03159	8.22353	9.4808	7.40603	7.34423	9.11666	8.28691	0.869696
92.9648	8.44396	9.27903	8.8074	7.13662	8.43121	9.65736	7.59198	7.48139	9.25727	8.45402	0.889103
93.4673	8.58925	9.49034	8.97116	7.22652	8.63954	9.80729	7.77686	7.6225	9.37858	8.61134	0.902374
93.9698	8.71257	9.68318	9.13623	7.32091	8.83893	9.95767	7.9553	7.74102	9.48255	8.75871	0.916216
94.4724	8.8413	9.87455	9.29161	7.3915	9.01672	10.0835	8.11021	7.85214	9.58347	8.89389	0.934414
94.9749	8.9546	10.0393	9.43062	7.46371	9.19701	10.1921	8.26422	7.9577	9.65306	9.01692	0.944682
95.4774	9.06087	10.1862	9.57263	7.52215	9.35453	10.2945	8.40259	8.03706	9.71853	9.12768	0.960333
95.9799	9.16303	10.3264	9.68752	7.56559	9.49736	10.3637	8.51678	8.11608	9.76193	9.22204	0.973058
96.4824	9.24454	10.4341	9.80469	7.61053	9.63602	10.4264	8.62856	8.17511	9.78165	9.30462	0.982858
96.9849	9.33021	10.5254	9.90043	7.63006	9.74402	10.4667	8.71617	8.2147	9.7958	9.36928	0.995711
97.4874	9.38821	10.6042	9.98312	7.65177	9.84541	10.4794	8.78158	8.25173	9.77504	9.41783	1.00305
97.9899	9.44963	10.6469	10.0592	7.65647	9.92967	10.4866	8.84166	8.25903	9.74681	9.45288	1.01252
98.4925	9.4868	10.6761	10.1065	7.64872	9.98506	10.4601	8.87172	8.25851	9.69675	9.46557	1.01854
98.995	9.51659	10.6865	10.154	7.63981	10.0361	10.4109	8.88042	8.24419	9.60472	9.4637	1.02307
99.4975	9.53322	10.6536	10.1707	7.60024	10.0569	10.3515	8.88475	8.19304	9.53528	9.44214	1.0298
100	9.5328	10.6382	10.1815	7.58307	10.0611	10.3308	8.87855	8.16472	9.52436	9.43278	1.035

## Sheet: M1b_RightLeg_NW
StancePhase	NDevR_Meas1	NDevR_Meas2	NDevR_Meas3	NDevR_Meas4	NDevR_Meas5	NDevR_Meas6	NDevR_Meas7	NDevR_Meas8	NDevR_Meas9	NDevR_Mean	NDevR_SD
0	-2.90998	-3.97188	-2.49089	-2.81394	-3.39161	-3.40061	-4.36286	-2.47777	-3.97192	-3.31016	0.686407
0.502513	-2.82825	-3.94566	-2.41063	-2.75412	-3.31333	-3.25592	-4.22099	-2.43973	-3.81258	-3.22014	0.663713
1.00503	-2.69271	-3.88829	-2.2576	-2.62279	-3.20409	-3.10312	-4.10091	-2.35313	-3.6698	-3.09916	0.672662
1.50754	-2.58586	-3.83442	-2.1384	-2.51868	-3.10232	-2.94669	-3.96709	-2.29435	-3.51633	-2.98935	0.666508
2.01005	-2.46709	-3.78399	-2.00681	-2.40002	-3.0094	-2.80272	-3.8272	-2.2262	-3.37576	-2.87769	0.668359
2.51256	-2.35135	-3.71261	-1.88259	-2.29161	-2.8973	-2.64259	-3.6964	-2.15981	-3.22711	-2.76237	0.666291
3.01508	-2.23887	-3.64504	-1.76167	-2.18073	-2.7955	-2.48504	-3.54711	-2.10649	-3.07552	-2.64844	0.661258
3.51759	-2.11672	-3.57753	-1.63134	-2.06165	-2.69305	-2.33564	-3.40093	-2.03699	-2.93845	-2.53248	0.66406
4.0201	-2.01216	-3.49027	-1.52078	-1.95938	-2.5775	-2.16966	-3.26101	-1.98275	-2.78496	-2.41761	0.656856
4.52261	-1.89032	-3.41081	-1.39352	-1.83939	-2.47906	-2.02108	-3.104	-1.92624	-2.64831	-2.30142	0.656969
5.02513	-1.79037	-3.3272	-1.28423	-1.73523	-2.36914	-1.86597	-2.95797	-1.86064	-2.5085	-2.1888	0.65354
5.52764	-1.67761	-3.22642	-1.17058	-1.62751	-2.25967	-1.70839	-2.81444	-1.81263	-2.36522	-2.07361	0.649061
6.03015	-1.57877	-3.13645	-1.05696	-1.51623	-2.16417	-1.56847	-2.658	-1.74941	-2.24042	-1.96321	0.646807
6.53266	-1.48157	-3.03818	-0.95871	-1.42237	-2.05299	-1.41381	-2.51838	-1.69159	-2.10075	-1.85315	0.641372
7.03518	-1.38353	-2.92682	-0.845279	-1.31245	-1.95591	-1.27483	-2.37648	-1.64163	-1.97801	-1.74388	0.637692
7.53769	-1.30298	-2.82814	-0.754233	-1.22209	-1.86151	-1.14005	-2.22764	-1.57511	-1.85605	-1.64087	0.630448
8.0402	-1.20973	-2.71769	-0.651635	-1.12689	-1.75693	-0.997753	-2.09847	-1.52515	-1.72908	-1.53481	0.626957
8.54271	-1.1416	-2.59956	-0.558598	-1.03259	-1.67261	-0.878648	-1.96248	-1.46793	-1.62292	-1.43744	0.617745
9.04523	-1.0596	-2.49486	-0.473143	-0.955277	-1.57903	-0.74963	-1.827	-1.40515	-1.50274	-1.33849	0.610872
9.54774	-0.997535	-2.37601	-0.37798	-0.863672	-1.48827	-0.63092	-1.71102	-1.3584	-1.398	-1.24465	0.604905
10.0503	-0.932162	-2.25579	-0.305497	-0.794712	-1.41374	-0.526454	-1.58488	-1.29469	-1.29715	-1.15612	0.591543
10.5528	-0.872017	-2.14842	-0.217718	-0.71974	-1.32527	-0.410908	-1.46688	-1.24081	-1.189	-1.06564	0.586463
11.0553	-0.824304	-2.02588	-0.148144	-0.650353	-1.25323	-0.319206	-1.36492	-1.19104	-1.10293	-0.986668	0.574183
11.5578	-0.766789	-1.90852	-0.0773931	-0.597123	-1.18589	-0.224757	-1.25136	-1.12725	-1.00359	-0.904741	0.561982
12.0603	-0.732653	-1.80221	-0.00540725	-0.531788	-1.11039	-0.132891	-1.15262	-1.08211	-0.917391	-0.829717	0.55491
12.5628	-0.682681	-1.68122	0.0484005	-0.491329	-1.05759	-0.062471	-1.06426	-1.02669	-0.837767	-0.761735	0.539113
13.0653	-0.655155	-1.57163	0.117794	-0.443271	-0.997277	0.0201934	-0.965491	-0.971162	-0.748362	-0.690485	0.530217
13.5678	-0.618391	-1.47006	0.164538	-0.404646	-0.941755	0.0834239	-0.886588	-0.930438	-0.681356	-0.631697	0.518747
14.0704	-0.59161	-1.35561	0.22139	-0.379782	-0.904008	0.141286	-0.81136	-0.873355	-0.601862	-0.572767	0.506068
14.5729	-0.570493	-1.25744	0.270936	-0.344268	-0.853192	0.204678	-0.729456	-0.8313	-0.532564	-0.5159	0.497468
15.0754	-0.542975	-1.16307	0.31117	-0.33385	-0.819671	0.243507	-0.669947	-0.790476	-0.472306	-0.470847	0.48586
15.5779	-0.53474	-1.05877	0.363766	-0.313257	-0.790779	0.29259	-0.607562	-0.740292	-0.400014	-0.421006	0.478316
16.0804	-0.509868	-0.974086	0.39411	-0.304538	-0.753367	0.330332	-0.54431	-0.710657	-0.350092	-0.380275	0.468501
16.5829	-0.507789	-0.888853	0.440796	-0.305793	-0.737902	0.355045	-0.503141	-0.669006	-0.28907	-0.345079	0.463525
17.0854	-0.491195	-0.798185	0.472552	-0.297382	-0.713469	0.391709	-0.453886	-0.633306	-0.235279	-0.306493	0.456835
17.5879	-0.488341	-0.729236	0.505111	-0.312906	-0.69236	0.40541	-0.410631	-0.610213	-0.19299	-0.280684	0.452245
18.0905	-0.483894	-0.656085	0.543105	-0.315496	-0.687066	0.424598	-0.386216	-0.572195	-0.136723	-0.252219	0.451965
18.593	-0.477045	-0.583263	0.563187	-0.33159	-0.66657	0.442526	-0.350593	-0.552871	-0.102058	-0.228697	0.447677
19.0955	-0.483969	-0.532573	0.601293	-0.353166	-0.661219	0.441979	-0.327548	-0.530748	-0.0576296	-0.211509	0.450885
19.598	-0.475201	-0.474695	0.619203	-0.365866	-0.658036	0.456693	-0.317533	-0.503482	-0.0167535	-0.192852	0.45137
20.1005	-0.488124	-0.42306	0.64707	-0.400149	-0.644002	0.454415	-0.295634	-0.495862	0.010996	-0.181594	0.454685
20.603	-0.48309	-0.391617	0.671449	-0.41867	-0.649488	0.451036	-0.291269	-0.473835	0.0549088	-0.170064	0.459648
21.1055	-0.495056	-0.350525	0.68553	-0.451496	-0.643573	0.456164	-0.292355	-0.462	0.0791009	-0.163801	0.46472
21.608	-0.499101	-0.32073	0.714683	-0.485006	-0.638712	0.440734	-0.283315	-0.4582	0.111913	-0.157526	0.471644
22.1106	-0.505682	-0.306811	0.722194	-0.510606	-0.647359	0.439977	-0.294262	-0.440623	0.14539	-0.155309	0.478222
22.6131	-0.520241	-0.28155	0.746074	-0.555083	-0.638706	0.431299	-0.302737	-0.442889	0.164747	-0.155454	0.488118
23.1156	-0.522131	-0.27135	0.757749	-0.581777	-0.643223	0.414594	-0.305132	-0.437444	0.20233	-0.154043	0.494515
23.6181	-0.54367	-0.271143	0.768555	-0.623626	-0.648082	0.413791	-0.32729	-0.430563	0.222789	-0.159915	0.506446
24.1206	-0.546128	-0.259232	0.787705	-0.661884	-0.640524	0.394316	-0.340153	-0.440405	0.250582	-0.161747	0.515603
24.6231	-0.568314	-0.264902	0.788128	-0.693792	-0.651075	0.385351	-0.352582	-0.434013	0.283275	-0.167547	0.525395
25.1256	-0.577858	-0.27401	0.807352	-0.741785	-0.649072	0.378952	-0.381802	-0.441136	0.301	-0.175373	0.539691
25.6281	-0.595633	-0.272511	0.807948	-0.770756	-0.647171	0.359215	-0.396899	-0.451212	0.338248	-0.180974	0.548238
26.1307	-0.616059	-0.289562	0.816948	-0.815605	-0.658011	0.359285	-0.417576	-0.449792	0.360925	-0.189939	0.563506
26.6332	-0.628964	-0.303374	0.82537	-0.853044	-0.650989	0.346741	-0.449513	-0.468407	0.388846	-0.199259	0.576183
27.1357	-0.659061	-0.308896	0.821788	-0.886145	-0.656715	0.338429	-0.464957	-0.475428	0.425158	-0.207314	0.588679
27.6382	-0.671549	-0.332287	0.835033	-0.932578	-0.66253	0.342768	-0.491037	-0.485372	0.445305	-0.216916	0.60584
28.1407	-0.705832	-0.346369	0.827101	-0.959652	-0.655828	0.331486	-0.520946	-0.508615	0.485136	-0.228169	0.618473
28.6432	-0.724377	-0.355544	0.834841	-1.00339	-0.667288	0.339584	-0.534611	-0.515477	0.512669	-0.234844	0.635755
29.1457	-0.756456	-0.380456	0.833092	-1.0366	-0.666422	0.343741	-0.562049	-0.538852	0.542631	-0.246819	0.651946
29.6482	-0.785394	-0.39123	0.828643	-1.06802	-0.666036	0.344654	-0.585195	-0.560478	0.583767	-0.255477	0.66798
30.1508	-0.811944	-0.401195	0.835312	-1.11017	-0.678929	0.36517	-0.594884	-0.574178	0.607473	-0.262594	0.687088
30.6533	-0.85069	-0.423474	0.822905	-1.13349	-0.67461	0.370766	-0.619105	-0.6073	0.650153	-0.273872	0.703322
31.1558	-0.873449	-0.428358	0.830001	-1.17428	-0.683802	0.390649	-0.631548	-0.626228	0.682784	-0.279359	0.723642
31.6583	-0.916732	-0.436722	0.820831	-1.20211	-0.693865	0.415741	-0.635339	-0.652679	0.714655	-0.287357	0.741742
32.1608	-0.941192	-0.452904	0.818896	-1.23116	-0.692197	0.430498	-0.651887	-0.688515	0.759952	-0.294278	0.761487
32.6633	-0.982135	-0.450213	0.820041	-1.26862	-0.709396	0.467275	-0.650931	-0.709142	0.786698	-0.299602	0.783292
33.1658	-1.01378	-0.455009	0.80851	-1.28878	-0.714802	0.492948	-0.647314	-0.748225	0.830965	-0.303943	0.801662
33.6683	-1.04793	-0.462458	0.816188	-1.32736	-0.7211	0.524541	-0.652466	-0.780804	0.867412	-0.309331	0.826272
34.1709	-1.08849	-0.45142	0.804579	-1.35142	-0.740794	0.569299	-0.637091	-0.809106	0.899638	-0.311646	0.846385
34.6734	-1.11634	-0.451168	0.808687	-1.38017	-0.743221	0.598805	-0.625352	-0.854222	0.946978	-0.312889	0.870056
35.1759	-1.16247	-0.448141	0.807351	-1.41517	-0.75884	0.647857	-0.616901	-0.882621	0.974891	-0.317116	0.894929
35.6784	-1.1889	-0.428743	0.802561	-1.43506	-0.774712	0.692022	-0.588122	-0.921531	1.01831	-0.313797	0.916904
36.1809	-1.23408	-0.42232	0.812565	-1.47402	-0.778072	0.732343	-0.568621	-0.964184	1.05628	-0.315568	0.945284
36.6834	-1.26512	-0.407876	0.804447	-1.49732	-0.799148	0.790909	-0.546289	-0.99265	1.08671	-0.314037	0.968074
37.1859	-1.30362	-0.380653	0.817061	-1.52871	-0.807086	0.832611	-0.506994	-1.03912	1.13374	-0.309196	0.9972
37.6884	-1.3424	-0.367256	0.816866	-1.56411	-0.814302	0.887062	-0.481003	-1.07383	1.16123	-0.308639	1.02324
38.191	-1.37262	-0.341267	0.823126	-1.58701	-0.832933	0.943975	-0.446315	-1.10714	1.20219	-0.302	1.05065
38.6935	-1.41719	-0.307255	0.836568	-1.62923	-0.83215	0.988041	-0.400615	-1.1527	1.2407	-0.297092	1.08166
39.196	-1.44244	-0.286543	0.836947	-1.65503	-0.841967	1.05147	-0.36991	-1.17922	1.26906	-0.290847	1.10642
39.6985	-1.48674	-0.24983	0.858556	-1.69203	-0.849172	1.10012	-0.3258	-1.21743	1.31559	-0.282972	1.14032
40.201	-1.51284	-0.210637	0.862673	-1.73052	-0.840689	1.15188	-0.278278	-1.2524	1.34337	-0.27416	1.16617
40.7035	-1.55026	-0.18296	0.881582	-1.75921	-0.846241	1.21307	-0.244819	-1.27359	1.38249	-0.264437	1.19689
41.206	-1.5815	-0.137458	0.898278	-1.80665	-0.834801	1.2553	-0.195267	-1.30941	1.42232	-0.254355	1.22765
41.7085	-1.60853	-0.0953964	0.909473	-1.837	-0.818274	1.31402	-0.150452	-1.32703	1.44939	-0.240423	1.25293
42.2111	-1.64444	-0.0620956	0.937511	-1.88096	-0.808569	1.36364	-0.116421	-1.34383	1.49539	-0.228864	1.28562
42.7136	-1.66228	-0.0110488	0.946794	-1.92335	-0.774782	1.40638	-0.0662842	-1.36524	1.52333	-0.214052	1.30928
43.2161	-1.69717	0.0307029	0.975743	-1.9582	-0.746607	1.46398	-0.0284359	-1.36408	1.55951	-0.196062	1.33773
43.7186	-1.71018	0.0671216	0.993188	-2.0099	-0.71124	1.50112	0.00356709	-1.37269	1.59877	-0.182249	1.36272
44.2211	-1.73602	0.119307	1.01354	-2.04328	-0.655529	1.54884	0.0488514	-1.36958	1.62217	-0.161302	1.38448
44.7236	-1.74819	0.15706	1.0422	-2.09117	-0.60959	1.59587	0.0761223	-1.35238	1.66394	-0.140682	1.40907
45.2261	-1.75889	0.193362	1.05425	-2.13336	-0.54302	1.62827	0.103476	-1.34494	1.68795	-0.123655	1.42614
45.7286	-1.77053	0.241808	1.08594	-2.1694	-0.467842	1.67874	0.139123	-1.31412	1.7161	-0.0955764	1.44589
46.2312	-1.76495	0.272056	1.09851	-2.21911	-0.397128	1.71286	0.154271	-1.28382	1.74903	-0.0753637	1.46167
46.7337	-1.77166	0.305126	1.12135	-2.2492	-0.300441	1.75051	0.175897	-1.25222	1.76303	-0.0508458	1.47423
47.2362	-1.7535	0.345913	1.14186	-2.29404	-0.208431	1.79735	0.199978	-1.19813	1.79443	-0.0193958	1.48858
47.7387	-1.7481	0.367309	1.15196	-2.32954	-0.109964	1.82611	0.205236	-1.15458	1.80917	0.00195524	1.49748
48.2412	-1.7227	0.396579	1.17814	-2.36109	0.00737126	1.87309	0.223034	-1.09526	1.82469	0.0359837	1.50679
48.7437	-1.69904	0.42947	1.18309	-2.40422	0.111063	1.91197	0.237803	-1.02624	1.84765	0.0657263	1.51673
49.2462	-1.66948	0.44485	1.2049	-2.42864	0.230025	1.94651	0.239282	-0.966241	1.8504	0.0946239	1.52115
49.7487	-1.62596	0.473202	1.21563	-2.46988	0.350752	1.99778	0.257858	-0.88347	1.87043	0.131816	1.53089
50.2513	-1.5909	0.50128	1.22548	-2.50043	0.457756	2.0305	0.269001	-0.807602	1.87662	0.162411	1.53613
50.7538	-1.53161	0.515574	1.24483	-2.53107	0.58131	2.07635	0.274992	-0.729871	1.88121	0.197968	1.54156
51.2563	-1.48651	0.546396	1.24539	-2.57203	0.689072	2.12265	0.300056	-0.636314	1.89652	0.233914	1.55138
51.7588	-1.4192	0.572547	1.26517	-2.59601	0.792165	2.15594	0.314537	-0.559585	1.8914	0.268551	1.55314
52.2613	-1.35994	0.589219	1.26667	-2.6382	0.903668	2.20816	0.332231	-0.469689	1.90326	0.303932	1.56428
52.7638	-1.292	0.623658	1.27619	-2.66789	0.990845	2.24365	0.366903	-0.381421	1.90453	0.340496	1.56861
53.2663	-1.21838	0.64886	1.28588	-2.7009	1.08473	2.28271	0.388098	-0.30704	1.90169	0.373961	1.57496
53.7688	-1.15309	0.669468	1.28304	-2.74192	1.17241	2.32934	0.418913	-0.217206	1.91239	0.408149	1.586
54.2714	-1.06996	0.707225	1.29763	-2.76754	1.23983	2.35601	0.460738	-0.145601	1.90263	0.442328	1.58779
54.7739	-1.00546	0.732133	1.29112	-2.81182	1.31906	2.39897	0.48773	-0.0750119	1.90903	0.47175	1.60079
55.2764	-0.92095	0.757982	1.3003	-2.84178	1.37822	2.43037	0.529151	0.00113291	1.90838	0.504757	1.60563
55.7789	-0.852795	0.798883	1.30076	-2.87777	1.43018	2.45491	0.57395	0.0543524	1.90155	0.531557	1.61308
56.2814	-0.774632	0.824719	1.29809	-2.91884	1.48871	2.4928	0.60526	0.118519	1.91121	0.560648	1.62478
56.7839	-0.700024	0.856956	1.3074	-2.94595	1.52167	2.50859	0.653698	0.171868	1.9015	0.58619	1.62791
57.2864	-0.631936	0.900584	1.29743	-2.99119	1.56136	2.53522	0.697416	0.21178	1.90715	0.609757	1.64044
57.7889	-0.552633	0.928193	1.3073	-3.0202	1.59497	2.55894	0.731335	0.263726	1.9098	0.635714	1.64713
58.2915	-0.492964	0.966889	1.30143	-3.05741	1.6094	2.56796	0.782459	0.293231	1.90433	0.652814	1.65428
58.794	-0.415078	1.01206	1.30256	-3.09642	1.63736	2.59446	0.821718	0.325508	1.91773	0.677766	1.6665
59.2965	-0.35859	1.04177	1.30777	-3.12307	1.64718	2.60277	0.856895	0.358815	1.91299	0.694059	1.67154
59.799	-0.289474	1.08622	1.30005	-3.16677	1.65267	2.61503	0.906914	0.371196	1.92204	0.710875	1.68294
60.3015	-0.231322	1.13165	1.31226	-3.19262	1.66768	2.63435	0.940286	0.397294	1.93178	0.732374	1.6925
60.804	-0.175574	1.16381	1.30548	-3.22848	1.66057	2.63442	0.976388	0.409435	1.93114	0.74191	1.69951
61.3065	-0.114937	1.21305	1.31443	-3.26269	1.66397	2.65193	1.02278	0.41431	1.95064	0.761499	1.71256
61.809	-0.0719525	1.25776	1.31877	-3.28625	1.66499	2.65829	1.05065	0.430781	1.95283	0.775097	1.71975
62.3116	-0.0129587	1.29274	1.31917	-3.32524	1.65083	2.65972	1.08772	0.425572	1.96586	0.784824	1.73037
62.8141	0.022404	1.34556	1.33509	-3.34515	1.65395	2.67551	1.12879	0.429271	1.98202	0.80305	1.74142
63.3166	0.0730342	1.38874	1.33251	-3.37661	1.64263	2.67058	1.15248	0.431418	1.98447	0.811028	1.74906
63.8191	0.107068	1.42673	1.35054	-3.40313	1.63055	2.67851	1.19025	0.417586	2.00662	0.822747	1.76106
64.3216	0.144172	1.48147	1.35579	-3.42106	1.63118	2.68433	1.22495	0.42019	2.0115	0.836946	1.76927
64.8241	0.180369	1.52226	1.36646	-3.45263	1.61277	2.67735	1.24612	0.407353	2.02309	0.842571	1.77937
65.3266	0.203708	1.56266	1.38443	-3.46453	1.6075	2.68901	1.28374	0.39421	2.03949	0.855579	1.7886
65.8291	0.240722	1.61679	1.38803	-3.48943	1.60216	2.68321	1.31146	0.391667	2.03878	0.864821	1.79722
66.3317	0.255362	1.65366	1.41243	-3.50647	1.58363	2.68296	1.3316	0.369905	2.05673	0.87109	1.80649
66.8342	0.288088	1.69483	1.41846	-3.51739	1.58388	2.69001	1.36778	0.362729	2.05811	0.882945	1.81336
67.3367	0.301501	1.74535	1.43801	-3.54005	1.57088	2.67883	1.38893	0.351916	2.06247	0.888649	1.82278
67.8392	0.324621	1.77725	1.45492	-3.54302	1.55785	2.68605	1.40985	0.331498	2.07399	0.897002	1.82801
68.3417	0.342356	1.81823	1.46457	-3.56017	1.55794	2.68231	1.44382	0.329583	2.06652	0.905016	1.83566
68.8442	0.354097	1.86366	1.49051	-3.56659	1.53913	2.67507	1.46002	0.312357	2.07727	0.911725	1.84149
69.3467	0.376674	1.89129	1.49617	-3.56921	1.53342	2.68248	1.48313	0.302133	2.07363	0.918859	1.84513
69.8492	0.380286	1.9319	1.52025	-3.58098	1.52756	2.66977	1.51382	0.301243	2.06993	0.925974	1.85144
70.3518	0.403157	1.97142	1.53191	-3.57306	1.50846	2.67076	1.52658	0.284958	2.07603	0.933357	1.85243
70.8543	0.405113	1.9953	1.54463	-3.57968	1.50816	2.66912	1.55203	0.287777	2.06185	0.938256	1.85621
71.3568	0.421711	2.03434	1.56507	-3.57259	1.4948	2.655	1.57814	0.284777	2.06489	0.94735	1.85644
71.8593	0.427755	2.06632	1.56716	-3.56378	1.48174	2.65885	1.58903	0.278187	2.05574	0.951222	1.85605
72.3618	0.433714	2.08583	1.58797	-3.5612	1.48213	2.64405	1.61613	0.289865	2.0431	0.957955	1.85544
72.8643	0.445269	2.12067	1.58856	-3.53924	1.464	2.63423	1.63656	0.285704	2.04228	0.964226	1.85037
73.3668	0.441151	2.14257	1.59778	-3.53183	1.45915	2.62966	1.64648	0.293316	2.01996	0.966469	1.8482
73.8693	0.454326	2.15596	1.60382	-3.50804	1.45415	2.6054	1.67285	0.30616	2.013	0.97307	1.8391
74.3719	0.445103	2.18293	1.59719	-3.48469	1.43568	2.59769	1.6856	0.305544	1.9959	0.973438	1.83223
74.8744	0.452919	2.19212	1.60525	-3.46461	1.43552	2.57617	1.69358	0.324514	1.9715	0.976329	1.82242
75.3769	0.444588	2.19754	1.58968	-3.42611	1.42162	2.54927	1.71487	0.332727	1.96015	0.976037	1.80734
75.8794	0.44111	2.2134	1.58854	-3.40221	1.40717	2.53383	1.71714	0.34041	1.92614	0.973949	1.79687
76.3819	0.436643	2.2084	1.57415	-3.36016	1.40518	2.49532	1.72073	0.362043	1.90487	0.971908	1.77681
76.8844	0.42046	2.20472	1.55575	-3.32143	1.38362	2.46796	1.73184	0.365282	1.87537	0.96484	1.75949
77.3869	0.417679	2.20725	1.54474	-3.2839	1.37419	2.43417	1.72141	0.381835	1.83472	0.959121	1.74019
77.8894	0.392533	2.18785	1.51189	-3.23037	1.36337	2.38549	1.71791	0.396851	1.80781	0.948147	1.71381
78.392	0.385227	2.17471	1.49569	-3.19246	1.33776	2.3516	1.71459	0.399259	1.75759	0.935996	1.69299
78.8945	0.357418	2.16285	1.45856	-3.13627	1.32894	2.29589	1.69049	0.419048	1.71717	0.921568	1.66377
79.397	0.339066	2.13013	1.42614	-3.08753	1.3047	2.24322	1.67741	0.422486	1.6707	0.902926	1.63552
79.8995	0.313334	2.10773	1.39124	-3.03894	1.27807	2.19255	1.6567	0.427678	1.6097	0.882007	1.60738
80.402	0.281101	2.08121	1.34006	-2.97803	1.26187	2.12047	1.61894	0.440888	1.56301	0.858835	1.57256
80.9045	0.257574	2.03646	1.30312	-2.93389	1.22397	2.06308	1.59388	0.433812	1.49321	0.830135	1.54232
81.407	0.214059	2.00449	1.24145	-2.87174	1.19604	1.98966	1.55406	0.440543	1.43043	0.799889	1.50574
81.9095	0.188182	1.96285	1.1917	-2.82072	1.16444	1.91048	1.50318	0.438852	1.36432	0.767032	1.47008
82.4121	0.139789	1.90688	1.12999	-2.76795	1.11599	1.84114	1.46395	0.426441	1.28122	0.726383	1.43384
82.9146	0.10526	1.86439	1.06141	-2.70587	1.0823	1.74851	1.40479	0.428438	1.21324	0.689165	1.39277
83.4171	0.0582927	1.80729	1.00181	-2.65999	1.03137	1.66737	1.34195	0.410181	1.1237	0.642442	1.356
83.9196	0.0112443	1.7409	0.919844	-2.5955	0.976737	1.57947	1.2874	0.396943	1.03915	0.595133	1.31194
84.4221	-0.0317879	1.68721	0.854758	-2.54412	0.931323	1.47859	1.21086	0.386462	0.955114	0.5476	1.27148
84.9246	-0.0900398	1.61543	0.771604	-2.48764	0.863763	1.39351	1.13833	0.356848	0.853375	0.490576	1.22856
85.4271	-0.131606	1.54041	0.692838	-2.42373	0.806211	1.28884	1.0692	0.342466	0.768589	0.439247	1.18166
85.9296	-0.194965	1.47616	0.616356	-2.37372	0.745473	1.19073	0.979573	0.315371	0.665992	0.380109	1.14057
86.4322	-0.24041	1.39237	0.525284	-2.30379	0.66943	1.09732	0.900809	0.282392	0.568069	0.321275	1.0907
86.9347	-0.30121	1.31176	0.452775	-2.24769	0.609989	0.987759	0.819956	0.262024	0.476451	0.263535	1.04638
87.4372	-0.354604	1.23904	0.360913	-2.18256	0.536136	0.897826	0.723506	0.22117	0.369097	0.20117	0.999544
87.9397	-0.407525	1.14739	0.284236	-2.11152	0.462209	0.797813	0.642919	0.190454	0.282424	0.143156	0.9498
88.4422	-0.468051	1.06513	0.203721	-2.0514	0.401408	0.700057	0.555368	0.1593	0.184639	0.0833522	0.905531
88.9447	-0.512279	0.987442	0.120334	-1.97033	0.323544	0.619392	0.459874	0.113753	0.0936391	0.0261524	0.855096
89.4472	-0.573509	0.893744	0.0540784	-1.90333	0.260804	0.525328	0.382934	0.0860684	0.017045	-0.0285372	0.809651
89.9497	-0.611924	0.815202	-0.0276291	-1.82351	0.200517	0.452665	0.295909	0.0447394	-0.0706513	-0.0805198	0.762091
90.4523	-0.664562	0.738241	-0.0861072	-1.73943	0.131038	0.383597	0.210487	0.00525446	-0.132712	-0.128243	0.715709
90.9548	-0.700537	0.650508	-0.152772	-1.66306	0.0837384	0.313766	0.144204	-0.0214689	-0.197663	-0.171476	0.67121
91.4573	-0.736867	0.582945	-0.209781	-1.5652	0.0280565	0.270737	0.0676552	-0.0644102	-0.253569	-0.208937	0.625587
91.9598	-0.770652	0.514705	-0.254168	-1.48142	-0.0223927	0.220627	0.00319261	-0.0896004	-0.287624	-0.240814	0.584812
92.4623	-0.78788	0.442619	-0.306634	-1.38136	-0.0548137	0.189158	-0.043249	-0.114679	-0.329112	-0.265106	0.541808
92.9648	-0.814955	0.394334	-0.332556	-1.27892	-0.0994974	0.173796	-0.0972614	-0.144828	-0.342383	-0.282474	0.504419
93.4673	-0.815548	0.343757	-0.368864	-1.18095	-0.12518	0.154363	-0.129994	-0.151947	-0.352559	-0.291881	0.467845
93.9698	-0.828219	0.296869	-0.384917	-1.06167	-0.144406	0.164805	-0.148055	-0.168907	-0.354367	-0.292096	0.433811
94.4724	-0.817227	0.275421	-0.394893	-0.95655	-0.169205	0.175282	-0.16964	-0.173377	-0.330264	-0.284495	0.405197
94.9749	-0.808553	0.250471	-0.403578	-0.832539	-0.168499	0.196784	-0.164044	-0.162803	-0.312962	-0.267302	0.378799
95.4774	-0.789601	0.236285	-0.387337	-0.708749	-0.17249	0.242522	-0.149222	-0.161405	-0.268697	-0.239855	0.357591
95.9799	-0.757107	0.246694	-0.380999	-0.586945	-0.168057	0.28105	-0.133148	-0.135232	-0.218703	-0.205828	0.341601
96.4824	-0.729565	0.25239	-0.347613	-0.445425	-0.142237	0.345194	-0.0878076	-0.108776	-0.164396	-0.158693	0.330626
96.9849	-0.676458	0.27442	-0.315486	-0.319064	-0.125507	0.415915	-0.0395705	-0.0803124	-0.0836425	-0.105523	0.323606
97.4874	-0.635606	0.317457	-0.272833	-0.172766	-0.0873411	0.487272	0.0152794	-0.0283541	-0.0115308	-0.0431581	0.323753
97.9899	-0.56904	0.35449	-0.211752	-0.0306187	-0.0402321	0.585344	0.097595	0.0130905	0.082661	0.031282	0.325426
98.4925	-0.511094	0.410824	-0.159632	0.108973	0.00131864	0.672938	0.175285	0.0700368	0.182409	0.105673	0.333279
98.995	-0.430515	0.483152	-0.074722	0.267181	0.073251	0.788601	0.278301	0.136802	0.296443	0.202055	0.342712
99.4975	-0.34465	0.559865	0.010991	0.427317	0.145647	0.907719	0.38133	0.203806	0.405107	0.299681	0.354066
100	-0.322492	0.613012	0.061817	0.542759	0.170717	0.920184	0.378596	0.265133	0.402115	0.336871	0.354976

## Sheet: M2_LeftLeg_NH
StancePhase	NEleL_Meas1	NEleL_Meas2	NEleL_Meas3	NEleL_Meas4	NEleL_Meas5	NEleL_Meas6	NEleL_Meas7	NEleL_Meas8	NEleL_Meas9	NEleL_Meas10	NEleL_Mean	NEleL_SD
0	-2.46602	-0.127036	-3.22799	-0.496389	-3.7506	-0.604856	-1.86855	-1.82818	-3.21545	-0.306931	-1.7892	1.352
0.502513	-2.5901	-0.222399	-3.34915	-0.576514	-3.84505	-0.692985	-1.95498	-1.89796	-3.33112	-0.353095	-1.88133	1.36719
1.00503	-2.71741	-0.319602	-3.46665	-0.687959	-3.98688	-0.808018	-2.0657	-1.98241	-3.48277	-0.435985	-1.99534	1.38358
1.50754	-2.82544	-0.403465	-3.56324	-0.797852	-4.11863	-0.921205	-2.16933	-2.06044	-3.61823	-0.52209	-2.09999	1.3947
2.01005	-2.93495	-0.496667	-3.66512	-0.909582	-4.23282	-1.03336	-2.26696	-2.14375	-3.74398	-0.593851	-2.20211	1.40309
2.51256	-3.02746	-0.576465	-3.75475	-1.01586	-4.3471	-1.14241	-2.35613	-2.21624	-3.8582	-0.674199	-2.29688	1.40937
3.01508	-3.1214	-0.664637	-3.83528	-1.13292	-4.45334	-1.2615	-2.44878	-2.292	-3.97132	-0.751287	-2.39325	1.4107
3.51759	-3.19836	-0.742014	-3.91404	-1.24362	-4.54537	-1.36968	-2.52463	-2.36717	-4.06439	-0.822396	-2.47917	1.41
4.0201	-3.26734	-0.818603	-3.97384	-1.35119	-4.63612	-1.48307	-2.59846	-2.42964	-4.15138	-0.901323	-2.5611	1.40496
4.52261	-3.32893	-0.894922	-4.03231	-1.46568	-4.70622	-1.59581	-2.66463	-2.49514	-4.22701	-0.966799	-2.63774	1.3959
5.02513	-3.37112	-0.959403	-4.0773	-1.56787	-4.77292	-1.69904	-2.71432	-2.5551	-4.28326	-1.0389	-2.70392	1.38422
5.52764	-3.41204	-1.03131	-4.10938	-1.67027	-4.82346	-1.81035	-2.76427	-2.60193	-4.33593	-1.10432	-2.76633	1.36752
6.03015	-3.43255	-1.08828	-4.13945	-1.77274	-4.86067	-1.90974	-2.79582	-2.65135	-4.36769	-1.16365	-2.81819	1.34877
6.53266	-3.44685	-1.15013	-4.15019	-1.8607	-4.89126	-2.00868	-2.81965	-2.69138	-4.38872	-1.22777	-2.86353	1.32552
7.03518	-3.45105	-1.20456	-4.15898	-1.95151	-4.90047	-2.10775	-2.83734	-2.71975	-4.40068	-1.27691	-2.9009	1.30022
7.53769	-3.43898	-1.25354	-4.15731	-2.0355	-4.90704	-2.19329	-2.83571	-2.75109	-4.39136	-1.33181	-2.92956	1.27184
8.0402	-3.42698	-1.30631	-4.14314	-2.10733	-4.89426	-2.28457	-2.83385	-2.77127	-4.37884	-1.37731	-2.95238	1.24035
8.54271	-3.39618	-1.34539	-4.13053	-2.18337	-4.87318	-2.36494	-2.81655	-2.78353	-4.34912	-1.41744	-2.96602	1.20855
9.04523	-3.36488	-1.39298	-4.10197	-2.24755	-4.84314	-2.44051	-2.78941	-2.80016	-4.30754	-1.46075	-2.97489	1.17205
9.54774	-3.32425	-1.42869	-4.07392	-2.30523	-4.79615	-2.51857	-2.76084	-2.80596	-4.26238	-1.48958	-2.97656	1.13688
10.0503	-3.27408	-1.46717	-4.04109	-2.36611	-4.74895	-2.58227	-2.71436	-2.80934	-4.19834	-1.52532	-2.9727	1.09873
10.5528	-3.22692	-1.50431	-3.99857	-2.41301	-4.68341	-2.65088	-2.66927	-2.81888	-4.13379	-1.55128	-2.96503	1.05936
11.0553	-3.16498	-1.53386	-3.96279	-2.45994	-4.61689	-2.71246	-2.61496	-2.81943	-4.05914	-1.57483	-2.95193	1.02215
11.5578	-3.10886	-1.57203	-3.91593	-2.50671	-4.54094	-2.76713	-2.55105	-2.82363	-3.97406	-1.60172	-2.93621	0.98081
12.0603	-3.04458	-1.59775	-3.87283	-2.54079	-4.456	-2.82765	-2.49153	-2.83517	-3.89215	-1.61636	-2.91748	0.943908
12.5628	-2.97793	-1.63267	-3.83089	-2.58022	-4.3734	-2.87531	-2.41789	-2.84023	-3.79598	-1.64007	-2.89646	0.905452
13.0653	-2.91591	-1.66072	-3.78206	-2.61511	-4.27677	-2.92712	-2.34727	-2.85439	-3.70185	-1.65454	-2.87357	0.868349
13.5678	-2.8434	-1.68905	-3.7443	-2.64196	-4.18667	-2.97643	-2.27435	-2.87574	-3.60504	-1.67011	-2.85071	0.835851
14.0704	-2.78143	-1.72158	-3.69959	-2.6767	-4.08784	-3.01726	-2.19248	-2.8931	-3.49912	-1.68946	-2.82586	0.801849
14.5729	-2.71191	-1.74448	-3.66057	-2.70304	-3.98964	-3.06609	-2.11957	-2.9232	-3.40136	-1.69931	-2.80192	0.775256
15.0754	-2.64644	-1.77797	-3.62713	-2.72761	-3.89499	-3.10408	-2.03671	-2.95846	-3.29392	-1.7204	-2.77877	0.74994
15.5779	-2.5855	-1.80018	-3.58821	-2.75864	-3.79297	-3.14419	-1.95702	-2.99145	-3.18927	-1.73297	-2.75404	0.729485
16.0804	-2.51836	-1.82884	-3.56252	-2.77912	-3.70299	-3.18549	-1.88103	-3.03814	-3.08833	-1.75003	-2.73348	0.715765
16.5829	-2.46429	-1.85432	-3.53213	-2.8036	-3.6057	-3.21652	-1.79633	-3.08611	-2.97916	-1.77056	-2.71087	0.704534
17.0854	-2.40282	-1.87542	-3.50695	-2.82999	-3.51798	-3.25569	-1.72309	-3.1325	-2.88129	-1.78366	-2.69094	0.701375
17.5879	-2.35052	-1.90358	-3.48921	-2.84658	-3.43285	-3.28582	-1.64399	-3.19091	-2.77831	-1.80846	-2.67302	0.701655
18.0905	-2.30102	-1.91983	-3.46528	-2.87093	-3.3478	-3.3146	-1.5668	-3.24574	-2.67757	-1.82401	-2.65336	0.707749
18.593	-2.2495	-1.94596	-3.45426	-2.89153	-3.27639	-3.34698	-1.4981	-3.29911	-2.58567	-1.84545	-2.6393	0.717859
19.0955	-2.2115	-1.96292	-3.43936	-2.90606	-3.19965	-3.36739	-1.42097	-3.36131	-2.48624	-1.86814	-2.62235	0.73157
19.598	-2.16645	-1.9826	-3.42786	-2.92911	-3.13851	-3.39463	-1.35594	-3.4156	-2.39905	-1.88408	-2.60938	0.749012
20.1005	-2.13446	-2.00361	-3.42491	-2.94379	-3.07748	-3.41522	-1.28919	-3.46896	-2.3109	-1.91064	-2.59792	0.767082
20.603	-2.10297	-2.01701	-3.41492	-2.95791	-3.02378	-3.43118	-1.22232	-3.52768	-2.22311	-1.92678	-2.58477	0.788888
21.1055	-2.0739	-2.04046	-3.41716	-2.97809	-2.98183	-3.45307	-1.16759	-3.5755	-2.14762	-1.94978	-2.5785	0.809685
21.608	-2.05734	-2.05265	-3.41635	-2.98781	-2.93791	-3.46295	-1.10523	-3.62346	-2.0652	-1.97213	-2.5681	0.83144
22.1106	-2.03497	-2.07401	-3.41683	-3.00227	-2.91232	-3.47829	-1.05424	-3.67328	-1.99412	-1.98922	-2.56296	0.853856
22.6131	-2.0283	-2.09081	-3.42625	-3.01778	-2.88462	-3.49063	-1.00581	-3.71066	-1.92591	-2.01657	-2.55973	0.873763
23.1156	-2.01982	-2.10744	-3.42725	-3.02383	-2.87043	-3.49608	-0.95515	-3.7495	-1.85572	-2.03369	-2.55389	0.894401
23.6181	-2.01808	-2.13065	-3.43854	-3.03764	-2.86375	-3.50967	-0.919111	-3.78684	-1.79992	-2.05969	-2.55639	0.912729
24.1206	-2.02654	-2.14487	-3.44674	-3.04641	-2.8596	-3.51276	-0.876984	-3.81151	-1.7384	-2.08434	-2.55482	0.929587
24.6231	-2.0311	-2.17122	-3.45317	-3.04915	-2.8727	-3.51973	-0.844355	-3.83892	-1.68612	-2.10648	-2.5573	0.944875
25.1256	-2.05239	-2.18875	-3.46803	-3.05906	-2.88257	-3.52781	-0.81833	-3.86167	-1.64043	-2.13937	-2.56384	0.958003
25.6281	-2.06981	-2.21349	-3.47292	-3.05867	-2.90956	-3.52766	-0.78812	-3.87268	-1.5907	-2.16342	-2.5667	0.969541
26.1307	-2.09766	-2.23864	-3.48584	-3.05674	-2.93864	-3.53723	-0.773611	-3.88736	-1.5563	-2.19902	-2.5771	0.977933
26.6332	-2.13234	-2.26041	-3.49595	-3.05797	-2.97482	-3.53897	-0.755179	-3.89456	-1.5182	-2.23323	-2.58616	0.986058
27.1357	-2.16556	-2.29247	-3.50167	-3.04624	-3.02371	-3.54267	-0.743469	-3.89189	-1.48662	-2.26829	-2.59626	0.990444
27.6382	-2.21474	-2.31485	-3.51568	-3.03707	-3.06976	-3.55143	-0.741919	-3.8933	-1.46509	-2.31454	-2.61184	0.993218
28.1407	-2.25846	-2.34905	-3.519	-3.02521	-3.1331	-3.55125	-0.734768	-3.88491	-1.43812	-2.35367	-2.62475	0.996029
28.6432	-2.31515	-2.37748	-3.52853	-3.0014	-3.19336	-3.56109	-0.743079	-3.86916	-1.42628	-2.40655	-2.64221	0.993639
29.1457	-2.37456	-2.40962	-3.53635	-2.98269	-3.26418	-3.56609	-0.750237	-3.85727	-1.41347	-2.45771	-2.66122	0.993183
29.6482	-2.43505	-2.44654	-3.53808	-2.95565	-3.34087	-3.57046	-0.760905	-3.83387	-1.4041	-2.51254	-2.67981	0.99033
30.1508	-2.50889	-2.47703	-3.54875	-2.92098	-3.41629	-3.58274	-0.784523	-3.80609	-1.40757	-2.57801	-2.70309	0.984627
30.6533	-2.57621	-2.51976	-3.54934	-2.89143	-3.50553	-3.58567	-0.801841	-3.78136	-1.40499	-2.6375	-2.72536	0.982401
31.1558	-2.65739	-2.55328	-3.55531	-2.84988	-3.58776	-3.59736	-0.833036	-3.7443	-1.4161	-2.71165	-2.75061	0.975806
31.6583	-2.7368	-2.59654	-3.5617	-2.80679	-3.68158	-3.60715	-0.866067	-3.70608	-1.42922	-2.7828	-2.77747	0.971233
32.1608	-2.8194	-2.63773	-3.56133	-2.76631	-3.77339	-3.61335	-0.899157	-3.66969	-1.44248	-2.85924	-2.80421	0.967944
32.6633	-2.91113	-2.67854	-3.57091	-2.71338	-3.86568	-3.62918	-0.946785	-3.62119	-1.47019	-2.94422	-2.83512	0.962505
33.1658	-2.99577	-2.72764	-3.57155	-2.66486	-3.96525	-3.63589	-0.988062	-3.5749	-1.49181	-3.02328	-2.8639	0.961342
33.6683	-3.09336	-2.76799	-3.57665	-2.61476	-4.05565	-3.6491	-1.04032	-3.52907	-1.5243	-3.11594	-2.89671	0.959395
34.1709	-3.18481	-2.82053	-3.5841	-2.55534	-4.15615	-3.66347	-1.09717	-3.47263	-1.56149	-3.20294	-2.92986	0.959606
34.6734	-3.28083	-2.86534	-3.58394	-2.50415	-4.24801	-3.67168	-1.15061	-3.42179	-1.59533	-3.29502	-2.96167	0.962409
35.1759	-3.38069	-2.91619	-3.59408	-2.44694	-4.34238	-3.69049	-1.21871	-3.37016	-1.64363	-3.39167	-2.99949	0.96567
35.6784	-3.47329	-2.96865	-3.59623	-2.38612	-4.43703	-3.70164	-1.28096	-3.31061	-1.68615	-3.48099	-3.03217	0.972595
36.1809	-3.57626	-3.01664	-3.60143	-2.33389	-4.52324	-3.71684	-1.35025	-3.25962	-1.73538	-3.58085	-3.06944	0.980329
36.6834	-3.66912	-3.07518	-3.61057	-2.27266	-4.61689	-3.73669	-1.42641	-3.20641	-1.79124	-3.67134	-3.10765	0.990339
37.1859	-3.76691	-3.12409	-3.61124	-2.21446	-4.69834	-3.74897	-1.49609	-3.14838	-1.84038	-3.7653	-3.14142	1.00298
37.6884	-3.86266	-3.18383	-3.62218	-2.16199	-4.78459	-3.7723	-1.57915	-3.10044	-1.90235	-3.85919	-3.18287	1.01577
38.191	-3.95114	-3.23887	-3.6262	-2.10055	-4.86532	-3.79056	-1.65744	-3.04837	-1.95928	-3.94414	-3.21819	1.03121
38.6935	-4.04595	-3.29625	-3.63181	-2.0479	-4.94086	-3.81029	-1.73824	-2.99451	-2.01817	-4.03649	-3.25605	1.04805
39.196	-4.12739	-3.35947	-3.64289	-1.99626	-5.02055	-3.83775	-1.8275	-2.95076	-2.08505	-4.11659	-3.29642	1.06395
39.6985	-4.21319	-3.4158	-3.64501	-1.93915	-5.0878	-3.85695	-1.90802	-2.90109	-2.14273	-4.19924	-3.3309	1.08319
40.201	-4.29145	-3.48451	-3.65736	-1.89409	-5.16164	-3.88642	-1.99956	-2.85277	-2.21073	-4.27845	-3.3717	1.10124
40.7035	-4.36322	-3.54511	-3.66439	-1.84552	-5.22586	-3.91368	-2.08816	-2.81371	-2.27532	-4.34852	-3.40835	1.1186
41.206	-4.4375	-3.61483	-3.67188	-1.79776	-5.28936	-3.93957	-2.17504	-2.76775	-2.33746	-4.42416	-3.44553	1.13929
41.7085	-4.49736	-3.68445	-3.68665	-1.7621	-5.35309	-3.9754	-2.2717	-2.72656	-2.4087	-4.48644	-3.48525	1.1553
42.2111	-4.56183	-3.7534	-3.69252	-1.72075	-5.40674	-4.00311	-2.35887	-2.69321	-2.46983	-4.55181	-3.52121	1.17376
42.7136	-4.61549	-3.8322	-3.7086	-1.68768	-5.46733	-4.03951	-2.45442	-2.65301	-2.5385	-4.61215	-3.56089	1.19159
43.2161	-4.66528	-3.90326	-3.72118	-1.66405	-5.5163	-4.0771	-2.54982	-2.62088	-2.60638	-4.66487	-3.59891	1.20517
43.7186	-4.71502	-3.98707	-3.73316	-1.63622	-5.56906	-4.11114	-2.64034	-2.59471	-2.66854	-4.72299	-3.63783	1.22255
44.2211	-4.75172	-4.06548	-3.75397	-1.62315	-5.61829	-4.15699	-2.74176	-2.56286	-2.7408	-4.76854	-3.67836	1.23437
44.7236	-4.79397	-4.15004	-3.76611	-1.6154	-5.66201	-4.19639	-2.83466	-2.54208	-2.80379	-4.81936	-3.71838	1.24666
45.2261	-4.82415	-4.23875	-3.78802	-1.60854	-5.71189	-4.24291	-2.93341	-2.52524	-2.87171	-4.86541	-3.761	1.25844
45.7286	-4.85433	-4.32374	-3.80815	-1.61997	-5.75102	-4.29471	-3.03548	-2.50488	-2.94233	-4.90733	-3.80419	1.26549
46.2312	-4.88293	-4.42079	-3.82635	-1.63298	-5.79814	-4.34197	-3.1308	-2.49783	-3.00539	-4.95637	-3.84935	1.27492
46.7337	-4.90193	-4.51003	-3.85439	-1.65417	-5.83935	-4.40253	-3.23773	-2.49255	-3.07949	-4.99591	-3.89681	1.27928
47.2362	-4.928	-4.61029	-3.87388	-1.69316	-5.88139	-4.45957	-3.33851	-2.48664	-3.14703	-5.04508	-3.94635	1.28412
47.7387	-4.94274	-4.70803	-3.90226	-1.73216	-5.92814	-4.52209	-3.4427	-2.49544	-3.2175	-5.09188	-3.99829	1.28719
48.2412	-4.96235	-4.80766	-3.93059	-1.78674	-5.96781	-4.5939	-3.55382	-2.5044	-3.29489	-5.14003	-4.05422	1.28712
48.7437	-4.97977	-4.9141	-3.95589	-1.8555	-6.01842	-4.66118	-3.65758	-2.51667	-3.36482	-5.1982	-4.11221	1.28834
49.2462	-4.99265	-5.01336	-3.99215	-1.92595	-6.06233	-4.7426	-3.77307	-2.54467	-3.44678	-5.25093	-4.17445	1.28473
49.7487	-5.01404	-5.1237	-4.02055	-2.01667	-6.11349	-4.82455	-3.88576	-2.5723	-3.52656	-5.31747	-4.24151	1.28234
50.2513	-5.02631	-5.22559	-4.05711	-2.11508	-6.16706	-4.91094	-3.99959	-2.60788	-3.60818	-5.38329	-4.31011	1.27719
50.7538	-5.04833	-5.33337	-4.09544	-2.218	-6.21895	-5.01089	-4.12331	-2.65936	-3.70124	-5.45468	-4.38636	1.27071
51.2563	-5.06803	-5.43958	-4.12965	-2.3396	-6.28243	-5.10787	-4.23971	-2.71048	-3.78847	-5.53668	-4.46425	1.26468
51.7588	-5.08904	-5.54114	-4.1752	-2.46086	-6.33996	-5.21936	-4.36641	-2.7736	-3.88816	-5.61517	-4.54689	1.25573
52.2613	-5.11927	-5.64882	-4.2131	-2.58886	-6.40947	-5.33542	-4.49294	-2.85092	-3.99006	-5.70843	-4.63573	1.2489
52.7638	-5.14342	-5.74485	-4.25721	-2.7287	-6.47823	-5.45391	-4.61717	-2.92754	-4.09191	-5.79977	-4.72427	1.2393
53.2663	-5.18079	-5.84741	-4.3035	-2.86254	-6.55055	-5.58706	-4.7517	-3.01819	-4.20684	-5.89767	-4.82063	1.2318
53.7688	-5.21496	-5.94023	-4.34322	-3.00504	-6.63161	-5.71639	-4.87803	-3.11905	-4.31586	-6.00333	-4.91677	1.22362
54.2714	-5.25488	-6.03152	-4.39273	-3.15127	-6.70785	-5.85555	-5.01065	-3.2182	-4.43369	-6.10463	-5.0161	1.21461
54.7739	-5.30186	-6.12102	-4.43365	-3.29037	-6.79673	-5.9984	-5.14416	-3.33118	-4.55489	-6.21821	-5.11905	1.20934
55.2764	-5.34452	-6.19917	-4.47768	-3.43892	-6.88083	-6.13707	-5.27113	-3.44887	-4.67165	-6.32615	-5.2196	1.20003
55.7789	-5.4003	-6.28129	-4.52419	-3.58347	-6.97167	-6.28566	-5.407	-3.56359	-4.79992	-6.43881	-5.32559	1.1951
56.2814	-5.45062	-6.34896	-4.5625	-3.72318	-7.06551	-6.42655	-5.53433	-3.68999	-4.9218	-6.55411	-5.42775	1.18973
56.7839	-5.50897	-6.41832	-4.6105	-3.87048	-7.15598	-6.56938	-5.66355	-3.81496	-5.04807	-6.66263	-5.53228	1.18262
57.2864	-5.57069	-6.47922	-4.65136	-4.00815	-7.25627	-6.71381	-5.795	-3.93588	-5.17924	-6.77954	-5.63692	1.18104
57.7889	-5.62982	-6.53348	-4.69481	-4.14499	-7.34861	-6.84848	-5.91702	-4.06554	-5.30334	-6.88718	-5.73733	1.17551
58.2915	-5.70061	-6.58865	-4.7435	-4.28507	-7.44896	-6.98929	-6.04641	-4.18882	-5.43774	-6.9979	-5.8427	1.17289
58.794	-5.76445	-6.63077	-4.78484	-4.4131	-7.54627	-7.12186	-6.16837	-4.30844	-5.56709	-7.10751	-5.94127	1.17222
59.2965	-5.83795	-6.67808	-4.83737	-4.54401	-7.64255	-7.25162	-6.28846	-4.4343	-5.69706	-7.20965	-6.04211	1.16876
59.799	-5.91094	-6.71417	-4.88558	-4.67226	-7.74432	-7.38391	-6.4124	-4.55069	-5.83326	-7.31815	-6.14257	1.16968
60.3015	-5.98329	-6.75119	-4.93653	-4.78939	-7.8375	-7.50485	-6.52553	-4.66512	-5.96038	-7.41602	-6.23698	1.1693
60.804	-6.0645	-6.78593	-4.99534	-4.91113	-7.93884	-7.63023	-6.64426	-4.78382	-6.09497	-7.5172	-6.33662	1.16931
61.3065	-6.13785	-6.81348	-5.04739	-5.02449	-8.03265	-7.74955	-6.75749	-4.89204	-6.2252	-7.61547	-6.42956	1.17137
61.809	-6.22115	-6.84715	-5.11088	-5.13049	-8.12824	-7.86333	-6.86547	-5.00127	-6.35115	-7.70728	-6.52264	1.17226
62.3116	-6.30006	-6.86998	-5.17159	-5.24044	-8.22418	-7.98133	-6.97821	-5.11357	-6.48263	-7.80478	-6.61668	1.17439
62.8141	-6.38005	-6.89975	-5.23354	-5.33861	-8.3127	-8.08832	-7.07948	-5.21622	-6.60288	-7.89167	-6.70432	1.17612
63.3166	-6.46511	-6.92357	-5.30399	-5.4349	-8.40756	-8.19824	-7.18355	-5.32329	-6.72638	-7.98292	-6.79495	1.17854
63.8191	-6.54204	-6.94747	-5.36677	-5.5327	-8.492	-8.30513	-7.28392	-5.43216	-6.84629	-8.0702	-6.88187	1.17995
64.3216	-6.62803	-6.97494	-5.43927	-5.61878	-8.5803	-8.40464	-7.37572	-5.53307	-6.95777	-8.15248	-6.9665	1.18156
64.8241	-6.7062	-6.99494	-5.50908	-5.7085	-8.66392	-8.50966	-7.47214	-5.64104	-7.07423	-8.2398	-7.05195	1.18369
65.3266	-6.7868	-7.0243	-5.57731	-5.79622	-8.74271	-8.60502	-7.55714	-5.74888	-7.17936	-8.31673	-7.13345	1.18302
65.8291	-6.86823	-7.04545	-5.65329	-5.87553	-8.82486	-8.70146	-7.64158	-5.85057	-7.28442	-8.39884	-7.21442	1.18478
66.3317	-6.94189	-7.07319	-5.71994	-5.96188	-8.89604	-8.79777	-7.72408	-5.96044	-7.38797	-8.47591	-7.29391	1.18424
66.8342	-7.0227	-7.09986	-5.7936	-6.04248	-8.97228	-8.88533	-7.79534	-6.06753	-7.48073	-8.54935	-7.37092	1.18251
67.3367	-7.09302	-7.1247	-5.86424	-6.11981	-9.03999	-8.97864	-7.87033	-6.17009	-7.57798	-8.62688	-7.44657	1.18313
67.8392	-7.16671	-7.1572	-5.93023	-6.20405	-9.10623	-9.064	-7.93469	-6.28042	-7.66505	-8.69404	-7.52026	1.17962
68.3417	-7.23708	-7.18188	-6.003	-6.27984	-9.17209	-9.14792	-7.99494	-6.38506	-7.74871	-8.76633	-7.59169	1.17762
68.8442	-7.30086	-7.21659	-6.06522	-6.35763	-9.22838	-9.23377	-8.05472	-6.48665	-7.83247	-8.8316	-7.66079	1.17552
69.3467	-7.36961	-7.24554	-6.13201	-6.43902	-9.28943	-9.30963	-8.10133	-6.59435	-7.90348	-8.89327	-7.72777	1.17012
69.8492	-7.42673	-7.27844	-6.19612	-6.51147	-9.33938	-9.39013	-8.14998	-6.69369	-7.97706	-8.95634	-7.79193	1.16698
70.3518	-7.48835	-7.31374	-6.25341	-6.58972	-9.39066	-9.4644	-8.18929	-6.79128	-8.04149	-9.0076	-7.85299	1.16181
70.8543	-7.54362	-7.34403	-6.31718	-6.66641	-9.4371	-9.53435	-8.22081	-6.89246	-8.09847	-9.0621	-7.91165	1.15487
71.3568	-7.59458	-7.38321	-6.37022	-6.73604	-9.47622	-9.60758	-8.25264	-6.98311	-8.15589	-9.10637	-7.96659	1.14974
71.8593	-7.6484	-7.41362	-6.42604	-6.81237	-9.51762	-9.67021	-8.26989	-7.07302	-8.19881	-9.14575	-8.01757	1.14161
72.3618	-7.69072	-7.4515	-6.48006	-6.88167	-9.54644	-9.73552	-8.28636	-7.16322	-8.24115	-9.18288	-8.06595	1.13318
72.8643	-7.73824	-7.4851	-6.52552	-6.94703	-9.57774	-9.79625	-8.29472	-7.24121	-8.27532	-9.20611	-8.10872	1.12582
73.3668	-7.77671	-7.51772	-6.57697	-7.01634	-9.5996	-9.84948	-8.29145	-7.31891	-8.29799	-9.22998	-8.14752	1.11491
73.8693	-7.81292	-7.55409	-6.61739	-7.07419	-9.61653	-9.90582	-8.2882	-7.39308	-8.32068	-9.24018	-8.18231	1.10593
74.3719	-7.84887	-7.58134	-6.65808	-7.13074	-9.63164	-9.95065	-8.26948	-7.45394	-8.32785	-9.24386	-8.20964	1.09584
74.8744	-7.87346	-7.61584	-6.69688	-7.18533	-9.63394	-9.99445	-8.24624	-7.51424	-8.33056	-9.24164	-8.23326	1.08405
75.3769	-7.90215	-7.64022	-6.72437	-7.22591	-9.63783	-10.0342	-8.21588	-7.56681	-8.32596	-9.2236	-8.24969	1.07497
75.8794	-7.9185	-7.66685	-6.75569	-7.26589	-9.62795	-10.0625	-8.17013	-7.60526	-8.30596	-9.20382	-8.25826	1.063
76.3819	-7.9331	-7.68954	-6.77439	-7.29638	-9.61442	-10.0922	-8.12301	-7.64195	-8.28438	-9.16755	-8.26169	1.05325
76.8844	-7.9426	-7.70476	-6.78922	-7.31242	-9.59304	-10.1094	-8.06004	-7.66662	-8.24666	-9.12374	-8.25485	1.04379
77.3869	-7.94	-7.72264	-6.80071	-7.32605	-9.55852	-10.1211	-7.98829	-7.67679	-8.19988	-9.07133	-8.24054	1.0336
77.8894	-7.93816	-7.72671	-6.7973	-7.32324	-9.52153	-10.129	-7.91046	-7.68355	-8.14631	-9.00225	-8.21785	1.02687
78.392	-7.92004	-7.7333	-6.7947	-7.30741	-9.46631	-10.1223	-7.81447	-7.67456	-8.07393	-8.9303	-8.18373	1.01859
78.8945	-7.899	-7.72791	-6.7778	-7.28526	-9.40642	-10.1144	-7.71554	-7.65135	-7.99749	-8.84041	-8.14155	1.01356
79.397	-7.86701	-7.71723	-6.75286	-7.24204	-9.33155	-10.094	-7.60192	-7.62275	-7.9049	-8.74338	-8.08776	1.00945
79.8995	-7.82165	-7.70171	-6.72342	-7.18808	-9.24309	-10.0637	-7.47607	-7.57532	-7.79838	-8.63642	-8.02279	1.00604
80.402	-7.77248	-7.67156	-6.67618	-7.1225	-9.14651	-10.0294	-7.346	-7.51436	-7.68513	-8.51315	-7.94772	1.0063
80.9045	-7.70334	-7.64112	-6.62737	-7.03428	-9.02878	-9.97773	-7.19691	-7.44577	-7.55031	-8.38677	-7.85924	1.00604
81.407	-7.6295	-7.59285	-6.56389	-6.93729	-8.90486	-9.9214	-7.04367	-7.35613	-7.40808	-8.24147	-7.75991	1.00922
81.9095	-7.53923	-7.54089	-6.4895	-6.82322	-8.76052	-9.85228	-6.87841	-7.25418	-7.25038	-8.08953	-7.64782	1.01339
82.4121	-7.43495	-7.47601	-6.411	-6.68825	-8.60387	-9.76793	-6.69832	-7.14244	-7.07433	-7.92586	-7.5223	1.0187
82.9146	-7.32263	-7.39829	-6.31346	-6.54542	-8.43441	-9.67794	-6.51582	-7.00859	-6.89193	-7.74566	-7.38541	1.02666
83.4171	-7.18831	-7.31519	-6.21319	-6.38132	-8.24417	-9.56775	-6.31464	-6.86413	-6.68738	-7.56135	-7.23374	1.03455
83.9196	-7.04847	-7.21218	-6.09899	-6.20066	-8.0472	-9.44795	-6.10753	-6.70791	-6.47314	-7.35666	-7.07007	1.04481
84.4221	-6.88873	-7.10611	-5.97166	-6.01138	-7.82745	-9.31503	-5.8916	-6.52972	-6.24679	-7.14576	-6.89342	1.05553
84.9246	-6.7165	-6.98119	-5.84081	-5.79906	-7.5989	-9.16205	-5.65879	-6.34316	-6.00061	-6.92169	-6.70228	1.06712
85.4271	-6.53399	-6.8475	-5.69012	-5.57596	-7.35462	-9.00193	-5.42525	-6.14352	-5.75081	-6.6819	-6.50056	1.08003
85.9296	-6.33047	-6.70294	-5.53561	-5.34221	-7.09359	-8.82085	-5.17518	-5.92382	-5.48233	-6.43838	-6.28454	1.09247
86.4322	-6.12281	-6.54091	-5.36858	-5.08722	-6.82639	-8.62647	-4.91804	-5.69896	-5.20462	-6.17473	-6.05687	1.10619
86.9347	-5.89459	-6.37541	-5.18703	-4.82749	-6.53782	-8.4209	-4.65714	-5.4608	-4.92156	-5.90738	-5.81901	1.11932
87.4372	-5.65827	-6.1892	-5.00381	-4.55481	-6.24607	-8.19334	-4.37987	-5.20635	-4.6209	-5.62741	-5.568	1.13206
87.9397	-5.41174	-5.99963	-4.80181	-4.26643	-5.93813	-7.95904	-4.10499	-4.95036	-4.32161	-5.33487	-5.30886	1.14524
88.4422	-5.14872	-5.79539	-4.59688	-3.97797	-5.62135	-7.70637	-3.8189	-4.68141	-4.01085	-5.04106	-5.03989	1.15629
88.9447	-4.88557	-5.58093	-4.38351	-3.67514	-5.30005	-7.43895	-3.52638	-4.40101	-3.69359	-4.72935	-4.76145	1.16741
89.4472	-4.60486	-5.3625	-4.15707	-3.36502	-4.96313	-7.16451	-3.23684	-4.12227	-3.38001	-4.41842	-4.47746	1.17705
89.9497	-4.32412	-5.12739	-3.93381	-3.05709	-4.62985	-6.86894	-2.93377	-3.83139	-3.05404	-4.09664	-4.1857	1.18423
90.4523	-4.03627	-4.89487	-3.69626	-2.73585	-4.2826	-6.56817	-2.6366	-3.53483	-2.73551	-3.76706	-3.8888	1.19129
90.9548	-3.74071	-4.64723	-3.4598	-2.41699	-3.93719	-6.25417	-2.33561	-3.24281	-2.41525	-3.43959	-3.58893	1.19482
91.4573	-3.4514	-4.39975	-3.22222	-2.10016	-3.58932	-5.9257	-2.03006	-2.94052	-2.09264	-3.09788	-3.28496	1.19696
91.9598	-3.15095	-4.14735	-2.97615	-1.7745	-3.2356	-5.59613	-1.7355	-2.63934	-1.78354	-2.76295	-2.9802	1.19713
92.4623	-2.86092	-3.88742	-2.7408	-1.45978	-2.89201	-5.24952	-1.43318	-2.34537	-1.46914	-2.42048	-2.67586	1.19399
92.9648	-2.5685	-3.634	-2.49841	-1.1454	-2.53979	-4.90119	-1.14155	-2.04429	-1.1679	-2.07732	-2.37183	1.18953
93.4673	-2.27987	-3.36922	-2.26339	-0.83014	-2.20107	-4.5484	-0.856263	-1.75175	-0.875328	-1.74142	-2.07169	1.18209
93.9698	-2.00407	-3.11489	-2.03662	-0.531408	-1.86216	-4.18483	-0.570569	-1.46868	-0.584414	-1.39733	-1.7755	1.17295
94.4724	-1.72582	-2.85524	-1.80773	-0.232002	-1.52986	-3.82885	-0.30481	-1.18297	-0.315297	-1.068	-1.48506	1.16101
94.9749	-1.46864	-2.60076	-1.59808	0.057812	-1.21178	-3.46411	-0.0392108	-0.913279	-0.0478193	-0.73608	-1.2022	1.1486
95.4774	-1.2144	-2.35398	-1.38947	0.32926	-0.892807	-3.10343	0.211221	-0.654833	0.203307	-0.412597	-0.927774	1.13337
95.9799	-0.97645	-2.1049	-1.19442	0.599812	-0.596411	-2.74994	0.445254	-0.39936	0.437278	-0.10237	-0.664151	1.11738
96.4824	-0.756455	-1.87411	-1.01625	0.850301	-0.301474	-2.39197	0.675993	-0.166673	0.667553	0.208487	-0.410461	1.10261
96.9849	-0.543492	-1.6408	-0.84137	1.08429	-0.0248392	-2.05125	0.880533	0.0536149	0.871624	0.496108	-0.171558	1.08368
97.4874	-0.359473	-1.42624	-0.692092	1.3124	0.237944	-1.71238	1.0781	0.26464	1.06905	0.781025	0.0552967	1.07022
97.9899	-0.182617	-1.2203	-0.550386	1.513	0.493444	-1.38377	1.25928	0.447859	1.2507	1.04818	0.26754	1.05443
98.4925	-0.0330283	-1.02582	-0.426044	1.69989	0.720422	-1.07836	1.41565	0.617675	1.40834	1.29497	0.459369	1.04041
98.995	0.107269	-0.833626	-0.314422	1.87373	0.952702	-0.767205	1.57075	0.772889	1.56598	1.53779	0.646587	1.02813
99.4975	0.225034	-0.676855	-0.226654	2.03191	1.17576	-0.45702	1.70782	0.909808	1.70751	1.77387	0.817118	1.02252
100	0.242153	-0.665948	-0.227034	2.12644	1.28909	-0.308089	1.77403	0.985093	1.77606	1.9259	0.891769	1.04672

## Sheet: M2_LeftLeg_NW
StancePhase	NDevL_Meas1	NDevL_Meas2	NDevL_Meas3	NDevL_Meas4	NDevL_Meas5	NDevL_Meas6	NDevL_Meas7	NDevL_Meas8	NDevL_Meas9	NDevL_Meas10	NDevL_Mean	NDevL_SD
0	-3.65263	-3.38821	-2.78889	-3.94158	-2.90992	-4.03959	-4.03561	-3.90407	-3.36826	-4.14385	-3.61726	0.485383
0.502513	-3.47507	-3.23705	-2.59939	-3.81219	-2.80575	-3.91115	-3.90971	-3.76736	-3.24938	-4.05063	-3.48177	0.497924
1.00503	-3.26845	-3.0755	-2.42513	-3.59077	-2.61198	-3.70107	-3.70408	-3.55903	-3.05343	-3.85231	-3.28417	0.486403
1.50754	-3.07355	-2.91345	-2.23871	-3.39798	-2.45062	-3.51823	-3.5269	-3.37011	-2.88466	-3.68071	-3.10549	0.483187
2.01005	-2.88519	-2.76061	-2.06244	-3.20099	-2.27389	-3.32747	-3.34291	-3.18446	-2.70864	-3.49299	-2.92396	0.476805
2.51256	-2.67621	-2.58586	-1.87597	-2.98655	-2.0998	-3.12167	-3.14487	-2.97945	-2.51819	-3.31031	-2.72989	0.469679
3.01508	-2.48325	-2.42603	-1.68445	-2.78603	-1.92566	-2.92898	-2.96069	-2.78118	-2.34134	-3.12272	-2.54403	0.465647
3.51759	-2.2777	-2.25368	-1.50611	-2.57599	-1.73887	-2.71772	-2.75842	-2.58796	-2.14569	-2.92454	-2.34867	0.457247
4.0201	-2.07467	-2.08365	-1.30975	-2.36123	-1.56875	-2.51391	-2.5639	-2.38027	-1.95736	-2.74108	-2.15546	0.452344
4.52261	-1.88005	-1.92072	-1.12925	-2.16313	-1.37986	-2.31324	-2.37239	-2.18705	-1.77141	-2.53931	-1.96564	0.446363
5.02513	-1.67109	-1.74469	-0.944804	-1.95244	-1.20637	-2.1001	-2.16809	-1.99793	-1.57185	-2.35195	-1.77093	0.439652
5.52764	-1.48269	-1.58933	-0.755921	-1.7504	-1.02717	-1.90694	-1.98297	-1.7999	-1.39093	-2.16128	-1.58475	0.436445
6.03015	-1.28048	-1.41842	-0.585332	-1.56199	-0.846254	-1.70295	-1.78589	-1.62261	-1.19708	-1.96699	-1.3968	0.429986
6.53266	-1.08922	-1.26439	-0.399132	-1.36257	-0.679663	-1.50667	-1.59502	-1.44763	-1.00864	-1.79072	-1.21436	0.428161
7.03518	-0.902979	-1.10917	-0.229712	-1.18309	-0.497045	-1.32383	-1.4156	-1.27011	-0.830803	-1.59994	-1.03623	0.425198
7.53769	-0.70809	-0.954177	-0.0611242	-1.01009	-0.335928	-1.12993	-1.22294	-1.11739	-0.638573	-1.42994	-0.860818	0.423218
8.0402	-0.534834	-0.817164	0.112758	-0.832887	-0.16309	-0.960011	-1.05161	-0.964659	-0.466809	-1.25776	-0.693607	0.426076
8.54271	-0.346637	-0.667242	0.265023	-0.681676	0.000874802	-0.787042	-0.874454	-0.81613	-0.28801	-1.08876	-0.528406	0.42514
9.04523	-0.175955	-0.542434	0.431141	-0.529211	0.15721	-0.619867	-0.700015	-0.693885	-0.110794	-0.939821	-0.372363	0.432125
9.54774	-0.00544923	-0.408203	0.580866	-0.383285	0.323679	-0.474046	-0.54361	-0.569316	0.0493666	-0.779955	-0.220995	0.437476
10.0503	0.167371	-0.288078	0.72546	-0.262664	0.467558	-0.31832	-0.373965	-0.455491	0.224072	-0.645977	-0.0760033	0.445131
10.5528	0.320058	-0.176128	0.876484	-0.135899	0.626791	-0.18695	-0.225011	-0.3668	0.379002	-0.510006	0.0601541	0.459553
11.0553	0.487426	-0.0595568	1.00326	-0.0269292	0.768053	-0.0595712	-0.0765601	-0.273826	0.534466	-0.38319	0.191357	0.470106
11.5578	0.6323	0.0330783	1.14187	0.0639723	0.910067	0.0657862	0.0735106	-0.197285	0.692568	-0.276624	0.313924	0.489491
12.0603	0.781924	0.139356	1.26501	0.161214	1.05335	0.164926	0.200874	-0.14222	0.828528	-0.161877	0.429108	0.508343
12.5628	0.926807	0.222439	1.37889	0.233155	1.17752	0.272948	0.340392	-0.0815537	0.977454	-0.0758505	0.537221	0.529449
13.0653	1.05498	0.310176	1.50045	0.298385	1.31664	0.359788	0.462034	-0.0415286	1.10881	0.0137625	0.638349	0.556028
13.5678	1.19574	0.391673	1.59614	0.365418	1.43176	0.437001	0.576777	-0.0172942	1.23342	0.0903652	0.7301	0.580928
14.0704	1.31109	0.459431	1.70195	0.406226	1.55535	0.517505	0.697522	0.0129169	1.36422	0.149481	0.817568	0.611423
14.5729	1.43574	0.53898	1.79459	0.45163	1.66998	0.570726	0.793118	0.0200179	1.4694	0.215916	0.896009	0.640987
15.0754	1.54896	0.594559	1.87526	0.49114	1.7727	0.6323	0.898741	0.0181668	1.5844	0.254071	0.967031	0.67366
15.5779	1.65104	0.664925	1.96614	0.510181	1.88578	0.679457	0.991379	0.0215823	1.68578	0.299423	1.03557	0.707315
16.0804	1.76247	0.719418	2.03186	0.540774	1.97346	0.713637	1.07152	0.00144929	1.77379	0.330326	1.09187	0.740149
16.5829	1.84848	0.774461	2.10739	0.557129	2.07486	0.757554	1.16184	-0.020104	1.87137	0.348837	1.14818	0.777308
17.0854	1.94766	0.833265	2.17411	0.563192	2.15817	0.77699	1.22727	-0.0376675	1.94276	0.375064	1.19608	0.810317
17.5879	2.02991	0.874921	2.22778	0.581156	2.23886	0.804276	1.29983	-0.0766522	2.02034	0.375703	1.23761	0.846407
18.0905	2.10782	0.933917	2.29501	0.579185	2.32198	0.825929	1.3659	-0.109347	2.09021	0.388046	1.27986	0.882423
18.593	2.19068	0.97156	2.33907	0.578616	2.38315	0.832436	1.41519	-0.1397	2.1418	0.386108	1.30989	0.914205
19.0955	2.25058	1.02191	2.39245	0.584307	2.45926	0.853809	1.47809	-0.187484	2.2059	0.378273	1.34371	0.950149
19.598	2.32588	1.06453	2.44145	0.569665	2.51104	0.85502	1.51894	-0.222581	2.24618	0.379344	1.36895	0.981514
20.1005	2.38013	1.10155	2.47611	0.566016	2.56921	0.861687	1.56336	-0.257944	2.28859	0.359201	1.39079	1.01147
20.603	2.43703	1.14994	2.52679	0.559332	2.62017	0.870861	1.60858	-0.30602	2.33024	0.35548	1.41524	1.04303
21.1055	2.49349	1.17787	2.55634	0.53754	2.65668	0.862917	1.63433	-0.337191	2.3505	0.338458	1.42709	1.06924
21.608	2.53144	1.22411	2.59408	0.531182	2.70499	0.872388	1.67579	-0.371952	2.38505	0.321876	1.4469	1.09543
22.1106	2.58493	1.25235	2.63179	0.512395	2.72729	0.866927	1.70011	-0.41418	2.40048	0.314615	1.45767	1.12071
22.6131	2.61483	1.28722	2.65412	0.487979	2.76272	0.863026	1.72392	-0.437465	2.41371	0.289923	1.466	1.14193
23.1156	2.65348	1.32162	2.69455	0.477301	2.78195	0.868673	1.75562	-0.467704	2.43316	0.284542	1.48032	1.16231
23.6181	2.68559	1.34314	2.71643	0.448598	2.79668	0.856058	1.76677	-0.499838	2.43006	0.265622	1.48091	1.18167
24.1206	2.70474	1.38056	2.74507	0.425354	2.81649	0.860922	1.79394	-0.513097	2.44149	0.251731	1.49072	1.19699
24.6231	2.73714	1.39581	2.77787	0.409229	2.8136	0.856781	1.81029	-0.536219	2.4402	0.245802	1.49505	1.21118
25.1256	2.7449	1.42692	2.79421	0.375743	2.82674	0.849401	1.82167	-0.555697	2.4323	0.225112	1.49413	1.2248
25.6281	2.76576	1.44548	2.82972	0.356877	2.8175	0.856979	1.84689	-0.558277	2.43677	0.224856	1.50226	1.23332
26.1307	2.77371	1.46353	2.84901	0.336169	2.8139	0.846255	1.85201	-0.572733	2.41937	0.210004	1.49912	1.24192
26.6332	2.77476	1.4887	2.87255	0.304859	2.80672	0.850754	1.87132	-0.578351	2.41501	0.203623	1.50099	1.24907
27.1357	2.78453	1.49592	2.90348	0.292347	2.78451	0.852494	1.88658	-0.570586	2.40518	0.202793	1.50373	1.25105
27.6382	2.77033	1.52191	2.91631	0.269871	2.77695	0.846014	1.89216	-0.575462	2.38457	0.189368	1.4992	1.25402
28.1407	2.77147	1.52778	2.94807	0.247289	2.74521	0.858003	1.91542	-0.56703	2.38085	0.196247	1.50233	1.25464
28.6432	2.75392	1.54539	2.96545	0.24138	2.72738	0.853042	1.92015	-0.549883	2.35768	0.187042	1.50016	1.25029
29.1457	2.73558	1.5582	2.98362	0.22107	2.69765	0.859201	1.93502	-0.544839	2.34434	0.188816	1.49787	1.24787
29.6482	2.71999	1.56373	3.01136	0.211438	2.66348	0.868794	1.95221	-0.523203	2.33294	0.192912	1.49937	1.24228
30.1508	2.68311	1.58326	3.01889	0.211052	2.63898	0.865692	1.95517	-0.498306	2.30724	0.18623	1.49513	1.23164
30.6533	2.66194	1.58236	3.04374	0.197257	2.59373	0.88249	1.97727	-0.483775	2.30095	0.198704	1.49547	1.22531
31.1558	2.61805	1.60049	3.05558	0.201787	2.56739	0.885106	1.98364	-0.450918	2.27915	0.193502	1.49338	1.21272
31.6583	2.57956	1.60331	3.06406	0.205589	2.52363	0.893414	1.9946	-0.420586	2.26269	0.201181	1.49075	1.1979
32.1608	2.53765	1.61196	3.08361	0.202188	2.48697	0.910803	2.01368	-0.397899	2.25504	0.207622	1.49116	1.18828
32.6633	2.47955	1.62414	3.0812	0.219141	2.45311	0.91205	2.01506	-0.356965	2.23068	0.205228	1.48632	1.16866
33.1658	2.43615	1.62313	3.09419	0.226327	2.40654	0.932483	2.03496	-0.324252	2.22604	0.220349	1.48759	1.15356
33.6683	2.3687	1.64091	3.09622	0.23573	2.37964	0.942698	2.04333	-0.29588	2.21104	0.216706	1.48391	1.13898
34.1709	2.31257	1.63851	3.0914	0.261342	2.33345	0.952408	2.05022	-0.251335	2.19609	0.227753	1.48124	1.11606
34.6734	2.24767	1.65258	3.09953	0.272365	2.3037	0.975735	2.07013	-0.220238	2.19564	0.234313	1.48314	1.10232
35.1759	2.17374	1.65813	3.08522	0.295258	2.26871	0.980779	2.07057	-0.19001	2.17739	0.234623	1.47544	1.08215
35.6784	2.11248	1.66252	3.08469	0.325643	2.23077	1.00209	2.08699	-0.14754	2.17695	0.250836	1.47854	1.0618
36.1809	2.02891	1.67801	3.0762	0.34266	2.20808	1.01779	2.0971	-0.122663	2.17201	0.248185	1.47463	1.04727
36.6834	1.9619	1.67584	3.05809	0.378133	2.16736	1.02645	2.09961	-0.0950681	2.16152	0.262171	1.4696	1.02548
37.1859	1.8824	1.6942	3.05494	0.410701	2.1478	1.05163	2.11863	-0.0602882	2.16952	0.268987	1.47385	1.01012
37.6884	1.80243	1.69494	3.02984	0.436558	2.11519	1.05793	2.11811	-0.0452184	2.16006	0.27263	1.46425	0.992962
38.191	1.73256	1.70669	3.01686	0.481872	2.08907	1.07593	2.12933	-0.0236844	2.16441	0.290395	1.46634	0.975934
38.6935	1.64498	1.71732	2.99933	0.515505	2.06972	1.09358	2.13996	-0.000377952	2.17021	0.28974	1.464	0.962453
39.196	1.578	1.71928	2.96984	0.552018	2.03675	1.09866	2.13752	0.00343886	2.16502	0.30725	1.45678	0.946032
39.6985	1.49667	1.73769	2.95702	0.602829	2.02456	1.12199	2.15336	0.0170819	2.18012	0.314996	1.46063	0.935688
40.201	1.42345	1.73572	2.92329	0.637634	1.99394	1.12831	2.15139	0.0270273	2.17942	0.32262	1.45228	0.920869
40.7035	1.35682	1.75237	2.89965	0.684391	1.97758	1.14128	2.15563	0.0196728	2.18686	0.342146	1.45164	0.911375
41.206	1.27824	1.75564	2.8749	0.735668	1.95803	1.15994	2.1649	0.0244381	2.20122	0.34407	1.4497	0.902864
41.7085	1.22153	1.76211	2.83604	0.772381	1.93232	1.16242	2.15675	0.0202583	2.19994	0.365211	1.4429	0.889915
42.2111	1.14905	1.77421	2.81513	0.826275	1.92274	1.18376	2.16672	0.00257193	2.21846	0.374216	1.44331	0.888119
42.7136	1.09123	1.77062	2.7749	0.873429	1.89369	1.19228	2.16222	-0.00200438	2.2242	0.38617	1.43667	0.877338
43.2161	1.03488	1.78586	2.74267	0.912657	1.88398	1.20226	2.15767	-0.0198996	2.23141	0.40753	1.4339	0.872463
43.7186	0.972353	1.78032	2.71303	0.968471	1.8623	1.22394	2.16316	-0.0461287	2.25023	0.412546	1.43002	0.872107
44.2211	0.930061	1.7885	2.66783	1.00856	1.8437	1.22787	2.14842	-0.0594861	2.25032	0.43736	1.42431	0.862356
44.7236	0.87136	1.78915	2.64179	1.05015	1.83356	1.24983	2.14974	-0.089021	2.26791	0.447937	1.42124	0.865406
45.2261	0.831841	1.78458	2.59894	1.10184	1.80761	1.26481	2.14124	-0.120652	2.27717	0.4645	1.41519	0.861883
45.7286	0.788123	1.7915	2.56229	1.13406	1.8023	1.27623	2.12636	-0.140663	2.28137	0.487893	1.41095	0.858634
46.2312	0.744077	1.77772	2.53237	1.17642	1.77923	1.30445	2.12557	-0.177817	2.30109	0.496998	1.40601	0.862882
46.7337	0.716404	1.7823	2.48637	1.21838	1.7682	1.31518	2.10389	-0.210559	2.30117	0.526676	1.4008	0.858524
47.2362	0.67288	1.76827	2.46073	1.24323	1.75654	1.3413	2.09489	-0.234054	2.31514	0.541337	1.39602	0.861021
47.7387	0.650927	1.76072	2.42157	1.28281	1.73664	1.36675	2.08199	-0.274052	2.32647	0.565983	1.39198	0.861771
48.2412	0.619295	1.75207	2.38678	1.31098	1.73477	1.3836	2.05748	-0.303674	2.32716	0.595784	1.38643	0.860671
48.7437	0.592975	1.73014	2.36262	1.33007	1.71404	1.42038	2.0502	-0.327274	2.34624	0.614451	1.38338	0.863249
49.2462	0.577515	1.7237	2.32193	1.36288	1.71256	1.44139	2.02392	-0.364963	2.34723	0.65426	1.38004	0.861895
49.7487	0.548159	1.69456	2.3018	1.37667	1.70266	1.47359	2.00627	-0.387172	2.35766	0.678393	1.37526	0.863871
50.2513	0.540694	1.68125	2.27114	1.39167	1.69507	1.51175	1.99159	-0.406935	2.372	0.715572	1.37638	0.862724
50.7538	0.51901	1.65502	2.2422	1.41351	1.70027	1.53751	1.96178	-0.436932	2.37171	0.75522	1.37193	0.862923
51.2563	0.507867	1.62862	2.22672	1.41411	1.69085	1.58469	1.9512	-0.447744	2.3913	0.786221	1.37338	0.864151
51.7588	0.501266	1.60949	2.19372	1.42466	1.70479	1.61945	1.92584	-0.45963	2.39638	0.837796	1.37538	0.860282
52.2613	0.48445	1.5731	2.17993	1.43172	1.70535	1.65944	1.9046	-0.476343	2.40534	0.873008	1.37406	0.862491
52.7638	0.488368	1.55629	2.15766	1.42183	1.71875	1.71025	1.8932	-0.471146	2.42377	0.923944	1.38229	0.859192
53.2663	0.475716	1.52037	2.13317	1.42655	1.73733	1.74406	1.86487	-0.469316	2.42376	0.974585	1.38311	0.854781
53.7688	0.478749	1.49759	2.1235	1.41823	1.74845	1.7964	1.85609	-0.465515	2.44154	1.01915	1.39142	0.85491
54.2714	0.480508	1.47124	2.09485	1.403	1.78172	1.83836	1.83842	-0.438561	2.44778	1.08284	1.40001	0.846048
54.7739	0.47745	1.43933	2.08322	1.40169	1.79885	1.87687	1.8201	-0.416767	2.45	1.12904	1.40598	0.840544
55.2764	0.49248	1.4228	2.06536	1.3821	1.83606	1.9284	1.81756	-0.38685	2.46471	1.19218	1.42148	0.835055
55.7789	0.490348	1.3876	2.0421	1.36761	1.86921	1.95918	1.79775	-0.335401	2.45797	1.25089	1.42872	0.821712
56.2814	0.507515	1.37305	2.03557	1.36114	1.90338	2.00404	1.79539	-0.291471	2.46505	1.30491	1.44586	0.813819
56.7839	0.517583	1.34496	2.01027	1.33725	1.95366	2.0428	1.79009	-0.235036	2.46534	1.37502	1.46019	0.802956
57.2864	0.528652	1.32474	2.00045	1.3284	1.98851	2.07187	1.77846	-0.161545	2.45559	1.42609	1.47412	0.786695
57.7889	0.553569	1.31002	1.98779	1.31882	2.0465	2.11734	1.78598	-0.097841	2.46199	1.49462	1.49788	0.777649
58.2915	0.562757	1.28474	1.96725	1.2986	2.09202	2.14303	1.77667	-0.0185253	2.44832	1.5546	1.51095	0.762392
58.794	0.593604	1.28071	1.96531	1.29822	2.14691	2.17909	1.78039	0.0718012	2.44536	1.61178	1.53732	0.746636
59.2965	0.612925	1.25969	1.94535	1.28889	2.20841	2.2157	1.78708	0.151286	2.44323	1.68202	1.55946	0.737152
59.799	0.639728	1.25832	1.93891	1.27975	2.25859	2.23822	1.78241	0.248443	2.42794	1.7326	1.58049	0.719304
60.3015	0.675513	1.25204	1.93294	1.28897	2.33039	2.27938	1.7986	0.349765	2.43259	1.80118	1.61414	0.708094
60.804	0.699091	1.2485	1.91674	1.28482	2.38443	2.30363	1.80048	0.440423	2.42196	1.85758	1.63577	0.695961
61.3065	0.745072	1.2599	1.92053	1.29228	2.45509	2.33325	1.81022	0.549172	2.41912	1.91345	1.66981	0.681644
61.809	0.776487	1.25809	1.90764	1.31109	2.52221	2.36968	1.82912	0.654571	2.42563	1.97923	1.70338	0.673385
62.3116	0.82132	1.28083	1.90623	1.31734	2.58575	2.38859	1.83335	0.750323	2.41787	2.02551	1.73271	0.660447
62.8141	0.86945	1.29059	1.90896	1.34326	2.66572	2.42625	1.8587	0.862764	2.43227	2.09018	1.77481	0.653797
63.3166	0.909989	1.31559	1.89981	1.37023	2.72739	2.4513	1.87423	0.964588	2.43771	2.13969	1.80905	0.643803
63.8191	0.971436	1.34399	1.91199	1.39027	2.81023	2.47602	1.89213	1.0591	2.44669	2.1915	1.84934	0.637444
64.3216	1.01643	1.36814	1.90966	1.43191	2.88066	2.51314	1.92486	1.16768	2.47174	2.25024	1.89345	0.63302
64.8241	1.07936	1.41296	1.91686	1.46448	2.95648	2.53108	1.94124	1.25988	2.48136	2.29071	1.93344	0.624139
65.3266	1.13932	1.44192	1.93206	1.4988	3.04011	2.56616	1.97698	1.34855	2.51151	2.34998	1.98054	0.625003
65.8291	1.19686	1.49346	1.93423	1.55001	3.10884	2.5944	2.00831	1.44787	2.538	2.39186	2.02638	0.617542
66.3317	1.27163	1.53599	1.95867	1.58589	3.19863	2.61687	2.03608	1.5273	2.56152	2.43904	2.07316	0.61604
66.8342	1.32942	1.58548	1.97109	1.6326	3.26941	2.6564	2.08269	1.60802	2.60446	2.49013	2.12297	0.615941
67.3367	1.40782	1.64459	1.99065	1.68656	3.35326	2.67724	2.11261	1.69534	2.63073	2.52468	2.17235	0.609813
67.8392	1.47693	1.69156	2.02154	1.72511	3.43403	2.71222	2.15794	1.76161	2.67254	2.57801	2.22315	0.612708
68.3417	1.54875	1.76076	2.03794	1.78072	3.50625	2.74709	2.20445	1.83411	2.71533	2.61231	2.27477	0.60903
68.8442	1.63194	1.81254	2.07621	1.83206	3.59437	2.77151	2.2415	1.90852	2.74817	2.65514	2.3272	0.607997
69.3467	1.69857	1.88081	2.10427	1.87379	3.66048	2.81617	2.29925	1.96276	2.80139	2.69914	2.37966	0.608798
69.8492	1.78577	1.94463	2.1357	1.93334	3.74419	2.84448	2.34126	2.02738	2.83802	2.72938	2.43242	0.606339
70.3518	1.8572	2.00554	2.18026	1.97871	3.81403	2.88233	2.39282	2.08876	2.88355	2.77847	2.48617	0.60625
70.8543	1.9354	2.08062	2.20784	2.02378	3.88337	2.92652	2.45073	2.13256	2.93458	2.8079	2.53833	0.606341
71.3568	2.01699	2.13708	2.2551	2.08128	3.95958	2.956	2.49384	2.18961	2.96966	2.84933	2.59085	0.605079
71.8593	2.08332	2.21405	2.29297	2.11952	4.01542	3.00628	2.55723	2.23831	3.02413	2.88949	2.64407	0.604287
72.3618	2.16761	2.27442	2.32939	2.16692	4.08938	3.04351	2.60721	2.27364	3.06379	2.91923	2.69351	0.605974
72.8643	2.23066	2.34275	2.37967	2.21692	4.14127	3.08417	2.65979	2.32361	3.10479	2.96758	2.74512	0.602506
73.3668	2.3038	2.41183	2.41043	2.24922	4.20066	3.13662	2.72322	2.36071	3.15527	2.99625	2.7948	0.604658
73.8693	2.37179	2.46838	2.45806	2.29694	4.25573	3.17133	2.76788	2.38968	3.18529	3.04009	2.84052	0.603642
74.3719	2.42753	2.5417	2.4975	2.33637	4.29614	3.22531	2.83038	2.43283	3.23178	3.08027	2.88998	0.601016
74.8744	2.49706	2.59249	2.53124	2.36575	4.35058	3.27089	2.88312	2.45947	3.26674	3.11352	2.93309	0.604022
75.3769	2.5424	2.65926	2.57998	2.41132	4.3791	3.3134	2.93125	2.48373	3.29542	3.16446	2.97603	0.598929
75.8794	2.60094	2.71287	2.60826	2.44041	4.42125	3.372	2.99377	2.52009	3.33688	3.19584	3.02023	0.600436
76.3819	2.64696	2.76509	2.65137	2.4704	4.44854	3.41131	3.03547	2.53783	3.35562	3.24472	3.05673	0.597988
76.8844	2.68618	2.82385	2.68899	2.51143	4.47042	3.46608	3.09086	2.55904	3.38654	3.28695	3.09703	0.594849
77.3869	2.73456	2.86298	2.71787	2.5331	4.49935	3.51742	3.14113	2.58887	3.41061	3.32504	3.13309	0.595227
77.8894	2.7594	2.92018	2.76339	2.56582	4.50486	3.55878	3.17974	2.59948	3.42161	3.37847	3.16517	0.589395
78.392	2.80017	2.95531	2.7885	2.60002	4.52754	3.61823	3.23457	2.61872	3.44767	3.41173	3.20024	0.589876
78.8945	2.82316	3.00088	2.82616	2.61803	4.52856	3.65797	3.26802	2.64188	3.4512	3.46318	3.2279	0.584581
79.397	2.84624	3.03994	2.86107	2.65284	4.53479	3.70708	3.30895	2.64682	3.46178	3.50381	3.25633	0.582217
79.8995	2.87347	3.06956	2.88403	2.67841	4.53927	3.75745	3.34917	2.66453	3.47128	3.54205	3.28292	0.580302
80.402	2.88071	3.11176	2.92437	2.69607	4.52748	3.79138	3.37096	2.68094	3.46267	3.59187	3.30382	0.573973
80.9045	2.9053	3.13079	2.94417	2.72996	4.53164	3.84337	3.40839	2.68187	3.47044	3.62063	3.32666	0.574143
81.407	2.90892	3.16732	2.97306	2.74656	4.51093	3.87712	3.42514	2.69829	3.45863	3.66756	3.34335	0.567873
81.9095	2.91955	3.18583	3.00102	2.76576	4.50347	3.91345	3.44177	2.70814	3.44842	3.69982	3.35872	0.565198
82.4121	2.92874	3.20796	3.01305	2.79439	4.48442	3.95613	3.46171	2.70652	3.44335	3.73218	3.37285	0.56276
82.9146	2.92318	3.23138	3.04183	2.80309	4.45845	3.97818	3.45809	2.72142	3.41702	3.77292	3.38056	0.557216
83.4171	2.93409	3.23861	3.04974	2.8235	4.44232	4.0172	3.46821	2.72503	3.4068	3.79347	3.3899	0.555737
83.9196	2.92221	3.26273	3.06289	2.84284	4.40248	4.04192	3.46088	2.72238	3.38162	3.83275	3.39327	0.551587
84.4221	2.92269	3.26334	3.07719	2.84621	4.37998	4.06257	3.44664	2.73578	3.35211	3.8548	3.39413	0.548624
84.9246	2.91542	3.27838	3.07281	2.86609	4.33781	4.09422	3.44035	2.73445	3.33295	3.88003	3.39525	0.545939
85.4271	2.89923	3.282	3.08525	2.87445	4.29896	4.10283	3.40867	2.73272	3.29093	3.91048	3.38855	0.543506
85.9296	2.89628	3.28193	3.07842	2.876	4.26128	4.12517	3.38838	2.74491	3.26261	3.92216	3.38372	0.540729
86.4322	2.87056	3.2909	3.07425	2.89272	4.20612	4.13788	3.3564	2.74018	3.22494	3.95255	3.37465	0.539212
86.9347	2.86117	3.27931	3.07461	2.89105	4.16841	4.13942	3.31199	2.74078	3.17715	3.96341	3.36073	0.537587
87.4372	2.83865	3.2867	3.0551	2.89383	4.10745	4.15481	3.27997	2.75182	3.14382	3.98028	3.34924	0.535877
87.9397	2.81437	3.27364	3.05288	2.90501	4.05928	4.14632	3.22372	2.7457	3.08842	3.99894	3.33083	0.535747
88.4422	2.79935	3.26988	3.03406	2.89741	4.0035	4.14662	3.1762	2.75076	3.04353	4.00075	3.31221	0.534204
88.9447	2.7645	3.26281	3.01552	2.90416	3.94038	4.14282	3.12492	2.76262	2.99652	4.02096	3.29352	0.535111
89.4472	2.7489	3.24493	3.00499	2.90997	3.89114	4.12224	3.05849	2.75981	2.93575	4.02037	3.26966	0.533746
89.9497	2.71679	3.24223	2.97409	2.90351	3.82061	4.11774	3.0095	2.77389	2.89349	4.02943	3.24813	0.535228
90.4523	2.6909	3.21708	2.96089	2.91673	3.7699	4.09205	2.94208	2.79138	2.83377	4.03805	3.22528	0.535514
90.9548	2.67023	3.21014	2.93482	2.92057	3.70535	4.07077	2.88211	2.79883	2.78214	4.03376	3.20087	0.534844
91.4573	2.63573	3.18873	2.90775	2.92352	3.64591	4.05285	2.82876	2.82776	2.73773	4.04864	3.17974	0.538798
91.9598	2.62278	3.17075	2.89332	2.94554	3.59475	4.01565	2.76084	2.85686	2.67917	4.04351	3.15832	0.536445
92.4623	2.59322	3.15905	2.86033	2.954	3.52977	3.9965	2.71509	2.88182	2.64302	4.05253	3.13853	0.540015
92.9648	2.57882	3.13266	2.84681	2.97433	3.48802	3.96202	2.65945	2.9311	2.5972	4.05976	3.12302	0.541343
93.4673	2.56694	3.12763	2.82642	3.00773	3.43011	3.92796	2.60989	2.97762	2.55741	4.05874	3.10904	0.540651
93.9698	2.55008	3.10418	2.80544	3.02919	3.38903	3.90509	2.57707	3.02647	2.53418	4.07735	3.09981	0.545704
94.4724	2.55626	3.09855	2.80297	3.0722	3.34956	3.86298	2.53194	3.10029	2.4982	4.07713	3.09501	0.544515
94.9749	2.54827	3.08963	2.78537	3.11885	3.30707	3.83977	2.5117	3.16849	2.48632	4.09487	3.09503	0.548828
95.4774	2.56306	3.08077	2.7894	3.16014	3.28669	3.80926	2.49122	3.2448	2.47314	4.10914	3.10076	0.550713
95.9799	2.5773	3.08957	2.79329	3.22636	3.25172	3.77594	2.47489	3.34361	2.46259	4.1194	3.11147	0.553527
96.4824	2.59484	3.08403	2.79708	3.28657	3.2418	3.76122	2.48352	3.43335	2.47524	4.14856	3.13062	0.558861
96.9849	2.6336	3.10446	2.82446	3.35097	3.22687	3.72973	2.48273	3.53499	2.47625	4.15958	3.15237	0.560131
97.4874	2.6603	3.11388	2.83954	3.43631	3.22015	3.71635	2.50595	3.65328	2.49881	4.19078	3.18353	0.568552
97.9899	2.71334	3.13767	2.87573	3.50899	3.22973	3.70429	2.5369	3.75859	2.52633	4.21548	3.22071	0.57048
98.4925	2.76002	3.16881	2.91569	3.59405	3.2283	3.6857	2.56616	3.87642	2.54944	4.2383	3.25829	0.576771
98.995	2.82422	3.20085	2.95973	3.69014	3.25574	3.69053	2.62577	4.00295	2.59932	4.27734	3.31266	0.582326
99.4975	2.89685	3.24703	3.01374	3.78334	3.27478	3.68188	2.68324	4.12671	2.64231	4.30086	3.36507	0.585297
100	2.90016	3.2405	3.00735	3.85073	3.29212	3.68389	2.71746	4.20362	2.66914	4.33118	3.38962	0.599693

[truncated: 2 more sheets: M2_RightLeg_NH, M2_RightLeg_NW]
