# Supplementary material for: A minimal markerset for three-dimensional foot function assessment: measuring navicular drop and drift under dynamic conditions
Source: J Foot Ankle Res. 2018 Apr 18;11:15. doi: 10.1186/s13047-018-0257-2 (PMC5907216; doi:10.1186/s13047-018-0257-2)
Supplement: Supplementary file 2 — Dataset. The dataset used for this article. A ZIP-archive with one text file (comma separated values;.csv) per participant, containing the stance-normalized navicular height and width time series from all analyzed steps. (ZIP 8335 kb) [file 13047_2018_257_MOESM2_ESM.zip › 13047_2018_257_MOESM3_ESM/ZAFA22R2.xlsx]

## Sheet: M1a_LeftLeg_NH
StancePhase	NEleL_Meas1	NEleL_Meas2	NEleL_Meas3	NEleL_Meas4	NEleL_Meas5	NEleL_Meas6	NEleL_Meas7	NEleL_Meas8	NEleL_Meas9	NEleL_Mean	NEleL_SD
0	-2.83467	-1.68141	-2.25977	-2.1261	-2.22198	-1.77464	-2.62883	-1.71478	-2.74705	-2.22103	0.443962
0.502513	-2.84349	-1.68616	-2.2663	-2.10878	-2.21668	-1.78258	-2.61555	-1.71199	-2.75001	-2.22017	0.443709
1.00503	-2.84196	-1.68674	-2.26339	-2.06528	-2.20959	-1.78041	-2.60345	-1.70953	-2.74668	-2.21189	0.443678
1.50754	-2.84714	-1.6922	-2.26542	-2.02829	-2.19204	-1.78301	-2.57642	-1.69071	-2.74597	-2.20235	0.444896
2.01005	-2.84301	-1.68275	-2.25354	-1.97616	-2.17935	-1.78093	-2.55229	-1.67472	-2.72889	-2.18574	0.445524
2.51256	-2.83886	-1.6757	-2.24108	-1.92411	-2.15133	-1.77085	-2.51729	-1.64708	-2.71199	-2.16425	0.44783
3.01508	-2.83252	-1.6618	-2.22363	-1.86426	-2.12834	-1.76657	-2.47425	-1.61071	-2.68656	-2.13874	0.450204
3.51759	-2.81689	-1.63784	-2.1944	-1.79335	-2.09328	-1.74881	-2.4322	-1.57484	-2.64947	-2.10457	0.453009
4.0201	-2.80542	-1.61704	-2.16858	-1.72527	-2.0565	-1.73227	-2.37406	-1.52186	-2.61359	-2.06829	0.457874
4.52261	-2.77906	-1.57988	-2.12641	-1.64094	-2.0165	-1.71273	-2.31811	-1.47062	-2.56024	-2.02272	0.46122
5.02513	-2.75801	-1.54482	-2.08659	-1.5591	-1.96602	-1.68138	-2.25337	-1.4097	-2.50722	-1.97402	0.467732
5.52764	-2.72324	-1.50078	-2.03713	-1.46951	-1.92048	-1.65575	-2.18001	-1.33927	-2.4442	-1.91893	0.472633
6.03015	-2.68874	-1.44795	-1.98078	-1.37236	-1.86039	-1.61788	-2.11049	-1.27211	-2.37134	-1.85801	0.479244
6.53266	-2.64769	-1.39815	-1.92635	-1.28032	-1.80718	-1.57858	-2.02706	-1.18995	-2.30042	-1.79508	0.485938
7.03518	-2.59891	-1.33327	-1.85799	-1.17529	-1.74362	-1.54059	-1.94786	-1.11152	-2.21402	-1.72478	0.492005
7.53769	-2.55231	-1.2736	-1.79679	-1.07804	-1.68176	-1.49074	-1.86493	-1.02872	-2.13189	-1.65542	0.499378
8.0402	-2.49228	-1.20633	-1.7253	-0.976075	-1.61966	-1.44898	-1.77563	-0.938939	-2.04191	-1.58056	0.504856
8.54271	-2.4394	-1.13506	-1.65556	-0.872977	-1.55136	-1.40036	-1.69529	-0.858114	-1.94746	-1.50617	0.511812
9.04523	-2.37363	-1.06962	-1.5875	-0.779185	-1.49228	-1.35054	-1.60529	-0.767159	-1.85835	-1.43151	0.516287
9.54774	-2.31339	-0.992918	-1.5121	-0.677346	-1.42299	-1.30829	-1.52268	-0.683748	-1.75794	-1.3546	0.522178
10.0503	-2.24718	-0.926199	-1.44782	-0.589252	-1.36567	-1.2566	-1.44196	-0.602298	-1.66692	-1.28266	0.525469
10.5528	-2.17976	-0.854043	-1.37437	-0.499396	-1.30183	-1.2149	-1.35725	-0.516835	-1.57049	-1.20765	0.529107
11.0553	-2.11597	-0.783168	-1.3105	-0.414561	-1.2448	-1.17192	-1.28581	-0.445223	-1.475	-1.13855	0.531903
11.5578	-2.04401	-0.720331	-1.24629	-0.341772	-1.19086	-1.12703	-1.20827	-0.367609	-1.38731	-1.07039	0.531905
12.0603	-1.98254	-0.649759	-1.18186	-0.264831	-1.13504	-1.09385	-1.13986	-0.299803	-1.29193	-1.00438	0.534267
12.5628	-1.91079	-0.592884	-1.1286	-0.205556	-1.09158	-1.05313	-1.07744	-0.238729	-1.20985	-0.945396	0.531143
13.0653	-1.84987	-0.531811	-1.06809	-0.145526	-1.04088	-1.02197	-1.01194	-0.175169	-1.12375	-0.885444	0.531047
13.5678	-1.78334	-0.476314	-1.02188	-0.0945922	-1.00526	-0.994093	-0.961892	-0.128421	-1.04304	-0.834315	0.527264
14.0704	-1.72168	-0.429536	-0.972183	-0.0556921	-0.964732	-0.962681	-0.907714	-0.0784253	-0.971112	-0.784862	0.522431
14.5729	-1.66348	-0.377582	-0.928745	-0.014519	-0.933817	-0.944969	-0.86231	-0.0386762	-0.894225	-0.739814	0.519168
15.0754	-1.60204	-0.341267	-0.893022	0.00797729	-0.906715	-0.921402	-0.825102	-0.00866608	-0.832948	-0.702576	0.510369
15.5779	-1.55223	-0.300659	-0.852941	0.0323674	-0.879735	-0.904985	-0.784086	0.0238486	-0.76784	-0.66514	0.505537
16.0804	-1.4944	-0.26836	-0.827888	0.0459218	-0.865603	-0.895185	-0.758712	0.0387339	-0.711201	-0.637411	0.496199
16.5829	-1.45067	-0.243613	-0.796351	0.049825	-0.845037	-0.879676	-0.729879	0.0556911	-0.662601	-0.611368	0.487249
17.0854	-1.40082	-0.214956	-0.775692	0.0557421	-0.840199	-0.877795	-0.707919	0.0639598	-0.610664	-0.589816	0.479189
17.5879	-1.36048	-0.201818	-0.757067	0.0442816	-0.83005	-0.871729	-0.695037	0.0614042	-0.574785	-0.576142	0.467092
18.0905	-1.32168	-0.18293	-0.737798	0.0372195	-0.830219	-0.869232	-0.676749	0.0629008	-0.534133	-0.561402	0.458469
18.593	-1.28377	-0.173359	-0.730734	0.0193448	-0.833003	-0.875695	-0.673043	0.0479641	-0.503625	-0.556213	0.4469
19.0955	-1.2562	-0.168544	-0.715745	-0.004292	-0.836182	-0.874541	-0.665995	0.0352336	-0.479107	-0.551708	0.435556
19.598	-1.2224	-0.15999	-0.713962	-0.025195	-0.850832	-0.885377	-0.663164	0.0169088	-0.452131	-0.550682	0.426215
20.1005	-1.20343	-0.16527	-0.708389	-0.0607361	-0.85841	-0.893927	-0.669678	-0.0119135	-0.440377	-0.556903	0.413567
20.603	-1.17715	-0.162734	-0.706433	-0.0889768	-0.88064	-0.901967	-0.669044	-0.0342208	-0.422442	-0.560401	0.404508
21.1055	-1.16307	-0.169619	-0.711565	-0.12723	-0.895917	-0.920355	-0.681395	-0.0703998	-0.415455	-0.572779	0.394164
21.608	-1.14736	-0.17807	-0.70963	-0.167191	-0.920805	-0.929928	-0.690576	-0.103498	-0.411747	-0.584311	0.383516
22.1106	-1.13568	-0.182975	-0.720744	-0.203869	-0.946055	-0.948725	-0.701234	-0.1382	-0.406122	-0.598178	0.376628
22.6131	-1.13117	-0.199827	-0.72363	-0.252408	-0.971026	-0.96747	-0.721411	-0.182206	-0.414025	-0.618131	0.366061
23.1156	-1.12207	-0.207384	-0.734033	-0.291488	-1.00528	-0.981844	-0.733052	-0.216973	-0.41422	-0.634038	0.360278
23.6181	-1.12646	-0.224655	-0.74534	-0.340045	-1.03138	-1.00717	-0.755983	-0.262464	-0.425523	-0.657668	0.353092
24.1206	-1.12245	-0.240847	-0.752464	-0.386942	-1.07055	-1.02359	-0.776275	-0.304176	-0.437096	-0.679376	0.346381
24.6231	-1.13166	-0.254322	-0.770046	-0.430698	-1.10109	-1.04582	-0.795551	-0.343779	-0.447155	-0.702235	0.343286
25.1256	-1.13576	-0.278123	-0.777295	-0.483928	-1.14039	-1.07045	-0.824594	-0.391909	-0.468548	-0.73011	0.336814
25.6281	-1.14625	-0.291926	-0.794724	-0.526448	-1.17801	-1.0875	-0.844243	-0.42909	-0.480897	-0.753232	0.33543
26.1307	-1.15974	-0.315951	-0.807214	-0.578272	-1.21489	-1.11523	-0.873528	-0.474526	-0.504177	-0.782614	0.331768
26.6332	-1.17037	-0.336726	-0.819758	-0.625805	-1.25919	-1.13501	-0.901097	-0.516534	-0.524827	-0.809924	0.329967
27.1357	-1.1917	-0.356019	-0.838384	-0.670978	-1.29471	-1.15687	-0.925512	-0.553719	-0.544484	-0.836931	0.329808
27.6382	-1.20412	-0.384047	-0.847314	-0.723642	-1.34212	-1.18361	-0.960043	-0.599348	-0.573153	-0.868599	0.327953
28.1407	-1.2295	-0.401854	-0.867307	-0.765181	-1.37978	-1.20063	-0.984889	-0.633421	-0.591881	-0.894938	0.32968
28.6432	-1.24676	-0.43028	-0.878099	-0.816148	-1.42577	-1.22741	-1.01783	-0.673893	-0.621261	-0.926384	0.329482
29.1457	-1.27224	-0.453516	-0.893568	-0.860852	-1.46863	-1.2484	-1.05035	-0.712109	-0.645465	-0.956125	0.331389
29.6482	-1.29654	-0.476632	-0.909889	-0.904462	-1.51072	-1.26803	-1.07798	-0.74363	-0.669439	-0.984147	0.333651
30.1508	-1.32015	-0.506806	-0.919648	-0.95387	-1.55888	-1.29499	-1.11614	-0.783977	-0.700181	-1.01718	0.33561
30.6533	-1.35114	-0.52694	-0.93934	-0.992379	-1.59811	-1.31152	-1.14484	-0.813047	-0.720622	-1.04421	0.339483
31.1558	-1.37383	-0.558	-0.947958	-1.04056	-1.64844	-1.33636	-1.18019	-0.847093	-0.751457	-1.07599	0.342553
31.6583	-1.40856	-0.582312	-0.965175	-1.081	-1.68841	-1.35851	-1.21665	-0.880604	-0.77505	-1.10625	0.346732
32.1608	-1.43335	-0.608092	-0.978179	-1.1219	-1.73662	-1.37635	-1.24687	-0.906187	-0.799468	-1.13411	0.351613
32.6633	-1.46789	-0.639339	-0.989444	-1.16706	-1.78067	-1.40354	-1.28796	-0.941182	-0.828607	-1.1673	0.355872
33.1658	-1.49769	-0.661177	-1.00763	-1.20204	-1.82426	-1.42087	-1.32025	-0.965812	-0.847652	-1.19415	0.361868
33.6683	-1.52937	-0.694122	-1.01551	-1.24695	-1.87292	-1.44453	-1.35774	-0.99423	-0.876906	-1.22581	0.367233
34.1709	-1.56496	-0.719027	-1.03424	-1.28306	-1.91286	-1.46903	-1.39797	-1.02411	-0.897356	-1.25585	0.373013
34.6734	-1.59386	-0.746976	-1.04483	-1.32135	-1.9634	-1.48691	-1.43089	-1.04528	-0.919931	-1.28371	0.380275
35.1759	-1.6332	-0.778697	-1.05904	-1.36247	-2.0033	-1.51539	-1.47485	-1.07642	-0.945354	-1.31652	0.385623
35.6784	-1.66188	-0.801898	-1.07584	-1.39451	-2.05162	-1.53559	-1.51093	-1.09852	-0.961346	-1.34357	0.393917
36.1809	-1.70126	-0.836182	-1.08551	-1.43661	-2.09508	-1.55954	-1.55068	-1.12329	-0.987315	-1.37505	0.400227
36.6834	-1.73298	-0.861494	-1.10609	-1.46917	-2.13868	-1.58768	-1.5947	-1.15159	-1.0033	-1.40508	0.407685
37.1859	-1.76914	-0.891538	-1.11653	-1.50562	-2.18663	-1.60742	-1.63047	-1.17074	-1.02277	-1.43343	0.416241
37.6884	-1.80562	-0.923857	-1.13531	-1.54352	-2.22639	-1.6378	-1.67708	-1.20029	-1.04326	-1.4659	0.422226
38.191	-1.83768	-0.949047	-1.15194	-1.57375	-2.27648	-1.66216	-1.71678	-1.22244	-1.0553	-1.49395	0.432268
38.6935	-1.8779	-0.98535	-1.1663	-1.61415	-2.316	-1.68723	-1.75843	-1.24621	-1.07696	-1.52539	0.438367
39.196	-1.90774	-1.01227	-1.18938	-1.64478	-2.36433	-1.71933	-1.8056	-1.27555	-1.08787	-1.55632	0.44747
39.6985	-1.94844	-1.04576	-1.20267	-1.6813	-2.40738	-1.74205	-1.84369	-1.29564	-1.10375	-1.58563	0.455732
40.201	-1.97937	-1.0802	-1.22734	-1.71829	-2.45138	-1.77436	-1.89202	-1.32636	-1.11915	-1.61872	0.462391
40.7035	-2.01697	-1.10926	-1.24574	-1.74963	-2.4992	-1.80343	-1.93447	-1.35153	-1.12759	-1.64865	0.472759
41.206	-2.05152	-1.14932	-1.2674	-1.79138	-2.53954	-1.83011	-1.97704	-1.37728	-1.14549	-1.68101	0.478173
41.7085	-2.08432	-1.17994	-1.29384	-1.8236	-2.59006	-1.86595	-2.02616	-1.41054	-1.15243	-1.71409	0.488156
42.2111	-2.12257	-1.21888	-1.31322	-1.86369	-2.6302	-1.89243	-2.06554	-1.4347	-1.166	-1.74525	0.494907
42.7136	-2.15169	-1.25753	-1.34468	-1.90324	-2.67959	-1.92673	-2.11429	-1.46956	-1.17774	-1.78056	0.502178
43.2161	-2.19121	-1.29277	-1.3674	-1.93922	-2.72336	-1.96116	-2.15834	-1.50095	-1.18426	-1.81319	0.511228
43.7186	-2.21993	-1.33872	-1.3984	-1.98543	-2.76892	-1.99077	-2.20072	-1.53203	-1.1998	-1.8483	0.516189
44.2211	-2.25733	-1.37554	-1.4295	-2.0225	-2.81781	-2.03129	-2.2506	-1.57251	-1.2044	-1.88461	0.525667
44.7236	-2.289	-1.42235	-1.45811	-2.06909	-2.85996	-2.06391	-2.29047	-1.60448	-1.21707	-1.91938	0.530865
45.2261	-2.32218	-1.46773	-1.4972	-2.11409	-2.91215	-2.10242	-2.33886	-1.64715	-1.22659	-1.95871	0.538238
45.7286	-2.3583	-1.51184	-1.52741	-2.15769	-2.95426	-2.14492	-2.38408	-1.68865	-1.23282	-1.99555	0.54536
46.2312	-2.38788	-1.56613	-1.56947	-2.21111	-3.00607	-2.18122	-2.42627	-1.72913	-1.24762	-2.0361	0.550347
46.7337	-2.42731	-1.61185	-1.60744	-2.25612	-3.05205	-2.22964	-2.47711	-1.78071	-1.25206	-2.07714	0.558354
47.2362	-2.45645	-1.6689	-1.6485	-2.31223	-3.10074	-2.27297	-2.51835	-1.82455	-1.26623	-2.11877	0.563038
47.7387	-2.49635	-1.72347	-1.69665	-2.36602	-3.1524	-2.3204	-2.56755	-1.87872	-1.27662	-2.16424	0.569741
48.2412	-2.52904	-1.77904	-1.73832	-2.42092	-3.19831	-2.37605	-2.61569	-1.93382	-1.28646	-2.20863	0.575823
48.7437	-2.56703	-1.84431	-1.7934	-2.48544	-3.25429	-2.4256	-2.66008	-1.98703	-1.30507	-2.25803	0.580741
49.2462	-2.60593	-1.90232	-1.8418	-2.54301	-3.30084	-2.48825	-2.71466	-2.05251	-1.31513	-2.30716	0.587428
49.7487	-2.64204	-1.97347	-1.89891	-2.61353	-3.35792	-2.5499	-2.76096	-2.11109	-1.3375	-2.36059	0.592237
50.2513	-2.68737	-2.04204	-1.95907	-2.68165	-3.40949	-2.61419	-2.81523	-2.17932	-1.35664	-2.41611	0.597578
50.7538	-2.7245	-2.11465	-2.01761	-2.75391	-3.46533	-2.69032	-2.87142	-2.25052	-1.37911	-2.47415	0.603606
51.2563	-2.77434	-2.19658	-2.08933	-2.83566	-3.52452	-2.7608	-2.9242	-2.31895	-1.4112	-2.53729	0.607454
51.7588	-2.8168	-2.27241	-2.15469	-2.91205	-3.57973	-2.8432	-2.98941	-2.40021	-1.43732	-2.60065	0.613636
52.2613	-2.86855	-2.36142	-2.23389	-3.00221	-3.64578	-2.92714	-3.04855	-2.47478	-1.47809	-2.67116	0.618012
52.7638	-2.91935	-2.44528	-2.31302	-3.08843	-3.70362	-3.01004	-3.11586	-2.55676	-1.51564	-2.74089	0.622307
53.2663	-2.97124	-2.53258	-2.39722	-3.17926	-3.77301	-3.10478	-3.18735	-2.64139	-1.5593	-2.81624	0.628361
53.7688	-3.0302	-2.62428	-2.49272	-3.27557	-3.83697	-3.19263	-3.25444	-2.71966	-1.61155	-2.89311	0.630602
54.2714	-3.08251	-2.70716	-2.58478	-3.36426	-3.90595	-3.28806	-3.33311	-2.80747	-1.65896	-2.97025	0.636381
54.7739	-3.1465	-2.79918	-2.69341	-3.46246	-3.97721	-3.38584	-3.40461	-2.88563	-1.72118	-3.05289	0.638403
55.2764	-3.2015	-2.88181	-2.79928	-3.55138	-4.04455	-3.47806	-3.48026	-2.96567	-1.77903	-3.13128	0.640896
55.7789	-3.26657	-2.9666	-2.91556	-3.6418	-4.12123	-3.58046	-3.5585	-3.04609	-1.8446	-3.21571	0.64377
56.2814	-3.327	-3.05279	-3.03786	-3.73223	-4.18901	-3.67523	-3.62851	-3.11613	-1.91698	-3.29731	0.642547
56.7839	-3.3905	-3.13078	-3.15907	-3.81305	-4.26734	-3.77276	-3.70724	-3.19326	-1.98555	-3.37995	0.644849
57.2864	-3.45738	-3.21829	-3.29358	-3.90115	-4.33905	-3.8736	-3.77763	-3.26047	-2.06856	-3.46552	0.642365
57.7889	-3.51922	-3.29687	-3.42132	-3.97864	-4.41554	-3.96559	-3.84906	-3.3275	-2.14603	-3.54664	0.641986
58.2915	-3.59092	-3.38047	-3.55995	-4.05907	-4.49293	-4.06588	-3.92356	-3.39676	-2.23211	-3.63352	0.640508
58.794	-3.65332	-3.46537	-3.69664	-4.13892	-4.56645	-4.1593	-3.98883	-3.45587	-2.32225	-3.71633	0.637415
59.2965	-3.72647	-3.54457	-3.83365	-4.21148	-4.64809	-4.25125	-4.06273	-3.52329	-2.40867	-3.80113	0.636925
59.799	-3.79252	-3.63385	-3.97774	-4.29214	-4.72053	-4.34771	-4.13	-3.58366	-2.50733	-3.88727	0.633141
60.3015	-3.86398	-3.71455	-4.11327	-4.36287	-4.80273	-4.43349	-4.19763	-3.64421	-2.59827	-3.97011	0.632379
60.804	-3.93547	-3.80211	-4.25866	-4.43864	-4.87737	-4.52544	-4.27048	-3.71013	-2.6973	-4.05729	0.629797
61.3065	-4.00419	-3.88984	-4.39635	-4.51313	-4.95658	-4.61244	-4.33457	-3.76715	-2.79705	-4.14126	0.628125
61.809	-4.08038	-3.97358	-4.53688	-4.58227	-5.03545	-4.69466	-4.40766	-3.83352	-2.89301	-4.22638	0.62722
62.3116	-4.14783	-4.06687	-4.6784	-4.65938	-5.11054	-4.78288	-4.47614	-3.89534	-2.99907	-4.31294	0.625069
62.8141	-4.22577	-4.1514	-4.81265	-4.72679	-5.1927	-4.86058	-4.54417	-3.95683	-3.09604	-4.39633	0.625211
63.3166	-4.29482	-4.24363	-4.95469	-4.80061	-5.26557	-4.94275	-4.619	-4.02544	-3.2011	-4.48307	0.623596
63.8191	-4.37101	-4.33414	-5.08615	-4.87198	-5.34765	-5.02328	-4.68522	-4.08534	-3.30439	-4.56768	0.623791
64.3216	-4.44391	-4.42152	-5.2229	-4.93958	-5.42158	-5.09726	-4.75999	-4.15409	-3.40459	-4.65171	0.623615
64.8241	-4.51629	-4.51671	-5.35531	-5.01445	-5.50004	-5.17903	-4.83153	-4.21968	-3.51314	-4.73846	0.623351
65.3266	-4.59303	-4.60232	-5.48363	-5.07971	-5.57711	-5.25226	-4.90117	-4.28344	-3.612	-4.82052	0.624558
65.8291	-4.66201	-4.69543	-5.61647	-5.1522	-5.65055	-5.32867	-4.97823	-4.35501	-3.71903	-4.9064	0.624495
66.3317	-4.74008	-4.78449	-5.73838	-5.22088	-5.72992	-5.40741	-5.0463	-4.41763	-3.82218	-4.9897	0.625936
66.8342	-4.80795	-4.871	-5.86679	-5.28716	-5.79976	-5.47901	-5.12146	-4.48787	-3.92305	-5.07156	0.627211
67.3367	-4.88364	-4.96348	-5.98666	-5.35962	-5.87793	-5.55968	-5.19406	-4.556	-4.03035	-5.15682	0.628028
67.8392	-4.9528	-5.04603	-6.10597	-5.42262	-5.94697	-5.63452	-5.26264	-4.6206	-4.12752	-5.23552	0.630516
68.3417	-5.02321	-5.13601	-6.22537	-5.49328	-6.01991	-5.71065	-5.33831	-4.69328	-4.23257	-5.31918	0.631442
68.8442	-5.09427	-5.22019	-6.33525	-5.55867	-6.08976	-5.79195	-5.40423	-4.7568	-4.33158	-5.39808	0.633471
69.3467	-5.15869	-5.30266	-6.45078	-5.6227	-6.15527	-5.86511	-5.47505	-4.82634	-4.42889	-5.47617	0.635783
69.8492	-5.22972	-5.3892	-6.55483	-5.69119	-6.22464	-5.94617	-5.54355	-4.89456	-4.53039	-5.55603	0.636305
70.3518	-5.28963	-5.46546	-6.66097	-5.74987	-6.28326	-6.02295	-5.60561	-4.95725	-4.62129	-5.62847	0.639533
70.8543	-5.35688	-5.54841	-6.76213	-5.8155	-6.34818	-6.09733	-5.6739	-5.02756	-4.71923	-5.70546	0.639793
71.3568	-5.41449	-5.62322	-6.85612	-5.87353	-6.40197	-6.17745	-5.73154	-5.08815	-4.80888	-5.77504	0.641641
71.8593	-5.47428	-5.69623	-6.95274	-5.93014	-6.45785	-6.24778	-5.79146	-5.15246	-4.89698	-5.84444	0.643518
72.3618	-5.53053	-5.77036	-7.03637	-5.98841	-6.50797	-6.32279	-5.849	-5.21577	-4.98655	-5.91197	0.642721
72.8643	-5.58091	-5.83311	-7.12295	-6.03596	-6.55195	-6.39425	-5.89753	-5.27139	-5.06479	-5.97254	0.645667
73.3668	-5.63427	-5.90072	-7.19952	-6.08903	-6.59686	-6.45884	-5.95096	-5.33374	-5.14857	-6.03472	0.643966
73.8693	-5.67558	-5.95745	-7.27123	-6.13218	-6.62889	-6.52804	-5.99281	-5.3859	-5.22158	-6.08819	0.64498
74.3719	-5.72233	-6.01172	-7.34082	-6.17386	-6.66441	-6.58556	-6.03399	-5.43922	-5.29264	-6.14051	0.64497
74.8744	-5.75626	-6.06399	-7.39719	-6.21488	-6.68615	-6.64278	-6.0725	-5.49161	-5.36207	-6.18749	0.642268
75.3769	-5.79213	-6.10386	-7.4553	-6.24509	-6.70746	-6.69601	-6.09936	-5.53401	-5.41921	-6.22805	0.643544
75.8794	-5.81985	-6.14672	-7.49921	-6.28023	-6.71997	-6.73711	-6.12935	-5.58167	-5.47984	-6.26599	0.639076
76.3819	-5.84196	-6.17626	-7.53995	-6.30443	-6.724	-6.77966	-6.14677	-5.61849	-5.52706	-6.2954	0.638127
76.8844	-5.86264	-6.20268	-7.57302	-6.32821	-6.72587	-6.80846	-6.16022	-5.65352	-5.57147	-6.32068	0.635061
77.3869	-5.87048	-6.22404	-7.59366	-6.35002	-6.71247	-6.83093	-6.17036	-5.68737	-5.61088	-6.33891	0.629653
77.8894	-5.88099	-6.23203	-7.6129	-6.36173	-6.69982	-6.84862	-6.16612	-5.70885	-5.6368	-6.34976	0.627842
78.392	-5.87595	-6.24101	-7.61491	-6.37791	-6.67079	-6.84979	-6.16286	-5.73368	-5.66385	-6.35453	0.620038
78.8945	-5.87206	-6.23451	-7.61414	-6.382	-6.63908	-6.84918	-6.14613	-5.74689	-5.67493	-6.35099	0.615894
79.397	-5.8558	-6.22443	-7.59992	-6.38595	-6.59597	-6.83451	-6.12211	-5.75498	-5.6822	-6.33954	0.609283
79.8995	-5.83418	-6.20685	-7.57449	-6.38549	-6.54247	-6.80874	-6.0944	-5.76123	-5.68129	-6.32102	0.600653
80.402	-5.80689	-6.17566	-7.54318	-6.37447	-6.4846	-6.77867	-6.05015	-5.7526	-5.66596	-6.29246	0.595443
80.9045	-5.76665	-6.14426	-7.49327	-6.36585	-6.40974	-6.73004	-6.00513	-5.74497	-5.64962	-6.25661	0.584698
81.407	-5.72644	-6.09606	-7.4401	-6.34275	-6.3342	-6.67707	-5.9466	-5.72502	-5.61527	-6.2115	0.577648
81.9095	-5.66921	-6.04443	-7.36911	-6.31827	-6.24089	-6.6112	-5.8782	-5.69661	-5.57655	-6.15605	0.568524
82.4121	-5.61287	-5.98332	-7.28912	-6.28575	-6.14433	-6.53016	-5.80651	-5.66585	-5.5272	-6.0939	0.557766
82.9146	-5.54143	-5.90876	-7.19895	-6.2411	-6.03565	-6.4448	-5.71718	-5.61825	-5.4633	-6.01883	0.550447
83.4171	-5.46615	-5.83296	-7.09123	-6.19578	-5.91669	-6.33957	-5.62619	-5.56972	-5.39727	-5.93728	0.538169
83.9196	-5.38244	-5.73948	-6.97945	-6.13314	-5.79364	-6.22651	-5.52292	-5.50903	-5.31245	-5.84434	0.529562
84.4221	-5.28758	-5.64327	-6.84754	-6.06755	-5.65416	-6.10217	-5.40851	-5.43737	-5.22414	-5.74136	0.518903
84.9246	-5.19157	-5.53647	-6.70952	-5.99059	-5.51539	-5.95953	-5.29259	-5.3637	-5.1244	-5.63153	0.507253
85.4271	-5.07932	-5.41755	-6.55764	-5.9006	-5.35983	-5.81321	-5.15971	-5.27234	-5.01189	-5.50801	0.498234
85.9296	-4.96934	-5.29775	-6.39148	-5.80788	-5.20329	-5.64843	-5.02578	-5.17884	-4.89817	-5.38011	0.485148
86.4322	-4.84381	-5.16089	-6.22032	-5.69638	-5.03635	-5.47423	-4.8826	-5.07435	-4.76704	-5.23955	0.475358
86.9347	-4.71807	-5.02351	-6.02953	-5.58186	-4.86191	-5.293	-4.72858	-4.95733	-4.63555	-5.09215	0.463051
87.4372	-4.58322	-4.87576	-5.83636	-5.45431	-4.68626	-5.09349	-4.57627	-4.83954	-4.49382	-4.93767	0.451213
87.9397	-4.44162	-4.7187	-5.62768	-5.3146	-4.4972	-4.89269	-4.40921	-4.70458	-4.34312	-4.77215	0.439998
88.4422	-4.29955	-4.56233	-5.41104	-5.17195	-4.31303	-4.67813	-4.24289	-4.56751	-4.19358	-4.60445	0.427003
88.9447	-4.14483	-4.39104	-5.18971	-5.01103	-4.11545	-4.45461	-4.07175	-4.42239	-4.02937	-4.42558	0.416215
89.4472	-3.99565	-4.22307	-4.9537	-4.84914	-3.92216	-4.23056	-3.89156	-4.26502	-3.86904	-4.24443	0.403268
89.9497	-3.83315	-4.04659	-4.72083	-4.6746	-3.72268	-3.99134	-3.71777	-4.11009	-3.70051	-4.05751	0.392647
90.4523	-3.67644	-3.86564	-4.47433	-4.49109	-3.52152	-3.75467	-3.53354	-3.94085	-3.52798	-3.86512	0.380488
90.9548	-3.51236	-3.68857	-4.22928	-4.30658	-3.32478	-3.51159	-3.35385	-3.77164	-3.35992	-3.67318	0.369769
91.4573	-3.34908	-3.50053	-3.98082	-4.10661	-3.12057	-3.26161	-3.17618	-3.59954	-3.18135	-3.47514	0.359423
91.9598	-3.18827	-3.32116	-3.72621	-3.91008	-2.92842	-3.01847	-2.99376	-3.41768	-3.01225	-3.27959	0.348353
92.4623	-3.02202	-3.13634	-3.47944	-3.70342	-2.72882	-2.76515	-2.82463	-3.2432	-2.83823	-3.08236	0.340486
92.9648	-2.86677	-2.95338	-3.22312	-3.49345	-2.54159	-2.51815	-2.65159	-3.05907	-2.66678	-2.88599	0.330614
93.4673	-2.70358	-2.77836	-2.97743	-3.28627	-2.35428	-2.27321	-2.4884	-2.87833	-2.50387	-2.69375	0.324654
93.9698	-2.55417	-2.59768	-2.72909	-3.06846	-2.17312	-2.02412	-2.33497	-2.70088	-2.33571	-2.50202	0.319365
94.4724	-2.40079	-2.43188	-2.48458	-2.86	-2.00271	-1.78879	-2.18145	-2.51689	-2.18294	-2.31667	0.315679
94.9749	-2.25731	-2.26424	-2.24997	-2.64491	-1.83127	-1.54918	-2.04718	-2.34529	-2.02856	-2.13532	0.316937
95.4774	-2.1189	-2.10518	-2.0116	-2.43314	-1.67814	-1.31842	-1.91417	-2.1688	-1.88317	-1.95906	0.31928
95.9799	-1.98301	-1.957	-1.79031	-2.2278	-1.52196	-1.09728	-1.79384	-1.99844	-1.74904	-1.79097	0.326657
96.4824	-1.86148	-1.8073	-1.56661	-2.01672	-1.38365	-0.873713	-1.68784	-1.83657	-1.61389	-1.62753	0.33865
96.9849	-1.73686	-1.67567	-1.35572	-1.81994	-1.24774	-0.667938	-1.58311	-1.67039	-1.49763	-1.47278	0.352736
97.4874	-1.63085	-1.54249	-1.15304	-1.61887	-1.12187	-0.462655	-1.49925	-1.51971	-1.38065	-1.32549	0.373002
97.9899	-1.52226	-1.42062	-0.95281	-1.42625	-1.009	-0.265973	-1.41837	-1.3683	-1.27619	-1.18442	0.395811
98.4925	-1.43035	-1.30912	-0.773621	-1.24339	-0.896134	-0.0866521	-1.34911	-1.22473	-1.18298	-1.05512	0.420529
98.995	-1.33576	-1.1956	-0.585481	-1.05578	-0.791922	0.099436	-1.28985	-1.07768	-1.08935	-0.924666	0.450686
99.4975	-1.24968	-1.08882	-0.40182	-0.864802	-0.710886	0.280706	-1.24007	-0.958076	-1.00653	-0.804443	0.48546
100	-1.22517	-1.01602	-0.307614	-0.738893	-0.712502	0.368898	-1.24217	-0.956335	-0.949085	-0.753211	0.508684

## Sheet: M1a_LeftLeg_NW
StancePhase	NDevL_Meas1	NDevL_Meas2	NDevL_Meas3	NDevL_Meas4	NDevL_Meas5	NDevL_Meas6	NDevL_Meas7	NDevL_Meas8	NDevL_Meas9	NDevL_Mean	NDevL_SD
0	-2.25851	-2.25551	-2.55679	-2.21258	-2.41376	-1.99091	-2.38898	-2.45548	-2.32328	-2.31731	0.164203
0.502513	-2.21796	-2.20985	-2.52369	-2.17481	-2.35295	-1.93803	-2.3375	-2.37161	-2.28655	-2.26811	0.16277
1.00503	-2.1383	-2.10609	-2.448	-2.08659	-2.29385	-1.83889	-2.2966	-2.30012	-2.20063	-2.1899	0.17487
1.50754	-2.07991	-2.02538	-2.39578	-2.01998	-2.22556	-1.76098	-2.23833	-2.21337	-2.1368	-2.12179	0.180149
2.01005	-2.00774	-1.92838	-2.32808	-1.9364	-2.17115	-1.67886	-2.1935	-2.1403	-2.05642	-2.04898	0.18974
2.51256	-1.93778	-1.84142	-2.26674	-1.86291	-2.09594	-1.5865	-2.13841	-2.05817	-1.9863	-1.97491	0.198812
3.01508	-1.86889	-1.75168	-2.20614	-1.7863	-2.03685	-1.51093	-2.07864	-1.97261	-1.91302	-1.90278	0.205243
3.51759	-1.78852	-1.65387	-2.13433	-1.70136	-1.96377	-1.41897	-2.03061	-1.90064	-1.83122	-1.82481	0.216142
4.0201	-1.7229	-1.57278	-2.07914	-1.63272	-1.89523	-1.33741	-1.96347	-1.81144	-1.76524	-1.75337	0.222212
4.52261	-1.6376	-1.47429	-2.00528	-1.54631	-1.82858	-1.26002	-1.91017	-1.73836	-1.68097	-1.67573	0.229802
5.02513	-1.57075	-1.39155	-1.94627	-1.47523	-1.75066	-1.17116	-1.84996	-1.66091	-1.61125	-1.60308	0.237857
5.52764	-1.48781	-1.30507	-1.88011	-1.39992	-1.68843	-1.1026	-1.78292	-1.57919	-1.53644	-1.52917	0.241368
6.03015	-1.41485	-1.2148	-1.81133	-1.32044	-1.6065	-1.02198	-1.72988	-1.51443	-1.45649	-1.45452	0.248479
6.53266	-1.33923	-1.14103	-1.75419	-1.25694	-1.54215	-0.948083	-1.65784	-1.43342	-1.39136	-1.38492	0.251677
7.03518	-1.25852	-1.05055	-1.67941	-1.17641	-1.46343	-0.884741	-1.5981	-1.36769	-1.30805	-1.30966	0.25372
7.53769	-1.19021	-0.978247	-1.62291	-1.11366	-1.39093	-0.807336	-1.53424	-1.30068	-1.24113	-1.24215	0.258304
8.0402	-1.10482	-0.899702	-1.5519	-1.04437	-1.31949	-0.750023	-1.46094	-1.227	-1.16633	-1.1694	0.256314
8.54271	-1.0392	-0.820454	-1.48674	-0.974149	-1.23798	-0.684698	-1.40327	-1.17186	-1.08916	-1.10083	0.258846
9.04523	-0.955364	-0.755919	-1.42521	-0.918307	-1.17201	-0.620484	-1.32717	-1.10092	-1.02492	-1.03337	0.25751
9.54774	-0.886407	-0.675178	-1.35086	-0.846057	-1.08666	-0.571553	-1.26177	-1.04355	-0.942945	-0.962776	0.254336
10.0503	-0.809915	-0.614268	-1.29456	-0.793279	-1.01994	-0.507059	-1.1956	-0.988156	-0.879035	-0.900201	0.255245
10.5528	-0.734304	-0.544807	-1.22002	-0.731629	-0.938456	-0.460657	-1.11812	-0.924215	-0.805073	-0.830809	0.248235
11.0553	-0.667088	-0.478048	-1.15937	-0.672352	-0.8651	-0.411567	-1.05809	-0.88066	-0.732223	-0.769389	0.247779
11.5578	-0.586578	-0.424186	-1.09419	-0.625524	-0.792414	-0.358314	-0.981196	-0.822924	-0.670707	-0.706226	0.242346
12.0603	-0.525724	-0.355408	-1.02461	-0.563498	-0.711503	-0.324046	-0.913585	-0.777429	-0.592895	-0.643189	0.23681
12.5628	-0.446316	-0.307921	-0.96948	-0.522317	-0.646528	-0.274375	-0.849	-0.73767	-0.534801	-0.587601	0.235451
13.0653	-0.386154	-0.249909	-0.896718	-0.47032	-0.563173	-0.23884	-0.771809	-0.688075	-0.464909	-0.525545	0.226544
13.5678	-0.314624	-0.19803	-0.843246	-0.424152	-0.499958	-0.205731	-0.713701	-0.660347	-0.399725	-0.473279	0.226584
14.0704	-0.250598	-0.156745	-0.778045	-0.388237	-0.422012	-0.162793	-0.640811	-0.620347	-0.343869	-0.418162	0.220235
14.5729	-0.190519	-0.102064	-0.717994	-0.338766	-0.354397	-0.139769	-0.575527	-0.590695	-0.273459	-0.364799	0.217759
15.0754	-0.12237	-0.0692647	-0.665465	-0.310858	-0.287104	-0.102138	-0.516885	-0.570038	-0.223722	-0.318649	0.21807
15.5779	-0.0721065	-0.0238608	-0.599774	-0.270216	-0.213519	-0.0724921	-0.444422	-0.538033	-0.160494	-0.266102	0.213546
16.0804	-0.00428862	0.0125394	-0.554492	-0.23839	-0.155991	-0.0497879	-0.391926	-0.528302	-0.105282	-0.223991	0.218953
16.5829	0.0417954	0.0414534	-0.49273	-0.21386	-0.0809153	-0.0124155	-0.326836	-0.508009	-0.0568899	-0.178712	0.217766
17.0854	0.102721	0.0823592	-0.444648	-0.177296	-0.027019	0.00572006	-0.267197	-0.495368	0.00411404	-0.135179	0.22349
17.5879	0.150564	0.101924	-0.395416	-0.161855	0.0419961	0.0355967	-0.21746	-0.494246	0.0442451	-0.0994057	0.230009
18.0905	0.199939	0.136354	-0.340529	-0.131525	0.0990074	0.0636171	-0.152827	-0.480028	0.0994483	-0.0562827	0.234745
18.593	0.251941	0.159661	-0.30274	-0.11218	0.15664	0.0798996	-0.108392	-0.487379	0.143742	-0.024312	0.247172
19.0955	0.289909	0.179279	-0.247433	-0.0963927	0.219099	0.113413	-0.0537239	-0.485569	0.184195	0.0114196	0.254703
19.598	0.343384	0.209595	-0.211523	-0.0698984	0.266037	0.12948	-0.00201375	-0.487858	0.235218	0.0458247	0.267733
20.1005	0.374827	0.22007	-0.166074	-0.0630624	0.330072	0.152673	0.0369768	-0.503167	0.265988	0.0720337	0.280921
20.603	0.423707	0.24756	-0.123943	-0.0392781	0.372482	0.179906	0.0918282	-0.503153	0.313262	0.10693	0.292756
21.1055	0.455221	0.262316	-0.0918922	-0.028175	0.430756	0.191432	0.127064	-0.522544	0.347216	0.130155	0.309185
21.608	0.493928	0.27734	-0.0453013	-0.0168472	0.475811	0.220858	0.170203	-0.53349	0.380608	0.158123	0.322453
22.1106	0.529733	0.301469	-0.0197122	0.00342702	0.522835	0.236185	0.213297	-0.543934	0.42238	0.185075	0.337737
22.6131	0.556778	0.307598	0.0215899	0.00568944	0.57353	0.253149	0.241455	-0.567741	0.445163	0.204135	0.353889
23.1156	0.596133	0.332186	0.0510791	0.0261628	0.609693	0.279543	0.286328	-0.573728	0.485535	0.232548	0.367265
23.6181	0.615169	0.342402	0.0795772	0.0321907	0.662707	0.287642	0.312923	-0.596032	0.510566	0.249683	0.383689
24.1206	0.652943	0.356396	0.11617	0.0418568	0.694082	0.312453	0.345098	-0.610748	0.538375	0.271847	0.397621
24.6231	0.670602	0.37722	0.134553	0.0581746	0.742241	0.327835	0.380374	-0.62052	0.572156	0.293626	0.411253
25.1256	0.700633	0.381843	0.171139	0.05832	0.776281	0.339173	0.399037	-0.644158	0.588706	0.307886	0.426414
25.6281	0.722479	0.405451	0.189735	0.0772747	0.813844	0.364451	0.43502	-0.648526	0.623452	0.331465	0.437779
26.1307	0.741597	0.412965	0.216454	0.0802107	0.854076	0.370699	0.45468	-0.666467	0.64119	0.345045	0.451551
26.6332	0.768753	0.4273	0.242764	0.0899569	0.881011	0.390894	0.477562	-0.678607	0.664932	0.36273	0.463158
27.1357	0.778925	0.445699	0.257456	0.103764	0.924575	0.407324	0.506747	-0.6822	0.692018	0.38159	0.473518
27.6382	0.8075	0.449845	0.288612	0.103512	0.94671	0.414415	0.518134	-0.700497	0.704003	0.39247	0.485401
28.1407	0.814746	0.472843	0.299319	0.122082	0.986525	0.438576	0.547088	-0.699151	0.734248	0.41292	0.493734
28.6432	0.838428	0.478279	0.325286	0.123346	1.01144	0.444743	0.562152	-0.708874	0.746161	0.424552	0.503318
29.1457	0.849177	0.493314	0.342184	0.134324	1.04145	0.460597	0.578022	-0.715257	0.767066	0.438986	0.511868
29.6482	0.86336	0.509461	0.356408	0.146591	1.0731	0.478601	0.603283	-0.710184	0.788498	0.456569	0.518171
30.1508	0.880536	0.513599	0.381509	0.147195	1.09275	0.482737	0.609993	-0.72076	0.797245	0.464979	0.526169
30.6533	0.885373	0.535926	0.387964	0.166132	1.12869	0.505313	0.634058	-0.712205	0.823749	0.483889	0.531389
31.1558	0.906696	0.539584	0.413261	0.166875	1.14348	0.512644	0.646979	-0.71232	0.830943	0.494238	0.536218
31.6583	0.907152	0.555316	0.422577	0.179995	1.1767	0.524431	0.658172	-0.71195	0.849777	0.506908	0.542161
32.1608	0.926715	0.5691	0.438562	0.191603	1.19428	0.544109	0.681531	-0.69776	0.866176	0.523812	0.54386
32.6633	0.92959	0.573359	0.457237	0.194253	1.21841	0.546774	0.685917	-0.69999	0.872494	0.530894	0.548663
33.1658	0.94173	0.594662	0.462973	0.214319	1.24312	0.567468	0.706875	-0.684216	0.895474	0.549157	0.550417
33.6683	0.951512	0.596657	0.486843	0.215791	1.25714	0.577176	0.719571	-0.674605	0.898498	0.558731	0.551025
34.1709	0.954532	0.612966	0.491157	0.232043	1.28697	0.585641	0.727877	-0.667432	0.915362	0.571013	0.554511
34.6734	0.970715	0.624406	0.509909	0.244085	1.29601	0.606959	0.750672	-0.644428	0.926712	0.587227	0.551574
35.1759	0.968096	0.629177	0.522456	0.250166	1.32412	0.609762	0.754375	-0.638211	0.930662	0.594512	0.553992
35.6784	0.985626	0.649547	0.530523	0.27242	1.33589	0.62844	0.773296	-0.615533	0.949568	0.612197	0.551594
36.1809	0.983962	0.650573	0.551983	0.276247	1.35565	0.641545	0.786896	-0.596316	0.948163	0.622079	0.549179
36.6834	0.996543	0.667883	0.554531	0.297039	1.37491	0.647945	0.793398	-0.582358	0.962247	0.634682	0.549348
37.1859	1.0015	0.677574	0.576108	0.311175	1.38484	0.671077	0.81623	-0.550887	0.967645	0.650584	0.54264
37.6884	1.00567	0.683633	0.583899	0.322646	1.41006	0.676202	0.820191	-0.536097	0.968302	0.65939	0.542432
38.191	1.0185	0.703454	0.596643	0.348788	1.41497	0.693667	0.837522	-0.506728	0.981612	0.676491	0.53574
38.6935	1.01593	0.704344	0.615095	0.357205	1.43953	0.711702	0.852504	-0.477954	0.974574	0.688103	0.5311
39.196	1.03278	0.723065	0.619398	0.384378	1.44716	0.718325	0.857736	-0.45707	0.984126	0.7011	0.526829
39.6985	1.02928	0.731572	0.643177	0.402573	1.46425	0.744007	0.880638	-0.417345	0.981895	0.717784	0.517789
40.201	1.04368	0.739555	0.648594	0.421363	1.47981	0.753994	0.88525	-0.393731	0.97764	0.728461	0.513729
40.7035	1.0456	0.759102	0.667349	0.452873	1.48749	0.771578	0.900946	-0.357754	0.983379	0.745617	0.503875
41.206	1.05259	0.760578	0.682905	0.467697	1.50991	0.795841	0.917224	-0.319463	0.969297	0.75962	0.49679
41.7085	1.06286	0.780974	0.69221	0.502618	1.51261	0.805095	0.921237	-0.291538	0.972593	0.773185	0.488215
42.2111	1.06219	0.788787	0.717253	0.526498	1.53548	0.83388	0.943736	-0.243947	0.961488	0.791708	0.478089
42.7136	1.07851	0.799177	0.723414	0.554339	1.54094	0.850846	0.9489	-0.211579	0.951398	0.803993	0.46952
43.2161	1.07479	0.818625	0.748489	0.592783	1.55721	0.869924	0.962526	-0.169485	0.948702	0.822618	0.458739
43.7186	1.0911	0.821291	0.762228	0.616107	1.57089	0.901185	0.979627	-0.122336	0.927632	0.838636	0.448717
44.2211	1.09097	0.843507	0.779093	0.660492	1.57811	0.915332	0.982249	-0.0879487	0.924693	0.854054	0.438196
44.7236	1.10132	0.8511	0.804649	0.692071	1.59937	0.947619	1.00376	-0.0337204	0.905567	0.874637	0.427708
45.2261	1.10926	0.864378	0.815044	0.730878	1.60149	0.973225	1.00941	0.00634208	0.890882	0.88899	0.416521
45.7286	1.1116	0.884097	0.845985	0.77786	1.6241	0.995352	1.02081	0.0530154	0.881201	0.910448	0.407374
46.2312	1.12719	0.888926	0.860064	0.811525	1.62875	1.03417	1.03867	0.107142	0.855409	0.927984	0.395765
46.7337	1.12472	0.913716	0.886166	0.866579	1.64547	1.05569	1.04039	0.146163	0.848342	0.947471	0.387674
47.2362	1.14291	0.922545	0.912188	0.90714	1.65845	1.09245	1.06116	0.204488	0.824035	0.969486	0.378158
47.7387	1.1421	0.940439	0.93025	0.957789	1.66635	1.1287	1.06817	0.249843	0.807781	0.987937	0.369796
48.2412	1.15647	0.962431	0.96621	1.01368	1.68751	1.15659	1.07834	0.298327	0.794398	1.01266	0.364645
48.7437	1.16305	0.972211	0.983591	1.05799	1.6902	1.20446	1.09806	0.356341	0.768002	1.03266	0.356601
49.2462	1.16995	1.00223	1.01948	1.12311	1.71367	1.23696	1.10068	0.397142	0.760948	1.05824	0.355332
49.7487	1.18544	1.01561	1.0467	1.17186	1.71881	1.28061	1.12238	0.456156	0.736638	1.08158	0.350356
50.2513	1.18646	1.04133	1.07514	1.23282	1.73737	1.33021	1.13316	0.503686	0.72436	1.10717	0.351024
50.7538	1.20735	1.06866	1.11525	1.29531	1.75128	1.36721	1.14487	0.550784	0.713384	1.1349	0.351535
51.2563	1.20847	1.0864	1.13952	1.34763	1.76178	1.42511	1.16951	0.609314	0.693275	1.16011	0.35302
51.7588	1.22853	1.12347	1.18535	1.41899	1.78497	1.47023	1.17701	0.649001	0.692945	1.19228	0.358948
52.2613	1.23629	1.14236	1.21642	1.47163	1.79066	1.5201	1.20348	0.705339	0.675796	1.21801	0.361699
52.7638	1.25031	1.17472	1.25844	1.53728	1.81745	1.5805	1.2223	0.751857	0.673981	1.25187	0.37084
53.2663	1.26749	1.20383	1.30412	1.59932	1.82558	1.62398	1.23933	0.793993	0.671296	1.28099	0.376308
53.7688	1.27449	1.22347	1.34088	1.65111	1.84808	1.68621	1.27141	0.848645	0.662627	1.31188	0.385766
54.2714	1.29838	1.25854	1.39825	1.71777	1.86447	1.73887	1.28503	0.882502	0.672805	1.34629	0.394614
54.7739	1.30231	1.27214	1.43844	1.76166	1.87823	1.78913	1.31499	0.930357	0.666034	1.37259	0.402806
55.2764	1.32652	1.29916	1.49718	1.81748	1.90306	1.85356	1.3384	0.969807	0.676814	1.40911	0.413704
55.7789	1.33385	1.31819	1.55068	1.8634	1.91031	1.89869	1.35529	1.00115	0.684013	1.43506	0.421348
56.2814	1.35229	1.32995	1.60357	1.89944	1.93795	1.95892	1.38746	1.04645	0.688165	1.46713	0.431734
56.7839	1.36776	1.35544	1.67077	1.94686	1.94589	2.01418	1.39963	1.07093	0.709565	1.49789	0.440079
57.2864	1.37828	1.36034	1.72064	1.9706	1.96879	2.06051	1.4253	1.10814	0.714072	1.52296	0.448675
57.7889	1.40172	1.38169	1.79131	2.00823	1.98412	2.12377	1.44661	1.14055	0.737662	1.55729	0.457432
58.2915	1.40739	1.39375	1.8473	2.03378	1.998	2.16771	1.45833	1.16299	0.754624	1.58043	0.465284
58.794	1.43388	1.40316	1.91009	2.05397	2.02186	2.22203	1.48684	1.20178	0.770911	1.61161	0.473159
59.2965	1.44114	1.42567	1.97692	2.08498	2.02884	2.27693	1.49602	1.22099	0.80169	1.63924	0.481267
59.799	1.46414	1.4295	2.0298	2.09459	2.05608	2.31751	1.51703	1.2515	0.815088	1.66392	0.488283
60.3015	1.47879	1.45229	2.1014	2.12117	2.06319	2.37638	1.53721	1.28081	0.847843	1.69545	0.495782
60.804	1.49434	1.46435	2.15244	2.13464	2.08611	2.41796	1.54583	1.29815	0.870287	1.71823	0.503323
61.3065	1.51789	1.47789	2.21701	2.14756	2.10016	2.46429	1.5729	1.3335	0.89401	1.74725	0.509213
61.809	1.52707	1.50313	2.27494	2.17038	2.11402	2.51684	1.58207	1.35077	0.928867	1.77423	0.517208
62.3116	1.55572	1.51161	2.32613	2.17439	2.13663	2.55108	1.60103	1.3777	0.946314	1.79785	0.522484
62.8141	1.56394	1.5408	2.39038	2.19775	2.14302	2.60317	1.62256	1.40733	0.983136	1.82801	0.528947
63.3166	1.59093	1.55772	2.43312	2.20713	2.16932	2.64168	1.63046	1.42378	1.00646	1.85118	0.535053
63.8191	1.60439	1.57987	2.49365	2.22056	2.17497	2.67864	1.6576	1.46	1.0333	1.87811	0.539229
64.3216	1.62411	1.61161	2.5385	2.24256	2.19704	2.72674	1.6682	1.48067	1.06787	1.90637	0.54517
64.8241	1.64574	1.62841	2.58567	2.24858	2.20878	2.75409	1.68582	1.50947	1.08564	1.92802	0.548792
65.3266	1.65707	1.66652	2.63738	2.27561	2.22128	2.79689	1.70885	1.54508	1.12247	1.95902	0.552458
65.8291	1.68448	1.69038	2.67152	2.28788	2.24095	2.83091	1.71605	1.56652	1.14303	1.9813	0.556492
66.3317	1.69132	1.72225	2.72375	2.30831	2.24477	2.85687	1.74234	1.60878	1.16939	2.00753	0.558377
66.8342	1.71802	1.76047	2.75456	2.33542	2.26766	2.89742	1.7534	1.6379	1.19987	2.03608	0.560822
67.3367	1.72652	1.78488	2.79611	2.34926	2.26904	2.91636	1.76809	1.67269	1.21459	2.05528	0.563385
67.8392	1.74573	1.82976	2.83233	2.38472	2.28701	2.94636	1.79042	1.71736	1.24758	2.08681	0.562862
68.3417	1.76011	1.8577	2.85846	2.40434	2.29275	2.97284	1.79455	1.74616	1.26183	2.10542	0.565891
68.8442	1.7687	1.89535	2.89851	2.43535	2.29979	2.98525	1.81662	1.79516	1.28393	2.13096	0.565229
69.3467	1.78822	1.93512	2.91555	2.47027	2.31189	3.01426	1.82456	1.83258	1.3063	2.15542	0.565364
69.8492	1.78829	1.96193	2.94885	2.49416	2.30808	3.02303	1.83207	1.87186	1.31425	2.17139	0.568198
70.3518	1.80732	2.00743	2.96738	2.53906	2.32191	3.03761	1.84869	1.92281	1.33904	2.19903	0.564917
70.8543	1.80454	2.03345	2.98491	2.56662	2.31294	3.0546	1.84468	1.95556	1.34299	2.21114	0.569766
71.3568	1.81575	2.07069	3.00837	2.60779	2.32011	3.05305	1.85655	2.00649	1.35654	2.23282	0.568265
71.8593	1.81534	2.10578	3.01163	2.64914	2.31267	3.06851	1.85533	2.04676	1.36634	2.24795	0.570185
72.3618	1.81388	2.12936	3.03236	2.68108	2.30664	3.06691	1.8493	2.08413	1.36334	2.25855	0.575195
72.8643	1.81698	2.16956	3.03136	2.73189	2.30307	3.06498	1.85335	2.13369	1.37519	2.27556	0.573803
73.3668	1.80319	2.18835	3.038	2.76308	2.28333	3.07074	1.83468	2.16213	1.36444	2.27866	0.58303
73.8693	1.80571	2.2196	3.04042	2.8085	2.27939	3.05489	1.82933	2.20537	1.36468	2.28977	0.584405
74.3719	1.78448	2.24429	3.02914	2.84886	2.25131	3.05447	1.81223	2.23828	1.35704	2.29112	0.591983
74.8744	1.77932	2.25882	3.03179	2.88007	2.23873	3.04165	1.78616	2.26299	1.33842	2.29088	0.600821
75.3769	1.75663	2.28695	3.00964	2.92588	2.20914	3.02236	1.77103	2.29967	1.3321	2.29038	0.605868
75.8794	1.73771	2.29164	3.00109	2.9484	2.18105	3.01536	1.7319	2.31262	1.30197	2.28019	0.619425
76.3819	1.71648	2.30911	2.97807	2.98375	2.15277	2.98583	1.70355	2.3365	1.28387	2.27221	0.626754
76.8844	1.68223	2.31512	2.9499	3.00713	2.10821	2.96856	1.66545	2.35059	1.25397	2.25568	0.639309
77.3869	1.6601	2.31222	2.928	3.02049	2.0775	2.94442	1.615	2.35138	1.2153	2.23605	0.651875
77.8894	1.61406	2.31908	2.88291	3.04265	2.02153	2.9076	1.57661	2.36363	1.18611	2.21269	0.662229
78.392	1.58455	2.30077	2.85357	3.03783	1.98036	2.88542	1.5142	2.35022	1.13268	2.18218	0.676875
78.8945	1.53282	2.29488	2.80209	3.04407	1.92	2.84058	1.46035	2.34373	1.09212	2.14785	0.688158
79.397	1.48913	2.27247	2.7546	3.03198	1.86142	2.80202	1.39955	2.32843	1.03633	2.10844	0.700296
79.8995	1.43627	2.24218	2.70377	3.01026	1.80018	2.76096	1.32374	2.29537	0.974449	2.0608	0.713654
80.402	1.3753	2.21703	2.63593	2.99228	1.72306	2.70047	1.26113	2.27329	0.919249	2.01086	0.722955
80.9045	1.32121	2.16536	2.5817	2.94588	1.65815	2.65393	1.17527	2.2246	0.840487	1.95184	0.734835
81.407	1.24528	2.12532	2.50176	2.90996	1.56767	2.5855	1.0958	2.17907	0.775561	1.88733	0.744099
81.9095	1.18516	2.06444	2.43294	2.85161	1.49186	2.51616	1.01261	2.12631	0.693059	1.81935	0.750891
82.4121	1.10052	1.99777	2.35087	2.78621	1.39568	2.44878	0.912716	2.05228	0.608002	1.7392	0.760539
82.9146	1.02803	1.93253	2.26063	2.72119	1.30256	2.35785	0.827503	1.98894	0.527383	1.66074	0.763165
83.4171	0.941089	1.84176	2.17784	2.6292	1.2055	2.27995	0.72141	1.89932	0.425339	1.56904	0.769451
83.9196	0.852549	1.76309	2.07088	2.54855	1.09451	2.18449	0.620571	1.80975	0.338452	1.47587	0.771365
84.4221	0.766201	1.66163	1.97915	2.4438	0.995593	2.08256	0.520598	1.71553	0.23302	1.37756	0.770936
84.9246	0.663317	1.55828	1.86729	2.33618	0.873013	1.9881	0.404024	1.59827	0.129405	1.26865	0.772702
85.4271	0.575617	1.4543	1.75803	2.22691	0.767025	1.86923	0.304523	1.49253	0.0287908	1.16411	0.766763
85.9296	0.464969	1.32828	1.64894	2.09416	0.642353	1.76198	0.188279	1.36326	-0.0896197	1.04473	0.764933
86.4322	0.371173	1.21631	1.52331	1.97445	0.524794	1.64374	0.0771792	1.23305	-0.191048	0.930328	0.757187
86.9347	0.261014	1.08255	1.41423	1.83119	0.405239	1.5149	-0.0274259	1.10314	-0.310327	0.808278	0.748884
87.4372	0.157714	0.953229	1.28362	1.69085	0.277103	1.39911	-0.147019	0.95157	-0.422331	0.682651	0.740427
87.9397	0.0540452	0.823993	1.16614	1.54879	0.164144	1.26171	-0.246501	0.81453	-0.531296	0.561728	0.72681
88.4422	-0.057371	0.679602	1.04226	1.38943	0.0330708	1.13479	-0.357043	0.659917	-0.652234	0.430269	0.715281
88.9447	-0.153191	0.553305	0.913062	1.24645	-0.0764507	1.00596	-0.46148	0.505855	-0.752896	0.308957	0.699227
89.4472	-0.266045	0.409373	0.798052	1.08346	-0.199485	0.865036	-0.552746	0.359357	-0.868	0.181	0.682867
89.9497	-0.356597	0.277827	0.664656	0.930986	-0.308625	0.742815	-0.655734	0.195336	-0.968652	0.0580013	0.664833
90.4523	-0.461488	0.14897	0.551476	0.778935	-0.414748	0.605128	-0.73482	0.0504364	-1.06415	-0.0600295	0.644857
90.9548	-0.549788	0.0135145	0.426859	0.617882	-0.521675	0.477066	-0.817764	-0.103875	-1.16395	-0.180192	0.623324
91.4573	-0.638556	-0.0989793	0.309163	0.477595	-0.607919	0.357308	-0.892693	-0.254615	-1.23921	-0.287546	0.601217
91.9598	-0.724148	-0.223307	0.200945	0.322624	-0.704699	0.226236	-0.94723	-0.389375	-1.32395	-0.395878	0.576382
92.4623	-0.793058	-0.327033	0.0823755	0.186005	-0.773522	0.118376	-1.0095	-0.535892	-1.38672	-0.493218	0.551079
92.9648	-0.870496	-0.424893	-0.0121156	0.0526329	-0.849383	0.00309026	-1.04482	-0.65822	-1.44158	-0.582864	0.525374
93.4673	-0.920844	-0.521283	-0.118831	-0.08138	-0.904405	-0.104405	-1.07748	-0.78082	-1.49306	-0.666946	0.495709
93.9698	-0.981543	-0.591411	-0.206697	-0.190837	-0.951327	-0.194872	-1.10199	-0.896582	-1.51662	-0.736876	0.469953
94.4724	-1.01728	-0.669501	-0.290002	-0.309834	-0.992709	-0.295877	-1.10133	-0.988391	-1.5457	-0.80118	0.438496
94.9749	-1.05354	-0.722215	-0.372459	-0.404151	-1.00954	-0.372925	-1.10669	-1.08656	-1.54786	-0.852883	0.410248
95.4774	-1.07751	-0.769228	-0.431132	-0.493583	-1.03248	-0.450521	-1.08514	-1.15727	-1.54211	-0.893219	0.3817
95.9799	-1.08638	-0.810518	-0.499742	-0.57742	-1.0246	-0.524738	-1.05708	-1.22094	-1.52913	-0.925618	0.350167
96.4824	-1.09782	-0.82593	-0.541853	-0.635528	-1.02194	-0.576868	-1.02353	-1.27726	-1.48911	-0.943317	0.325936
96.9849	-1.08253	-0.84843	-0.585506	-0.700751	-0.996742	-0.639573	-0.963318	-1.30542	-1.45516	-0.953048	0.296441
97.4874	-1.07732	-0.843778	-0.618578	-0.738586	-0.963884	-0.681592	-0.910272	-1.33849	-1.3942	-0.951856	0.274785
97.9899	-1.04541	-0.835938	-0.634062	-0.773308	-0.926342	-0.718848	-0.834914	-1.34635	-1.32999	-0.93835	0.255109
98.4925	-1.02014	-0.821181	-0.656985	-0.800253	-0.865249	-0.758534	-0.753462	-1.34551	-1.26047	-0.920199	0.239034
98.995	-0.974241	-0.782799	-0.65167	-0.804025	-0.80177	-0.774469	-0.659541	-1.3387	-1.16757	-0.883865	0.233203
99.4975	-0.921879	-0.746488	-0.653269	-0.814419	-0.735594	-0.80133	-0.567092	-1.3129	-1.07169	-0.847184	0.227677
100	-0.910592	-0.707172	-0.646536	-0.804284	-0.741386	-0.808158	-0.570649	-1.32007	-0.995483	-0.833814	0.223303

## Sheet: M1a_RightLeg_NH
StancePhase	NEleR_Meas1	NEleR_Meas2	NEleR_Meas3	NEleR_Meas4	NEleR_Meas5	NEleR_Meas6	NEleR_Meas7	NEleR_Meas8	NEleR_Meas9	NEleR_Mean	NEleR_SD
0	-2.10394	-3.62096	-2.15887	-2.57592	-3.11023	-2.9351	-4.09393	-3.80266	-4.20433	-3.17844	0.798203
0.502513	-2.03037	-3.62995	-2.13875	-2.54263	-3.05696	-2.91653	-4.07674	-3.8013	-4.20957	-3.15587	0.817315
1.00503	-1.95648	-3.63178	-2.08941	-2.47508	-3.002	-2.88034	-4.03713	-3.79078	-4.20432	-3.11859	0.83904
1.50754	-1.87522	-3.63502	-2.0437	-2.41831	-2.94056	-2.84171	-4.0023	-3.77284	-4.19786	-3.08084	0.860798
2.01005	-1.79691	-3.62382	-1.98145	-2.34995	-2.88237	-2.79818	-3.95457	-3.75444	-4.17453	-3.03513	0.880336
2.51256	-1.70326	-3.61009	-1.91671	-2.28029	-2.80966	-2.739	-3.90193	-3.72086	-4.14566	-2.98083	0.900829
3.01508	-1.61468	-3.58976	-1.84251	-2.20683	-2.74097	-2.6807	-3.84329	-3.689	-4.10735	-2.9239	0.919568
3.51759	-1.51353	-3.55668	-1.75581	-2.12286	-2.66094	-2.60677	-3.77102	-3.64377	-4.05343	-2.85387	0.93761
4.0201	-1.41325	-3.52398	-1.66984	-2.04312	-2.57856	-2.52694	-3.69863	-3.59233	-3.99671	-2.7826	0.95431
4.52261	-1.30766	-3.47401	-1.56687	-1.94901	-2.49278	-2.44197	-3.60839	-3.53628	-3.92005	-2.69967	0.968778
5.02513	-1.19607	-3.42279	-1.46443	-1.85801	-2.39643	-2.34107	-3.51724	-3.46434	-3.83897	-2.61104	0.982276
5.52764	-1.08762	-3.35953	-1.3532	-1.7591	-2.30377	-2.24159	-3.41206	-3.39268	-3.74325	-2.51698	0.992143
6.03015	-0.967928	-3.28612	-1.23317	-1.65431	-2.19664	-2.12741	-3.29892	-3.30446	-3.63455	-2.4115	1.00114
6.53266	-0.857114	-3.21008	-1.11655	-1.55223	-2.09456	-2.00884	-3.18063	-3.21152	-3.52072	-2.3058	1.0058
7.03518	-0.735093	-3.11717	-0.986442	-1.43745	-1.9819	-1.88784	-3.04727	-3.11124	-3.38779	-2.18802	1.00897
7.53769	-0.622526	-3.02575	-0.862558	-1.32998	-1.86938	-1.75392	-2.91586	-2.99733	-3.25411	-2.07016	1.00821
8.0402	-0.504931	-2.9207	-0.733763	-1.2134	-1.75591	-1.62601	-2.76888	-2.88514	-3.10525	-1.946	1.00464
8.54271	-0.392558	-2.81246	-0.60352	-1.09895	-1.63564	-1.48839	-2.62406	-2.75775	-2.95143	-1.81831	0.998265
9.04523	-0.285011	-2.70181	-0.482476	-0.987264	-1.52365	-1.35229	-2.47157	-2.63159	-2.79416	-1.6922	0.987925
9.54774	-0.176666	-2.58069	-0.354398	-0.869542	-1.40193	-1.22045	-2.31551	-2.49962	-2.62532	-1.56046	0.975609
10.0503	-0.0822112	-2.46631	-0.240366	-0.76413	-1.29164	-1.08204	-2.16319	-2.36104	-2.46258	-1.43483	0.959147
10.5528	0.0167485	-2.34102	-0.126071	-0.651763	-1.1761	-0.956858	-2.00201	-2.2284	-2.28861	-1.30601	0.940794
11.0553	0.0976246	-2.2218	-0.0179671	-0.550678	-1.06782	-0.828166	-1.85182	-2.08517	-2.12048	-1.18292	0.918933
11.5578	0.181537	-2.10074	0.0768063	-0.451808	-0.96427	-0.707427	-1.69416	-1.95063	-1.95085	-1.06239	0.895071
12.0603	0.249666	-1.9778	0.173758	-0.355116	-0.860552	-0.596704	-1.54617	-1.81247	-1.77943	-0.944981	0.868341
12.5628	0.314294	-1.86432	0.251855	-0.272101	-0.770951	-0.484424	-1.39953	-1.67565	-1.61815	-0.835443	0.839956
13.0653	0.370294	-1.74377	0.328585	-0.184799	-0.67677	-0.390345	-1.2551	-1.54764	-1.45014	-0.727742	0.809108
13.5678	0.414279	-1.63626	0.394589	-0.114301	-0.599525	-0.29645	-1.12261	-1.41397	-1.29575	-0.63	0.777134
14.0704	0.457565	-1.52637	0.446859	-0.0434827	-0.520291	-0.214217	-0.986169	-1.29483	-1.13959	-0.535614	0.743571
14.5729	0.482687	-1.42296	0.499227	0.018224	-0.45272	-0.144673	-0.866583	-1.17346	-0.990345	-0.450067	0.70878
15.0754	0.511404	-1.32843	0.53153	0.0690914	-0.391531	-0.0757033	-0.744397	-1.06066	-0.850972	-0.371074	0.674222
15.5779	0.521421	-1.23155	0.563561	0.120927	-0.332804	-0.0266869	-0.635091	-0.957411	-0.709838	-0.298608	0.637733
16.0804	0.533388	-1.15094	0.583182	0.154526	-0.28897	0.0214051	-0.53199	-0.85316	-0.586361	-0.235436	0.603423
16.5829	0.532147	-1.06699	0.59158	0.190787	-0.241272	0.0570861	-0.432754	-0.76648	-0.460739	-0.177404	0.567152
17.0854	0.52634	-0.995919	0.600105	0.212539	-0.211046	0.0802333	-0.349506	-0.677681	-0.349623	-0.129395	0.533634
17.5879	0.51618	-0.930168	0.590226	0.228243	-0.17802	0.103113	-0.263947	-0.602388	-0.24579	-0.0869503	0.499918
18.0905	0.493881	-0.866994	0.583005	0.240369	-0.157073	0.106739	-0.197578	-0.53448	-0.1462	-0.053148	0.467706
18.593	0.475047	-0.819007	0.563921	0.236193	-0.140863	0.110664	-0.131072	-0.468958	-0.0641612	-0.0264707	0.438354
19.0955	0.439873	-0.767251	0.537954	0.235362	-0.126992	0.103344	-0.0780009	-0.420536	0.0200857	-0.00624016	0.40877
19.598	0.411122	-0.731748	0.513322	0.21705	-0.126194	0.0852818	-0.0339022	-0.369127	0.0860149	0.00575772	0.384511
20.1005	0.367812	-0.69673	0.473455	0.198034	-0.120345	0.0685834	0.00666618	-0.333649	0.149995	0.0126469	0.35981
20.603	0.327836	-0.669016	0.439515	0.170853	-0.13035	0.0345943	0.0295224	-0.301624	0.205372	0.0118558	0.340656
21.1055	0.280458	-0.652158	0.39495	0.132396	-0.135176	0.00292825	0.0548385	-0.274496	0.248446	0.00579848	0.323176
21.608	0.229374	-0.632569	0.347928	0.0963126	-0.15065	-0.0380511	0.0613149	-0.261433	0.293555	-0.00602424	0.30927
22.1106	0.179947	-0.629344	0.303275	0.0431071	-0.167706	-0.0875037	0.0675952	-0.244467	0.320917	-0.0237977	0.300061
22.6131	0.120038	-0.62223	0.246689	-0.00634876	-0.185519	-0.13361	0.0627106	-0.243704	0.351497	-0.0456088	0.292168
23.1156	0.0682648	-0.626039	0.198707	-0.0676116	-0.213214	-0.19467	0.0488083	-0.241884	0.37005	-0.0730653	0.290211
23.6181	0.00350517	-0.634427	0.1413	-0.133743	-0.233764	-0.251177	0.0343608	-0.24679	0.382931	-0.1042	0.289202
24.1206	-0.0523411	-0.642454	0.0853376	-0.200218	-0.267587	-0.314728	0.00359216	-0.261112	0.395431	-0.139342	0.29226
24.6231	-0.117788	-0.663889	0.0322271	-0.280711	-0.293585	-0.384253	-0.0222759	-0.271066	0.393038	-0.1787	0.297773
25.1256	-0.179322	-0.678903	-0.0299058	-0.355192	-0.328479	-0.448256	-0.0637046	-0.295698	0.396426	-0.220337	0.304275
25.6281	-0.242784	-0.706855	-0.0817966	-0.443432	-0.362117	-0.524705	-0.103749	-0.314977	0.385433	-0.266109	0.314158
26.1307	-0.310102	-0.73319	-0.142548	-0.530286	-0.395307	-0.594447	-0.150553	-0.342054	0.375103	-0.31371	0.323948
26.6332	-0.371321	-0.762644	-0.199166	-0.621033	-0.435916	-0.669035	-0.204871	-0.373031	0.360625	-0.364044	0.33558
27.1357	-0.442511	-0.800592	-0.253646	-0.720522	-0.468197	-0.747404	-0.255692	-0.399779	0.336217	-0.416903	0.348576
27.6382	-0.503366	-0.83209	-0.315391	-0.81406	-0.512095	-0.81838	-0.320353	-0.43843	0.317561	-0.470734	0.360778
28.1407	-0.575232	-0.876513	-0.366797	-0.920912	-0.54665	-0.899633	-0.37754	-0.468638	0.284329	-0.52751	0.375592
28.6432	-0.63845	-0.914488	-0.427555	-1.02146	-0.589288	-0.972352	-0.44655	-0.507645	0.256706	-0.584565	0.388971
29.1457	-0.708046	-0.959096	-0.482742	-1.12913	-0.628887	-1.04792	-0.512963	-0.545927	0.221032	-0.643741	0.403606
29.6482	-0.775558	-1.00626	-0.537452	-1.23921	-0.667693	-1.12527	-0.581992	-0.581856	0.181419	-0.703763	0.418811
30.1508	-0.841635	-1.04911	-0.598215	-1.34536	-0.712293	-1.19349	-0.657521	-0.627352	0.145088	-0.764432	0.432488
30.6533	-0.913434	-1.10273	-0.649244	-1.46204	-0.748153	-1.26998	-0.726348	-0.663734	0.0961387	-0.826613	0.448578
31.1558	-0.977004	-1.14732	-0.71013	-1.56969	-0.794616	-1.33641	-0.80702	-0.710503	0.0552778	-0.888602	0.462215
31.6583	-1.05109	-1.20121	-0.764218	-1.6865	-0.830921	-1.40406	-0.878711	-0.753322	0.00325167	-0.951865	0.477369
32.1608	-1.11481	-1.25202	-0.819372	-1.79973	-0.875053	-1.47215	-0.959079	-0.796899	-0.047007	-1.01512	0.491996
32.6633	-1.18827	-1.30223	-0.87896	-1.91231	-0.915041	-1.53006	-1.0366	-0.847586	-0.0981362	-1.0788	0.505467
33.1658	-1.25498	-1.35937	-0.929252	-2.03102	-0.95451	-1.59518	-1.11344	-0.890017	-0.158104	-1.14287	0.520638
33.6683	-1.32557	-1.40756	-0.989108	-2.14062	-0.998894	-1.64968	-1.1965	-0.94384	-0.210245	-1.20689	0.533335
34.1709	-1.3968	-1.46617	-1.04055	-2.25985	-1.03497	-1.70478	-1.27075	-0.991314	-0.274954	-1.27113	0.547615
34.6734	-1.4642	-1.51735	-1.0939	-2.3711	-1.08159	-1.76	-1.35549	-1.04285	-0.33348	-1.33555	0.560717
35.1759	-1.53939	-1.57215	-1.14943	-2.48547	-1.11845	-1.80488	-1.4309	-1.09863	-0.39746	-1.39964	0.573386
35.6784	-1.60538	-1.62909	-1.19586	-2.60094	-1.1642	-1.8568	-1.5126	-1.14801	-0.465273	-1.46424	0.586899
36.1809	-1.68228	-1.67951	-1.25102	-2.70957	-1.20627	-1.89828	-1.5922	-1.20876	-0.527818	-1.52841	0.598601
36.6834	-1.74986	-1.73962	-1.29627	-2.82657	-1.24978	-1.9405	-1.66881	-1.26151	-0.601998	-1.59277	0.611568
37.1859	-1.82578	-1.79012	-1.34425	-2.93341	-1.29911	-1.98332	-1.75214	-1.32119	-0.66744	-1.65742	0.623384
37.6884	-1.89756	-1.84799	-1.39243	-3.04648	-1.34237	-2.01652	-1.82568	-1.38186	-0.741886	-1.72142	0.635165
38.191	-1.97097	-1.9033	-1.43229	-3.15577	-1.39786	-2.05766	-1.90902	-1.43861	-0.814644	-1.78668	0.647413
38.6935	-2.0479	-1.95627	-1.48044	-3.26193	-1.44551	-2.08972	-1.9837	-1.50555	-0.885932	-1.85077	0.658368
39.196	-2.11935	-2.01652	-1.51812	-3.37352	-1.50447	-2.12401	-2.06298	-1.56369	-0.96549	-1.91646	0.670443
39.6985	-2.2005	-2.06744	-1.56004	-3.475	-1.56113	-2.16079	-2.14156	-1.63086	-1.03587	-1.98147	0.681465
40.201	-2.27258	-2.12817	-1.60105	-3.58432	-1.62185	-2.19008	-2.21555	-1.69579	-1.11687	-2.04736	0.692622
40.7035	-2.3558	-2.18263	-1.63551	-3.68597	-1.68937	-2.22968	-2.29695	-1.75962	-1.19146	-2.11411	0.704188
41.206	-2.43188	-2.23974	-1.67848	-3.78864	-1.75289	-2.26288	-2.36816	-1.8316	-1.26894	-2.18036	0.71435
41.7085	-2.51516	-2.30067	-1.71132	-3.89282	-1.82948	-2.30121	-2.44845	-1.8951	-1.35021	-2.24938	0.725975
42.2111	-2.59771	-2.35517	-1.75036	-3.98915	-1.89915	-2.34511	-2.52114	-1.96924	-1.42466	-2.31686	0.735839
42.7136	-2.68042	-2.42056	-1.78776	-4.09332	-1.98098	-2.38473	-2.59688	-2.03892	-1.51003	-2.38818	0.746405
43.2161	-2.7699	-2.47832	-1.82073	-4.18789	-2.06025	-2.43788	-2.67359	-2.11139	-1.58704	-2.45855	0.756648
43.7186	-2.85333	-2.54412	-1.86228	-4.28734	-2.14435	-2.48765	-2.74467	-2.19053	-1.67193	-2.5318	0.765421
44.2211	-2.94819	-2.61056	-1.8944	-4.38422	-2.23427	-2.54547	-2.82419	-2.26381	-1.75685	-2.60688	0.775658
44.7236	-3.03506	-2.67573	-1.93478	-4.47692	-2.32059	-2.61122	-2.89394	-2.34979	-1.84	-2.682	0.782994
45.2261	-3.13281	-2.75106	-1.9734	-4.57547	-2.41904	-2.67493	-2.97247	-2.43092	-1.93309	-2.76258	0.791706
45.7286	-3.22594	-2.81938	-2.01076	-4.66405	-2.51032	-2.75385	-3.04502	-2.51947	-2.01848	-2.84081	0.798432
46.2312	-3.3246	-2.89919	-2.05807	-4.75949	-2.61339	-2.83077	-3.1194	-2.61314	-2.11535	-2.92593	0.804195
46.7337	-3.42542	-2.97589	-2.09878	-4.84817	-2.71294	-2.9169	-3.19635	-2.70428	-2.20866	-3.00971	0.810107
47.2362	-3.52449	-3.05611	-2.15202	-4.93614	-2.81745	-3.01154	-3.26668	-2.80842	-2.30544	-3.09759	0.812708
47.7387	-3.63209	-3.14277	-2.20595	-5.02575	-2.92635	-3.10477	-3.34579	-2.90703	-2.4087	-3.1888	0.816054
48.2412	-3.73249	-3.224	-2.26443	-5.10604	-3.03162	-3.21315	-3.4152	-3.01569	-2.50639	-3.27878	0.815971
48.7437	-3.84373	-3.31704	-2.33607	-5.19239	-3.14741	-3.31932	-3.49217	-3.12602	-2.61625	-3.37671	0.814833
49.2462	-3.94671	-3.404	-2.40526	-5.26815	-3.25501	-3.43407	-3.56421	-3.23586	-2.7198	-3.47034	0.811836
49.7487	-4.05732	-3.49855	-2.49081	-5.34539	-3.37271	-3.55588	-3.63631	-3.35597	-2.8311	-3.57156	0.805801
50.2513	-4.16316	-3.59525	-2.57737	-5.4188	-3.48454	-3.6747	-3.71226	-3.46888	-2.94423	-3.67102	0.798775
50.7538	-4.26938	-3.6902	-2.67061	-5.48451	-3.59958	-3.80582	-3.78087	-3.59147	-3.05514	-3.77195	0.788772
51.2563	-4.3766	-3.79575	-2.77416	-5.55362	-3.7158	-3.93156	-3.8589	-3.71051	-3.17616	-3.87701	0.777151
51.7588	-4.47657	-3.89462	-2.87341	-5.61048	-3.82668	-4.0619	-3.92835	-3.82923	-3.28945	-3.97674	0.763975
52.2613	-4.58221	-4.00399	-2.98531	-5.67076	-3.94515	-4.19459	-4.00514	-3.95284	-3.41246	-4.08361	0.748784
52.7638	-4.67651	-4.11096	-3.09273	-5.72349	-4.05398	-4.31988	-4.07934	-4.067	-3.53185	-4.18397	0.732644
53.2663	-4.77727	-4.21981	-3.2036	-5.77271	-4.17131	-4.45239	-4.1531	-4.18837	-3.65201	-4.28784	0.71568
53.7688	-4.86791	-4.33488	-3.31866	-5.82372	-4.28164	-4.57555	-4.23273	-4.30124	-3.77736	-4.39041	0.697214
54.2714	-4.96123	-4.44322	-3.42626	-5.86499	-4.39508	-4.69942	-4.30515	-4.41399	-3.89477	-4.48935	0.679475
54.7739	-5.04989	-4.56133	-3.5428	-5.91277	-4.50889	-4.82264	-4.38762	-4.52702	-4.02117	-4.59268	0.660284
55.2764	-5.13475	-4.67233	-3.6513	-5.95233	-4.618	-4.93633	-4.46277	-4.63067	-4.13944	-4.68866	0.641736
55.7789	-5.22148	-4.78742	-3.76232	-5.99432	-4.73411	-5.05529	-4.54459	-4.74038	-4.26113	-4.789	0.623355
56.2814	-5.29873	-4.90283	-3.87439	-6.03643	-4.84085	-5.16387	-4.62569	-4.83972	-4.38247	-4.885	0.604172
56.7839	-5.38192	-5.01281	-3.97868	-6.07311	-4.95568	-5.27209	-4.70544	-4.94117	-4.49765	-4.97984	0.5869
57.2864	-5.45379	-5.12993	-4.09043	-6.11715	-5.06283	-5.37894	-4.79237	-5.04046	-4.61959	-5.07617	0.568216
57.7889	-5.53103	-5.23746	-4.19265	-6.15294	-5.17278	-5.47587	-4.87198	-5.13298	-4.73132	-5.16655	0.551404
58.2915	-5.59991	-5.35077	-4.29767	-6.19532	-5.28159	-5.57748	-4.96152	-5.23142	-4.84861	-5.26048	0.53445
58.794	-5.66931	-5.45936	-4.40167	-6.23508	-5.38528	-5.66875	-5.04461	-5.31975	-4.96085	-5.34941	0.517817
59.2965	-5.73643	-5.56538	-4.49857	-6.27399	-5.49418	-5.75951	-5.13298	-5.41306	-5.07031	-5.43827	0.50275
59.799	-5.79765	-5.67503	-4.60225	-6.31893	-5.5929	-5.84916	-5.22167	-5.50255	-5.18341	-5.52706	0.487018
60.3015	-5.86249	-5.77519	-4.69617	-6.35705	-5.69816	-5.92942	-5.30736	-5.58861	-5.28678	-5.61125	0.47309
60.804	-5.917	-5.88195	-4.79423	-6.40439	-5.79436	-6.01491	-5.40026	-5.67981	-5.39696	-5.69821	0.459199
61.3065	-5.97771	-5.98066	-4.89044	-6.44704	-5.89231	-6.0912	-5.4848	-5.7618	-5.499	-5.78055	0.446024
61.809	-6.02801	-6.08052	-4.98137	-6.49379	-5.98733	-6.16811	-5.57762	-5.85061	-5.60234	-5.8633	0.434138
62.3116	-6.0824	-6.18046	-5.07901	-6.54427	-6.07658	-6.24546	-5.66367	-5.93394	-5.70591	-5.94575	0.422403
62.8141	-6.13063	-6.27345	-5.16731	-6.59124	-6.16939	-6.31519	-5.75212	-6.01703	-5.80254	-6.02432	0.412041
63.3166	-6.17736	-6.37289	-5.26098	-6.64833	-6.25152	-6.3919	-5.8405	-6.10378	-5.90589	-6.10591	0.402798
63.8191	-6.22422	-6.46315	-5.35175	-6.69994	-6.33931	-6.46136	-5.92297	-6.18303	-5.99986	-6.18284	0.393932
64.3216	-6.26358	-6.55814	-5.43862	-6.75973	-6.41762	-6.53314	-6.01123	-6.27041	-6.09857	-6.26123	0.387425
64.8241	-6.30803	-6.64996	-5.53136	-6.81986	-6.49785	-6.60681	-6.08929	-6.35152	-6.19369	-6.33871	0.381075
65.3266	-6.34198	-6.73881	-5.61472	-6.88002	-6.57495	-6.67414	-6.17298	-6.43595	-6.28523	-6.4132	0.376734
65.8291	-6.38207	-6.83268	-5.70392	-6.94803	-6.64724	-6.74916	-6.2493	-6.52273	-6.38102	-6.49068	0.374091
66.3317	-6.41331	-6.91818	-5.78879	-7.01002	-6.72332	-6.81756	-6.325	-6.60471	-6.46716	-6.56312	0.371796
66.8342	-6.44741	-7.01083	-5.87073	-7.08109	-6.7899	-6.8885	-6.40057	-6.69542	-6.55919	-6.63818	0.372838
67.3367	-6.47822	-7.09769	-5.95721	-7.148	-6.86293	-6.96136	-6.46818	-6.77941	-6.64379	-6.71075	0.373633
67.8392	-6.50622	-7.18579	-6.03421	-7.2173	-6.92739	-7.02799	-6.54113	-6.86916	-6.72798	-6.78191	0.377154
68.3417	-6.53752	-7.27594	-6.11711	-7.28964	-6.99507	-7.10215	-6.60359	-6.95857	-6.81266	-6.85469	0.382067
68.8442	-6.56129	-7.35958	-6.19425	-7.35612	-7.06024	-7.16984	-6.67054	-7.04489	-6.88919	-6.92288	0.387234
69.3467	-6.59267	-7.45011	-6.26941	-7.43002	-7.12216	-7.24015	-6.73129	-7.13797	-6.97148	-6.99392	0.395523
69.8492	-6.61556	-7.53237	-6.3479	-7.4961	-7.18851	-7.3126	-6.79016	-7.22305	-7.04438	-7.06118	0.402786
70.3518	-6.64599	-7.61821	-6.41732	-7.56607	-7.24675	-7.37923	-6.8504	-7.31419	-7.12021	-7.12871	0.412101
70.8543	-6.67142	-7.70135	-6.49303	-7.63376	-7.31234	-7.45361	-6.9023	-7.40135	-7.19302	-7.1958	0.422004
71.3568	-6.7002	-7.77975	-6.5623	-7.69697	-7.37011	-7.52184	-6.96026	-7.48641	-7.26084	-7.25985	0.430556
71.8593	-6.73014	-7.86203	-6.63113	-7.76449	-7.43205	-7.59268	-7.00879	-7.57504	-7.33284	-7.32547	0.441948
72.3618	-6.75744	-7.93439	-6.70248	-7.8224	-7.49131	-7.66525	-7.06155	-7.65473	-7.39493	-7.38717	0.450012
72.8643	-6.79143	-8.0109	-6.76558	-7.88481	-7.5478	-7.73136	-7.11007	-7.73973	-7.46163	-7.44926	0.460184
73.3668	-6.81826	-8.08015	-6.83517	-7.94032	-7.60768	-7.80378	-7.15602	-7.81735	-7.52131	-7.50889	0.469025
73.8693	-6.85363	-8.14673	-6.89746	-7.99339	-7.6589	-7.86845	-7.20482	-7.89365	-7.57858	-7.56618	0.475974
74.3719	-6.8811	-8.21304	-6.9602	-8.04655	-7.71585	-7.93357	-7.24481	-7.96987	-7.63603	-7.62234	0.485521
74.8744	-6.9142	-8.2693	-7.02388	-8.08979	-7.76318	-7.99794	-7.29057	-8.03678	-7.68349	-7.67435	0.489747
75.3769	-6.94265	-8.32866	-7.07949	-8.13635	-7.81275	-8.05337	-7.32668	-8.10748	-7.73456	-7.72466	0.497863
75.8794	-6.97033	-8.37697	-7.14077	-8.17195	-7.85679	-8.11219	-7.36462	-8.16787	-7.77466	-7.77068	0.50158
76.3819	-6.99844	-8.42397	-7.19328	-8.20629	-7.89579	-8.16069	-7.3977	-8.22735	-7.8138	-7.81303	0.505893
76.8844	-7.01905	-8.46549	-7.24631	-8.23526	-7.93474	-8.20671	-7.42457	-8.28276	-7.84773	-7.8514	0.510497
77.3869	-7.04378	-8.49739	-7.2979	-8.2546	-7.96226	-8.24929	-7.45232	-8.32865	-7.87207	-7.88425	0.510738
77.8894	-7.05708	-8.52922	-7.3409	-8.27416	-7.99194	-8.28028	-7.4677	-8.37579	-7.89669	-7.91264	0.515257
78.392	-7.07436	-8.54705	-7.38771	-8.27992	-8.00862	-8.31188	-7.48513	-8.40998	-7.9071	-7.93464	0.51357
78.8945	-7.08071	-8.56359	-7.42356	-8.28487	-8.02414	-8.33072	-7.49013	-8.44286	-7.91634	-7.95077	0.515681
79.397	-7.08665	-8.56938	-7.45891	-8.27965	-8.03035	-8.3444	-7.49202	-8.46754	-7.91459	-7.96039	0.514627
79.8995	-7.08588	-8.56651	-7.48963	-8.26642	-8.02832	-8.35228	-7.48674	-8.48266	-7.90393	-7.96249	0.513062
80.402	-7.07809	-8.55947	-7.51055	-8.24994	-8.02257	-8.34617	-7.47041	-8.49611	-7.88904	-7.95804	0.513366
80.9045	-7.06882	-8.53729	-7.53278	-8.21899	-8.00241	-8.33831	-7.45237	-8.49481	-7.85852	-7.94492	0.509159
81.407	-7.04701	-8.51331	-7.54175	-8.18717	-7.98135	-8.31569	-7.41852	-8.4918	-7.82627	-7.92476	0.509403
81.9095	-7.02682	-8.47478	-7.54909	-8.14142	-7.94465	-8.28567	-7.38348	-8.47719	-7.77916	-7.89581	0.504895
82.4121	-6.99239	-8.42956	-7.54905	-8.08963	-7.90463	-8.24815	-7.33455	-8.45361	-7.72539	-7.85855	0.503215
82.9146	-6.9586	-8.37645	-7.53859	-8.03048	-7.85328	-8.19485	-7.27908	-8.42561	-7.6639	-7.81343	0.500012
83.4171	-6.91349	-8.3093	-7.52777	-7.95751	-7.79242	-8.13835	-7.21637	-8.38212	-7.5883	-7.7584	0.495918
83.9196	-6.86435	-8.23977	-7.50259	-7.88247	-7.72676	-8.06596	-7.14011	-8.3366	-7.51082	-7.6966	0.493835
84.4221	-6.80978	-8.15401	-7.4759	-7.7911	-7.64614	-7.985	-7.06225	-8.27705	-7.41711	-7.62426	0.488541
84.9246	-6.74536	-8.06432	-7.44062	-7.6958	-7.56466	-7.89612	-6.96798	-8.21004	-7.32001	-7.54499	0.486349
85.4271	-6.68116	-7.96384	-7.39591	-7.5895	-7.46767	-7.79078	-6.87205	-8.13676	-7.21248	-7.45668	0.481621
85.9296	-6.60342	-7.85251	-7.35087	-7.47207	-7.36843	-7.68225	-6.76367	-8.0491	-7.09449	-7.35964	0.478606
86.4322	-6.52833	-7.73808	-7.29208	-7.35145	-7.25882	-7.55802	-6.64806	-7.96038	-6.97425	-7.25661	0.475481
86.9347	-6.44042	-7.60814	-7.23357	-7.215	-7.14152	-7.4256	-6.52793	-7.8573	-6.83891	-7.14315	0.47226
87.4372	-6.35328	-7.47749	-7.16677	-7.07789	-7.0215	-7.28652	-6.39453	-7.75018	-6.70398	-7.0258	0.470862
87.9397	-6.25846	-7.33465	-7.09307	-6.92849	-6.88891	-7.13209	-6.26244	-7.6365	-6.55761	-6.89913	0.46887
88.4422	-6.15951	-7.18626	-7.02034	-6.77359	-6.75888	-6.97675	-6.11631	-7.51177	-6.40685	-6.76781	0.469159
88.9447	-6.06003	-7.03463	-6.93588	-6.61563	-6.61648	-6.80817	-5.97102	-7.38809	-6.25426	-6.63157	0.469627
89.4472	-5.9515	-6.87141	-6.85481	-6.44607	-6.47652	-6.63445	-5.81792	-7.2516	-6.09132	-6.4884	0.471986
89.9497	-5.84806	-6.71146	-6.76707	-6.28008	-6.33044	-6.45814	-5.6601	-7.11586	-5.93366	-6.34499	0.475543
90.4523	-5.73376	-6.54046	-6.67651	-6.10301	-6.18219	-6.27024	-5.50379	-6.97433	-5.76648	-6.19453	0.480491
90.9548	-5.62599	-6.3713	-6.58953	-5.92794	-6.03672	-6.08652	-5.33788	-6.82679	-5.60339	-6.04512	0.487376
91.4573	-5.51025	-6.1995	-6.4943	-5.75026	-5.88433	-5.89415	-5.17947	-6.68269	-5.43967	-5.89273	0.495061
91.9598	-5.39796	-6.02307	-6.40679	-5.56786	-5.74095	-5.70175	-5.01273	-6.52845	-5.27342	-5.73922	0.505111
92.4623	-5.28431	-5.85349	-6.31515	-5.39239	-5.59043	-5.51206	-4.85242	-6.37973	-5.11644	-5.58849	0.515483
92.9648	-5.16857	-5.6763	-6.22556	-5.20903	-5.44895	-5.31542	-4.69181	-6.22567	-4.95361	-5.43499	0.527848
93.4673	-5.05871	-5.50843	-6.14209	-5.035	-5.30603	-5.12838	-4.53154	-6.07069	-4.80243	-5.28703	0.540954
93.9698	-4.94211	-5.33859	-6.05373	-4.85873	-5.16673	-4.93707	-4.38068	-5.92002	-4.65075	-5.13871	0.554399
94.4724	-4.83566	-5.17244	-5.97631	-4.68596	-5.03453	-4.75044	-4.22534	-5.76189	-4.50442	-4.99411	0.569855
94.9749	-4.72164	-5.01464	-5.89577	-4.52145	-4.89971	-4.57085	-4.084	-5.61258	-4.36765	-4.85425	0.583774
95.4774	-4.61708	-4.85397	-5.82036	-4.35373	-4.77791	-4.38788	-3.93985	-5.45783	-4.22878	-4.71527	0.600132
95.9799	-4.50896	-4.70743	-5.75108	-4.20022	-4.65166	-4.21843	-3.80632	-5.30695	-4.10494	-4.584	0.614958
96.4824	-4.40537	-4.55861	-5.67838	-4.04426	-4.53802	-4.04743	-3.67788	-5.16026	-3.97899	-4.45436	0.630423
96.9849	-4.30536	-4.42012	-5.61754	-3.8988	-4.42448	-3.88408	-3.55216	-5.00961	-3.86385	-4.33067	0.646567
97.4874	-4.20366	-4.28767	-5.5533	-3.75963	-4.31739	-3.73017	-3.44008	-4.87053	-3.75476	-4.21302	0.660621
97.9899	-4.11351	-4.15667	-5.49624	-3.62213	-4.21952	-3.57493	-3.32548	-4.72746	-3.64717	-4.09812	0.677296
98.4925	-4.01562	-4.04155	-5.44531	-3.50126	-4.12017	-3.43759	-3.22865	-4.59548	-3.55521	-3.99343	0.690777
98.995	-3.92123	-3.91943	-5.3922	-3.37361	-4.02554	-3.29137	-3.126	-4.45555	-3.45697	-3.88466	0.706453
99.4975	-3.85391	-3.80268	-5.34753	-3.25192	-3.95205	-3.15286	-3.03156	-4.32826	-3.3663	-3.78745	0.724248
100	-3.85756	-3.74225	-5.31468	-3.18906	-3.95312	-3.11095	-2.99482	-4.30729	-3.31886	-3.75429	0.732353

## Sheet: M1a_RightLeg_NW
StancePhase	NDevR_Meas1	NDevR_Meas2	NDevR_Meas3	NDevR_Meas4	NDevR_Meas5	NDevR_Meas6	NDevR_Meas7	NDevR_Meas8	NDevR_Meas9	NDevR_Mean	NDevR_SD
0	-1.89968	-2.28454	-1.82685	-2.16556	-1.84754	-2.16566	-2.06535	-2.07277	-2.05758	-2.04283	0.156315
0.502513	-1.79951	-2.21357	-1.78089	-2.10681	-1.74776	-2.10167	-1.98467	-1.96764	-1.97744	-1.96444	0.161864
1.00503	-1.70815	-2.07505	-1.67638	-1.98838	-1.65072	-2.00618	-1.84323	-1.84331	-1.82402	-1.84616	0.151986
1.50754	-1.61139	-1.96765	-1.59655	-1.89909	-1.54783	-1.92541	-1.73516	-1.72785	-1.70411	-1.74612	0.152757
2.01005	-1.53231	-1.84659	-1.50095	-1.79567	-1.46067	-1.85064	-1.6166	-1.62441	-1.57143	-1.64436	0.149874
2.51256	-1.43498	-1.73286	-1.4173	-1.6998	-1.35391	-1.76137	-1.50428	-1.50388	-1.44653	-1.53944	0.151559
3.01508	-1.35976	-1.62238	-1.33248	-1.60692	-1.2668	-1.6929	-1.39866	-1.40443	-1.32563	-1.44555	0.153645
3.51759	-1.27156	-1.50268	-1.24122	-1.50466	-1.1684	-1.61198	-1.28462	-1.29529	-1.1961	-1.34183	0.156995
4.0201	-1.19737	-1.40351	-1.16938	-1.42261	-1.07836	-1.53959	-1.19282	-1.19297	-1.08799	-1.25384	0.161473
4.52261	-1.12352	-1.28825	-1.0816	-1.32414	-0.994464	-1.47674	-1.08593	-1.10232	-0.964411	-1.16015	0.167952
5.02513	-1.04937	-1.19212	-1.0124	-1.24448	-0.902968	-1.40204	-1.00185	-1.00006	-0.860901	-1.07402	0.173335
5.52764	-0.990276	-1.09255	-0.941374	-1.16093	-0.832521	-1.35	-0.911866	-0.921863	-0.754827	-0.995134	0.181078
6.03015	-0.918223	-0.994116	-0.86856	-1.07819	-0.745922	-1.28644	-0.830295	-0.831391	-0.650823	-0.911551	0.188898
6.53266	-0.86946	-0.91208	-0.814663	-1.01138	-0.682378	-1.23204	-0.760958	-0.754656	-0.564456	-0.844675	0.194897
7.03518	-0.803577	-0.815504	-0.745111	-0.929728	-0.608103	-1.18694	-0.682736	-0.684019	-0.464608	-0.768925	0.205439
7.53769	-0.758173	-0.742032	-0.695767	-0.870768	-0.544608	-1.12925	-0.629088	-0.606	-0.389364	-0.707228	0.209946
8.0402	-0.702146	-0.657015	-0.640756	-0.799844	-0.485968	-1.09306	-0.560588	-0.550551	-0.303837	-0.643752	0.219625
8.54271	-0.654002	-0.581527	-0.585607	-0.737999	-0.420292	-1.0437	-0.512864	-0.479884	-0.229326	-0.5828	0.225952
9.04523	-0.608642	-0.512934	-0.545408	-0.68234	-0.373784	-1.00178	-0.460323	-0.427211	-0.163148	-0.530619	0.231004
9.54774	-0.555262	-0.433593	-0.487853	-0.61529	-0.309496	-0.967229	-0.411276	-0.373514	-0.0875419	-0.471228	0.240323
10.0503	-0.517406	-0.375476	-0.449493	-0.568475	-0.266696	-0.918164	-0.37476	-0.316976	-0.034744	-0.424688	0.241593
10.5528	-0.460596	-0.300026	-0.400434	-0.503437	-0.209881	-0.888789	-0.324587	-0.279048	0.0340627	-0.370304	0.250054
11.0553	-0.424149	-0.240519	-0.352016	-0.453248	-0.162748	-0.844453	-0.296719	-0.224665	0.0852161	-0.3237	0.252347
11.5578	-0.368417	-0.177098	-0.314105	-0.398031	-0.116779	-0.805978	-0.25164	-0.191083	0.138705	-0.276047	0.255117
12.0603	-0.327023	-0.109585	-0.258007	-0.337648	-0.0626578	-0.773471	-0.222319	-0.149986	0.194567	-0.227348	0.26132
12.5628	-0.276523	-0.0572598	-0.220596	-0.291175	-0.0249052	-0.725213	-0.188105	-0.111582	0.233428	-0.184659	0.258644
13.0653	-0.226417	0.0136792	-0.169079	-0.225028	0.0323387	-0.695724	-0.151484	-0.0867125	0.289343	-0.135454	0.265709
13.5678	-0.182154	0.0648899	-0.120499	-0.177312	0.0693969	-0.650471	-0.127413	-0.046646	0.323746	-0.0940513	0.263365
14.0704	-0.123786	0.129041	-0.0793435	-0.115584	0.12287	-0.610506	-0.0855383	-0.0289592	0.369738	-0.0468963	0.265639
14.5729	-0.0827464	0.188636	-0.0210689	-0.0573034	0.166821	-0.57612	-0.0638883	0.00122755	0.409645	-0.00386636	0.268714
15.0754	-0.0203336	0.241424	0.0181446	-0.00482069	0.212109	-0.525605	-0.0240428	0.0227564	0.441473	0.0401228	0.265002
15.5779	0.0230505	0.309132	0.0735242	0.0633359	0.265503	-0.493711	0.0044437	0.0367677	0.48695	0.0854441	0.272153
16.0804	0.0839143	0.356873	0.12291	0.112301	0.304222	-0.445834	0.0365281	0.0629528	0.511113	0.12722	0.267933
16.5829	0.134831	0.423287	0.167638	0.180318	0.363003	-0.403135	0.0756932	0.0675165	0.552795	0.17355	0.273188
17.0854	0.190256	0.477012	0.227687	0.236031	0.401936	-0.365961	0.101148	0.0886208	0.580368	0.215233	0.274944
17.5879	0.250705	0.533606	0.268665	0.294703	0.458631	-0.312524	0.14669	0.0964522	0.609683	0.260735	0.275074
18.0905	0.300609	0.597864	0.32753	0.360992	0.50503	-0.27776	0.172922	0.104086	0.645372	0.304072	0.28344
18.593	0.368258	0.646022	0.377557	0.411065	0.554292	-0.226986	0.21612	0.120103	0.663936	0.347819	0.282044
19.0955	0.416369	0.714209	0.4259	0.480806	0.610654	-0.181506	0.250774	0.117735	0.701652	0.392955	0.291807
19.598	0.485733	0.763838	0.487355	0.5317	0.653146	-0.141805	0.285624	0.134341	0.720059	0.435555	0.295181
20.1005	0.537497	0.824939	0.530039	0.593591	0.71534	-0.0860788	0.330129	0.134273	0.749636	0.48104	0.301705
20.603	0.602803	0.884086	0.591653	0.653071	0.757232	-0.0495617	0.358108	0.141005	0.776906	0.523923	0.311979
21.1055	0.662316	0.933918	0.641428	0.702762	0.817439	0.00250474	0.406233	0.151139	0.79505	0.568088	0.316197
21.608	0.720514	1.00018	0.692233	0.768271	0.865905	0.0486513	0.434822	0.147514	0.829683	0.611975	0.32971
22.1106	0.788153	1.04549	0.753296	0.812319	0.918229	0.0883559	0.477496	0.163069	0.843796	0.654467	0.336181
22.6131	0.840439	1.10813	0.796138	0.872999	0.976164	0.143554	0.513709	0.159902	0.875673	0.698523	0.34796
23.1156	0.912476	1.15926	0.858367	0.921553	1.02082	0.178868	0.546203	0.169637	0.896525	0.740412	0.359444
23.6181	0.963472	1.20991	0.905925	0.968966	1.08459	0.229316	0.59053	0.177337	0.917662	0.783079	0.368111
24.1206	1.03386	1.26967	0.957183	1.02477	1.12764	0.273369	0.616165	0.177166	0.948431	0.825361	0.382942
24.6231	1.08887	1.31063	1.01548	1.06122	1.18955	0.310598	0.662012	0.194484	0.961403	0.866029	0.390933
25.1256	1.15227	1.37092	1.05647	1.11633	1.23839	0.363066	0.689367	0.192884	0.994444	0.908239	0.404998
25.6281	1.21417	1.41241	1.11668	1.15218	1.29218	0.395272	0.728453	0.20906	1.00977	0.947797	0.415132
26.1307	1.26859	1.46221	1.1595	1.19591	1.35008	0.442412	0.76432	0.218037	1.03455	0.988401	0.425743
26.6332	1.336	1.51139	1.20835	1.23867	1.39533	0.482844	0.793568	0.225825	1.05982	1.02798	0.438324
27.1357	1.38372	1.54778	1.26048	1.26853	1.45894	0.516187	0.837425	0.247712	1.07384	1.06607	0.445882
27.6382	1.4515	1.60091	1.29627	1.31497	1.50135	0.56461	0.861624	0.252207	1.10582	1.10547	0.458566
28.1407	1.49749	1.63171	1.35025	1.33928	1.56296	0.592533	0.906177	0.277355	1.11723	1.14167	0.46522
28.6432	1.55923	1.6776	1.38416	1.37887	1.61005	0.635406	0.934193	0.290396	1.14524	1.17946	0.475289
29.1457	1.60826	1.71292	1.42607	1.40834	1.66308	0.671561	0.971515	0.308371	1.16443	1.21495	0.482756
29.6482	1.65943	1.74412	1.46716	1.43434	1.71862	0.700774	1.00911	0.334922	1.18141	1.24999	0.489168
30.1508	1.71313	1.78555	1.49332	1.47121	1.76222	0.745337	1.0373	0.346362	1.21024	1.28496	0.497353
30.6533	1.75332	1.8058	1.53621	1.488	1.82336	0.769641	1.08246	0.378524	1.22009	1.31749	0.500966
31.1558	1.80907	1.84443	1.55704	1.52412	1.863	0.809282	1.10732	0.394027	1.24999	1.35092	0.50827
31.6583	1.84196	1.86455	1.58795	1.54312	1.9222	0.842512	1.152	0.419593	1.26358	1.38194	0.51098
32.1608	1.89406	1.88997	1.61428	1.56877	1.96555	0.869097	1.18232	0.446955	1.28438	1.41282	0.515732
32.6633	1.92525	1.91647	1.62796	1.59704	2.01592	0.911332	1.21907	0.462795	1.30824	1.44268	0.518977
33.1658	1.96782	1.92739	1.65697	1.61152	2.06723	0.933443	1.25942	0.49738	1.31874	1.4711	0.520793
33.6683	2.00167	1.95557	1.66313	1.64491	2.10744	0.971076	1.28762	0.512414	1.34828	1.49912	0.524288
34.1709	2.03174	1.96106	1.68181	1.6577	2.1643	1.00236	1.3346	0.541849	1.35744	1.52587	0.524632
34.6734	2.06887	1.97979	1.69291	1.68557	2.19945	1.02704	1.36096	0.566254	1.38165	1.55139	0.526764
35.1759	2.08791	1.98984	1.69462	1.70695	2.25441	1.06745	1.40594	0.584129	1.39932	1.57673	0.527651
35.6784	2.12483	1.99302	1.71039	1.7236	2.29223	1.08773	1.43897	0.617187	1.41216	1.60001	0.527506
36.1809	2.13793	2.00817	1.7036	1.75437	2.33809	1.12363	1.47521	0.630039	1.43884	1.62332	0.529116
36.6834	2.16895	2.00109	1.71178	1.76531	2.38325	1.15317	1.51815	0.660609	1.44556	1.64532	0.528211
37.1859	2.1822	2.0119	1.70983	1.7963	2.4182	1.17606	1.54625	0.680173	1.47192	1.66587	0.528526
37.6884	2.20261	2.00582	1.70214	1.8129	2.46885	1.21462	1.59428	0.699291	1.48362	1.68713	0.529569
38.191	2.2199	2.00279	1.7069	1.83474	2.49777	1.23275	1.62164	0.728917	1.50019	1.70507	0.52723
38.6935	2.22875	2.00346	1.68995	1.8627	2.54681	1.2662	1.66571	0.74009	1.52241	1.72512	0.530563
39.196	2.24991	1.98704	1.68988	1.87584	2.57771	1.29281	1.70028	0.770962	1.52947	1.74154	0.527809
39.6985	2.25075	1.98903	1.67723	1.90953	2.61794	1.31223	1.7345	0.786328	1.5565	1.75934	0.530232
40.201	2.27193	1.96954	1.66237	1.92397	2.65615	1.34679	1.7782	0.807847	1.56394	1.77564	0.531435
40.7035	2.27125	1.96227	1.65783	1.95246	2.68542	1.36033	1.80466	0.834631	1.58491	1.79042	0.529923
41.206	2.28737	1.94971	1.63281	1.97763	2.72963	1.38882	1.85173	0.847098	1.60215	1.80744	0.536433
41.7085	2.29147	1.9291	1.62609	1.99619	2.75241	1.41014	1.87878	0.87992	1.61248	1.81962	0.532738
42.2111	2.2994	1.92359	1.60476	2.03134	2.79562	1.42423	1.92052	0.894951	1.63895	1.83704	0.54037
42.7136	2.31143	1.89717	1.58502	2.04664	2.81971	1.45366	1.95592	0.922857	1.64544	1.84865	0.54015
43.2161	2.31212	1.88994	1.57353	2.0819	2.85422	1.46244	1.98791	0.951026	1.67156	1.86496	0.543256
43.7186	2.33079	1.87023	1.5437	2.10539	2.88509	1.48687	2.03252	0.971175	1.68582	1.87906	0.549874
44.2211	2.32922	1.85391	1.53349	2.13234	2.90804	1.50496	2.05844	1.01107	1.7035	1.89277	0.547758
44.7236	2.34998	1.84681	1.50739	2.16876	2.94475	1.51688	2.10567	1.03331	1.73053	1.91157	0.558004
45.2261	2.35291	1.8246	1.48694	2.18956	2.96017	1.54536	2.13448	1.07448	1.74215	1.92341	0.555816
45.7286	2.37088	1.82488	1.47275	2.23246	2.99603	1.5546	2.17593	1.11139	1.77573	1.94607	0.562964
46.2312	2.38375	1.80892	1.443	2.25816	3.01182	1.58104	2.21473	1.1476	1.79231	1.96015	0.565855
46.7337	2.39699	1.80749	1.4338	2.29714	3.03909	1.60284	2.2474	1.20113	1.82208	1.98311	0.56673
47.2362	2.4215	1.80813	1.40788	2.33681	3.06121	1.62025	2.29584	1.2386	1.85248	2.00474	0.574206
47.7387	2.43248	1.80336	1.39152	2.36884	3.07659	1.65605	2.32487	1.2987	1.87528	2.0253	0.571894
48.2412	2.46605	1.82027	1.37942	2.42058	3.10459	1.6744	2.37567	1.34962	1.91753	2.05646	0.578778
48.7437	2.48066	1.82141	1.35529	2.45356	3.1116	1.71164	2.4104	1.40624	1.94116	2.07688	0.57818
49.2462	2.51806	1.84561	1.35282	2.50678	3.13902	1.74584	2.45566	1.47503	1.98488	2.11374	0.580611
49.7487	2.54258	1.86482	1.33425	2.55154	3.14561	1.77688	2.50227	1.52968	2.02037	2.14089	0.582832
50.2513	2.57893	1.88959	1.33004	2.59798	3.16497	1.82744	2.54033	1.60758	2.05788	2.17719	0.581746
50.7538	2.61679	1.93081	1.32925	2.65704	3.17819	1.86125	2.59698	1.67123	2.10833	2.21665	0.58395
51.2563	2.65033	1.95996	1.32113	2.69922	3.18688	1.91435	2.63382	1.74572	2.14281	2.25047	0.582289
51.7588	2.70029	2.0157	1.33586	2.76374	3.2083	1.96458	2.69187	1.82533	2.20024	2.30066	0.582239
52.2613	2.73341	2.06014	1.33567	2.8118	3.21107	2.01133	2.73579	1.89358	2.24245	2.33725	0.580576
52.7638	2.79034	2.11932	1.35395	2.87003	3.23624	2.07723	2.78643	1.98311	2.29597	2.39029	0.579104
53.2663	2.82841	2.18533	1.37414	2.9305	3.2424	2.12553	2.84071	2.05436	2.35306	2.43716	0.575748
53.7688	2.88607	2.24412	1.39076	2.97932	3.26483	2.1923	2.88193	2.14073	2.40018	2.48669	0.574201
54.2714	2.93436	2.32596	1.42968	3.04768	3.28238	2.25526	2.94198	2.22482	2.46815	2.54559	0.568978
54.7739	2.98853	2.39074	1.45362	3.09527	3.29917	2.31377	2.98017	2.30203	2.51721	2.59339	0.566211
55.2764	3.04909	2.4752	1.49826	3.16008	3.32996	2.39082	3.03711	2.39712	2.58482	2.65805	0.561638
55.7789	3.09966	2.55434	1.54182	3.21703	3.34492	2.44957	3.08148	2.47236	2.64616	2.71193	0.555343
56.2814	3.17004	2.63264	1.5845	3.27143	3.38417	2.52649	3.12905	2.56623	2.70633	2.77454	0.55301
56.7839	3.22096	2.72589	1.64768	3.33953	3.40576	2.59936	3.1837	2.65096	2.78129	2.83946	0.543668
57.2864	3.2954	2.80098	1.69567	3.38834	3.44617	2.66756	3.22333	2.73433	2.83829	2.8989	0.541197
57.7889	3.35245	2.89799	1.76591	3.45877	3.48195	2.75438	3.28403	2.83047	2.91762	2.97151	0.532634
58.2915	3.42491	2.98003	1.83187	3.51372	3.51947	2.82271	3.32408	2.9071	2.98248	3.03404	0.526094
58.794	3.49244	3.06962	1.8994	3.57642	3.57097	2.90927	3.38219	3.00411	3.05565	3.10667	0.52105
59.2965	3.55972	3.16419	1.98472	3.64425	3.60806	2.99169	3.43152	3.08594	3.13451	3.17829	0.510088
59.799	3.6381	3.24489	2.05416	3.6986	3.66989	3.06921	3.48153	3.17235	3.2004	3.24768	0.506576
60.3015	3.70137	3.34616	2.14606	3.77421	3.71388	3.16522	3.54259	3.26533	3.28768	3.32694	0.49533
60.804	3.78651	3.42687	2.22942	3.82979	3.77764	3.2422	3.58706	3.34148	3.35532	3.39737	0.488999
61.3065	3.85043	3.52274	2.31568	3.90146	3.83536	3.33694	3.65413	3.43821	3.43898	3.4771	0.481239
61.809	3.9357	3.61281	2.41555	3.968	3.89558	3.42681	3.70185	3.51556	3.51764	3.55439	0.47092
62.3116	4.00563	3.69673	2.49836	4.02926	3.96802	3.51078	3.76602	3.60344	3.59097	3.62991	0.465667
62.8141	4.08517	3.79549	2.60279	4.10615	4.02565	3.61237	3.82503	3.69116	3.67979	3.71373	0.45476
63.3166	4.16398	3.8726	2.69418	4.16206	4.10664	3.69356	3.88168	3.76653	3.7477	3.78766	0.448078
63.8191	4.23557	3.96929	2.78982	4.23839	4.16765	3.79146	3.95269	3.86053	3.83581	3.87125	0.440006
64.3216	4.32163	4.05042	2.89459	4.29974	4.24744	3.8832	4.0054	3.93254	3.90905	3.94933	0.430463
64.8241	4.38745	4.13455	2.98179	4.36495	4.31761	3.96775	4.08114	4.01967	3.98605	4.02677	0.424378
65.3266	4.475	4.2242	3.08955	4.43646	4.38898	4.06892	4.13861	4.09929	4.06936	4.11004	0.414768
65.8291	4.5399	4.29561	3.18026	4.49069	4.46862	4.14836	4.20962	4.17179	4.13546	4.18226	0.407137
66.3317	4.62157	4.38642	3.27679	4.56546	4.53105	4.24357	4.27826	4.25856	4.22193	4.26484	0.400317
66.8342	4.68984	4.4547	3.37781	4.61889	4.61359	4.33143	4.34028	4.32246	4.28715	4.33735	0.390047
67.3367	4.75996	4.53416	3.46141	4.68496	4.67241	4.41093	4.41831	4.4044	4.36473	4.41236	0.384753
67.8392	4.83229	4.60794	3.5641	4.74678	4.74784	4.50597	4.4752	4.47205	4.43791	4.48779	0.374874
68.3417	4.88926	4.67058	3.64619	4.79908	4.80907	4.57775	4.55342	4.53877	4.50122	4.55393	0.367221
68.8442	4.96154	4.74776	3.73565	4.86749	4.86984	4.66399	4.61319	4.61412	4.58012	4.62819	0.360853
69.3467	5.00784	4.80011	3.82472	4.91267	4.93451	4.74116	4.68158	4.66827	4.63529	4.68957	0.34953
69.8492	5.07247	4.86927	3.89686	4.97622	4.9798	4.80813	4.74882	4.74176	4.70799	4.7557	0.345498
70.3518	5.1124	4.92245	3.98587	5.02523	5.04199	4.88882	4.80379	4.79549	4.76542	4.81572	0.333837
70.8543	5.16146	4.974	4.05083	5.07398	5.07719	4.94401	4.87465	4.85439	4.82161	4.87024	0.327762
71.3568	5.19793	5.03158	4.12415	5.12998	5.12726	5.01181	4.92071	4.91486	4.8841	4.92693	0.320046
71.8593	5.22664	5.06709	4.19168	5.165	5.15915	5.06842	4.9847	4.95728	4.92471	4.97163	0.30963
72.3618	5.25884	5.12068	4.24299	5.21912	5.18983	5.11307	5.02944	5.01764	4.98342	5.01945	0.306084
72.8643	5.26745	5.15058	4.30834	5.25045	5.22084	5.16994	5.07673	5.05387	5.01853	5.05741	0.294201
73.3668	5.29062	5.18779	4.34694	5.28994	5.23173	5.1999	5.12324	5.1001	5.06093	5.09235	0.290707
73.8693	5.28375	5.21987	4.39509	5.32514	5.25749	5.24165	5.15149	5.13976	5.09826	5.12361	0.282801
74.3719	5.29127	5.23638	4.43259	5.34551	5.2548	5.2713	5.19467	5.16564	5.12004	5.1458	0.275907
74.8744	5.27498	5.26698	4.45566	5.38081	5.26677	5.28854	5.20993	5.20551	5.15592	5.16724	0.274216
75.3769	5.26163	5.27028	4.48994	5.38956	5.25839	5.31759	5.23959	5.21862	5.16452	5.1789	0.265815
75.8794	5.23992	5.28731	4.49592	5.41283	5.24975	5.31936	5.25035	5.24512	5.18675	5.18748	0.266998
76.3819	5.20461	5.28828	4.51261	5.42085	5.23937	5.3328	5.25876	5.25709	5.19288	5.1897	0.263173
76.8844	5.17738	5.28307	4.51427	5.42339	5.20984	5.33384	5.2683	5.26085	5.19269	5.18485	0.262655
77.3869	5.12391	5.28419	4.50398	5.43302	5.1943	5.32246	5.25605	5.27313	5.19874	5.17664	0.266981
77.8894	5.08723	5.26006	4.50202	5.41793	5.15044	5.32277	5.25939	5.25899	5.17948	5.15981	0.26491
78.392	5.02263	5.25254	4.47154	5.41996	5.12213	5.29582	5.23475	5.26058	5.17675	5.13963	0.274118
78.8945	4.9714	5.22118	4.45331	5.39846	5.07279	5.28071	5.22277	5.24162	5.15024	5.1125	0.275715
79.397	4.90263	5.19396	4.41693	5.38126	5.02546	5.25327	5.19502	5.22141	5.12791	5.07976	0.283589
79.8995	4.83385	5.16335	4.37248	5.36077	4.97575	5.21387	5.16217	5.20385	5.10237	5.04316	0.292857
80.402	4.76467	5.11471	4.33437	5.32208	4.90952	5.18648	5.1343	5.16339	5.05898	4.99872	0.297173
80.9045	4.67975	5.08123	4.26969	5.29846	4.85774	5.13249	5.08353	5.13969	5.03097	4.95262	0.311574
81.407	4.60945	5.02099	4.21974	5.24776	4.77968	5.09112	5.05022	5.0918	4.97652	4.89859	0.316017
81.9095	4.51427	4.9737	4.15057	5.20978	4.71942	5.03828	4.99112	5.04993	4.93533	4.84249	0.328979
82.4121	4.43899	4.91371	4.07892	5.1588	4.63936	4.97477	4.94384	5.0048	4.88184	4.78167	0.338121
82.9146	4.34168	4.84652	4.01299	5.10028	4.56517	4.92446	4.88549	4.94298	4.8216	4.71568	0.345803
83.4171	4.25762	4.78936	3.92482	5.0516	4.48978	4.84922	4.82039	4.89767	4.77192	4.65026	0.359017
83.9196	4.16532	4.70838	3.85494	4.97869	4.40241	4.78827	4.76494	4.82776	4.69904	4.57664	0.363606
84.4221	4.07201	4.64608	3.76698	4.92426	4.33176	4.71773	4.68708	4.77122	4.64551	4.50696	0.375308
84.9246	3.98838	4.56479	3.68356	4.85045	4.23907	4.63875	4.62919	4.70686	4.57381	4.43054	0.381474
85.4271	3.8903	4.48883	3.60667	4.78155	4.16828	4.57509	4.54968	4.63458	4.50826	4.35592	0.387082
85.9296	3.81497	4.4161	3.51384	4.71544	4.0813	4.48923	4.4824	4.57783	4.44694	4.28201	0.395624
86.4322	3.72062	4.3284	3.4437	4.63359	4.00597	4.42034	4.41084	4.4995	4.37167	4.20385	0.396229
86.9347	3.65096	4.26171	3.3586	4.57211	3.9329	4.34494	4.33313	4.44129	4.31854	4.13491	0.402476
87.4372	3.56973	4.17513	3.28613	4.48965	3.85438	4.26455	4.27173	4.37252	4.24672	4.05895	0.402892
87.9397	3.50382	4.10598	3.22226	4.42365	3.79674	4.20283	4.19145	4.30613	4.19353	3.99404	0.40183
88.4422	3.44246	4.03382	3.15022	4.35347	3.72313	4.12285	4.13553	4.2537	4.13865	3.9282	0.4041
88.9447	3.38165	3.95956	3.10559	4.27995	3.67669	4.06343	4.06525	4.18562	4.0828	3.86673	0.396327
89.4472	3.34214	3.90499	3.05006	4.225	3.61884	4.00143	4.00953	4.14296	4.04778	3.81586	0.396507
89.9497	3.29173	3.83473	3.01464	4.15305	3.57859	3.93818	3.95861	4.08864	3.99796	3.76179	0.38788
90.4523	3.27148	3.79069	2.98922	4.10634	3.54414	3.89718	3.90393	4.04667	3.97507	3.72497	0.380324
90.9548	3.23898	3.73894	2.96189	4.05079	3.50972	3.84174	3.87311	4.01592	3.94497	3.68623	0.375213
91.4573	3.23325	3.69865	2.96417	4.00584	3.49917	3.81019	3.82797	3.97662	3.9264	3.66025	0.359732
91.9598	3.22503	3.67319	2.95713	3.97496	3.4766	3.77973	3.81088	3.96539	3.92271	3.64285	0.355839
92.4623	3.23006	3.63986	2.97414	3.9355	3.48417	3.75126	3.78623	3.94228	3.91062	3.62824	0.339145
92.9648	3.24827	3.63616	2.99908	3.92524	3.48236	3.74813	3.77637	3.93985	3.92768	3.63146	0.330295
93.4673	3.26349	3.62178	3.02476	3.90376	3.50098	3.73346	3.77802	3.94458	3.93313	3.63377	0.319303
93.9698	3.30487	3.62952	3.07833	3.90415	3.52583	3.74476	3.77522	3.94778	3.95964	3.65223	0.303215
94.4724	3.33305	3.64386	3.12084	3.91079	3.55258	3.75912	3.79987	3.97819	3.99151	3.67664	0.297978
94.9749	3.39035	3.65886	3.18789	3.91782	3.60277	3.77638	3.81102	3.99611	4.02236	3.70706	0.279741
95.4774	3.43558	3.70007	3.25781	3.95088	3.64097	3.81961	3.84926	4.03941	4.07785	3.75238	0.274258
95.9799	3.50096	3.72894	3.3287	3.97127	3.7087	3.8511	3.88258	4.08322	4.11883	3.79714	0.261127
96.4824	3.56576	3.78537	3.42331	4.01909	3.7651	3.90769	3.92643	4.13061	4.18541	3.85653	0.250714
96.9849	3.63419	3.83815	3.50369	4.06296	3.84121	3.96618	3.98424	4.20017	4.24605	3.91965	0.244799
97.4874	3.71728	3.89958	3.60766	4.11532	3.92052	4.02548	4.03319	4.25624	4.31317	3.9876	0.231207
97.9899	3.787	3.97811	3.70862	4.18458	3.99914	4.10861	4.10907	4.33877	4.39541	4.0677	0.228685
98.4925	3.88391	4.04338	3.80914	4.24054	4.09924	4.17554	4.16784	4.41297	4.46236	4.14388	0.216934
98.995	3.97334	4.14023	3.93037	4.32754	4.19846	4.27191	4.25578	4.50585	4.5592	4.2403	0.212177
99.4975	4.04929	4.23284	4.04943	4.40907	4.29082	4.3686	4.34273	4.604	4.64975	4.33295	0.21025
100	4.04171	4.28713	4.14068	4.45781	4.28498	4.3939	4.37665	4.61191	4.70282	4.3664	0.209748

## Sheet: M1b_LeftLeg_NH
StancePhase	NEleL_Meas1	NEleL_Meas2	NEleL_Meas3	NEleL_Meas4	NEleL_Meas5	NEleL_Meas6	NEleL_Meas7	NEleL_Meas8	NEleL_Mean	NEleL_SD
0	-0.869169	-0.916302	-0.432056	-0.412448	-0.656423	-0.86713	-0.686636	-1.51068	-0.793856	0.347774
0.502513	-0.894531	-0.915967	-0.421291	-0.414573	-0.670496	-0.895399	-0.697232	-1.54081	-0.806287	0.358424
1.00503	-0.918465	-0.914986	-0.391761	-0.417102	-0.677017	-0.928088	-0.702407	-1.57748	-0.815914	0.374935
1.50754	-0.92883	-0.906027	-0.370929	-0.408871	-0.675378	-0.961759	-0.696034	-1.61625	-0.82051	0.392852
2.01005	-0.944047	-0.900942	-0.339875	-0.406735	-0.674776	-0.980267	-0.692365	-1.64152	-0.822566	0.407284
2.51256	-0.943222	-0.883451	-0.307823	-0.389707	-0.658138	-0.998059	-0.671915	-1.66755	-0.814984	0.425049
3.01508	-0.946967	-0.872564	-0.273363	-0.379094	-0.644947	-1.00974	-0.65466	-1.68895	-0.808786	0.440802
3.51759	-0.935988	-0.846856	-0.229062	-0.355179	-0.617924	-1.00858	-0.624091	-1.69915	-0.789604	0.456654
4.0201	-0.924542	-0.828089	-0.189615	-0.332497	-0.585802	-1.00929	-0.588646	-1.71236	-0.771356	0.47323
4.52261	-0.904955	-0.794993	-0.135165	-0.303163	-0.550677	-0.992114	-0.54997	-1.7091	-0.742517	0.487194
5.02513	-0.877083	-0.766612	-0.0873895	-0.266856	-0.500077	-0.975485	-0.496891	-1.70719	-0.709698	0.502777
5.52764	-0.849101	-0.727251	-0.0266509	-0.231888	-0.45308	-0.947223	-0.447863	-1.69433	-0.672173	0.515981
6.03015	-0.806541	-0.688518	0.0320912	-0.183268	-0.390515	-0.91011	-0.382707	-1.67308	-0.625331	0.52879
6.53266	-0.769128	-0.644375	0.0955021	-0.141147	-0.326591	-0.872563	-0.319732	-1.65112	-0.578644	0.541643
7.03518	-0.716124	-0.596086	0.16477	-0.0841398	-0.258127	-0.81892	-0.249068	-1.61305	-0.521343	0.551519
7.53769	-0.668224	-0.548886	0.228919	-0.0333726	-0.178288	-0.769882	-0.171979	-1.57862	-0.465041	0.562815
8.0402	-0.61	-0.493286	0.3045	0.0271082	-0.10442	-0.708091	-0.0988408	-1.53077	-0.401724	0.571106
8.54271	-0.551927	-0.444566	0.369383	0.0866859	-0.0169073	-0.645421	-0.0128802	-1.48092	-0.337069	0.579092
9.04523	-0.492696	-0.384746	0.444873	0.14689	0.0654975	-0.58168	0.0641375	-1.4287	-0.270803	0.586945
9.54774	-0.426927	-0.335469	0.51128	0.213379	0.151807	-0.507966	0.150995	-1.36555	-0.201057	0.591242
10.0503	-0.368661	-0.274727	0.580845	0.271991	0.242816	-0.442451	0.234151	-1.30899	-0.133128	0.598088
10.5528	-0.299707	-0.225296	0.648477	0.341525	0.325434	-0.365181	0.316227	-1.23978	-0.0622871	0.600359
11.0553	-0.242347	-0.166685	0.709091	0.399388	0.418634	-0.294671	0.404137	-1.17583	0.00646467	0.604328
11.5578	-0.175662	-0.117287	0.775255	0.467179	0.501211	-0.221301	0.481076	-1.10788	0.0753244	0.606808
12.0603	-0.118469	-0.063353	0.827207	0.525835	0.587974	-0.14523	0.567774	-1.03613	0.143201	0.606807
12.5628	-0.0587691	-0.0144032	0.887165	0.587815	0.673324	-0.0779932	0.642916	-0.971736	0.20854	0.610082
13.0653	-0.00191223	0.0330013	0.932726	0.647793	0.750151	-0.00152224	0.72149	-0.897301	0.273053	0.607415
13.5678	0.0483155	0.0805682	0.981676	0.702035	0.834627	0.0626597	0.797074	-0.833627	0.334166	0.60978
14.0704	0.102864	0.120423	1.02287	0.761821	0.905111	0.131793	0.864521	-0.764129	0.393159	0.607454
14.5729	0.143837	0.165123	1.05831	0.808928	0.980784	0.196151	0.93816	-0.698229	0.449134	0.606708
15.0754	0.192549	0.197285	1.09509	0.865153	1.0498	0.253792	0.996955	-0.637927	0.501587	0.606907
15.5779	0.226375	0.237269	1.11798	0.907396	1.11199	0.316654	1.06269	-0.571762	0.551073	0.60289
16.0804	0.265455	0.262355	1.14786	0.956154	1.17874	0.365079	1.11759	-0.518894	0.596792	0.605072
16.5829	0.294516	0.295729	1.16168	0.995825	1.23028	0.420253	1.17062	-0.459	0.638737	0.600322
17.0854	0.321608	0.314863	1.18109	1.03444	1.28822	0.464765	1.22367	-0.409039	0.677452	0.601935
17.5879	0.347032	0.340076	1.18965	1.07233	1.33556	0.507033	1.26442	-0.361088	0.711877	0.599648
18.0905	0.362338	0.354548	1.19626	1.10058	1.37937	0.549788	1.31279	-0.312554	0.742891	0.59884
18.593	0.383276	0.370727	1.20146	1.13534	1.42489	0.579804	1.34646	-0.276442	0.77069	0.60012
19.0955	0.389388	0.381624	1.19589	1.15548	1.45646	0.617209	1.38509	-0.233308	0.79348	0.597711
19.598	0.403438	0.38874	1.19681	1.18426	1.49576	0.640678	1.41705	-0.203924	0.815353	0.600917
20.1005	0.403997	0.396645	1.18256	1.19968	1.52234	0.667042	1.44365	-0.172083	0.830478	0.599625
20.603	0.408647	0.39552	1.17634	1.21963	1.54966	0.688926	1.47488	-0.144962	0.84608	0.602405
21.1055	0.406593	0.400391	1.15788	1.23309	1.57606	0.702541	1.49259	-0.126371	0.855346	0.604176
21.608	0.400849	0.392552	1.14193	1.24292	1.59153	0.722198	1.51936	-0.102413	0.863616	0.605977
22.1106	0.39714	0.393817	1.12241	1.25511	1.61531	0.72746	1.53451	-0.0930148	0.869093	0.610285
22.6131	0.382393	0.381223	1.09649	1.25596	1.62554	0.739686	1.55252	-0.0774391	0.869547	0.612748
23.1156	0.37584	0.378037	1.07619	1.26527	1.64057	0.74299	1.56951	-0.0711262	0.872159	0.617584
23.6181	0.355497	0.362714	1.0431	1.2602	1.65188	0.743856	1.57861	-0.0677997	0.866006	0.62255
24.1206	0.343818	0.354283	1.0198	1.26376	1.6561	0.747477	1.59652	-0.0623835	0.864921	0.626811
24.6231	0.321883	0.337942	0.984019	1.25632	1.66799	0.738901	1.60157	-0.0694254	0.854899	0.634217
25.1256	0.303384	0.323849	0.954823	1.25171	1.66648	0.73916	1.61569	-0.0684556	0.84833	0.638831
25.6281	0.282762	0.307596	0.920167	1.24414	1.67286	0.727455	1.6226	-0.0796908	0.837237	0.646782
26.1307	0.257724	0.288028	0.883751	1.23087	1.67263	0.719049	1.62925	-0.0882684	0.82413	0.653442
26.6332	0.239113	0.272217	0.851371	1.22309	1.66933	0.708908	1.63995	-0.0990709	0.813115	0.660228
27.1357	0.210075	0.248039	0.809231	1.20303	1.67177	0.690903	1.64027	-0.118021	0.794413	0.669291
27.6382	0.192026	0.23229	0.777316	1.19284	1.66179	0.681046	1.6512	-0.129526	0.782373	0.675032
28.1407	0.162832	0.20492	0.733185	1.16938	1.66148	0.658315	1.65031	-0.153981	0.760805	0.684944
28.6432	0.142963	0.188297	0.698451	1.15383	1.65187	0.64329	1.65579	-0.171322	0.745396	0.691129
29.1457	0.117112	0.15943	0.656242	1.13023	1.64307	0.621918	1.65798	-0.195181	0.72385	0.699897
29.6482	0.0938279	0.140749	0.61627	1.10739	1.6371	0.59818	1.65534	-0.221593	0.703407	0.707472
30.1508	0.072972	0.112012	0.577855	1.08514	1.62055	0.579576	1.65989	-0.243244	0.683094	0.71443
30.6533	0.0466733	0.0901975	0.532828	1.05528	1.6141	0.549531	1.65171	-0.276137	0.658022	0.722652
31.1558	0.0300353	0.0628084	0.497071	1.03349	1.59624	0.529358	1.65331	-0.299509	0.637851	0.728653
31.6583	0.00314731	0.0372168	0.449816	0.999066	1.5826	0.499203	1.64475	-0.332572	0.610403	0.735891
32.1608	-0.011843	0.011732	0.413454	0.975067	1.56821	0.472207	1.63807	-0.362459	0.588055	0.741854
32.6633	-0.03602	-0.0176521	0.36778	0.939543	1.54573	0.44583	1.63171	-0.391596	0.560665	0.747253
33.1658	-0.0521972	-0.0414387	0.327595	0.910475	1.53236	0.411572	1.61599	-0.428099	0.534531	0.752816
33.6683	-0.0711832	-0.0739734	0.285977	0.876558	1.5062	0.386818	1.60905	-0.455049	0.50805	0.756887
34.1709	-0.0900491	-0.0969523	0.240888	0.841041	1.48681	0.350367	1.58839	-0.492896	0.47845	0.76072
34.6734	-0.103495	-0.131478	0.202965	0.809333	1.46279	0.321535	1.57498	-0.522806	0.451728	0.764271
35.1759	-0.12441	-0.154986	0.154718	0.768288	1.43356	0.28843	1.55421	-0.556219	0.420449	0.765574
35.6784	-0.134313	-0.190104	0.11755	0.737042	1.41117	0.252381	1.53042	-0.591708	0.391555	0.76831
36.1809	-0.154912	-0.215584	0.0696042	0.693243	1.37552	0.223089	1.51034	-0.619791	0.360189	0.76766
36.6834	-0.164627	-0.249995	0.0295193	0.659369	1.34814	0.182647	1.47764	-0.657676	0.328127	0.76818
37.1859	-0.182236	-0.27864	-0.0151679	0.615988	1.31236	0.15225	1.45407	-0.684745	0.296735	0.766697
37.6884	-0.194822	-0.31147	-0.0602934	0.576776	1.27443	0.113371	1.41773	-0.718802	0.262116	0.763947
38.191	-0.208111	-0.343934	-0.101158	0.535696	1.24003	0.0767604	1.38524	-0.749348	0.229397	0.761745
38.6935	-0.224907	-0.374954	-0.150612	0.490298	1.19292	0.0424201	1.34933	-0.77624	0.193532	0.756184
39.196	-0.234872	-0.411209	-0.189861	0.451118	1.15441	-0.000390055	1.30614	-0.809787	0.158193	0.751951
39.6985	-0.255083	-0.440916	-0.240598	0.40099	1.1043	-0.0332423	1.26963	-0.832038	0.121631	0.74495
40.201	-0.264843	-0.480291	-0.281842	0.36124	1.05502	-0.0771718	1.21911	-0.86323	0.0834991	0.737311
40.7035	-0.286342	-0.509804	-0.330448	0.30933	1.00535	-0.114473	1.17674	-0.886193	0.0455208	0.729393
41.206	-0.299848	-0.551172	-0.376446	0.265802	0.944576	-0.15472	1.12418	-0.910008	0.00529583	0.71852
41.7085	-0.320766	-0.581973	-0.421297	0.214928	0.89163	-0.19924	1.07128	-0.936009	-0.0351803	0.708503
42.2111	-0.341125	-0.624054	-0.472229	0.165393	0.824919	-0.236359	1.01895	-0.952707	-0.0771516	0.69599
42.7136	-0.36135	-0.657642	-0.514488	0.11671	0.761704	-0.285005	0.955697	-0.978448	-0.120353	0.682186
43.2161	-0.389654	-0.699341	-0.567826	0.0611083	0.69412	-0.32448	0.900695	-0.993145	-0.164815	0.669161
43.7186	-0.411385	-0.736884	-0.610641	0.0134966	0.618023	-0.371728	0.83184	-1.01308	-0.210045	0.651457
44.2211	-0.446611	-0.777575	-0.662692	-0.0460469	0.548054	-0.418514	0.768756	-1.03045	-0.258134	0.637027
44.7236	-0.47364	-0.819628	-0.709118	-0.0953643	0.463524	-0.462394	0.69914	-1.04263	-0.305014	0.617407
45.2261	-0.513681	-0.8593	-0.757241	-0.155703	0.384676	-0.5161	0.624989	-1.06227	-0.356828	0.599365
45.7286	-0.549813	-0.905661	-0.808181	-0.209643	0.297958	-0.560528	0.55502	-1.07068	-0.406441	0.58008
46.2312	-0.593099	-0.944912	-0.852284	-0.268291	0.206157	-0.61621	0.471913	-1.08794	-0.460583	0.557344
46.7337	-0.640588	-0.99469	-0.905792	-0.328289	0.118194	-0.667288	0.397128	-1.09887	-0.515024	0.538577
47.2362	-0.68742	-1.03461	-0.94825	-0.384684	0.0164815	-0.720987	0.310096	-1.11033	-0.569963	0.512745
47.7387	-0.74624	-1.08651	-1.00067	-0.449839	-0.0779688	-0.781141	0.225063	-1.12664	-0.630493	0.492389
48.2412	-0.799057	-1.1285	-1.04473	-0.505521	-0.182828	-0.834441	0.137072	-1.1346	-0.686576	0.466561
48.7437	-0.867328	-1.18125	-1.09295	-0.57299	-0.288966	-0.900463	0.0400323	-1.15384	-0.752219	0.44257
49.2462	-0.929702	-1.22683	-1.14063	-0.630659	-0.394029	-0.959374	-0.0510984	-1.16514	-0.812183	0.418657
49.7487	-1.00493	-1.2797	-1.18395	-0.697138	-0.510903	-1.02638	-0.157011	-1.18352	-0.88044	0.391642
50.2513	-1.07971	-1.33025	-1.23469	-0.759137	-0.620117	-1.09575	-0.256801	-1.20408	-0.947566	0.369166
50.7538	-1.16003	-1.38317	-1.27522	-0.822618	-0.74152	-1.16288	-0.366584	-1.22211	-1.01677	0.342528
51.2563	-1.24755	-1.43937	-1.32628	-0.889682	-0.860716	-1.24206	-0.478602	-1.2526	-1.09211	0.320433
51.7588	-1.33236	-1.49259	-1.36762	-0.950569	-0.981694	-1.31379	-0.589567	-1.2764	-1.16307	0.297994
52.2613	-1.42989	-1.55381	-1.41586	-1.02152	-1.11106	-1.39754	-0.711505	-1.3133	-1.24431	0.277533
52.7638	-1.51976	-1.60747	-1.46089	-1.08246	-1.23239	-1.47891	-0.824861	-1.34974	-1.31956	0.261258
53.2663	-1.62264	-1.67196	-1.50479	-1.15489	-1.365	-1.56237	-0.949799	-1.39023	-1.40271	0.246373
53.7688	-1.71862	-1.72647	-1.55393	-1.21935	-1.49061	-1.65301	-1.06846	-1.44091	-1.48392	0.236615
54.2714	-1.82237	-1.79239	-1.59479	-1.29098	-1.61861	-1.73569	-1.1902	-1.48662	-1.56646	0.230691
54.7739	-1.92489	-1.84895	-1.64625	-1.36143	-1.74909	-1.82909	-1.31486	-1.54689	-1.65268	0.227788
55.2764	-2.02686	-1.91532	-1.68798	-1.43142	-1.87055	-1.91404	-1.43228	-1.60255	-1.73513	0.230427
55.7789	-2.13452	-1.97584	-1.73961	-1.50809	-2.00027	-2.00302	-1.55941	-1.66629	-1.82338	0.234336
56.2814	-2.2342	-2.04271	-1.78694	-1.57751	-2.11889	-2.09221	-1.67594	-1.73441	-1.90785	0.242258
56.7839	-2.3435	-2.1091	-1.83809	-1.6583	-2.2403	-2.17479	-1.79975	-1.79958	-1.99543	0.251072
57.2864	-2.44181	-2.17723	-1.894	-1.72954	-2.35897	-2.26567	-1.91902	-1.87688	-2.08289	0.261092
57.7889	-2.54826	-2.25057	-1.94625	-1.8112	-2.46928	-2.34579	-2.03592	-1.94646	-2.16922	0.271712
58.2915	-2.6463	-2.32079	-2.01029	-1.8867	-2.58523	-2.433	-2.15762	-2.02618	-2.25826	0.281696
58.794	-2.74612	-2.40067	-2.06656	-1.96662	-2.6882	-2.51576	-2.26877	-2.10392	-2.34458	0.291686
59.2965	-2.84387	-2.4735	-2.13531	-2.04755	-2.7951	-2.59637	-2.38841	-2.18168	-2.43272	0.300142
59.799	-2.93531	-2.55822	-2.19815	-2.12505	-2.89572	-2.68265	-2.49799	-2.26715	-2.52003	0.308349
60.3015	-3.03101	-2.63401	-2.26748	-2.21053	-2.99039	-2.75923	-2.6105	-2.34435	-2.60594	0.314442
60.804	-3.11469	-2.72137	-2.33749	-2.28708	-3.08881	-2.84504	-2.72122	-2.43237	-2.69351	0.320331
61.3065	-3.20525	-2.80053	-2.40505	-2.37456	-3.17464	-2.92317	-2.82512	-2.51371	-2.77775	0.324119
61.809	-3.28332	-2.88849	-2.48026	-2.45279	-3.26617	-3.00412	-2.93528	-2.59887	-2.86366	0.327222
62.3116	-3.36571	-2.97128	-2.54643	-2.5393	-3.34947	-3.08691	-3.03351	-2.68665	-2.94741	0.329371
62.8141	-3.44048	-3.05824	-2.62281	-2.62151	-3.4305	-3.16296	-3.1382	-2.76816	-3.03036	0.329569
63.3166	-3.51327	-3.14446	-2.68955	-2.70519	-3.51384	-3.24811	-3.23493	-2.8593	-3.11358	0.330583
63.8191	-3.58603	-3.2294	-2.76266	-2.79196	-3.58663	-3.32382	-3.33024	-2.94104	-3.19397	0.328675
64.3216	-3.65034	-3.31824	-2.83145	-2.87288	-3.66668	-3.40623	-3.42662	-3.02968	-3.27526	0.328415
64.8241	-3.72088	-3.40078	-2.89852	-2.96268	-3.73743	-3.48607	-3.51279	-3.1156	-3.35434	0.325992
65.3266	-3.77998	-3.49083	-2.96876	-3.04265	-3.80953	-3.56316	-3.60546	-3.19853	-3.43236	0.324051
65.8291	-3.84702	-3.57112	-3.0298	-3.1325	-3.88188	-3.64691	-3.68614	-3.28786	-3.5104	0.322452
66.3317	-3.90479	-3.6605	-3.09872	-3.2139	-3.94597	-3.72116	-3.76993	-3.36713	-3.58526	0.319071
66.8342	-3.96689	-3.73899	-3.15604	-3.30077	-4.01731	-3.804	-3.84822	-3.45462	-3.66086	0.318355
67.3367	-4.02592	-3.82571	-3.22004	-3.38494	-4.07825	-3.88006	-3.92046	-3.53469	-3.73376	0.314861
67.8392	-4.08248	-3.90285	-3.27636	-3.46708	-4.143	-3.9573	-3.99562	-3.61535	-3.805	0.313951
68.3417	-4.14291	-3.98509	-3.33285	-3.55333	-4.20503	-4.03679	-4.05812	-3.69769	-3.87648	0.311986
68.8442	-4.19465	-4.06105	-3.38919	-3.63084	-4.261	-4.10814	-4.12585	-3.77119	-3.94274	0.310013
69.3467	-4.25427	-4.13734	-3.43789	-3.71644	-4.32281	-4.18738	-4.18274	-3.85208	-4.01137	0.310173
69.8492	-4.30294	-4.2117	-3.49264	-3.79078	-4.37348	-4.25654	-4.23879	-3.92221	-4.07364	0.307702
70.3518	-4.35836	-4.2811	-3.53543	-3.87202	-4.42943	-4.32961	-4.29234	-3.99579	-4.13676	0.30904
70.8543	-4.40564	-4.35275	-3.58517	-3.94472	-4.47953	-4.39943	-4.33621	-4.06563	-4.19614	0.307804
71.3568	-4.45398	-4.41479	-3.6247	-4.0184	-4.52574	-4.46333	-4.38446	-4.12905	-4.25181	0.308829
71.8593	-4.50034	-4.48193	-3.66607	-4.08963	-4.57536	-4.53184	-4.41953	-4.19683	-4.30769	0.310159
72.3618	-4.54037	-4.53649	-3.70372	-4.15415	-4.61367	-4.58832	-4.45795	-4.25214	-4.35585	0.310374
72.8643	-4.58426	-4.59686	-3.73518	-4.22204	-4.65769	-4.64954	-4.48815	-4.31205	-4.40572	0.314026
73.3668	-4.61645	-4.64395	-3.76976	-4.27757	-4.69292	-4.70193	-4.51367	-4.36288	-4.44739	0.314382
73.8693	-4.65454	-4.69514	-3.79203	-4.3385	-4.72632	-4.75069	-4.53968	-4.40994	-4.48835	0.318911
74.3719	-4.68012	-4.73464	-3.82005	-4.38618	-4.76012	-4.79891	-4.55347	-4.45652	-4.52375	0.32072
74.8744	-4.70839	-4.77442	-3.83517	-4.4361	-4.78317	-4.83457	-4.57197	-4.49051	-4.55429	0.324836
75.3769	-4.72798	-4.80586	-3.85257	-4.47665	-4.81159	-4.87359	-4.57815	-4.52824	-4.58183	0.328466
75.8794	-4.74323	-4.83251	-3.86208	-4.51246	-4.82888	-4.89897	-4.5848	-4.55263	-4.60194	0.331874
76.3819	-4.75577	-4.85489	-3.86621	-4.54505	-4.84623	-4.92232	-4.58636	-4.57562	-4.61906	0.336599
76.8844	-4.75665	-4.86726	-3.86956	-4.56554	-4.86062	-4.93897	-4.57942	-4.59269	-4.62884	0.339611
77.3869	-4.75933	-4.87904	-3.86022	-4.58739	-4.86522	-4.9437	-4.57493	-4.59867	-4.63356	0.344503
77.8894	-4.7464	-4.87659	-3.85436	-4.593	-4.8736	-4.9485	-4.55631	-4.6059	-4.63183	0.347256
78.392	-4.73552	-4.87576	-3.83311	-4.60007	-4.86858	-4.93649	-4.5406	-4.59729	-4.62343	0.35194
78.8945	-4.71019	-4.85845	-3.81367	-4.59182	-4.86427	-4.92324	-4.51337	-4.58881	-4.60798	0.354312
79.397	-4.68236	-4.84283	-3.78205	-4.58025	-4.85262	-4.89759	-4.48157	-4.56906	-4.58604	0.358765
79.8995	-4.64538	-4.81089	-3.74532	-4.55844	-4.83154	-4.86196	-4.44619	-4.5406	-4.55504	0.360948
80.402	-4.59872	-4.77844	-3.70316	-4.52593	-4.81087	-4.82229	-4.39726	-4.5094	-4.51826	0.364767
80.9045	-4.54924	-4.73208	-3.64785	-4.48933	-4.77423	-4.76496	-4.34998	-4.46161	-4.47116	0.367479
81.407	-4.48405	-4.68117	-3.59289	-4.4358	-4.73736	-4.70654	-4.2865	-4.41404	-4.41729	0.369808
81.9095	-4.41971	-4.62031	-3.52053	-4.38172	-4.68801	-4.63144	-4.22166	-4.3507	-4.35426	0.373544
82.4121	-4.338	-4.54995	-3.44943	-4.30889	-4.62892	-4.54922	-4.14627	-4.28134	-4.2815	0.373978
82.9146	-4.25599	-4.47413	-3.36313	-4.23434	-4.56565	-4.45868	-4.06056	-4.20451	-4.20212	0.377939
83.4171	-4.16014	-4.38416	-3.27338	-4.14453	-4.48416	-4.35204	-3.97254	-4.11237	-4.11041	0.37726
83.9196	-4.05852	-4.2926	-3.17566	-4.04763	-4.40088	-4.24397	-3.86727	-4.01961	-4.01327	0.379409
84.4221	-3.94987	-4.18375	-3.06714	-3.94244	-4.30087	-4.11739	-3.76246	-3.90886	-3.9041	0.37896
84.9246	-3.82859	-4.07561	-2.95843	-3.82359	-4.19188	-3.98764	-3.64183	-3.79566	-3.7879	0.377628
85.4271	-3.70665	-3.94945	-2.83376	-3.70323	-4.07538	-3.8465	-3.51609	-3.67151	-3.66282	0.3777
85.9296	-3.56771	-3.82422	-2.71248	-3.56532	-3.94093	-3.69389	-3.3831	-3.53648	-3.52802	0.373188
86.4322	-3.43066	-3.68297	-2.57598	-3.42905	-3.80492	-3.53979	-3.23625	-3.40052	-3.38752	0.372241
86.9347	-3.27743	-3.54081	-2.44021	-3.27666	-3.65061	-3.36864	-3.09005	-3.24811	-3.23656	0.366548
87.4372	-3.12363	-3.38701	-2.29593	-3.12407	-3.49044	-3.19892	-2.92666	-3.09801	-3.08058	0.362392
87.9397	-2.95968	-3.22888	-2.14559	-2.96201	-3.32118	-3.01611	-2.76409	-2.93571	-2.91666	0.357192
88.4422	-2.78929	-3.06495	-1.99584	-2.79443	-3.13681	-2.82832	-2.5903	-2.76973	-2.74621	0.349081
88.9447	-2.61717	-2.89271	-1.83398	-2.6264	-2.95231	-2.63811	-2.41012	-2.60275	-2.57169	0.344068
89.4472	-2.43288	-2.72075	-1.67911	-2.44769	-2.7502	-2.43479	-2.22948	-2.42444	-2.38992	0.333516
89.9497	-2.25359	-2.53724	-1.51155	-2.27585	-2.54717	-2.23657	-2.0355	-2.2533	-2.20635	0.32684
90.4523	-2.06033	-2.35912	-1.35132	-2.0921	-2.33532	-2.02534	-1.84772	-2.07142	-2.01783	0.316387
90.9548	-1.87398	-2.16808	-1.18469	-1.91769	-2.11421	-1.81692	-1.64779	-1.89512	-1.82731	0.306752
91.4573	-1.6777	-1.98558	-1.02027	-1.73588	-1.89627	-1.60554	-1.45149	-1.71865	-1.63642	0.298229
91.9598	-1.48503	-1.7914	-0.85978	-1.56053	-1.66475	-1.38864	-1.25295	-1.53998	-1.44288	0.286546
92.4623	-1.29108	-1.60638	-0.695013	-1.38672	-1.43984	-1.18038	-1.0498	-1.37322	-1.2528	0.280684
92.9648	-1.09471	-1.41353	-0.543062	-1.21358	-1.20868	-0.962756	-0.855398	-1.20053	-1.06153	0.269963
93.4673	-0.906512	-1.228	-0.384082	-1.05159	-0.977072	-0.75679	-0.651496	-1.043	-0.874818	0.267356
93.9698	-0.711139	-1.04056	-0.240647	-0.885536	-0.752554	-0.548379	-0.459514	-0.886211	-0.690568	0.26161
94.4724	-0.529818	-0.856786	-0.0939423	-0.736544	-0.52031	-0.344606	-0.262572	-0.737536	-0.510264	0.263366
94.9749	-0.341254	-0.677947	0.041672	-0.583241	-0.301538	-0.151246	-0.0709745	-0.602069	-0.335825	0.266478
95.4774	-0.166449	-0.498488	0.171722	-0.446595	-0.0782587	0.0455312	0.114293	-0.466315	-0.16557	0.27374
95.9799	0.0100637	-0.33029	0.298974	-0.310724	0.137773	0.224438	0.303455	-0.350903	-0.00215162	0.287765
96.4824	0.178583	-0.157807	0.411634	-0.185403	0.346071	0.405662	0.477451	-0.235523	0.155083	0.301416
96.9849	0.339882	-0.000924174	0.52797	-0.069084	0.557454	0.573281	0.657555	-0.13591	0.306278	0.324885
97.4874	0.500845	0.16204	0.625796	0.0449726	0.752293	0.732439	0.82352	-0.0460882	0.449477	0.345838
97.9899	0.644578	0.305598	0.727242	0.141634	0.950808	0.888695	0.98648	0.0390831	0.585515	0.374867
98.4925	0.796	0.461332	0.812505	0.24374	1.13398	1.0242	1.14381	0.104157	0.714966	0.401899
98.995	0.943235	0.614263	0.901006	0.335935	1.32813	1.16685	1.3038	0.172067	0.845661	0.435154
99.4975	1.0455	0.709588	0.981776	0.40223	1.50448	1.30075	1.43819	0.224001	0.950813	0.472659
100	1.04075	0.702146	1.00443	0.398038	1.53408	1.37008	1.44671	0.252011	0.968529	0.481969

## Sheet: M1b_LeftLeg_NW
StancePhase	NDevL_Meas1	NDevL_Meas2	NDevL_Meas3	NDevL_Meas4	NDevL_Meas5	NDevL_Meas6	NDevL_Meas7	NDevL_Meas8	NDevL_Mean	NDevL_SD
0	-3.59677	-3.49903	-3.5548	-4.08984	-3.68801	-4.03672	-3.69711	-3.87069	-3.75412	0.221468
0.502513	-3.51549	-3.42419	-3.51605	-4.04127	-3.63519	-3.99511	-3.62574	-3.83562	-3.69858	0.231639
1.00503	-3.43941	-3.35242	-3.43896	-3.99813	-3.56674	-3.90533	-3.54819	-3.75608	-3.62566	0.235322
1.50754	-3.35362	-3.27583	-3.38352	-3.94428	-3.49935	-3.84049	-3.46557	-3.69928	-3.55774	0.242837
2.01005	-3.28188	-3.20975	-3.31484	-3.90535	-3.44139	-3.76036	-3.39501	-3.626	-3.49182	0.247274
2.51256	-3.18912	-3.1259	-3.24926	-3.84615	-3.36407	-3.68635	-3.30365	-3.55817	-3.41533	0.255534
3.01508	-3.11415	-3.05984	-3.1857	-3.80461	-3.30363	-3.61311	-3.22838	-3.4903	-3.34997	0.26168
3.51759	-3.02317	-2.97327	-3.11162	-3.74691	-3.23002	-3.52857	-3.14045	-3.41037	-3.27055	0.268979
4.0201	-2.94227	-2.90603	-3.05349	-3.69871	-3.1592	-3.46078	-3.05518	-3.34651	-3.20277	0.276475
4.52261	-2.85858	-2.82007	-2.97669	-3.64667	-3.09546	-3.37429	-2.97608	-3.26327	-3.12639	0.283448
5.02513	-2.77161	-2.75001	-2.91965	-3.59037	-3.01656	-3.30279	-2.88301	-3.19447	-3.05356	0.29036
5.52764	-2.69676	-2.66749	-2.84751	-3.54432	-2.95668	-3.22429	-2.80904	-3.11814	-2.98303	0.298174
6.03015	-2.60717	-2.59327	-2.78661	-3.48212	-2.88094	-3.14326	-2.71729	-3.03884	-2.90619	0.303185
6.53266	-2.53856	-2.51579	-2.72404	-3.43838	-2.81442	-3.07424	-2.64006	-2.97119	-2.83959	0.31172
7.03518	-2.45224	-2.4368	-2.65744	-3.37499	-2.7498	-2.98774	-2.55816	-2.88569	-2.76286	0.315401
7.53769	-2.38521	-2.36458	-2.60422	-3.32797	-2.67422	-2.92003	-2.47328	-2.81871	-2.69603	0.322836
8.0402	-2.30801	-2.28135	-2.53477	-3.26818	-2.61653	-2.8382	-2.40206	-2.73726	-2.62329	0.326935
8.54271	-2.23899	-2.2134	-2.48603	-3.21351	-2.54055	-2.76277	-2.31398	-2.66188	-2.55389	0.331193
9.04523	-2.17411	-2.12776	-2.41978	-3.15968	-2.47831	-2.69167	-2.24643	-2.59048	-2.48603	0.336901
9.54774	-2.10313	-2.06235	-2.36929	-3.09668	-2.41185	-2.60833	-2.16497	-2.50639	-2.41538	0.337354
10.0503	-2.04987	-1.97716	-2.31183	-3.04755	-2.3395	-2.544	-2.09322	-2.44088	-2.3505	0.344148
10.5528	-1.98092	-1.9124	-2.25597	-2.97966	-2.28234	-2.4621	-2.025	-2.35728	-2.28196	0.342015
11.0553	-1.93529	-1.83084	-2.20895	-2.93099	-2.20679	-2.39508	-1.94821	-2.28805	-2.21802	0.347938
11.5578	-1.87445	-1.76509	-2.14906	-2.86399	-2.14902	-2.32437	-1.89104	-2.21464	-2.15396	0.345455
12.0603	-1.83164	-1.68996	-2.10908	-2.81102	-2.08212	-2.25006	-1.81685	-2.13713	-2.09098	0.348368
12.5628	-1.78407	-1.62229	-2.05061	-2.75004	-2.01595	-2.19119	-1.76233	-2.07468	-2.03139	0.347522
13.0653	-1.74123	-1.55526	-2.01135	-2.69023	-1.96145	-2.11533	-1.70033	-1.99483	-1.97125	0.346265
13.5678	-1.70852	-1.48572	-1.96036	-2.63717	-1.89082	-2.05971	-1.64217	-1.93495	-1.91493	0.347821
14.0704	-1.66651	-1.42706	-1.91649	-2.5718	-1.84064	-1.993	-1.59555	-1.8637	-1.85934	0.342831
14.5729	-1.64597	-1.35682	-1.87574	-2.52453	-1.77742	-1.9322	-1.53583	-1.79812	-1.80583	0.346065
15.0754	-1.60895	-1.30543	-1.82614	-2.45832	-1.72155	-1.87967	-1.49864	-1.74063	-1.75492	0.339275
15.5779	-1.59501	-1.23659	-1.79323	-2.41206	-1.67248	-1.81452	-1.44616	-1.67025	-1.70504	0.342361
16.0804	-1.56811	-1.19039	-1.74165	-2.3508	-1.611	-1.77059	-1.40903	-1.6209	-1.65781	0.336359
16.5829	-1.5552	-1.12562	-1.71042	-2.30093	-1.57042	-1.71063	-1.37125	-1.55521	-1.61246	0.337374
17.0854	-1.54156	-1.08216	-1.66302	-2.24863	-1.51388	-1.66506	-1.33004	-1.50362	-1.5685	0.334267
17.5879	-1.52688	-1.02409	-1.62731	-2.19342	-1.47053	-1.61884	-1.30612	-1.45111	-1.52729	0.332368
18.0905	-1.52564	-0.981227	-1.58864	-2.15026	-1.4282	-1.56743	-1.26569	-1.39303	-1.48751	0.332796
18.593	-1.51037	-0.931846	-1.54603	-2.09199	-1.37844	-1.53371	-1.24701	-1.35241	-1.44898	0.328709
19.0955	-1.51686	-0.888316	-1.51602	-2.05437	-1.34788	-1.48275	-1.21648	-1.29417	-1.41461	0.331635
19.598	-1.50521	-0.848499	-1.46931	-1.99821	-1.30009	-1.45175	-1.19438	-1.25564	-1.37789	0.327272
20.1005	-1.51309	-0.80419	-1.44328	-1.96079	-1.27007	-1.41147	-1.17834	-1.20752	-1.34859	0.330841
20.603	-1.50966	-0.773445	-1.39874	-1.9121	-1.23517	-1.37489	-1.15174	-1.1628	-1.31482	0.328304
21.1055	-1.51395	-0.729433	-1.37038	-1.87073	-1.1986	-1.34875	-1.14558	-1.1283	-1.28822	0.33099
21.608	-1.52077	-0.70601	-1.33384	-1.83217	-1.17754	-1.30826	-1.12158	-1.07905	-1.2599	0.331396
22.1106	-1.52016	-0.664287	-1.29923	-1.78619	-1.1396	-1.28917	-1.11525	-1.05103	-1.23311	0.332771
22.6131	-1.53523	-0.645602	-1.27245	-1.75631	-1.12212	-1.25446	-1.10199	-1.00703	-1.2119	0.335773
23.1156	-1.53235	-0.608566	-1.23258	-1.70893	-1.09418	-1.23187	-1.08875	-0.974911	-1.18402	0.336692
23.6181	-1.55032	-0.591801	-1.21211	-1.68295	-1.07039	-1.21042	-1.08728	-0.943709	-1.16862	0.340889
24.1206	-1.54996	-0.561617	-1.17224	-1.63951	-1.05667	-1.18098	-1.06935	-0.904202	-1.14182	0.342749
24.6231	-1.56463	-0.54437	-1.15163	-1.61186	-1.02801	-1.16998	-1.07201	-0.883027	-1.12819	0.346586
25.1256	-1.57074	-0.522379	-1.11803	-1.5769	-1.02033	-1.14075	-1.05795	-0.843314	-1.1063	0.350173
25.6281	-1.57807	-0.503193	-1.09189	-1.54416	-0.997534	-1.12973	-1.05503	-0.821694	-1.09016	0.352978
26.1307	-1.59126	-0.48951	-1.06787	-1.51885	-0.984178	-1.11056	-1.05137	-0.791756	-1.07567	0.357904
26.6332	-1.59115	-0.468168	-1.03523	-1.48155	-0.974364	-1.09189	-1.03968	-0.762117	-1.05552	0.360166
27.1357	-1.60799	-0.461582	-1.01899	-1.46298	-0.952958	-1.08491	-1.04444	-0.744168	-1.04725	0.365131
27.6382	-1.60405	-0.439085	-0.983908	-1.42519	-0.950894	-1.06142	-1.02991	-0.709473	-1.02549	0.367779
28.1407	-1.61863	-0.437276	-0.969617	-1.40781	-0.930541	-1.0585	-1.03418	-0.695435	-1.019	0.37146
28.6432	-1.61581	-0.415525	-0.938563	-1.37488	-0.924024	-1.04021	-1.0262	-0.66593	-1.00014	0.375086
29.1457	-1.62258	-0.415555	-0.920006	-1.35342	-0.914274	-1.03105	-1.0223	-0.645599	-0.990598	0.376864
29.6482	-1.62423	-0.396784	-0.897755	-1.32892	-0.897583	-1.0245	-1.02494	-0.628027	-0.977843	0.381412
30.1508	-1.62071	-0.395734	-0.872213	-1.3011	-0.896931	-1.00697	-1.01352	-0.59949	-0.963335	0.381336
30.6533	-1.62646	-0.381874	-0.858795	-1.28479	-0.876907	-1.00807	-1.02173	-0.589951	-0.956071	0.386183
31.1558	-1.61434	-0.377473	-0.828734	-1.25247	-0.874058	-0.990116	-1.01112	-0.561459	-0.938722	0.38478
31.6583	-1.62004	-0.369581	-0.819367	-1.24029	-0.86184	-0.988079	-1.01535	-0.549325	-0.932984	0.388934
32.1608	-1.60406	-0.360685	-0.790854	-1.20834	-0.848312	-0.979136	-1.0138	-0.530662	-0.916982	0.387213
32.6633	-1.60389	-0.358603	-0.778918	-1.19448	-0.846223	-0.967324	-1.00884	-0.509513	-0.908474	0.389345
33.1658	-1.58908	-0.3454	-0.757759	-1.16802	-0.825805	-0.968254	-1.01676	-0.50179	-0.896609	0.388543
33.6683	-1.57854	-0.347715	-0.738931	-1.14798	-0.824425	-0.950757	-1.00641	-0.476028	-0.883848	0.387327
34.1709	-1.56739	-0.3316	-0.72696	-1.12949	-0.808614	-0.952639	-1.01585	-0.470488	-0.875379	0.388269
34.6734	-1.54563	-0.335915	-0.701896	-1.10239	-0.797391	-0.939753	-1.00925	-0.450767	-0.860374	0.383318
35.1759	-1.5366	-0.319082	-0.695763	-1.0903	-0.792002	-0.932847	-1.01101	-0.43784	-0.85193	0.385602
35.6784	-1.50681	-0.322552	-0.669641	-1.05928	-0.771215	-0.930133	-1.01381	-0.430029	-0.837933	0.378077
36.1809	-1.49513	-0.307386	-0.662867	-1.04864	-0.769557	-0.913726	-1.00566	-0.409264	-0.82653	0.379795
36.6834	-1.46275	-0.30736	-0.642074	-1.01906	-0.749886	-0.916001	-1.01442	-0.408374	-0.81499	0.37194
37.1859	-1.44296	-0.295799	-0.629083	-1.00419	-0.740337	-0.898912	-1.00274	-0.388941	-0.800371	0.370702
37.6884	-1.41271	-0.290425	-0.617128	-0.980607	-0.730515	-0.89539	-1.00765	-0.384322	-0.789843	0.364525
38.191	-1.3816	-0.283428	-0.596712	-0.958045	-0.709813	-0.886619	-1.001	-0.375556	-0.774098	0.359014
38.6935	-1.35494	-0.272077	-0.591957	-0.941686	-0.706545	-0.871886	-0.994506	-0.36197	-0.761946	0.354972
39.196	-1.31337	-0.26936	-0.567992	-0.911991	-0.683513	-0.871081	-0.995247	-0.363738	-0.747036	0.34561
39.6985	-1.28776	-0.252753	-0.564621	-0.899969	-0.675241	-0.850524	-0.978641	-0.346836	-0.732043	0.342518
40.201	-1.24028	-0.252838	-0.54357	-0.867346	-0.660667	-0.848161	-0.980304	-0.349705	-0.717859	0.33092
40.7035	-1.2107	-0.232859	-0.535211	-0.854151	-0.640859	-0.832217	-0.962115	-0.340211	-0.70104	0.327124
41.206	-1.16326	-0.233422	-0.522004	-0.824096	-0.635132	-0.819307	-0.955018	-0.335246	-0.685936	0.314944
41.7085	-1.12507	-0.212626	-0.505706	-0.804503	-0.609842	-0.812485	-0.942702	-0.33786	-0.668849	0.309368
42.2111	-1.08198	-0.211051	-0.500592	-0.780754	-0.602544	-0.789747	-0.922587	-0.325885	-0.651893	0.297564
42.7136	-1.0337	-0.192027	-0.478659	-0.7526	-0.583516	-0.785801	-0.915286	-0.334399	-0.634498	0.28977
43.2161	-0.9955	-0.186055	-0.477015	-0.735057	-0.565423	-0.762781	-0.887011	-0.325114	-0.616745	0.278907
43.7186	-0.939799	-0.170783	-0.455539	-0.700383	-0.556636	-0.751036	-0.876113	-0.328781	-0.597384	0.268614
44.2211	-0.903178	-0.159075	-0.45077	-0.685128	-0.530347	-0.73608	-0.848963	-0.330625	-0.580521	0.25932
44.7236	-0.845682	-0.148451	-0.435779	-0.649056	-0.523449	-0.712373	-0.825976	-0.325181	-0.558244	0.246333
45.2261	-0.80544	-0.130942	-0.423481	-0.630448	-0.500431	-0.703839	-0.804973	-0.336437	-0.541999	0.238917
45.7286	-0.75184	-0.124586	-0.417157	-0.598399	-0.484346	-0.67473	-0.769406	-0.328322	-0.518598	0.223915
46.2312	-0.703878	-0.102533	-0.397935	-0.572145	-0.471795	-0.662574	-0.750655	-0.33866	-0.500022	0.217536
46.7337	-0.656977	-0.0988999	-0.397285	-0.546925	-0.445471	-0.638453	-0.710558	-0.338064	-0.479079	0.202652
47.2362	-0.600617	-0.0745844	-0.376452	-0.512468	-0.438031	-0.614542	-0.684965	-0.338914	-0.455072	0.195482
47.7387	-0.55885	-0.0713481	-0.375285	-0.49283	-0.411616	-0.598759	-0.649624	-0.348829	-0.438393	0.183323
48.2412	-0.497241	-0.0474899	-0.359603	-0.453769	-0.397426	-0.565224	-0.611558	-0.341812	-0.409265	0.174439
48.7437	-0.455512	-0.0420731	-0.352509	-0.435201	-0.380474	-0.550506	-0.583104	-0.354419	-0.394225	0.166072
49.2462	-0.393951	-0.0210957	-0.345975	-0.397476	-0.354582	-0.517443	-0.535902	-0.349074	-0.364437	0.157358
49.7487	-0.346439	-0.0112374	-0.331767	-0.374771	-0.344789	-0.493314	-0.507598	-0.353189	-0.345388	0.15164
50.2513	-0.289603	0.00537399	-0.333089	-0.343574	-0.314514	-0.4682	-0.460859	-0.356345	-0.320101	0.146714
50.7538	-0.233089	0.0210284	-0.315523	-0.313788	-0.299989	-0.431733	-0.423834	-0.348203	-0.293141	0.14273
51.2563	-0.182705	0.0329483	-0.318875	-0.290874	-0.276193	-0.411583	-0.385141	-0.35605	-0.273559	0.142862
51.7588	-0.118548	0.054258	-0.304212	-0.255052	-0.248852	-0.370479	-0.337394	-0.342372	-0.240331	0.142807
52.2613	-0.0726278	0.0621272	-0.302826	-0.237894	-0.233284	-0.345104	-0.306089	-0.343658	-0.22242	0.144903
52.7638	-0.00617892	0.0872987	-0.295805	-0.200623	-0.198061	-0.310094	-0.255216	-0.334058	-0.189092	0.151883
53.2663	0.0398297	0.0925762	-0.286146	-0.183893	-0.1813	-0.273205	-0.223788	-0.321286	-0.167152	0.152668
53.7688	0.10205	0.118829	-0.28681	-0.150939	-0.150501	-0.247602	-0.180702	-0.317939	-0.139202	0.165726
54.2714	0.152727	0.12379	-0.270493	-0.129491	-0.122788	-0.204125	-0.142458	-0.294867	-0.110963	0.166504
54.7739	0.206434	0.148408	-0.273704	-0.104747	-0.10196	-0.181175	-0.111957	-0.29005	-0.0885938	0.180325
55.2764	0.263677	0.155827	-0.255898	-0.0764595	-0.0643843	-0.142997	-0.0679536	-0.267718	-0.0569882	0.18518
55.7789	0.308844	0.176928	-0.253935	-0.0598712	-0.0458345	-0.113692	-0.0449199	-0.251894	-0.0355468	0.194621
56.2814	0.370457	0.18935	-0.239482	-0.0268555	-0.00894161	-0.0881704	-0.00357897	-0.237436	-0.00558204	0.205342
56.7839	0.411003	0.206217	-0.226377	-0.0145099	0.0197142	-0.051395	0.0218936	-0.209575	0.0196212	0.209509
57.2864	0.471619	0.225154	-0.216287	0.0179643	0.048439	-0.0344403	0.0524011	-0.199335	0.0456895	0.223458
57.7889	0.513152	0.238195	-0.191222	0.0316961	0.0905822	0.00128598	0.0858425	-0.168544	0.0751234	0.225663
58.2915	0.567067	0.263514	-0.181706	0.058067	0.115971	0.0206457	0.10539	-0.152369	0.0995725	0.23793
58.794	0.613802	0.273973	-0.14924	0.0775184	0.162748	0.0458516	0.143127	-0.128929	0.129856	0.242278
59.2965	0.658014	0.303829	-0.133839	0.0949836	0.197074	0.0741621	0.160164	-0.101147	0.156655	0.249607
59.799	0.710411	0.313528	-0.100799	0.120849	0.238122	0.0884315	0.19316	-0.0863063	0.184674	0.257514
60.3015	0.746185	0.344993	-0.0742466	0.130874	0.287434	0.121281	0.217367	-0.0521	0.215223	0.260542
60.804	0.800601	0.356086	-0.0452471	0.159799	0.323093	0.13401	0.240122	-0.0372407	0.241403	0.270061
61.3065	0.832711	0.386029	-0.00672033	0.167304	0.380354	0.160907	0.273966	-0.00775733	0.273349	0.27213
61.809	0.883278	0.400527	0.0186954	0.193684	0.421255	0.181888	0.290209	0.0162299	0.300721	0.280312
62.3116	0.917342	0.426352	0.0648067	0.204373	0.474184	0.197416	0.327229	0.0349989	0.330838	0.284293
62.8141	0.959061	0.445535	0.0915003	0.223379	0.528703	0.22693	0.347066	0.0678368	0.361251	0.289983
63.3166	0.998422	0.465714	0.137868	0.240631	0.573459	0.236569	0.378454	0.0808537	0.388996	0.296331
63.8191	1.02982	0.489697	0.171515	0.250804	0.637566	0.265212	0.409574	0.112714	0.420862	0.300696
64.3216	1.07366	0.504033	0.211976	0.27381	0.682688	0.27974	0.432935	0.130331	0.448647	0.308259
64.8241	1.09751	0.531627	0.254988	0.277833	0.744012	0.298161	0.47402	0.151564	0.478714	0.313082
65.3266	1.14121	0.541196	0.287988	0.302001	0.800113	0.322422	0.496135	0.178334	0.508675	0.321044
65.8291	1.16298	0.57008	0.337544	0.305206	0.851637	0.330904	0.538524	0.189002	0.535735	0.327113
66.3317	1.20056	0.576839	0.366698	0.324584	0.9187	0.358605	0.569442	0.218456	0.566735	0.335727
66.8342	1.22544	0.603999	0.416057	0.331981	0.966393	0.36656	0.605446	0.227782	0.592957	0.34305
67.3367	1.25281	0.610155	0.447396	0.342376	1.03328	0.386497	0.64931	0.248589	0.621302	0.352852
67.8392	1.28294	0.632477	0.489623	0.355804	1.08881	0.402386	0.679406	0.264853	0.649537	0.361793
68.3417	1.30016	0.639799	0.527263	0.356909	1.14552	0.409676	0.730481	0.27198	0.672723	0.372696
68.8442	1.33339	0.654712	0.559089	0.373887	1.21229	0.431814	0.762628	0.29333	0.702642	0.384158
69.3467	1.34452	0.663978	0.602096	0.369286	1.26086	0.432506	0.810159	0.292632	0.722005	0.395689
69.8492	1.37548	0.669973	0.625442	0.38417	1.32931	0.450314	0.851781	0.308321	0.749349	0.410196
70.3518	1.38626	0.680652	0.667821	0.379202	1.3807	0.454632	0.889154	0.309786	0.768525	0.422459
70.8543	1.409	0.677532	0.687964	0.386025	1.43835	0.459056	0.93923	0.310558	0.788465	0.439386
71.3568	1.42345	0.687792	0.721732	0.384657	1.49882	0.470233	0.968974	0.317197	0.809107	0.453242
71.8593	1.43446	0.676593	0.743244	0.380118	1.54344	0.462518	1.01763	0.30409	0.820261	0.471152
72.3618	1.45246	0.683624	0.762696	0.382541	1.60605	0.472796	1.0476	0.308021	0.839474	0.487351
72.8643	1.45229	0.666235	0.785767	0.367524	1.64686	0.462522	1.08361	0.2905	0.844413	0.505105
73.3668	1.46941	0.666808	0.790264	0.369772	1.69788	0.460485	1.11794	0.2803	0.856607	0.523456
73.8693	1.46209	0.645344	0.809723	0.348576	1.74341	0.454963	1.13724	0.265649	0.858375	0.540799
74.3719	1.47161	0.636442	0.803187	0.344366	1.77635	0.436687	1.17046	0.237361	0.859559	0.560116
74.8744	1.46212	0.612559	0.810775	0.322054	1.82276	0.432735	1.17784	0.22233	0.857897	0.577268
75.3769	1.45828	0.591965	0.798218	0.305852	1.84385	0.405195	1.19774	0.18271	0.847976	0.596072
75.8794	1.44934	0.566305	0.786773	0.285172	1.87718	0.391775	1.20022	0.156035	0.8391	0.613081
76.3819	1.4299	0.533015	0.770152	0.254855	1.89609	0.364965	1.19703	0.114714	0.82009	0.630286
76.8844	1.41997	0.504923	0.737177	0.234442	1.90605	0.333971	1.19529	0.0679603	0.799974	0.64674
77.3869	1.38685	0.459264	0.71331	0.192158	1.9226	0.309941	1.16873	0.0267137	0.772445	0.661785
77.8894	1.37035	0.426822	0.66177	0.167031	1.91213	0.263949	1.15462	-0.0377513	0.739865	0.676879
78.392	1.32799	0.370228	0.623675	0.117804	1.9142	0.234064	1.11244	-0.0874947	0.701613	0.68967
78.8945	1.29779	0.330592	0.559575	0.0818543	1.89399	0.18301	1.07487	-0.159596	0.657761	0.702413
79.397	1.25032	0.26512	0.500418	0.0306512	1.86939	0.13627	1.02418	-0.228396	0.605994	0.713283
79.8995	1.20119	0.215123	0.428659	-0.0202661	1.84373	0.0865713	0.958144	-0.301174	0.551496	0.722661
80.402	1.14969	0.142892	0.345732	-0.0714022	1.79248	0.0204274	0.897896	-0.390908	0.485851	0.732008
80.9045	1.08055	0.0798323	0.266786	-0.137363	1.75302	-0.0321404	0.808367	-0.467698	0.418919	0.737405
81.407	1.02197	0.00255263	0.162989	-0.19047	1.68621	-0.109659	0.729943	-0.569463	0.341759	0.745013
81.9095	0.935955	-0.0750747	0.0725335	-0.26747	1.62067	-0.175984	0.627117	-0.659959	0.259724	0.746914
82.4121	0.864303	-0.156458	-0.045419	-0.327516	1.54718	-0.25495	0.522408	-0.762676	0.173359	0.751546
82.9146	0.766768	-0.248537	-0.153524	-0.409577	1.45302	-0.341578	0.412605	-0.872064	0.0758889	0.751534
83.4171	0.676223	-0.334012	-0.278916	-0.48163	1.36924	-0.420577	0.28206	-0.972871	-0.0200606	0.751486
83.9196	0.571783	-0.438766	-0.408184	-0.563801	1.25659	-0.523064	0.162808	-1.09529	-0.129741	0.751006
84.4221	0.459937	-0.529143	-0.537767	-0.649954	1.1509	-0.610586	0.0161471	-1.20102	-0.237687	0.745587
84.9246	0.350308	-0.643455	-0.686038	-0.730546	1.03136	-0.718018	-0.119928	-1.32417	-0.355061	0.744467
85.4271	0.219912	-0.740023	-0.821012	-0.828304	0.898008	-0.823367	-0.270896	-1.44257	-0.476032	0.735046
85.9296	0.103617	-0.860071	-0.980688	-0.909222	0.772266	-0.929216	-0.427078	-1.55866	-0.598632	0.731307
86.4322	-0.0382285	-0.964109	-1.12457	-1.01226	0.619034	-1.0523	-0.5769	-1.68853	-0.729732	0.720585
86.9347	-0.164236	-1.08607	-1.28594	-1.09724	0.47765	-1.16024	-0.746697	-1.80028	-0.857881	0.712068
87.4372	-0.309036	-1.19816	-1.44068	-1.19804	0.318642	-1.29058	-0.898233	-1.9307	-0.993348	0.701995
87.9397	-0.446639	-1.31865	-1.59623	-1.28975	0.155044	-1.40916	-1.06824	-2.0462	-1.12748	0.688469
88.4422	-0.587784	-1.438	-1.75908	-1.38268	-0.00295056	-1.53504	-1.22647	-2.16554	-1.26219	0.678717
88.9447	-0.735156	-1.55438	-1.90602	-1.48018	-0.182164	-1.66679	-1.38519	-2.28738	-1.39966	0.662279
89.4472	-0.869716	-1.67853	-2.06897	-1.56333	-0.344027	-1.78503	-1.54883	-2.39264	-1.53138	0.6509
89.9497	-1.02047	-1.78909	-2.20853	-1.66129	-0.523111	-1.92134	-1.6934	-2.51247	-1.66621	0.634133
90.4523	-1.14882	-1.91409	-2.361	-1.73609	-0.695693	-2.03755	-1.8524	-2.60934	-1.79437	0.619827
90.9548	-1.29363	-2.01795	-2.4952	-1.82627	-0.863598	-2.16442	-1.98741	-2.7135	-1.92025	0.603736
91.4573	-1.41742	-2.13871	-2.62836	-1.89517	-1.04354	-2.28363	-2.12865	-2.80715	-2.04283	0.587134
91.9598	-1.54737	-2.23538	-2.75641	-1.96942	-1.202	-2.39253	-2.25817	-2.88752	-2.1561	0.571174
92.4623	-1.66689	-2.34628	-2.86638	-2.03316	-1.37525	-2.51036	-2.37412	-2.97386	-2.26829	0.553679
92.9648	-1.77653	-2.43505	-2.98289	-2.08645	-1.53214	-2.60336	-2.49456	-3.03282	-2.36797	0.537688
93.4673	-1.88887	-2.53072	-3.07081	-2.14237	-1.68571	-2.70703	-2.58705	-3.09946	-2.464	0.519704
93.9698	-1.97746	-2.6104	-3.16698	-2.17433	-1.84163	-2.79094	-2.68772	-3.14406	-2.54919	0.504969
94.4724	-2.07649	-2.6866	-3.23619	-2.21675	-1.9742	-2.86906	-2.76358	-3.18022	-2.62539	0.486305
94.9749	-2.14694	-2.7554	-3.30357	-2.23086	-2.11785	-2.94503	-2.83456	-3.21216	-2.6933	0.47394
95.4774	-2.22555	-2.80974	-3.35591	-2.25332	-2.23726	-2.99638	-2.89763	-3.21751	-2.74916	0.456133
95.9799	-2.28196	-2.86538	-3.3905	-2.25438	-2.3549	-3.05613	-2.93787	-3.22952	-2.79633	0.444994
96.4824	-2.33525	-2.89754	-3.42418	-2.25282	-2.46578	-3.08866	-2.9848	-3.21315	-2.83277	0.431905
96.9849	-2.38021	-2.93752	-3.42816	-2.24423	-2.55411	-3.12141	-3.00284	-3.19574	-2.85803	0.419724
97.4874	-2.40781	-2.94909	-3.43829	-2.21928	-2.65009	-3.14265	-3.02642	-3.16637	-2.875	0.414222
97.9899	-2.44084	-2.97151	-3.41841	-2.20223	-2.71774	-3.14546	-3.03305	-3.11801	-2.88091	0.401311
98.4925	-2.44683	-2.96461	-3.40123	-2.15871	-2.78665	-3.15482	-3.03001	-3.07712	-2.8775	0.402187
98.995	-2.46316	-2.96404	-3.35944	-2.12295	-2.84616	-3.13476	-3.02606	-3.00513	-2.86521	0.393717
99.4975	-2.4563	-2.95053	-3.30769	-2.08284	-2.88482	-3.11902	-3.00322	-2.93375	-2.84227	0.390369
100	-2.46226	-2.95525	-3.29634	-2.08927	-2.90333	-3.10358	-3.01128	-2.89053	-2.83898	0.384184

## Sheet: M1b_RightLeg_NH
StancePhase	NEleR_Meas1	NEleR_Meas2	NEleR_Meas3	NEleR_Meas4	NEleR_Meas5	NEleR_Meas6	NEleR_Meas7	NEleR_Meas8	NEleR_Mean	NEleR_SD
0	-3.6088	-4.23024	-3.98233	-2.86542	-3.75525	-2.81021	-3.72546	-4.09772	-3.63443	0.532502
0.502513	-3.59818	-4.26828	-3.97137	-2.80574	-3.73783	-2.79046	-3.72166	-4.04423	-3.61722	0.547657
1.00503	-3.56816	-4.30495	-3.95951	-2.74445	-3.69439	-2.75003	-3.69954	-3.97987	-3.58761	0.566129
1.50754	-3.54327	-4.34004	-3.93687	-2.67295	-3.65656	-2.70505	-3.68034	-3.9051	-3.55502	0.586913
2.01005	-3.5055	-4.36211	-3.91779	-2.60407	-3.60292	-2.65335	-3.64614	-3.82827	-3.51502	0.60654
2.51256	-3.46526	-4.38127	-3.88322	-2.51778	-3.54535	-2.58297	-3.6069	-3.73125	-3.46425	0.631002
3.01508	-3.4187	-4.39449	-3.85385	-2.43617	-3.48036	-2.51273	-3.56115	-3.6337	-3.41139	0.654386
3.51759	-3.36234	-4.3949	-3.80878	-2.34024	-3.4008	-2.42421	-3.50065	-3.52026	-3.34402	0.679612
4.0201	-3.30663	-4.39535	-3.76657	-2.24478	-3.3221	-2.32856	-3.44108	-3.39873	-3.27547	0.707111
4.52261	-3.23543	-4.3771	-3.71254	-2.14312	-3.22448	-2.22686	-3.3626	-3.27192	-3.19426	0.731481
5.02513	-3.16884	-4.35966	-3.65584	-2.03477	-3.12637	-2.10713	-3.28496	-3.12851	-3.10826	0.761213
5.52764	-3.08559	-4.32427	-3.59368	-1.9296	-3.01611	-1.98918	-3.19338	-2.98761	-3.01493	0.785313
6.03015	-3.00625	-4.28438	-3.52221	-1.81214	-2.89583	-1.85509	-3.09528	-2.82972	-2.91261	0.81346
6.53266	-2.91453	-4.23323	-3.45189	-1.70411	-2.77477	-1.71673	-2.99379	-2.67322	-2.80778	0.838405
7.03518	-2.82209	-4.16951	-3.36735	-1.58376	-2.63661	-1.57665	-2.87794	-2.50967	-2.69295	0.861821
7.53769	-2.72558	-4.10294	-3.28856	-1.4734	-2.50275	-1.42309	-2.76703	-2.34009	-2.57793	0.886733
8.0402	-2.62229	-4.01822	-3.19467	-1.35724	-2.35606	-1.27771	-2.64118	-2.1766	-2.4555	0.90489
8.54271	-2.52385	-3.93559	-3.10763	-1.24637	-2.20855	-1.12271	-2.52062	-2.00237	-2.33346	0.926616
9.04523	-2.41443	-3.83573	-3.00932	-1.1402	-2.06148	-0.970835	-2.39384	-1.84056	-2.2083	0.940822
9.54774	-2.3158	-3.73678	-2.91531	-1.03269	-1.90559	-0.825072	-2.26582	-1.67296	-2.08375	0.956219
10.0503	-2.20638	-3.62825	-2.81746	-0.939548	-1.76105	-0.673071	-2.1442	-1.51362	-1.96045	0.967269
10.5528	-2.1086	-3.51483	-2.71899	-0.840958	-1.60768	-0.537089	-2.01494	-1.36122	-1.83804	0.975357
11.0553	-2.00536	-3.40238	-2.62532	-0.76119	-1.46533	-0.398003	-1.8999	-1.20843	-1.72074	0.982514
11.5578	-1.90974	-3.27932	-2.52603	-0.677481	-1.32498	-0.26867	-1.7781	-1.07365	-1.60475	0.984253
12.0603	-1.81749	-3.16509	-2.4386	-0.61011	-1.18662	-0.151152	-1.66874	-0.935374	-1.49665	0.986406
12.5628	-1.72647	-3.03941	-2.34302	-0.545849	-1.06333	-0.0322327	-1.56188	-0.816073	-1.39103	0.982983
13.0653	-1.64778	-2.92382	-2.26263	-0.490308	-0.935827	0.0660206	-1.45887	-0.700385	-1.2942	0.980025
13.5678	-1.56512	-2.80265	-2.17557	-0.447185	-0.827277	0.164198	-1.36991	-0.59483	-1.20229	0.972131
14.0704	-1.50044	-2.68643	-2.10248	-0.404439	-0.719577	0.249495	-1.27755	-0.505042	-1.11831	0.964702
14.5729	-1.43076	-2.57476	-2.02813	-0.380974	-0.622994	0.321047	-1.20453	-0.4157	-1.0421	0.953343
15.0754	-1.3793	-2.46075	-1.96277	-0.353523	-0.539986	0.392619	-1.12897	-0.348878	-0.972694	0.941743
15.5779	-1.32697	-2.36036	-1.9038	-0.346237	-0.457644	0.442586	-1.06799	-0.281414	-0.91273	0.928672
16.0804	-1.28792	-2.25373	-1.84717	-0.337051	-0.397212	0.492537	-1.01335	-0.231843	-0.859468	0.913017
16.5829	-1.25581	-2.16384	-1.80415	-0.342465	-0.335922	0.529654	-0.962714	-0.190361	-0.815701	0.899603
17.0854	-1.22931	-2.07052	-1.75789	-0.353328	-0.292474	0.553981	-0.928409	-0.154873	-0.779102	0.881202
17.5879	-1.21785	-1.98977	-1.72948	-0.36958	-0.257716	0.57941	-0.890441	-0.13783	-0.751658	0.867192
18.0905	-1.20525	-1.91409	-1.69558	-0.399711	-0.22873	0.584735	-0.871718	-0.118133	-0.731059	0.848833
18.593	-1.21256	-1.84263	-1.67924	-0.42703	-0.219468	0.592033	-0.850747	-0.118818	-0.719807	0.833184
19.0955	-1.21602	-1.78563	-1.65941	-0.472924	-0.208264	0.588442	-0.842233	-0.118758	-0.714349	0.817243
19.598	-1.23882	-1.72587	-1.65242	-0.512921	-0.217832	0.574577	-0.840571	-0.130068	-0.717991	0.800346
20.1005	-1.26028	-1.68528	-1.6474	-0.56969	-0.229731	0.564134	-0.840099	-0.150522	-0.727358	0.786855
20.603	-1.29521	-1.64096	-1.64773	-0.623949	-0.251972	0.536181	-0.855471	-0.169814	-0.743616	0.771139
21.1055	-1.33518	-1.61302	-1.65675	-0.687399	-0.287897	0.51274	-0.865094	-0.206085	-0.767336	0.758578
21.608	-1.37988	-1.58717	-1.66356	-0.756014	-0.322371	0.480799	-0.891644	-0.235738	-0.794448	0.746295
22.1106	-1.43671	-1.56918	-1.68432	-0.824201	-0.37662	0.441119	-0.915004	-0.280013	-0.830615	0.734397
22.6131	-1.49032	-1.56229	-1.69791	-0.904969	-0.427588	0.407026	-0.94709	-0.323324	-0.868309	0.725261
23.1156	-1.56027	-1.55425	-1.72708	-0.978412	-0.492133	0.357736	-0.985395	-0.37002	-0.913729	0.716055
23.6181	-1.62309	-1.56376	-1.74839	-1.06722	-0.562436	0.315033	-1.02115	-0.426341	-0.962169	0.708068
24.1206	-1.70132	-1.56806	-1.78244	-1.14779	-0.633325	0.265833	-1.07111	-0.475482	-1.01421	0.703456
24.6231	-1.77384	-1.58951	-1.81224	-1.24006	-0.71951	0.210966	-1.11286	-0.539174	-1.07203	0.696155
25.1256	-1.85579	-1.60889	-1.84839	-1.32926	-0.798826	0.163436	-1.16829	-0.594747	-1.13009	0.695137
25.6281	-1.9377	-1.63816	-1.8866	-1.42176	-0.892642	0.10265	-1.21947	-0.658919	-1.19408	0.69086
26.1307	-2.02036	-1.67343	-1.92343	-1.51924	-0.984153	0.0500473	-1.27527	-0.723745	-1.2587	0.690394
26.6332	-2.10987	-1.70867	-1.96877	-1.61115	-1.0789	-0.00749581	-1.3366	-0.785263	-1.32584	0.691517
27.1357	-2.19234	-1.75747	-2.00643	-1.71433	-1.182	-0.0692778	-1.3919	-0.857106	-1.39636	0.690257
27.6382	-2.28627	-1.7995	-2.05655	-1.80705	-1.27721	-0.122668	-1.45977	-0.918207	-1.4659	0.695848
28.1407	-2.36942	-1.85699	-2.09636	-1.91188	-1.38541	-0.188219	-1.5177	-0.990686	-1.53958	0.695876
28.6432	-2.46396	-1.90788	-2.14843	-2.00758	-1.48509	-0.244923	-1.58635	-1.0557	-1.61249	0.702318
29.1457	-2.54941	-1.96886	-2.19201	-2.11014	-1.59073	-0.305952	-1.6506	-1.12311	-1.68635	0.706414
29.6482	-2.64129	-2.02966	-2.24349	-2.21004	-1.69722	-0.370737	-1.7161	-1.1934	-1.76274	0.711394
30.1508	-2.73003	-2.09084	-2.2919	-2.30804	-1.79748	-0.426875	-1.78728	-1.25497	-1.83593	0.719325
30.6533	-2.81743	-2.15996	-2.34118	-2.41114	-1.90734	-0.494737	-1.85016	-1.32676	-1.91359	0.724036
31.1558	-2.90893	-2.22105	-2.3942	-2.50459	-2.00543	-0.553511	-1.92479	-1.38646	-1.98737	0.732724
31.6583	-2.99187	-2.29432	-2.44097	-2.60772	-2.11154	-0.61621	-1.98913	-1.45359	-2.06317	0.739525
32.1608	-3.08394	-2.35722	-2.4969	-2.69831	-2.2119	-0.682186	-2.06218	-1.51571	-2.13854	0.746751
32.6633	-3.16396	-2.42959	-2.54195	-2.79733	-2.30954	-0.739141	-2.13192	-1.57471	-2.21102	0.755591
33.1658	-3.25355	-2.49632	-2.59806	-2.88714	-2.41205	-0.807153	-2.20071	-1.63933	-2.28679	0.762277
33.6683	-3.33274	-2.56427	-2.64278	-2.9789	-2.50259	-0.865602	-2.27626	-1.69217	-2.35691	0.770662
34.1709	-3.4171	-2.63499	-2.6961	-3.06895	-2.60172	-0.927308	-2.34249	-1.75477	-2.43043	0.778883
34.6734	-3.49691	-2.6981	-2.74165	-3.15275	-2.69019	-0.991575	-2.42031	-1.8067	-2.49978	0.785229
35.1759	-3.5746	-2.77053	-2.78983	-3.24236	-2.77994	-1.0462	-2.48855	-1.86221	-2.56928	0.794937
35.6784	-3.65498	-2.83126	-2.83647	-3.32016	-2.86905	-1.11097	-2.56402	-1.91675	-2.63796	0.800644
36.1809	-3.72631	-2.90175	-2.87842	-3.40716	-2.94846	-1.16547	-2.63784	-1.96411	-2.70369	0.809563
36.6834	-3.80552	-2.96355	-2.92519	-3.48236	-3.03519	-1.22234	-2.70896	-2.01974	-2.77036	0.817094
37.1859	-3.87224	-3.02904	-2.96134	-3.56428	-3.10871	-1.28095	-2.78792	-2.0629	-2.83342	0.823723
37.6884	-3.94756	-3.09392	-3.00626	-3.63996	-3.18703	-1.32932	-2.85684	-2.1146	-2.89694	0.8334
38.191	-4.01187	-3.15379	-3.03817	-3.71552	-3.25943	-1.38716	-2.93676	-2.15895	-2.95771	0.838926
38.6935	-4.08071	-3.22108	-3.07879	-3.79306	-3.32619	-1.43458	-3.00773	-2.20311	-3.01816	0.848643
39.196	-4.14418	-3.27762	-3.10835	-3.86319	-3.39728	-1.48433	-3.08388	-2.25088	-3.07621	0.855229
39.6985	-4.20518	-3.34464	-3.14256	-3.94188	-3.45511	-1.53628	-3.15946	-2.28917	-3.13429	0.86311
40.201	-4.26793	-3.40181	-3.17116	-4.0095	-3.51977	-1.57888	-3.23009	-2.33806	-3.18965	0.87101
40.7035	-4.32151	-3.46581	-3.19791	-4.08718	-3.57412	-1.63215	-3.30864	-2.37668	-3.2455	0.877232
41.206	-4.38224	-3.52698	-3.22601	-4.15584	-3.62742	-1.67671	-3.37593	-2.42294	-3.29926	0.884627
41.7085	-4.43056	-3.58706	-3.24588	-4.23039	-3.68076	-1.7255	-3.45254	-2.46792	-3.35258	0.890157
42.2111	-4.48732	-3.65313	-3.27299	-4.30266	-3.72311	-1.77865	-3.52029	-2.51108	-3.40615	0.895606
42.7136	-4.53344	-3.71108	-3.2882	-4.37345	-3.77258	-1.82477	-3.59043	-2.564	-3.45724	0.900052
43.2161	-4.58471	-3.78025	-3.31327	-4.44989	-3.80961	-1.88396	-3.66062	-2.60861	-3.51136	0.903886
43.7186	-4.63131	-3.83976	-3.32687	-4.5185	-3.85058	-1.93697	-3.72357	-2.66659	-3.56177	0.905744
44.2211	-4.6768	-3.90908	-3.34877	-4.59776	-3.888	-1.99688	-3.79452	-2.71943	-3.6164	0.908507
44.7236	-4.72513	-3.97379	-3.36368	-4.66741	-3.91972	-2.06393	-3.85382	-2.7792	-3.66833	0.90738
45.2261	-4.7661	-4.04138	-3.38186	-4.74732	-3.95837	-2.12706	-3.92159	-2.84429	-3.7235	0.907824
45.7286	-4.81561	-4.113	-3.39998	-4.82141	-3.98592	-2.20649	-3.98215	-2.90632	-3.77886	0.90513
46.2312	-4.8545	-4.17961	-3.41497	-4.90023	-4.02238	-2.28311	-4.044	-2.98213	-3.83512	0.901095
46.7337	-4.90326	-4.25712	-3.43684	-4.98044	-4.05299	-2.37001	-4.10843	-3.05079	-3.89498	0.897983
47.2362	-4.94262	-4.32583	-3.45045	-5.05762	-4.08481	-2.46675	-4.16555	-3.13199	-3.9532	0.889353
47.7387	-4.98828	-4.40626	-3.47535	-5.14272	-4.12208	-2.56181	-4.23253	-3.2115	-4.01757	0.884749
48.2412	-5.02966	-4.48042	-3.49021	-5.2189	-4.15202	-2.67395	-4.28944	-3.29366	-4.07853	0.874354
48.7437	-5.07051	-4.56058	-3.51673	-5.3053	-4.19385	-2.78281	-4.35523	-3.38371	-4.14609	0.86619
49.2462	-5.11371	-4.64161	-3.53554	-5.38186	-4.2285	-2.90022	-4.41643	-3.46667	-4.21057	0.857084
49.7487	-5.14944	-4.71993	-3.56229	-5.46551	-4.27064	-3.024	-4.47824	-3.56183	-4.27899	0.845381
50.2513	-5.19257	-4.80625	-3.58698	-5.54379	-4.31486	-3.14235	-4.54466	-3.64866	-4.34752	0.837922
50.7538	-5.2243	-4.88354	-3.61331	-5.62225	-4.35642	-3.27273	-4.60302	-3.74223	-4.41473	0.825559
51.2563	-5.26455	-4.97133	-3.64447	-5.70256	-4.40926	-3.39534	-4.67126	-3.835	-4.48672	0.817962
51.7588	-5.29418	-5.04987	-3.67089	-5.776	-4.45438	-3.52196	-4.72936	-3.92371	-4.55254	0.807992
52.2613	-5.32894	-5.13508	-3.70772	-5.85723	-4.51065	-3.65113	-4.79426	-4.02025	-4.62566	0.79923
52.7638	-5.35814	-5.21681	-3.73589	-5.92808	-4.56448	-3.77221	-4.85501	-4.10602	-4.69208	0.792232
53.2663	-5.38617	-5.2973	-3.77677	-6.00807	-4.62027	-3.9031	-4.91363	-4.20079	-4.76326	0.783331
53.7688	-5.41574	-5.38214	-3.80907	-6.07945	-4.68375	-4.02532	-4.97709	-4.28784	-4.83255	0.777891
54.2714	-5.43796	-5.45858	-3.85225	-6.15599	-4.74042	-4.15097	-5.03097	-4.37629	-4.90043	0.770403
54.7739	-5.46774	-5.54409	-3.89092	-6.22991	-4.80917	-4.27907	-5.09423	-4.46661	-4.97272	0.765428
55.2764	-5.48713	-5.61905	-3.93531	-6.30191	-4.87158	-4.39938	-5.14795	-4.54894	-5.03891	0.759654
55.7789	-5.51644	-5.70162	-3.9818	-6.37825	-4.94001	-4.52945	-5.2074	-4.64026	-5.1119	0.755225
56.2814	-5.53702	-5.7776	-4.02759	-6.44634	-5.01092	-4.65113	-5.26478	-4.72108	-5.17956	0.750461
56.7839	-5.56537	-5.85442	-4.08217	-6.52291	-5.07735	-4.77614	-5.3192	-4.809	-5.25082	0.746663
57.2864	-5.59087	-5.93207	-4.13085	-6.58898	-5.15395	-4.90333	-5.38041	-4.89298	-5.32168	0.742538
57.7889	-5.61877	-6.00268	-4.19256	-6.66254	-5.22169	-5.02265	-5.43235	-4.97505	-5.39104	0.738549
58.2915	-5.6515	-6.08019	-4.24635	-6.72848	-5.29796	-5.15107	-5.49427	-5.0627	-5.46406	0.735225
58.794	-5.68083	-6.14654	-4.31338	-6.79626	-5.37118	-5.27085	-5.54836	-5.14072	-5.53352	0.730032
59.2965	-5.72123	-6.2206	-4.37442	-6.8627	-5.44341	-5.39337	-5.6076	-5.228	-5.60641	0.72719
59.799	-5.7549	-6.28553	-4.44487	-6.92364	-5.52223	-5.51746	-5.66715	-5.30633	-5.67776	0.720668
60.3015	-5.80184	-6.35312	-4.51447	-6.9893	-5.59233	-5.63332	-5.72322	-5.38833	-5.74949	0.717022
60.804	-5.84291	-6.41827	-4.58714	-7.04426	-5.67236	-5.75746	-5.78789	-5.4696	-5.82249	0.709796
61.3065	-5.89465	-6.47828	-4.66533	-7.10633	-5.74565	-5.87261	-5.84392	-5.54486	-5.89395	0.703828
61.809	-5.94531	-6.5428	-4.74015	-7.15721	-5.82257	-5.98985	-5.91034	-5.62726	-5.96694	0.696296
62.3116	-6.00057	-6.5965	-4.82569	-7.21252	-5.90234	-6.10808	-5.97078	-5.69869	-6.0394	0.687176
62.8141	-6.06134	-6.65752	-4.90372	-7.26099	-5.97657	-6.21776	-6.03562	-5.77739	-6.11137	0.679034
63.3166	-6.11998	-6.70768	-4.9945	-7.30757	-6.06112	-6.33506	-6.10279	-5.84923	-6.18474	0.666787
63.8191	-6.18951	-6.76208	-5.07742	-7.35405	-6.13784	-6.44317	-6.16565	-5.9206	-6.25629	0.65737
64.3216	-6.25247	-6.81123	-5.17114	-7.39212	-6.22291	-6.55293	-6.23802	-5.99436	-6.3294	0.642644
64.8241	-6.32793	-6.85771	-5.26041	-7.43558	-6.30739	-6.66337	-6.30189	-6.05925	-6.40169	0.631262
65.3266	-6.39659	-6.90665	-5.35524	-7.46752	-6.39138	-6.76521	-6.37551	-6.13233	-6.4738	0.615277
65.8291	-6.47475	-6.94661	-5.45134	-7.50616	-6.48444	-6.87428	-6.44436	-6.19542	-6.54717	0.601251
66.3317	-6.54997	-6.99404	-5.54637	-7.5353	-6.57083	-6.97422	-6.51614	-6.26393	-6.61885	0.58563
66.8342	-6.62836	-7.03089	-5.64836	-7.56774	-6.66877	-7.07561	-6.59163	-6.32982	-6.69265	0.568699
67.3367	-6.70974	-7.0746	-5.74361	-7.59684	-6.76319	-7.17755	-6.66179	-6.39279	-6.76502	0.554655
67.8392	-6.78729	-7.11207	-5.84917	-7.62312	-6.86231	-7.27089	-6.74185	-6.46248	-6.83865	0.535873
68.3417	-6.87285	-7.15083	-5.94528	-7.6532	-6.96722	-7.37109	-6.81358	-6.52346	-6.91219	0.523309
68.8442	-6.94981	-7.19108	-6.0513	-7.67514	-7.06795	-7.46215	-6.89397	-6.59422	-6.9857	0.505305
69.3467	-7.03632	-7.22583	-6.14891	-7.70525	-7.18036	-7.55435	-6.97053	-6.65878	-7.06004	0.493145
69.8492	-7.11355	-7.26849	-6.25236	-7.72569	-7.28674	-7.64691	-7.04803	-6.72753	-7.13366	0.478824
70.3518	-7.19744	-7.3021	-6.35152	-7.75359	-7.40117	-7.73089	-7.12967	-6.79886	-7.20815	0.466668
70.8543	-7.27539	-7.34487	-6.45012	-7.77489	-7.51625	-7.82154	-7.20412	-6.86574	-7.28161	0.457362
71.3568	-7.3538	-7.38062	-6.54978	-7.79826	-7.62974	-7.90331	-7.28721	-6.94241	-7.35564	0.446651
71.8593	-7.4318	-7.42094	-6.64234	-7.82102	-7.75164	-7.98632	-7.36078	-7.0112	-7.42826	0.441829
72.3618	-7.50332	-7.46057	-6.7402	-7.83875	-7.86572	-8.06993	-7.43987	-7.08898	-7.50092	0.435024
72.8643	-7.57924	-7.49719	-6.82653	-7.86154	-7.9884	-8.14528	-7.51419	-7.16382	-7.57202	0.433787
73.3668	-7.64382	-7.53962	-6.91946	-7.87431	-8.10597	-8.22737	-7.58538	-7.23961	-7.64194	0.432529
73.8693	-7.71435	-7.57313	-6.99993	-7.89431	-8.22393	-8.30087	-7.65898	-7.32093	-7.7108	0.434931
74.3719	-7.77263	-7.61482	-7.08466	-7.90387	-8.34454	-8.37561	-7.72179	-7.39516	-7.77664	0.439323
74.8744	-7.83413	-7.64675	-7.15954	-7.91782	-8.45655	-8.45094	-7.79001	-7.47873	-7.84181	0.446067
75.3769	-7.88642	-7.68329	-7.23337	-7.92534	-8.57491	-8.51809	-7.84637	-7.55409	-7.90273	0.455471
75.8794	-7.93595	-7.71435	-7.30217	-7.9306	-8.68303	-8.5917	-7.90389	-7.63397	-7.96196	0.466866
76.3819	-7.9815	-7.74233	-7.36346	-7.93531	-8.79235	-8.65659	-7.95518	-7.71175	-8.01731	0.480734
76.8844	-8.01748	-7.77104	-7.42463	-7.93065	-8.89752	-8.72221	-7.99908	-7.78441	-8.06838	0.496384
77.3869	-8.05417	-7.78925	-7.47293	-7.92972	-8.99422	-8.78769	-8.04373	-7.86168	-8.11667	0.514248
77.8894	-8.07647	-7.81184	-7.52398	-7.91542	-9.09295	-8.84411	-8.07464	-7.92742	-8.15835	0.533489
78.392	-8.10112	-7.82091	-7.55971	-7.90487	-9.17792	-8.90552	-8.10833	-7.9979	-8.19703	0.554697
78.8945	-8.11048	-7.83258	-7.59774	-7.88187	-9.26368	-8.95673	-8.12888	-8.05849	-8.22881	0.57687
79.397	-8.11973	-7.83343	-7.6216	-7.85799	-9.33899	-9.00663	-8.14717	-8.11632	-8.25523	0.600675
79.8995	-8.11681	-7.83033	-7.64398	-7.82662	-9.40672	-9.05417	-8.1589	-8.17129	-8.2761	0.624968
80.402	-8.10817	-7.82261	-7.65634	-7.78721	-9.47117	-9.09024	-8.16008	-8.21442	-8.28878	0.650711
80.9045	-8.09286	-7.80328	-7.66143	-7.74623	-9.52029	-9.12846	-8.16136	-8.2595	-8.29668	0.676155
81.407	-8.06551	-7.7846	-7.66181	-7.69112	-9.56864	-9.15383	-8.14705	-8.28961	-8.29527	0.703099
81.9095	-8.03666	-7.75002	-7.64923	-7.63776	-9.60154	-9.17486	-8.13364	-8.31895	-8.28783	0.729002
82.4121	-7.99155	-7.71669	-7.63627	-7.56829	-9.62796	-9.19075	-8.10671	-8.33819	-8.27205	0.756005
82.9146	-7.94724	-7.669	-7.60681	-7.49916	-9.64557	-9.19245	-8.07466	-8.3483	-8.2479	0.782201
83.4171	-7.88646	-7.61783	-7.57852	-7.41698	-9.64798	-9.19364	-8.03628	-8.35592	-8.2167	0.807947
83.9196	-7.82478	-7.55848	-7.53372	-7.32954	-9.64715	-9.17988	-7.98472	-8.34769	-8.17574	0.834253
84.4221	-7.75055	-7.48846	-7.48824	-7.23537	-9.62784	-9.1596	-7.93299	-8.33969	-8.12784	0.858083
84.9246	-7.67053	-7.41711	-7.42977	-7.1291	-9.60329	-9.13282	-7.86464	-8.31669	-8.07049	0.883549
85.4271	-7.58435	-7.33005	-7.3661	-7.02217	-9.56528	-9.09056	-7.79602	-8.28894	-8.00543	0.905843
85.9296	-7.4867	-7.24487	-7.29526	-6.89884	-9.51411	-9.04711	-7.71488	-8.25366	-7.93193	0.928937
86.4322	-7.38901	-7.14455	-7.2139	-6.77732	-9.4572	-8.98856	-7.62725	-8.20554	-7.85042	0.950255
86.9347	-7.27635	-7.04387	-7.1314	-6.64015	-9.38143	-8.92349	-7.53563	-8.15703	-7.76117	0.970026
87.4372	-7.16691	-6.93441	-7.03457	-6.50245	-9.30209	-8.85276	-7.43062	-8.09229	-7.66451	0.989889
87.9397	-7.0432	-6.81874	-6.94077	-6.3549	-9.20653	-8.76731	-7.32791	-8.02751	-7.56086	1.00665
88.4422	-6.92201	-6.70303	-6.83209	-6.20118	-9.10189	-8.68221	-7.2106	-7.95145	-7.45056	1.02357
88.9447	-6.79166	-6.57606	-6.72739	-6.04585	-8.98978	-8.58371	-7.095	-7.86902	-7.33481	1.03804
89.4472	-6.65982	-6.45539	-6.61115	-5.87902	-8.86169	-8.48066	-6.97123	-7.78469	-7.21296	1.051
89.9497	-6.52656	-6.32328	-6.49651	-5.71732	-8.7326	-8.37465	-6.84294	-7.68764	-7.08769	1.06291
90.4523	-6.38681	-6.19816	-6.37667	-5.54267	-8.58754	-8.25641	-6.71633	-7.59465	-6.95741	1.07236
90.9548	-6.25303	-6.06741	-6.25403	-5.37527	-8.43985	-8.14189	-6.5795	-7.48963	-6.82508	1.08053
91.4573	-6.10973	-5.93902	-6.13361	-5.19893	-8.2847	-8.01716	-6.45058	-7.38665	-6.69005	1.08763
91.9598	-5.97661	-5.81419	-6.00604	-5.02675	-8.12025	-7.89143	-6.31225	-7.28009	-6.55345	1.09159
92.4623	-5.83497	-5.6855	-5.88678	-4.85379	-7.95824	-7.76663	-6.18036	-7.16854	-6.41685	1.09651
92.9648	-5.7031	-5.56802	-5.75821	-4.67897	-7.78392	-7.63305	-6.0471	-7.06307	-6.27943	1.09774
93.4673	-5.56795	-5.44363	-5.64072	-4.51213	-7.61478	-7.50727	-5.91334	-6.94831	-6.14352	1.09938
93.9698	-5.43815	-5.33248	-5.51524	-4.33851	-7.43928	-7.37467	-5.78816	-6.84263	-6.00864	1.10015
94.4724	-5.31269	-5.2173	-5.39955	-4.1782	-7.26333	-7.24458	-5.65683	-6.73132	-5.87548	1.09792
94.9749	-5.18655	-5.11106	-5.28062	-4.01076	-7.0919	-7.11857	-5.53875	-6.62353	-5.74522	1.09884
95.4774	-5.07171	-5.00862	-5.16695	-3.85627	-6.91355	-6.98624	-5.41586	-6.51942	-5.61733	1.0942
95.9799	-4.95168	-4.90773	-5.05687	-3.6999	-6.74603	-6.86421	-5.30251	-6.41061	-5.49244	1.09346
96.4824	-4.84647	-4.81911	-4.94635	-3.55107	-6.57271	-6.73695	-5.19258	-6.31269	-5.37224	1.08895
96.9849	-4.73563	-4.72665	-4.84606	-3.409	-6.40674	-6.61381	-5.08375	-6.20754	-5.25365	1.08452
97.4874	-4.63829	-4.6506	-4.74095	-3.26726	-6.24421	-6.49604	-4.98738	-6.11217	-5.14211	1.08128
97.9899	-4.53995	-4.57122	-4.65163	-3.14171	-6.0804	-6.37307	-4.88645	-6.01648	-5.03261	1.07307
98.4925	-4.45069	-4.50643	-4.55323	-3.00898	-5.93147	-6.2637	-4.80213	-5.92304	-4.92996	1.07075
98.995	-4.35942	-4.44013	-4.46148	-2.88115	-5.77168	-6.14252	-4.71032	-5.82836	-4.82438	1.06419
99.4975	-4.27441	-4.38087	-4.40039	-2.7917	-5.61244	-6.02548	-4.62557	-5.74609	-4.73212	1.04849
100	-4.25513	-4.36495	-4.40537	-2.79611	-5.53032	-5.99036	-4.59263	-5.74232	-4.70965	1.03326

## Sheet: M1b_RightLeg_NW
StancePhase	NDevR_Meas1	NDevR_Meas2	NDevR_Meas3	NDevR_Meas4	NDevR_Meas5	NDevR_Meas6	NDevR_Meas7	NDevR_Meas8	NDevR_Mean	NDevR_SD
0	-1.84993	-1.67325	-1.84697	-1.68388	-2.21448	-1.69667	-1.81118	-1.56083	-1.79215	0.197685
0.502513	-1.76972	-1.57978	-1.74572	-1.56424	-2.13408	-1.60567	-1.75119	-1.43094	-1.69767	0.211164
1.00503	-1.63989	-1.42752	-1.65043	-1.45104	-1.98023	-1.47728	-1.63954	-1.29625	-1.57027	0.207868
1.50754	-1.53849	-1.30532	-1.5476	-1.33098	-1.85821	-1.36686	-1.55576	-1.1651	-1.45854	0.213063
2.01005	-1.42475	-1.17102	-1.45813	-1.22551	-1.72269	-1.26251	-1.45964	-1.04948	-1.34672	0.211665
2.51256	-1.31643	-1.03967	-1.34838	-1.0996	-1.59372	-1.14401	-1.36851	-0.91656	-1.22836	0.217719
3.01508	-1.20875	-0.912104	-1.25846	-0.993126	-1.46776	-1.04699	-1.28227	-0.80473	-1.12177	0.219849
3.51759	-1.09556	-0.77524	-1.15014	-0.871855	-1.33245	-0.938664	-1.18626	-0.684742	-1.00436	0.222589
4.0201	-0.996802	-0.657095	-1.05879	-0.762347	-1.2173	-0.839908	-1.11046	-0.572263	-0.90187	0.229441
4.52261	-0.882933	-0.522196	-0.957616	-0.651714	-1.08633	-0.752157	-1.01829	-0.4712	-0.792805	0.230064
5.02513	-0.791279	-0.410378	-0.864201	-0.5392	-0.974311	-0.654041	-0.946959	-0.360593	-0.69262	0.238489
5.52764	-0.682359	-0.286213	-0.773646	-0.440666	-0.859229	-0.580203	-0.868289	-0.274544	-0.595644	0.240869
6.03015	-0.594044	-0.176659	-0.678985	-0.328363	-0.745545	-0.496684	-0.796408	-0.174829	-0.49894	0.247495
6.53266	-0.495065	-0.0689635	-0.599422	-0.238743	-0.648594	-0.424079	-0.73504	-0.0945788	-0.413061	0.253812
7.03518	-0.406555	0.0397016	-0.505988	-0.131975	-0.537837	-0.362735	-0.663603	-0.0136731	-0.322833	0.25855
7.53769	-0.31991	0.130979	-0.434928	-0.0456056	-0.450535	-0.290655	-0.614937	0.066419	-0.244896	0.26752
8.0402	-0.22973	0.235823	-0.346212	0.0507569	-0.352529	-0.241943	-0.55052	0.129057	-0.163162	0.272657
8.54271	-0.154173	0.315977	-0.279459	0.1388	-0.264529	-0.181846	-0.505373	0.206102	-0.0905626	0.281903
9.04523	-0.0636028	0.411177	-0.198792	0.222992	-0.183987	-0.130822	-0.454521	0.259623	-0.0172417	0.289071
9.54774	0.00525297	0.487215	-0.132108	0.314357	-0.0933411	-0.0887433	-0.406172	0.325679	0.0515174	0.297628
10.0503	0.0928217	0.567667	-0.0613491	0.388936	-0.0242283	-0.033592	-0.369218	0.380419	0.117682	0.306562
10.5528	0.160594	0.644016	0.00805813	0.481356	0.0614523	0.000490967	-0.317951	0.430993	0.183626	0.314686
11.0553	0.24132	0.708821	0.0694418	0.552147	0.130813	0.0482356	-0.287557	0.490108	0.244166	0.324202
11.5578	0.312445	0.784869	0.142069	0.64096	0.203401	0.0889034	-0.239228	0.529604	0.307878	0.332379
12.0603	0.38401	0.838337	0.197019	0.71425	0.279496	0.122469	-0.205191	0.587351	0.364718	0.341277
12.5628	0.459929	0.909228	0.271029	0.795269	0.340013	0.170767	-0.165234	0.626203	0.4259	0.349941
13.0653	0.52283	0.958637	0.323925	0.874736	0.418505	0.1994	-0.121763	0.674357	0.481328	0.357272
13.5678	0.601479	1.01876	0.395989	0.946834	0.477089	0.243061	-0.0896011	0.720389	0.53925	0.36651
14.0704	0.658928	1.07021	0.451185	1.03179	0.548075	0.280831	-0.0390207	0.756821	0.594852	0.372338
14.5729	0.735706	1.11716	0.51802	1.09772	0.614179	0.312632	-0.0074686	0.808831	0.649597	0.380985
15.0754	0.792148	1.17214	0.578494	1.18356	0.673015	0.360295	0.0426422	0.84028	0.705322	0.386875
15.5779	0.861978	1.2087	0.63845	1.24853	0.746063	0.389299	0.0822902	0.889809	0.758139	0.39259
16.0804	0.921017	1.26359	0.704973	1.3292	0.798605	0.434383	0.126002	0.926243	0.813	0.400209
16.5829	0.980655	1.29644	0.758947	1.39794	0.868827	0.474538	0.177283	0.965913	0.865068	0.401854
17.0854	1.04338	1.34528	0.829982	1.46907	0.925574	0.509587	0.215583	1.01169	0.918767	0.410353
17.5879	1.09289	1.38136	0.881225	1.54317	0.984159	0.561363	0.274198	1.04241	0.970097	0.410103
18.0905	1.15731	1.42007	0.953589	1.60436	1.04932	0.59511	0.314412	1.09249	1.02333	0.415624
18.593	1.19996	1.46256	1.00652	1.68127	1.09744	0.645526	0.371901	1.1229	1.07351	0.417416
19.0955	1.26176	1.49196	1.07661	1.73624	1.16435	0.691431	0.421729	1.16771	1.12647	0.416661
19.598	1.3024	1.53874	1.13514	1.81053	1.2118	0.732419	0.472419	1.20626	1.17621	0.421873
20.1005	1.3569	1.56442	1.20037	1.86496	1.26959	0.790313	0.533456	1.24065	1.22758	0.416126
20.603	1.39976	1.60974	1.26646	1.93108	1.32444	0.830028	0.578975	1.28783	1.27854	0.421408
21.1055	1.44405	1.63894	1.32625	1.98943	1.3691	0.88627	0.64514	1.31585	1.32688	0.415915
21.608	1.4909	1.67738	1.39917	2.04464	1.42912	0.937675	0.69286	1.36362	1.37942	0.416334
22.1106	1.52535	1.71466	1.45526	2.10762	1.46749	0.983673	0.755129	1.39467	1.42548	0.415258
22.6131	1.57476	1.74474	1.53189	2.15347	1.52222	1.04616	0.811802	1.43371	1.47734	0.409511
23.1156	1.60298	1.78924	1.58764	2.2177	1.56476	1.08976	0.865311	1.4736	1.52387	0.41205
23.6181	1.65113	1.8145	1.66362	2.25928	1.6062	1.14931	0.931106	1.50174	1.57211	0.40379
24.1206	1.67844	1.86061	1.72272	2.31917	1.65608	1.20332	0.978796	1.54696	1.62076	0.40569
24.6231	1.72099	1.8875	1.794	2.36241	1.687	1.25116	1.04674	1.57085	1.66508	0.399735
25.1256	1.75213	1.92845	1.85889	2.41326	1.73686	1.31485	1.0966	1.61143	1.71406	0.398021
25.6281	1.78636	1.96228	1.92313	2.4618	1.76812	1.35876	1.15796	1.63999	1.7573	0.39616
26.1307	1.82344	1.99438	1.99384	2.5024	1.80789	1.41794	1.21611	1.66834	1.80304	0.391607
26.6332	1.84961	2.03591	2.05111	2.55568	1.84746	1.47068	1.26732	1.70406	1.84773	0.392366
27.1357	1.89126	2.06085	2.12508	2.58908	1.87513	1.51632	1.33268	1.72156	1.889	0.387666
27.6382	1.91265	2.10572	2.1776	2.6427	1.92019	1.57696	1.37798	1.75769	1.93394	0.389036
28.1407	1.95477	2.12942	2.25037	2.67466	1.9443	1.6167	1.44284	1.77304	1.97326	0.385986
28.6432	1.97627	2.17083	2.30143	2.72289	1.98458	1.67076	1.4906	1.79945	2.0146	0.387264
29.1457	2.01396	2.19969	2.36812	2.75888	2.01585	1.71726	1.5467	1.82015	2.05508	0.386419
29.6482	2.03989	2.23269	2.42062	2.79782	2.04466	1.7556	1.60226	1.83233	2.09073	0.387549
30.1508	2.06979	2.26951	2.47756	2.84012	2.08525	1.80801	1.64741	1.85734	2.13187	0.389331
30.6533	2.10198	2.29405	2.5327	2.86994	2.10682	1.83851	1.70844	1.86019	2.16408	0.389889
31.1558	2.12385	2.3362	2.57868	2.91646	2.14842	1.88266	1.74815	1.88054	2.20187	0.394717
31.6583	2.16083	2.35715	2.63531	2.94133	2.17383	1.91855	1.80641	1.88351	2.23462	0.394731
32.1608	2.1777	2.39819	2.67191	2.98678	2.20653	1.94581	1.84922	1.89026	2.2658	0.401871
32.6633	2.21535	2.42222	2.72684	3.01271	2.24252	1.98683	1.89715	1.89828	2.30024	0.403078
33.1658	2.23205	2.45586	2.75766	3.05154	2.26534	2.00565	1.94746	1.89052	2.32576	0.410168
33.6683	2.26545	2.48715	2.80671	3.08315	2.30749	2.03815	1.98433	1.89915	2.35895	0.415324
34.1709	2.28645	2.51115	2.83593	3.11255	2.32962	2.06237	2.03863	1.88461	2.38266	0.420166
34.6734	2.31213	2.54861	2.87551	3.15059	2.3671	2.07821	2.07106	1.88395	2.4109	0.430531
35.1759	2.33944	2.56604	2.9063	3.17208	2.39848	2.10816	2.12075	1.87173	2.43537	0.433574
35.6784	2.35702	2.60383	2.9348	3.21303	2.42535	2.11638	2.15723	1.85555	2.4579	0.447223
36.1809	2.3893	2.62095	2.96811	3.23167	2.46647	2.13895	2.19565	1.84766	2.48234	0.451745
36.6834	2.40163	2.652	2.98653	3.2697	2.48787	2.15394	2.23953	1.81928	2.50131	0.464917
37.1859	2.43477	2.67426	3.02078	3.2914	2.52915	2.16144	2.26746	1.80904	2.52354	0.474294
37.6884	2.44665	2.69464	3.03245	3.32159	2.55593	2.18393	2.31416	1.77858	2.54099	0.484594
38.191	2.47565	2.7231	3.06426	3.35001	2.58756	2.18562	2.33923	1.75726	2.56034	0.49945
38.6935	2.49158	2.73447	3.07374	3.3711	2.62488	2.20264	2.38005	1.73283	2.57641	0.507554
39.196	2.51281	2.76516	3.09937	3.40566	2.64676	2.21298	2.41055	1.69848	2.59397	0.525582
39.6985	2.53489	2.77376	3.11088	3.42075	2.68839	2.21678	2.43997	1.67956	2.60812	0.533992
40.201	2.54772	2.80023	3.12788	3.45703	2.7099	2.2365	2.47813	1.63979	2.62465	0.551903
40.7035	2.57467	2.81306	3.14391	3.47196	2.7443	2.23635	2.49851	1.61887	2.6377	0.562747
41.206	2.58178	2.83061	3.15232	3.50407	2.77415	2.25243	2.53885	1.58513	2.65242	0.578022
41.7085	2.60957	2.85122	3.173	3.52435	2.79593	2.26273	2.55871	1.55617	2.66646	0.592097
42.2111	2.61578	2.86012	3.17561	3.54832	2.83266	2.2673	2.59276	1.53462	2.6784	0.603476
42.7136	2.63958	2.88666	3.1989	3.57625	2.84774	2.28853	2.62006	1.5002	2.69474	0.620141
43.2161	2.64983	2.89233	3.20052	3.59225	2.8808	2.29049	2.6437	1.48771	2.7047	0.627828
43.7186	2.66641	2.91909	3.22333	3.62583	2.89994	2.30918	2.67968	1.45836	2.72273	0.644849
44.2211	2.68365	2.92906	3.22922	3.63828	2.92029	2.32254	2.69709	1.44712	2.73341	0.650821
44.7236	2.69308	2.95047	3.24888	3.67247	2.94773	2.33056	2.73592	1.43324	2.75154	0.664651
45.2261	2.71724	2.97011	3.26312	3.6879	2.95716	2.35576	2.75691	1.41977	2.766	0.671705
45.7286	2.72329	2.98478	3.27884	3.71761	2.98627	2.36231	2.79132	1.42364	2.78351	0.67927
46.2312	2.75172	3.01445	3.30321	3.7413	2.9958	2.38644	2.82416	1.41363	2.80384	0.688626
46.7337	2.76056	3.02666	3.31688	3.76427	3.01635	2.40628	2.8524	1.42886	2.82153	0.689802
47.2362	2.78979	3.06209	3.35074	3.79748	3.03529	2.42195	2.89792	1.43335	2.84858	0.699368
47.7387	2.80767	3.07966	3.36665	3.81556	3.04466	2.456	2.92609	1.45228	2.86857	0.697296
48.2412	2.83541	3.11515	3.4075	3.85484	3.07177	2.4725	2.97777	1.47874	2.90171	0.702851
48.7437	2.86625	3.14493	3.43103	3.87306	3.07854	2.50743	3.01546	1.50079	2.92719	0.70114
49.2462	2.89297	3.1774	3.47576	3.91232	3.10422	2.53868	3.0653	1.54727	2.96424	0.699974
49.7487	2.93705	3.22149	3.51162	3.93648	3.12039	2.56592	3.11806	1.58044	2.99893	0.699365
50.2513	2.96626	3.25295	3.55798	3.97061	3.13786	2.61158	3.16346	1.63808	3.03735	0.692698
50.7538	3.02055	3.3078	3.6086	4.00435	3.16771	2.63934	3.22829	1.69192	3.08357	0.690734
51.2563	3.05761	3.34449	3.65624	4.03212	3.18145	2.68516	3.27411	1.75332	3.12306	0.682241
51.7588	3.11751	3.40342	3.72096	4.07506	3.21853	2.72683	3.34159	1.82993	3.17923	0.676465
52.2613	3.16743	3.45212	3.77158	4.09991	3.24112	2.76388	3.39567	1.89578	3.22344	0.668467
52.7638	3.22902	3.50979	3.84683	4.14791	3.27641	2.81894	3.45721	1.98735	3.28418	0.659521
53.2663	3.29416	3.57365	3.90346	4.17619	3.31683	2.8555	3.52342	2.06513	3.33854	0.651106
53.7688	3.35603	3.62948	3.98401	4.22377	3.34934	2.9097	3.57794	2.16023	3.39881	0.642085
54.2714	3.43502	3.70611	4.04963	4.26154	3.40474	2.95936	3.65267	2.2561	3.46565	0.631467
54.7739	3.49881	3.76472	4.13027	4.30517	3.44343	3.00405	3.70728	2.3489	3.52533	0.624229
55.2764	3.58701	3.8476	4.20638	4.3552	3.50276	3.06665	3.78207	2.46032	3.601	0.61242
55.7789	3.65643	3.91582	4.28356	4.39543	3.55784	3.11062	3.84598	2.55444	3.66502	0.605221
56.2814	3.74761	3.99835	4.36914	4.45593	3.61372	3.17238	3.91443	2.67087	3.7428	0.596023
56.7839	3.82627	4.08078	4.44195	4.49739	3.68622	3.22982	3.9914	2.77454	3.81605	0.585805
57.2864	3.915	4.16023	4.53345	4.56316	3.74262	3.28255	4.05463	2.88581	3.89218	0.581502
57.7889	4.00423	4.25607	4.60352	4.61219	3.82309	3.35366	4.14006	3.0029	3.97447	0.568489
58.2915	4.08789	4.3351	4.69575	4.67761	3.89091	3.40644	4.20598	3.10743	4.05089	0.56642
58.794	4.1856	4.4383	4.76617	4.73897	3.96876	3.47748	4.29071	3.23264	4.13733	0.554997
59.2965	4.26512	4.52296	4.85379	4.8011	4.05405	3.54455	4.36752	3.33792	4.21838	0.549905
59.799	4.36632	4.62571	4.92751	4.87539	4.12813	3.60715	4.44536	3.46064	4.30453	0.543849
60.3015	4.44524	4.72122	5.00669	4.93559	4.22531	3.68853	4.53466	3.57549	4.39159	0.533753
60.804	4.54368	4.8184	5.08498	5.01886	4.30465	3.75166	4.60732	3.689	4.47732	0.531575
61.3065	4.62601	4.92543	5.15449	5.082	4.40169	3.83328	4.70244	3.81475	4.56751	0.519918
61.809	4.71659	5.01744	5.2361	5.16781	4.49553	3.91103	4.77778	3.92198	4.65553	0.51646
62.3116	4.80448	5.13105	5.29744	5.23952	4.58571	3.98422	4.86881	4.05073	4.74524	0.507628
62.8141	4.88516	5.22299	5.37874	5.3222	4.69308	4.07624	4.95387	4.16119	4.83668	0.500007
63.3166	4.9775	5.33515	5.43529	5.40553	4.7811	4.14966	5.03524	4.28263	4.92526	0.494098
63.8191	5.04993	5.43294	5.51132	5.48296	4.8907	4.24133	5.12977	4.40313	5.01776	0.484433
64.3216	5.14256	5.53685	5.5668	5.57628	4.9867	4.32868	5.20423	4.51364	5.10697	0.47801
64.8241	5.21104	5.64279	5.63305	5.65059	5.08728	4.4108	5.30012	4.64139	5.19713	0.469694
65.3266	5.29835	5.73648	5.68996	5.74804	5.19495	4.51124	5.37574	4.74689	5.2877	0.460893
65.8291	5.36756	5.84699	5.7439	5.82403	5.2856	4.59209	5.46287	4.87131	5.37429	0.454017
66.3317	5.44474	5.93385	5.80243	5.91813	5.39676	4.69042	5.54554	4.98102	5.46411	0.444775
66.8342	5.51735	6.04097	5.8444	6.00013	5.48635	4.78344	5.61929	5.09265	5.54807	0.437039
67.3367	5.58242	6.1268	5.90227	6.0853	5.5878	4.8701	5.70702	5.20959	5.63391	0.429664
67.8392	5.65763	6.22221	5.93528	6.17416	5.68426	4.97419	5.77124	5.3079	5.71586	0.420633
68.3417	5.71215	6.31062	5.98847	6.24902	5.76989	5.0574	5.85487	5.42488	5.79591	0.414305
68.8442	5.7859	6.39003	6.01691	6.34092	5.87043	5.15712	5.91789	5.51766	5.87461	0.40626
69.3467	5.83414	6.4793	6.06107	6.4084	5.94617	5.25026	5.98777	5.62271	5.94873	0.398969
69.8492	5.9008	6.54434	6.08893	6.49624	6.03872	5.33568	6.05478	5.71761	6.02214	0.393148
70.3518	5.94761	6.62759	6.12093	6.5614	6.11518	5.43724	6.108	5.80375	6.09021	0.385718
70.8543	6.00232	6.68396	6.15023	6.63804	6.18969	5.51606	6.17604	5.89982	6.15702	0.380118
71.3568	6.05069	6.75269	6.16941	6.70474	6.27007	5.60975	6.21828	5.9702	6.21823	0.375547
71.8593	6.09142	6.80582	6.19946	6.76628	6.32794	5.69475	6.27818	6.05731	6.27764	0.368272
72.3618	6.14088	6.85452	6.20788	6.8344	6.40379	5.76981	6.31863	6.12096	6.33136	0.367089
72.8643	6.1692	6.90549	6.23554	6.88158	6.45567	5.85887	6.36213	6.18781	6.38204	0.360068
73.3668	6.21592	6.93455	6.23721	6.94637	6.51478	5.92261	6.4056	6.25009	6.42839	0.35892
73.8693	6.23616	6.97887	6.25808	6.98355	6.56887	5.999	6.43192	6.29363	6.46876	0.355856
74.3719	6.27456	6.99389	6.25741	7.03769	6.60734	6.06412	6.47463	6.35023	6.50749	0.351903
74.8744	6.2917	7.02394	6.26754	7.07017	6.6603	6.11686	6.49095	6.37763	6.53738	0.353232
75.3769	6.31688	7.03196	6.26772	7.10742	6.68604	6.1812	6.52346	6.41779	6.56656	0.34796
75.8794	6.33414	7.04159	6.26514	7.13825	6.72593	6.21761	6.53883	6.43921	6.58759	0.350096
76.3819	6.34397	7.04657	6.26698	7.15656	6.7501	6.26454	6.55365	6.4552	6.6047	0.347159
76.8844	6.36122	7.035	6.25252	7.18464	6.76832	6.29783	6.57148	6.47415	6.61815	0.346913
77.3869	6.35729	7.03539	6.25415	7.187	6.79343	6.31693	6.56917	6.46838	6.62272	0.347306
77.8894	6.37107	7.00784	6.23118	7.20741	6.79338	6.34601	6.58426	6.47858	6.62747	0.345292
78.392	6.35795	6.99783	6.22889	7.20008	6.81045	6.34578	6.57286	6.46178	6.62195	0.346324
78.8945	6.36314	6.96261	6.20214	7.20666	6.80382	6.35535	6.57561	6.45352	6.61536	0.345477
79.397	6.34642	6.93623	6.19191	7.1958	6.80157	6.35061	6.5639	6.43544	6.60274	0.344346
79.8995	6.33869	6.90007	6.16586	7.18466	6.79629	6.33178	6.54812	6.40537	6.58386	0.345914
80.402	6.32258	6.8556	6.14509	7.17333	6.77288	6.32318	6.53846	6.38674	6.56473	0.34305
80.9045	6.30061	6.82014	6.12239	7.14537	6.76503	6.28611	6.50659	6.34208	6.53604	0.344739
81.407	6.28621	6.76206	6.09111	7.1323	6.7302	6.26013	6.49321	6.31515	6.5088	0.34341
81.9095	6.25253	6.72387	6.07192	7.09319	6.70852	6.22135	6.45474	6.26829	6.4743	0.341858
82.4121	6.2377	6.66112	6.03308	7.07412	6.6741	6.1707	6.42908	6.22549	6.43817	0.344536
82.9146	6.198	6.61504	6.01533	7.03197	6.63228	6.13253	6.39338	6.18409	6.40033	0.339443
83.4171	6.17894	6.55665	5.97411	7.00275	6.60074	6.06881	6.3519	6.1267	6.35757	0.344485
83.9196	6.14007	6.50044	5.95475	6.96469	6.54496	6.01929	6.32149	6.08845	6.31677	0.339861
84.4221	6.11364	6.45143	5.91702	6.92463	6.50813	5.9604	6.26971	6.02739	6.27154	0.342657
84.9246	6.0812	6.38886	5.8937	6.8941	6.45205	5.89364	6.23945	5.98433	6.22842	0.343172
85.4271	6.04723	6.34883	5.86435	6.84753	6.40124	5.84332	6.18879	5.93227	6.18419	0.34121
85.9296	6.02381	6.28914	5.83688	6.82369	6.35375	5.77214	6.15176	5.88054	6.14146	0.347133
86.4322	5.986	6.25445	5.81849	6.77893	6.29084	5.71974	6.11194	5.84262	6.10038	0.343187
86.9347	5.97101	6.20831	5.78943	6.75845	6.24922	5.66298	6.06709	5.78863	6.06189	0.350113
87.4372	5.93625	6.17617	5.78185	6.72462	6.1872	5.60351	6.04018	5.76047	6.02628	0.349179
87.9397	5.92712	6.15073	5.75613	6.70487	6.1427	5.56547	5.9953	5.71771	5.995	0.353156
88.4422	5.90326	6.12267	5.75716	6.68825	6.09509	5.51193	5.97625	5.69232	5.96836	0.356879
88.9447	5.89757	6.11868	5.74088	6.66987	6.04506	5.48202	5.94379	5.67159	5.94618	0.358295
89.4472	5.89076	6.1011	5.74787	6.67162	6.01503	5.45281	5.92689	5.64854	5.93183	0.364129
89.9497	5.88836	6.1139	5.74671	6.65925	5.96879	5.42545	5.91592	5.65045	5.9211	0.365424
90.4523	5.90115	6.1153	5.75821	6.67566	5.9491	5.42379	5.90169	5.63858	5.92044	0.37077
90.9548	5.90502	6.13878	5.77576	6.67618	5.92133	5.41069	5.91251	5.65507	5.92442	0.372288
91.4573	5.93598	6.1652	5.79255	6.70142	5.90477	5.42433	5.90923	5.66603	5.93744	0.377083
91.9598	5.95157	6.19632	5.82938	6.72074	5.90299	5.44171	5.93496	5.68935	5.95838	0.377479
92.4623	5.9965	6.2479	5.85452	6.75034	5.89243	5.46285	5.95347	5.72786	5.98573	0.381792
92.9648	6.02973	6.28879	5.90824	6.79037	5.91154	5.51124	5.98719	5.75852	6.0232	0.381403
93.4673	6.08404	6.35965	5.94614	6.82366	5.91897	5.54886	6.03313	5.81833	6.0666	0.382929
93.9698	6.13888	6.41604	6.01255	6.88108	5.94825	5.6131	6.07454	5.86464	6.11864	0.384056
94.4724	6.19987	6.49762	6.06749	6.92127	5.98361	5.68058	6.14431	5.93393	6.17859	0.380454
94.9749	6.27656	6.57475	6.14223	6.989	6.01878	5.75014	6.20033	6.00353	6.24441	0.383627
95.4774	6.34458	6.66059	6.2167	7.04108	6.08014	5.84523	6.28412	6.0749	6.31842	0.376357
95.9799	6.43923	6.75909	6.29691	7.11165	6.12802	5.92681	6.36306	6.16635	6.39889	0.378227
96.4824	6.5172	6.84809	6.39054	7.17913	6.20337	6.03212	6.4526	6.2423	6.48317	0.371858
96.9849	6.6232	6.96258	6.47587	7.24815	6.27423	6.13751	6.55665	6.34478	6.57787	0.368518
97.4874	6.71491	7.05867	6.58535	7.33044	6.35312	6.24138	6.65135	6.43383	6.67113	0.3658
97.9899	6.82482	7.17954	6.67561	7.3969	6.4489	6.36753	6.77361	6.53469	6.7752	0.35715
98.4925	6.93023	7.28539	6.79837	7.48961	6.5301	6.47424	6.87721	6.64024	6.87817	0.356508
98.995	7.05156	7.41357	6.91616	7.57086	6.64361	6.61108	7.01317	6.74996	6.99625	0.347945
99.4975	7.17633	7.54212	7.00336	7.64179	6.75317	6.74661	7.14923	6.85804	7.10883	0.340105
100	7.20136	7.57725	6.99442	7.63397	6.81608	6.78426	7.20285	6.85755	7.13347	0.332741

## Sheet: M2_LeftLeg_NH
StancePhase	NEleL_Meas1	NEleL_Meas2	NEleL_Meas3	NEleL_Meas4	NEleL_Meas5	NEleL_Meas6	NEleL_Meas7	NEleL_Meas8	NEleL_Meas9	NEleL_Mean	NEleL_SD
0	0.578965	0.40317	-0.689366	0.198433	-0.642028	0.200386	-0.198304	0.565277	-0.693083	-0.0307278	0.535658
0.502513	0.570331	0.371927	-0.677277	0.203953	-0.614188	0.180282	-0.194313	0.564613	-0.713449	-0.0342356	0.527807
1.00503	0.563913	0.346179	-0.643641	0.213285	-0.581646	0.162266	-0.176576	0.567155	-0.7314	-0.0311629	0.51736
1.50754	0.561664	0.322691	-0.61849	0.227299	-0.545572	0.149402	-0.164709	0.574293	-0.737775	-0.0256885	0.508561
2.01005	0.55761	0.304597	-0.577155	0.241152	-0.508624	0.134694	-0.140183	0.580687	-0.746477	-0.0170776	0.497903
2.51256	0.561493	0.288792	-0.541416	0.264532	-0.4612	0.127683	-0.119245	0.596193	-0.740392	-0.00261781	0.488438
3.01508	0.559948	0.27609	-0.489002	0.283952	-0.416643	0.115345	-0.0862826	0.607422	-0.738741	0.0124543	0.476598
3.51759	0.570076	0.26951	-0.440945	0.316427	-0.358111	0.114437	-0.0554275	0.631672	-0.719377	0.0364733	0.466521
4.0201	0.571894	0.263349	-0.37774	0.342061	-0.305002	0.105358	-0.0135655	0.649077	-0.704608	0.0589803	0.453719
4.52261	0.587537	0.266456	-0.316591	0.382814	-0.235744	0.109884	0.0276171	0.68196	-0.672463	0.0923856	0.443262
5.02513	0.593346	0.267365	-0.242998	0.415214	-0.173208	0.104822	0.078421	0.706831	-0.642498	0.123033	0.429871
5.52764	0.613345	0.280163	-0.168589	0.463008	-0.0942026	0.113846	0.129776	0.747825	-0.598509	0.165185	0.41953
6.03015	0.623536	0.288334	-0.0854375	0.50241	-0.021903	0.113416	0.188915	0.781111	-0.552369	0.204224	0.406288
6.53266	0.646365	0.31027	0.00158066	0.555514	0.0650837	0.125692	0.249506	0.829142	-0.497875	0.25392	0.396866
7.03518	0.66082	0.325395	0.0928595	0.601552	0.146517	0.130069	0.315567	0.871105	-0.436228	0.300851	0.384958
7.53769	0.684531	0.355221	0.190813	0.657797	0.238874	0.144039	0.383634	0.924568	-0.372952	0.356281	0.37755
8.0402	0.702426	0.376402	0.288157	0.709491	0.327788	0.152856	0.454511	0.974756	-0.298201	0.409798	0.368535
8.54271	0.724826	0.41225	0.394476	0.766617	0.422432	0.166903	0.52774	1.03186	-0.227994	0.468791	0.364399
9.04523	0.744772	0.438182	0.495459	0.822597	0.516496	0.179426	0.600988	1.08935	-0.143827	0.527049	0.359917
9.54774	0.763827	0.477883	0.607036	0.878651	0.610454	0.192249	0.676889	1.14852	-0.0683729	0.58746	0.360193
10.0503	0.784185	0.507154	0.709183	0.937378	0.707069	0.207592	0.75005	1.21208	0.0209166	0.648401	0.361446
10.5528	0.79839	0.548586	0.822683	0.990941	0.797862	0.218422	0.826202	1.27212	0.100206	0.70838	0.366772
11.0553	0.8175	0.579931	0.923654	1.05079	0.89436	0.235619	0.89696	1.34023	0.190358	0.769933	0.37402
11.5578	0.826006	0.621241	1.03573	1.10097	0.980078	0.244194	0.97108	1.40027	0.272172	0.827971	0.384266
12.0603	0.842273	0.653629	1.1334	1.1602	1.07373	0.26213	1.03728	1.47108	0.359416	0.888126	0.396738
12.5628	0.84482	0.693282	1.24082	1.2065	1.15292	0.268515	1.10721	1.53044	0.442226	0.942971	0.411089
13.0653	0.856732	0.725841	1.33331	1.26325	1.24097	0.285903	1.16685	1.60183	0.52358	0.999808	0.427361
13.5678	0.853491	0.762533	1.43315	1.30547	1.31255	0.290367	1.2306	1.65996	0.605396	1.05039	0.44464
14.0704	0.859677	0.794427	1.51884	1.3579	1.39233	0.305896	1.2819	1.72968	0.678831	1.10216	0.463149
14.5729	0.851125	0.827043	1.60854	1.39602	1.45552	0.308918	1.33771	1.78615	0.757161	1.14758	0.482101
15.0754	0.850475	0.857451	1.68605	1.44248	1.5247	0.321516	1.37921	1.85206	0.821626	1.19284	0.501462
15.5779	0.83726	0.885092	1.76357	1.47659	1.57901	0.323788	1.42565	1.90649	0.893637	1.23234	0.520905
16.0804	0.829009	0.913241	1.83175	1.51573	1.63574	0.332802	1.45623	1.96675	0.94892	1.27002	0.540027
16.5829	0.811773	0.935248	1.89559	1.54593	1.68088	0.335097	1.49223	2.01878	1.01177	1.30303	0.558941
17.0854	0.795536	0.960416	1.95354	1.57682	1.72395	0.340304	1.51121	2.07203	1.05822	1.33245	0.577052
17.5879	0.774797	0.976396	2.00279	1.60314	1.75971	0.343267	1.53615	2.12129	1.10946	1.35856	0.594638
18.0905	0.750653	0.997977	2.04982	1.6254	1.78853	0.344813	1.54329	2.16671	1.14767	1.37943	0.611244
18.593	0.72681	1.0079	2.08418	1.64783	1.8147	0.348804	1.55696	2.21273	1.18567	1.3984	0.626949
19.0955	0.695376	1.02554	2.11981	1.66169	1.82931	0.347141	1.55244	2.25009	1.21614	1.41084	0.641754
19.598	0.668728	1.02979	2.13956	1.68012	1.84564	0.352168	1.55498	2.29227	1.24034	1.42262	0.655251
20.1005	0.631126	1.04339	2.16349	1.68634	1.84669	0.348002	1.53928	2.32182	1.26325	1.42704	0.668089
20.603	0.601874	1.04263	2.16937	1.70055	1.85288	0.353732	1.53112	2.3594	1.27418	1.43175	0.67926
21.1055	0.559622	1.05214	2.18148	1.70021	1.84148	0.347916	1.50495	2.38174	1.28921	1.42875	0.690066
21.608	0.527898	1.04704	2.17459	1.70981	1.83727	0.353692	1.48669	2.41386	1.28829	1.42657	0.698984
22.1106	0.482763	1.05232	2.17487	1.70419	1.8149	0.347048	1.45097	2.42987	1.29472	1.41685	0.707794
22.6131	0.448679	1.04348	2.15654	1.70873	1.80014	0.351919	1.42341	2.45565	1.28394	1.40806	0.714685
23.1156	0.402489	1.04434	2.14518	1.69917	1.76857	0.345085	1.37922	2.46627	1.28084	1.39235	0.721634
23.6181	0.366192	1.03232	2.11691	1.69824	1.74339	0.347934	1.34333	2.48488	1.26245	1.37729	0.726813
24.1206	0.320655	1.02861	2.0943	1.68599	1.70449	0.341306	1.2919	2.491	1.24918	1.35638	0.732111
24.6231	0.282383	1.01398	2.05768	1.67935	1.66935	0.341052	1.24881	2.50181	1.2253	1.33552	0.735912
25.1256	0.238933	1.00565	2.02446	1.66547	1.62496	0.334768	1.19155	2.50414	1.20188	1.3102	0.739814
25.6281	0.199063	0.988927	1.98108	1.65314	1.58076	0.330547	1.14258	2.5068	1.17424	1.28413	0.742528
26.1307	0.158736	0.976018	1.93819	1.63838	1.53263	0.324477	1.08106	2.50577	1.1415	1.2552	0.745308
26.6332	0.117801	0.957648	1.8896	1.62066	1.48078	0.315755	1.02771	2.50026	1.11122	1.2246	0.747155
27.1357	0.0811566	0.940235	1.83824	1.60541	1.43054	0.309496	0.963628	2.49596	1.07088	1.19284	0.749061
27.6382	0.0398452	0.920496	1.78585	1.58289	1.37295	0.296103	0.90742	2.48263	1.03842	1.15851	0.750184
28.1407	0.00697604	0.898678	1.72742	1.56717	1.32198	0.288986	0.842419	2.47485	0.992895	1.1246	0.751395
28.6432	-0.0338875	0.877682	1.67241	1.5407	1.26085	0.271093	0.78477	2.45437	0.958218	1.08736	0.751856
29.1457	-0.0633011	0.851589	1.6084	1.52421	1.21012	0.262234	0.720248	2.44263	0.910282	1.05182	0.752442
29.6482	-0.102816	0.82929	1.55159	1.4948	1.14761	0.240275	0.662318	2.41589	0.873103	1.01245	0.752236
30.1508	-0.129411	0.799094	1.48344	1.47699	1.09761	0.228646	0.599395	2.39946	0.825409	0.975627	0.752147
30.6533	-0.166683	0.775312	1.42531	1.44577	1.03568	0.203217	0.542089	2.36742	0.785461	0.934841	0.751224
31.1558	-0.191279	0.741233	1.35438	1.42599	0.986453	0.187753	0.481631	2.34541	0.74009	0.896852	0.750311
31.6583	-0.225503	0.715679	1.29507	1.39404	0.926751	0.159491	0.425646	2.30894	0.697406	0.85528	0.748593
32.1608	-0.248951	0.677986	1.22259	1.37164	0.878113	0.139213	0.368308	2.28046	0.655586	0.816104	0.746651
32.6633	-0.279496	0.6503	1.16203	1.33988	0.821881	0.108688	0.314171	2.24029	0.610719	0.774274	0.74406
33.1658	-0.30255	0.609311	1.08909	1.31435	0.773527	0.0828233	0.260426	2.20459	0.572749	0.733813	0.740893
33.6683	-0.329054	0.579102	1.0271	1.28346	0.721514	0.0504435	0.208517	2.16126	0.526832	0.692132	0.737365
34.1709	-0.352268	0.535186	0.954623	1.2545	0.673124	0.0185374	0.158682	2.11794	0.492184	0.650278	0.732833
34.6734	-0.374692	0.502074	0.891001	1.2248	0.625516	-0.0154861	0.109258	2.07175	0.446797	0.609002	0.728333
35.1759	-0.398354	0.455636	0.819715	1.19235	0.576819	-0.0534915	0.0635107	2.0208	0.414373	0.565707	0.722381
35.6784	-0.416986	0.419289	0.754306	1.16377	0.533234	-0.0891593	0.0167269	1.9718	0.371246	0.524914	0.716902
36.1809	-0.441075	0.370761	0.68475	1.12805	0.484061	-0.132903	-0.024868	1.91367	0.339724	0.480241	0.709564
36.6834	-0.456495	0.330929	0.617529	1.1001	0.443621	-0.170414	-0.0689391	1.8617	0.300356	0.43982	0.703136
37.1859	-0.480694	0.280759	0.550042	1.06154	0.393943	-0.219153	-0.106414	1.79723	0.26855	0.393978	0.694535
37.6884	-0.493703	0.23731	0.481167	1.03346	0.355419	-0.258849	-0.147768	1.74196	0.233859	0.35365	0.687229
38.191	-0.517472	0.185952	0.415928	0.992672	0.305377	-0.311528	-0.181238	1.67232	0.201011	0.307003	0.677562
38.6935	-0.529024	0.138888	0.345797	0.96346	0.267395	-0.353799	-0.219926	1.61338	0.171107	0.266364	0.669491
39.196	-0.551726	0.0867771	0.282878	0.921109	0.217313	-0.40914	-0.249579	1.53995	0.137063	0.219405	0.659004
39.6985	-0.562843	0.0362405	0.212153	0.889688	0.178575	-0.454299	-0.2857	1.47695	0.111196	0.177996	0.650305
40.201	-0.583884	-0.0162262	0.15157	0.846401	0.128917	-0.510909	-0.311785	1.40113	0.0763942	0.13129	0.639266
40.7035	-0.595563	-0.06995	0.0811653	0.811736	0.0883576	-0.559079	-0.345478	1.3338	0.053079	0.088674	0.630069
41.206	-0.614527	-0.122417	0.0229309	0.767983	0.0396241	-0.615586	-0.368298	1.25682	0.0183576	0.0427657	0.618728
41.7085	-0.627657	-0.17889	-0.0460339	0.729196	-0.00348378	-0.666632	-0.399745	1.18501	-0.00435836	-0.00139904	0.609125
42.2111	-0.644421	-0.231035	-0.101877	0.685181	-0.0508767	-0.721825	-0.419662	1.10786	-0.0380979	-0.0460841	0.597697
42.7136	-0.659716	-0.289671	-0.168169	0.641612	-0.0968731	-0.775312	-0.449093	1.03169	-0.0623001	-0.0919818	0.587726
43.2161	-0.674533	-0.341205	-0.221557	0.597177	-0.142693	-0.828234	-0.466531	0.955015	-0.0944831	-0.135227	0.576358
43.7186	-0.692499	-0.401289	-0.283976	0.5484	-0.191528	-0.88341	-0.494221	0.874951	-0.122055	-0.182848	0.566001
44.2211	-0.706014	-0.451959	-0.33487	0.502972	-0.235801	-0.933409	-0.50964	0.799168	-0.152758	-0.224701	0.554754
44.7236	-0.726922	-0.512677	-0.39241	0.448798	-0.287079	-0.98924	-0.535867	0.71608	-0.185099	-0.273824	0.543948
45.2261	-0.740114	-0.562258	-0.440835	0.401447	-0.330107	-1.036	-0.549719	0.641362	-0.215197	-0.314603	0.53277
45.7286	-0.763982	-0.622713	-0.492801	0.341948	-0.383141	-1.09129	-0.574734	0.556444	-0.253026	-0.36481	0.52143
46.2312	-0.778047	-0.670984	-0.538843	0.291528	-0.425428	-1.13487	-0.587442	0.482701	-0.284099	-0.405054	0.51015
46.7337	-0.804682	-0.730227	-0.584892	0.227012	-0.479307	-1.18841	-0.611472	0.397219	-0.327389	-0.455794	0.498192
47.2362	-0.820956	-0.776992	-0.628651	0.172271	-0.521478	-1.22926	-0.623441	0.323998	-0.361421	-0.496215	0.486545
47.7387	-0.850137	-0.834139	-0.668782	0.10314	-0.57523	-1.28006	-0.646698	0.239004	-0.409502	-0.546934	0.473904
48.2412	-0.870119	-0.879338	-0.710328	0.0427675	-0.618017	-1.31896	-0.658338	0.165489	-0.448501	-0.588372	0.461608
48.7437	-0.901877	-0.933752	-0.744868	-0.0306749	-0.67083	-1.3664	-0.681085	0.0816917	-0.50036	-0.638684	0.448297
49.2462	-0.927237	-0.977587	-0.78427	-0.0979573	-0.715006	-1.40438	-0.692894	0.00696557	-0.545984	-0.682038	0.435213
49.7487	-0.961967	-1.02901	-0.813906	-0.175558	-0.766287	-1.44827	-0.715524	-0.0750664	-0.600594	-0.731798	0.421419
50.2513	-0.994257	-1.07199	-0.851288	-0.250746	-0.812402	-1.4864	-0.72808	-0.151457	-0.653744	-0.777818	0.407748
50.7538	-1.03241	-1.12056	-0.877029	-0.332373	-0.861619	-1.52691	-0.75097	-0.230866	-0.710218	-0.826995	0.393922
51.2563	-1.07246	-1.16342	-0.912495	-0.415831	-0.909677	-1.56596	-0.764684	-0.308415	-0.770637	-0.875953	0.380315
51.7588	-1.11404	-1.20961	-0.935424	-0.501142	-0.956247	-1.60328	-0.7879	-0.383938	-0.828206	-0.924421	0.367161
52.2613	-1.16151	-1.25322	-0.96887	-0.592279	-1.00564	-1.64336	-0.802842	-0.461341	-0.894291	-0.975927	0.354671
52.7638	-1.20597	-1.29772	-0.989909	-0.680494	-1.0491	-1.67767	-0.826207	-0.531903	-0.952268	-1.02347	0.343062
53.2663	-1.25956	-1.34284	-1.02104	-0.777651	-1.09893	-1.71848	-0.842382	-0.607869	-1.02134	-1.07668	0.332967
53.7688	-1.30626	-1.3863	-1.04103	-0.867605	-1.13932	-1.75034	-0.865919	-0.673374	-1.07928	-1.12327	0.323813
54.2714	-1.36439	-1.43343	-1.06972	-0.968446	-1.18886	-1.79164	-0.883647	-0.747226	-1.14837	-1.1773	0.317289
54.7739	-1.41312	-1.47634	-1.08968	-1.05906	-1.22692	-1.82223	-0.907774	-0.808637	-1.20632	-1.22334	0.311331
55.2764	-1.47433	-1.52564	-1.11619	-1.16124	-1.27572	-1.86397	-0.927678	-0.880124	-1.27302	-1.27755	0.309051
55.7789	-1.52527	-1.56838	-1.13732	-1.25191	-1.31271	-1.89478	-0.95299	-0.938849	-1.33155	-1.32375	0.306644
56.2814	-1.58827	-1.6198	-1.16225	-1.35345	-1.36054	-1.93683	-0.975729	-1.00774	-1.39443	-1.37767	0.308547
56.7839	-1.64184	-1.66277	-1.18564	-1.44396	-1.39794	-1.96922	-1.00277	-1.06513	-1.45418	-1.42483	0.309585
57.2864	-1.7056	-1.71616	-1.20969	-1.54323	-1.4448	-2.01133	-1.02888	-1.13115	-1.51287	-1.47819	0.314948
57.7889	-1.76228	-1.75979	-1.23614	-1.63356	-1.48411	-2.04638	-1.05807	-1.18838	-1.57423	-1.52699	0.31896
58.2915	-1.8261	-1.81496	-1.26004	-1.72938	-1.53024	-2.08836	-1.08795	-1.2514	-1.62945	-1.57976	0.326707
58.794	-1.88633	-1.85968	-1.29008	-1.81961	-1.57277	-2.12696	-1.11963	-1.30947	-1.69242	-1.63077	0.333038
59.2965	-1.94981	-1.91637	-1.31465	-1.91135	-1.61858	-2.16886	-1.15358	-1.36966	-1.74571	-1.68318	0.342068
59.799	-2.01381	-1.96263	-1.34853	-2.00157	-1.66525	-2.21165	-1.18805	-1.42941	-1.80987	-1.73675	0.350026
60.3015	-2.07693	-2.02055	-1.37467	-2.08914	-1.71125	-2.2538	-1.2264	-1.48736	-1.86321	-1.78925	0.359404
60.804	-2.1447	-2.06869	-1.41248	-2.17931	-1.76247	-2.3011	-1.26402	-1.54944	-1.92784	-1.84556	0.368324
61.3065	-2.20775	-2.12747	-1.44112	-2.26299	-1.80922	-2.34405	-1.30706	-1.60612	-1.9832	-1.89878	0.377335
61.809	-2.27906	-2.17775	-1.48278	-2.35291	-1.86486	-2.39575	-1.34819	-1.67091	-2.04754	-1.95775	0.386614
62.3116	-2.34266	-2.23698	-1.51487	-2.43333	-1.913	-2.44011	-1.39619	-1.72749	-2.10651	-2.01235	0.394777
62.8141	-2.41709	-2.28956	-1.56018	-2.52256	-1.97255	-2.49569	-1.44108	-1.79499	-2.17004	-2.07375	0.403912
63.3166	-2.48207	-2.34893	-1.59658	-2.60054	-2.02275	-2.54209	-1.49414	-1.85268	-2.23346	-2.13036	0.410954
63.8191	-2.55905	-2.40393	-1.64524	-2.68849	-2.08544	-2.60068	-1.54291	-1.92263	-2.29607	-2.19383	0.419546
64.3216	-2.62633	-2.46324	-1.6866	-2.76486	-2.1384	-2.64967	-1.60097	-1.98266	-2.36398	-2.25297	0.425354
64.8241	-2.70527	-2.5208	-1.73819	-2.85076	-2.2033	-2.71023	-1.6536	-2.05469	-2.42613	-2.31811	0.433095
65.3266	-2.77572	-2.58	-1.78491	-2.92615	-2.25958	-2.76218	-1.71647	-2.11817	-2.49782	-2.38011	0.437646
65.8291	-2.85598	-2.64022	-1.83896	-3.00907	-2.32575	-2.82358	-1.77285	-2.19186	-2.56047	-2.44653	0.444296
66.3317	-2.9302	-2.69938	-1.89117	-3.08379	-2.38571	-2.87865	-1.84021	-2.25962	-2.6347	-2.51149	0.447607
66.8342	-3.01107	-2.76231	-1.94728	-3.16278	-2.45221	-2.93983	-1.9001	-2.33444	-2.69904	-2.57878	0.452984
67.3367	-3.08915	-2.82162	-2.00484	-3.23676	-2.5158	-2.99787	-1.97152	-2.40678	-2.77432	-2.64652	0.455066
67.8392	-3.16977	-2.88718	-2.06262	-3.31095	-2.58176	-3.05789	-2.03459	-2.48211	-2.84144	-2.71426	0.459038
68.3417	-3.25108	-2.9468	-2.12505	-3.38374	-2.64849	-3.11841	-2.10948	-2.55877	-2.91633	-2.78424	0.459889
68.8442	-3.33037	-3.01466	-2.18407	-3.45248	-2.71313	-3.17658	-2.17519	-2.634	-2.98685	-2.85192	0.462388
69.3467	-3.41351	-3.07454	-2.25045	-3.52334	-2.78202	-3.23872	-2.25275	-2.71412	-3.06013	-2.92329	0.461996
69.8492	-3.49022	-3.14401	-2.31013	-3.58625	-2.84463	-3.29448	-2.32037	-2.78863	-3.1339	-2.99029	0.46303
70.3518	-3.57313	-3.20383	-2.37908	-3.6542	-2.91428	-3.35701	-2.39958	-2.87081	-3.20476	-3.06185	0.461389
70.8543	-3.64595	-3.27379	-2.43865	-3.71117	-2.97428	-3.40992	-2.46814	-2.94397	-3.28066	-3.12739	0.461047
71.3568	-3.7262	-3.33287	-2.50842	-3.77503	-3.04297	-3.47128	-2.54772	-3.02642	-3.34863	-3.19773	0.458173
71.8593	-3.79394	-3.40182	-2.56701	-3.82613	-3.09988	-3.52099	-2.61602	-3.09766	-3.42464	-3.2609	0.456599
72.3618	-3.86905	-3.45918	-2.63565	-3.8846	-3.1657	-3.57939	-2.69451	-3.17835	-3.48936	-3.32842	0.452543
72.8643	-3.93076	-3.52535	-2.69234	-3.92992	-3.21908	-3.62549	-2.7612	-3.24705	-3.56272	-3.38821	0.449901
73.3668	-3.99845	-3.57981	-2.75783	-3.98162	-3.28006	-3.67899	-2.83707	-3.32381	-3.6238	-3.45127	0.444758
73.8693	-4.05342	-3.64131	-2.8116	-4.02117	-3.32932	-3.72091	-2.90074	-3.38921	-3.69143	-3.50657	0.44121
74.3719	-4.11172	-3.69156	-2.87187	-4.06468	-3.38336	-3.76745	-2.97237	-3.4598	-3.74829	-3.56345	0.435152
74.8744	-4.15926	-3.74652	-2.92149	-4.09821	-3.42758	-3.8043	-3.03154	-3.52079	-3.80741	-3.61301	0.430873
75.3769	-4.20646	-3.79124	-2.97434	-4.13217	-3.47261	-3.84186	-3.09722	-3.58292	-3.85922	-3.662	0.424178
75.8794	-4.24568	-3.83794	-3.01832	-4.15912	-3.51051	-3.87243	-3.15025	-3.63801	-3.90773	-3.70444	0.419368
76.3819	-4.2802	-3.87595	-3.06158	-4.18226	-3.54458	-3.89919	-3.2081	-3.68947	-3.95331	-3.74385	0.412389
76.8844	-4.30983	-3.91296	-3.09821	-4.20163	-3.57461	-3.92205	-3.2532	-3.7368	-3.98993	-3.77769	0.407245
77.3869	-4.33024	-3.9432	-3.1299	-4.21282	-3.59611	-3.93652	-3.30128	-3.77565	-4.02758	-3.80592	0.400329
77.8894	-4.34862	-3.96933	-3.15745	-4.22324	-3.61654	-3.95003	-3.33667	-3.81315	-4.05166	-3.82963	0.394985
78.392	-4.35369	-3.99077	-3.17593	-4.22149	-3.62427	-3.95109	-3.37317	-3.83788	-4.07908	-3.84526	0.388405
78.8945	-4.35893	-4.00498	-3.19267	-4.22129	-3.63324	-3.95352	-3.39727	-3.86345	-4.09031	-3.8573	0.382931
79.397	-4.34778	-4.01651	-3.19662	-4.20589	-3.62635	-3.94043	-3.42065	-3.87299	-4.10479	-3.85911	0.37688
79.8995	-4.33798	-4.01777	-3.20083	-4.19326	-3.62193	-3.92998	-3.43216	-3.88453	-4.10296	-3.85793	0.371338
80.402	-4.31008	-4.01812	-3.18922	-4.16368	-3.59983	-3.90232	-3.44114	-3.87816	-4.10177	-3.84493	0.365957
80.9045	-4.28348	-4.00545	-3.17919	-4.13676	-3.58007	-3.87729	-3.43899	-3.87364	-4.08652	-3.82904	0.360445
81.407	-4.23858	-3.99333	-3.15128	-4.09261	-3.54235	-3.83493	-3.43251	-3.85087	-4.06738	-3.80043	0.355828
81.9095	-4.19356	-3.96594	-3.12547	-4.04955	-3.50544	-3.79388	-3.41578	-3.82839	-4.03816	-3.76846	0.350483
82.4121	-4.13153	-3.94021	-3.08088	-3.99046	-3.45188	-3.73696	-3.39298	-3.78882	-3.99963	-3.72371	0.346661
82.9146	-4.06677	-3.8976	-3.03808	-3.92971	-3.39649	-3.67887	-3.36097	-3.74676	-3.9557	-3.67455	0.341634
83.4171	-3.98759	-3.85732	-2.97694	-3.85543	-3.32723	-3.6077	-3.32129	-3.69009	-3.89743	-3.61345	0.33856
83.9196	-3.90225	-3.79931	-2.91654	-3.77596	-3.25278	-3.53201	-3.27368	-3.6273	-3.83785	-3.54641	0.333971
84.4221	-3.8061	-3.74375	-2.83962	-3.68649	-3.16834	-3.44692	-3.21701	-3.55333	-3.76055	-3.46912	0.331482
84.9246	-3.70008	-3.6704	-2.76181	-3.58804	-3.07516	-3.35351	-3.15398	-3.4693	-3.68438	-3.38407	0.327378
85.4271	-3.58741	-3.59912	-2.67047	-3.48366	-2.97649	-3.25481	-3.08078	-3.37802	-3.58956	-3.29115	0.32521
85.9296	-3.46146	-3.5108	-2.57614	-3.36674	-2.86583	-3.14416	-3.00303	-3.27298	-3.49604	-3.18858	0.321584
86.4322	-3.33298	-3.42371	-2.4721	-3.24789	-2.75421	-3.03217	-2.91425	-3.16464	-3.38573	-3.08085	0.319451
86.9347	-3.18864	-3.32119	-2.36258	-3.11372	-2.62819	-2.90535	-2.82287	-3.03972	-3.27461	-2.96187	0.316321
87.4372	-3.04533	-3.21868	-2.24757	-2.98098	-2.50509	-2.78052	-2.71979	-2.91496	-3.15102	-2.84044	0.314029
87.9397	-2.88486	-3.1031	-2.12449	-2.83136	-2.36639	-2.63923	-2.61611	-2.77219	-3.02288	-2.70673	0.311489
88.4422	-2.728	-2.98599	-2.00023	-2.6855	-2.23338	-2.50223	-2.50023	-2.63216	-2.88816	-2.57288	0.308988
88.9447	-2.55429	-2.8588	-1.86555	-2.52278	-2.0851	-2.3487	-2.38579	-2.47441	-2.74459	-2.42667	0.307183
89.4472	-2.38553	-2.72839	-1.73376	-2.36487	-1.94388	-2.20048	-2.25884	-2.32077	-2.60064	-2.28191	0.304541
89.9497	-2.20197	-2.59142	-1.58984	-2.19185	-1.7894	-2.03742	-2.1354	-2.15146	-2.44428	-2.12589	0.303597
90.4523	-2.02337	-2.44953	-1.45236	-2.02339	-1.64194	-1.87935	-1.9994	-1.98631	-2.29271	-1.97204	0.300974
90.9548	-1.83364	-2.30499	-1.30192	-1.84327	-1.48482	-1.7098	-1.86903	-1.80921	-2.12707	-1.8093	0.300961
91.4573	-1.64761	-2.15403	-1.16066	-1.66629	-1.33338	-1.54374	-1.72634	-1.63512	-1.96934	-1.6485	0.298603
91.9598	-1.45535	-2.00448	-1.00665	-1.48247	-1.17713	-1.37094	-1.59143	-1.45411	-1.79854	-1.48235	0.299558
92.4623	-1.26457	-1.84731	-0.863505	-1.29956	-1.02419	-1.19927	-1.44469	-1.27403	-1.63614	-1.31703	0.297812
92.9648	-1.07324	-1.69558	-0.708897	-1.11547	-0.871981	-1.02644	-1.30784	-1.09285	-1.46445	-1.15075	0.299775
93.4673	-0.88066	-1.5354	-0.565592	-0.929618	-0.720129	-0.851935	-1.15985	-0.910019	-1.29912	-0.983592	0.299063
93.9698	-0.693353	-1.38437	-0.413119	-0.748464	-0.574566	-0.68201	-1.02367	-0.731986	-1.13045	-0.820221	0.302099
94.4724	-0.50217	-1.22455	-0.27118	-0.562947	-0.42633	-0.507649	-0.877167	-0.549727	-0.964346	-0.654007	0.302833
94.9749	-0.321611	-1.07707	-0.123261	-0.38747	-0.28932	-0.343089	-0.744121	-0.377634	-0.801866	-0.49616	0.307
95.4774	-0.135154	-0.92095	0.0159509	-0.205592	-0.147098	-0.171903	-0.601592	-0.199316	-0.637549	-0.333689	0.309455
95.9799	0.0364603	-0.779599	0.157234	-0.0379218	-0.0198559	-0.0145773	-0.473841	-0.0354278	-0.483403	-0.183437	0.31474
96.4824	0.214983	-0.630224	0.292401	0.137197	0.114107	0.150533	-0.337469	0.135626	-0.32375	-0.0273997	0.318932
96.9849	0.376203	-0.497006	0.42527	0.295668	0.23095	0.299399	-0.216763	0.289664	-0.178916	0.11383	0.325208
97.4874	0.543828	-0.357032	0.555102	0.461077	0.354431	0.455596	-0.0885092	0.450264	-0.0269534	0.260867	0.330903
97.9899	0.691231	-0.235512	0.677029	0.606871	0.458783	0.5927	0.0217637	0.590916	0.106143	0.389992	0.337969
98.4925	0.850438	-0.103009	0.798639	0.764974	0.573017	0.74199	0.143195	0.743091	0.251482	0.529313	0.344628
98.995	1.00515	0.0239365	0.920937	0.919153	0.679142	0.886828	0.258498	0.890253	0.392818	0.66408	0.352886
99.4975	1.10275	0.109801	1.03524	1.01652	0.747841	0.978684	0.344877	0.983345	0.481483	0.755616	0.358709
100	1.09602	0.105924	1.0623	1.00981	0.742261	0.972187	0.345052	0.976805	0.47435	0.753857	0.360607

## Sheet: M2_LeftLeg_NW
StancePhase	NDevL_Meas1	NDevL_Meas2	NDevL_Meas3	NDevL_Meas4	NDevL_Meas5	NDevL_Meas6	NDevL_Meas7	NDevL_Meas8	NDevL_Meas9	NDevL_Mean	NDevL_SD
0	-0.692426	-0.75949	-0.960534	-0.611074	-0.908745	-0.484275	-0.622435	-0.546713	-0.656453	-0.693572	0.158324
0.502513	-0.658952	-0.716183	-0.913713	-0.580595	-0.832586	-0.463633	-0.571757	-0.5089	-0.59669	-0.649223	0.148223
1.00503	-0.623731	-0.661679	-0.821459	-0.548162	-0.753291	-0.442526	-0.49501	-0.469453	-0.539662	-0.594997	0.130324
1.50754	-0.589143	-0.618563	-0.753637	-0.515778	-0.677204	-0.422317	-0.439164	-0.431179	-0.476911	-0.5471	0.118862
2.01005	-0.560938	-0.572628	-0.666915	-0.489444	-0.606128	-0.409771	-0.368968	-0.399336	-0.424576	-0.499856	0.105686
2.51256	-0.523905	-0.528342	-0.596611	-0.453873	-0.524624	-0.38967	-0.310608	-0.358567	-0.355095	-0.449033	0.0994398
3.01508	-0.500833	-0.487102	-0.506772	-0.431737	-0.455992	-0.384631	-0.239722	-0.331667	-0.303049	-0.404612	0.0955899
3.51759	-0.464302	-0.443779	-0.433452	-0.395519	-0.372396	-0.367192	-0.180134	-0.290956	-0.231241	-0.353219	0.0987699
4.0201	-0.447045	-0.408928	-0.344319	-0.377854	-0.306713	-0.370005	-0.110496	-0.269105	-0.178512	-0.312553	0.109924
4.52261	-0.413462	-0.367911	-0.268822	-0.343022	-0.22306	-0.357331	-0.0505136	-0.230201	-0.107862	-0.262465	0.122916
5.02513	-0.401926	-0.340277	-0.182602	-0.329285	-0.159892	-0.367475	0.016964	-0.212517	-0.0530877	-0.225567	0.145798
5.52764	-0.373593	-0.302706	-0.105661	-0.297668	-0.0782304	-0.361379	0.0766892	-0.17688	0.0134434	-0.178443	0.16525
6.03015	-0.367134	-0.282519	-0.0240488	-0.286708	-0.0167571	-0.377659	0.141342	-0.161814	0.0713596	-0.144882	0.194495
6.53266	-0.345893	-0.249139	0.0536945	-0.259629	0.0611236	-0.379374	0.200388	-0.130366	0.131993	-0.101911	0.218164
7.03518	-0.343457	-0.235968	0.129633	-0.249849	0.121911	-0.400075	0.261781	-0.115924	0.193487	-0.0709402	0.250476
7.53769	-0.330507	-0.207073	0.207578	-0.227965	0.194618	-0.410097	0.319864	-0.0889509	0.247937	-0.0327329	0.277327
8.0402	-0.330873	-0.199881	0.277373	-0.217615	0.255617	-0.433266	0.377665	-0.0730341	0.312513	-0.0035001	0.310705
8.54271	-0.326699	-0.175369	0.354851	-0.200916	0.322163	-0.451331	0.43449	-0.0502389	0.36188	0.02987	0.340128
9.04523	-0.328756	-0.172695	0.418503	-0.18842	0.383827	-0.475101	0.488332	-0.03106	0.428029	0.0580733	0.373143
9.54774	-0.333151	-0.152212	0.494685	-0.176277	0.443581	-0.500255	0.543476	-0.0117205	0.474337	0.0869405	0.404573
10.0503	-0.336093	-0.152395	0.552537	-0.160468	0.505717	-0.52311	0.592883	0.0118462	0.539728	0.114516	0.436113
10.5528	-0.348176	-0.135466	0.626411	-0.151724	0.558419	-0.553833	0.645774	0.0287032	0.585277	0.139487	0.468887
11.0553	-0.351571	-0.136823	0.679047	-0.132018	0.620178	-0.574799	0.690182	0.0569256	0.647216	0.166482	0.49811
11.5578	-0.369838	-0.122929	0.749475	-0.12517	0.665982	-0.609183	0.740158	0.0723952	0.693942	0.188315	0.531434
12.0603	-0.373604	-0.123895	0.797628	-0.101665	0.726006	-0.627908	0.779009	0.104694	0.750001	0.214474	0.557803
12.5628	-0.396068	-0.112543	0.863426	-0.0950601	0.765492	-0.663838	0.825425	0.11993	0.798969	0.23397	0.590775
13.0653	-0.400429	-0.111819	0.907887	-0.0684722	0.822128	-0.680519	0.858251	0.155077	0.847571	0.258853	0.614082
13.5678	-0.424855	-0.102621	0.967925	-0.0604475	0.856232	-0.715813	0.90054	0.171259	0.898691	0.276768	0.64572
14.0704	-0.430274	-0.0992873	1.00944	-0.0318962	0.907756	-0.730971	0.926988	0.207677	0.939474	0.299878	0.666054
14.5729	-0.454451	-0.0919703	1.06271	-0.0209049	0.937618	-0.763467	0.964662	0.225952	0.991479	0.316848	0.695334
15.0754	-0.461502	-0.0854779	1.10188	0.00833329	0.982445	-0.777661	0.984489	0.262002	1.02535	0.337761	0.712995
15.5779	-0.483472	-0.0798124	1.1476	0.0235714	1.00921	-0.805334	1.01713	0.283359	1.07604	0.354255	0.738916
16.0804	-0.49268	-0.0699295	1.18479	0.0522901	1.04606	-0.818942	1.03021	0.317583	1.10487	0.372694	0.754305
16.5829	-0.510952	-0.0656749	1.22245	0.0726435	1.07066	-0.840105	1.05749	0.342698	1.15159	0.388978	0.775991
17.0854	-0.52266	-0.0524519	1.2578	0.0998998	1.09868	-0.853241	1.06379	0.374005	1.17766	0.404831	0.789501
17.5879	-0.536332	-0.0493204	1.28725	0.125715	1.12159	-0.866785	1.08548	0.40313	1.21781	0.420949	0.806322
18.0905	-0.550536	-0.0330231	1.32061	0.150963	1.1404	-0.8793	1.08508	0.430919	1.24314	0.43425	0.818228
18.593	-0.559298	-0.0306074	1.34202	0.182004	1.16161	-0.884871	1.10101	0.4638	1.27473	0.450044	0.829883
19.0955	-0.575537	-0.0116042	1.37296	0.205152	1.17138	-0.896379	1.0941	0.487984	1.30046	0.460946	0.840257
19.598	-0.579621	-0.00934605	1.38681	0.2406	1.19036	-0.894397	1.10421	0.523827	1.32253	0.476108	0.846813
20.1005	-0.596973	0.0119091	1.41466	0.261979	1.19178	-0.904276	1.09108	0.544787	1.34863	0.484842	0.855488
20.603	-0.597063	0.0145951	1.4217	0.300503	1.20762	-0.895816	1.09539	0.582318	1.36144	0.498965	0.857384
21.1055	-0.614218	0.0374555	1.44562	0.320786	1.20191	-0.903252	1.07646	0.600821	1.38661	0.505798	0.863986
21.608	-0.611302	0.0410227	1.4468	0.360692	1.21348	-0.889886	1.07512	0.638449	1.39156	0.518437	0.86198
22.1106	-0.626698	0.0646174	1.46589	0.380772	1.20221	-0.894017	1.05091	0.655518	1.41359	0.523643	0.866014
22.6131	-0.621897	0.0693687	1.46233	0.420222	1.20839	-0.877632	1.0442	0.691522	1.41285	0.534372	0.861083
23.1156	-0.63393	0.0927312	1.47577	0.441057	1.19337	-0.877708	1.01536	0.708244	1.42911	0.538222	0.862059
23.6181	-0.628335	0.0989069	1.46865	0.478291	1.19327	-0.860279	1.00368	0.740971	1.4251	0.546694	0.855255
24.1206	-0.635578	0.12114	1.47579	0.500735	1.17632	-0.855786	0.970972	0.758306	1.43328	0.549465	0.852814
24.6231	-0.630091	0.128974	1.4663	0.534271	1.16948	-0.839108	0.954849	0.786358	1.42813	0.555462	0.845113
25.1256	-0.631485	0.149338	1.46679	0.558897	1.15229	-0.829853	0.919196	0.804967	1.42683	0.55744	0.839151
25.6281	-0.62668	0.159032	1.45603	0.587688	1.13883	-0.815307	0.899351	0.827366	1.4219	0.560913	0.831313
26.1307	-0.621664	0.176956	1.44986	0.614654	1.12286	-0.801478	0.861849	0.847478	1.41105	0.562395	0.822063
26.6332	-0.617687	0.188621	1.43881	0.63818	1.10366	-0.789887	0.839197	0.863776	1.40669	0.563484	0.814559
27.1357	-0.606263	0.203687	1.4264	0.667151	1.09007	-0.772092	0.801085	0.885139	1.38765	0.564759	0.8026
27.6382	-0.602795	0.217293	1.41583	0.685442	1.06673	-0.763677	0.776631	0.895469	1.3832	0.563792	0.795583
28.1407	-0.585508	0.229239	1.39799	0.715595	1.0563	-0.742936	0.739113	0.917377	1.35853	0.565077	0.781761
28.6432	-0.581796	0.244609	1.38839	0.729196	1.03091	-0.737366	0.713765	0.922417	1.35257	0.562522	0.775084
29.1457	-0.559652	0.253345	1.36618	0.759303	1.02383	-0.715043	0.677841	0.943774	1.32552	0.563899	0.760364
29.6482	-0.554608	0.270166	1.35767	0.769166	0.998641	-0.711546	0.652301	0.944608	1.31635	0.560305	0.753667
30.1508	-0.52893	0.275775	1.33229	0.797737	0.994513	-0.689211	0.618724	0.964026	1.29011	0.561671	0.738966
30.6533	-0.521288	0.293614	1.32459	0.80506	0.971673	-0.686727	0.593498	0.961937	1.27622	0.55762	0.731796
31.1558	-0.49353	0.296342	1.29731	0.830525	0.969699	-0.665982	0.562819	0.977892	1.25324	0.558702	0.71784
31.6583	-0.482017	0.31466	1.28983	0.836559	0.951075	-0.663354	0.538271	0.974159	1.23382	0.554779	0.709794
32.1608	-0.453558	0.314896	1.26189	0.857463	0.95026	-0.645643	0.510886	0.985203	1.21533	0.555193	0.697034
32.6633	-0.437075	0.333087	1.25386	0.863312	0.937292	-0.641816	0.487286	0.980945	1.19062	0.551945	0.687875
33.1658	-0.409026	0.331337	1.22641	0.8785	0.936666	-0.628251	0.463477	0.985948	1.17649	0.551284	0.676461
33.6683	-0.386806	0.348762	1.21698	0.884947	0.930199	-0.62244	0.441028	0.982008	1.14784	0.549169	0.666168
34.1709	-0.359863	0.34562	1.19103	0.893711	0.928976	-0.613667	0.420981	0.980347	1.13677	0.5471	0.655981
34.6734	-0.331584	0.361656	1.1794	0.901098	0.929145	-0.605487	0.399843	0.97719	1.10646	0.546413	0.644743
35.1759	-0.30592	0.35777	1.15574	0.903269	0.926816	-0.601605	0.38367	0.968858	1.09633	0.54277	0.635469
35.6784	-0.27174	0.371848	1.14129	0.911445	0.933011	-0.591131	0.363978	0.96653	1.06703	0.543584	0.623617
36.1809	-0.246972	0.36789	1.12044	0.90742	0.929405	-0.591678	0.351737	0.952155	1.05555	0.538439	0.614845
36.6834	-0.207498	0.379548	1.1028	0.915765	0.940343	-0.579427	0.333617	0.950304	1.02974	0.540576	0.602766
37.1859	-0.182733	0.376185	1.085	0.906454	0.935638	-0.583428	0.325325	0.9311	1.01503	0.534286	0.594088
37.6884	-0.138942	0.385104	1.06411	0.913976	0.949545	-0.570264	0.308909	0.929064	0.994408	0.537323	0.582142
38.191	-0.112912	0.38296	1.04934	0.900693	0.944259	-0.576339	0.304557	0.906697	0.975505	0.530529	0.573245
38.6935	-0.0660282	0.388987	1.02551	0.906182	0.959136	-0.563316	0.289986	0.903633	0.960641	0.53386	0.561717
39.196	-0.0372918	0.388596	1.01352	0.890474	0.954063	-0.56984	0.289547	0.880023	0.937796	0.527432	0.552449
39.6985	0.0113562	0.391749	0.98746	0.892701	0.967964	-0.558023	0.276982	0.875061	0.928044	0.530366	0.541532
40.201	0.0441933	0.393528	0.977834	0.876161	0.964044	-0.563317	0.280414	0.852141	0.902727	0.525303	0.531924
40.7035	0.0933468	0.394	0.950588	0.874073	0.97531	-0.553593	0.270031	0.844529	0.896445	0.527192	0.521733
41.206	0.131419	0.398233	0.942844	0.858151	0.973438	-0.556126	0.277281	0.824002	0.871032	0.524475	0.51198
41.7085	0.180047	0.396397	0.915747	0.851061	0.980864	-0.549054	0.269267	0.813261	0.866043	0.524848	0.502586
42.2111	0.224047	0.403232	0.909391	0.836899	0.981701	-0.547635	0.280254	0.796425	0.84327	0.525287	0.493004
42.7136	0.271459	0.39963	0.883929	0.824621	0.98465	-0.543333	0.274775	0.782483	0.837434	0.523961	0.484475
43.2161	0.321488	0.409078	0.878486	0.812925	0.988484	-0.537229	0.289364	0.770123	0.819749	0.528052	0.475429
43.7186	0.367363	0.404395	0.856115	0.795834	0.986935	-0.53529	0.286527	0.753396	0.811532	0.525201	0.467856
44.2211	0.422832	0.416341	0.851129	0.786815	0.993603	-0.524258	0.304477	0.74573	0.800556	0.533025	0.459672
44.7236	0.467179	0.411375	0.833097	0.765816	0.988117	-0.523753	0.304278	0.727097	0.789499	0.529189	0.453168
45.2261	0.526797	0.425601	0.828167	0.759166	0.996992	-0.508025	0.325211	0.723758	0.785724	0.540377	0.446068
45.7286	0.56986	0.42123	0.815408	0.735575	0.988606	-0.507582	0.327504	0.704436	0.772653	0.53641	0.440735
46.2312	0.631725	0.437434	0.810252	0.730531	0.998663	-0.487793	0.350887	0.704522	0.775402	0.55018	0.434786
46.7337	0.673866	0.434553	0.803313	0.705926	0.988729	-0.48574	0.355374	0.685906	0.762268	0.547133	0.430657
47.2362	0.735658	0.452362	0.7978	0.701438	0.99869	-0.462769	0.380521	0.688133	0.76988	0.562412	0.425753
47.7387	0.777255	0.451828	0.796782	0.677524	0.988695	-0.457301	0.386759	0.671644	0.759275	0.561385	0.422733
48.2412	0.836536	0.470831	0.790926	0.672506	0.997213	-0.432105	0.412856	0.674575	0.769501	0.576982	0.418615
48.7437	0.877937	0.47343	0.795446	0.650979	0.988573	-0.421535	0.420302	0.661484	0.764003	0.578958	0.416469
49.2462	0.932491	0.493227	0.789379	0.644502	0.994406	-0.395081	0.446485	0.663712	0.774548	0.593741	0.412807
49.7487	0.97391	0.499638	0.798577	0.626749	0.988214	-0.37821	0.454585	0.654902	0.776036	0.599378	0.411215
50.2513	1.02194	0.519833	0.792495	0.618016	0.990339	-0.351461	0.480039	0.655191	0.785017	0.612378	0.407702
50.7538	1.06326	0.530489	0.805072	0.604692	0.987172	-0.327794	0.488313	0.651021	0.794047	0.621807	0.406305
51.2563	1.1035	0.550561	0.79915	0.592948	0.984944	-0.301501	0.512327	0.648531	0.800295	0.632306	0.402698
51.7588	1.14428	0.565439	0.813434	0.583818	0.984884	-0.271119	0.52038	0.648898	0.815832	0.645094	0.401131
52.2613	1.17633	0.584657	0.807801	0.568606	0.978295	-0.245447	0.542343	0.643422	0.819146	0.652795	0.397271
52.7638	1.21602	0.603284	0.821963	0.562934	0.981098	-0.20873	0.54985	0.647891	0.838887	0.668133	0.395208
53.2663	1.24046	0.620935	0.816805	0.544605	0.970903	-0.183054	0.569286	0.640058	0.840193	0.673355	0.391034
53.7688	1.27851	0.642759	0.829199	0.541685	0.976062	-0.140588	0.576101	0.648146	0.861224	0.690344	0.388217
54.2714	1.29673	0.658563	0.824899	0.521628	0.963595	-0.113688	0.592823	0.639545	0.862369	0.694052	0.383728
54.7739	1.33241	0.683285	0.834325	0.52095	0.970267	-0.0664191	0.599132	0.650897	0.881832	0.711853	0.379991
55.2764	1.34616	0.697504	0.831439	0.501268	0.957104	-0.0369605	0.613304	0.643732	0.884994	0.715394	0.375215
55.7789	1.37851	0.724962	0.83717	0.502338	0.964116	0.0136382	0.619555	0.657859	0.900595	0.733194	0.370524
56.2814	1.38966	0.738099	0.83619	0.485263	0.951823	0.0467177	0.631556	0.654274	0.907528	0.737901	0.365521
56.7839	1.4177	0.767933	0.837841	0.487416	0.957888	0.0987798	0.638272	0.670335	0.917927	0.7549	0.360023
57.2864	1.42805	0.78045	0.838986	0.474848	0.947893	0.136175	0.648507	0.672	0.929421	0.761814	0.354888
57.7889	1.45107	0.812021	0.83647	0.477315	0.951858	0.187815	0.656131	0.688948	0.93453	0.777351	0.348898
58.2915	1.46223	0.824349	0.83965	0.470616	0.945261	0.229844	0.664911	0.696936	0.950214	0.787112	0.343753
58.794	1.4799	0.85691	0.833189	0.472734	0.946252	0.27945	0.673708	0.713782	0.951205	0.800793	0.337697
59.2965	1.49305	0.869556	0.838016	0.472645	0.943639	0.325958	0.681175	0.728474	0.969597	0.813567	0.332688
59.799	1.50544	0.902397	0.828095	0.474037	0.941158	0.372333	0.691179	0.744418	0.968547	0.825289	0.327027
60.3015	1.52108	0.915964	0.833864	0.480622	0.942523	0.422631	0.697277	0.765398	0.987336	0.840744	0.32233
60.804	1.5286	0.948463	0.821107	0.481275	0.936542	0.465105	0.708291	0.779898	0.98665	0.850659	0.317467
61.3065	1.54651	0.963579	0.826791	0.493928	0.941313	0.518027	0.712793	0.805991	1.00324	0.868019	0.313294
61.809	1.54987	0.995194	0.811863	0.494203	0.932278	0.556516	0.724437	0.81885	1.00504	0.876473	0.309499
62.3116	1.56911	1.01242	0.816207	0.511734	0.939369	0.610537	0.727013	0.848322	1.01719	0.894655	0.30609
62.8141	1.5692	1.04265	0.799755	0.512316	0.928099	0.645489	0.738804	0.859726	1.02281	0.902094	0.303469
63.3166	1.58825	1.06236	0.801414	0.533111	0.936014	0.698847	0.739083	0.890479	1.02917	0.919859	0.301094
63.8191	1.58606	1.0907	0.784013	0.534892	0.923522	0.731085	0.750475	0.900858	1.03876	0.926707	0.2996
64.3216	1.60305	1.11301	0.781679	0.557118	0.930493	0.781934	0.748051	0.930564	1.03914	0.942782	0.298537
64.8241	1.59946	1.13895	0.76376	0.561044	0.917764	0.812444	0.758416	0.940359	1.05154	0.949305	0.298023
65.3266	1.61237	1.16363	0.756259	0.582866	0.921923	0.859012	0.752819	0.96664	1.04685	0.962485	0.298517
65.8291	1.60806	1.18659	0.738013	0.589762	0.909721	0.888707	0.761429	0.976152	1.05974	0.968685	0.298798
66.3317	1.61502	1.21304	0.72435	0.609543	0.909325	0.929438	0.752127	0.996862	1.05158	0.97792	0.30104
66.8342	1.61029	1.2324	0.705636	0.619917	0.898062	0.958907	0.758179	1.00616	1.06191	0.983496	0.301985
67.3367	1.60985	1.25968	0.685028	0.636355	0.891726	0.992571	0.744615	1.01961	1.05206	0.987944	0.3061
67.8392	1.60468	1.27484	0.665347	0.650216	0.881383	1.0219	0.747287	1.02841	1.05666	0.992302	0.307695
68.3417	1.59599	1.30176	0.637303	0.662402	0.868234	1.04766	0.728937	1.0335	1.04652	0.991367	0.31375
68.8442	1.59002	1.31219	0.615885	0.679131	0.858312	1.07631	0.727447	1.04109	1.04276	0.993684	0.316115
69.3467	1.57302	1.33743	0.58029	0.686555	0.838043	1.09379	0.703866	1.03734	1.03287	0.987022	0.324095
69.8492	1.56556	1.34279	0.556191	0.70487	0.827553	1.12065	0.697514	1.0426	1.01923	0.986328	0.327437
70.3518	1.54084	1.36504	0.513308	0.707361	0.800376	1.12989	0.66837	1.03012	1.00905	0.973818	0.33723
70.8543	1.53086	1.36519	0.485465	0.725363	0.787879	1.15334	0.656575	1.03157	0.985367	0.969068	0.34176
71.3568	1.49948	1.3832	0.435839	0.722995	0.75438	1.15477	0.621664	1.01098	0.973313	0.950736	0.353154
71.8593	1.48557	1.3782	0.403075	0.738335	0.738062	1.1728	0.603964	1.00685	0.940737	0.940844	0.358989
72.3618	1.44867	1.3908	0.347369	0.731321	0.698993	1.16704	0.563191	0.978993	0.924479	0.916762	0.371692
72.8643	1.42904	1.38079	0.308407	0.741433	0.676827	1.17751	0.539207	0.967372	0.885108	0.900633	0.378801
73.3668	1.38752	1.38686	0.247268	0.730007	0.632963	1.16526	0.492525	0.933177	0.862047	0.870848	0.392471
73.8693	1.36015	1.37194	0.200844	0.732379	0.603011	1.16614	0.461914	0.912264	0.818238	0.847432	0.400672
74.3719	1.31452	1.37038	0.134888	0.716649	0.555093	1.14805	0.409291	0.872606	0.785925	0.811933	0.414931
74.8744	1.27748	1.3505	0.0799635	0.709042	0.51583	1.13765	0.371754	0.840982	0.739463	0.780296	0.423935
75.3769	1.22787	1.34017	0.00980787	0.688846	0.464483	1.11414	0.313236	0.796585	0.695963	0.739011	0.438344
75.8794	1.17966	1.31506	-0.054279	0.66949	0.414972	1.09127	0.268616	0.753403	0.64743	0.698402	0.447807
76.3819	1.12588	1.29477	-0.128084	0.644307	0.360516	1.06236	0.204412	0.704693	0.591681	0.651172	0.461847
76.8844	1.06572	1.26384	-0.201616	0.61206	0.300417	1.02634	0.152726	0.649717	0.540279	0.601053	0.471422
77.3869	1.0073	1.23241	-0.278736	0.581019	0.242718	0.991561	0.0831569	0.596654	0.472372	0.547606	0.484519
77.8894	0.935152	1.19483	-0.361665	0.535453	0.172268	0.942268	0.0244965	0.530177	0.416185	0.487685	0.493907
78.392	0.871285	1.15123	-0.44203	0.49737	0.110756	0.900662	-0.0501498	0.472178	0.3374	0.427633	0.50549
78.8945	0.787761	1.10611	-0.533924	0.438735	0.0307791	0.838546	-0.11574	0.394942	0.273922	0.357904	0.514451
79.397	0.717332	1.04967	-0.617597	0.392189	-0.0353874	0.78883	-0.195262	0.330984	0.186441	0.2908	0.523984
79.8995	0.623531	0.996283	-0.717514	0.321319	-0.123487	0.714839	-0.267756	0.244147	0.113215	0.21162	0.532301
80.402	0.545258	0.926823	-0.804516	0.264859	-0.19517	0.655588	-0.351942	0.173033	0.0195859	0.137058	0.539295
80.9045	0.442666	0.864604	-0.910972	0.18312	-0.289459	0.571043	-0.4312	0.0781489	-0.0651967	0.0491949	0.546727
81.407	0.355423	0.78239	-1.00122	0.115567	-0.367271	0.50089	-0.51969	-0.00117695	-0.162694	-0.0330863	0.550764
81.9095	0.245899	0.710922	-1.11232	0.0247778	-0.465438	0.407299	-0.605333	-0.102239	-0.259746	-0.128464	0.557011
82.4121	0.149072	0.616561	-1.20563	-0.0545023	-0.549584	0.325156	-0.697528	-0.190414	-0.359637	-0.2185	0.557797
82.9146	0.0347621	0.535553	-1.31928	-0.152263	-0.649253	0.224081	-0.788899	-0.295617	-0.46834	-0.319918	0.56252
83.4171	-0.0715293	0.430007	-1.41545	-0.24325	-0.739518	0.129423	-0.883978	-0.392659	-0.570171	-0.417458	0.559975
83.9196	-0.188403	0.339438	-1.52965	-0.345928	-0.838573	0.022448	-0.980212	-0.499963	-0.68852	-0.523262	0.562863
84.4221	-0.303251	0.22412	-1.6285	-0.44794	-0.934298	-0.0843975	-1.07726	-0.605143	-0.792675	-0.627705	0.557202
84.9246	-0.420607	0.124397	-1.74148	-0.553745	-1.03108	-0.195665	-1.17743	-0.712639	-0.917456	-0.736189	0.558046
85.4271	-0.542321	0.00120222	-1.84279	-0.665416	-1.13112	-0.313364	-1.27556	-0.824421	-1.02471	-0.846501	0.549784
85.9296	-0.658338	-0.10679	-1.95299	-0.772866	-1.22449	-0.427338	-1.37874	-0.930441	-1.15195	-0.955992	0.548475
86.4322	-0.784481	-0.235581	-2.05622	-0.89208	-1.32721	-0.553584	-1.47707	-1.04657	-1.26291	-1.07063	0.538327
86.9347	-0.897617	-0.350529	-2.16211	-0.999906	-1.41645	-0.668763	-1.58223	-1.14979	-1.3885	-1.17954	0.53481
87.4372	-1.02511	-0.482361	-2.26615	-1.1238	-1.51965	-0.800426	-1.67974	-1.26751	-1.50315	-1.29643	0.52355
87.9397	-1.13406	-0.602536	-2.36622	-1.23084	-1.60434	-0.915396	-1.78561	-1.36706	-1.62353	-1.40329	0.51782
88.4422	-1.25936	-0.734625	-2.46944	-1.35596	-1.70532	-1.04874	-1.88105	-1.48335	-1.74082	-1.51985	0.506208
88.9447	-1.36303	-0.857873	-2.56222	-1.46114	-1.78512	-1.16214	-1.98608	-1.57869	-1.85343	-1.6233	0.49836
89.4472	-1.48242	-0.987295	-2.66253	-1.58373	-1.88092	-1.29312	-2.07798	-1.69044	-1.9711	-1.73662	0.487075
89.9497	-1.57978	-1.11112	-2.74674	-1.68591	-1.95549	-1.40357	-2.18044	-1.78114	-2.07448	-1.83541	0.477344
90.4523	-1.68956	-1.23497	-2.84175	-1.80219	-2.04312	-1.52817	-2.26718	-1.88527	-2.18905	-1.94236	0.466929
90.9548	-1.77947	-1.35669	-2.91632	-1.90017	-2.11204	-1.63428	-2.36523	-1.97082	-2.28255	-2.03529	0.455696
91.4573	-1.87621	-1.47224	-3.00356	-2.00661	-2.18879	-1.74883	-2.44517	-2.06453	-2.38963	-2.13284	0.446526
91.9598	-1.95737	-1.58906	-3.06774	-2.09901	-2.25146	-1.84915	-2.53693	-2.14423	-2.47312	-2.21868	0.434326
92.4623	-2.03816	-1.69381	-3.14483	-2.19265	-2.31515	-1.95068	-2.60848	-2.22517	-2.56806	-2.30411	0.426615
92.9648	-2.10915	-1.80296	-3.19821	-2.27792	-2.37082	-2.04369	-2.69213	-2.29801	-2.64161	-2.38161	0.414123
93.4673	-2.17199	-1.89478	-3.26312	-2.35656	-2.42005	-2.13001	-2.75383	-2.36438	-2.7204	-2.45279	0.407957
93.9698	-2.23148	-1.99362	-3.30563	-2.43307	-2.46788	-2.21407	-2.82779	-2.42892	-2.78403	-2.52072	0.395937
94.4724	-2.27558	-2.07088	-3.35676	-2.49552	-2.50223	-2.28391	-2.8785	-2.47953	-2.84409	-2.57633	0.391297
94.9749	-2.32255	-2.15717	-3.38863	-2.56175	-2.54144	-2.3573	-2.94158	-2.53411	-2.89757	-2.63357	0.380498
95.4774	-2.34851	-2.21894	-3.42499	-2.60795	-2.56155	-2.41028	-2.98068	-2.56869	-2.93819	-2.67331	0.377243
95.9799	-2.38252	-2.2911	-3.44673	-2.66267	-2.59154	-2.47135	-3.03227	-2.6119	-2.9809	-2.719	0.368249
96.4824	-2.39225	-2.33731	-3.46797	-2.69366	-2.59899	-2.50805	-3.0597	-2.63139	-3.00319	-2.74361	0.366065
96.9849	-2.41333	-2.39456	-3.48025	-2.73604	-2.61937	-2.5555	-3.09977	-2.66239	-3.03407	-2.77725	0.359177
97.4874	-2.40958	-2.42602	-3.48663	-2.75371	-2.61644	-2.57743	-3.11607	-2.66878	-3.04045	-2.78834	0.357567
97.9899	-2.41841	-2.4682	-3.49033	-2.78334	-2.6273	-2.61052	-3.14506	-2.68747	-3.05837	-2.80989	0.352822
98.4925	-2.40339	-2.48665	-3.48288	-2.79006	-2.61597	-2.61983	-3.15115	-2.68286	-3.05129	-2.80934	0.351358
98.995	-2.39697	-2.51571	-3.4757	-2.80683	-2.61497	-2.63844	-3.16991	-2.68755	-3.05207	-2.81757	0.34829
99.4975	-2.38139	-2.52008	-3.45498	-2.80506	-2.60292	-2.63754	-3.16673	-2.67861	-3.04084	-2.8098	0.345366
100	-2.38656	-2.52658	-3.45757	-2.80966	-2.60792	-2.64213	-3.17538	-2.6835	-3.04509	-2.81493	0.345062

[truncated: 2 more sheets: M2_RightLeg_NH, M2_RightLeg_NW]
