# Supplementary material for: A minimal markerset for three-dimensional foot function assessment: measuring navicular drop and drift under dynamic conditions
Source: J Foot Ankle Res. 2018 Apr 18;11:15. doi: 10.1186/s13047-018-0257-2 (PMC5907216; doi:10.1186/s13047-018-0257-2)
Supplement: Supplementary file 2 — Dataset. The dataset used for this article. A ZIP-archive with one text file (comma separated values;.csv) per participant, containing the stance-normalized navicular height and width time series from all analyzed steps. (ZIP 8335 kb) [file 13047_2018_257_MOESM2_ESM.zip › 13047_2018_257_MOESM3_ESM/ZAFA23R2.xlsx]

## Sheet: M1a_LeftLeg_NH
StancePhase	NEleL_Meas1	NEleL_Meas2	NEleL_Meas3	NEleL_Meas4	NEleL_Meas5	NEleL_Meas6	NEleL_Meas7	NEleL_Meas8	NEleL_Meas9	NEleL_Meas10	NEleL_Mean	NEleL_SD
0	3.20069	3.11749	3.6829	2.70745	3.08304	2.16821	2.95606	2.42155	3.69493	3.14219	3.01745	0.487788
0.502513	3.2134	3.1185	3.6923	2.7212	3.08763	2.15462	2.95267	2.43093	3.71429	3.14164	3.02272	0.493302
1.00503	3.24754	3.13133	3.72112	2.72651	3.10467	2.14959	2.95823	2.45975	3.76186	3.1556	3.04162	0.504251
1.50754	3.26628	3.12969	3.73667	2.74326	3.1157	2.13556	2.95611	2.477	3.79329	3.15761	3.05112	0.512125
2.01005	3.29615	3.13556	3.7536	2.7485	3.12231	2.12347	2.94728	2.49688	3.83583	3.16101	3.06206	0.523073
2.51256	3.3169	3.13935	3.77582	2.75959	3.13889	2.11692	2.9461	2.5234	3.86909	3.16974	3.07558	0.530798
3.01508	3.33886	3.13376	3.78466	2.77249	3.14199	2.099	2.92927	2.53884	3.90283	3.16596	3.08077	0.540291
3.51759	3.36565	3.13884	3.80412	2.77593	3.15482	2.09279	2.9201	2.56647	3.94049	3.17347	3.09327	0.549622
4.0201	3.38014	3.13228	3.81488	2.79163	3.16294	2.08017	2.90411	2.588	3.96406	3.17355	3.09918	0.555997
4.52261	3.4066	3.12636	3.8219	2.79632	3.16612	2.06629	2.88142	2.60826	3.99795	3.17135	3.10426	0.565862
5.02513	3.42143	3.1253	3.83611	2.80469	3.17869	2.06143	2.86626	2.63791	4.01772	3.17762	3.11272	0.570828
5.52764	3.43869	3.11053	3.83496	2.81627	3.17704	2.04449	2.83546	2.65526	4.03737	3.17044	3.11205	0.577876
6.03015	3.45792	3.10477	3.8416	2.81642	3.1843	2.03735	2.81228	2.68242	4.0562	3.17246	3.11657	0.583936
6.53266	3.46491	3.09327	3.84222	2.82797	3.18582	2.02688	2.78223	2.70613	4.05941	3.17013	3.1159	0.586516
7.03518	3.48271	3.0746	3.8343	2.82862	3.18131	2.01076	2.7456	2.72358	4.07046	3.16095	3.11129	0.592972
7.53769	3.48637	3.06533	3.83489	2.82997	3.18506	2.00492	2.71652	2.7512	4.06371	3.16148	3.10994	0.593497
8.0402	3.49311	3.04244	3.81959	2.83531	3.17349	1.98626	2.67205	2.76527	4.05689	3.14776	3.09922	0.596716
8.54271	3.49842	3.02268	3.80848	2.82736	3.16996	1.97361	2.63551	2.78495	4.0454	3.13933	3.09057	0.598525
9.04523	3.49166	3.00442	3.79461	2.83001	3.1599	1.96029	2.59253	2.80369	4.01876	3.12936	3.07852	0.596856
9.54774	3.49426	2.97322	3.76848	2.82289	3.14345	1.9372	2.5437	2.81197	3.99907	3.10847	3.06027	0.599464
10.0503	3.48091	2.95183	3.75175	2.81472	3.13503	1.9247	2.50319	2.83086	3.96086	3.0979	3.04517	0.595857
10.5528	3.47192	2.92176	3.7208	2.81265	3.11138	1.90042	2.44849	2.83742	3.92532	3.07454	3.02247	0.595566
11.0553	3.45909	2.88775	3.69088	2.79732	3.09606	1.87863	2.40302	2.84605	3.88421	3.05328	2.99963	0.593782
11.5578	3.43608	2.86211	3.66268	2.79282	3.0746	1.85999	2.35264	2.85761	3.83165	3.03488	2.97651	0.58908
12.0603	3.42215	2.82319	3.62061	2.78106	3.04734	1.82962	2.29819	2.85645	3.78727	3.00399	2.94699	0.58873
12.5628	3.3925	2.79141	3.58869	2.7671	3.02862	1.81021	2.25369	2.86589	3.72618	2.98417	2.92085	0.582588
13.0653	3.36972	2.75984	3.54617	2.76148	2.99533	1.78213	2.19687	2.86565	3.67151	2.95509	2.89038	0.580099
13.5678	3.34205	2.71943	3.50173	2.7429	2.9709	1.75345	2.15078	2.8637	3.61124	2.92513	2.85813	0.575999
14.0704	3.30721	2.69135	3.46336	2.73488	2.94083	1.73182	2.1013	2.86807	3.54342	2.90219	2.82844	0.569799
14.5729	3.28145	2.65475	3.41073	2.72194	2.90545	1.69791	2.04902	2.85848	3.48432	2.86623	2.79303	0.567381
15.0754	3.24086	2.61966	3.3678	2.70543	2.87895	1.67437	2.00764	2.85828	3.41001	2.8407	2.76037	0.55984
15.5779	3.20939	2.59295	3.31859	2.69907	2.83828	1.64615	1.9549	2.85188	3.34475	2.80998	2.72659	0.556004
16.0804	3.17192	2.55519	3.26446	2.68022	2.80677	1.61438	1.91344	2.84012	3.2732	2.77518	2.68949	0.550159
16.5829	3.1301	2.52831	3.2199	2.67125	2.76994	1.59287	1.86913	2.83741	3.19742	2.7506	2.65669	0.543311
17.0854	3.0968	2.50019	3.16194	2.65973	2.72818	1.55974	1.82236	2.82082	3.13013	2.71352	2.61934	0.539379
17.5879	3.04959	2.46697	3.11219	2.64319	2.69557	1.53533	1.78664	2.8114	3.04908	2.68498	2.58349	0.531152
18.0905	3.01312	2.44669	3.06098	2.63814	2.64925	1.51057	1.73974	2.79973	2.97908	2.65554	2.54928	0.526881
18.593	2.9694	2.41717	3.00233	2.62112	2.61243	1.47946	1.70399	2.77941	2.90202	2.61897	2.51063	0.520118
19.0955	2.92386	2.39285	2.95572	2.61283	2.57075	1.46057	1.6653	2.76987	2.82377	2.59449	2.477	0.5137
19.598	2.8857	2.37494	2.89779	2.60413	2.52469	1.43153	1.62392	2.74773	2.75331	2.55888	2.44026	0.509527
20.1005	2.83452	2.34728	2.8457	2.58885	2.48825	1.40841	1.59324	2.72978	2.67063	2.52885	2.40355	0.501804
20.603	2.79503	2.33214	2.79701	2.58591	2.43883	1.38894	1.55108	2.71372	2.60048	2.50199	2.37051	0.498616
21.1055	2.7469	2.31316	2.73908	2.57162	2.39958	1.36066	1.51961	2.68656	2.52263	2.46545	2.33252	0.492557
21.608	2.69925	2.29183	2.69447	2.5645	2.35626	1.34508	1.48484	2.67082	2.44652	2.44151	2.29951	0.488029
22.1106	2.65746	2.2822	2.64173	2.55895	2.30946	1.32154	1.44696	2.64498	2.37737	2.40878	2.26494	0.485525
22.6131	2.60371	2.26216	2.59194	2.54527	2.27311	1.30036	1.41936	2.61989	2.29779	2.37802	2.22916	0.479912
23.1156	2.56226	2.24969	2.5499	2.54434	2.2248	1.28623	1.37997	2.6005	2.23181	2.35408	2.19836	0.479336
23.6181	2.51099	2.24046	2.49756	2.53282	2.18745	1.26155	1.35089	2.5685	2.15752	2.3188	2.16265	0.475775
24.1206	2.46245	2.22254	2.4582	2.52668	2.14691	1.24865	1.31824	2.54727	2.08752	2.2953	2.13137	0.474155
24.6231	2.41818	2.21735	2.41424	2.52398	2.10362	1.23062	1.28223	2.51919	2.02317	2.26609	2.09987	0.474613
25.1256	2.36337	2.20527	2.36966	2.5118	2.07133	1.21104	1.25622	2.48813	1.95002	2.23499	2.06618	0.472075
25.6281	2.3212	2.19314	2.3359	2.51248	2.02767	1.20113	1.21827	2.46578	1.89089	2.21355	2.038	0.47446
26.1307	2.26843	2.19026	2.2913	2.50363	1.99528	1.17988	1.1904	2.43034	1.82288	2.18014	2.00525	0.474173
26.6332	2.22064	2.17586	2.25759	2.4983	1.96003	1.16828	1.15881	2.40378	1.76142	2.15652	1.97612	0.475392
27.1357	2.17562	2.17052	2.22266	2.49829	1.92222	1.15483	1.12374	2.37411	1.70418	2.13076	1.94769	0.478793
27.6382	2.12186	2.16458	2.18306	2.48772	1.89546	1.1361	1.09852	2.33796	1.63995	2.09948	1.91647	0.479262
28.1407	2.08097	2.15111	2.15573	2.48989	1.8574	1.12871	1.06132	2.31259	1.58986	2.0798	1.89074	0.483867
28.6432	2.02917	2.1494	2.11753	2.48387	1.83046	1.11034	1.03408	2.27486	1.53053	2.04876	1.8609	0.486392
29.1457	1.98468	2.13779	2.08663	2.47943	1.80057	1.09861	1.00308	2.24322	1.47983	2.02463	1.83385	0.489553
29.6482	1.94162	2.12813	2.05763	2.48203	1.76793	1.08852	0.968598	2.21235	1.43192	2.00223	1.8081	0.494804
30.1508	1.89206	2.12446	2.02017	2.47325	1.74611	1.06999	0.9439	2.17197	1.37903	1.97135	1.77923	0.497197
30.6533	1.85548	2.10878	1.99506	2.4767	1.71284	1.06335	0.907314	2.14312	1.34025	1.95295	1.75558	0.502692
31.1558	1.80814	2.10312	1.96009	2.47345	1.69046	1.04715	0.880722	2.10353	1.29228	1.92502	1.7284	0.506538
31.6583	1.77025	2.0933	1.92815	2.46975	1.66503	1.03391	0.850535	2.06632	1.25503	1.9006	1.70329	0.510228
32.1608	1.73246	2.07805	1.90105	2.47459	1.63677	1.02554	0.817091	2.03331	1.21934	1.88167	1.67999	0.515743
32.6633	1.69036	2.07355	1.86264	2.46742	1.61926	1.00634	0.793672	1.98837	1.18091	1.85226	1.65348	0.518361
33.1658	1.66079	2.0577	1.83554	2.47162	1.59036	0.998335	0.758802	1.95428	1.15638	1.83508	1.63189	0.523396
33.6683	1.62049	2.04681	1.80063	2.47068	1.57236	0.983016	0.734311	1.91179	1.12298	1.81119	1.60742	0.526841
34.1709	1.59116	2.03944	1.76445	2.46714	1.5514	0.966583	0.706745	1.86752	1.10209	1.78713	1.58437	0.529748
34.6734	1.56019	2.0216	1.73575	2.4733	1.52768	0.957664	0.676444	1.83016	1.08152	1.77176	1.56361	0.534297
35.1759	1.5267	2.01525	1.69437	2.46698	1.51477	0.936412	0.656609	1.77941	1.06045	1.74489	1.53958	0.535803
35.6784	1.50464	2.00244	1.66257	2.47067	1.49059	0.924388	0.625811	1.73752	1.05276	1.72869	1.52001	0.539697
36.1809	1.47171	1.98738	1.62626	2.4707	1.47731	0.907767	0.605641	1.69013	1.03667	1.70907	1.49826	0.541826
36.6834	1.45063	1.98181	1.58511	2.46584	1.46113	0.885818	0.582627	1.63678	1.03461	1.68538	1.47697	0.543582
37.1859	1.42588	1.9643	1.55402	2.47132	1.44216	0.872953	0.556896	1.59213	1.03156	1.67245	1.45837	0.54709
37.6884	1.40014	1.95418	1.51083	2.46386	1.4339	0.847116	0.541486	1.53371	1.03014	1.64778	1.43632	0.547515
38.191	1.38414	1.94445	1.47537	2.46454	1.41426	0.827275	0.514849	1.48117	1.04119	1.63084	1.41781	0.551036
38.6935	1.35706	1.92568	1.43988	2.46279	1.40524	0.805583	0.4983	1.42634	1.04426	1.61367	1.39788	0.552627
39.196	1.34214	1.91822	1.39726	2.45364	1.39301	0.774494	0.47824	1.36191	1.06229	1.58858	1.37698	0.554654
39.6985	1.32124	1.90136	1.36685	2.45487	1.37753	0.752767	0.454528	1.30701	1.07767	1.57482	1.35886	0.558861
40.201	1.3005	1.8844	1.32659	2.4426	1.37218	0.718299	0.440019	1.23922	1.09624	1.54981	1.33699	0.560242
40.7035	1.28721	1.87383	1.29162	2.43595	1.35473	0.685662	0.412996	1.17375	1.1255	1.52842	1.31697	0.565957
41.206	1.26243	1.85013	1.26101	2.42763	1.34701	0.653697	0.394651	1.10932	1.14651	1.50959	1.2962	0.56964
41.7085	1.24936	1.83443	1.22127	2.40898	1.33507	0.608834	0.371313	1.03262	1.18218	1.47936	1.27234	0.574989
42.2111	1.22763	1.8145	1.19409	2.3998	1.31864	0.572321	0.342861	0.965341	1.21246	1.45952	1.25072	0.58286
42.7136	1.20673	1.78602	1.15939	2.37611	1.31095	0.524133	0.322134	0.887378	1.24623	1.42963	1.22487	0.588267
43.2161	1.19025	1.76642	1.1261	2.35456	1.28952	0.473136	0.2875	0.808182	1.28738	1.39861	1.19817	0.598979
43.7186	1.1616	1.73346	1.10001	2.33122	1.27599	0.424944	0.260191	0.73341	1.3188	1.37237	1.1712	0.60724
44.2211	1.14338	1.70101	1.06256	2.29397	1.2561	0.361478	0.226537	0.645213	1.36294	1.33221	1.13854	0.618045
44.7236	1.11346	1.66992	1.03561	2.2642	1.22939	0.304542	0.186532	0.565762	1.39759	1.30048	1.10675	0.630884
45.2261	1.08449	1.624	1.00288	2.21851	1.20881	0.238231	0.152904	0.479155	1.43461	1.26095	1.07045	0.641298
45.7286	1.05622	1.58503	0.966211	2.17094	1.17159	0.165065	0.1041	0.388361	1.47406	1.21592	1.02975	0.656883
46.2312	1.01494	1.53652	0.937407	2.12114	1.13923	0.0968126	0.0612418	0.305301	1.50118	1.17764	0.98914	0.669121
46.7337	0.982076	1.48003	0.894601	2.05427	1.09719	0.0127203	0.0105226	0.209506	1.53752	1.12447	0.940291	0.683961
47.2362	0.934347	1.4291	0.857701	1.99294	1.04509	-0.0669257	-0.0480623	0.121519	1.55917	1.07706	0.890195	0.69946
47.7387	0.887401	1.36193	0.815791	1.9152	0.995849	-0.15235	-0.102001	0.0311276	1.58111	1.0248	0.835886	0.712213
48.2412	0.837334	1.29642	0.763714	1.83255	0.927052	-0.247132	-0.17269	-0.0653145	1.59942	0.963243	0.77346	0.728888
48.7437	0.774158	1.22794	0.718371	1.74848	0.860826	-0.334117	-0.238809	-0.15105	1.60252	0.909869	0.711819	0.741018
49.2462	0.718171	1.14532	0.657138	1.64646	0.783079	-0.43396	-0.31393	-0.247285	1.61067	0.842555	0.640821	0.754913
49.7487	0.646511	1.06965	0.596751	1.55026	0.694791	-0.529147	-0.397253	-0.337294	1.59925	0.778554	0.567207	0.767561
50.2513	0.5785	0.981877	0.533178	1.44053	0.60935	-0.622975	-0.476098	-0.424894	1.58668	0.714014	0.492017	0.776841
50.7538	0.507472	0.889826	0.455691	1.32644	0.505745	-0.724564	-0.570966	-0.519885	1.56552	0.638233	0.40735	0.788268
51.2563	0.428286	0.80252	0.384942	1.21517	0.406621	-0.813869	-0.660391	-0.602273	1.52877	0.571664	0.326145	0.794363
51.7588	0.359097	0.700896	0.300135	1.08884	0.298458	-0.910344	-0.757625	-0.691742	1.49514	0.493192	0.237604	0.801407
52.2613	0.277803	0.605572	0.213091	0.97087	0.182862	-1.00247	-0.861508	-0.77674	1.44082	0.414181	0.146448	0.806146
52.7638	0.204817	0.507138	0.126656	0.844314	0.0728792	-1.08759	-0.959621	-0.85455	1.38715	0.337193	0.0578381	0.807724
53.2663	0.129719	0.399996	0.0251226	0.71459	-0.0518994	-1.18066	-1.07192	-0.94033	1.32341	0.245935	-0.0406036	0.810581
53.7688	0.0499546	0.302373	-0.0695214	0.591629	-0.169328	-1.26109	-1.17713	-1.01339	1.24721	0.162088	-0.13372	0.808523
54.2714	-0.0198143	0.19374	-0.174573	0.4558	-0.292805	-1.34554	-1.28821	-1.09056	1.17454	0.0679181	-0.231951	0.807419
54.7739	-0.101491	0.0860758	-0.284065	0.329262	-0.420751	-1.42895	-1.40367	-1.16684	1.08299	-0.0310131	-0.333846	0.803939
55.2764	-0.173987	-0.017467	-0.388675	0.197508	-0.540703	-1.50268	-1.51138	-1.23349	0.995573	-0.125364	-0.430067	0.798203
55.7789	-0.250937	-0.133202	-0.507276	0.0621765	-0.672749	-1.58527	-1.63077	-1.3093	0.898675	-0.234303	-0.536296	0.79356
56.2814	-0.331618	-0.240403	-0.618839	-0.0642553	-0.795498	-1.65716	-1.74119	-1.37455	0.794269	-0.33654	-0.636578	0.785052
56.7839	-0.404539	-0.352877	-0.735764	-0.20243	-0.922272	-1.73036	-1.85551	-1.44139	0.695051	-0.44445	-0.739454	0.778065
57.2864	-0.490343	-0.471005	-0.858783	-0.331684	-1.0517	-1.80636	-1.9726	-1.51147	0.580593	-0.558723	-0.847207	0.769281
57.7889	-0.567326	-0.580365	-0.973473	-0.463606	-1.17183	-1.8714	-2.08093	-1.57092	0.474373	-0.664664	-0.947013	0.759611
58.2915	-0.651645	-0.701315	-1.1003	-0.600085	-1.30242	-1.94562	-2.19987	-1.64022	0.360211	-0.78289	-1.05642	0.751389
58.794	-0.738963	-0.818306	-1.22122	-0.726442	-1.42277	-2.01224	-2.30952	-1.70249	0.243607	-0.895205	-1.16035	0.740647
59.2965	-0.820936	-0.933437	-1.34274	-0.863817	-1.54602	-2.07748	-2.42277	-1.76404	0.133487	-1.00812	-1.26459	0.732153
59.799	-0.916044	-1.05879	-1.47184	-0.993549	-1.671	-2.14897	-2.53869	-1.83264	0.0114916	-1.12882	-1.37489	0.722552
60.3015	-1.00229	-1.17448	-1.59047	-1.1242	-1.78613	-2.20927	-2.64608	-1.89064	-0.0993473	-1.23907	-1.4762	0.713239
60.804	-1.09767	-1.29717	-1.71851	-1.26103	-1.91087	-2.2781	-2.76395	-1.95797	-0.217272	-1.35906	-1.58616	0.705568
61.3065	-1.19429	-1.42213	-1.84246	-1.38756	-2.02504	-2.34296	-2.8727	-2.02203	-0.333706	-1.47529	-1.69182	0.696453
61.809	-1.28716	-1.53944	-1.96246	-1.52479	-2.14157	-2.40386	-2.98486	-2.0828	-0.443441	-1.58793	-1.79583	0.689869
62.3116	-1.39219	-1.66792	-2.09082	-1.65624	-2.25942	-2.4736	-3.0994	-2.1533	-0.562405	-1.70966	-1.9065	0.682598
62.8141	-1.48795	-1.78972	-2.2077	-1.78719	-2.36726	-2.53282	-3.20525	-2.21398	-0.668477	-1.82044	-2.00808	0.676312
63.3166	-1.59385	-1.9117	-2.33056	-1.92567	-2.4842	-2.59886	-3.32092	-2.28243	-0.781339	-1.9381	-2.11676	0.67147
63.8191	-1.69905	-2.04109	-2.45154	-2.05359	-2.59053	-2.66465	-3.42718	-2.35162	-0.889698	-2.05485	-2.22238	0.665936
64.3216	-1.80208	-2.16005	-2.56472	-2.19105	-2.6989	-2.7241	-3.53628	-2.4155	-0.991964	-2.16471	-2.32494	0.662757
64.8241	-1.91606	-2.2867	-2.68636	-2.32374	-2.80836	-2.79392	-3.64719	-2.49115	-1.10147	-2.28435	-2.43393	0.659006
65.3266	-2.02074	-2.41176	-2.79685	-2.45351	-2.90777	-2.8548	-3.74905	-2.55921	-1.19753	-2.3939	-2.53451	0.656532
65.8291	-2.13639	-2.53004	-2.90967	-2.59074	-3.01589	-2.92013	-3.85998	-2.63341	-1.30086	-2.50712	-2.64042	0.654894
66.3317	-2.24952	-2.65757	-3.02323	-2.71638	-3.11342	-2.98888	-3.96117	-2.71282	-1.39791	-2.62244	-2.74433	0.652889
66.8342	-2.36198	-2.77555	-3.12634	-2.84917	-3.21273	-3.04963	-4.06457	-2.78593	-1.49059	-2.72847	-2.8445	0.652622
67.3367	-2.4837	-2.89472	-3.23758	-2.97758	-3.31292	-3.12127	-4.16917	-2.87188	-1.58949	-2.8441	-2.95024	0.651465
67.8392	-2.59593	-3.0175	-3.33953	-3.10026	-3.40302	-3.18635	-4.26431	-2.95281	-1.67566	-2.9515	-3.04869	0.651435
68.3417	-2.71904	-3.12918	-3.44057	-3.22981	-3.50143	-3.25309	-4.36773	-3.03696	-1.77029	-3.05918	-3.15073	0.651374
68.8442	-2.83723	-3.24816	-3.54533	-3.34685	-3.5892	-3.32635	-4.46097	-3.12878	-1.8578	-3.17164	-3.25123	0.650927
69.3467	-2.95542	-3.36183	-3.63862	-3.4685	-3.67832	-3.39055	-4.55566	-3.21228	-1.94336	-3.27341	-3.3478	0.651464
69.8492	-3.08012	-3.46977	-3.73938	-3.5862	-3.76789	-3.46479	-4.65082	-3.30636	-2.03452	-3.38362	-3.44835	0.650754
70.3518	-3.19462	-3.58465	-3.83372	-3.69564	-3.84695	-3.53509	-4.73587	-3.39639	-2.11425	-3.48806	-3.54252	0.650823
70.8543	-3.31881	-3.68809	-3.9241	-3.8113	-3.9334	-3.6037	-4.82811	-3.48445	-2.20365	-3.58926	-3.63849	0.650163
71.3568	-3.43532	-3.79375	-4.02028	-3.914	-4.00848	-3.68063	-4.9094	-3.58006	-2.28531	-3.69701	-3.73242	0.648986
71.8593	-3.5519	-3.89945	-4.10441	-4.01889	-4.08373	-3.74758	-4.99099	-3.66468	-2.36732	-3.79317	-3.82221	0.648049
72.3618	-3.67188	-3.99403	-4.1936	-4.12061	-4.1582	-3.82184	-5.07192	-3.7554	-2.45389	-3.89504	-3.91364	0.64569
72.8643	-3.781	-4.09482	-4.27857	-4.21205	-4.22094	-3.89396	-5.14171	-3.84248	-2.53009	-3.99303	-3.99887	0.643652
73.3668	-3.8983	-4.1865	-4.35571	-4.30922	-4.28953	-3.96009	-5.21736	-3.92207	-2.61616	-4.0835	-4.08384	0.64052
73.8693	-4.00537	-4.27271	-4.43876	-4.39348	-4.34553	-4.03426	-5.28107	-4.00802	-2.69309	-4.18015	-4.16524	0.636913
74.3719	-4.11233	-4.36192	-4.50911	-4.47769	-4.40018	-4.09746	-5.34377	-4.08135	-2.77137	-4.26407	-4.24193	0.633068
74.8744	-4.21926	-4.43688	-4.58048	-4.55949	-4.45275	-4.1636	-5.40467	-4.15601	-2.85153	-4.34907	-4.31737	0.628198
75.3769	-4.3143	-4.51296	-4.64904	-4.62909	-4.49233	-4.22881	-5.45328	-4.2281	-2.92096	-4.43104	-4.38599	0.623428
75.8794	-4.41495	-4.58394	-4.70573	-4.70343	-4.53635	-4.28369	-5.50629	-4.28845	-2.99837	-4.50082	-4.4522	0.617839
76.3819	-4.50208	-4.64264	-4.7669	-4.76472	-4.56673	-4.34479	-5.54613	-4.35371	-3.06368	-4.57471	-4.51261	0.612191
76.8844	-4.58756	-4.7048	-4.81512	-4.82319	-4.5944	-4.39406	-5.58332	-4.40615	-3.12945	-4.635	-4.5673	0.606191
77.3869	-4.6684	-4.75381	-4.85951	-4.87942	-4.61883	-4.44054	-5.61712	-4.45508	-3.19288	-4.69082	-4.61764	0.600019
77.8894	-4.73522	-4.7971	-4.90211	-4.92119	-4.62896	-4.48585	-5.63691	-4.50249	-3.24403	-4.74393	-4.65978	0.593835
78.392	-4.80377	-4.83918	-4.92947	-4.96584	-4.64203	-4.51592	-5.65911	-4.53468	-3.30001	-4.78071	-4.69707	0.587305
78.8945	-4.85479	-4.86467	-4.95897	-4.99675	-4.64	-4.54796	-5.6663	-4.56922	-3.34063	-4.81843	-4.72577	0.581095
79.397	-4.90168	-4.88968	-4.97612	-5.02108	-4.63343	-4.56678	-5.66858	-4.59123	-3.3804	-4.8423	-4.74713	0.574217
79.8995	-4.93898	-4.90424	-4.98457	-5.04216	-4.62191	-4.57575	-5.66539	-4.60438	-3.41398	-4.85591	-4.76073	0.567725
80.402	-4.95988	-4.9047	-4.9918	-5.04555	-4.59416	-4.58214	-5.64586	-4.61609	-3.43433	-4.86659	-4.76411	0.560689
80.9045	-4.97865	-4.90413	-4.98117	-5.04847	-4.56741	-4.56895	-5.62637	-4.60942	-3.45705	-4.85765	-4.75993	0.553251
81.407	-4.97637	-4.88504	-4.96914	-5.03605	-4.52386	-4.55272	-5.58975	-4.60096	-3.46219	-4.84556	-4.74416	0.546098
81.9095	-4.96789	-4.85764	-4.94537	-5.01238	-4.47386	-4.52301	-5.54578	-4.58013	-3.4659	-4.82002	-4.7192	0.537515
82.4121	-4.94575	-4.82258	-4.90761	-4.98386	-4.41758	-4.47749	-5.49445	-4.54463	-3.46036	-4.7788	-4.68331	0.529549
82.9146	-4.90572	-4.76686	-4.86807	-4.93447	-4.34361	-4.42859	-5.42469	-4.50669	-3.44137	-4.73415	-4.63542	0.520347
83.4171	-4.86077	-4.70705	-4.80883	-4.88135	-4.2697	-4.35815	-5.35327	-4.44812	-3.42297	-4.66811	-4.57783	0.510494
83.9196	-4.79253	-4.63072	-4.74397	-4.812	-4.17828	-4.28038	-5.26328	-4.38311	-3.38579	-4.5947	-4.50648	0.500837
84.4221	-4.7173	-4.53813	-4.66884	-4.72753	-4.07971	-4.19061	-5.16446	-4.30684	-3.34766	-4.50921	-4.42503	0.488979
84.9246	-4.62594	-4.44047	-4.57571	-4.63753	-3.9748	-4.08088	-5.05756	-4.2114	-3.29876	-4.40376	-4.33068	0.477873
85.4271	-4.51682	-4.32048	-4.48067	-4.5248	-3.85176	-3.96753	-4.93123	-4.11294	-3.23788	-4.29439	-4.22385	0.464955
85.9296	-4.40196	-4.19151	-4.36655	-4.40617	-3.72893	-3.83318	-4.80301	-3.99398	-3.17752	-4.16383	-4.10667	0.45133
86.4322	-4.26374	-4.05126	-4.24374	-4.27208	-3.58869	-3.6883	-4.65608	-3.86491	-3.09897	-4.02237	-3.97501	0.438019
86.9347	-4.12035	-3.88959	-4.11404	-4.1207	-3.44149	-3.53504	-4.50033	-3.72752	-3.02148	-3.87199	-3.83425	0.422442
87.4372	-3.96119	-3.72402	-3.96494	-3.96514	-3.28885	-3.36071	-4.33733	-3.56915	-2.9329	-3.70014	-3.68044	0.408435
87.9397	-3.78762	-3.54031	-3.81496	-3.78757	-3.11866	-3.18448	-4.15534	-3.40862	-2.83491	-3.52571	-3.51582	0.392931
88.4422	-3.6108	-3.34326	-3.64939	-3.60462	-2.95029	-2.99172	-3.97293	-3.23118	-2.73793	-3.33431	-3.34264	0.378177
88.9447	-3.41373	-3.14293	-3.47367	-3.41031	-2.7661	-2.78805	-3.77322	-3.04238	-2.624	-3.13154	-3.15659	0.364704
89.4472	-3.21656	-2.92297	-3.296	-3.20007	-2.57698	-2.58236	-3.56648	-2.85082	-2.51351	-2.92629	-2.9652	0.350713
89.9497	-3.0065	-2.70094	-3.10007	-2.99061	-2.38527	-2.3581	-3.35517	-2.64011	-2.39203	-2.70231	-2.76311	0.340304
90.4523	-2.78799	-2.47188	-2.905	-2.76376	-2.17851	-2.13516	-3.12713	-2.42985	-2.26437	-2.4793	-2.5543	0.329725
90.9548	-2.57054	-2.22942	-2.70021	-2.53551	-1.97736	-1.90314	-2.9023	-2.20967	-2.13882	-2.24712	-2.34141	0.322826
91.4573	-2.33781	-1.99239	-2.48541	-2.30334	-1.76382	-1.66186	-2.66343	-1.97942	-1.9987	-2.00564	-2.11918	0.318066
91.9598	-2.11161	-1.74403	-2.27488	-2.0596	-1.54949	-1.42656	-2.42146	-1.75406	-1.86551	-1.77	-1.89772	0.315063
92.4623	-1.87657	-1.49433	-2.05013	-1.82398	-1.33735	-1.1784	-2.17954	-1.51499	-1.72273	-1.52162	-1.66996	0.316671
92.9648	-1.64057	-1.25036	-1.82904	-1.57791	-1.11452	-0.93615	-1.92499	-1.28072	-1.57858	-1.27905	-1.44119	0.318337
93.4673	-1.41066	-0.996309	-1.60662	-1.33617	-0.902979	-0.695061	-1.67919	-1.04654	-1.43872	-1.03756	-1.21498	0.32442
93.9698	-1.17159	-0.753225	-1.37654	-1.09947	-0.684049	-0.448746	-1.4242	-0.806205	-1.28804	-0.790747	-0.984282	0.331246
94.4724	-0.94625	-0.511273	-1.15804	-0.856987	-0.470021	-0.217482	-1.17174	-0.579714	-1.14859	-0.55854	-0.761863	0.339345
94.9749	-0.716465	-0.268618	-0.931901	-0.630713	-0.263906	0.0184248	-0.925217	-0.347691	-1.00153	-0.321349	-0.538896	0.349738
95.4774	-0.493797	-0.0431966	-0.712634	-0.401805	-0.0521304	0.243677	-0.671276	-0.125277	-0.858362	-0.0941454	-0.320895	0.358905
95.9799	-0.281781	0.184483	-0.501164	-0.183051	0.142641	0.457077	-0.432359	0.0862404	-0.721313	0.121989	-0.112724	0.369662
96.4824	-0.066843	0.398935	-0.28493	0.0220533	0.340511	0.671474	-0.189223	0.299434	-0.577176	0.339865	0.0954101	0.379355
96.9849	0.128105	0.598469	-0.0858794	0.227846	0.528869	0.863922	0.0458556	0.49151	-0.44763	0.536886	0.288795	0.388474
97.4874	0.324186	0.797083	0.1144	0.41141	0.705505	1.05361	0.269947	0.681228	-0.31172	0.732004	0.477765	0.396927
97.9899	0.506575	0.972289	0.306878	0.591198	0.884526	1.2311	0.496925	0.859134	-0.183995	0.915943	0.658057	0.404296
98.4925	0.674816	1.13939	0.482305	0.757541	1.04077	1.38779	0.700702	1.0165	-0.0641289	1.07991	0.82156	0.410177
98.995	0.843911	1.29638	0.665877	0.922375	1.20782	1.54821	0.918362	1.17752	0.0613903	1.24868	0.989054	0.415453
99.4975	1.00729	1.44532	0.844426	1.05429	1.36492	1.69688	1.12658	1.32686	0.183681	1.40758	1.14578	0.419942
100	1.1157	1.54885	0.931639	1.0561	1.41187	1.76938	1.19019	1.39962	0.267713	1.48505	1.21761	0.418711

## Sheet: M1a_LeftLeg_NW
StancePhase	NDevL_Meas1	NDevL_Meas2	NDevL_Meas3	NDevL_Meas4	NDevL_Meas5	NDevL_Meas6	NDevL_Meas7	NDevL_Meas8	NDevL_Meas9	NDevL_Meas10	NDevL_Mean	NDevL_SD
0	-4.55476	-4.75526	-3.58696	-4.52457	-3.77977	-3.96722	-3.54081	-4.30181	-4.16235	-4.29504	-4.14685	0.418094
0.502513	-4.50959	-4.71116	-3.55777	-4.42887	-3.70658	-3.89415	-3.48616	-4.24	-4.13058	-4.22443	-4.08893	0.415288
1.00503	-4.40915	-4.61502	-3.49772	-4.34419	-3.6037	-3.7695	-3.40611	-4.13254	-4.05734	-4.10376	-3.9939	0.40968
1.50754	-4.32692	-4.53845	-3.45373	-4.24835	-3.51538	-3.66485	-3.33868	-4.04481	-4.00294	-4.00319	-3.91373	0.40401
2.01005	-4.23071	-4.4514	-3.40692	-4.16226	-3.43154	-3.55513	-3.27582	-3.95329	-3.93625	-3.89821	-3.83015	0.395627
2.51256	-4.14038	-4.36205	-3.35249	-4.06814	-3.33587	-3.4347	-3.20095	-3.85254	-3.87866	-3.78335	-3.74091	0.392422
3.01508	-4.04606	-4.28014	-3.31171	-3.97004	-3.2563	-3.32569	-3.14159	-3.76407	-3.81953	-3.68059	-3.65957	0.384598
3.51759	-3.94324	-4.1832	-3.25753	-3.88148	-3.16662	-3.20134	-3.07115	-3.66119	-3.75459	-3.56342	-3.56837	0.38004
4.0201	-3.85162	-4.09597	-3.21132	-3.77754	-3.08314	-3.08281	-3.00581	-3.56476	-3.70336	-3.45291	-3.48292	0.376546
4.52261	-3.74403	-4.00551	-3.1676	-3.68464	-3.00688	-2.96549	-2.94612	-3.46982	-3.63845	-3.34445	-3.3973	0.370303
5.02513	-3.64663	-3.90642	-3.11364	-3.58644	-2.92082	-2.83637	-2.87492	-3.36351	-3.58622	-3.22523	-3.30602	0.370479
5.52764	-3.54418	-3.8201	-3.07458	-3.48267	-2.85239	-2.72133	-2.81924	-3.2711	-3.53088	-3.12086	-3.22373	0.366471
6.03015	-3.43641	-3.72111	-3.02417	-3.39052	-2.7748	-2.59452	-2.75208	-3.16683	-3.47244	-3.00565	-3.13385	0.366977
6.53266	-3.3398	-3.62549	-2.9773	-3.28333	-2.70439	-2.47088	-2.6896	-3.06539	-3.42691	-2.89444	-3.04775	0.369092
7.03518	-3.2279	-3.53565	-2.93669	-3.18632	-2.64176	-2.35431	-2.63212	-2.97025	-3.36782	-2.79088	-2.96437	0.368991
7.53769	-3.12858	-3.43219	-2.88247	-3.08663	-2.56961	-2.22469	-2.5623	-2.86158	-3.32296	-2.67499	-2.8746	0.376298
8.0402	-3.02274	-3.34122	-2.84172	-2.97967	-2.51534	-2.11018	-2.50728	-2.76691	-3.27277	-2.57448	-2.79323	0.379198
8.54271	-2.91453	-3.24423	-2.79171	-2.88619	-2.45172	-1.98845	-2.43987	-2.6642	-3.22173	-2.46705	-2.70697	0.387035
9.04523	-2.81672	-3.14218	-2.7396	-2.77868	-2.39522	-1.86669	-2.37636	-2.5606	-3.18202	-2.35976	-2.62178	0.396556
9.54774	-2.70442	-3.05247	-2.69656	-2.68085	-2.34622	-1.75732	-2.31721	-2.46822	-3.12908	-2.26466	-2.5417	0.403007
10.0503	-2.6066	-2.949	-2.63793	-2.58397	-2.28734	-1.63506	-2.24516	-2.3623	-3.09159	-2.1567	-2.45556	0.416918
10.5528	-2.50088	-2.85284	-2.59063	-2.47933	-2.24611	-1.52775	-2.18784	-2.27018	-3.04693	-2.06328	-2.37658	0.425657
11.0553	-2.39606	-2.76004	-2.53831	-2.39088	-2.19505	-1.41906	-2.1182	-2.17572	-3.00414	-1.96809	-2.29655	0.438096
11.5578	-2.30101	-2.65602	-2.47987	-2.2907	-2.15079	-1.30749	-2.053	-2.07753	-2.97121	-1.86964	-2.21572	0.452371
12.0603	-2.19323	-2.56713	-2.43425	-2.20014	-2.11356	-1.21299	-1.99304	-1.99501	-2.92611	-1.78739	-2.14228	0.461927
12.5628	-2.1023	-2.47067	-2.37424	-2.11443	-2.06595	-1.10726	-1.92105	-1.90042	-2.89755	-1.69336	-2.06472	0.478465
13.0653	-2.00295	-2.37454	-2.32379	-2.02051	-2.03553	-1.01493	-1.86507	-1.81787	-2.86027	-1.61173	-1.99272	0.489767
13.5678	-1.90853	-2.29116	-2.27414	-1.94457	-1.99469	-0.927087	-1.79773	-1.73855	-2.82758	-1.53354	-1.92376	0.502898
14.0704	-1.82337	-2.19543	-2.21566	-1.85879	-1.96017	-0.833324	-1.73591	-1.65234	-2.80302	-1.44853	-1.85265	0.518655
14.5729	-1.72782	-2.11239	-2.17283	-1.78142	-1.9322	-0.759092	-1.68027	-1.58416	-2.76768	-1.38161	-1.78995	0.528571
15.0754	-1.65097	-2.03126	-2.11829	-1.71186	-1.89337	-0.675777	-1.6133	-1.50606	-2.74964	-1.30456	-1.72551	0.544712
15.5779	-1.56503	-1.9431	-2.07046	-1.63306	-1.87144	-0.602212	-1.56318	-1.43654	-2.72158	-1.2359	-1.66425	0.556571
16.0804	-1.48752	-1.87214	-2.02904	-1.5729	-1.83868	-0.538048	-1.50223	-1.37533	-2.7008	-1.17522	-1.60919	0.568393
16.5829	-1.4178	-1.79216	-1.97663	-1.50448	-1.81202	-0.464842	-1.44746	-1.30448	-2.68611	-1.1044	-1.55104	0.583715
17.0854	-1.33974	-1.71733	-1.94093	-1.44252	-1.7916	-0.411239	-1.39944	-1.25212	-2.66218	-1.05159	-1.50087	0.592954
17.5879	-1.28105	-1.65335	-1.89707	-1.39068	-1.76002	-0.351173	-1.34053	-1.19284	-2.65551	-0.991188	-1.45134	0.607242
18.0905	-1.21221	-1.5777	-1.856	-1.32831	-1.74506	-0.295778	-1.29904	-1.13761	-2.63748	-0.934147	-1.40233	0.61875
18.593	-1.1545	-1.51755	-1.82593	-1.28429	-1.71888	-0.253501	-1.247	-1.09483	-2.62884	-0.888833	-1.36141	0.628758
19.0955	-1.1023	-1.45568	-1.78328	-1.23339	-1.69845	-0.199598	-1.20153	-1.04033	-2.62372	-0.830954	-1.31692	0.642691
19.598	-1.04355	-1.38983	-1.75617	-1.18636	-1.6838	-0.163215	-1.16304	-1.00275	-2.61087	-0.789224	-1.27888	0.651183
20.1005	-1.00377	-1.34036	-1.72467	-1.15117	-1.65748	-0.123529	-1.11379	-0.961772	-2.61453	-0.74328	-1.24343	0.66322
20.603	-0.95258	-1.27958	-1.69112	-1.10409	-1.64724	-0.0828444	-1.08214	-0.919694	-2.60553	-0.695402	-1.20602	0.673979
21.1055	-0.914522	-1.2273	-1.67153	-1.07432	-1.62513	-0.0578058	-1.03988	-0.892887	-2.60753	-0.662115	-1.1773	0.682396
21.608	-0.879088	-1.18213	-1.63848	-1.03903	-1.6081	-0.0197717	-1.00426	-0.853315	-2.61012	-0.615289	-1.14496	0.694383
22.1106	-0.838782	-1.12603	-1.61784	-1.00469	-1.59612	0.0043777	-0.97553	-0.82734	-2.60643	-0.581443	-1.11698	0.70215
22.6131	-0.8162	-1.08656	-1.59675	-0.983477	-1.57172	0.0280672	-0.935887	-0.801841	-2.6178	-0.54752	-1.09297	0.711836
23.1156	-0.781047	-1.0414	-1.56875	-0.949192	-1.56267	0.0580992	-0.913758	-0.770141	-2.61536	-0.506801	-1.0651	0.721296
23.6181	-0.760476	-0.995383	-1.55631	-0.930619	-1.54102	0.071122	-0.880753	-0.755146	-2.62512	-0.482437	-1.04561	0.728312
24.1206	-0.739434	-0.963683	-1.53093	-0.907956	-1.52381	0.0968825	-0.8542	-0.727692	-2.63252	-0.445161	-1.02285	0.737884
24.6231	-0.715236	-0.919183	-1.51376	-0.883205	-1.51111	0.113377	-0.834258	-0.709331	-2.63525	-0.416666	-1.00246	0.74478
25.1256	-0.706944	-0.886171	-1.50045	-0.872497	-1.4855	0.125233	-0.803118	-0.695533	-2.65126	-0.392539	-0.986877	0.752241
25.6281	-0.68522	-0.85624	-1.47634	-0.847801	-1.47493	0.147754	-0.789258	-0.671272	-2.65271	-0.357636	-0.966365	0.759968
26.1307	-0.679071	-0.817228	-1.46825	-0.836793	-1.4515	0.1531	-0.764192	-0.663836	-2.66722	-0.339537	-0.953453	0.765837
26.6332	-0.669327	-0.795204	-1.44941	-0.82327	-1.43239	0.169233	-0.74535	-0.645803	-2.67643	-0.310707	-0.937865	0.772858
27.1357	-0.658176	-0.764201	-1.43423	-0.804702	-1.4178	0.181204	-0.732835	-0.631805	-2.68257	-0.285879	-0.9231	0.77873
27.6382	-0.660619	-0.73594	-1.42731	-0.800875	-1.39038	0.184364	-0.708866	-0.626409	-2.69975	-0.269813	-0.91356	0.784164
28.1407	-0.649076	-0.719265	-1.40725	-0.782661	-1.37825	0.201074	-0.701975	-0.607673	-2.70188	-0.240364	-0.898731	0.789818
28.6432	-0.653592	-0.689503	-1.4026	-0.77598	-1.35357	0.201712	-0.683633	-0.604646	-2.71743	-0.226889	-0.890614	0.794552
29.1457	-0.651421	-0.673782	-1.39095	-0.768705	-1.33364	0.209735	-0.671368	-0.594349	-2.72483	-0.206272	-0.880558	0.798886
29.6482	-0.649534	-0.657153	-1.3785	-0.753828	-1.31876	0.218739	-0.665255	-0.58306	-2.73077	-0.184789	-0.870291	0.803392
30.1508	-0.658506	-0.634165	-1.37839	-0.754341	-1.29156	0.215226	-0.647536	-0.584063	-2.74524	-0.175942	-0.865451	0.806701
30.6533	-0.65325	-0.627536	-1.36442	-0.740726	-1.2803	0.226477	-0.646771	-0.57062	-2.74457	-0.152704	-0.855442	0.809897
31.1558	-0.664077	-0.609279	-1.36411	-0.73649	-1.25705	0.223992	-0.634355	-0.570726	-2.75751	-0.143345	-0.851296	0.813176
31.6583	-0.665339	-0.597107	-1.36152	-0.733874	-1.23917	0.224464	-0.627848	-0.56807	-2.75987	-0.131459	-0.845979	0.814568
32.1608	-0.668602	-0.592685	-1.354	-0.721528	-1.22689	0.230713	-0.62722	-0.559916	-2.7627	-0.11422	-0.839705	0.817321
32.6633	-0.679849	-0.575293	-1.36185	-0.72508	-1.2028	0.221755	-0.614692	-0.566936	-2.77181	-0.112594	-0.838915	0.818299
33.1658	-0.677141	-0.572842	-1.35664	-0.71532	-1.19518	0.227183	-0.618755	-0.560151	-2.76654	-0.0972847	-0.833268	0.8189
33.6683	-0.690333	-0.564679	-1.3621	-0.712747	-1.17597	0.222453	-0.610733	-0.563714	-2.77532	-0.0926991	-0.832584	0.820631
34.1709	-0.69157	-0.552347	-1.37024	-0.714147	-1.16254	0.215902	-0.608178	-0.569534	-2.77191	-0.0907196	-0.831528	0.819254
34.6734	-0.696699	-0.553624	-1.36974	-0.704075	-1.15507	0.219335	-0.611012	-0.566092	-2.77142	-0.0796279	-0.828803	0.820425
35.1759	-0.707003	-0.540478	-1.38603	-0.710133	-1.13608	0.206358	-0.601505	-0.579402	-2.77528	-0.0857692	-0.831532	0.81943
35.6784	-0.704189	-0.535489	-1.39116	-0.70411	-1.13385	0.205998	-0.608184	-0.581048	-2.7662	-0.080372	-0.829861	0.81792
36.1809	-0.716904	-0.533304	-1.40265	-0.702949	-1.1202	0.200084	-0.602461	-0.58898	-2.77153	-0.081543	-0.832044	0.818518
36.6834	-0.715742	-0.518718	-1.42119	-0.708021	-1.11255	0.187806	-0.601987	-0.604093	-2.7635	-0.0902116	-0.834821	0.81504
37.1859	-0.720384	-0.518853	-1.42787	-0.700127	-1.11096	0.188812	-0.606787	-0.607194	-2.76087	-0.0868794	-0.83511	0.815116
37.6884	-0.727371	-0.509002	-1.4507	-0.708119	-1.09792	0.173912	-0.599242	-0.62707	-2.76053	-0.100679	-0.840672	0.812777
38.191	-0.722451	-0.497713	-1.46486	-0.705435	-1.1017	0.168767	-0.607989	-0.638593	-2.749	-0.106155	-0.842513	0.809854
38.6935	-0.732362	-0.496912	-1.47995	-0.704997	-1.09403	0.163386	-0.604545	-0.651724	-2.75184	-0.113323	-0.84663	0.809802
39.196	-0.726862	-0.480371	-1.50525	-0.71268	-1.09232	0.147953	-0.606681	-0.676169	-2.74041	-0.132021	-0.85248	0.805062
39.6985	-0.728971	-0.474136	-1.5161	-0.70597	-1.09655	0.148079	-0.614526	-0.686909	-2.73668	-0.136828	-0.854859	0.804658
40.201	-0.730608	-0.466249	-1.54042	-0.714209	-1.0892	0.134695	-0.610535	-0.712631	-2.73314	-0.156748	-0.861904	0.80174
40.7035	-0.721877	-0.447908	-1.55907	-0.71314	-1.09847	0.127643	-0.623412	-0.733892	-2.72045	-0.172048	-0.866262	0.798435
41.206	-0.726977	-0.443773	-1.57292	-0.71132	-1.09604	0.126132	-0.624624	-0.75167	-2.72182	-0.183615	-0.870663	0.798566
41.7085	-0.715521	-0.426606	-1.59906	-0.718997	-1.09931	0.112356	-0.631933	-0.783431	-2.70848	-0.209136	-0.878011	0.793912
42.2111	-0.713279	-0.411399	-1.60966	-0.710896	-1.10816	0.115387	-0.645304	-0.8007	-2.7051	-0.219696	-0.880881	0.794396
42.7136	-0.707708	-0.403545	-1.62988	-0.716113	-1.10508	0.109139	-0.647126	-0.829146	-2.69993	-0.241258	-0.887065	0.792422
43.2161	-0.69345	-0.380217	-1.64817	-0.713285	-1.11819	0.105631	-0.665938	-0.856754	-2.68799	-0.261664	-0.892002	0.790693
43.7186	-0.691571	-0.369384	-1.6566	-0.706366	-1.11912	0.113274	-0.673091	-0.875366	-2.68952	-0.272568	-0.894031	0.792848
44.2211	-0.672257	-0.353226	-1.67833	-0.709729	-1.12524	0.107874	-0.686259	-0.908382	-2.67621	-0.297731	-0.899949	0.790414
44.7236	-0.663429	-0.329898	-1.68503	-0.696009	-1.13634	0.118917	-0.705225	-0.926703	-2.67482	-0.307654	-0.900619	0.793895
45.2261	-0.648432	-0.32014	-1.69661	-0.693414	-1.13487	0.125664	-0.712342	-0.950512	-2.6695	-0.322796	-0.902294	0.79484
45.7286	-0.626587	-0.295827	-1.7101	-0.684197	-1.14881	0.130849	-0.735946	-0.976512	-2.65973	-0.339958	-0.904682	0.796521
46.2312	-0.615382	-0.277563	-1.70956	-0.667738	-1.1498	0.151038	-0.747291	-0.988367	-2.66213	-0.342601	-0.900939	0.802202
46.7337	-0.586251	-0.263882	-1.72186	-0.662435	-1.15512	0.157713	-0.763875	-1.01326	-2.64946	-0.358509	-0.901694	0.803047
47.2362	-0.568613	-0.236796	-1.72096	-0.639618	-1.16462	0.177623	-0.785197	-1.02452	-2.6497	-0.360774	-0.897317	0.809906
47.7387	-0.542064	-0.224581	-1.71959	-0.626076	-1.1609	0.197175	-0.793445	-1.0351	-2.64311	-0.362602	-0.891029	0.8137
48.2412	-0.510634	-0.204602	-1.7239	-0.608244	-1.17207	0.209337	-0.816537	-1.05109	-2.63349	-0.370295	-0.888153	0.817703
48.7437	-0.487912	-0.182195	-1.71169	-0.581058	-1.17001	0.237263	-0.825552	-1.04995	-2.63328	-0.360834	-0.876522	0.825253
49.2462	-0.447363	-0.172872	-1.71127	-0.566732	-1.17211	0.250984	-0.837654	-1.06046	-2.61707	-0.363366	-0.869791	0.827207
49.7487	-0.419426	-0.149336	-1.70173	-0.536198	-1.17829	0.272333	-0.852141	-1.06123	-2.61341	-0.356065	-0.859548	0.834328
50.2513	-0.380594	-0.136654	-1.68753	-0.514435	-1.17107	0.296596	-0.851138	-1.05684	-2.59955	-0.343436	-0.844465	0.838056
50.7538	-0.339655	-0.126528	-1.68323	-0.492537	-1.17845	0.30827	-0.862359	-1.06193	-2.58374	-0.340343	-0.83605	0.840907
51.2563	-0.306063	-0.10707	-1.66217	-0.461049	-1.17222	0.335219	-0.857135	-1.04948	-2.57447	-0.319254	-0.81737	0.84669
51.7588	-0.25585	-0.105162	-1.65082	-0.445246	-1.1697	0.349345	-0.852595	-1.04643	-2.54904	-0.307502	-0.803299	0.846653
52.2613	-0.219761	-0.094593	-1.63475	-0.415773	-1.17089	0.365514	-0.848538	-1.03816	-2.53632	-0.290287	-0.788356	0.850297
52.7638	-0.171542	-0.0875885	-1.6093	-0.394655	-1.15847	0.388399	-0.827424	-1.02011	-2.51138	-0.262883	-0.765496	0.850959
53.2663	-0.124578	-0.0930029	-1.59575	-0.377079	-1.16068	0.3954	-0.817538	-1.01385	-2.48693	-0.24733	-0.752133	0.849933
53.7688	-0.0839161	-0.0857632	-1.56588	-0.34902	-1.14955	0.416224	-0.790911	-0.990759	-2.46747	-0.214512	-0.728156	0.851297
54.2714	-0.0287984	-0.0933567	-1.54204	-0.337726	-1.14258	0.427271	-0.765088	-0.973513	-2.43355	-0.187527	-0.70769	0.847985
54.7739	0.0103283	-0.100309	-1.51843	-0.31428	-1.13997	0.434886	-0.740674	-0.956129	-2.41376	-0.160464	-0.68988	0.847128
55.2764	0.0619324	-0.101154	-1.48211	-0.297211	-1.12437	0.452674	-0.700296	-0.925537	-2.38128	-0.120068	-0.661742	0.844663
55.7789	0.108271	-0.118671	-1.45937	-0.286188	-1.12407	0.453162	-0.67279	-0.90837	-2.35296	-0.0937279	-0.645471	0.840833
56.2814	0.14912	-0.124368	-1.42311	-0.263183	-1.11098	0.465022	-0.630251	-0.87723	-2.32895	-0.0537112	-0.619763	0.838999
56.7839	0.201603	-0.136212	-1.38917	-0.256994	-1.10251	0.471506	-0.590344	-0.848305	-2.29329	-0.0166531	-0.596037	0.834524
57.2864	0.236527	-0.15559	-1.36059	-0.240074	-1.09876	0.469771	-0.553846	-0.824767	-2.27339	0.0139862	-0.578674	0.831586
57.7889	0.284032	-0.161615	-1.31709	-0.22713	-1.08226	0.481005	-0.503202	-0.786233	-2.24088	0.0589849	-0.549438	0.828204
58.2915	0.322422	-0.182408	-1.2871	-0.222497	-1.08127	0.475474	-0.467508	-0.761705	-2.21613	0.0886229	-0.53321	0.824169
58.794	0.356469	-0.196964	-1.2472	-0.204716	-1.0676	0.477943	-0.418665	-0.727603	-2.19448	0.126933	-0.509589	0.821328
59.2965	0.399178	-0.207008	-1.20508	-0.203585	-1.05865	0.48011	-0.374411	-0.691908	-2.16372	0.165743	-0.485934	0.817441
59.799	0.423525	-0.230339	-1.17236	-0.193762	-1.05447	0.470161	-0.335487	-0.666531	-2.14907	0.192817	-0.471552	0.814197
60.3015	0.460693	-0.238771	-1.12335	-0.18587	-1.03755	0.474764	-0.284058	-0.62562	-2.12119	0.234574	-0.444638	0.810841
60.804	0.485664	-0.255187	-1.0859	-0.18889	-1.03615	0.464798	-0.249261	-0.597572	-2.10347	0.261962	-0.430401	0.807292
61.3065	0.5083	-0.274103	-1.04266	-0.178429	-1.02199	0.458681	-0.202535	-0.564906	-2.08651	0.292877	-0.411127	0.803914
61.809	0.537033	-0.280418	-0.992334	-0.184503	-1.01247	0.457371	-0.161543	-0.526545	-2.06231	0.328425	-0.389729	0.800383
62.3116	0.547752	-0.301443	-0.95414	-0.184434	-1.00764	0.441251	-0.126711	-0.502083	-2.05326	0.348649	-0.379206	0.796725
62.8141	0.571658	-0.312332	-0.89958	-0.184346	-0.989926	0.439882	-0.0799336	-0.462829	-2.02996	0.382954	-0.356442	0.792921
63.3166	0.58091	-0.321887	-0.853211	-0.197386	-0.987602	0.427619	-0.0502925	-0.433922	-2.01828	0.405728	-0.344832	0.789233
63.8191	0.590026	-0.342014	-0.805625	-0.19662	-0.972377	0.414737	-0.00890821	-0.405931	-2.0044	0.426832	-0.330428	0.784797
64.3216	0.602456	-0.346494	-0.746674	-0.211279	-0.96163	0.41134	0.0265465	-0.368941	-1.98488	0.456525	-0.312303	0.780937
64.8241	0.597566	-0.361595	-0.701472	-0.221716	-0.955407	0.391903	0.0557967	-0.348577	-1.97885	0.46895	-0.30534	0.77628
65.3266	0.605672	-0.375243	-0.641576	-0.229299	-0.936108	0.385957	0.0970546	-0.31626	-1.95778	0.493569	-0.287402	0.771512
65.8291	0.596854	-0.378833	-0.585903	-0.250961	-0.932024	0.373788	0.121191	-0.291526	-1.94949	0.510676	-0.278623	0.767324
66.3317	0.589988	-0.397081	-0.534142	-0.258047	-0.914837	0.356475	0.157252	-0.273989	-1.93634	0.521021	-0.26897	0.761496
66.8342	0.583484	-0.402738	-0.468286	-0.278404	-0.901938	0.352195	0.187483	-0.245689	-1.91961	0.543007	-0.255049	0.757316
67.3367	0.560918	-0.411051	-0.417072	-0.296203	-0.893413	0.33191	0.21167	-0.235565	-1.91484	0.547324	-0.251632	0.751807
67.8392	0.550966	-0.427345	-0.355037	-0.308225	-0.871665	0.322123	0.248055	-0.217517	-1.89516	0.56056	-0.239325	0.746307
68.3417	0.522581	-0.428981	-0.293637	-0.33502	-0.865091	0.310847	0.26742	-0.203149	-1.88975	0.570819	-0.234396	0.742438
68.8442	0.498551	-0.444058	-0.241908	-0.347056	-0.845425	0.289755	0.298902	-0.200705	-1.8776	0.569578	-0.229997	0.735894
69.3467	0.472316	-0.454722	-0.175677	-0.370239	-0.830156	0.283237	0.324635	-0.185661	-1.86479	0.581569	-0.221948	0.732581
69.8492	0.432131	-0.459433	-0.124538	-0.39301	-0.819504	0.261506	0.344389	-0.187215	-1.86294	0.576807	-0.22318	0.727748
70.3518	0.404132	-0.478879	-0.0683806	-0.407695	-0.795892	0.245473	0.376371	-0.184378	-1.84752	0.576356	-0.218041	0.722878
70.8543	0.356946	-0.485083	-0.00983395	-0.438004	-0.787871	0.23204	0.39119	-0.179757	-1.8484	0.577261	-0.219151	0.721427
71.3568	0.316411	-0.498824	0.0337853	-0.454309	-0.767165	0.204416	0.417955	-0.189714	-1.84168	0.562532	-0.22166	0.716038
71.8593	0.271065	-0.518418	0.0907351	-0.480029	-0.751352	0.190921	0.438575	-0.185814	-1.83808	0.560876	-0.222152	0.715569
72.3618	0.213914	-0.526095	0.13369	-0.508252	-0.740735	0.164044	0.452655	-0.194944	-1.84486	0.544612	-0.230597	0.7138
72.8643	0.167722	-0.54988	0.175498	-0.52716	-0.717782	0.137222	0.478242	-0.203593	-1.84031	0.527356	-0.235269	0.711394
73.3668	0.101544	-0.56698	0.222754	-0.563178	-0.711255	0.116541	0.485625	-0.205373	-1.85406	0.51544	-0.245894	0.714502
73.8693	0.0435461	-0.582886	0.251451	-0.587356	-0.692969	0.078426	0.503815	-0.223513	-1.85961	0.485137	-0.258396	0.712261
74.3719	-0.0222219	-0.612664	0.291114	-0.620144	-0.680746	0.0522775	0.514405	-0.228756	-1.87188	0.466291	-0.271233	0.716005
74.8744	-0.0976746	-0.629304	0.31928	-0.659337	-0.675093	0.0154199	0.516881	-0.243396	-1.89321	0.436139	-0.29103	0.718959
75.3769	-0.163883	-0.657763	0.340079	-0.689205	-0.658632	-0.0275338	0.529162	-0.263036	-1.90522	0.399399	-0.309663	0.719906
75.8794	-0.25031	-0.689514	0.36865	-0.738055	-0.660429	-0.0619936	0.521343	-0.273107	-1.93626	0.370914	-0.334876	0.728038
76.3819	-0.327173	-0.713081	0.376443	-0.778116	-0.652338	-0.115965	0.522517	-0.301623	-1.95795	0.322392	-0.362489	0.729476
76.8844	-0.414328	-0.754867	0.391267	-0.826262	-0.652447	-0.161682	0.514051	-0.32128	-1.98904	0.281848	-0.393274	0.736784
77.3869	-0.508589	-0.788985	0.39761	-0.884792	-0.661259	-0.214708	0.495552	-0.347607	-2.02695	0.23353	-0.43062	0.743909
77.8894	-0.595367	-0.827915	0.390306	-0.93439	-0.661448	-0.279391	0.48482	-0.38549	-2.05733	0.172866	-0.469334	0.747166
78.392	-0.701842	-0.880312	0.3915	-1.00435	-0.682122	-0.334019	0.451935	-0.413436	-2.10668	0.121718	-0.515761	0.758242
78.8945	-0.797565	-0.921951	0.370745	-1.06854	-0.694931	-0.408131	0.426116	-0.461272	-2.14584	0.0500335	-0.565134	0.761763
79.397	-0.905704	-0.980227	0.351419	-1.13974	-0.718072	-0.478246	0.388563	-0.505984	-2.19705	-0.0185966	-0.620364	0.769838
79.8995	-1.01824	-1.0399	0.326465	-1.22433	-0.751737	-0.55144	0.339203	-0.554658	-2.25323	-0.0914272	-0.681929	0.778231
80.402	-1.12529	-1.09624	0.282065	-1.29981	-0.778674	-0.640618	0.295686	-0.620584	-2.30456	-0.181644	-0.746966	0.781078
80.9045	-1.25102	-1.17157	0.245417	-1.39552	-0.827826	-0.719324	0.228312	-0.677242	-2.37502	-0.262482	-0.820627	0.791213
81.407	-1.36517	-1.23819	0.187346	-1.4876	-0.870723	-0.815985	0.166401	-0.753115	-2.4354	-0.362753	-0.897518	0.7938
81.9095	-1.4934	-1.31427	0.12486	-1.5845	-0.925688	-0.913795	0.0910468	-0.831449	-2.51066	-0.465388	-0.982325	0.799006
82.4121	-1.62312	-1.40098	0.0601322	-1.69658	-0.992615	-1.01094	0.00259409	-0.910236	-2.58919	-0.56853	-1.07295	0.804852
82.9146	-1.74922	-1.47857	-0.0277595	-1.79899	-1.05451	-1.12754	-0.0815674	-1.00974	-2.66583	-0.692442	-1.16862	0.804302
83.4171	-1.89217	-1.57473	-0.109251	-1.92046	-1.14007	-1.2349	-0.190697	-1.10114	-2.76124	-0.80798	-1.27326	0.8096
83.9196	-2.02272	-1.66888	-0.209507	-2.04004	-1.22078	-1.3575	-0.295405	-1.20897	-2.84702	-0.939827	-1.38107	0.808262
84.4221	-2.16816	-1.76351	-0.319539	-2.16171	-1.31498	-1.48633	-0.414541	-1.32432	-2.95017	-1.07867	-1.49819	0.807686
84.9246	-2.31179	-1.8755	-0.428357	-2.2993	-1.42196	-1.61081	-0.547118	-1.43651	-3.05498	-1.21376	-1.62001	0.807848
85.4271	-2.45327	-1.97767	-0.561902	-2.42617	-1.52485	-1.75584	-0.676008	-1.57062	-3.16104	-1.37012	-1.74775	0.801864
85.9296	-2.60891	-2.09248	-0.691054	-2.56951	-1.65154	-1.89313	-0.82965	-1.69821	-3.28496	-1.519	-1.88384	0.799875
86.4322	-2.75134	-2.21371	-0.834597	-2.71164	-1.77332	-2.04084	-0.978608	-1.83747	-3.39968	-1.67868	-2.02199	0.792674
86.9347	-2.90868	-2.32733	-0.992084	-2.85199	-1.90817	-2.19843	-1.1414	-1.98786	-3.53297	-1.84839	-2.16973	0.784905
87.4372	-3.06093	-2.45904	-1.14484	-3.00737	-2.05455	-2.34789	-1.31619	-2.13118	-3.66501	-2.00996	-2.3197	0.777567
87.9397	-3.21227	-2.58446	-1.321	-3.15013	-2.19579	-2.51644	-1.48611	-2.29478	-3.79962	-2.19075	-2.47514	0.76511
88.4422	-3.37456	-2.71264	-1.4944	-3.30532	-2.35872	-2.67886	-1.67836	-2.45321	-3.94832	-2.36529	-2.63697	0.754781
88.9447	-3.52274	-2.8538	-1.67554	-3.459	-2.51464	-2.8453	-1.86357	-2.61664	-4.08599	-2.54392	-2.79811	0.740666
89.4472	-3.68464	-2.9832	-1.87188	-3.60623	-2.68097	-3.02308	-2.05962	-2.79246	-4.23986	-2.73397	-2.96759	0.725442
89.9497	-3.83714	-3.12554	-2.05882	-3.76637	-2.8554	-3.18841	-2.26383	-2.95671	-4.38679	-2.91154	-3.13505	0.710128
90.4523	-3.98826	-3.26789	-2.26358	-3.91139	-3.02139	-3.36765	-2.45959	-3.13596	-4.53445	-3.1032	-3.30534	0.691249
90.9548	-4.14483	-3.40241	-2.4651	-4.06346	-3.20448	-3.54064	-2.67268	-3.30995	-4.68937	-3.28863	-3.47816	0.673128
91.4573	-4.28453	-3.55058	-2.66482	-4.21239	-3.37615	-3.70868	-2.87404	-3.48004	-4.82932	-3.46921	-3.64498	0.65252
91.9598	-4.4339	-3.68573	-2.877	-4.34891	-3.55307	-3.88592	-3.08065	-3.66049	-4.98035	-3.65911	-3.81651	0.631026
92.4623	-4.56775	-3.8216	-3.07376	-4.49408	-3.73235	-4.04547	-3.28923	-3.82421	-5.11742	-3.83124	-3.97971	0.609097
92.9648	-4.69746	-3.96061	-3.27884	-4.62026	-3.89774	-4.21044	-3.4834	-3.99451	-5.2517	-4.0088	-4.14038	0.585399
93.4673	-4.82543	-4.08144	-3.4783	-4.74622	-4.07365	-4.36788	-3.68759	-4.15826	-5.38531	-4.17851	-4.29826	0.561915
93.9698	-4.9327	-4.20829	-3.66479	-4.8661	-4.23229	-4.51066	-3.87352	-4.30826	-5.49937	-4.33312	-4.44291	0.537376
94.4724	-5.04444	-4.32297	-3.85789	-4.96693	-4.38957	-4.65846	-4.05728	-4.46418	-5.61844	-4.4921	-4.58723	0.512894
94.9749	-5.13464	-4.42384	-4.02947	-5.07153	-4.5427	-4.78433	-4.23573	-4.59877	-5.71652	-4.62817	-4.71657	0.48833
95.4774	-5.2179	-4.5276	-4.19773	-5.15386	-4.67575	-4.90631	-4.39292	-4.73009	-5.80776	-4.75931	-4.83692	0.464009
95.9799	-5.29307	-4.60844	-4.35716	-5.22942	-4.81238	-5.01997	-4.55257	-4.8535	-5.89059	-4.88083	-4.94979	0.440262
96.4824	-5.34486	-4.68438	-4.49294	-5.29736	-4.9258	-5.11095	-4.6877	-4.95453	-5.94977	-4.97832	-5.04266	0.417109
96.9849	-5.39721	-4.75269	-4.62818	-5.34162	-5.0314	-5.20268	-4.81393	-5.0566	-6.00851	-5.07513	-5.1308	0.395172
97.4874	-5.42404	-4.79763	-4.7379	-5.38664	-5.1274	-5.27111	-4.92936	-5.13535	-6.04108	-5.1471	-5.19976	0.373933
97.9899	-5.44296	-4.84341	-4.83387	-5.40895	-5.19861	-5.32786	-5.01887	-5.20242	-6.06478	-5.20586	-5.25476	0.35449
98.4925	-5.45068	-4.86996	-4.92011	-5.42059	-5.2691	-5.37786	-5.10636	-5.26234	-6.07644	-5.25637	-5.30098	0.336187
98.995	-5.43448	-4.88195	-4.97799	-5.42244	-5.31539	-5.40118	-5.16947	-5.29536	-6.06384	-5.27841	-5.32405	0.319237
99.4975	-5.41242	-4.89042	-5.03458	-5.40576	-5.3525	-5.4229	-5.22262	-5.3269	-6.04523	-5.29678	-5.34101	0.302794
100	-5.38424	-4.88077	-5.05536	-5.41138	-5.36814	-5.42744	-5.24344	-5.33601	-6.01931	-5.29945	-5.34255	0.294351

## Sheet: M1a_RightLeg_NH
StancePhase	NEleR_Meas1	NEleR_Meas2	NEleR_Meas3	NEleR_Meas4	NEleR_Meas5	NEleR_Meas6	NEleR_Meas7	NEleR_Meas8	NEleR_Meas9	NEleR_Meas10	NEleR_Mean	NEleR_SD
0	-1.02122	-0.109546	-1.34062	-0.829726	-0.605395	-0.0407197	-1.29379	-0.289717	-1.38835	-0.778391	-0.769748	0.502758
0.502513	-1.06659	-0.153017	-1.40127	-0.848829	-0.614691	-0.0532161	-1.36375	-0.311027	-1.40182	-0.828168	-0.804237	0.51265
1.00503	-1.11631	-0.197844	-1.4653	-0.87377	-0.621804	-0.0578822	-1.4383	-0.340018	-1.41548	-0.881167	-0.840787	0.525037
1.50754	-1.15081	-0.231252	-1.51855	-0.90808	-0.641984	-0.0701104	-1.50518	-0.378479	-1.43669	-0.924304	-0.876544	0.534316
2.01005	-1.1959	-0.277034	-1.58404	-0.933349	-0.655239	-0.0822223	-1.57996	-0.407912	-1.4468	-0.981207	-0.914366	0.545827
2.51256	-1.23332	-0.312081	-1.64201	-0.959653	-0.67133	-0.0854853	-1.64198	-0.438669	-1.4554	-1.02878	-0.94687	0.557081
3.01508	-1.26702	-0.349574	-1.69716	-0.992901	-0.696738	-0.100002	-1.71007	-0.476716	-1.46856	-1.07965	-0.983839	0.56605
3.51759	-1.30711	-0.39165	-1.76011	-1.01373	-0.711868	-0.107455	-1.77525	-0.502424	-1.46732	-1.13525	-1.01722	0.577767
4.0201	-1.33261	-0.421662	-1.81068	-1.04315	-0.738036	-0.111389	-1.82954	-0.537222	-1.47245	-1.17885	-1.04756	0.586638
4.52261	-1.36541	-0.462351	-1.86214	-1.06902	-0.762869	-0.124807	-1.89161	-0.568819	-1.47246	-1.23207	-1.08116	0.59488
5.02513	-1.39081	-0.496376	-1.9162	-1.08728	-0.782104	-0.126382	-1.94179	-0.593198	-1.46345	-1.27734	-1.10749	0.60486
5.52764	-1.40916	-0.527345	-1.95633	-1.11534	-0.813157	-0.130789	-1.98819	-0.628133	-1.46315	-1.31786	-1.13494	0.61077
6.03015	-1.43376	-0.567727	-2.00107	-1.13153	-0.833822	-0.139612	-2.03835	-0.651661	-1.45063	-1.36522	-1.16134	0.618061
6.53266	-1.44272	-0.596019	-2.04299	-1.14993	-0.858142	-0.135965	-2.07336	-0.678161	-1.43997	-1.39833	-1.18156	0.624898
7.03518	-1.457	-0.632966	-2.07298	-1.17195	-0.887263	-0.140684	-2.1126	-0.709008	-1.43317	-1.43716	-1.20548	0.628458
7.53769	-1.46536	-0.670015	-2.11021	-1.18201	-0.905355	-0.143456	-2.1482	-0.728372	-1.41486	-1.47335	-1.22412	0.634191
8.0402	-1.46478	-0.700355	-2.13975	-1.20218	-0.93461	-0.137651	-2.17276	-0.758562	-1.40718	-1.50031	-1.24181	0.637587
8.54271	-1.47169	-0.743767	-2.16197	-1.2168	-0.959166	-0.143192	-2.20562	-0.783487	-1.39497	-1.53731	-1.2618	0.639517
9.04523	-1.46381	-0.778243	-2.19192	-1.22761	-0.980866	-0.141454	-2.228	-0.804848	-1.38002	-1.56313	-1.27599	0.642922
9.54774	-1.46068	-0.817678	-2.21069	-1.24869	-1.01394	-0.138432	-2.24827	-0.836698	-1.3769	-1.59137	-1.29434	0.643417
10.0503	-1.45465	-0.863529	-2.2279	-1.25865	-1.03687	-0.14629	-2.27449	-0.857265	-1.36465	-1.62378	-1.31081	0.643853
10.5528	-1.43923	-0.899752	-2.25068	-1.27535	-1.06779	-0.144376	-2.28795	-0.884611	-1.36143	-1.645	-1.32562	0.644482
11.0553	-1.43342	-0.948624	-2.26073	-1.29473	-1.10254	-0.14922	-2.308	-0.914505	-1.36377	-1.67712	-1.34527	0.64274
11.5578	-1.41487	-0.992141	-2.27453	-1.30537	-1.12962	-0.160737	-2.32689	-0.935371	-1.3603	-1.70326	-1.36031	0.641352
12.0603	-1.40121	-1.03425	-2.28969	-1.32848	-1.17025	-0.163359	-2.33707	-0.968529	-1.37246	-1.72768	-1.3793	0.639498
12.5628	-1.38847	-1.086	-2.29314	-1.3451	-1.20506	-0.178355	-2.35781	-0.994622	-1.3812	-1.76206	-1.39918	0.636223
13.0653	-1.36699	-1.12587	-2.30434	-1.3623	-1.24107	-0.193446	-2.37031	-1.02067	-1.39337	-1.78592	-1.41643	0.633175
13.5678	-1.35799	-1.17402	-2.31208	-1.38944	-1.28727	-0.203758	-2.38281	-1.05585	-1.41812	-1.81962	-1.4401	0.630099
14.0704	-1.33975	-1.2207	-2.31172	-1.40657	-1.32345	-0.228007	-2.40341	-1.07987	-1.43506	-1.85425	-1.46028	0.626013
14.5729	-1.32768	-1.25954	-2.32095	-1.43421	-1.36998	-0.246221	-2.41339	-1.11324	-1.46439	-1.88375	-1.48333	0.622207
15.0754	-1.3215	-1.30907	-2.32236	-1.46311	-1.41727	-0.265995	-2.4321	-1.14644	-1.49636	-1.92667	-1.51009	0.619176
15.5779	-1.30843	-1.34735	-2.3209	-1.4869	-1.45893	-0.297042	-2.45181	-1.17294	-1.52422	-1.96143	-1.533	0.61449
16.0804	-1.31103	-1.38842	-2.32808	-1.52463	-1.51379	-0.318697	-2.46496	-1.21176	-1.56655	-2.0018	-1.56297	0.611097
16.5829	-1.30816	-1.43297	-2.32469	-1.55532	-1.56074	-0.348312	-2.49071	-1.24163	-1.60192	-2.04831	-1.59128	0.608323
17.0854	-1.3122	-1.46596	-2.32409	-1.59085	-1.61169	-0.383247	-2.51013	-1.27438	-1.6419	-2.08594	-1.62004	0.603145
17.5879	-1.32594	-1.50937	-2.32884	-1.63505	-1.67027	-0.409344	-2.53135	-1.31371	-1.68985	-2.13607	-1.65498	0.601198
18.0905	-1.33357	-1.54555	-2.32266	-1.67056	-1.71923	-0.447627	-2.56216	-1.34207	-1.72828	-2.181	-1.68527	0.59786
18.593	-1.35809	-1.57934	-2.32405	-1.71883	-1.77998	-0.48412	-2.58363	-1.38095	-1.7783	-2.22528	-1.72126	0.593122
19.0955	-1.37948	-1.62149	-2.3259	-1.76574	-1.83844	-0.516029	-2.61482	-1.41621	-1.82569	-2.27903	-1.75828	0.592589
19.598	-1.40681	-1.65145	-2.31886	-1.81017	-1.89366	-0.560708	-2.64757	-1.44668	-1.86926	-2.32182	-1.7927	0.587875
20.1005	-1.44592	-1.68969	-2.32193	-1.86735	-1.9609	-0.597724	-2.67416	-1.4879	-1.92414	-2.37343	-1.83431	0.584985
20.603	-1.47849	-1.72642	-2.32011	-1.91556	-2.01873	-0.636485	-2.71326	-1.51821	-1.96878	-2.42386	-1.87199	0.584386
21.1055	-1.52743	-1.75624	-2.31332	-1.97041	-2.08298	-0.684636	-2.74572	-1.55352	-2.01879	-2.46767	-1.91207	0.578893
21.608	-1.57436	-1.79732	-2.3164	-2.02975	-2.15175	-0.722381	-2.77945	-1.59221	-2.0723	-2.52229	-1.95582	0.5784
22.1106	-1.62482	-1.82809	-2.31022	-2.07999	-2.21186	-0.76793	-2.82182	-1.62074	-2.1159	-2.56641	-1.99478	0.576293
22.6131	-1.68748	-1.86297	-2.304	-2.14178	-2.28418	-0.816629	-2.85394	-1.66048	-2.17044	-2.61397	-2.03959	0.572025
23.1156	-1.74205	-1.90207	-2.30481	-2.19738	-2.35122	-0.856126	-2.89455	-1.6939	-2.21841	-2.66476	-2.08253	0.573024
23.6181	-1.81063	-1.931	-2.29412	-2.25092	-2.41737	-0.90702	-2.9354	-1.72534	-2.264	-2.70467	-2.12405	0.569764
24.1206	-1.87703	-1.97133	-2.28822	-2.31305	-2.49333	-0.954042	-2.96886	-1.76613	-2.31798	-2.75453	-2.17045	0.568398
24.6231	-1.94314	-2.00517	-2.28464	-2.36328	-2.55878	-0.996435	-3.01333	-1.79563	-2.3599	-2.79675	-2.21171	0.569637
25.1256	-2.02029	-2.03786	-2.27008	-2.42006	-2.63221	-1.04999	-3.04989	-1.83276	-2.40813	-2.83645	-2.25577	0.567226
25.6281	-2.08689	-2.07925	-2.26384	-2.47632	-2.70648	-1.09413	-3.08641	-1.87072	-2.45565	-2.88307	-2.30028	0.568897
26.1307	-2.16387	-2.10921	-2.2546	-2.52342	-2.77306	-1.13976	-3.13019	-1.90065	-2.49367	-2.91698	-2.34054	0.570311
26.6332	-2.23797	-2.14798	-2.23748	-2.58049	-2.85088	-1.19235	-3.16268	-1.94235	-2.54124	-2.9578	-2.38512	0.570622
27.1357	-2.30771	-2.1852	-2.23009	-2.62792	-2.92028	-1.23308	-3.20246	-1.97586	-2.57864	-2.99539	-2.42566	0.574603
27.6382	-2.38722	-2.21608	-2.21497	-2.67483	-2.99036	-1.2805	-3.2415	-2.01051	-2.61479	-3.02509	-2.46558	0.577278
28.1407	-2.45455	-2.258	-2.19688	-2.72721	-3.06669	-1.32791	-3.27235	-2.05256	-2.65556	-3.06373	-2.50755	0.580921
28.6432	-2.52925	-2.28956	-2.18741	-2.76705	-3.13133	-1.36458	-3.31332	-2.0835	-2.68267	-3.09053	-2.54392	0.586864
29.1457	-2.60154	-2.32535	-2.16715	-2.81445	-3.20399	-1.41015	-3.3458	-2.12391	-2.71597	-3.11962	-2.58279	0.591863
29.6482	-2.66672	-2.36474	-2.14939	-2.85805	-3.27306	-1.44813	-3.37763	-2.16213	-2.74391	-3.15042	-2.61942	0.598664
30.1508	-2.7414	-2.394	-2.1367	-2.89429	-3.33505	-1.4794	-3.41616	-2.19444	-2.76262	-3.16956	-2.65236	0.60679
30.6533	-2.80369	-2.43424	-2.11262	-2.93968	-3.40593	-1.51789	-3.44305	-2.23771	-2.78844	-3.19753	-2.68808	0.614577
31.1558	-2.8713	-2.46742	-2.09566	-2.97379	-3.46538	-1.54303	-3.47671	-2.27091	-2.80084	-3.21688	-2.71819	0.62445
31.6583	-2.93796	-2.49943	-2.07884	-3.00996	-3.52653	-1.56675	-3.50927	-2.30764	-2.81305	-3.23321	-2.74826	0.634984
32.1608	-2.99587	-2.53939	-2.05266	-3.04926	-3.59003	-1.59261	-3.53329	-2.34887	-2.82641	-3.2555	-2.77839	0.645808
32.6633	-3.06361	-2.56771	-2.03638	-3.07696	-3.64141	-1.60291	-3.56692	-2.37941	-2.82622	-3.26466	-2.80262	0.658774
33.1658	-3.11979	-2.60459	-2.01509	-3.1136	-3.70063	-1.61647	-3.59175	-2.4202	-2.83332	-3.2803	-2.82957	0.671724
33.6683	-3.17982	-2.63923	-1.98866	-3.14414	-3.7527	-1.62532	-3.61547	-2.45567	-2.83301	-3.29209	-2.85261	0.685845
34.1709	-3.24096	-2.66756	-1.97231	-3.17014	-3.7992	-1.6205	-3.6454	-2.48735	-2.82678	-3.29593	-2.87261	0.701591
34.6734	-3.29247	-2.70631	-1.94688	-3.20449	-3.85248	-1.62125	-3.66333	-2.52827	-2.82797	-3.30833	-2.89518	0.717067
35.1759	-3.35432	-2.73433	-1.92168	-3.22703	-3.89277	-1.61071	-3.68747	-2.55766	-2.8162	-3.30869	-2.91109	0.734536
35.6784	-3.40601	-2.76646	-1.90413	-3.25439	-3.93628	-1.59157	-3.71008	-2.59246	-2.80816	-3.31146	-2.9281	0.752606
36.1809	-3.46028	-2.8014	-1.8755	-3.28261	-3.9789	-1.5769	-3.72371	-2.62839	-2.80004	-3.31569	-2.94434	0.770975
36.6834	-3.51777	-2.82615	-1.8523	-3.30095	-4.01022	-1.54661	-3.74641	-2.65445	-2.78072	-3.30849	-2.95441	0.791482
37.1859	-3.56503	-2.86136	-1.83219	-3.3291	-4.04928	-1.51409	-3.7599	-2.69059	-2.77021	-3.31031	-2.96821	0.811832
37.6884	-3.62287	-2.88895	-1.80158	-3.3492	-4.07855	-1.48186	-3.77176	-2.7184	-2.75054	-3.30361	-2.97673	0.833359
38.191	-3.67207	-2.91529	-1.78013	-3.36769	-4.10431	-1.43335	-3.78934	-2.74444	-2.72802	-3.29452	-2.98292	0.856489
38.6935	-3.72235	-2.9488	-1.75645	-3.39313	-4.13469	-1.38829	-3.79451	-2.77721	-2.71171	-3.29172	-2.99189	0.879325
39.196	-3.77761	-2.97043	-1.72557	-3.40674	-4.15139	-1.33775	-3.80534	-2.79747	-2.68244	-3.27644	-2.99312	0.903717
39.6985	-3.82206	-3.00025	-1.70561	-3.42747	-4.17273	-1.27447	-3.81424	-2.82442	-2.65954	-3.2686	-2.99694	0.929067
40.201	-3.87671	-3.0271	-1.67896	-3.44664	-4.19012	-1.21797	-3.81372	-2.84901	-2.63455	-3.25765	-2.99924	0.953991
40.7035	-3.92407	-3.04757	-1.65064	-3.45819	-4.19758	-1.15091	-3.82183	-2.86496	-2.60104	-3.2401	-2.99569	0.98039
41.206	-3.97063	-3.0778	-1.63276	-3.47987	-4.21223	-1.07807	-3.82049	-2.89019	-2.57753	-3.23246	-2.9972	1.00713
41.7085	-4.02336	-3.09686	-1.60587	-3.49218	-4.21501	-1.01225	-3.81723	-2.90469	-2.54418	-3.21426	-2.99259	1.03279
42.2111	-4.06451	-3.1198	-1.58384	-3.50615	-4.21647	-0.933651	-3.81965	-2.9196	-2.51222	-3.20063	-2.98765	1.06007
42.7136	-4.11477	-3.14473	-1.56986	-3.52562	-4.22032	-0.857835	-3.80978	-2.93869	-2.48617	-3.19044	-2.98582	1.08633
43.2161	-4.15878	-3.15922	-1.54756	-3.53446	-4.21074	-0.786572	-3.80587	-2.94548	-2.4494	-3.17147	-2.97695	1.11096
43.7186	-4.19971	-3.18353	-1.53649	-3.55292	-4.20732	-0.704571	-3.80075	-2.9605	-2.4232	-3.16462	-2.97336	1.13738
44.2211	-4.24741	-3.19947	-1.53015	-3.56825	-4.1978	-0.633381	-3.78712	-2.97081	-2.39507	-3.15232	-2.96818	1.16018
44.7236	-4.28275	-3.21391	-1.51955	-3.57952	-4.18107	-0.563157	-3.78355	-2.97542	-2.36413	-3.14171	-2.96048	1.18205
45.2261	-4.32571	-3.23467	-1.5253	-3.60165	-4.17188	-0.488951	-3.7724	-2.98966	-2.34676	-3.14147	-2.95985	1.2044
45.7286	-4.3636	-3.24329	-1.5329	-3.6147	-4.1509	-0.431304	-3.76161	-2.99343	-2.32267	-3.13324	-2.95476	1.22055
46.2312	-4.39643	-3.25998	-1.54327	-3.63375	-4.13282	-0.372244	-3.75947	-3.00227	-2.30801	-3.13779	-2.9546	1.23755
46.7337	-4.43694	-3.27358	-1.57285	-3.65771	-4.11712	-0.319593	-3.74845	-3.01557	-2.30253	-3.14417	-2.95885	1.25132
47.2362	-4.46526	-3.28165	-1.60246	-3.67411	-4.09161	-0.285887	-3.74753	-3.02091	-2.29335	-3.14991	-2.96127	1.25866
47.7387	-4.50036	-3.30047	-1.64245	-3.70326	-4.07663	-0.25157	-3.7501	-3.03957	-2.30242	-3.17152	-2.97383	1.26778
48.2412	-4.53253	-3.30989	-1.70011	-3.72902	-4.05698	-0.235215	-3.74928	-3.05564	-2.31318	-3.18836	-2.98702	1.26917
48.7437	-4.55859	-3.326	-1.75617	-3.75561	-4.03689	-0.236965	-3.76418	-3.07389	-2.33026	-3.21648	-3.0055	1.267
49.2462	-4.59374	-3.34718	-1.82743	-3.79391	-4.02798	-0.243019	-3.77703	-3.10622	-2.36552	-3.25364	-3.03357	1.26465
49.7487	-4.61775	-3.36218	-1.91018	-3.82458	-4.01153	-0.276353	-3.79597	-3.13341	-2.39864	-3.28803	-3.06186	1.25234
50.2513	-4.6481	-3.39192	-1.99045	-3.86551	-4.00568	-0.324148	-3.82884	-3.17452	-2.44871	-3.34	-3.10179	1.24021
50.7538	-4.67821	-3.4185	-2.08733	-3.91021	-4.00494	-0.383348	-3.85754	-3.22365	-2.50883	-3.39055	-3.14631	1.2236
51.2563	-4.70185	-3.44997	-2.1878	-3.95036	-4.00119	-0.472221	-3.90064	-3.27282	-2.57021	-3.4471	-3.19542	1.19917
51.7588	-4.73618	-3.49394	-2.28702	-4.00433	-4.0136	-0.569073	-3.95021	-3.34162	-2.65213	-3.51592	-3.2564	1.17669
52.2613	-4.76083	-3.53239	-2.40176	-4.05311	-4.02377	-0.682383	-3.99879	-3.41078	-2.73414	-3.57812	-3.31761	1.14663
52.7638	-4.79106	-3.58585	-2.5135	-4.1053	-4.04057	-0.818422	-4.06411	-3.48953	-2.82525	-3.65316	-3.38868	1.11405
53.2663	-4.82298	-3.64204	-2.62735	-4.16624	-4.07021	-0.955209	-4.12706	-3.58325	-2.93037	-3.72777	-3.46525	1.08225
53.7688	-4.84712	-3.69903	-2.75347	-4.21835	-4.0951	-1.1094	-4.19486	-3.67366	-3.03067	-3.79955	-3.54212	1.04361
54.2714	-4.88176	-3.77157	-2.87217	-4.28059	-4.13459	-1.27409	-4.2734	-3.77994	-3.14559	-3.88244	-3.62961	1.00688
54.7739	-4.90689	-3.83867	-2.99672	-4.34162	-4.17731	-1.4355	-4.34387	-3.88947	-3.26235	-3.95543	-3.71478	0.96856
55.2764	-4.93524	-3.91601	-3.12814	-4.39796	-4.21943	-1.61247	-4.42339	-3.99839	-3.37732	-4.03389	-3.80422	0.926975
55.7789	-4.9661	-3.99964	-3.25046	-4.46503	-4.27631	-1.78834	-4.50295	-4.12137	-3.50587	-4.11392	-3.899	0.888321
56.2814	-4.98745	-4.07852	-3.38153	-4.52318	-4.32766	-1.96158	-4.57498	-4.23752	-3.62713	-4.18466	-3.98842	0.847136
56.7839	-5.01872	-4.17176	-3.51318	-4.5852	-4.38603	-2.14633	-4.65612	-4.35942	-3.75431	-4.26512	-4.08562	0.806146
57.2864	-5.04124	-4.26046	-3.63689	-4.65177	-4.45176	-2.32171	-4.72795	-4.48649	-3.88718	-4.33687	-4.18023	0.767202
57.7889	-5.06528	-4.35273	-3.77046	-4.70899	-4.51051	-2.49778	-4.79783	-4.60443	-4.0113	-4.40797	-4.27273	0.726981
58.2915	-5.09359	-4.45407	-3.89878	-4.77626	-4.58166	-2.67882	-4.87213	-4.73217	-4.14615	-4.48424	-4.37179	0.688724
58.794	-5.11189	-4.54712	-4.02256	-4.83905	-4.65036	-2.8465	-4.93341	-4.85431	-4.27601	-4.54865	-4.46299	0.652212
59.2965	-5.14027	-4.65131	-4.15517	-4.89902	-4.71818	-3.01816	-4.9991	-4.97256	-4.40266	-4.6207	-4.55771	0.616223
59.799	-5.16151	-4.75373	-4.27835	-4.96805	-4.79696	-3.18688	-5.06157	-5.09799	-4.5373	-4.68813	-4.65305	0.582919
60.3015	-5.18294	-4.85335	-4.40153	-5.02703	-4.86735	-3.34264	-5.11417	-5.21132	-4.6602	-4.74994	-4.74105	0.55211
60.804	-5.21036	-4.96347	-4.53044	-5.09177	-4.94526	-3.50367	-5.1742	-5.32813	-4.78723	-4.81999	-4.83545	0.522963
61.3065	-5.22752	-5.06419	-4.64815	-5.15814	-5.02636	-3.65447	-5.2246	-5.4436	-4.91333	-4.87873	-4.92391	0.497482
61.809	-5.25458	-5.17103	-4.77016	-5.2163	-5.10073	-3.79613	-5.2732	-5.54807	-5.02859	-4.94188	-5.01007	0.475082
62.3116	-5.27627	-5.27948	-4.89331	-5.28458	-5.18669	-3.94156	-5.32728	-5.65918	-5.15087	-5.00568	-5.10049	0.455265
62.8141	-5.29696	-5.37986	-5.00595	-5.34608	-5.26702	-4.07201	-5.37027	-5.75989	-5.26263	-5.06042	-5.18211	0.43973
63.3166	-5.32547	-5.49008	-5.1257	-5.40715	-5.34809	-4.19887	-5.41998	-5.8565	-5.3702	-5.12474	-5.26668	0.427144
63.8191	-5.34407	-5.59197	-5.24147	-5.47547	-5.43726	-4.32558	-5.46949	-5.95602	-5.48041	-5.18083	-5.35026	0.417707
64.3216	-5.37259	-5.6939	-5.34965	-5.53362	-5.51701	-4.43645	-5.51242	-6.04152	-5.57584	-5.23721	-5.42702	0.411495
64.8241	-5.39808	-5.80039	-5.46567	-5.59936	-5.605	-4.54904	-5.56612	-6.13033	-5.67381	-5.2993	-5.50871	0.408037
65.3266	-5.42183	-5.89539	-5.57347	-5.66419	-5.69247	-4.65643	-5.61362	-6.21409	-5.76545	-5.3509	-5.58478	0.406489
65.8291	-5.45531	-5.99737	-5.67806	-5.72273	-5.77408	-4.75103	-5.6625	-6.28784	-5.84549	-5.41121	-5.65856	0.406842
66.3317	-5.47953	-6.09364	-5.78898	-5.79108	-5.86573	-4.85057	-5.71963	-6.36731	-5.92955	-5.46782	-5.73538	0.409411
66.8342	-5.51324	-6.18386	-5.88907	-5.85095	-5.94898	-4.94018	-5.76818	-6.43486	-5.99955	-5.52026	-5.80491	0.411433
67.3367	-5.54573	-6.28025	-5.99055	-5.91266	-6.03414	-5.02275	-5.82536	-6.50072	-6.06569	-5.58152	-5.87594	0.41574
67.8392	-5.57498	-6.36417	-6.09478	-5.97909	-6.12378	-5.1102	-5.8837	-6.56786	-6.13091	-5.63244	-5.94619	0.420186
68.3417	-5.61446	-6.45074	-6.18768	-6.03543	-6.20311	-5.18487	-5.93651	-6.62205	-6.18083	-5.68852	-6.01042	0.423426
68.8442	-5.64436	-6.53549	-6.28544	-6.09998	-6.29019	-5.25896	-6.00033	-6.68132	-6.23369	-5.74536	-6.07751	0.42968
69.3467	-5.68186	-6.6098	-6.38104	-6.16043	-6.37256	-5.33465	-6.05789	-6.73405	-6.27783	-5.79384	-6.14039	0.433365
69.8492	-5.71883	-6.69076	-6.46675	-6.21591	-6.44946	-5.39746	-6.11627	-6.77961	-6.31263	-5.85175	-6.19994	0.438051
70.3518	-5.75014	-6.76115	-6.55864	-6.27923	-6.53341	-5.46476	-6.18156	-6.83094	-6.35129	-5.90128	-6.26124	0.44434
70.8543	-5.79106	-6.82936	-6.64316	-6.33175	-6.60601	-5.52845	-6.23678	-6.87024	-6.37586	-5.951	-6.31637	0.447338
71.3568	-5.82157	-6.89944	-6.72062	-6.38674	-6.68058	-5.58223	-6.29829	-6.91075	-6.39982	-6.00523	-6.37053	0.45373
71.8593	-5.85683	-6.95621	-6.80301	-6.44221	-6.7551	-5.64271	-6.35821	-6.951	-6.42199	-6.04812	-6.42354	0.458536
72.3618	-5.89148	-7.01729	-6.87372	-6.48652	-6.8183	-5.69435	-6.40961	-6.97974	-6.43109	-6.09795	-6.47001	0.462342
72.8643	-5.91728	-7.07021	-6.94076	-6.53716	-6.88757	-5.74093	-6.46824	-7.01435	-6.44517	-6.14174	-6.51634	0.469161
73.3668	-5.95076	-7.11476	-7.00934	-6.57888	-6.94787	-5.79241	-6.51694	-7.04009	-6.44972	-6.17908	-6.55799	0.472629
73.8693	-5.97208	-7.16234	-7.06379	-6.61504	-7.00274	-5.83102	-6.56234	-7.0602	-6.44826	-6.22169	-6.59395	0.47823
74.3719	-5.99392	-7.19491	-7.11771	-6.65459	-7.06096	-5.86907	-6.6103	-7.08361	-6.45056	-6.25057	-6.62862	0.484105
74.8744	-6.01386	-7.22694	-7.16838	-6.67989	-7.10524	-5.90659	-6.64415	-7.09296	-6.43911	-6.28052	-6.65576	0.488075
75.3769	-6.02086	-7.25371	-7.20472	-6.70641	-7.15091	-5.92969	-6.67976	-7.10336	-6.42968	-6.3064	-6.67855	0.495066
75.8794	-6.0325	-7.26679	-7.24257	-6.72811	-7.19186	-5.95498	-6.70958	-7.10895	-6.41662	-6.31926	-6.69712	0.500164
76.3819	-6.02992	-7.28232	-7.27205	-6.73723	-7.22061	-5.97276	-6.72662	-7.10199	-6.39196	-6.33575	-6.70712	0.506185
76.8844	-6.02316	-7.28325	-7.28919	-6.75001	-7.25296	-5.97767	-6.74634	-7.09851	-6.37235	-6.33814	-6.71316	0.513485
77.3869	-6.01312	-7.27747	-7.30825	-6.74951	-7.2722	-5.98492	-6.75199	-7.08193	-6.34079	-6.33465	-6.71148	0.519212
77.8894	-5.98626	-7.26854	-7.31451	-6.74301	-7.28554	-5.97849	-6.7498	-7.05941	-6.30459	-6.3291	-6.70193	0.527161
78.392	-5.96093	-7.24146	-7.3118	-6.73557	-7.29776	-5.96317	-6.74587	-7.03624	-6.26935	-6.3061	-6.68683	0.534296
78.8945	-5.9197	-7.21319	-7.30928	-6.71118	-7.29325	-5.94785	-6.72376	-6.99669	-6.21882	-6.2835	-6.66172	0.541624
79.397	-5.8697	-7.17148	-7.2907	-6.68651	-7.28838	-5.91548	-6.69912	-6.95746	-6.17028	-6.2488	-6.62979	0.550116
79.8995	-5.81529	-7.11584	-7.26669	-6.65169	-7.27342	-5.87935	-6.66518	-6.90909	-6.11404	-6.20179	-6.58924	0.557295
80.402	-5.7408	-7.05754	-7.2391	-6.60268	-7.2446	-5.83894	-6.61479	-6.84764	-6.046	-6.1544	-6.53865	0.565698
80.9045	-5.66513	-6.97861	-7.19401	-6.55354	-7.21563	-5.78161	-6.5639	-6.7873	-5.98089	-6.08819	-6.48088	0.573569
81.407	-5.57298	-6.89317	-7.14628	-6.48622	-7.16897	-5.72457	-6.49631	-6.71031	-5.90039	-6.01811	-6.41173	0.581062
81.9095	-5.46856	-6.79678	-7.08997	-6.41128	-7.11514	-5.65768	-6.41803	-6.62724	-5.81549	-5.93963	-6.33398	0.589315
82.4121	-5.35994	-6.68062	-7.01667	-6.32999	-7.05534	-5.5768	-6.33606	-6.53952	-5.72781	-5.84389	-6.24667	0.596501
82.9146	-5.22972	-6.56123	-6.94194	-6.22855	-6.97636	-5.49716	-6.23382	-6.43345	-5.62334	-5.74817	-6.14737	0.604112
83.4171	-5.09715	-6.42173	-6.85343	-6.12457	-6.8954	-5.40223	-6.12721	-6.3266	-5.52046	-5.63502	-6.04038	0.611523
83.9196	-4.94943	-6.27001	-6.75039	-6.00525	-6.79992	-5.29792	-6.01018	-6.20625	-5.40615	-5.51291	-5.92084	0.618457
84.4221	-4.78765	-6.11087	-6.64571	-5.87067	-6.69015	-5.19247	-5.87513	-6.07244	-5.28065	-5.3866	-5.79123	0.625647
84.9246	-4.62351	-5.92906	-6.52374	-5.73304	-6.57778	-5.06862	-5.73893	-5.9373	-5.15652	-5.24043	-5.65289	0.632657
85.4271	-4.43802	-5.74291	-6.39188	-5.57416	-6.44514	-4.94073	-5.58553	-5.78267	-5.01498	-5.09332	-5.50093	0.63959
85.9296	-4.2503	-5.54095	-6.25748	-5.4082	-6.30606	-4.80738	-5.42086	-5.62265	-4.87064	-4.93301	-5.34175	0.646664
86.4322	-4.05036	-5.32278	-6.10493	-5.23318	-6.15843	-4.65645	-5.2531	-5.45517	-4.72104	-4.75932	-5.17148	0.654403
86.9347	-3.83597	-5.1019	-5.94819	-5.03825	-5.99182	-4.50627	-5.06512	-5.26944	-4.55502	-4.58563	-4.98976	0.661551
87.4372	-3.62239	-4.85986	-5.78671	-4.84224	-5.8243	-4.34587	-4.8736	-5.08411	-4.39156	-4.39287	-4.80235	0.669977
87.9397	-3.38947	-4.61252	-5.60847	-4.62985	-5.64089	-4.17248	-4.67326	-4.88392	-4.21456	-4.1973	-4.60227	0.67875
88.4422	-3.15586	-4.35686	-5.43077	-4.40588	-5.44622	-4.00222	-4.45602	-4.67369	-4.02898	-3.9951	-4.39516	0.686738
88.9447	-2.91482	-4.0837	-5.24498	-4.18072	-5.2499	-3.81787	-4.24049	-4.46361	-3.84478	-3.77706	-4.18179	0.697516
89.4472	-2.66082	-3.81287	-5.04596	-3.93643	-5.03451	-3.62741	-4.01054	-4.23584	-3.64355	-3.56271	-3.95706	0.706408
89.9497	-2.41258	-3.52698	-4.85051	-3.69127	-4.81743	-3.43926	-3.77261	-4.00847	-3.44367	-3.33385	-3.72966	0.716408
90.4523	-2.14923	-3.2357	-4.64394	-3.43963	-4.59283	-3.23591	-3.53669	-3.77562	-3.23868	-3.10022	-3.49484	0.728459
90.9548	-1.88855	-2.94617	-4.42983	-3.17444	-4.35382	-3.03414	-3.28492	-3.53023	-3.02145	-2.86796	-3.25315	0.736843
91.4573	-1.62734	-2.64201	-4.22059	-2.91555	-4.11911	-2.83175	-3.03574	-3.29161	-2.81131	-2.62048	-3.01155	0.749419
91.9598	-1.35668	-2.34549	-3.99895	-2.645	-3.87124	-2.61724	-2.78443	-3.04173	-2.58968	-2.37953	-2.763	0.759989
92.4623	-1.09846	-2.04461	-3.77701	-2.37326	-3.62015	-2.41103	-2.52248	-2.79084	-2.36697	-2.13237	-2.51372	0.768637
92.9648	-0.831383	-1.74007	-3.55955	-2.10772	-3.3727	-2.2006	-2.27067	-2.54593	-2.14985	-1.87969	-2.26582	0.781965
93.4673	-0.571843	-1.44857	-3.33102	-1.83137	-3.11253	-1.98498	-2.01199	-2.29014	-1.92122	-1.63733	-2.0141	0.788936
93.9698	-0.320134	-1.14958	-3.10963	-1.56647	-2.86079	-1.78136	-1.75376	-2.04527	-1.70303	-1.38471	-1.76747	0.798744
94.4724	-0.0638108	-0.862821	-2.89098	-1.30238	-2.60716	-1.57097	-1.50729	-1.80061	-1.48419	-1.14123	-1.52314	0.808799
94.9749	0.172895	-0.584831	-2.66549	-1.03692	-2.34949	-1.36467	-1.25353	-1.554	-1.26269	-0.902904	-1.28016	0.812547
95.4774	0.411633	-0.3061	-2.45335	-0.788971	-2.10573	-1.17036	-1.01288	-1.32381	-1.0569	-0.660471	-1.04669	0.822216
95.9799	0.638359	-0.0497585	-2.24168	-0.537509	-1.85591	-0.969809	-0.780159	-1.08928	-0.84599	-0.436417	-0.816815	0.825861
96.4824	0.849833	0.204967	-2.02992	-0.298675	-1.61549	-0.782645	-0.546423	-0.866278	-0.646136	-0.210221	-0.594098	0.828487
96.9849	1.06234	0.445866	-1.83522	-0.0739606	-1.38627	-0.604281	-0.333857	-0.656153	-0.458662	0.00598192	-0.383423	0.834669
97.4874	1.25069	0.666891	-1.63919	0.151872	-1.15391	-0.423768	-0.123418	-0.44405	-0.268862	0.206348	-0.177739	0.832762
97.9899	1.43586	0.886566	-1.45093	0.355192	-0.941353	-0.262696	0.0771277	-0.253193	-0.100166	0.408851	0.0155261	0.835267
98.4925	1.60709	1.07811	-1.28208	0.552058	-0.73383	-0.106245	0.254826	-0.0678286	0.0635241	0.587085	0.195271	0.835349
98.995	1.77638	1.27535	-1.10275	0.740716	-0.532886	0.0466684	0.440178	0.110183	0.219974	0.774131	0.374795	0.835448
99.4975	1.91276	1.45086	-0.933081	0.926454	-0.330906	0.194819	0.61415	0.285451	0.371294	0.942811	0.543462	0.828115
100	1.91417	1.4776	-0.886602	1.05548	-0.19099	0.286516	0.675807	0.407695	0.477801	0.968368	0.618585	0.804744

## Sheet: M1a_RightLeg_NW
StancePhase	NDevR_Meas1	NDevR_Meas2	NDevR_Meas3	NDevR_Meas4	NDevR_Meas5	NDevR_Meas6	NDevR_Meas7	NDevR_Meas8	NDevR_Meas9	NDevR_Meas10	NDevR_Mean	NDevR_SD
0	-1.64722	-1.52743	-1.73324	-1.96738	-2.10029	-1.69818	-1.85239	-1.73738	-1.86419	-1.85689	-1.79846	0.164873
0.502513	-1.62097	-1.49306	-1.70924	-1.95485	-2.07896	-1.66412	-1.84344	-1.72242	-1.85482	-1.8172	-1.77591	0.170021
1.00503	-1.60133	-1.4563	-1.68002	-1.91838	-2.02614	-1.59575	-1.81968	-1.68147	-1.8237	-1.77495	-1.73777	0.16858
1.50754	-1.56628	-1.41195	-1.64417	-1.89622	-1.98947	-1.54357	-1.79399	-1.65576	-1.80483	-1.72553	-1.70318	0.174187
2.01005	-1.5406	-1.37924	-1.61963	-1.86301	-1.94258	-1.49157	-1.77393	-1.61945	-1.77337	-1.68729	-1.66907	0.1737
2.51256	-1.50542	-1.33402	-1.5862	-1.8282	-1.89458	-1.42966	-1.73711	-1.58195	-1.73896	-1.63625	-1.62724	0.176408
3.01508	-1.46507	-1.29086	-1.54947	-1.79987	-1.85399	-1.38125	-1.70596	-1.55149	-1.70968	-1.58667	-1.58943	0.180527
3.51759	-1.43231	-1.253	-1.52323	-1.75615	-1.79896	-1.3265	-1.67154	-1.50601	-1.6638	-1.54168	-1.54732	0.178533
4.0201	-1.38314	-1.20139	-1.48453	-1.72096	-1.75349	-1.26924	-1.62442	-1.4696	-1.62544	-1.48221	-1.50144	0.18313
4.52261	-1.34327	-1.16183	-1.449	-1.68134	-1.70465	-1.22474	-1.58739	-1.42913	-1.58188	-1.43374	-1.4597	0.182444
5.02513	-1.29659	-1.11515	-1.41975	-1.63238	-1.64746	-1.16917	-1.53821	-1.37963	-1.52836	-1.37718	-1.41039	0.181407
5.52764	-1.24317	-1.06472	-1.37708	-1.59446	-1.60233	-1.11881	-1.48601	-1.34163	-1.48559	-1.31571	-1.36295	0.184651
6.03015	-1.19922	-1.02514	-1.34284	-1.54301	-1.54456	-1.07577	-1.44061	-1.29033	-1.42915	-1.26375	-1.31544	0.180172
6.53266	-1.13904	-0.971541	-1.30868	-1.49371	-1.48973	-1.02059	-1.37927	-1.24152	-1.37492	-1.19652	-1.26155	0.181567
7.03518	-1.08696	-0.927123	-1.26312	-1.44862	-1.43979	-0.976496	-1.32458	-1.19717	-1.32521	-1.13688	-1.21259	0.180767
7.53769	-1.03019	-0.8825	-1.22892	-1.38934	-1.37621	-0.931794	-1.26758	-1.13868	-1.26166	-1.07557	-1.15824	0.176222
8.0402	-0.964549	-0.829068	-1.1883	-1.34108	-1.32413	-0.878358	-1.19849	-1.09127	-1.20975	-1.00391	-1.10289	0.178885
8.54271	-0.909632	-0.789755	-1.14095	-1.28603	-1.26567	-0.838478	-1.14042	-1.03677	-1.15175	-0.944749	-1.05042	0.173987
9.04523	-0.838987	-0.739323	-1.10496	-1.22555	-1.20209	-0.790813	-1.0709	-0.976336	-1.08912	-0.87319	-0.991127	0.172945
9.54774	-0.775348	-0.693266	-1.0576	-1.17629	-1.15003	-0.741524	-0.999207	-0.926432	-1.03878	-0.804659	-0.936313	0.174096
10.0503	-0.710039	-0.654152	-1.00993	-1.11343	-1.08462	-0.704339	-0.935687	-0.861918	-0.97591	-0.742177	-0.879219	0.168524
10.5528	-0.634899	-0.603094	-0.971039	-1.05743	-1.02628	-0.655558	-0.857556	-0.80322	-0.92124	-0.667073	-0.819739	0.171728
11.0553	-0.572676	-0.566364	-0.918826	-1.00427	-0.971027	-0.613583	-0.788098	-0.746298	-0.87089	-0.605873	-0.765791	0.170015
11.5578	-0.496807	-0.523804	-0.873143	-0.940229	-0.905106	-0.578562	-0.718769	-0.677366	-0.811161	-0.538944	-0.706389	0.168519
12.0603	-0.427888	-0.479629	-0.831655	-0.890305	-0.853591	-0.532509	-0.639877	-0.621676	-0.767286	-0.470644	-0.651506	0.173578
12.5628	-0.36147	-0.447807	-0.778251	-0.832642	-0.794623	-0.499628	-0.575327	-0.55738	-0.717244	-0.415567	-0.597994	0.171287
13.0653	-0.285464	-0.403037	-0.736618	-0.774944	-0.735917	-0.466224	-0.502425	-0.492268	-0.668791	-0.348742	-0.541443	0.175774
13.5678	-0.225121	-0.369074	-0.693337	-0.728753	-0.689026	-0.426405	-0.430675	-0.438079	-0.633324	-0.294351	-0.492815	0.180045
14.0704	-0.154258	-0.335208	-0.642363	-0.670316	-0.63013	-0.401813	-0.370586	-0.370897	-0.586825	-0.242223	-0.440462	0.180892
14.5729	-0.0906977	-0.293332	-0.60536	-0.623569	-0.583159	-0.369735	-0.298763	-0.314795	-0.553155	-0.184326	-0.391689	0.188696
15.0754	-0.0341651	-0.265995	-0.56115	-0.57813	-0.537673	-0.33859	-0.238767	-0.259338	-0.521516	-0.143639	-0.347896	0.191873
15.5779	0.0312656	-0.227228	-0.515447	-0.525839	-0.485483	-0.319965	-0.181515	-0.196199	-0.483585	-0.0940624	-0.299806	0.19669
16.0804	0.0787207	-0.193344	-0.482562	-0.489618	-0.44953	-0.290067	-0.116987	-0.148455	-0.461982	-0.0519382	-0.260576	0.204189
16.5829	0.133688	-0.16591	-0.438874	-0.444639	-0.404975	-0.268791	-0.0691764	-0.0910666	-0.431559	-0.0187448	-0.220005	0.20753
17.0854	0.181884	-0.126385	-0.400587	-0.404563	-0.36553	-0.253622	-0.0146881	-0.0376888	-0.40587	0.0244042	-0.180265	0.214254
17.5879	0.219748	-0.101284	-0.371066	-0.374585	-0.336451	-0.228008	0.036921	0.00637975	-0.389789	0.0510333	-0.14871	0.220236
18.0905	0.26682	-0.0696394	-0.330116	-0.333591	-0.296663	-0.216453	0.0754109	0.0625154	-0.362163	0.0825069	-0.112137	0.224346
18.593	0.295475	-0.0366776	-0.300434	-0.307285	-0.271979	-0.203185	0.124696	0.104818	-0.348564	0.113783	-0.0829351	0.23113
19.0955	0.32977	-0.0158529	-0.273456	-0.279268	-0.246053	-0.184693	0.161105	0.149735	-0.3325	0.131618	-0.0559593	0.236023
19.598	0.359305	0.017993	-0.237468	-0.247637	-0.217081	-0.181571	0.194321	0.199279	-0.312154	0.161537	-0.0263475	0.240669
20.1005	0.376567	0.0402914	-0.215994	-0.231387	-0.204188	-0.170244	0.234562	0.23409	-0.306443	0.179058	-0.0063687	0.247134
20.603	0.404069	0.0625254	-0.190645	-0.204376	-0.181322	-0.161503	0.257981	0.280462	-0.289389	0.195984	0.0173786	0.251353
21.1055	0.414001	0.0918847	-0.161191	-0.185315	-0.167391	-0.164841	0.288519	0.319422	-0.279803	0.219651	0.0374937	0.256712
21.608	0.428216	0.105961	-0.146147	-0.172509	-0.160847	-0.157081	0.316587	0.352313	-0.276092	0.227753	0.0518155	0.262861
22.1106	0.440426	0.131153	-0.121908	-0.149083	-0.144965	-0.159591	0.332256	0.396152	-0.261628	0.246901	0.0709714	0.2669
22.6131	0.43926	0.150253	-0.0998581	-0.140682	-0.145598	-0.167438	0.359643	0.424695	-0.262126	0.25988	0.0818029	0.273569
23.1156	0.44961	0.162727	-0.0889045	-0.12613	-0.141591	-0.165941	0.375001	0.459129	-0.256553	0.266264	0.093361	0.279087
23.6181	0.444179	0.186702	-0.0661234	-0.110078	-0.137751	-0.179606	0.388259	0.494721	-0.249681	0.284217	0.105484	0.284258
24.1206	0.442023	0.195647	-0.0517215	-0.106428	-0.147959	-0.190797	0.409556	0.517041	-0.255354	0.287151	0.109916	0.292095
24.6231	0.441155	0.211449	-0.0427829	-0.0898431	-0.146847	-0.198452	0.415017	0.551774	-0.24834	0.296994	0.119012	0.29723
25.1256	0.426604	0.228043	-0.0227787	-0.0830415	-0.157181	-0.221665	0.428661	0.575753	-0.25129	0.307573	0.123068	0.30492
25.6281	0.42498	0.232924	-0.015738	-0.0779742	-0.170699	-0.236251	0.440716	0.596952	-0.256065	0.306308	0.124515	0.312886
26.1307	0.41016	0.251259	-0.00761155	-0.063449	-0.176246	-0.255104	0.441272	0.626821	-0.251524	0.318307	0.129388	0.319093
26.6332	0.397761	0.25815	0.00761714	-0.0636853	-0.197845	-0.285229	0.454376	0.640568	-0.26165	0.31849	0.126855	0.329178
27.1357	0.390055	0.266173	0.00807473	-0.0544487	-0.211071	-0.304307	0.456125	0.662841	-0.262179	0.319375	0.127064	0.336628
27.6382	0.368616	0.281754	0.0154774	-0.0467898	-0.226948	-0.334611	0.456465	0.682438	-0.264045	0.327233	0.125959	0.345348
28.1407	0.360955	0.283068	0.0238138	-0.0488076	-0.253155	-0.368615	0.465383	0.691013	-0.275058	0.320091	0.119869	0.35619
28.6432	0.342616	0.296822	0.0188268	-0.0376457	-0.266811	-0.393605	0.458936	0.711964	-0.272374	0.324597	0.118333	0.363687
29.1457	0.325273	0.305135	0.0245264	-0.0385779	-0.292899	-0.433392	0.461121	0.719532	-0.280924	0.322669	0.111246	0.374797
29.6482	0.315377	0.308455	0.02436	-0.0376803	-0.317192	-0.468611	0.462024	0.727936	-0.286615	0.314714	0.104277	0.3848
30.1508	0.291486	0.324282	0.0152524	-0.0300787	-0.334878	-0.500484	0.451747	0.742261	-0.284503	0.318116	0.0993201	0.393335
30.6533	0.281382	0.32615	0.0174865	-0.0369318	-0.36666	-0.546057	0.454264	0.740927	-0.295371	0.306289	0.0881478	0.405315
31.1558	0.262908	0.336453	0.00804261	-0.0324002	-0.386752	-0.580908	0.445609	0.750394	-0.293553	0.301653	0.0811446	0.414119
31.6583	0.243562	0.348211	-0.00425823	-0.0331651	-0.411689	-0.619633	0.435764	0.753715	-0.295614	0.297055	0.0713946	0.42397
32.1608	0.233846	0.349593	-0.00793411	-0.0409163	-0.442808	-0.666669	0.434613	0.749221	-0.303382	0.280725	0.0586289	0.435362
32.6633	0.209849	0.36539	-0.0267416	-0.0366934	-0.461369	-0.701032	0.418237	0.756378	-0.298273	0.277392	0.0503137	0.443664
33.1658	0.198975	0.370259	-0.042129	-0.0466526	-0.493097	-0.745542	0.41061	0.748553	-0.306502	0.261645	0.0356119	0.454394
33.6683	0.181921	0.377417	-0.0542628	-0.0518065	-0.51903	-0.790614	0.401741	0.745224	-0.30954	0.24683	0.0227881	0.46475
34.1709	0.161861	0.392355	-0.0816857	-0.0538837	-0.540961	-0.825873	0.381791	0.744719	-0.309297	0.238272	0.0107298	0.473296
34.6734	0.153106	0.393557	-0.100759	-0.0695292	-0.575112	-0.874408	0.374638	0.730122	-0.32253	0.214618	-0.00762985	0.484378
35.1759	0.129895	0.407732	-0.123234	-0.072904	-0.595997	-0.915959	0.35631	0.727902	-0.323673	0.20258	-0.0207348	0.493976
35.6784	0.11862	0.416211	-0.157798	-0.0851866	-0.624516	-0.954206	0.336802	0.71651	-0.333835	0.183454	-0.0383946	0.50301
36.1809	0.10332	0.42012	-0.181596	-0.101433	-0.655657	-1.0045	0.325882	0.701059	-0.348158	0.158689	-0.058227	0.514189
36.6834	0.0828182	0.436238	-0.214935	-0.107758	-0.675864	-1.0429	0.299694	0.695776	-0.352868	0.144926	-0.0734878	0.523328
37.1859	0.0749036	0.437997	-0.254432	-0.129384	-0.709927	-1.08578	0.282158	0.674949	-0.37308	0.115939	-0.0966652	0.532937
37.6884	0.0526403	0.448173	-0.283702	-0.143401	-0.735322	-1.13544	0.263232	0.661979	-0.386105	0.0946775	-0.116327	0.544145
38.191	0.0408024	0.458826	-0.326463	-0.157948	-0.760183	-1.17259	0.233178	0.648565	-0.400111	0.073207	-0.136271	0.552902
38.6935	0.0271811	0.458709	-0.368242	-0.183933	-0.795233	-1.22047	0.215774	0.623549	-0.426071	0.0408624	-0.162788	0.563335
39.196	0.00633634	0.47226	-0.403194	-0.197152	-0.816804	-1.26771	0.187136	0.611621	-0.440041	0.0219737	-0.182557	0.574331
39.6985	-0.000891427	0.473663	-0.452569	-0.221759	-0.848738	-1.3062	0.15734	0.588088	-0.466186	-0.00880182	-0.208605	0.582877
40.201	-0.0219148	0.476845	-0.494484	-0.246424	-0.87997	-1.35806	0.136098	0.564458	-0.493387	-0.0371826	-0.235402	0.59438
40.7035	-0.0341539	0.486399	-0.534947	-0.263175	-0.902823	-1.40217	0.099783	0.548835	-0.513872	-0.0586177	-0.257475	0.604621
41.206	-0.0457536	0.481212	-0.587406	-0.294501	-0.939502	-1.44436	0.0723121	0.518161	-0.550184	-0.0934162	-0.288343	0.61355
41.7085	-0.0662389	0.488158	-0.627976	-0.315066	-0.96525	-1.49789	0.0437213	0.498219	-0.577273	-0.114804	-0.31344	0.625903
42.2111	-0.0722163	0.487874	-0.67285	-0.33872	-0.993857	-1.53919	0.00451229	0.474753	-0.609123	-0.141649	-0.340047	0.634888
42.7136	-0.0908633	0.482484	-0.724388	-0.369862	-1.02981	-1.58581	-0.0216135	0.443099	-0.650222	-0.171268	-0.371825	0.645004
43.2161	-0.102313	0.4882	-0.762563	-0.38744	-1.05263	-1.63753	-0.0582923	0.424608	-0.679758	-0.187599	-0.395532	0.657137
43.7186	-0.110424	0.478704	-0.809561	-0.416797	-1.08747	-1.67639	-0.0953253	0.393171	-0.723046	-0.215986	-0.426313	0.664918
44.2211	-0.128522	0.477512	-0.856029	-0.44098	-1.11789	-1.72533	-0.122988	0.3659	-0.76314	-0.232969	-0.454444	0.676486
44.7236	-0.131231	0.475991	-0.890529	-0.458221	-1.14241	-1.77069	-0.164519	0.344389	-0.798377	-0.246784	-0.478238	0.686706
45.2261	-0.144805	0.46406	-0.935552	-0.486722	-1.17913	-1.80609	-0.19595	0.309793	-0.846684	-0.266812	-0.508789	0.693986
45.7286	-0.152609	0.466096	-0.972368	-0.500339	-1.20255	-1.85172	-0.226942	0.288676	-0.881994	-0.26906	-0.53028	0.705889
46.2312	-0.154137	0.456421	-1.0008	-0.517444	-1.23094	-1.88524	-0.266531	0.262018	-0.922568	-0.278345	-0.553756	0.712788
46.7337	-0.166241	0.450245	-1.03819	-0.535728	-1.26212	-1.91379	-0.290876	0.232064	-0.96583	-0.279706	-0.577017	0.720399
47.2362	-0.162217	0.451723	-1.06134	-0.538448	-1.27984	-1.94787	-0.322949	0.215728	-0.995273	-0.269033	-0.590952	0.730332
47.7387	-0.166763	0.441046	-1.08141	-0.550382	-1.30856	-1.96415	-0.352181	0.187474	-1.03537	-0.265745	-0.609604	0.73413
48.2412	-0.16689	0.445659	-1.10673	-0.550208	-1.32736	-1.98054	-0.368515	0.168997	-1.06487	-0.24335	-0.61938	0.742343
48.7437	-0.157723	0.446359	-1.11526	-0.542209	-1.34066	-1.99445	-0.394499	0.155612	-1.08824	-0.220819	-0.625189	0.748433
49.2462	-0.159216	0.446863	-1.12672	-0.539476	-1.36122	-1.98956	-0.406177	0.133884	-1.11822	-0.195294	-0.631514	0.75131
49.7487	-0.143972	0.463188	-1.13827	-0.516885	-1.36441	-1.98865	-0.412754	0.129364	-1.13008	-0.151527	-0.6254	0.759411
50.2513	-0.134513	0.470032	-1.13429	-0.496334	-1.37176	-1.97757	-0.423202	0.119488	-1.14559	-0.115107	-0.620885	0.762199
50.7538	-0.12184	0.491531	-1.13824	-0.469835	-1.37509	-1.95266	-0.413936	0.112605	-1.15682	-0.0632505	-0.608753	0.767172
51.2563	-0.0968515	0.518811	-1.13693	-0.426212	-1.36349	-1.93437	-0.407742	0.119884	-1.15325	-0.00514251	-0.58853	0.774646
51.7588	-0.082258	0.542644	-1.12493	-0.389237	-1.35984	-1.90161	-0.394781	0.11721	-1.15856	0.0490553	-0.570232	0.777898
52.2613	-0.0509362	0.586785	-1.12371	-0.335472	-1.34079	-1.86462	-0.365228	0.128671	-1.14998	0.122303	-0.539298	0.787094
52.7638	-0.0230223	0.625255	-1.11256	-0.275729	-1.31672	-1.8344	-0.342277	0.143098	-1.13875	0.188358	-0.508674	0.794873
53.2663	0.00565122	0.672678	-1.09743	-0.218913	-1.29548	-1.78967	-0.303094	0.152037	-1.13355	0.261052	-0.474671	0.802836
53.7688	0.0478439	0.731803	-1.09228	-0.14294	-1.25525	-1.75123	-0.257396	0.177964	-1.11296	0.343057	-0.431139	0.815767
54.2714	0.0781173	0.781574	-1.07403	-0.0733778	-1.22044	-1.71634	-0.21578	0.195165	-1.10217	0.413153	-0.393414	0.825536
54.7739	0.122693	0.847984	-1.05871	0.00223827	-1.17844	-1.67077	-0.155495	0.216864	-1.08848	0.49718	-0.346494	0.839167
55.2764	0.164316	0.909916	-1.0495	0.0886389	-1.12474	-1.63863	-0.100483	0.247646	-1.06751	0.574265	-0.299608	0.853589
55.7789	0.202643	0.969702	-1.0268	0.163585	-1.08061	-1.60411	-0.042282	0.265635	-1.06031	0.646727	-0.256582	0.866659
56.2814	0.254175	1.042	-1.01295	0.252163	-1.02177	-1.56537	0.028635	0.296392	-1.042	0.72934	-0.203938	0.883483
56.7839	0.291816	1.09969	-0.999654	0.337555	-0.964614	-1.5416	0.0878492	0.32298	-1.02886	0.795208	-0.159963	0.898259
57.2864	0.340642	1.16653	-0.97569	0.416771	-0.911829	-1.50976	0.158225	0.343234	-1.02272	0.868054	-0.112655	0.914618
57.7889	0.386986	1.23208	-0.964253	0.508955	-0.845106	-1.48142	0.229979	0.376305	-1.00501	0.937624	-0.0623865	0.931557
58.2915	0.426283	1.28655	-0.947526	0.587176	-0.790415	-1.46438	0.292322	0.395704	-1.00116	0.99424	-0.0221202	0.947316
58.794	0.478556	1.35378	-0.925526	0.669856	-0.729975	-1.43659	0.368837	0.420449	-0.992566	1.06171	0.0268525	0.965039
59.2965	0.515924	1.40658	-0.916555	0.755627	-0.665316	-1.41915	0.435476	0.449032	-0.980668	1.11307	0.0694022	0.980706
59.799	0.561827	1.46093	-0.897716	0.826683	-0.613555	-1.40574	0.501188	0.464472	-0.981548	1.16433	0.108087	0.997831
60.3015	0.606644	1.51927	-0.880357	0.909341	-0.549506	-1.38304	0.575977	0.493028	-0.969767	1.21796	0.153955	1.01404
60.804	0.64175	1.56125	-0.873369	0.982073	-0.494033	-1.37431	0.635159	0.513458	-0.965672	1.25386	0.188016	1.0289
61.3065	0.69018	1.61453	-0.85446	1.04914	-0.443053	-1.36132	0.702129	0.530638	-0.964258	1.2996	0.226313	1.04586
61.809	0.723949	1.65757	-0.843536	1.12527	-0.382584	-1.3441	0.76691	0.558981	-0.951601	1.33386	0.264472	1.05873
62.3116	0.764142	1.69477	-0.837787	1.18409	-0.338009	-1.33997	0.818525	0.572935	-0.952006	1.3612	0.292789	1.07342
62.8141	0.805358	1.74097	-0.821066	1.24888	-0.286965	-1.32512	0.880944	0.595771	-0.94286	1.39635	0.329226	1.08718
63.3166	0.834928	1.76944	-0.816897	1.31163	-0.237229	-1.31291	0.929611	0.619568	-0.931641	1.41293	0.357942	1.09681
63.8191	0.878162	1.80553	-0.811495	1.36028	-0.200298	-1.30873	0.973841	0.633027	-0.928812	1.43622	0.383773	1.11029
64.3216	0.907477	1.83806	-0.798966	1.42014	-0.151912	-1.29144	1.0238	0.660919	-0.91041	1.45509	0.415277	1.11826
64.8241	0.940823	1.85867	-0.800682	1.46605	-0.116234	-1.28306	1.05473	0.678706	-0.899667	1.46144	0.436076	1.12579
65.3266	0.977044	1.89141	-0.795343	1.5092	-0.0824525	-1.27521	1.09085	0.697575	-0.885546	1.47907	0.46066	1.13537
65.8291	0.999568	1.90889	-0.7888	1.55834	-0.0422266	-1.25666	1.1222	0.72591	-0.859866	1.48087	0.484824	1.13738
66.3317	1.03539	1.9286	-0.79493	1.58944	-0.0185584	-1.25049	1.13845	0.740392	-0.844718	1.48431	0.50079	1.14343
66.8342	1.05808	1.9521	-0.790185	1.62887	0.0138983	-1.23738	1.16422	0.76673	-0.815458	1.49087	0.523175	1.14664
67.3367	1.08215	1.9599	-0.790688	1.66227	0.0413732	-1.2199	1.17507	0.790822	-0.7855	1.48144	0.539694	1.14483
67.8392	1.11087	1.97996	-0.799348	1.68431	0.0588749	-1.21423	1.18117	0.807474	-0.759908	1.48377	0.553294	1.14857
68.3417	1.12432	1.98994	-0.796211	1.71726	0.0878173	-1.19673	1.19281	0.83823	-0.718147	1.47579	0.571508	1.14502
68.8442	1.15051	1.99537	-0.803639	1.73404	0.102327	-1.18293	1.18558	0.856556	-0.685714	1.46325	0.581535	1.14195
69.3467	1.16479	2.01013	-0.812821	1.75198	0.119136	-1.17644	1.18415	0.879094	-0.646963	1.45983	0.593289	1.14166
69.8492	1.17776	2.00757	-0.812334	1.773	0.140119	-1.15751	1.17849	0.9075	-0.600335	1.43937	0.605364	1.13335
70.3518	1.19695	2.01346	-0.825174	1.77707	0.146171	-1.14931	1.1587	0.92192	-0.56516	1.42747	0.61021	1.13009
70.8543	1.19939	2.01537	-0.833006	1.7917	0.163607	-1.14172	1.14946	0.948847	-0.516247	1.41185	0.618925	1.12474
71.3568	1.2134	2.00582	-0.835746	1.797	0.173399	-1.12579	1.12642	0.968668	-0.472515	1.38539	0.623604	1.11463
71.8593	1.21667	2.00819	-0.851317	1.79473	0.177138	-1.12443	1.10008	0.982669	-0.433226	1.37116	0.624167	1.11067
72.3618	1.21569	1.99468	-0.856478	1.80246	0.191609	-1.11715	1.08056	1.00787	-0.38216	1.34187	0.627894	1.10108
72.8643	1.22209	1.9835	-0.862518	1.79301	0.19071	-1.10895	1.0437	1.01745	-0.345529	1.31572	0.624918	1.09151
73.3668	1.21062	1.97496	-0.877978	1.78859	0.195616	-1.11434	1.0141	1.03288	-0.30319	1.29302	0.621427	1.08594
73.8693	1.20927	1.95014	-0.880556	1.78399	0.201353	-1.10955	0.981561	1.04906	-0.260189	1.25551	0.61806	1.07409
74.3719	1.19879	1.93673	-0.890169	1.76451	0.193708	-1.11178	0.936307	1.05135	-0.231307	1.23059	0.607872	1.06574
74.8744	1.18142	1.91152	-0.903947	1.75656	0.198006	-1.12218	0.902598	1.0656	-0.191748	1.19566	0.599349	1.05805
75.3769	1.17263	1.88097	-0.906028	1.73595	0.191041	-1.1221	0.856042	1.06807	-0.164683	1.15741	0.58693	1.04555
75.8794	1.14547	1.85781	-0.920074	1.71108	0.180767	-1.13515	0.807025	1.06675	-0.142704	1.12841	0.569938	1.03783
76.3819	1.12682	1.81569	-0.932539	1.69326	0.178162	-1.1488	0.765312	1.07286	-0.114834	1.08304	0.553898	1.02792
76.8844	1.10083	1.7807	-0.937944	1.65689	0.158586	-1.15617	0.706888	1.06104	-0.10582	1.04693	0.531192	1.01547
77.3869	1.06538	1.73931	-0.957875	1.62726	0.14634	-1.1791	0.65615	1.05598	-0.0916864	1.00687	0.506863	1.00754
77.8894	1.03937	1.68515	-0.971378	1.59233	0.129951	-1.19593	0.602751	1.04584	-0.0838083	0.9566	0.480087	0.995579
78.392	0.994795	1.64073	-0.984677	1.54373	0.101241	-1.21399	0.537077	1.02199	-0.0906851	0.918082	0.446829	0.983519
78.8945	0.956816	1.57814	-1.01178	1.50514	0.083022	-1.24593	0.482958	1.00767	-0.0895953	0.863909	0.413034	0.974761
79.397	0.913403	1.51633	-1.02945	1.44991	0.0496381	-1.26855	0.416064	0.976396	-0.106256	0.812446	0.372994	0.961124
79.8995	0.858228	1.45428	-1.05405	1.39292	0.0151997	-1.30091	0.346628	0.942486	-0.126747	0.762618	0.329065	0.949768
80.402	0.813037	1.37418	-1.08849	1.33879	-0.0157476	-1.34199	0.284016	0.910526	-0.146424	0.696766	0.282466	0.939653
80.9045	0.749507	1.30336	-1.11315	1.26576	-0.0644071	-1.37507	0.204391	0.85867	-0.186509	0.641525	0.228408	0.924988
81.407	0.690388	1.21824	-1.15041	1.20081	-0.104873	-1.42413	0.131826	0.813516	-0.22099	0.57371	0.172809	0.914319
81.9095	0.627682	1.12676	-1.19139	1.12623	-0.154233	-1.47468	0.0559154	0.757525	-0.266831	0.500811	0.110779	0.902228
82.4121	0.551023	1.04047	-1.22495	1.04092	-0.213898	-1.52221	-0.0326186	0.689387	-0.325341	0.434169	0.0436964	0.887234
82.9146	0.484461	0.934313	-1.27383	0.96417	-0.265176	-1.587	-0.110211	0.628355	-0.377728	0.34895	-0.0253697	0.876469
83.4171	0.400098	0.834661	-1.31968	0.869074	-0.334215	-1.64622	-0.200746	0.547735	-0.450063	0.270895	-0.102846	0.861897
83.9196	0.317889	0.727403	-1.36272	0.77579	-0.401636	-1.70904	-0.293747	0.467571	-0.522879	0.186127	-0.181524	0.846864
84.4221	0.234149	0.60809	-1.4206	0.68201	-0.469524	-1.78502	-0.379982	0.38575	-0.598227	0.0899635	-0.265339	0.834646
84.9246	0.135084	0.498203	-1.47051	0.571413	-0.553866	-1.85118	-0.482585	0.286105	-0.69193	0.00358427	-0.355568	0.817736
85.4271	0.0466406	0.370952	-1.52408	0.470563	-0.628931	-1.92704	-0.577631	0.195148	-0.778101	-0.099515	-0.445199	0.802642
85.9296	-0.05763	0.24626	-1.58971	0.357673	-0.715885	-2.0083	-0.6753	0.0913479	-0.877727	-0.19988	-0.542916	0.788248
86.4322	-0.160751	0.122294	-1.64567	0.238886	-0.809126	-2.0798	-0.784278	-0.0191694	-0.984814	-0.299217	-0.642165	0.770098
86.9347	-0.261873	-0.0163175	-1.71184	0.127969	-0.895316	-2.16436	-0.881331	-0.122624	-1.08588	-0.412957	-0.742453	0.755038
87.4372	-0.377583	-0.142804	-1.78488	0.00010635	-0.998937	-2.24531	-0.989654	-0.243677	-1.20497	-0.514687	-0.85024	0.738966
87.9397	-0.480694	-0.279698	-1.84923	-0.120663	-1.09695	-2.32014	-1.09861	-0.358458	-1.31875	-0.626711	-0.95499	0.720888
88.4422	-0.595451	-0.417313	-1.92767	-0.242734	-1.19767	-2.40667	-1.19907	-0.475312	-1.43532	-0.73972	-1.06369	0.706054
88.9447	-0.708302	-0.545	-2.00583	-0.375498	-1.31079	-2.48159	-1.3133	-0.603688	-1.56382	-0.843065	-1.17509	0.689339
89.4472	-0.813999	-0.685229	-2.07809	-0.494448	-1.41256	-2.55538	-1.41761	-0.719239	-1.68045	-0.959195	-1.28162	0.672125
89.9497	-0.931542	-0.81176	-2.16419	-0.623083	-1.52625	-2.63471	-1.52169	-0.845392	-1.80801	-1.06217	-1.39288	0.657943
90.4523	-1.03338	-0.938117	-2.24257	-0.748611	-1.63967	-2.69766	-1.6335	-0.969423	-1.93398	-1.16533	-1.50022	0.641442
90.9548	-1.14104	-1.06661	-2.3187	-0.863214	-1.74531	-2.76376	-1.73	-1.08351	-2.05073	-1.27119	-1.60341	0.625815
91.4573	-1.24492	-1.17687	-2.4045	-0.987713	-1.86384	-2.8264	-1.83328	-1.20832	-2.17831	-1.35944	-1.70836	0.613156
91.9598	-1.3357	-1.29348	-2.47668	-1.09637	-1.97022	-2.87223	-1.93244	-1.31815	-2.29165	-1.45459	-1.80415	0.597621
92.4623	-1.43452	-1.39656	-2.55014	-1.2025	-2.07772	-2.92277	-2.01818	-1.42623	-2.40362	-1.537	-1.89692	0.585063
92.9648	-1.51439	-1.48808	-2.62614	-1.30886	-2.18922	-2.96037	-2.11161	-1.53525	-2.51674	-1.60859	-1.98592	0.574688
93.4673	-1.59386	-1.58164	-2.68526	-1.39481	-2.28455	-2.98424	-2.1895	-1.62466	-2.61099	-1.68314	-2.06327	0.561346
93.9698	-1.66783	-1.65199	-2.74786	-1.48414	-2.38715	-3.01046	-2.2609	-1.71813	-2.70937	-1.73557	-2.13734	0.553752
94.4724	-1.72338	-1.72048	-2.80444	-1.55959	-2.47991	-3.01629	-2.33364	-1.79852	-2.79504	-1.78728	-2.20186	0.545759
94.9749	-1.78366	-1.77785	-2.84395	-1.6195	-2.56116	-3.01355	-2.38538	-1.86419	-2.86643	-1.82929	-2.2545	0.536914
95.4774	-1.82324	-1.81457	-2.88714	-1.68065	-2.64695	-3.0077	-2.43763	-1.93183	-2.93968	-1.8521	-2.30215	0.535075
95.9799	-1.8576	-1.85243	-2.9162	-1.71798	-2.71238	-2.97851	-2.48048	-1.97649	-2.99053	-1.87769	-2.33603	0.529607
96.4824	-1.8867	-1.86733	-2.93076	-1.74914	-2.77447	-2.94633	-2.50486	-2.01571	-3.03611	-1.88207	-2.35935	0.527708
96.9849	-1.89463	-1.873	-2.947	-1.7721	-2.83042	-2.9042	-2.53214	-2.04733	-3.07432	-1.87905	-2.37542	0.529986
97.4874	-1.90644	-1.87309	-2.94303	-1.77138	-2.86483	-2.84099	-2.54046	-2.05597	-3.09024	-1.87245	-2.37589	0.527978
97.9899	-1.89926	-1.84926	-2.92906	-1.77125	-2.90062	-2.77893	-2.53897	-2.06565	-3.1072	-1.84383	-2.3684	0.532715
98.4925	-1.88543	-1.82775	-2.91397	-1.75288	-2.91832	-2.70214	-2.53758	-2.0575	-3.1066	-1.81945	-2.35216	0.535911
98.995	-1.86507	-1.78461	-2.87273	-1.72064	-2.92197	-2.61092	-2.5125	-2.03596	-3.09263	-1.77554	-2.31926	0.539184
99.4975	-1.83353	-1.73312	-2.82531	-1.68138	-2.92059	-2.50989	-2.48561	-2.00905	-3.07307	-1.72477	-2.27963	0.544696
100	-1.83831	-1.73075	-2.81487	-1.6408	-2.90487	-2.44057	-2.47663	-1.97684	-3.0458	-1.72257	-2.2592	0.54069

## Sheet: M1b_LeftLeg_NH
StancePhase	NEleL_Meas1	NEleL_Meas2	NEleL_Meas3	NEleL_Meas4	NEleL_Meas5	NEleL_Meas6	NEleL_Meas7	NEleL_Meas8	NEleL_Meas9	NEleL_Meas10	NEleL_Mean	NEleL_SD
0	-0.5329	-0.71242	-1.49364	-1.07803	-2.26418	-0.0578724	-0.875985	-0.290717	-1.91503	-0.300768	-0.952155	0.73471
0.502513	-0.533971	-0.696326	-1.47081	-1.0628	-2.27682	-0.0139698	-0.862795	-0.275749	-1.92364	-0.260611	-0.93775	0.748477
1.00503	-0.521157	-0.655411	-1.45687	-1.03362	-2.27944	0.0646261	-0.859364	-0.250722	-1.92825	-0.222159	-0.914236	0.76758
1.50754	-0.524055	-0.633076	-1.43168	-1.01337	-2.28906	0.123439	-0.845187	-0.232807	-1.94302	-0.182261	-0.897108	0.784302
2.01005	-0.516952	-0.604372	-1.41772	-0.998832	-2.29488	0.182625	-0.843722	-0.227767	-1.9478	-0.158089	-0.88275	0.79792
2.51256	-0.517277	-0.578112	-1.39764	-0.975391	-2.29319	0.246738	-0.83701	-0.214452	-1.95229	-0.127121	-0.864575	0.81141
3.01508	-0.519984	-0.562408	-1.37547	-0.966842	-2.30084	0.295631	-0.829156	-0.214669	-1.96306	-0.103458	-0.854025	0.8232
3.51759	-0.516694	-0.536888	-1.3627	-0.949567	-2.29462	0.353804	-0.831572	-0.219568	-1.96035	-0.0902164	-0.840836	0.831669
4.0201	-0.527514	-0.524687	-1.33739	-0.938072	-2.2924	0.401257	-0.821842	-0.220282	-1.96576	-0.0695068	-0.829621	0.83988
4.52261	-0.526721	-0.513777	-1.32308	-0.932471	-2.28896	0.442522	-0.823724	-0.238443	-1.96724	-0.0659129	-0.82378	0.844605
5.02513	-0.539021	-0.500028	-1.30494	-0.918141	-2.27371	0.488923	-0.821881	-0.252512	-1.96061	-0.0611629	-0.814308	0.846642
5.52764	-0.548091	-0.503027	-1.28336	-0.918841	-2.26761	0.516761	-0.816697	-0.271638	-1.96408	-0.0588338	-0.811542	0.847851
6.03015	-0.557839	-0.499705	-1.27318	-0.911073	-2.24873	0.549797	-0.822953	-0.304762	-1.95561	-0.0725076	-0.809656	0.844286
6.53266	-0.578374	-0.505437	-1.25122	-0.909581	-2.22998	0.573715	-0.817121	-0.330538	-1.94965	-0.0787694	-0.807695	0.839668
7.03518	-0.588899	-0.521959	-1.24	-0.914583	-2.21393	0.585629	-0.821983	-0.370751	-1.94794	-0.0996408	-0.813406	0.832598
7.53769	-0.615601	-0.532261	-1.22785	-0.911609	-2.18452	0.603354	-0.825571	-0.416322	-1.93436	-0.125605	-0.817034	0.821518
8.0402	-0.634548	-0.560131	-1.21144	-0.924529	-2.16505	0.60149	-0.824591	-0.45863	-1.93164	-0.148788	-0.825784	0.810514
8.54271	-0.660996	-0.588235	-1.20844	-0.92978	-2.13701	0.600935	-0.836811	-0.518929	-1.92373	-0.189942	-0.839293	0.795675
9.04523	-0.692587	-0.618209	-1.19488	-0.942166	-2.10698	0.594621	-0.837964	-0.57531	-1.91219	-0.224759	-0.851043	0.779432
9.54774	-0.717936	-0.664699	-1.19157	-0.961618	-2.08477	0.572691	-0.849091	-0.636682	-1.91159	-0.2676	-0.871286	0.762798
10.0503	-0.758579	-0.704047	-1.19006	-0.973527	-2.04991	0.557904	-0.8615	-0.710813	-1.89971	-0.319358	-0.89096	0.743023
10.5528	-0.788268	-0.755128	-1.18322	-1.00136	-2.02521	0.525841	-0.868046	-0.775958	-1.89484	-0.362373	-0.912856	0.723923
11.0553	-0.830022	-0.812635	-1.19096	-1.02112	-1.9968	0.492653	-0.888656	-0.852849	-1.89286	-0.42007	-0.941332	0.703617
11.5578	-0.869736	-0.8639	-1.18897	-1.04729	-1.96383	0.4593	-0.898687	-0.931428	-1.88173	-0.4728	-0.965907	0.682373
12.0603	-0.908021	-0.930865	-1.19567	-1.07924	-1.94195	0.409946	-0.916665	-1.00289	-1.88335	-0.524621	-0.997333	0.662169
12.5628	-0.957233	-0.992276	-1.20602	-1.10229	-1.90823	0.369904	-0.937225	-1.08734	-1.87804	-0.587109	-1.02859	0.641279
13.0653	-0.994912	-1.05526	-1.20928	-1.13951	-1.88271	0.31792	-0.949543	-1.16301	-1.8728	-0.63718	-1.05863	0.620984
13.5678	-1.04681	-1.12858	-1.22712	-1.16702	-1.85781	0.26344	-0.975244	-1.23853	-1.87732	-0.696347	-1.09513	0.601777
14.0704	-1.09054	-1.19046	-1.23564	-1.19928	-1.82553	0.214979	-0.990228	-1.32137	-1.87069	-0.754094	-1.12629	0.583081
14.5729	-1.13846	-1.26205	-1.25057	-1.23575	-1.80623	0.151846	-1.01031	-1.39056	-1.87395	-0.803645	-1.16197	0.565254
15.0754	-1.19123	-1.33265	-1.27054	-1.26202	-1.77693	0.0991117	-1.03404	-1.46655	-1.87756	-0.864724	-1.19771	0.549451
15.5779	-1.235	-1.39541	-1.28163	-1.30115	-1.75307	0.0404275	-1.04749	-1.53994	-1.8746	-0.913843	-1.23017	0.534118
16.0804	-1.29254	-1.46976	-1.30683	-1.32957	-1.73418	-0.0225249	-1.07376	-1.60253	-1.88487	-0.965951	-1.26825	0.520314
16.5829	-1.33816	-1.53325	-1.32337	-1.36175	-1.7058	-0.0746879	-1.09002	-1.67446	-1.88654	-1.02165	-1.30097	0.50904
17.0854	-1.39298	-1.59828	-1.34396	-1.39729	-1.69094	-0.139661	-1.10904	-1.73506	-1.89173	-1.06483	-1.33638	0.497349
17.5879	-1.44596	-1.66836	-1.37102	-1.42192	-1.66881	-0.195071	-1.13327	-1.79322	-1.90463	-1.11879	-1.3721	0.488908
18.0905	-1.49472	-1.7253	-1.38782	-1.45869	-1.64866	-0.25088	-1.14593	-1.85702	-1.90701	-1.16456	-1.40406	0.481484
18.593	-1.5541	-1.79142	-1.4182	-1.48426	-1.63728	-0.313252	-1.17094	-1.90635	-1.92124	-1.20722	-1.44043	0.474116
19.0955	-1.60074	-1.85191	-1.44108	-1.5131	-1.61516	-0.362102	-1.18716	-1.96176	-1.93286	-1.25803	-1.47239	0.470826
19.598	-1.65978	-1.90576	-1.46586	-1.54495	-1.60582	-0.421594	-1.20396	-2.01458	-1.94054	-1.29503	-1.50579	0.466155
20.1005	-1.7111	-1.96902	-1.49864	-1.56568	-1.5927	-0.474094	-1.22754	-2.0569	-1.9606	-1.33988	-1.53961	0.463848
20.603	-1.76405	-2.01931	-1.52032	-1.59832	-1.57795	-0.522229	-1.23864	-2.10891	-1.9705	-1.38207	-1.57023	0.463878
21.1055	-1.82247	-2.07329	-1.55491	-1.61974	-1.57491	-0.579195	-1.26139	-2.15044	-1.9867	-1.41579	-1.60388	0.461827
21.608	-1.87032	-2.12921	-1.58349	-1.64439	-1.56089	-0.621808	-1.27683	-2.1903	-2.00762	-1.46029	-1.63452	0.464329
22.1106	-1.93121	-2.17325	-1.6119	-1.67209	-1.55754	-0.672357	-1.29072	-2.23671	-2.019	-1.49264	-1.66574	0.465584
22.6131	-1.98043	-2.22757	-1.64972	-1.6888	-1.55414	-0.719512	-1.31284	-2.26983	-2.04307	-1.52812	-1.6974	0.467145
23.1156	-2.03679	-2.27405	-1.67591	-1.71749	-1.54549	-0.758352	-1.32194	-2.31003	-2.06154	-1.56686	-1.72685	0.472667
23.6181	-2.09242	-2.31735	-1.71403	-1.73514	-1.55021	-0.807656	-1.34177	-2.34892	-2.07872	-1.59356	-1.75798	0.474439
24.1206	-2.1419	-2.36917	-1.74777	-1.75612	-1.54466	-0.843382	-1.35602	-2.37857	-2.10643	-1.63119	-1.78752	0.48057
24.6231	-2.20213	-2.40829	-1.77926	-1.78025	-1.54648	-0.88375	-1.3667	-2.41912	-2.12298	-1.6608	-1.81698	0.486278
25.1256	-2.24916	-2.45439	-1.82129	-1.79351	-1.55191	-0.924697	-1.38693	-2.45054	-2.14801	-1.68805	-1.84685	0.490317
25.6281	-2.30697	-2.5005	-1.85141	-1.8188	-1.54888	-0.954296	-1.394	-2.48148	-2.1744	-1.72358	-1.87543	0.499706
26.1307	-2.35783	-2.53763	-1.89216	-1.83317	-1.55951	-0.994964	-1.4107	-2.52012	-2.19274	-1.746	-1.90448	0.504304
26.6332	-2.40789	-2.58631	-1.93021	-1.85092	-1.5615	-1.02413	-1.42376	-2.54662	-2.22367	-1.77696	-1.9332	0.512924
27.1357	-2.46382	-2.62603	-1.96396	-1.87194	-1.5668	-1.05418	-1.43144	-2.58111	-2.24634	-1.80558	-1.96112	0.521886
27.6382	-2.50756	-2.66653	-2.00907	-1.88221	-1.57895	-1.08863	-1.44984	-2.61515	-2.27035	-1.82675	-1.9895	0.527763
28.1407	-2.56299	-2.71435	-2.04226	-1.90462	-1.5802	-1.10975	-1.45539	-2.64071	-2.30233	-1.85918	-2.01718	0.539782
28.6432	-2.60655	-2.75037	-2.08451	-1.91628	-1.59401	-1.14138	-1.46938	-2.67763	-2.32284	-1.88012	-2.04431	0.54639
29.1457	-2.65438	-2.79589	-2.12577	-1.93143	-1.60159	-1.1646	-1.48192	-2.70588	-2.3534	-1.90516	-2.072	0.55653
29.6482	-2.70168	-2.83881	-2.16082	-1.95	-1.60804	-1.1848	-1.48756	-2.73389	-2.38186	-1.93379	-2.09813	0.567411
30.1508	-2.74006	-2.87523	-2.20778	-1.95797	-1.62387	-1.21265	-1.50506	-2.7696	-2.40422	-1.95131	-2.12477	0.574203
30.6533	-2.78818	-2.92245	-2.24311	-1.97816	-1.62739	-1.22643	-1.51053	-2.79316	-2.43822	-1.98033	-2.15079	0.587148
31.1558	-2.82184	-2.95861	-2.28572	-1.98772	-1.64111	-1.24901	-1.52329	-2.82437	-2.46179	-2.00167	-2.17551	0.59451
31.6583	-2.86354	-2.99762	-2.32905	-2.00085	-1.65161	-1.26699	-1.53707	-2.8547	-2.48913	-2.0215	-2.20121	0.604392
32.1608	-2.8983	-3.04029	-2.36441	-2.01746	-1.65668	-1.2783	-1.54286	-2.876	-2.52136	-2.04969	-2.22453	0.615308
32.6633	-2.92902	-3.07078	-2.41186	-2.02354	-1.67273	-1.29968	-1.56159	-2.90777	-2.54249	-2.0652	-2.24846	0.621365
33.1658	-2.9653	-3.11053	-2.44819	-2.04187	-1.6763	-1.30758	-1.56962	-2.93001	-2.57456	-2.08962	-2.27136	0.632795
33.6683	-2.98743	-3.14333	-2.4898	-2.04964	-1.68673	-1.32171	-1.58384	-2.95092	-2.60136	-2.1115	-2.29263	0.639271
34.1709	-3.01944	-3.17059	-2.53375	-2.06102	-1.69731	-1.33539	-1.60164	-2.9783	-2.6245	-2.12635	-2.31483	0.646533
34.6734	-3.03948	-3.20564	-2.56813	-2.07593	-1.69873	-1.33931	-1.61071	-2.99241	-2.6579	-2.15225	-2.33405	0.655442
35.1759	-3.06094	-3.22694	-2.61447	-2.08039	-1.71176	-1.35454	-1.63354	-3.01281	-2.67981	-2.16651	-2.35417	0.659149
35.6784	-3.08248	-3.2518	-2.65046	-2.09713	-1.71349	-1.35796	-1.64733	-3.03114	-2.70818	-2.18505	-2.3725	0.666784
36.1809	-3.09293	-3.2758	-2.68966	-2.1034	-1.71829	-1.36411	-1.66607	-3.03932	-2.73875	-2.20665	-2.3895	0.671255
36.6834	-3.11275	-3.28739	-2.73278	-2.11332	-1.72685	-1.37368	-1.69086	-3.05686	-2.76001	-2.21724	-2.40717	0.674266
37.1859	-3.11787	-3.3071	-2.76505	-2.12681	-1.72372	-1.37105	-1.70639	-3.06415	-2.79317	-2.23911	-2.42144	0.679888
37.6884	-3.12926	-3.31592	-2.80897	-2.12989	-1.73203	-1.37955	-1.73614	-3.06941	-2.81902	-2.2529	-2.43731	0.680732
38.191	-3.13496	-3.32043	-2.84372	-2.14526	-1.7317	-1.37886	-1.75867	-3.08081	-2.84456	-2.26538	-2.45044	0.683423
38.6935	-3.13468	-3.32954	-2.87972	-2.15019	-1.73071	-1.37701	-1.78478	-3.07889	-2.87899	-2.28576	-2.46303	0.685803
39.196	-3.14105	-3.32335	-2.92134	-2.15879	-1.73712	-1.38205	-1.8192	-3.08344	-2.90214	-2.29348	-2.47619	0.684526
39.6985	-3.1329	-3.3217	-2.95138	-2.17102	-1.7309	-1.37369	-1.84406	-3.08656	-2.93444	-2.3102	-2.48569	0.686767
40.201	-3.13438	-3.31558	-2.99279	-2.17294	-1.73536	-1.37536	-1.88328	-3.08038	-2.96651	-2.32409	-2.49807	0.685779
40.7035	-3.12557	-3.2984	-3.02675	-2.18731	-1.73524	-1.37157	-1.91735	-3.08485	-2.99189	-2.33143	-2.50704	0.68424
41.206	-3.11719	-3.2891	-3.06035	-2.19146	-1.73154	-1.36318	-1.95365	-3.08074	-3.02967	-2.34991	-2.51668	0.685707
41.7085	-3.11143	-3.26716	-3.10155	-2.19957	-1.73895	-1.36491	-2.00045	-3.07653	-3.05881	-2.35712	-2.52765	0.682246
42.2111	-3.09461	-3.24415	-3.13118	-2.21166	-1.73496	-1.3539	-2.03775	-3.08091	-3.09127	-2.36951	-2.53499	0.682578
42.7136	-3.08907	-3.22455	-3.17214	-2.21388	-1.74088	-1.35151	-2.08928	-3.07468	-3.13102	-2.38543	-2.54724	0.682224
43.2161	-3.07119	-3.19121	-3.20813	-2.22902	-1.74792	-1.34875	-2.13782	-3.07807	-3.16076	-2.39161	-2.55645	0.679193
43.7186	-3.06061	-3.1658	-3.24292	-2.23455	-1.75005	-1.33935	-2.18718	-3.08358	-3.20222	-2.4104	-2.56767	0.681769
44.2211	-3.04874	-3.13527	-3.28793	-2.24473	-1.76734	-1.34347	-2.24874	-3.08365	-3.24154	-2.42243	-2.58238	0.679613
44.7236	-3.03257	-3.09851	-3.32258	-2.25975	-1.77698	-1.338	-2.30093	-3.09877	-3.27782	-2.43545	-2.59414	0.680517
45.2261	-3.0281	-3.07208	-3.3693	-2.26593	-1.79633	-1.34031	-2.36667	-3.10996	-3.32683	-2.45845	-2.6134	0.683397
45.7286	-3.01326	-3.035	-3.41456	-2.28629	-1.82378	-1.34885	-2.43151	-3.12622	-3.36713	-2.47168	-2.63183	0.682312
46.2312	-3.01285	-3.00363	-3.45871	-2.29855	-1.84683	-1.35085	-2.4957	-3.15656	-3.41486	-2.49747	-2.6536	0.687642
46.7337	-3.00932	-2.97779	-3.51606	-2.31729	-1.88877	-1.36993	-2.57358	-3.18191	-3.46846	-2.52389	-2.6827	0.689543
47.2362	-3.0114	-2.9443	-3.56495	-2.34301	-1.92844	-1.38489	-2.6427	-3.22285	-3.51462	-2.54842	-2.71056	0.692754
47.7387	-3.02516	-2.92596	-3.62654	-2.36239	-1.97731	-1.40739	-2.72478	-3.27137	-3.57473	-2.5887	-2.74843	0.699486
48.2412	-3.03496	-2.90636	-3.69006	-2.39881	-2.04055	-1.44337	-2.80863	-3.31978	-3.63126	-2.6226	-2.78964	0.701469
48.7437	-3.06521	-2.8905	-3.75226	-2.43006	-2.09994	-1.47483	-2.89118	-3.38775	-3.68872	-2.66747	-2.83479	0.708474
49.2462	-3.09256	-2.89154	-3.82954	-2.4709	-2.17905	-1.52652	-2.98946	-3.45505	-3.75828	-2.72089	-2.89138	0.713022
49.7487	-3.13525	-2.88907	-3.89939	-2.52137	-2.25969	-1.58102	-3.08066	-3.52999	-3.81943	-2.77036	-2.94862	0.716112
50.2513	-3.18642	-2.90343	-3.98083	-2.56781	-2.34597	-1.64305	-3.18469	-3.61966	-3.89118	-2.83782	-3.01609	0.722494
50.7538	-3.23961	-2.92853	-4.06568	-2.63278	-2.44879	-1.72476	-3.29325	-3.70429	-3.96652	-2.90309	-3.09073	0.723139
51.2563	-3.31124	-2.95558	-4.1471	-2.69321	-2.54612	-1.80391	-3.3995	-3.8032	-4.03689	-2.97454	-3.16713	0.726227
51.7588	-3.3767	-3.00556	-4.24291	-2.76325	-2.65958	-1.90298	-3.52159	-3.90719	-4.12173	-3.05943	-3.25609	0.727489
52.2613	-3.45835	-3.05784	-4.33069	-2.84186	-2.77604	-2.00867	-3.63609	-4.0085	-4.20098	-3.13818	-3.34572	0.72495
52.7638	-3.53826	-3.12223	-4.42706	-2.91532	-2.89228	-2.11749	-3.75974	-4.12558	-4.28406	-3.23251	-3.44145	0.725486
53.2663	-3.62127	-3.20487	-4.52728	-3.00541	-3.02411	-2.24558	-3.88681	-4.23834	-4.37669	-3.32882	-3.54592	0.720597
53.7688	-3.71366	-3.28646	-4.62167	-3.08923	-3.1482	-2.3686	-4.00708	-4.355	-4.46083	-3.42523	-3.6476	0.716556
54.2714	-3.79737	-3.38808	-4.72968	-3.18078	-3.28252	-2.50462	-4.13973	-4.48201	-4.5569	-3.53723	-3.75989	0.712556
54.7739	-3.89536	-3.49688	-4.82972	-3.2789	-3.4205	-2.64634	-4.26239	-4.60033	-4.65328	-3.64256	-3.87263	0.704133
55.2764	-3.98499	-3.60905	-4.93587	-3.3702	-3.55254	-2.78348	-4.38921	-4.7287	-4.74691	-3.75818	-3.98591	0.699411
55.7789	-4.08155	-3.7409	-5.04672	-3.47599	-3.69816	-2.93563	-4.51838	-4.85803	-4.85426	-3.87982	-4.10894	0.691088
56.2814	-4.18076	-3.86997	-5.1499	-3.57359	-3.83544	-3.08006	-4.63732	-4.98116	-4.95485	-3.99611	-4.22592	0.682907
56.7839	-4.27435	-4.0099	-5.26574	-3.67676	-3.97743	-3.23009	-4.76645	-5.1159	-5.06246	-4.12738	-4.35064	0.676875
57.2864	-4.38039	-4.1598	-5.37407	-3.78409	-4.12477	-3.38645	-4.88519	-5.24308	-5.17754	-4.25356	-4.47689	0.666863
57.7889	-4.47574	-4.30405	-5.48616	-3.88253	-4.26265	-3.53411	-5.00492	-5.37093	-5.28571	-4.38355	-4.59904	0.660667
58.2915	-4.58188	-4.46273	-5.60404	-3.99296	-4.41236	-3.69508	-5.12748	-5.50578	-5.40717	-4.52297	-4.73125	0.652665
58.794	-4.68469	-4.61879	-5.71316	-4.09329	-4.55521	-3.85018	-5.23812	-5.62951	-5.52638	-4.65364	-4.8563	0.644542
59.2965	-4.78687	-4.77401	-5.83429	-4.1972	-4.69815	-4.00664	-5.35774	-5.76028	-5.64536	-4.79618	-4.98567	0.639174
59.799	-4.89767	-4.93979	-5.94903	-4.30352	-4.8484	-4.17178	-5.46773	-5.88939	-5.77597	-4.9368	-5.11801	0.631173
60.3015	-4.99842	-5.09531	-6.06561	-4.39967	-4.9874	-4.32656	-5.57638	-6.01005	-5.89826	-5.07472	-5.24324	0.626446
60.804	-5.11184	-5.25726	-6.18914	-4.50636	-5.13588	-4.4922	-5.68897	-6.13943	-6.02868	-5.2238	-5.37736	0.620933
61.3065	-5.21733	-5.42011	-6.30316	-4.60215	-5.27986	-4.65421	-5.78893	-6.25919	-6.16223	-5.36315	-5.50503	0.616278
61.809	-5.32752	-5.57376	-6.42822	-4.70064	-5.41971	-4.81302	-5.89717	-6.37732	-6.28894	-5.5093	-5.63356	0.613343
62.3116	-5.44102	-5.73693	-6.54793	-4.80101	-5.56818	-4.98148	-5.99744	-6.50008	-6.42721	-5.65729	-5.76586	0.609658
62.8141	-5.54749	-5.89133	-6.66731	-4.89106	-5.70486	-5.13863	-6.09486	-6.61019	-6.55914	-5.79721	-5.89021	0.608754
63.3166	-5.66583	-6.04398	-6.79422	-4.99146	-5.84799	-5.30302	-6.19793	-6.72532	-6.6914	-5.94779	-6.02089	0.606638
63.8191	-5.77362	-6.20194	-6.91078	-5.08139	-5.98947	-5.46603	-6.28868	-6.83744	-6.8309	-6.08992	-6.14702	0.607144
64.3216	-5.89025	-6.34729	-7.03674	-5.17442	-6.12338	-5.62158	-6.38751	-6.94017	-6.95987	-6.23262	-6.27139	0.607412
64.8241	-6.00429	-6.49836	-7.15813	-5.27005	-6.26662	-5.78651	-6.48069	-7.0504	-7.09615	-6.38038	-6.39916	0.607956
65.3266	-6.11556	-6.64569	-7.27673	-5.3564	-6.39903	-5.93997	-6.57007	-7.15076	-7.2304	-6.51665	-6.52013	0.611199
65.8291	-6.23502	-6.78427	-7.40293	-5.45401	-6.53474	-6.09613	-6.66686	-7.24906	-7.35754	-6.66076	-6.64413	0.611659
66.3317	-6.34324	-6.93011	-7.51797	-5.54242	-6.67209	-6.2527	-6.75201	-7.35169	-7.49329	-6.79936	-6.76549	0.615887
66.8342	-6.46172	-7.06438	-7.64042	-5.6351	-6.79974	-6.39796	-6.84478	-7.44197	-7.6191	-6.93242	-6.88376	0.618394
67.3367	-6.57185	-7.19792	-7.75899	-5.7315	-6.93688	-6.55086	-6.93412	-7.53707	-7.74559	-7.07242	-7.00372	0.620677
67.8392	-6.68317	-7.33303	-7.87235	-5.81988	-7.06547	-6.69271	-7.01865	-7.62936	-7.87509	-7.20006	-7.11898	0.625775
68.3417	-6.79677	-7.45501	-7.99307	-5.92042	-7.1943	-6.83214	-7.11186	-7.71251	-7.99316	-7.33113	-7.23404	0.626669
68.8442	-6.90037	-7.58227	-8.10197	-6.01278	-7.32781	-6.97317	-7.19416	-7.80304	-8.118	-7.46056	-7.34741	0.631025
69.3467	-7.01302	-7.70212	-8.216	-6.1101	-7.45042	-7.09997	-7.28327	-7.88411	-8.23722	-7.57964	-7.45759	0.633449
69.8492	-7.11336	-7.8142	-8.32676	-6.21155	-7.58146	-7.23178	-7.37096	-7.96327	-8.35059	-7.7057	-7.56696	0.634445
70.3518	-7.21821	-7.93115	-8.42995	-6.30534	-7.70644	-7.35395	-7.45267	-8.04693	-8.47064	-7.82077	-7.67361	0.638251
70.8543	-7.31896	-8.03458	-8.53996	-6.41098	-7.82809	-7.46916	-7.54366	-8.11891	-8.5794	-7.93367	-7.77774	0.637822
71.3568	-7.41266	-8.13821	-8.63774	-6.50815	-7.95612	-7.58729	-7.62407	-8.19603	-8.69046	-8.04813	-7.87989	0.639721
71.8593	-7.51182	-8.24002	-8.73827	-6.60951	-8.0724	-7.69022	-7.70938	-8.27104	-8.80179	-8.14885	-7.97933	0.640687
72.3618	-7.59681	-8.32898	-8.83614	-6.71387	-8.19445	-7.79573	-7.79401	-8.33771	-8.90259	-8.2539	-8.07542	0.639646
72.8643	-7.68771	-8.42275	-8.92418	-6.80953	-8.31261	-7.89451	-7.87027	-8.41224	-9.01011	-8.35036	-8.16943	0.641109
73.3668	-7.7685	-8.50636	-9.01809	-6.91538	-8.42344	-7.98322	-7.95454	-8.47804	-9.10943	-8.43842	-8.25954	0.639662
73.8693	-7.84564	-8.58372	-9.09925	-7.01131	-8.54073	-8.07631	-8.02731	-8.54223	-9.20437	-8.5294	-8.34603	0.639167
74.3719	-7.9229	-8.66378	-9.18022	-7.10958	-8.64554	-8.15496	-8.10163	-8.61084	-9.30334	-8.60506	-8.42978	0.638936
74.8744	-7.98632	-8.72947	-9.25849	-7.20883	-8.7519	-8.23358	-8.17488	-8.66756	-9.3894	-8.68026	-8.50807	0.636836
75.3769	-8.05496	-8.79644	-9.32422	-7.29743	-8.85561	-8.30851	-8.23669	-8.7283	-9.47773	-8.74996	-8.58299	0.636449
75.8794	-8.10881	-8.85861	-9.39397	-7.39364	-8.94765	-8.37063	-8.30433	-8.78547	-9.56195	-8.8061	-8.65312	0.634976
76.3819	-8.16193	-8.90875	-9.45	-7.47761	-9.04433	-8.43698	-8.3592	-8.83229	-9.63495	-8.86505	-8.71711	0.633305
76.8844	-8.20869	-8.96269	-9.50221	-7.56109	-9.12786	-8.48977	-8.41157	-8.88395	-9.7119	-8.9099	-8.77696	0.632816
77.3869	-8.24318	-9.00371	-9.55103	-7.64265	-9.20751	-8.53855	-8.4619	-8.92373	-9.77626	-8.94923	-8.82978	0.631189
77.8894	-8.27942	-9.03917	-9.58421	-7.71063	-9.28489	-8.58553	-8.49737	-8.9579	-9.83522	-8.98679	-8.87611	0.630362
78.392	-8.29744	-9.07372	-9.61878	-7.78277	-9.3465	-8.61695	-8.53582	-8.99204	-9.89293	-9.00812	-8.91651	0.630129
78.8945	-8.31559	-9.09184	-9.63824	-7.83956	-9.40956	-8.65088	-8.56008	-9.00984	-9.93434	-9.0307	-8.94807	0.629024
79.397	-8.32027	-9.1099	-9.64958	-7.89218	-9.45922	-8.67253	-8.57758	-9.0265	-9.9752	-9.04232	-8.97253	0.629447
79.8995	-8.31448	-9.118	-9.65612	-7.93933	-9.49925	-8.6859	-8.59194	-9.03472	-10.0057	-9.04315	-8.98886	0.629549
80.402	-8.30462	-9.11253	-9.6435	-7.96927	-9.53673	-8.69896	-8.58831	-9.02757	-10.0223	-9.04436	-8.99482	0.629675
80.9045	-8.27473	-9.10692	-9.62878	-7.99944	-9.55513	-8.69487	-8.58475	-9.02014	-10.0377	-9.02829	-8.99307	0.631149
81.407	-8.24387	-9.0836	-9.59732	-8.0108	-9.57079	-8.69089	-8.566	-8.99635	-10.0347	-9.00939	-8.98037	0.631629
81.9095	-8.19339	-9.05302	-9.55307	-8.01411	-9.5732	-8.67654	-8.53641	-8.96215	-10.0233	-8.98296	-8.95681	0.633292
82.4121	-8.13441	-9.01604	-9.50266	-8.00871	-9.56027	-8.6497	-8.50276	-8.92383	-10.0037	-8.94088	-8.9243	0.634917
82.9146	-8.06484	-8.9596	-9.4302	-7.98293	-9.54378	-8.62296	-8.44842	-8.86533	-9.96332	-8.89944	-8.87808	0.636426
83.4171	-7.97577	-8.90067	-9.35291	-7.95459	-9.50592	-8.5778	-8.39122	-8.80191	-9.918	-8.84191	-8.82207	0.638707
83.9196	-7.88375	-8.82679	-9.25875	-7.90546	-9.46048	-8.52874	-8.31823	-8.72731	-9.85544	-8.77664	-8.75416	0.64045
84.4221	-7.76903	-8.73837	-9.14882	-7.84641	-9.40251	-8.47068	-8.23059	-8.63435	-9.77579	-8.70768	-8.67243	0.642803
84.9246	-7.64944	-8.64691	-9.03314	-7.7781	-9.32432	-8.39566	-8.13835	-8.53903	-9.68961	-8.62043	-8.5815	0.644324
85.4271	-7.51542	-8.53499	-8.89458	-7.68898	-9.24142	-8.31989	-8.02359	-8.42584	-9.57998	-8.53261	-8.47573	0.646375
85.9296	-7.36726	-8.41626	-8.75014	-7.59798	-9.13663	-8.22543	-7.90383	-8.30074	-9.45958	-8.43222	-8.35901	0.647108
86.4322	-7.21643	-8.28835	-8.59057	-7.48737	-9.01994	-8.12277	-7.76909	-8.17148	-9.32587	-8.31931	-8.23112	0.647432
86.9347	-7.0454	-8.141	-8.41392	-7.36827	-8.89281	-8.01315	-7.6175	-8.02191	-9.16885	-8.20577	-8.08886	0.647664
87.4372	-6.87567	-7.99178	-8.23368	-7.24226	-8.74286	-7.88361	-7.46266	-7.86819	-9.0051	-8.0736	-7.93794	0.644772
87.9397	-6.69078	-7.82582	-8.03185	-7.0974	-8.58816	-7.75263	-7.28608	-7.70512	-8.82057	-7.93783	-7.77362	0.643651
88.4422	-6.50049	-7.64771	-7.82505	-6.95351	-8.41441	-7.60481	-7.10503	-7.52521	-8.61955	-7.79421	-7.599	0.63865
88.9447	-6.30782	-7.46681	-7.60723	-6.79275	-8.22696	-7.44555	-6.91316	-7.34603	-8.41144	-7.63429	-7.4152	0.633375
89.4472	-6.10092	-7.26609	-7.37339	-6.62651	-8.0342	-7.28279	-6.70571	-7.15209	-8.18028	-7.47565	-7.21976	0.628374
89.9497	-5.90072	-7.06265	-7.14025	-6.45709	-7.82024	-7.0999	-6.49983	-6.94963	-7.94274	-7.30121	-7.01743	0.618126
90.4523	-5.6865	-6.85076	-6.88918	-6.27212	-7.60411	-6.91614	-6.27655	-6.74795	-7.6942	-7.11996	-6.80575	0.611691
90.9548	-5.47656	-6.62376	-6.63604	-6.09258	-7.37585	-6.72066	-6.05237	-6.53025	-7.42838	-6.93706	-6.58735	0.600087
91.4573	-5.26397	-6.39993	-6.37821	-5.90029	-7.1352	-6.51321	-5.82445	-6.31416	-7.16375	-6.73727	-6.36304	0.588415
91.9598	-5.04599	-6.16221	-6.10763	-5.7072	-6.89676	-6.30814	-5.58491	-6.09524	-6.88446	-6.54038	-6.13329	0.578397
92.4623	-4.83839	-5.92032	-5.84416	-5.51615	-6.64241	-6.08669	-5.35397	-5.86571	-6.60023	-6.33446	-5.90025	0.561975
92.9648	-4.62059	-5.68098	-5.5689	-5.3143	-6.39002	-5.86692	-5.1124	-5.64531	-6.31865	-6.12025	-5.66383	0.550753
93.4673	-4.4164	-5.42823	-5.29653	-5.12374	-6.13511	-5.64368	-4.87549	-5.41798	-6.02451	-5.91199	-5.42737	0.53491
93.9698	-4.20948	-5.18277	-5.0279	-4.92546	-5.87134	-5.41055	-4.64387	-5.19077	-5.73873	-5.69087	-5.18917	0.518632
94.4724	-4.00805	-4.93453	-4.75174	-4.73191	-5.61827	-5.18689	-4.40642	-4.9741	-5.45246	-5.47452	-4.95389	0.505589
94.9749	-3.81833	-4.68132	-4.4904	-4.54579	-5.35706	-4.95333	-4.18575	-4.74981	-5.16392	-5.25919	-4.72049	0.486709
95.4774	-3.62486	-4.44063	-4.22478	-4.35354	-5.10234	-4.72458	-3.96237	-4.53694	-4.8915	-5.03637	-4.48979	0.472602
95.9799	-3.45169	-4.19274	-3.96767	-4.17783	-4.85577	-4.50185	-3.7495	-4.33014	-4.61637	-4.82653	-4.26701	0.456621
96.4824	-3.27599	-3.95265	-3.72295	-3.99851	-4.60492	-4.27266	-3.55056	-4.12089	-4.35389	-4.61103	-4.04641	0.439335
96.9849	-3.116	-3.7221	-3.47586	-3.82845	-4.3724	-4.05964	-3.35084	-3.92985	-4.10644	-4.40102	-3.83626	0.426283
97.4874	-2.96572	-3.48706	-3.24997	-3.66985	-4.14013	-3.84457	-3.17387	-3.73908	-3.8601	-4.20222	-3.63326	0.410177
97.9899	-2.81918	-3.27017	-3.02706	-3.50871	-3.91722	-3.6368	-3.00058	-3.55594	-3.63747	-3.99852	-3.43716	0.396282
98.4925	-2.69579	-3.05739	-2.81699	-3.36993	-3.71369	-3.44631	-2.84101	-3.39264	-3.4242	-3.81484	-3.25728	0.385306
98.995	-2.56594	-2.85034	-2.60272	-3.2213	-3.50307	-3.24686	-2.6843	-3.2204	-3.22179	-3.61821	-3.07349	0.373754
99.4975	-2.44894	-2.64066	-2.43197	-3.08265	-3.29753	-3.0511	-2.55857	-3.05708	-3.02352	-3.43836	-2.90304	0.357495
100	-2.38784	-2.49568	-2.42816	-3.0417	-3.19769	-2.9556	-2.55726	-2.99907	-2.88782	-3.40999	-2.83608	0.350692

## Sheet: M1b_LeftLeg_NW
StancePhase	NDevL_Meas1	NDevL_Meas2	NDevL_Meas3	NDevL_Meas4	NDevL_Meas5	NDevL_Meas6	NDevL_Meas7	NDevL_Meas8	NDevL_Meas9	NDevL_Meas10	NDevL_Mean	NDevL_SD
0	-1.45356	-0.703918	-1.51742	-1.00785	-1.35912	-1.54163	-1.77634	-1.20763	-1.30316	-1.16681	-1.30374	0.303029
0.502513	-1.38897	-0.663934	-1.40754	-0.930425	-1.30811	-1.48383	-1.66888	-1.13248	-1.26876	-1.09022	-1.23432	0.290684
1.00503	-1.26527	-0.57582	-1.30745	-0.822676	-1.21669	-1.38286	-1.57114	-1.03135	-1.19055	-1.00978	-1.13736	0.287657
1.50754	-1.16427	-0.507635	-1.19559	-0.729755	-1.14299	-1.30102	-1.4618	-0.939335	-1.12881	-0.925138	-1.04963	0.28013
2.01005	-1.05071	-0.429765	-1.09158	-0.641065	-1.06559	-1.21599	-1.36051	-0.855967	-1.05528	-0.852101	-0.961855	0.274268
2.51256	-0.93952	-0.350734	-0.97856	-0.54077	-0.979419	-1.12264	-1.25052	-0.759531	-0.978534	-0.767412	-0.866764	0.268669
3.01508	-0.82781	-0.280272	-0.860525	-0.456082	-0.905366	-1.04198	-1.13579	-0.673476	-0.907832	-0.685714	-0.777485	0.260528
3.51759	-0.705773	-0.195918	-0.751065	-0.361629	-0.817522	-0.948211	-1.02977	-0.589258	-0.821077	-0.610674	-0.68309	0.255483
4.0201	-0.595873	-0.122671	-0.625912	-0.273284	-0.736311	-0.861716	-0.908326	-0.497006	-0.742662	-0.522863	-0.588662	0.247889
4.52261	-0.470393	-0.0475208	-0.511068	-0.192203	-0.656844	-0.777725	-0.797229	-0.420388	-0.659837	-0.448287	-0.49815	0.241541
5.02513	-0.355817	0.0347532	-0.390913	-0.101842	-0.566717	-0.683898	-0.68089	-0.336644	-0.567407	-0.367609	-0.401698	0.235772
5.52764	-0.235495	0.102704	-0.26514	-0.0289508	-0.490458	-0.604827	-0.558961	-0.254975	-0.486467	-0.28383	-0.31064	0.229297
6.03015	-0.112636	0.181823	-0.151045	0.052517	-0.402975	-0.515598	-0.448485	-0.185663	-0.392117	-0.211673	-0.218585	0.225074
6.53266	0.000513927	0.255906	-0.0225543	0.126714	-0.318601	-0.430628	-0.323491	-0.105135	-0.30025	-0.125609	-0.124313	0.220124
7.03518	0.127434	0.322682	0.0953755	0.193066	-0.240489	-0.353231	-0.208623	-0.0365498	-0.213413	-0.0486917	-0.036244	0.218322
7.53769	0.239084	0.40149	0.215087	0.268552	-0.14935	-0.264253	-0.0914928	0.0294159	-0.112664	0.0287793	0.0564647	0.21596
8.0402	0.361257	0.466187	0.341211	0.3266	-0.0716968	-0.190306	0.0325642	0.103075	-0.0239162	0.116093	0.146107	0.217191
8.54271	0.477909	0.535461	0.453119	0.393871	0.0142097	-0.109742	0.143202	0.160859	0.0708383	0.190285	0.233001	0.219222
9.04523	0.590036	0.608183	0.57809	0.454537	0.101586	-0.0294353	0.267491	0.226257	0.17046	0.277157	0.324436	0.22262
9.54774	0.711238	0.667204	0.6929	0.508353	0.179174	0.03938	0.382446	0.290011	0.257559	0.361404	0.408967	0.230456
10.0503	0.816102	0.738668	0.806226	0.572376	0.271122	0.12081	0.496643	0.34197	0.357677	0.440203	0.49618	0.235876
10.5528	0.933865	0.801544	0.926975	0.619888	0.351192	0.188661	0.618882	0.405981	0.449844	0.532888	0.582972	0.247802
11.0553	1.03858	0.860291	1.03155	0.677587	0.435141	0.258814	0.725688	0.458516	0.537861	0.612584	0.663661	0.257176
11.5578	1.14465	0.929502	1.14764	0.729324	0.524279	0.332544	0.844381	0.509016	0.636055	0.699339	0.749673	0.269622
12.0603	1.25235	0.983445	1.25428	0.774699	0.599863	0.391354	0.95406	0.56772	0.718442	0.788935	0.828515	0.284539
12.5628	1.34584	1.04518	1.35608	0.830699	0.688603	0.461959	1.05907	0.610728	0.807466	0.866436	0.907206	0.295781
13.0653	1.45143	1.10697	1.46606	0.870349	0.767147	0.521134	1.17224	0.66186	0.895342	0.957503	0.987004	0.314089
13.5678	1.53895	1.15709	1.55824	0.920537	0.843921	0.577565	1.26759	0.711712	0.969934	1.03761	1.05831	0.326417
14.0704	1.63351	1.22042	1.66012	0.964977	0.928653	0.640927	1.37233	0.750292	1.05599	1.11707	1.13443	0.342871
14.5729	1.72162	1.27227	1.75371	1.00339	0.997229	0.687537	1.46851	0.801793	1.12881	1.20432	1.20392	0.359304
15.0754	1.80096	1.32352	1.83948	1.0528	1.07658	0.744399	1.55651	0.842566	1.1991	1.27572	1.27116	0.37115
15.5779	1.8888	1.38278	1.93445	1.08612	1.14877	0.79381	1.65323	0.8823	1.27559	1.35781	1.34037	0.389841
16.0804	1.95745	1.42628	2.01093	1.13032	1.21395	0.836331	1.73111	0.931232	1.33446	1.43389	1.4006	0.400633
16.5829	2.03725	1.47988	2.0956	1.16892	1.2894	0.889141	1.81659	0.965214	1.40159	1.50194	1.46455	0.415564
17.0854	2.1036	1.52948	2.17397	1.20159	1.34783	0.925438	1.89526	1.00808	1.463	1.58133	1.52296	0.429817
17.5879	2.16856	1.56969	2.24228	1.24533	1.41369	0.969621	1.96333	1.05009	1.51323	1.64457	1.57804	0.4389
18.0905	2.23614	1.62251	2.32117	1.27288	1.47636	1.01113	2.0413	1.08091	1.57443	1.71324	1.63501	0.454578
18.593	2.28754	1.66123	2.38195	1.31133	1.52758	1.04205	2.10061	1.12471	1.61995	1.78224	1.68392	0.462781
19.0955	2.35141	1.70282	2.44965	1.34408	1.59073	1.08542	2.16616	1.15742	1.66687	1.83741	1.7352	0.473983
19.598	2.39748	1.74928	2.51373	1.37087	1.63805	1.11388	2.22744	1.18878	1.71734	1.90503	1.78219	0.485466
20.1005	2.44957	1.78068	2.56617	1.40876	1.6891	1.14685	2.27651	1.22902	1.75157	1.9597	1.82579	0.491661
20.603	2.49728	1.82408	2.63067	1.43037	1.7417	1.18205	2.33692	1.25383	1.79679	2.01317	1.87069	0.503405
21.1055	2.53503	1.85993	2.6782	1.46296	1.77982	1.20382	2.37982	1.28732	1.83361	2.07321	1.90937	0.509871
21.608	2.58324	1.88963	2.73141	1.48982	1.83062	1.23885	2.42779	1.31965	1.86364	2.11634	1.9491	0.517231
22.1106	2.61267	1.93072	2.78401	1.51071	1.86852	1.26189	2.47453	1.34055	1.90457	2.17008	1.98583	0.526247
22.6131	2.65364	1.95617	2.82372	1.54275	1.9061	1.28539	2.50795	1.37436	1.92959	2.21664	2.01963	0.530587
23.1156	2.68356	1.98784	2.87672	1.5585	1.94989	1.31566	2.55406	1.39686	1.96076	2.25523	2.05391	0.538533
23.6181	2.71137	2.02086	2.91432	1.58534	1.97753	1.33074	2.58439	1.41795	1.99339	2.30497	2.08409	0.544207
24.1206	2.74466	2.04042	2.95611	1.6065	2.01731	1.35841	2.61852	1.44784	2.0129	2.33805	2.11407	0.548618
24.6231	2.76179	2.07296	3.00023	1.62186	2.04831	1.37801	2.65458	1.46216	2.04591	2.37725	2.14231	0.555573
25.1256	2.79284	2.09464	3.03034	1.64854	2.0748	1.3938	2.6765	1.48519	2.0688	2.41639	2.16818	0.559135
25.6281	2.80803	2.11368	3.07448	1.65908	2.11146	1.4201	2.71213	1.50699	2.09001	2.44215	2.19381	0.564057
26.1307	2.82892	2.14185	3.10493	1.68094	2.13167	1.43077	2.73407	1.51735	2.12145	2.48095	2.21729	0.569306
26.6332	2.84852	2.15365	3.13769	1.69728	2.16209	1.45199	2.75833	1.54072	2.13786	2.50667	2.23948	0.571973
27.1357	2.85762	2.17445	3.17539	1.70798	2.18853	1.46978	2.78752	1.55276	2.16469	2.53235	2.26111	0.577196
27.6382	2.87939	2.1927	3.19797	1.73015	2.20644	1.47974	2.80197	1.5635	2.19062	2.56482	2.28073	0.580484
28.1407	2.88343	2.19986	3.23461	1.73624	2.23725	1.50291	2.83062	1.58316	2.20718	2.58104	2.29963	0.583481
28.6432	2.8992	2.22	3.25928	1.75372	2.25264	1.51153	2.84779	1.58732	2.23853	2.60905	2.31791	0.588036
29.1457	2.9066	2.22667	3.28393	1.76564	2.27498	1.52764	2.86546	1.60039	2.25837	2.6301	2.33398	0.589965
29.6482	2.91097	2.23454	3.31568	1.7719	2.29824	1.54534	2.89069	1.61236	2.28132	2.64455	2.35056	0.59375
30.1508	2.92339	2.24889	3.33124	1.78954	2.30939	1.552	2.90056	1.6131	2.3128	2.67092	2.36518	0.596526
30.6533	2.91956	2.2476	3.36023	1.79097	2.3346	1.57332	2.92442	1.62714	2.33069	2.68134	2.37899	0.598671
31.1558	2.93031	2.25797	3.379	1.80367	2.34659	1.58266	2.93891	1.63013	2.36223	2.69942	2.39309	0.601856
31.6583	2.9269	2.26264	3.39519	1.81062	2.36124	1.59567	2.95163	1.63225	2.39019	2.71791	2.40443	0.603453
32.1608	2.928	2.25999	3.42028	1.81171	2.38134	1.61518	2.97393	1.64376	2.41274	2.72439	2.41713	0.606032
32.6633	2.93018	2.27006	3.42836	1.82397	2.38667	1.62145	2.98019	1.64034	2.45006	2.74505	2.42763	0.607477
33.1658	2.92065	2.26554	3.44882	1.81973	2.40558	1.64234	2.99942	1.64655	2.47473	2.75331	2.43767	0.609478
33.6683	2.92482	2.26644	3.46103	1.82653	2.41455	1.6549	3.01117	1.65242	2.5066	2.76316	2.44816	0.610625
34.1709	2.91167	2.27108	3.46814	1.82726	2.42144	1.66689	3.01848	1.64795	2.54416	2.78046	2.45575	0.611723
34.6734	2.90916	2.26203	3.48579	1.82184	2.43764	1.68957	3.03672	1.6577	2.56961	2.78264	2.46527	0.613424
35.1759	2.90013	2.26647	3.4861	1.82729	2.4377	1.69808	3.03822	1.65738	2.61022	2.7979	2.47195	0.612757
35.6784	2.88616	2.26223	3.49755	1.81594	2.44944	1.71972	3.05099	1.65721	2.64378	2.80665	2.47897	0.615021
36.1809	2.88171	2.25448	3.50309	1.81535	2.45542	1.73753	3.05806	1.66742	2.67508	2.8102	2.48584	0.614071
36.6834	2.86038	2.25785	3.50134	1.8084	2.45472	1.75058	3.05786	1.66367	2.71905	2.82628	2.49001	0.614391
37.1859	2.85328	2.24584	3.51174	1.7951	2.46626	1.7775	3.06945	1.67043	2.74874	2.82705	2.49654	0.615921
37.6884	2.83341	2.24244	3.50521	1.79245	2.46189	1.79068	3.06387	1.67768	2.78814	2.8366	2.49924	0.613156
38.191	2.81638	2.23913	3.50859	1.77285	2.46622	1.81416	3.06747	1.67529	2.82884	2.8467	2.50356	0.616085
38.6935	2.80261	2.22428	3.5089	1.76393	2.46967	1.83861	3.06721	1.68775	2.85867	2.84567	2.50673	0.614165
39.196	2.77618	2.22326	3.50027	1.74856	2.46267	1.85439	3.05703	1.69064	2.90345	2.85934	2.50758	0.613999
39.6985	2.76456	2.21056	3.50549	1.72686	2.46987	1.88568	3.0593	1.69406	2.93736	2.86067	2.51144	0.616733
40.201	2.73697	2.19782	3.49501	1.71576	2.46322	1.90478	3.0445	1.70815	2.9719	2.86443	2.51026	0.613381
40.7035	2.71963	2.19338	3.49342	1.6878	2.46175	1.93006	3.03679	1.70844	3.01589	2.8755	2.51226	0.617833
41.206	2.69901	2.17323	3.49215	1.67059	2.46466	1.96076	3.02743	1.71932	3.04468	2.87173	2.51236	0.617493
41.7085	2.67321	2.16389	3.48102	1.64704	2.45469	1.97942	3.00615	1.73066	3.08518	2.88138	2.51026	0.618319
42.2111	2.66014	2.1506	3.48558	1.61741	2.45981	2.01343	2.9981	1.73225	3.12261	2.88408	2.5124	0.624286
42.7136	2.63218	2.12836	3.47661	1.59862	2.45481	2.03771	2.97414	1.74851	3.15142	2.88199	2.50843	0.623313
43.2161	2.62039	2.11927	3.47572	1.56338	2.45127	2.0631	2.95574	1.755	3.19436	2.89213	2.50904	0.63068
43.7186	2.60049	2.09628	3.47895	1.53935	2.45732	2.09756	2.93883	1.76177	3.22367	2.88677	2.5081	0.634934
44.2211	2.58488	2.07702	3.47188	1.50954	2.4497	2.11743	2.90936	1.77907	3.25697	2.89061	2.50465	0.638857
44.7236	2.57815	2.06318	3.48204	1.47443	2.45701	2.15066	2.89472	1.78245	3.29625	2.89461	2.50735	0.64952
45.2261	2.56168	2.03517	3.48099	1.45089	2.4594	2.17726	2.86693	1.79647	3.32086	2.88818	2.50378	0.653417
45.7286	2.56448	2.02044	3.48656	1.41196	2.45982	2.19955	2.84417	1.81115	3.35883	2.89703	2.5054	0.664249
46.2312	2.55677	1.99927	3.49925	1.38531	2.47453	2.23353	2.82707	1.81637	3.38979	2.8942	2.50761	0.67392
46.7337	2.56219	1.97387	3.50041	1.35419	2.4765	2.25185	2.79799	1.83671	3.41517	2.89556	2.50644	0.681408
47.2362	2.57109	1.96179	3.51874	1.31934	2.49201	2.28047	2.7857	1.84774	3.453	2.90537	2.51352	0.695424
47.7387	2.57747	1.93657	3.52709	1.29784	2.5084	2.30671	2.76399	1.85951	3.47512	2.90237	2.51551	0.703266
48.2412	2.60204	1.9208	3.53896	1.26321	2.51945	2.3243	2.74715	1.88228	3.50407	2.91497	2.52172	0.715271
48.7437	2.61553	1.90975	3.55939	1.24324	2.5477	2.35594	2.74039	1.89147	3.5346	2.92245	2.53205	0.72673
49.2462	2.64746	1.88964	3.5661	1.22155	2.56465	2.37344	2.72271	1.91157	3.5512	2.92804	2.53764	0.7345
49.7487	2.67576	1.88711	3.5887	1.1989	2.59131	2.3982	2.72326	1.93256	3.5812	2.9482	2.55252	0.746657
50.2513	2.70783	1.87894	3.60236	1.19218	2.62325	2.42614	2.71795	1.94415	3.59975	2.95558	2.56481	0.753262
50.7538	2.7517	1.874	3.61673	1.17477	2.6455	2.44276	2.71626	1.971	3.61537	2.97521	2.57833	0.761439
51.2563	2.78455	1.88406	3.64168	1.17376	2.68473	2.47497	2.72758	1.9886	3.64018	2.99725	2.59974	0.768736
51.7588	2.83595	1.88435	3.65247	1.17247	2.71387	2.49606	2.72759	2.00697	3.64763	3.01152	2.61489	0.772424
52.2613	2.87604	1.89999	3.67894	1.1708	2.74689	2.52029	2.74506	2.0364	3.66395	3.04296	2.63813	0.778403
52.7638	2.92477	1.91959	3.69935	1.18527	2.78826	2.55219	2.75838	2.0521	3.67699	3.06389	2.66208	0.780173
53.2663	2.9758	1.9345	3.71875	1.18873	2.81589	2.56995	2.77211	2.07852	3.67777	3.09014	2.68222	0.782495
53.7688	3.01809	1.9682	3.75127	1.20794	2.85816	2.60182	2.79969	2.10553	3.69121	3.12474	2.71266	0.783682
54.2714	3.0751	1.9943	3.76958	1.22614	2.8922	2.62495	2.81416	2.12262	3.68977	3.14615	2.7355	0.782447
54.7739	3.11555	2.02676	3.8025	1.24297	2.92369	2.64494	2.84349	2.15449	3.68875	3.18246	2.76256	0.782224
55.2764	3.16808	2.07058	3.83138	1.27506	2.96569	2.67466	2.86932	2.1764	3.69359	3.21186	2.79366	0.778981
55.7789	3.21314	2.10327	3.85624	1.29504	2.99133	2.68737	2.8916	2.19837	3.68141	3.23783	2.81556	0.776205
56.2814	3.2544	2.15127	3.89511	1.32968	3.02805	2.71056	2.92785	2.23076	3.68055	3.27603	2.84843	0.772252
56.7839	3.30405	2.19709	3.91885	1.36221	3.05962	2.7282	2.9496	2.24868	3.67297	3.29864	2.87399	0.766775
57.2864	3.33648	2.23815	3.95488	1.39211	3.08291	2.73765	2.98363	2.27681	3.65706	3.33108	2.89908	0.762248
57.7889	3.38284	2.2942	3.98844	1.43624	3.11849	2.75954	3.01549	2.30504	3.65356	3.36251	2.93164	0.755275
58.2915	3.41439	2.33749	4.01484	1.46711	3.13736	2.76546	3.04064	2.32293	3.63419	3.38335	2.95178	0.749084
58.794	3.44885	2.38736	4.05574	1.51167	3.16341	2.77931	3.0802	2.35544	3.61981	3.41858	2.98204	0.742363
59.2965	3.48392	2.44222	4.08101	1.55319	3.1887	2.79329	3.10479	2.37784	3.60868	3.4401	3.00737	0.733877
59.799	3.50537	2.48396	4.11607	1.59114	3.20157	2.796	3.13925	2.40037	3.58302	3.46501	3.02818	0.727369
60.3015	3.53969	2.53972	4.15041	1.64256	3.2281	2.81322	3.1733	2.43358	3.57112	3.49575	3.05874	0.718365
60.804	3.55524	2.58722	4.17476	1.67979	3.24001	2.81698	3.1979	2.45263	3.55024	3.51157	3.07663	0.710033
61.3065	3.57989	2.63105	4.21394	1.72996	3.25519	2.82496	3.23726	2.4824	3.52611	3.54127	3.1022	0.702718
61.809	3.59726	2.68619	4.23765	1.77623	3.27482	2.83825	3.26177	2.51284	3.514	3.56255	3.12615	0.69231
62.3116	3.60772	2.72557	4.26868	1.81798	3.27974	2.83786	3.29364	2.53346	3.48689	3.58025	3.14318	0.685447
62.8141	3.62714	2.77317	4.30109	1.87233	3.29888	2.85236	3.32701	2.56931	3.46989	3.60964	3.17008	0.676261
63.3166	3.62799	2.82065	4.32126	1.91134	3.30737	2.85711	3.34851	2.59548	3.45441	3.62321	3.18673	0.66697
63.8191	3.64206	2.85579	4.35652	1.96218	3.31514	2.86194	3.38475	2.6221	3.4289	3.64728	3.20767	0.660903
64.3216	3.64243	2.90451	4.37713	2.00783	3.33223	2.87677	3.40665	2.65966	3.4197	3.6702	3.22971	0.650396
64.8241	3.64404	2.94102	4.40264	2.04755	3.33361	2.87697	3.4332	2.68296	3.40086	3.68347	3.24463	0.644361
65.3266	3.64854	2.97691	4.43181	2.09852	3.3481	2.89111	3.46318	2.71687	3.38464	3.71186	3.26715	0.637059
65.8291	3.6387	3.02113	4.44695	2.13253	3.3565	2.90034	3.47924	2.75113	3.37973	3.72708	3.28333	0.628335
66.3317	3.64318	3.04911	4.47719	2.17702	3.35965	2.90569	3.50981	2.77505	3.3617	3.74716	3.30056	0.624497
66.8342	3.63059	3.08794	4.49408	2.21479	3.37544	2.92498	3.52706	2.81378	3.35778	3.77367	3.32001	0.61606
67.3367	3.62707	3.12295	4.51339	2.24528	3.37534	2.93027	3.54633	2.84221	3.35292	3.78646	3.33422	0.61132
67.8392	3.61967	3.14876	4.53859	2.2858	3.38526	2.94729	3.571	2.87051	3.34185	3.81441	3.35231	0.607029
68.3417	3.60516	3.18827	4.54834	2.30809	3.39363	2.9648	3.58012	2.90923	3.34716	3.83451	3.36793	0.600178
68.8442	3.60254	3.21379	4.57281	2.33989	3.39222	2.97474	3.60317	2.933	3.3409	3.85248	3.38255	0.598191
69.3467	3.58267	3.24308	4.58552	2.36392	3.4052	3.00103	3.61416	2.96678	3.34072	3.88284	3.39859	0.593134
69.8492	3.5769	3.27816	4.59791	2.37985	3.40349	3.01498	3.62427	3.00018	3.34817	3.89813	3.4122	0.589685
70.3518	3.56048	3.29841	4.61803	2.40506	3.40772	3.03678	3.64138	3.02228	3.34247	3.92505	3.42577	0.5883
70.8543	3.54464	3.33187	4.62121	2.41133	3.41515	3.06377	3.64137	3.05819	3.35139	3.95102	3.43899	0.584383
71.3568	3.53464	3.35811	4.63782	2.42665	3.40935	3.07938	3.65403	3.08237	3.35419	3.96814	3.45047	0.583781
71.8593	3.50998	3.37857	4.64385	2.43366	3.41832	3.11115	3.65591	3.10474	3.35223	4.00073	3.46091	0.582715
72.3618	3.50031	3.41118	4.64614	2.43223	3.41523	3.13235	3.65384	3.13566	3.36318	4.01997	3.47101	0.581293
72.8643	3.47454	3.42777	4.65717	2.43967	3.41324	3.15554	3.66004	3.14921	3.35878	4.04443	3.47804	0.582673
73.3668	3.45584	3.45078	4.64961	2.42779	3.41863	3.18688	3.64789	3.17035	3.36146	4.07462	3.48439	0.582883
73.8693	3.43454	3.47483	4.65346	2.42461	3.40816	3.20285	3.64673	3.18832	3.36563	4.09055	3.48897	0.584318
74.3719	3.40313	3.48425	4.64785	2.41261	3.41087	3.23204	3.63619	3.19204	3.35582	4.12093	3.48957	0.587651
74.8744	3.38313	3.50613	4.63497	2.39176	3.40461	3.25235	3.61849	3.20677	3.359	4.14167	3.48989	0.58983
75.3769	3.34388	3.51532	4.63136	2.37925	3.39373	3.26766	3.60983	3.20672	3.35011	4.15896	3.48568	0.594294
75.8794	3.3156	3.52004	4.60773	2.34689	3.39283	3.29255	3.58172	3.20218	3.33755	4.18621	3.47833	0.599406
76.3819	3.27592	3.53208	4.59283	2.32276	3.37414	3.29903	3.56238	3.20354	3.33298	4.19541	3.46911	0.60382
76.8844	3.2323	3.52465	4.56943	2.28918	3.3649	3.31408	3.53504	3.18507	3.30989	4.21331	3.45378	0.610906
77.3869	3.19351	3.52378	4.53496	2.24633	3.34983	3.32244	3.49735	3.17217	3.29425	4.2257	3.43603	0.617065
77.8894	3.13642	3.51702	4.50965	2.21123	3.32411	3.31894	3.46905	3.15399	3.27367	4.22488	3.4139	0.623586
78.392	3.09164	3.49529	4.46307	2.15589	3.30926	3.32508	3.4205	3.1199	3.23928	4.23433	3.38542	0.631984
78.8945	3.02927	3.48311	4.42224	2.10841	3.27567	3.31102	3.37804	3.0952	3.21545	4.22413	3.35425	0.63828
79.397	2.97004	3.45258	4.37404	2.05116	3.24621	3.29937	3.32882	3.0541	3.17454	4.21347	3.31643	0.646097
79.8995	2.90803	3.41873	4.31157	1.98468	3.21393	3.28311	3.26606	3.00725	3.13161	4.20128	3.27263	0.653945
80.402	2.83278	3.38637	4.25833	1.92587	3.16545	3.24842	3.21254	2.96474	3.09144	4.16788	3.22538	0.659482
80.9045	2.7683	3.33235	4.18373	1.84719	3.12713	3.22166	3.13834	2.90105	3.03129	4.14192	3.1693	0.667243
81.407	2.68397	3.28459	4.11244	1.77676	3.07052	3.17405	3.06743	2.84158	2.979	4.09811	3.10885	0.672264
81.9095	2.60892	3.22442	4.03579	1.69705	3.01206	3.12195	2.99135	2.77519	2.91626	4.04399	3.0427	0.676443
82.4121	2.5241	3.15024	3.94268	1.6089	2.95382	3.06743	2.89933	2.69163	2.84173	3.99177	2.96716	0.681716
82.9146	2.43385	3.08207	3.85902	1.52889	2.87535	2.98986	2.81678	2.61586	2.77543	3.91393	2.8891	0.682222
83.4171	2.35025	2.99138	3.75463	1.4298	2.80539	2.91823	2.71447	2.52221	2.68938	3.83813	2.80139	0.684439
83.9196	2.24862	2.89897	3.65104	1.33937	2.7195	2.82795	2.61363	2.42166	2.60432	3.74897	2.7074	0.683922
84.4221	2.15942	2.80218	3.54403	1.24004	2.62638	2.72789	2.51034	2.32389	2.51789	3.64092	2.6093	0.680391
84.9246	2.05462	2.68357	3.4187	1.1326	2.5369	2.62898	2.39032	2.20408	2.41302	3.53685	2.49996	0.678729
85.4271	1.95151	2.57085	3.30282	1.03319	2.42582	2.50593	2.28079	2.08765	2.3173	3.40752	2.38834	0.671468
85.9296	1.84754	2.44091	3.16766	0.914887	2.32162	2.38749	2.15397	1.9635	2.20816	3.2741	2.26798	0.665472
86.4322	1.72913	2.30019	3.03143	0.805234	2.20626	2.25551	2.02775	1.82237	2.09201	3.13444	2.14043	0.657702
86.9347	1.62161	2.16295	2.89461	0.686926	2.08012	2.1107	1.90277	1.68898	1.98325	2.97181	2.01037	0.64659
87.4372	1.49474	2.00313	2.73917	0.561352	1.96163	1.97165	1.76158	1.53856	1.85612	2.81502	1.87029	0.637718
87.9397	1.3755	1.846	2.5941	0.444721	1.82328	1.81109	1.6324	1.38293	1.73551	2.6396	1.72851	0.624533
88.4422	1.24829	1.6825	2.43289	0.311225	1.69038	1.65489	1.48952	1.23182	1.61258	2.4562	1.58103	0.612258
88.9447	1.11431	1.50301	2.27022	0.18858	1.55279	1.49305	1.34703	1.06217	1.47724	2.27609	1.42845	0.599202
89.4472	0.988707	1.3331	2.11127	0.0602678	1.40266	1.31836	1.21004	0.899726	1.35469	2.07531	1.27541	0.584079
89.9497	0.846497	1.14812	1.93578	-0.071586	1.26408	1.15512	1.05861	0.73432	1.22011	1.8824	1.11734	0.570251
90.4523	0.718176	0.961941	1.77329	-0.190715	1.11016	0.976761	0.921488	0.558462	1.08647	1.68267	0.959871	0.554564
90.9548	0.579317	0.782547	1.60048	-0.321797	0.961038	0.803847	0.77594	0.39667	0.961652	1.47458	0.801428	0.539401
91.4573	0.445067	0.588801	1.4282	-0.437349	0.815529	0.635209	0.632313	0.226	0.823708	1.27996	0.643744	0.523663
91.9598	0.317441	0.40796	1.2661	-0.553132	0.658984	0.456704	0.500161	0.0588211	0.699317	1.07311	0.488547	0.508425
92.4623	0.181966	0.226142	1.09219	-0.666846	0.51887	0.2958	0.357748	-0.0950918	0.57438	0.876287	0.336145	0.492548
92.9648	0.0654888	0.0415278	0.935597	-0.762349	0.371696	0.12932	0.233429	-0.257043	0.446011	0.687248	0.189093	0.477452
93.4673	-0.0595572	-0.12445	0.776554	-0.863602	0.230659	-0.0292549	0.107876	-0.402004	0.335606	0.492967	0.0464794	0.462989
93.9698	-0.168541	-0.295793	0.621581	-0.943761	0.103299	-0.172413	-0.0129498	-0.539191	0.218314	0.32055	-0.0868905	0.447108
94.4724	-0.272346	-0.453618	0.484207	-1.01795	-0.0303985	-0.319664	-0.1157	-0.675452	0.112227	0.147947	-0.214075	0.434557
94.9749	-0.372862	-0.596134	0.340856	-1.08425	-0.142727	-0.443414	-0.223852	-0.787081	0.0189022	-0.0135034	-0.330407	0.41921
95.4774	-0.452309	-0.73908	0.219049	-1.12672	-0.251862	-0.561583	-0.310609	-0.895569	-0.0789223	-0.153857	-0.435146	0.405793
95.9799	-0.5357	-0.856067	0.102609	-1.16925	-0.353193	-0.669488	-0.391881	-0.989438	-0.155066	-0.294408	-0.531188	0.393295
96.4824	-0.594626	-0.964494	-0.00696665	-1.18626	-0.431766	-0.752533	-0.466712	-1.05912	-0.227864	-0.409255	-0.60996	0.37746
96.9849	-0.650043	-1.06073	-0.0930058	-1.19297	-0.511324	-0.834394	-0.518593	-1.12572	-0.294541	-0.512516	-0.679384	0.36624
97.4874	-0.691949	-1.12903	-0.180649	-1.18929	-0.56704	-0.890989	-0.572621	-1.16647	-0.338973	-0.606534	-0.733356	0.351062
97.9899	-0.714817	-1.193	-0.244944	-1.16021	-0.610463	-0.934173	-0.604548	-1.1907	-0.385723	-0.672468	-0.771105	0.337287
98.4925	-0.737447	-1.23281	-0.298584	-1.13251	-0.646743	-0.96964	-0.626831	-1.20827	-0.414196	-0.735534	-0.800256	0.325773
98.995	-0.731653	-1.25323	-0.347718	-1.075	-0.654527	-0.97656	-0.642182	-1.19475	-0.429124	-0.778333	-0.808307	0.30924
99.4975	-0.723191	-1.26481	-0.367321	-1.00831	-0.658399	-0.979574	-0.636201	-1.17251	-0.442324	-0.802723	-0.805536	0.297783
100	-0.712174	-1.25569	-0.375184	-0.990261	-0.654169	-0.974989	-0.642577	-1.16471	-0.435954	-0.81527	-0.802098	0.29334

## Sheet: M1b_RightLeg_NH
StancePhase	NEleR_Meas1	NEleR_Meas2	NEleR_Meas3	NEleR_Meas4	NEleR_Meas5	NEleR_Meas6	NEleR_Meas7	NEleR_Meas8	NEleR_Meas9	NEleR_Meas10	NEleR_Mean	NEleR_SD
0	-1.21827	-1.38513	-1.41462	-2.6645	-1.58518	-2.37352	-2.06563	-1.83521	-1.45667	-2.0849	-1.80836	0.477449
0.502513	-1.23391	-1.409	-1.45853	-2.71394	-1.6634	-2.44148	-2.11648	-1.87973	-1.49966	-2.11369	-1.85298	0.48562
1.00503	-1.25532	-1.43453	-1.50673	-2.76793	-1.74518	-2.5117	-2.17302	-1.93042	-1.54163	-2.13882	-1.90053	0.494334
1.50754	-1.28537	-1.45135	-1.55833	-2.80705	-1.81423	-2.56878	-2.21557	-1.9678	-1.57056	-2.16125	-1.94003	0.498676
2.01005	-1.30073	-1.48149	-1.60672	-2.85698	-1.89739	-2.63779	-2.2704	-2.01396	-1.60904	-2.19176	-1.98663	0.508307
2.51256	-1.32362	-1.50225	-1.64867	-2.89941	-1.97105	-2.69558	-2.31892	-2.06036	-1.63764	-2.20999	-2.02675	0.515956
3.01508	-1.34234	-1.5269	-1.70039	-2.93809	-2.04832	-2.75463	-2.36507	-2.0973	-1.66167	-2.23556	-2.06703	0.523418
3.51759	-1.35331	-1.55775	-1.73852	-2.98264	-2.13075	-2.81636	-2.41873	-2.14461	-1.69323	-2.25989	-2.10958	0.534281
4.0201	-1.37256	-1.57796	-1.78113	-3.01213	-2.20182	-2.86452	-2.45862	-2.18353	-1.71206	-2.27479	-2.14391	0.540325
4.52261	-1.37618	-1.61031	-1.82258	-3.04786	-2.2836	-2.92054	-2.50663	-2.21871	-1.73251	-2.29987	-2.18188	0.551112
5.02513	-1.38683	-1.63721	-1.85253	-3.0751	-2.35846	-2.96736	-2.54773	-2.26166	-1.75718	-2.31517	-2.21592	0.558769
5.52764	-1.3904	-1.66206	-1.89174	-3.09412	-2.42996	-3.00831	-2.58234	-2.29182	-1.76906	-2.32896	-2.24488	0.565918
6.03015	-1.38738	-1.69718	-1.91814	-3.11797	-2.50969	-3.05507	-2.62365	-2.32626	-1.78792	-2.3493	-2.27726	0.576404
6.53266	-1.39135	-1.72075	-1.94482	-3.12524	-2.57638	-3.08707	-2.64972	-2.36336	-1.80646	-2.35655	-2.30217	0.580926
7.03518	-1.38012	-1.75339	-1.97391	-3.13668	-2.65005	-3.12425	-2.68161	-2.38996	-1.81522	-2.37063	-2.32758	0.590608
7.53769	-1.37797	-1.78631	-1.98956	-3.14149	-2.72159	-3.15869	-2.70796	-2.42774	-1.8347	-2.38349	-2.35295	0.597379
8.0402	-1.3685	-1.81249	-2.01471	-3.1368	-2.78422	-3.18416	-2.7259	-2.46234	-1.84945	-2.3872	-2.37258	0.602666
8.54271	-1.35628	-1.85159	-2.03065	-3.13898	-2.85644	-3.2201	-2.75178	-2.49384	-1.85991	-2.40178	-2.39613	0.612609
9.04523	-1.35201	-1.88139	-2.04409	-3.12606	-2.91644	-3.24594	-2.76335	-2.53831	-1.8822	-2.40763	-2.41574	0.616465
9.54774	-1.33519	-1.91569	-2.06422	-3.11732	-2.97752	-3.27548	-2.78025	-2.57505	-1.8965	-2.41316	-2.43504	0.624705
10.0503	-1.33075	-1.95597	-2.07097	-3.10517	-3.04072	-3.31083	-2.79467	-2.61732	-1.91308	-2.4267	-2.45662	0.632006
10.5528	-1.31949	-1.98615	-2.08685	-3.08316	-3.09073	-3.33701	-2.80033	-2.66812	-1.93963	-2.42859	-2.47401	0.636725
11.0553	-1.30962	-2.02874	-2.09801	-3.06998	-3.14919	-3.37603	-2.81604	-2.71028	-1.95685	-2.43876	-2.49535	0.646106
11.5578	-1.30804	-2.06593	-2.10402	-3.0436	-3.19906	-3.41109	-2.81948	-2.76417	-1.98218	-2.44911	-2.51467	0.651553
12.0603	-1.29626	-2.10181	-2.12018	-3.02137	-3.24457	-3.44635	-2.82823	-2.81868	-2.01288	-2.45161	-2.53419	0.659194
12.5628	-1.29904	-2.14779	-2.12419	-2.99943	-3.29681	-3.49298	-2.838	-2.86819	-2.03497	-2.46616	-2.55676	0.667745
13.0653	-1.29488	-2.18234	-2.13596	-2.96813	-3.33543	-3.53046	-2.83917	-2.93085	-2.06876	-2.47313	-2.57591	0.674491
13.5678	-1.29549	-2.22589	-2.14796	-2.94833	-3.38035	-3.57858	-2.85245	-2.98677	-2.10189	-2.4809	-2.59986	0.683906
14.0704	-1.30378	-2.26868	-2.15271	-2.91835	-3.42255	-3.62797	-2.8559	-3.04438	-2.12938	-2.49775	-2.62215	0.692393
14.5729	-1.30386	-2.30423	-2.17005	-2.89305	-3.45616	-3.67249	-2.8646	-3.11122	-2.16936	-2.50403	-2.6449	0.701372
15.0754	-1.31958	-2.35114	-2.17756	-2.87189	-3.49947	-3.72988	-2.87766	-3.16782	-2.20315	-2.51963	-2.67178	0.711134
15.5779	-1.3276	-2.38712	-2.19054	-2.84183	-3.53148	-3.77859	-2.88224	-3.23247	-2.23587	-2.53633	-2.69441	0.720676
16.0804	-1.34281	-2.42608	-2.20831	-2.82479	-3.56593	-3.83193	-2.90017	-3.29871	-2.279	-2.54607	-2.72238	0.73029
16.5829	-1.36384	-2.46851	-2.21703	-2.79969	-3.60375	-3.89002	-2.91027	-3.35631	-2.31214	-2.56858	-2.74901	0.740397
17.0854	-1.3779	-2.499	-2.23903	-2.77834	-3.63037	-3.938	-2.92456	-3.42481	-2.34908	-2.58405	-2.77451	0.749967
17.5879	-1.4073	-2.53939	-2.25397	-2.7635	-3.66721	-3.99653	-2.94545	-3.48687	-2.39185	-2.60077	-2.80528	0.759363
18.0905	-1.42774	-2.57167	-2.27106	-2.73926	-3.69716	-4.04798	-2.95733	-3.54594	-2.42339	-2.62675	-2.83083	0.769167
18.593	-1.45699	-2.60044	-2.29654	-2.72832	-3.72485	-4.09667	-2.98267	-3.61383	-2.46274	-2.64229	-2.86053	0.777208
19.0955	-1.48984	-2.63625	-2.31162	-2.71101	-3.76072	-4.15217	-3.00181	-3.67029	-2.5021	-2.6671	-2.89029	0.786282
19.598	-1.51711	-2.65824	-2.33894	-2.69604	-3.78474	-4.19437	-3.02363	-3.73059	-2.53192	-2.6928	-2.91684	0.793455
20.1005	-1.55912	-2.68672	-2.36221	-2.68966	-3.81667	-4.2424	-3.05401	-3.7935	-2.57173	-2.71133	-2.94874	0.800063
20.603	-1.59133	-2.71174	-2.38368	-2.6736	-3.84695	-4.28641	-3.07499	-3.84504	-2.60589	-2.74219	-2.97618	0.807042
21.1055	-1.63386	-2.72764	-2.41582	-2.67087	-3.87018	-4.32102	-3.10921	-3.90515	-2.63458	-2.76561	-3.0054	0.810474
21.608	-1.67767	-2.75258	-2.43681	-2.66377	-3.90392	-4.36324	-3.13884	-3.96025	-2.67299	-2.78983	-3.03599	0.816159
22.1106	-1.71731	-2.76484	-2.4674	-2.65773	-3.92707	-4.39238	-3.16936	-4.00882	-2.70145	-2.8227	-3.06291	0.81833
22.6131	-1.7704	-2.77874	-2.49698	-2.66241	-3.95345	-4.42202	-3.20971	-4.06636	-2.72972	-2.84466	-3.09344	0.819894
23.1156	-1.81282	-2.79456	-2.5207	-2.6577	-3.98307	-4.45224	-3.23998	-4.1132	-2.7649	-2.87525	-3.12144	0.822872
23.6181	-1.86642	-2.7977	-2.55607	-2.66637	-4.00172	-4.46929	-3.28225	-4.16083	-2.78814	-2.90609	-3.14949	0.820163
24.1206	-1.91865	-2.81001	-2.58036	-2.67311	-4.03024	-4.49374	-3.32094	-4.2133	-2.81629	-2.92919	-3.17858	0.82165
24.6231	-1.96796	-2.81367	-2.61043	-2.67992	-4.05113	-4.50869	-3.35794	-4.25383	-2.84666	-2.96381	-3.2054	0.819092
25.1256	-2.0289	-2.81397	-2.64237	-2.69945	-4.06937	-4.51919	-3.40499	-4.30157	-2.86579	-2.99026	-3.23359	0.814995
25.6281	-2.07844	-2.82133	-2.66481	-2.71015	-4.09453	-4.53496	-3.44082	-4.34736	-2.89345	-3.01665	-3.26025	0.814843
26.1307	-2.13951	-2.81547	-2.69867	-2.73385	-4.10688	-4.5369	-3.48639	-4.3849	-2.91784	-3.05064	-3.28711	0.807115
26.6332	-2.19651	-2.81709	-2.72271	-2.75795	-4.12602	-4.54454	-3.52886	-4.43219	-2.9342	-3.07278	-3.31329	0.804645
27.1357	-2.2516	-2.81622	-2.74844	-2.78093	-4.14189	-4.54845	-3.56658	-4.47114	-2.96031	-3.10238	-3.33879	0.799741
27.6382	-2.31589	-2.80797	-2.7791	-2.81814	-4.1496	-4.54409	-3.61385	-4.5087	-2.97824	-3.13111	-3.36467	0.791156
28.1407	-2.36791	-2.81064	-2.79802	-2.8472	-4.16614	-4.54869	-3.6486	-4.55353	-2.993	-3.15104	-3.38848	0.789214
28.6432	-2.43097	-2.80275	-2.82748	-2.88854	-4.17058	-4.54207	-3.69018	-4.58693	-3.01606	-3.18132	-3.41369	0.77957
29.1457	-2.48684	-2.79942	-2.8497	-2.9326	-4.17697	-4.53852	-3.72886	-4.62585	-3.02773	-3.20251	-3.4369	0.77392
29.6482	-2.54126	-2.80077	-2.86973	-2.97444	-4.18485	-4.53822	-3.75954	-4.66574	-3.04155	-3.22269	-3.45988	0.769255
30.1508	-2.60176	-2.79291	-2.89749	-3.03165	-4.1806	-4.52813	-3.79887	-4.69582	-3.05983	-3.24962	-3.48367	0.758839
30.6533	-2.64916	-2.79816	-2.91261	-3.08131	-4.18487	-4.52934	-3.82475	-4.73526	-3.06599	-3.26406	-3.50455	0.755763
31.1558	-2.70669	-2.79868	-2.93651	-3.14163	-4.18015	-4.52513	-3.85468	-4.76848	-3.07871	-3.28525	-3.52759	0.7477
31.6583	-2.75435	-2.8008	-2.95653	-3.20558	-4.17192	-4.52148	-3.88257	-4.79754	-3.09064	-3.30506	-3.54865	0.740399
32.1608	-2.80137	-2.81482	-2.97075	-3.26435	-4.16941	-4.52824	-3.90021	-4.83508	-3.09232	-3.31564	-3.56922	0.737373
32.6633	-2.85196	-2.82075	-2.99474	-3.33631	-4.15329	-4.52661	-3.92645	-4.86174	-3.10302	-3.33613	-3.5911	0.72891
33.1658	-2.88962	-2.83986	-3.00639	-3.39823	-4.14339	-4.53676	-3.93973	-4.89138	-3.10752	-3.34731	-3.61002	0.725474
33.6683	-2.93716	-2.86112	-3.0241	-3.46522	-4.12948	-4.54853	-3.95537	-4.92444	-3.10582	-3.35727	-3.63085	0.72182
34.1709	-2.97325	-2.88007	-3.04152	-3.53341	-4.1073	-4.55772	-3.97096	-4.94657	-3.113	-3.37393	-3.64977	0.716193
34.6734	-3.01033	-2.91391	-3.04994	-3.59112	-4.09384	-4.58078	-3.97527	-4.97705	-3.10975	-3.37821	-3.66802	0.715484
35.1759	-3.04922	-2.94016	-3.06898	-3.65827	-4.06835	-4.5964	-3.98876	-5.00393	-3.10551	-3.38938	-3.6869	0.712728
35.6784	-3.0763	-2.97388	-3.07699	-3.71329	-4.04553	-4.61869	-3.9907	-5.02438	-3.10749	-3.39954	-3.70268	0.710844
36.1809	-3.11349	-3.01326	-3.08757	-3.76892	-4.02483	-4.64575	-3.99374	-5.05421	-3.09703	-3.40087	-3.71997	0.712165
36.6834	-3.1385	-3.04447	-3.10129	-3.82551	-3.99322	-4.66423	-3.99899	-5.07457	-3.09071	-3.41259	-3.73441	0.711476
37.1859	-3.16663	-3.08863	-3.10355	-3.86906	-3.97185	-4.6939	-3.99243	-5.09537	-3.08616	-3.41563	-3.74832	0.712681
37.6884	-3.19527	-3.12667	-3.11613	-3.92077	-3.94322	-4.71658	-3.99552	-5.12177	-3.06996	-3.41803	-3.76239	0.715849
38.191	-3.21394	-3.16507	-3.11998	-3.96086	-3.9137	-4.73817	-3.98884	-5.13669	-3.06179	-3.4278	-3.77269	0.716971
38.6935	-3.2431	-3.21222	-3.12257	-3.99922	-3.89267	-4.76663	-3.9821	-5.15822	-3.05031	-3.4259	-3.78529	0.720719
39.196	-3.25997	-3.24827	-3.13133	-4.03998	-3.8611	-4.78308	-3.97994	-5.17856	-3.03065	-3.43159	-3.79445	0.725032
39.6985	-3.28237	-3.29387	-3.12725	-4.06687	-3.83967	-4.80699	-3.96593	-5.19021	-3.02086	-3.43702	-3.8031	0.727436
40.201	-3.30425	-3.33724	-3.13208	-4.10162	-3.81789	-4.82735	-3.96208	-5.2111	-3.0034	-3.43437	-3.81314	0.733089
40.7035	-3.31846	-3.37487	-3.13122	-4.12646	-3.79229	-4.84067	-3.95084	-5.22412	-2.98329	-3.44289	-3.81851	0.737223
41.206	-3.3435	-3.42328	-3.12534	-4.14811	-3.78012	-4.86278	-3.93878	-5.23466	-2.97254	-3.44353	-3.82726	0.74075
41.7085	-3.35651	-3.46082	-3.12797	-4.17419	-3.76042	-4.87322	-3.93405	-5.25235	-2.95174	-3.44436	-3.83356	0.746757
42.2111	-3.37733	-3.50308	-3.11761	-4.18657	-3.74885	-4.88678	-3.91821	-5.25857	-2.93463	-3.45343	-3.83851	0.749899
42.7136	-3.39645	-3.54797	-3.11398	-4.207	-3.74421	-4.90181	-3.91334	-5.26913	-2.92419	-3.45173	-3.84698	0.754041
43.2161	-3.41011	-3.58282	-3.10849	-4.22023	-3.73389	-4.90618	-3.90411	-5.28103	-2.90391	-3.45858	-3.85094	0.758645
43.7186	-3.43426	-3.62851	-3.09507	-4.22978	-3.73926	-4.92005	-3.89385	-5.28269	-2.89296	-3.4662	-3.85826	0.760876
44.2211	-3.44642	-3.66631	-3.0923	-4.24681	-3.74198	-4.92578	-3.89393	-5.29321	-2.88447	-3.46686	-3.86581	0.764379
44.7236	-3.46788	-3.70349	-3.07847	-4.25195	-3.74936	-4.93026	-3.88442	-5.29842	-2.86912	-3.47996	-3.87133	0.76703
45.2261	-3.4859	-3.74806	-3.06953	-4.26681	-3.76993	-4.94156	-3.88701	-5.29915	-2.86685	-3.48654	-3.88214	0.768368
45.7286	-3.50031	-3.78121	-3.06401	-4.27922	-3.78475	-4.94166	-3.88902	-5.30914	-2.86278	-3.49488	-3.8907	0.770264
46.2312	-3.52417	-3.8238	-3.04989	-4.28978	-3.8149	-4.95069	-3.89057	-5.30962	-2.85732	-3.5132	-3.90239	0.771485
46.7337	-3.53621	-3.8643	-3.04919	-4.31316	-3.84868	-4.95789	-3.90602	-5.31355	-2.8664	-3.5227	-3.91781	0.771406
47.2362	-3.55881	-3.90038	-3.04232	-4.32924	-3.88347	-4.96089	-3.91436	-5.32313	-2.87102	-3.543	-3.93266	0.771947
47.7387	-3.57663	-3.94852	-3.04008	-4.35897	-3.93551	-4.97588	-3.93627	-5.3237	-2.88146	-3.56654	-3.95436	0.771947
48.2412	-3.59324	-3.98799	-3.04837	-4.39292	-3.98337	-4.98293	-3.96167	-5.33463	-2.90579	-3.58594	-3.97769	0.770171
48.7437	-3.61879	-4.03521	-3.05038	-4.42824	-4.04316	-4.99787	-3.98722	-5.34561	-2.92576	-3.6209	-4.00531	0.770108
49.2462	-3.6337	-4.08802	-3.06939	-4.48148	-4.11208	-5.01893	-4.02937	-5.35294	-2.95914	-3.65263	-4.03977	0.768123
49.7487	-3.661	-4.13489	-3.08941	-4.53119	-4.17823	-5.03481	-4.06621	-5.37354	-3.00412	-3.68975	-4.07631	0.765059
50.2513	-3.6829	-4.19672	-3.11474	-4.59603	-4.26213	-5.06586	-4.11645	-5.38935	-3.04787	-3.74036	-4.12124	0.764038
50.7538	-3.70648	-4.25484	-3.15725	-4.66842	-4.34452	-5.09407	-4.17257	-5.40952	-3.11115	-3.78568	-4.17045	0.759076
51.2563	-3.73842	-4.31736	-3.19621	-4.74167	-4.43321	-5.12709	-4.22778	-5.4407	-3.18227	-3.84522	-4.22499	0.755513
51.7588	-3.76125	-4.39147	-3.25307	-4.83317	-4.53445	-5.17206	-4.30001	-5.4655	-3.25674	-3.91072	-4.28784	0.752125
52.2613	-3.79789	-4.45883	-3.316	-4.9207	-4.62935	-5.211	-4.36712	-5.50168	-3.35208	-3.97464	-4.35293	0.744923
52.7638	-3.82859	-4.54002	-3.38182	-5.02	-4.73766	-5.26389	-4.44539	-5.54244	-3.44916	-4.05562	-4.42646	0.741652
53.2663	-3.86377	-4.62226	-3.46652	-5.12548	-4.84577	-5.31844	-4.53007	-5.5792	-3.55268	-4.13405	-4.50382	0.73524
53.7688	-3.90639	-4.70364	-3.54741	-5.227	-4.95144	-5.37255	-4.61127	-5.62992	-3.67226	-4.21797	-4.58399	0.728636
54.2714	-3.94136	-4.79861	-3.64194	-5.34232	-5.06835	-5.44054	-4.70801	-5.67759	-3.78706	-4.3141	-4.67199	0.725081
54.7739	-3.99057	-4.88591	-3.74388	-5.44978	-5.17522	-5.5016	-4.79871	-5.72624	-3.90971	-4.40352	-4.75851	0.716761
55.2764	-4.03249	-4.98117	-3.84341	-5.56235	-5.28736	-5.57099	-4.89703	-5.78559	-4.04026	-4.50487	-4.85055	0.712557
55.7789	-4.08028	-5.08004	-3.95958	-5.67799	-5.4003	-5.64479	-5.00126	-5.83654	-4.16173	-4.60934	-4.94519	0.706753
56.2814	-4.13294	-5.17139	-4.07052	-5.78445	-5.50317	-5.71205	-5.09885	-5.89375	-4.29134	-4.7096	-5.03681	0.699381
56.7839	-4.17827	-5.27413	-4.18855	-5.90078	-5.61451	-5.79152	-5.2095	-5.95458	-4.42006	-4.82342	-5.13553	0.696285
57.2864	-4.23667	-5.36933	-4.31396	-6.00721	-5.71554	-5.86465	-5.3129	-6.00663	-4.5387	-4.9316	-5.22972	0.688379
57.7889	-4.28592	-5.4652	-4.43171	-6.11423	-5.81425	-5.93931	-5.41981	-6.0682	-4.66461	-5.04208	-5.32453	0.684304
58.2915	-4.34181	-5.56734	-4.56228	-6.22344	-5.9159	-6.02105	-5.53185	-6.12549	-4.7821	-5.16114	-5.42324	0.679592
58.794	-4.39993	-5.65857	-4.68696	-6.32065	-6.0035	-6.09273	-5.63437	-6.17808	-4.89145	-5.27046	-5.51367	0.672775
59.2965	-4.45149	-5.7585	-4.81213	-6.42553	-6.09621	-6.17356	-5.74751	-6.23933	-5.00579	-5.38798	-5.60981	0.670753
59.799	-4.51519	-5.85447	-4.94465	-6.52038	-6.18157	-6.25098	-5.85292	-6.29059	-5.10654	-5.50487	-5.70222	0.664086
60.3015	-4.56881	-5.94556	-5.06595	-6.61287	-6.25865	-6.32385	-5.95844	-6.34331	-5.20285	-5.614	-5.78943	0.660954
60.804	-4.63042	-6.04535	-5.19611	-6.70803	-6.3409	-6.40552	-6.06896	-6.39984	-5.30055	-5.73223	-5.88279	0.657789
61.3065	-4.69241	-6.1341	-5.32122	-6.79001	-6.40905	-6.47634	-6.1681	-6.44513	-5.38254	-5.84088	-5.96598	0.652197
61.809	-4.74949	-6.22752	-5.4413	-6.87855	-6.47861	-6.55162	-6.27595	-6.49713	-5.4644	-5.9475	-6.05121	0.651457
62.3116	-4.81811	-6.32139	-5.5687	-6.95823	-6.54589	-6.62723	-6.37639	-6.54624	-5.54343	-6.05797	-6.13636	0.646506
62.8141	-4.87644	-6.40605	-5.68311	-7.03372	-6.60148	-6.69347	-6.47417	-6.58781	-5.60788	-6.15468	-6.21188	0.644466
63.3166	-4.94411	-6.49971	-5.80209	-7.11311	-6.66383	-6.76839	-6.57718	-6.63805	-5.67594	-6.25491	-6.29373	0.643026
63.8191	-5.01031	-6.58425	-5.91752	-7.17925	-6.71562	-6.83423	-6.6677	-6.67994	-5.73701	-6.35046	-6.36763	0.639005
64.3216	-5.07309	-6.66808	-6.02316	-7.2514	-6.76545	-6.89935	-6.76523	-6.72118	-5.78734	-6.43467	-6.43889	0.639472
64.8241	-5.14605	-6.75596	-6.13539	-7.31666	-6.81897	-6.96889	-6.85613	-6.76895	-5.84326	-6.52429	-6.51346	0.636784
65.3266	-5.20819	-6.83166	-6.23415	-7.37661	-6.86049	-7.02705	-6.94194	-6.8065	-5.88878	-6.60194	-6.57773	0.635823
65.8291	-5.28006	-6.91385	-6.33293	-7.44209	-6.90929	-7.0928	-7.03316	-6.8503	-5.9289	-6.67527	-6.64586	0.636396
66.3317	-5.34795	-6.98984	-6.43007	-7.49493	-6.9536	-7.1542	-7.11111	-6.89518	-5.97414	-6.75092	-6.71019	0.634469
66.8342	-5.41329	-7.0591	-6.514	-7.55343	-6.99314	-7.21111	-7.19414	-6.93229	-6.00702	-6.81228	-6.76898	0.635788
67.3367	-5.48656	-7.13407	-6.60353	-7.60726	-7.04121	-7.27668	-7.27137	-6.97923	-6.04014	-6.87668	-6.83167	0.635955
67.8392	-5.54822	-7.19577	-6.68086	-7.65481	-7.079	-7.33242	-7.3412	-7.02093	-6.07577	-6.93696	-6.88659	0.635939
68.3417	-5.61922	-7.2593	-6.75425	-7.70914	-7.12195	-7.39394	-7.41652	-7.0605	-6.09926	-6.98678	-6.94209	0.637899
68.8442	-5.68358	-7.3202	-6.82847	-7.75138	-7.16582	-7.45718	-7.47821	-7.10868	-6.12779	-7.04314	-6.99644	0.638485
69.3467	-5.74598	-7.36946	-6.88784	-7.7983	-7.20134	-7.51335	-7.54315	-7.14757	-6.15493	-7.08938	-7.04513	0.63958
69.8492	-5.81376	-7.42446	-6.9516	-7.84226	-7.24606	-7.58006	-7.60332	-7.19072	-6.1725	-7.13305	-7.09578	0.641802
70.3518	-5.86936	-7.46779	-7.00584	-7.87853	-7.28208	-7.6398	-7.65401	-7.23714	-6.19811	-7.18107	-7.14137	0.642725
70.8543	-5.93367	-7.50785	-7.05285	-7.92205	-7.31764	-7.70111	-7.70997	-7.27423	-6.21823	-7.21698	-7.18546	0.644113
71.3568	-5.98897	-7.54912	-7.10315	-7.95374	-7.35696	-7.7682	-7.75197	-7.31958	-6.23314	-7.25779	-7.22826	0.646582
71.8593	-6.04294	-7.57617	-7.13855	-7.98846	-7.38415	-7.82561	-7.79491	-7.36086	-6.25652	-7.29637	-7.26645	0.646883
72.3618	-6.09976	-7.60719	-7.17679	-8.0213	-7.41732	-7.89141	-7.83385	-7.3964	-6.27101	-7.32604	-7.30411	0.64872
72.8643	-6.14407	-7.62983	-7.20903	-8.04451	-7.4437	-7.95282	-7.86117	-7.43955	-6.28522	-7.36333	-7.33732	0.650522
73.3668	-6.19617	-7.6438	-7.23142	-8.07433	-7.46284	-8.00965	-7.89332	-7.4724	-6.30549	-7.39138	-7.36808	0.650117
73.8693	-6.23696	-7.66118	-7.25895	-8.09184	-7.48667	-8.07329	-7.91156	-7.50464	-6.31489	-7.41715	-7.39571	0.652387
74.3719	-6.27682	-7.66354	-7.27266	-8.10942	-7.4964	-8.12511	-7.9286	-7.53935	-6.32816	-7.44717	-7.41872	0.652513
74.8744	-6.31679	-7.66582	-7.28696	-8.12494	-7.50692	-8.17965	-7.94269	-7.5611	-6.34266	-7.4647	-7.43922	0.652247
75.3769	-6.34402	-7.66368	-7.29882	-8.12773	-7.5135	-8.23159	-7.94344	-7.58626	-6.34605	-7.48615	-7.45412	0.653862
75.8794	-6.37795	-7.64849	-7.29865	-8.13486	-7.50726	-8.27222	-7.94846	-7.6062	-6.35547	-7.50415	-7.46537	0.652465
76.3819	-6.39859	-7.63754	-7.3043	-8.12801	-7.50521	-8.31757	-7.93982	-7.61468	-6.3601	-7.51164	-7.47174	0.652456
76.8844	-6.41876	-7.61377	-7.29783	-8.11682	-7.48983	-8.35	-7.92759	-7.62705	-6.35524	-7.52464	-7.47215	0.652197
77.3869	-6.43637	-7.58571	-7.2888	-8.10211	-7.46945	-8.37747	-7.91306	-7.62681	-6.35638	-7.52621	-7.46824	0.649944
77.8894	-6.44106	-7.55793	-7.28009	-8.07075	-7.44824	-8.4031	-7.88323	-7.61936	-6.34735	-7.52279	-7.45739	0.648858
78.392	-6.45082	-7.51516	-7.2572	-8.04053	-7.41071	-8.41172	-7.85627	-7.61207	-6.33221	-7.52074	-7.44074	0.646347
78.8945	-6.44492	-7.47562	-7.23888	-7.99473	-7.37489	-8.42023	-7.81533	-7.58788	-6.32103	-7.50321	-7.41767	0.642787
79.397	-6.43806	-7.42689	-7.20991	-7.94036	-7.32817	-8.41587	-7.76754	-7.56128	-6.29609	-7.48622	-7.38704	0.639167
79.8995	-6.42499	-7.36862	-7.17391	-7.88188	-7.27015	-8.39825	-7.71734	-7.52839	-6.269	-7.4627	-7.34952	0.634483
80.402	-6.39794	-7.31284	-7.13936	-7.80417	-7.21273	-8.37814	-7.6495	-7.47908	-6.24179	-7.42536	-7.30409	0.628355
80.9045	-6.37322	-7.24082	-7.08831	-7.72569	-7.13711	-8.33745	-7.58267	-7.43041	-6.19919	-7.39041	-7.25053	0.622155
81.407	-6.33001	-7.16757	-7.03857	-7.63167	-7.05811	-8.29023	-7.50185	-7.36883	-6.15745	-7.34124	-7.18855	0.615019
81.9095	-6.28487	-7.08856	-6.97939	-7.5262	-6.97102	-8.23168	-7.41121	-7.29549	-6.11	-7.2841	-7.11825	0.605881
82.4121	-6.23001	-6.99492	-6.90822	-7.41719	-6.86668	-8.15334	-7.31842	-7.22232	-6.04788	-7.22598	-7.03849	0.597862
82.9146	-6.16056	-6.90423	-6.83865	-7.28775	-6.76233	-8.07155	-7.20626	-7.13184	-5.98824	-7.15006	-6.95015	0.58771
83.4171	-6.0914	-6.79892	-6.75138	-7.15662	-6.64024	-7.9697	-7.09328	-7.03603	-5.91777	-7.07262	-6.8528	0.576569
83.9196	-6.00199	-6.68765	-6.66179	-7.01143	-6.50879	-7.85591	-6.96655	-6.93617	-5.83595	-6.98732	-6.74535	0.56705
84.4221	-5.91066	-6.57507	-6.56516	-6.85321	-6.3727	-7.73477	-6.82699	-6.81849	-5.75683	-6.8867	-6.63006	0.554162
84.9246	-5.80725	-6.44537	-6.4531	-6.69329	-6.21613	-7.59138	-6.68553	-6.70059	-5.66309	-6.7878	-6.50435	0.542818
85.4271	-5.68986	-6.31745	-6.34336	-6.51312	-6.05816	-7.4438	-6.52355	-6.57221	-5.56276	-6.67423	-6.36985	0.531821
85.9296	-5.57185	-6.17868	-6.21722	-6.3311	-5.88656	-7.28039	-6.35943	-6.42959	-5.46303	-6.55227	-6.22701	0.518121
86.4322	-5.43324	-6.02884	-6.08597	-6.13734	-5.70117	-7.10089	-6.18317	-6.28811	-5.34664	-6.42988	-6.07353	0.508127
86.9347	-5.2942	-5.88097	-5.95137	-5.92949	-5.51574	-6.9182	-5.99258	-6.13033	-5.22842	-6.28979	-5.91311	0.496443
87.4372	-5.14229	-5.71568	-5.79957	-5.72213	-5.31116	-6.7141	-5.80215	-5.96454	-5.10706	-6.1488	-5.74275	0.484931
87.9397	-4.97887	-5.54909	-5.65045	-5.49552	-5.10405	-6.50413	-5.59226	-5.79705	-4.96969	-6.00093	-5.5642	0.47719
88.4422	-4.81567	-5.3768	-5.48753	-5.26757	-4.89084	-6.28495	-5.38081	-5.61103	-4.83474	-5.83815	-5.37881	0.466841
88.9447	-4.63349	-5.18956	-5.31652	-5.0316	-4.66236	-6.04769	-5.16105	-5.42372	-4.69259	-5.6785	-5.18371	0.460188
89.4472	-4.45428	-5.00643	-5.14576	-4.78214	-4.43868	-5.81143	-4.92761	-5.22935	-4.53806	-5.50533	-4.98391	0.455103
89.9497	-4.26315	-4.80905	-4.95731	-4.5373	-4.2016	-5.55905	-4.69836	-5.01957	-4.38885	-5.32508	-4.77593	0.448924
90.4523	-4.06494	-4.60713	-4.77156	-4.27686	-3.96118	-5.3	-4.45307	-4.81331	-4.22908	-5.14686	-4.5624	0.448192
90.9548	-3.86923	-4.40645	-4.57652	-4.01808	-3.72393	-5.04084	-4.20882	-4.59499	-4.06288	-4.95285	-4.34546	0.446049
91.4573	-3.65786	-4.1906	-4.37178	-3.75798	-3.47314	-4.76567	-3.96233	-4.36913	-3.90297	-4.76106	-4.12125	0.44638
91.9598	-3.45425	-3.98109	-4.17218	-3.48792	-3.23112	-4.49588	-3.70495	-4.148	-3.73105	-4.56606	-3.89725	0.450097
92.4623	-3.24091	-3.76501	-3.95744	-3.22928	-2.985	-4.2196	-3.45757	-3.91297	-3.56013	-4.35955	-3.66875	0.451295
92.9648	-3.02646	-3.54319	-3.74655	-2.96144	-2.73562	-3.93749	-3.19959	-3.68043	-3.39478	-4.16131	-3.43869	0.457801
93.4673	-2.81779	-3.33093	-3.53351	-2.70036	-2.49909	-3.66545	-2.94665	-3.45009	-3.21882	-3.9542	-3.21169	0.462666
93.9698	-2.5983	-3.10786	-3.31144	-2.44647	-2.25453	-3.38358	-2.69897	-3.20924	-3.05142	-3.7453	-2.98071	0.467622
94.4724	-2.39254	-2.89301	-3.10046	-2.18767	-2.02166	-3.11089	-2.44447	-2.97956	-2.88739	-3.54486	-2.75625	0.476598
94.9749	-2.18044	-2.68211	-2.8798	-1.94762	-1.79629	-2.84396	-2.20643	-2.74806	-2.71696	-3.33414	-2.53358	0.48045
95.4774	-1.97463	-2.46612	-2.66492	-1.70532	-1.56903	-2.57365	-1.96405	-2.51482	-2.56084	-3.13268	-2.31261	0.488569
95.9799	-1.77846	-2.2669	-2.45662	-1.47444	-1.36253	-2.32233	-1.73081	-2.29722	-2.40509	-2.93494	-2.10293	0.495351
96.4824	-1.57741	-2.06419	-2.24168	-1.25832	-1.15576	-2.07008	-1.51008	-2.07528	-2.24928	-2.73232	-1.89344	0.498823
96.9849	-1.39599	-1.86995	-2.0436	-1.04113	-0.960984	-1.82879	-1.28627	-1.86292	-2.11054	-2.54607	-1.69462	0.507499
97.4874	-1.2113	-1.68972	-1.84288	-0.847548	-0.78368	-1.60457	-1.0839	-1.66463	-1.96949	-2.35777	-1.50555	0.510205
97.9899	-1.03941	-1.50595	-1.64937	-0.657367	-0.60552	-1.37971	-0.883294	-1.46338	-1.83562	-2.17505	-1.31947	0.514582
98.4925	-0.880386	-1.34429	-1.47281	-0.481118	-0.452482	-1.18057	-0.69491	-1.28314	-1.71936	-2.01049	-1.15196	0.520568
98.995	-0.718636	-1.17294	-1.28667	-0.306302	-0.2941	-0.972533	-0.504219	-1.09366	-1.59372	-1.83432	-0.977711	0.523845
99.4975	-0.562725	-1.01732	-1.10531	-0.165999	-0.15277	-0.785426	-0.350844	-0.929867	-1.47816	-1.66489	-0.82133	0.520662
100	-0.457925	-0.994144	-1.01644	-0.164217	-0.132619	-0.756175	-0.348304	-0.919148	-1.44794	-1.60449	-0.784141	0.509448

## Sheet: M1b_RightLeg_NW
StancePhase	NDevR_Meas1	NDevR_Meas2	NDevR_Meas3	NDevR_Meas4	NDevR_Meas5	NDevR_Meas6	NDevR_Meas7	NDevR_Meas8	NDevR_Meas9	NDevR_Meas10	NDevR_Mean	NDevR_SD
0	-2.31254	-2.52533	-2.33203	-2.51309	-2.45079	-2.53225	-2.16106	-2.42416	-2.31102	-2.50836	-2.40706	0.123682
0.502513	-2.29325	-2.47409	-2.31027	-2.48699	-2.43211	-2.49333	-2.10438	-2.37777	-2.27742	-2.47695	-2.37266	0.126316
1.00503	-2.24452	-2.42023	-2.26055	-2.46762	-2.41093	-2.45116	-2.05854	-2.34008	-2.23773	-2.42762	-2.3319	0.13006
1.50754	-2.2098	-2.36085	-2.22186	-2.43328	-2.38041	-2.4012	-2.00214	-2.28921	-2.19222	-2.38075	-2.28717	0.132389
2.01005	-2.16047	-2.31316	-2.17753	-2.40771	-2.36052	-2.36161	-1.95767	-2.24408	-2.15778	-2.34077	-2.24813	0.137033
2.51256	-2.11767	-2.25417	-2.12302	-2.3721	-2.32749	-2.30904	-1.90717	-2.19776	-2.11488	-2.28593	-2.20092	0.138954
3.01508	-2.07071	-2.1981	-2.07802	-2.33028	-2.29539	-2.25751	-1.85485	-2.13938	-2.06908	-2.23839	-2.15317	0.141605
3.51759	-2.01551	-2.14834	-2.01739	-2.29418	-2.26726	-2.21024	-1.81332	-2.09175	-2.03414	-2.18938	-2.10815	0.144549
4.0201	-1.97045	-2.08622	-1.96111	-2.24017	-2.22465	-2.14868	-1.75859	-2.03492	-1.98758	-2.12941	-2.05418	0.144192
4.52261	-1.90959	-2.03684	-1.90437	-2.1929	-2.19256	-2.0979	-1.71591	-1.97376	-1.94488	-2.08085	-2.00496	0.146543
5.02513	-1.8579	-1.98138	-1.83536	-2.13663	-2.15237	-2.03941	-1.66903	-1.92203	-1.9093	-2.02162	-1.9525	0.146379
5.52764	-1.80045	-1.92289	-1.77794	-2.07132	-2.10736	-1.97641	-1.61778	-1.85642	-1.8615	-1.96051	-1.89526	0.145291
6.03015	-1.73723	-1.87541	-1.70781	-2.01287	-2.07153	-1.92322	-1.57793	-1.7956	-1.82312	-1.90708	-1.84318	0.147211
6.53266	-1.68348	-1.81445	-1.63906	-1.93645	-2.0207	-1.85569	-1.52382	-1.7381	-1.78601	-1.83883	-1.78366	0.145011
7.03518	-1.61417	-1.7624	-1.57475	-1.86586	-1.97716	-1.79635	-1.47934	-1.66812	-1.73894	-1.77793	-1.7255	0.145811
7.53769	-1.55568	-1.70994	-1.49636	-1.78914	-1.93166	-1.7363	-1.4316	-1.60995	-1.70441	-1.71558	-1.66806	0.147397
8.0402	-1.48969	-1.64849	-1.42973	-1.7023	-1.87577	-1.66718	-1.37636	-1.54746	-1.66496	-1.64212	-1.60441	0.146482
8.54271	-1.42042	-1.6003	-1.35394	-1.6249	-1.83155	-1.61158	-1.33269	-1.4798	-1.62033	-1.58036	-1.54559	0.150651
9.04523	-1.35971	-1.54073	-1.27584	-1.53135	-1.77465	-1.54518	-1.27427	-1.42573	-1.58843	-1.50821	-1.48241	0.153229
9.54774	-1.28429	-1.4848	-1.20658	-1.44395	-1.72003	-1.48321	-1.22337	-1.36165	-1.54681	-1.43477	-1.41895	0.156739
10.0503	-1.2216	-1.43513	-1.12307	-1.35459	-1.67039	-1.42861	-1.17115	-1.30231	-1.5064	-1.37024	-1.35835	0.164153
10.5528	-1.15049	-1.37329	-1.05108	-1.25517	-1.60755	-1.36304	-1.1095	-1.25222	-1.47604	-1.29207	-1.29305	0.169772
11.0553	-1.07957	-1.32501	-0.975616	-1.16817	-1.55714	-1.31247	-1.06061	-1.19127	-1.43383	-1.22317	-1.23269	0.178178
11.5578	-1.01702	-1.27077	-0.895705	-1.06759	-1.49995	-1.25753	-0.998216	-1.14325	-1.39923	-1.15498	-1.17042	0.188209
12.0603	-0.941826	-1.21471	-0.829799	-0.973518	-1.44017	-1.20249	-0.942525	-1.09615	-1.3697	-1.07787	-1.10888	0.197388
12.5628	-0.881751	-1.1707	-0.75216	-0.881823	-1.39179	-1.16149	-0.888897	-1.04283	-1.32935	-1.01535	-1.05161	0.209321
13.0653	-0.812875	-1.1141	-0.685702	-0.780417	-1.33051	-1.10996	-0.825358	-1.00514	-1.3014	-0.945	-0.991046	0.221097
13.5678	-0.74783	-1.06823	-0.622344	-0.694203	-1.2797	-1.07147	-0.776429	-0.960137	-1.2725	-0.876193	-0.936904	0.233112
14.0704	-0.690375	-1.02282	-0.552842	-0.597331	-1.22945	-1.03568	-0.716082	-0.91718	-1.23677	-0.819287	-0.881782	0.246944
14.5729	-0.622156	-0.969909	-0.500698	-0.507047	-1.17199	-0.994601	-0.661585	-0.886168	-1.21537	-0.75122	-0.828074	0.259435
15.0754	-0.570283	-0.931677	-0.43981	-0.423067	-1.12968	-0.970277	-0.612255	-0.84387	-1.18735	-0.695227	-0.78035	0.273645
15.5779	-0.508615	-0.882648	-0.387722	-0.329315	-1.07736	-0.936933	-0.552305	-0.811934	-1.15832	-0.64231	-0.728747	0.28731
16.0804	-0.453607	-0.838696	-0.344181	-0.252134	-1.03101	-0.910352	-0.507804	-0.78365	-1.14208	-0.582586	-0.68461	0.300323
16.5829	-0.404484	-0.801322	-0.292508	-0.166298	-0.992326	-0.891632	-0.453671	-0.746226	-1.1153	-0.539651	-0.640342	0.315536
17.0854	-0.346258	-0.752173	-0.259111	-0.085565	-0.943134	-0.862302	-0.40381	-0.723593	-1.09376	-0.490399	-0.596011	0.327338
17.5879	-0.30475	-0.717126	-0.220158	-0.0136306	-0.909352	-0.847941	-0.361713	-0.695419	-1.08047	-0.444248	-0.559481	0.341687
18.0905	-0.252398	-0.675517	-0.186076	0.0690488	-0.870465	-0.82753	-0.308286	-0.665261	-1.05557	-0.41123	-0.518329	0.355316
18.593	-0.209192	-0.632273	-0.164573	0.1351	-0.831462	-0.805878	-0.270673	-0.648244	-1.04118	-0.367803	-0.483618	0.365694
19.0955	-0.169869	-0.600522	-0.133097	0.208144	-0.805449	-0.795564	-0.225528	-0.619725	-1.02873	-0.337299	-0.450764	0.381123
19.598	-0.123344	-0.555432	-0.118396	0.278105	-0.767693	-0.771649	-0.183116	-0.597991	-1.00684	-0.310173	-0.415653	0.390621
20.1005	-0.0934794	-0.520967	-0.101287	0.337093	-0.742101	-0.757732	-0.151145	-0.582336	-0.998436	-0.27643	-0.388682	0.401859
20.603	-0.0520221	-0.485831	-0.0840115	0.407565	-0.71733	-0.742195	-0.107648	-0.555143	-0.985511	-0.259577	-0.35817	0.415377
21.1055	-0.021979	-0.442791	-0.0816107	0.461697	-0.686212	-0.717837	-0.0801448	-0.541019	-0.967943	-0.236084	-0.331392	0.421125
21.608	0.0064132	-0.413838	-0.0678919	0.52082	-0.670535	-0.706203	-0.0474712	-0.523702	-0.963762	-0.215489	-0.308166	0.434311
22.1106	0.0400443	-0.37303	-0.0674122	0.578811	-0.644361	-0.681458	-0.0158391	-0.500721	-0.949957	-0.207587	-0.282151	0.442254
22.6131	0.0577916	-0.337167	-0.0676595	0.623656	-0.624389	-0.660235	0.00319549	-0.491683	-0.9377	-0.188711	-0.26229	0.447836
23.1156	0.0878406	-0.306939	-0.0624961	0.680163	-0.611017	-0.643018	0.0340581	-0.472222	-0.935621	-0.182299	-0.241155	0.460252
23.6181	0.104798	-0.264464	-0.0729502	0.720704	-0.586427	-0.612151	0.0496946	-0.456192	-0.921391	-0.17855	-0.221693	0.462389
24.1206	0.122651	-0.235944	-0.0717705	0.763758	-0.576452	-0.593487	0.0685952	-0.449165	-0.914707	-0.167558	-0.205408	0.47058
24.6231	0.143837	-0.20004	-0.0789664	0.807382	-0.559643	-0.565881	0.0888289	-0.429856	-0.912634	-0.172765	-0.187974	0.477761
25.1256	0.150525	-0.162699	-0.0900084	0.835768	-0.541877	-0.535266	0.095279	-0.422105	-0.899062	-0.170478	-0.173992	0.478165
25.6281	0.17003	-0.136589	-0.0910522	0.875547	-0.535357	-0.514127	0.114184	-0.414828	-0.897318	-0.170327	-0.159984	0.487253
26.1307	0.175259	-0.0970087	-0.107229	0.900065	-0.51549	-0.478113	0.119623	-0.399624	-0.893616	-0.181881	-0.147801	0.487995
26.6332	0.184075	-0.0687111	-0.113047	0.924496	-0.506611	-0.451724	0.126839	-0.399353	-0.882051	-0.181482	-0.136757	0.49061
27.1357	0.194433	-0.0396851	-0.122164	0.951171	-0.496474	-0.423163	0.138206	-0.391316	-0.883793	-0.192549	-0.126533	0.496081
27.6382	0.192355	-0.00365472	-0.138603	0.960834	-0.478817	-0.386308	0.135339	-0.383915	-0.87761	-0.20515	-0.118553	0.493893
28.1407	0.203603	0.0173508	-0.142193	0.981233	-0.475032	-0.363033	0.145591	-0.388466	-0.869266	-0.209521	-0.109973	0.498099
28.6432	0.200194	0.0494752	-0.159732	0.987321	-0.459065	-0.327629	0.144812	-0.381129	-0.872522	-0.22903	-0.104731	0.497909
29.1457	0.203391	0.0747706	-0.169898	0.990537	-0.448433	-0.297937	0.14454	-0.383256	-0.86396	-0.240066	-0.0990312	0.496724
29.6482	0.206739	0.0931564	-0.178617	0.997462	-0.442777	-0.274244	0.151369	-0.389395	-0.859583	-0.25238	-0.0948268	0.498521
30.1508	0.200399	0.121793	-0.197972	0.985947	-0.425008	-0.239697	0.14397	-0.385569	-0.862337	-0.275507	-0.0933981	0.495093
30.6533	0.207777	0.133931	-0.203371	0.984374	-0.421064	-0.220954	0.149975	-0.396231	-0.852412	-0.285972	-0.0903946	0.494833
31.1558	0.200598	0.151414	-0.220607	0.970225	-0.409088	-0.196619	0.147445	-0.401699	-0.852096	-0.307202	-0.091763	0.491994
31.6583	0.202729	0.166996	-0.234534	0.951449	-0.395928	-0.173987	0.143683	-0.404308	-0.852787	-0.329292	-0.0925979	0.4888
32.1608	0.203369	0.168443	-0.24275	0.939175	-0.393206	-0.165447	0.149216	-0.42037	-0.843193	-0.342624	-0.0947386	0.486516
32.6633	0.196834	0.180284	-0.264149	0.909606	-0.37669	-0.146856	0.140112	-0.425071	-0.846379	-0.370488	-0.10028	0.481345
33.1658	0.203553	0.177043	-0.272096	0.89131	-0.371209	-0.143667	0.143562	-0.435962	-0.844335	-0.389404	-0.104121	0.479175
33.6683	0.19557	0.172032	-0.288831	0.865122	-0.363879	-0.142958	0.140334	-0.453711	-0.837094	-0.409193	-0.112261	0.473783
34.1709	0.198774	0.170821	-0.306806	0.834899	-0.349365	-0.139321	0.133373	-0.459779	-0.842809	-0.439375	-0.119959	0.470225
34.6734	0.198306	0.152383	-0.315531	0.815431	-0.348791	-0.153837	0.136965	-0.478804	-0.838513	-0.456692	-0.128908	0.467364
35.1759	0.192796	0.14379	-0.338825	0.780877	-0.336079	-0.159635	0.125274	-0.495502	-0.835586	-0.484569	-0.140746	0.461517
35.6784	0.199246	0.126752	-0.350598	0.758188	-0.329586	-0.174851	0.124546	-0.506077	-0.842778	-0.513212	-0.150837	0.460737
36.1809	0.190717	0.103087	-0.367374	0.731172	-0.328298	-0.197537	0.11885	-0.530857	-0.837878	-0.533185	-0.16513	0.456187
36.6834	0.19453	0.0896414	-0.389899	0.69873	-0.315899	-0.210814	0.106867	-0.545624	-0.840835	-0.567743	-0.178105	0.453579
37.1859	0.192143	0.0605033	-0.400642	0.67877	-0.318517	-0.240248	0.106387	-0.563003	-0.848852	-0.593588	-0.192705	0.453484
37.6884	0.186574	0.0386976	-0.42599	0.64391	-0.313954	-0.262845	0.0904225	-0.589658	-0.846022	-0.620602	-0.209947	0.449203
38.191	0.191007	0.0164145	-0.442917	0.619155	-0.310122	-0.286274	0.0836905	-0.603609	-0.855959	-0.658268	-0.224688	0.450542
38.6935	0.180208	-0.0168895	-0.460623	0.591896	-0.318089	-0.320913	0.0739931	-0.628028	-0.865029	-0.683504	-0.244698	0.449199
39.196	0.182305	-0.0369708	-0.487996	0.556525	-0.314004	-0.342653	0.0558361	-0.652907	-0.867621	-0.719658	-0.262714	0.448251
39.6985	0.175539	-0.0690896	-0.50217	0.533909	-0.323214	-0.376515	0.0500778	-0.668548	-0.885182	-0.756943	-0.282214	0.45075
40.201	0.167309	-0.0990914	-0.529457	0.496078	-0.332041	-0.408389	0.0292874	-0.697958	-0.89665	-0.786029	-0.305694	0.449271
40.7035	0.16667	-0.122555	-0.55207	0.465764	-0.336075	-0.433866	0.0160684	-0.71907	-0.908153	-0.82998	-0.325327	0.451941
41.206	0.150796	-0.159861	-0.570972	0.434392	-0.355874	-0.473111	0.00228569	-0.738819	-0.933643	-0.865573	-0.351038	0.453133
41.7085	0.14799	-0.184522	-0.602222	0.392232	-0.365062	-0.49982	-0.0215276	-0.769451	-0.94986	-0.902637	-0.375488	0.454013
42.2111	0.13389	-0.215568	-0.619849	0.362703	-0.382543	-0.532847	-0.0319125	-0.786976	-0.973124	-0.950435	-0.399666	0.457498
42.7136	0.120218	-0.250592	-0.647491	0.318092	-0.405915	-0.569752	-0.0559604	-0.811674	-1.00631	-0.985991	-0.429538	0.458115
43.2161	0.111731	-0.273896	-0.674304	0.278506	-0.419266	-0.594942	-0.073632	-0.83945	-1.02974	-1.03239	-0.454738	0.46163
43.7186	0.0887312	-0.311111	-0.69297	0.239741	-0.447963	-0.633763	-0.088695	-0.855368	-1.06575	-1.07971	-0.484685	0.46387
44.2211	0.0790199	-0.339197	-0.725117	0.18851	-0.468681	-0.663281	-0.114213	-0.883681	-1.1054	-1.11861	-0.515065	0.466244
44.7236	0.056339	-0.36681	-0.74421	0.150422	-0.489677	-0.69199	-0.124669	-0.905871	-1.1375	-1.17174	-0.54257	0.470463
45.2261	0.0364438	-0.403663	-0.768878	0.0990601	-0.520222	-0.729352	-0.146065	-0.922804	-1.18474	-1.21581	-0.575603	0.472506
45.7286	0.0196581	-0.426204	-0.79615	0.0517748	-0.536417	-0.751874	-0.161501	-0.951543	-1.22867	-1.26037	-0.604129	0.477445
46.2312	-0.0100891	-0.459626	-0.811052	0.00911144	-0.562951	-0.78431	-0.170343	-0.967635	-1.26927	-1.31417	-0.634034	0.481289
46.7337	-0.0262666	-0.489192	-0.838437	-0.0450179	-0.584788	-0.811822	-0.189102	-0.987228	-1.32381	-1.3542	-0.664987	0.485419
47.2362	-0.0563074	-0.511281	-0.853607	-0.0833264	-0.597988	-0.830579	-0.191016	-1.01235	-1.36888	-1.40291	-0.690825	0.491999
47.7387	-0.0808027	-0.54538	-0.868185	-0.130045	-0.621725	-0.859574	-0.200523	-1.02376	-1.41538	-1.45005	-0.719542	0.496303
48.2412	-0.103738	-0.565185	-0.887165	-0.171154	-0.629602	-0.872498	-0.204487	-1.04533	-1.47073	-1.48611	-0.7436	0.50342
48.7437	-0.136996	-0.589885	-0.889429	-0.201555	-0.640469	-0.888025	-0.197985	-1.06313	-1.51237	-1.53304	-0.765289	0.510718
49.2462	-0.155911	-0.616179	-0.900648	-0.240165	-0.650884	-0.902671	-0.200749	-1.07178	-1.55914	-1.56772	-0.786585	0.516593
49.7487	-0.188231	-0.629061	-0.900754	-0.259269	-0.645572	-0.901367	-0.185565	-1.09186	-1.60695	-1.59935	-0.800798	0.526306
50.2513	-0.211521	-0.653538	-0.893576	-0.280828	-0.649186	-0.908705	-0.174902	-1.09978	-1.63967	-1.63661	-0.814832	0.533749
50.7538	-0.233953	-0.666398	-0.892213	-0.295255	-0.638503	-0.901775	-0.160062	-1.10634	-1.67939	-1.65687	-0.823077	0.541969
51.2563	-0.263188	-0.67676	-0.871958	-0.293546	-0.622408	-0.889493	-0.132233	-1.11937	-1.71192	-1.68242	-0.826329	0.553354
51.7588	-0.277148	-0.693505	-0.857294	-0.297819	-0.61013	-0.880971	-0.114419	-1.11644	-1.73139	-1.70365	-0.828277	0.560657
52.2613	-0.303319	-0.6937	-0.835029	-0.281377	-0.579065	-0.853595	-0.0799499	-1.11956	-1.75795	-1.71143	-0.821499	0.571959
52.7638	-0.31692	-0.702514	-0.800955	-0.264253	-0.554775	-0.832488	-0.0491715	-1.12044	-1.77089	-1.72819	-0.81406	0.583067
53.2663	-0.33005	-0.705174	-0.775016	-0.242594	-0.523239	-0.803361	-0.01821	-1.10808	-1.77598	-1.73183	-0.801353	0.59111
53.7688	-0.346196	-0.699058	-0.731342	-0.204216	-0.481917	-0.763414	0.0255341	-1.10582	-1.78671	-1.73199	-0.782512	0.604839
54.2714	-0.34656	-0.703681	-0.690853	-0.174654	-0.450947	-0.732217	0.0565383	-1.09313	-1.78083	-1.73847	-0.76548	0.614156
54.7739	-0.358152	-0.693522	-0.648739	-0.12845	-0.404801	-0.684206	0.100902	-1.0755	-1.77426	-1.72933	-0.739606	0.624848
55.2764	-0.355013	-0.688674	-0.593229	-0.082949	-0.363599	-0.639058	0.141356	-1.067	-1.77043	-1.72749	-0.714609	0.638589
55.7789	-0.353299	-0.686017	-0.549363	-0.0388242	-0.324406	-0.593783	0.177549	-1.04397	-1.75053	-1.72416	-0.68868	0.647408
56.2814	-0.352846	-0.67158	-0.492487	0.0200887	-0.272816	-0.534095	0.225942	-1.02576	-1.73658	-1.71035	-0.655047	0.660933
56.7839	-0.338541	-0.67082	-0.437719	0.0668056	-0.234499	-0.485511	0.259514	-1.01042	-1.72071	-1.70889	-0.628078	0.672968
57.2864	-0.336467	-0.660611	-0.388657	0.125958	-0.1862	-0.425226	0.303336	-0.981906	-1.69209	-1.69757	-0.593943	0.683568
57.7889	-0.31959	-0.651012	-0.326637	0.183978	-0.137821	-0.363143	0.34377	-0.964666	-1.67342	-1.68584	-0.559438	0.697519
58.2915	-0.307527	-0.650615	-0.278816	0.236098	-0.0984154	-0.308603	0.37635	-0.941704	-1.64741	-1.68326	-0.530391	0.708591
58.794	-0.295883	-0.636827	-0.223772	0.302093	-0.0449965	-0.238952	0.421033	-0.91216	-1.61404	-1.66736	-0.491086	0.720833
59.2965	-0.273258	-0.635206	-0.16894	0.354147	-0.00351808	-0.180154	0.450037	-0.894517	-1.59121	-1.66069	-0.460332	0.733189
59.799	-0.263874	-0.630173	-0.125771	0.415254	0.0414932	-0.117139	0.486769	-0.86457	-1.55662	-1.65397	-0.42686	0.744718
60.3015	-0.240002	-0.619646	-0.0703565	0.475822	0.0923686	-0.0475672	0.521573	-0.837196	-1.52124	-1.63769	-0.388393	0.756038
60.804	-0.224213	-0.622377	-0.0291784	0.52695	0.129662	0.00899554	0.545933	-0.816482	-1.49389	-1.6343	-0.360889	0.767242
61.3065	-0.207833	-0.612283	0.0138517	0.591447	0.179834	0.0788599	0.582766	-0.782166	-1.45278	-1.62106	-0.322936	0.77843
61.809	-0.183482	-0.609662	0.0598409	0.641312	0.222213	0.141497	0.604216	-0.758185	-1.41737	-1.60705	-0.290667	0.787133
62.3116	-0.172854	-0.609984	0.0905784	0.697273	0.260907	0.200845	0.631379	-0.732371	-1.38518	-1.60145	-0.262086	0.798349
62.8141	-0.148095	-0.599512	0.132924	0.753963	0.310035	0.271131	0.658836	-0.697813	-1.34039	-1.5815	-0.224042	0.806498
63.3166	-0.13412	-0.603061	0.163722	0.798521	0.343813	0.326584	0.674189	-0.676641	-1.30618	-1.56956	-0.198274	0.813761
63.8191	-0.117936	-0.59671	0.192051	0.856202	0.386357	0.391211	0.702716	-0.645987	-1.26935	-1.55628	-0.165773	0.82407
64.3216	-0.0963189	-0.59101	0.227483	0.899505	0.426796	0.454286	0.717183	-0.615598	-1.224	-1.53216	-0.133383	0.827918
64.8241	-0.0876723	-0.593425	0.246676	0.946313	0.456798	0.507241	0.735807	-0.595639	-1.19133	-1.51979	-0.109502	0.835828
65.3266	-0.0646854	-0.581509	0.276656	0.995642	0.499291	0.572995	0.757569	-0.563024	-1.15056	-1.49669	-0.0754326	0.842331
65.8291	-0.0539363	-0.580696	0.299749	1.03095	0.527704	0.624827	0.766468	-0.539807	-1.10728	-1.47215	-0.0504171	0.84383
66.3317	-0.0384551	-0.574475	0.316835	1.07929	0.558553	0.678901	0.789451	-0.519436	-1.07543	-1.4558	-0.0240568	0.851977
66.8342	-0.0193396	-0.561372	0.344907	1.11433	0.593279	0.736622	0.800522	-0.489297	-1.03182	-1.42507	0.00627628	0.852845
67.3367	-0.0113164	-0.559324	0.357526	1.15055	0.61288	0.778471	0.814309	-0.473689	-0.992284	-1.40268	0.0274442	0.854938
67.8392	0.0115093	-0.542213	0.37907	1.19133	0.644264	0.831199	0.834057	-0.452357	-0.960128	-1.37958	0.0557156	0.860063
68.3417	0.0214231	-0.530696	0.398987	1.21672	0.665947	0.873	0.840214	-0.429144	-0.91559	-1.34634	0.0794526	0.85669
68.8442	0.0386944	-0.519546	0.409689	1.25479	0.683273	0.908749	0.860539	-0.4195	-0.880989	-1.32593	0.100976	0.859924
69.3467	0.0577552	-0.495793	0.433902	1.28093	0.709842	0.952002	0.870728	-0.398864	-0.848135	-1.29589	0.126648	0.859192
69.8492	0.0676641	-0.484244	0.444564	1.3057	0.720093	0.976613	0.881401	-0.385913	-0.805688	-1.26562	0.145457	0.854985
70.3518	0.09211	-0.461049	0.460903	1.33672	0.739074	1.00755	0.900048	-0.380109	-0.77699	-1.24497	0.167328	0.856993
70.8543	0.102737	-0.43774	0.480465	1.35097	0.755072	1.03283	0.904138	-0.363915	-0.744295	-1.21127	0.186899	0.85093
71.3568	0.122529	-0.421645	0.487737	1.3768	0.76094	1.04491	0.921676	-0.362247	-0.707558	-1.18745	0.203568	0.848142
71.8593	0.141507	-0.391034	0.508888	1.39193	0.779435	1.06669	0.93072	-0.358728	-0.685284	-1.16444	0.221968	0.846069
72.3618	0.152752	-0.372045	0.51876	1.40274	0.783814	1.071	0.937581	-0.350983	-0.65449	-1.13275	0.235638	0.837883
72.8643	0.177208	-0.348065	0.529501	1.42097	0.791646	1.07557	0.953733	-0.358641	-0.626523	-1.11552	0.249988	0.835719
73.3668	0.186568	-0.318719	0.547022	1.4212	0.803416	1.08092	0.954046	-0.357094	-0.610383	-1.0901	0.261687	0.82886
73.8693	0.206073	-0.302118	0.549417	1.43145	0.800807	1.06865	0.965969	-0.360291	-0.5836	-1.066	0.271036	0.821462
74.3719	0.221552	-0.272439	0.563838	1.43243	0.810672	1.06613	0.970343	-0.373568	-0.566158	-1.05311	0.279969	0.817432
74.8744	0.230354	-0.25145	0.569541	1.42628	0.810719	1.05099	0.969018	-0.375522	-0.555258	-1.02858	0.284609	0.807814
75.3769	0.250118	-0.233674	0.570461	1.42863	0.807057	1.02988	0.977222	-0.39	-0.534618	-1.01555	0.288952	0.801724
75.8794	0.253256	-0.207078	0.580353	1.41242	0.812174	1.01558	0.967947	-0.40562	-0.527933	-1.00475	0.289635	0.794467
76.3819	0.266681	-0.19701	0.57307	1.40471	0.800412	0.982702	0.967573	-0.414033	-0.521372	-0.986653	0.287608	0.784833
76.8844	0.272331	-0.179373	0.574158	1.38973	0.796872	0.957021	0.960298	-0.437942	-0.509059	-0.984438	0.28396	0.77847
77.3869	0.272066	-0.166968	0.569346	1.36538	0.788521	0.925673	0.943659	-0.454506	-0.512626	-0.975174	0.275537	0.768879
77.8894	0.27985	-0.166644	0.554066	1.35072	0.768747	0.8827	0.936382	-0.472257	-0.510785	-0.968455	0.265433	0.760245
78.392	0.269752	-0.157027	0.54867	1.31761	0.759462	0.850378	0.910444	-0.502336	-0.50963	-0.97397	0.251336	0.752211
78.8945	0.269919	-0.164864	0.525442	1.2912	0.73339	0.801765	0.890684	-0.521087	-0.523358	-0.968738	0.233435	0.742092
79.397	0.259019	-0.172461	0.506014	1.25939	0.70873	0.755582	0.865143	-0.550029	-0.528461	-0.975935	0.212699	0.73352
79.8995	0.2437	-0.180402	0.484099	1.21557	0.68473	0.711174	0.827236	-0.583766	-0.541436	-0.986075	0.187483	0.724003
80.402	0.233908	-0.205901	0.447291	1.18162	0.643825	0.651387	0.798622	-0.608768	-0.565314	-0.989731	0.158693	0.713981
80.9045	0.206267	-0.222669	0.420641	1.12891	0.612796	0.603091	0.750909	-0.649654	-0.580159	-1.01003	0.12601	0.704479
81.407	0.189298	-0.252976	0.37767	1.08028	0.568823	0.543552	0.706653	-0.686983	-0.608646	-1.02392	0.0893752	0.694324
81.9095	0.158963	-0.289606	0.334026	1.02773	0.519426	0.480387	0.657961	-0.72354	-0.641883	-1.04111	0.0482354	0.683667
82.4121	0.126357	-0.321138	0.29193	0.960724	0.476266	0.425018	0.594429	-0.775607	-0.668656	-1.07105	0.00382688	0.673614
82.9146	0.0969935	-0.371928	0.232301	0.903531	0.414692	0.352723	0.540285	-0.818667	-0.712253	-1.09081	-0.0453132	0.662756
83.4171	0.0506146	-0.416773	0.182299	0.82801	0.360535	0.288989	0.467831	-0.870448	-0.754325	-1.12353	-0.0986793	0.651416
83.9196	0.0152808	-0.468991	0.119101	0.754213	0.300246	0.219996	0.397171	-0.931343	-0.795191	-1.15952	-0.154904	0.641506
84.4221	-0.0350082	-0.533281	0.0507843	0.678494	0.229105	0.140795	0.324884	-0.983114	-0.852844	-1.18952	-0.216971	0.629327
84.9246	-0.0849183	-0.588581	-0.0122868	0.586882	0.168479	0.0724395	0.237287	-1.05007	-0.903905	-1.2364	-0.281107	0.618809
85.4271	-0.133388	-0.660778	-0.0939661	0.505646	0.0919236	-0.0116524	0.16047	-1.11656	-0.959864	-1.27705	-0.349522	0.608323
85.9296	-0.196825	-0.730805	-0.167486	0.40815	0.0187467	-0.0923521	0.0681115	-1.17897	-1.02865	-1.32116	-0.422124	0.595599
86.4322	-0.248384	-0.800048	-0.249677	0.311539	-0.0525846	-0.17139	-0.022826	-1.25675	-1.08765	-1.37775	-0.495552	0.586771
86.9347	-0.315136	-0.883828	-0.340288	0.216751	-0.137804	-0.264578	-0.111353	-1.32561	-1.15641	-1.42389	-0.574215	0.574398
87.4372	-0.378003	-0.95607	-0.421576	0.106981	-0.210482	-0.345771	-0.214107	-1.3979	-1.2309	-1.48229	-0.653012	0.563522
87.9397	-0.440269	-1.03863	-0.519281	0.00967094	-0.293018	-0.437563	-0.30384	-1.47926	-1.29494	-1.54273	-0.733985	0.554748
88.4422	-0.514054	-1.12251	-0.609252	-0.0997083	-0.376437	-0.531256	-0.404767	-1.54791	-1.37103	-1.59579	-0.817272	0.541208
88.9447	-0.574433	-1.19703	-0.700517	-0.207595	-0.449942	-0.616438	-0.503437	-1.62606	-1.44434	-1.66343	-0.898322	0.533326
89.4472	-0.648643	-1.28447	-0.800419	-0.308722	-0.536426	-0.716264	-0.594511	-1.70296	-1.50888	-1.72228	-0.982357	0.522131
89.9497	-0.714474	-1.35934	-0.88582	-0.42247	-0.609984	-0.805172	-0.697169	-1.769	-1.58434	-1.78153	-1.06293	0.51023
90.4523	-0.779215	-1.43476	-0.981993	-0.521092	-0.684029	-0.896925	-0.78382	-1.84566	-1.64883	-1.84934	-1.14257	0.503199
90.9548	-0.850454	-1.5136	-1.07014	-0.62649	-0.76153	-0.994644	-0.876036	-1.91075	-1.70766	-1.90273	-1.2214	0.489651
91.4573	-0.905753	-1.57571	-1.15104	-0.72907	-0.821907	-1.07808	-0.964285	-1.97064	-1.7729	-1.96346	-1.29328	0.481114
91.9598	-0.971718	-1.64551	-1.2392	-0.819397	-0.890104	-1.1723	-1.03904	-2.03604	-1.82101	-2.02093	-1.36552	0.471907
92.4623	-1.02381	-1.70371	-1.30863	-0.91888	-0.946464	-1.25765	-1.12151	-2.08325	-1.86701	-2.06546	-1.42964	0.458995
92.9648	-1.07297	-1.75204	-1.38185	-1.0001	-0.992772	-1.33615	-1.1845	-2.13107	-1.9125	-2.11809	-1.4882	0.452458
93.4673	-1.12252	-1.80431	-1.44722	-1.08172	-1.04325	-1.42168	-1.24644	-2.17452	-1.93791	-2.15559	-1.54352	0.440894
93.9698	-1.15316	-1.83542	-1.4974	-1.15837	-1.0724	-1.48874	-1.30219	-2.19878	-1.96399	-2.18652	-1.5857	0.431158
94.4724	-1.19066	-1.86641	-1.55252	-1.21676	-1.1019	-1.5588	-1.3385	-2.22622	-1.98161	-2.21881	-1.62522	0.424289
94.9749	-1.20933	-1.88821	-1.58647	-1.28003	-1.1228	-1.6223	-1.37854	-2.23862	-1.97952	-2.22981	-1.65356	0.413033
95.4774	-1.2237	-1.8909	-1.61692	-1.3221	-1.12523	-1.66937	-1.39661	-2.23635	-1.97913	-2.24076	-1.67011	0.406262
95.9799	-1.23365	-1.89608	-1.64067	-1.35835	-1.13165	-1.72157	-1.40805	-2.23537	-1.9628	-2.24185	-1.683	0.398789
96.4824	-1.2235	-1.87948	-1.64324	-1.38834	-1.11761	-1.75409	-1.41293	-2.21235	-1.9301	-2.22358	-1.67852	0.390029
96.9849	-1.21828	-1.85437	-1.64868	-1.39574	-1.097	-1.78037	-1.3951	-2.18246	-1.89818	-2.20739	-1.66776	0.384881
97.4874	-1.19185	-1.82434	-1.63367	-1.40557	-1.07382	-1.80327	-1.37994	-2.14819	-1.84506	-2.17132	-1.6477	0.378106
97.9899	-1.16224	-1.77077	-1.60966	-1.39462	-1.02921	-1.80383	-1.34485	-2.09156	-1.78129	-2.12414	-1.61122	0.371704
98.4925	-1.12712	-1.72014	-1.58366	-1.37515	-0.990166	-1.80727	-1.30222	-2.03704	-1.71759	-2.07683	-1.57372	0.36783
98.995	-1.07282	-1.64519	-1.53255	-1.34562	-0.931352	-1.79149	-1.2486	-1.96187	-1.62539	-2.00191	-1.51568	0.361859
99.4975	-1.01621	-1.56398	-1.47824	-1.30573	-0.867431	-1.76527	-1.19068	-1.88367	-1.52662	-1.92074	-1.45186	0.356574
100	-0.967846	-1.55579	-1.44705	-1.31013	-0.862827	-1.76783	-1.19408	-1.88269	-1.50097	-1.89162	-1.43808	0.358691

## Sheet: M2_LeftLeg_NH
StancePhase	NEleL_Meas1	NEleL_Meas2	NEleL_Meas3	NEleL_Meas4	NEleL_Meas5	NEleL_Meas6	NEleL_Meas7	NEleL_Meas8	NEleL_Meas9	NEleL_Meas10	NEleL_Mean	NEleL_SD
0	1.24933	1.63617	1.53061	2.92913	2.09733	2.46209	1.71067	1.99121	1.50969	2.56497	1.96812	0.541161
0.502513	1.23005	1.61115	1.52626	2.91812	2.07064	2.45216	1.68065	1.97517	1.4837	2.54889	1.94968	0.544259
1.00503	1.19969	1.58208	1.5312	2.91436	2.04375	2.45094	1.64724	1.95611	1.45929	2.52542	1.93101	0.550095
1.50754	1.16195	1.55927	1.52379	2.8953	2.005	2.43717	1.62117	1.9439	1.42708	2.5122	1.90868	0.55477
2.01005	1.13578	1.52398	1.52477	2.8808	1.97137	2.42998	1.58327	1.92007	1.40326	2.48691	1.88602	0.558185
2.51256	1.10154	1.49803	1.51947	2.85843	1.93013	2.4171	1.55559	1.90655	1.37549	2.4655	1.86278	0.560804
3.01508	1.06913	1.45914	1.51205	2.83025	1.88386	2.40038	1.51598	1.8807	1.34621	2.44401	1.83417	0.563557
3.51759	1.04121	1.42595	1.50928	2.80501	1.84101	2.38841	1.48334	1.86131	1.32367	2.41257	1.80918	0.564061
4.0201	1.00402	1.38662	1.49436	2.76513	1.7849	2.36367	1.44599	1.83645	1.29136	2.39021	1.77627	0.565234
4.52261	0.977602	1.34341	1.48844	2.73329	1.73758	2.34837	1.40651	1.80829	1.27063	2.35611	1.74702	0.565082
5.02513	0.942462	1.30338	1.47086	2.68675	1.67729	2.32003	1.37216	1.78413	1.24003	2.32339	1.71205	0.563282
5.52764	0.910588	1.25072	1.45505	2.64352	1.62167	2.29607	1.32741	1.74789	1.21632	2.2912	1.67604	0.563277
6.03015	0.881275	1.20609	1.43759	2.59437	1.56182	2.26736	1.29306	1.72075	1.19082	2.24676	1.63999	0.558992
6.53266	0.84327	1.14695	1.41006	2.53801	1.49675	2.23215	1.2468	1.67998	1.16194	2.21016	1.59661	0.557708
7.03518	0.815383	1.09258	1.38957	2.48625	1.43779	2.20204	1.20786	1.64531	1.14092	2.16163	1.55793	0.553363
7.53769	0.777288	1.02989	1.35441	2.41982	1.3665	2.15752	1.16334	1.60375	1.10925	2.11194	1.50937	0.54885
8.0402	0.743456	0.962904	1.32446	2.36196	1.30517	2.12136	1.11709	1.55937	1.08879	2.06382	1.46484	0.546041
8.54271	0.71005	0.897295	1.28705	2.29147	1.23335	2.07239	1.07494	1.5182	1.05938	2.00282	1.4147	0.538824
9.04523	0.668944	0.819061	1.24442	2.22413	1.16609	2.02595	1.02271	1.46587	1.03548	1.95012	1.36228	0.53643
9.54774	0.637496	0.748416	1.20595	2.1543	1.0978	1.97654	0.980646	1.42306	1.01186	1.88816	1.31242	0.529672
10.0503	0.595329	0.6636	1.15414	2.07776	1.02426	1.91972	0.926831	1.36757	0.983743	1.82537	1.25383	0.525609
10.5528	0.559052	0.584871	1.11075	2.00908	0.959307	1.87016	0.881209	1.31987	0.96515	1.76784	1.20273	0.521999
11.0553	0.52182	0.498543	1.05688	1.92797	0.883266	1.80762	0.830031	1.26615	0.936164	1.69957	1.1428	0.516358
11.5578	0.478678	0.410621	1.00442	1.85727	0.817973	1.75498	0.778595	1.21213	0.918513	1.64166	1.08748	0.515651
12.0603	0.444944	0.32538	0.952771	1.77768	0.744733	1.69321	0.731239	1.16242	0.89366	1.5786	1.03046	0.511135
12.5628	0.400569	0.23071	0.892065	1.7017	0.675463	1.6349	0.674959	1.10414	0.873165	1.51553	0.97032	0.511329
13.0653	0.36369	0.145727	0.840715	1.62699	0.607864	1.57807	0.628959	1.05702	0.855178	1.46131	0.916552	0.510573
13.5678	0.32458	0.0494247	0.777704	1.54577	0.534317	1.51514	0.571484	0.999241	0.831642	1.39826	0.854757	0.510873
14.0704	0.281377	-0.0379409	0.721512	1.47455	0.470681	1.46291	0.522644	0.951407	0.818902	1.34666	0.80127	0.514157
14.5729	0.246889	-0.130767	0.66192	1.39197	0.396279	1.40034	0.467704	0.898788	0.796025	1.29326	0.74224	0.51589
15.0754	0.201724	-0.22197	0.598589	1.31973	0.331941	1.34926	0.41315	0.848121	0.784046	1.23973	0.686432	0.521793
15.5779	0.164919	-0.308832	0.54266	1.24063	0.26103	1.29282	0.361835	0.802473	0.766473	1.1975	0.632151	0.526621
16.0804	0.12404	-0.402085	0.475603	1.16379	0.192194	1.24011	0.302027	0.750087	0.751681	1.14762	0.574507	0.534146
16.5829	0.0802324	-0.4839	0.418319	1.09025	0.126426	1.19249	0.251958	0.709557	0.741213	1.10905	0.52356	0.542366
17.0854	0.0435498	-0.574603	0.353428	1.00925	0.0531888	1.13909	0.190263	0.659366	0.723896	1.07105	0.466847	0.551622
17.5879	-0.00424657	-0.65415	0.289997	0.939043	-0.009905	1.09834	0.137262	0.620112	0.717982	1.03164	0.416608	0.562517
18.0905	-0.0435329	-0.737467	0.229737	0.858083	-0.083774	1.04867	0.0774279	0.576214	0.701979	1.0044	0.363174	0.573705
18.593	-0.0890192	-0.816635	0.160654	0.786741	-0.148805	1.01036	0.0184819	0.53536	0.695727	0.969445	0.312231	0.586751
19.0955	-0.13642	-0.890323	0.101626	0.710519	-0.21905	0.969047	-0.0381337	0.499177	0.685124	0.944007	0.262557	0.599564
19.598	-0.178565	-0.968158	0.0321608	0.635233	-0.288987	0.930173	-0.102772	0.456943	0.675169	0.920069	0.211127	0.614501
20.1005	-0.231952	-1.03361	-0.0312976	0.56533	-0.354339	0.898452	-0.158213	0.426203	0.67072	0.892325	0.164362	0.628768
20.603	-0.276795	-1.10655	-0.0965148	0.487551	-0.428026	0.860099	-0.225274	0.385675	0.65775	0.876363	0.113428	0.644856
21.1055	-0.329603	-1.16733	-0.166358	0.421516	-0.491092	0.834916	-0.283515	0.355988	0.655981	0.852035	0.0682534	0.660952
21.608	-0.383006	-1.23148	-0.227939	0.346088	-0.56405	0.801377	-0.349126	0.320742	0.643853	0.834711	0.0191176	0.677226
22.1106	-0.43283	-1.29044	-0.300208	0.279893	-0.628877	0.777945	-0.413206	0.288627	0.639589	0.819384	-0.0260129	0.69518
22.6131	-0.493314	-1.34418	-0.363018	0.211458	-0.696685	0.75314	-0.475692	0.259934	0.631783	0.797733	-0.0718839	0.711568
23.1156	-0.544994	-1.40134	-0.431597	0.143241	-0.765026	0.728816	-0.545515	0.225105	0.622034	0.787063	-0.118221	0.730212
23.6181	-0.605623	-1.44647	-0.499226	0.0828438	-0.826481	0.712946	-0.606541	0.200782	0.618392	0.76755	-0.160183	0.747564
24.1206	-0.664937	-1.49901	-0.561614	0.0148162	-0.895853	0.689256	-0.678902	0.166095	0.604411	0.75247	-0.207327	0.765405
24.6231	-0.721787	-1.53949	-0.632062	-0.0405366	-0.953339	0.678481	-0.742139	0.141866	0.600867	0.739989	-0.246815	0.783984
25.1256	-0.78776	-1.58396	-0.691226	-0.103593	-1.01846	0.659652	-0.812929	0.111026	0.586723	0.719148	-0.292138	0.800803
25.6281	-0.84427	-1.62316	-0.758287	-0.158113	-1.07526	0.649056	-0.881215	0.0834343	0.578276	0.708597	-0.332094	0.819352
26.1307	-0.909789	-1.65816	-0.818782	-0.212518	-1.13166	0.638302	-0.948191	0.0581338	0.56713	0.689411	-0.372613	0.836119
26.6332	-0.971598	-1.69665	-0.877715	-0.267929	-1.1884	0.625711	-1.02126	0.0268927	0.55161	0.672526	-0.414682	0.853051
27.1357	-1.03156	-1.72409	-0.94019	-0.313948	-1.23522	0.62232	-1.08537	0.00547493	0.542775	0.65932	-0.450049	0.870127
27.6382	-1.09849	-1.75949	-0.991851	-0.367979	-1.28851	0.609816	-1.15978	-0.0264238	0.5223	0.63651	-0.49239	0.885253
28.1407	-1.15524	-1.78341	-1.05173	-0.409521	-1.32827	0.609458	-1.22415	-0.0477966	0.511509	0.623595	-0.525555	0.901478
28.6432	-1.22061	-1.81242	-1.101	-0.457808	-1.37271	0.601359	-1.29547	-0.0762665	0.490454	0.602999	-0.564147	0.915794
29.1457	-1.27996	-1.83638	-1.15269	-0.499226	-1.40852	0.599358	-1.36276	-0.100797	0.473119	0.583034	-0.598481	0.929808
29.6482	-1.33809	-1.85746	-1.20294	-0.538996	-1.4405	0.598344	-1.42844	-0.123565	0.454284	0.5682	-0.630915	0.94373
30.1508	-1.40105	-1.88222	-1.24524	-0.581602	-1.47288	0.593224	-1.4986	-0.151428	0.429073	0.543216	-0.666751	0.955582
30.6533	-1.45358	-1.89697	-1.29451	-0.614071	-1.49311	0.597809	-1.55946	-0.169577	0.411215	0.527884	-0.694437	0.968216
31.1558	-1.51438	-1.92024	-1.33158	-0.65522	-1.51928	0.592195	-1.6295	-0.197688	0.380993	0.506376	-0.728832	0.978999
31.6583	-1.56739	-1.9325	-1.37454	-0.684718	-1.53193	0.597644	-1.68882	-0.214727	0.359726	0.484125	-0.755313	0.989416
32.1608	-1.62016	-1.95082	-1.4115	-0.720168	-1.54803	0.59579	-1.75478	-0.238832	0.329067	0.468579	-0.785085	0.999639
32.6633	-1.67595	-1.96411	-1.44498	-0.750717	-1.55745	0.597723	-1.81575	-0.257964	0.30038	0.442795	-0.812601	1.00816
33.1658	-1.72164	-1.9756	-1.48272	-0.778281	-1.56203	0.601705	-1.87543	-0.275537	0.271728	0.426343	-0.837145	1.01728
33.6683	-1.77545	-1.99071	-1.50921	-0.810426	-1.56956	0.599428	-1.93879	-0.297158	0.235231	0.405495	-0.865115	1.02498
34.1709	-1.82026	-1.99659	-1.5438	-0.831901	-1.56545	0.607164	-1.99329	-0.309052	0.206882	0.382656	-0.886365	1.03258
34.6734	-1.86611	-2.01122	-1.56927	-0.862397	-1.56918	0.603986	-2.05679	-0.330307	0.166112	0.367997	-0.912718	1.03991
35.1759	-1.91348	-2.01505	-1.5966	-0.882165	-1.56206	0.610722	-2.10976	-0.339971	0.133646	0.343319	-0.93314	1.04653
35.6784	-1.95161	-2.02558	-1.62494	-0.906751	-1.55943	0.611033	-2.16995	-0.356695	0.0931696	0.327453	-0.956331	1.05334
36.1809	-1.99789	-2.03078	-1.6458	-0.928219	-1.55429	0.613093	-2.22507	-0.367549	0.0531222	0.309082	-0.97743	1.05978
36.6834	-2.03451	-2.03501	-1.67582	-0.945172	-1.54542	0.618601	-2.27996	-0.377184	0.0148034	0.287505	-0.997216	1.06626
37.1859	-2.07376	-2.04252	-1.69619	-0.967996	-1.54367	0.616307	-2.33844	-0.390049	-0.0324755	0.275345	-1.01934	1.07268
37.6884	-2.11337	-2.04141	-1.72414	-0.979563	-1.53248	0.624538	-2.38909	-0.393439	-0.0709616	0.25357	-1.03664	1.07962
38.191	-2.14515	-2.04917	-1.75049	-0.999959	-1.53197	0.621879	-2.44901	-0.405922	-0.121581	0.239793	-1.05916	1.08603
38.6935	-2.18525	-2.04633	-1.7756	-1.01052	-1.52414	0.628176	-2.49897	-0.406705	-0.16477	0.225342	-1.07588	1.09379
39.196	-2.21555	-2.05095	-1.80986	-1.02444	-1.52209	0.629499	-2.55689	-0.414991	-0.214457	0.206406	-1.09733	1.10102
39.6985	-2.25025	-2.05021	-1.8368	-1.03697	-1.52148	0.630848	-2.60974	-0.417045	-0.265298	0.197696	-1.11593	1.10907
40.201	-2.28438	-2.0497	-1.876	-1.04357	-1.51784	0.637258	-2.66338	-0.418795	-0.312843	0.179762	-1.13495	1.11834
40.7035	-2.31241	-2.05262	-1.91143	-1.05734	-1.52433	0.63474	-2.72033	-0.423609	-0.370229	0.168522	-1.1569	1.12642
41.206	-2.34889	-2.04811	-1.95185	-1.05987	-1.52276	0.64311	-2.77027	-0.419905	-0.418402	0.1581	-1.17388	1.13765
41.7085	-2.37579	-2.05325	-1.99818	-1.07136	-1.5332	0.640876	-2.82936	-0.425808	-0.478058	0.141622	-1.19825	1.14694
42.2111	-2.40891	-2.0487	-2.03934	-1.07486	-1.53888	0.646236	-2.8787	-0.420743	-0.531244	0.135493	-1.21596	1.15849
42.7136	-2.4407	-2.05315	-2.09194	-1.08112	-1.55046	0.647847	-2.93631	-0.424558	-0.589176	0.120265	-1.23993	1.1705
43.2161	-2.46848	-2.05297	-2.1364	-1.0888	-1.56653	0.647173	-2.98843	-0.422765	-0.649675	0.109766	-1.26171	1.1811
43.7186	-2.50488	-2.05507	-2.18752	-1.09049	-1.5798	0.652271	-3.04191	-0.422683	-0.705358	0.100992	-1.28344	1.19539
44.2211	-2.53241	-2.06159	-2.23703	-1.1018	-1.60556	0.646473	-3.09805	-0.426637	-0.771459	0.0841413	-1.31039	1.20592
44.7236	-2.56808	-2.06283	-2.28234	-1.10344	-1.62472	0.650419	-3.14771	-0.424304	-0.828213	0.0768659	-1.33143	1.21986
45.2261	-2.60193	-2.07537	-2.33441	-1.11539	-1.65694	0.642777	-3.20617	-0.433442	-0.895639	0.0601144	-1.36164	1.23207
45.7286	-2.63414	-2.08011	-2.3757	-1.12264	-1.68715	0.639489	-3.25504	-0.433832	-0.957907	0.04529	-1.38617	1.24336
46.2312	-2.67502	-2.09632	-2.42448	-1.13335	-1.72343	0.631828	-3.31243	-0.446157	-1.02339	0.0322733	-1.41705	1.25706
46.7337	-2.70799	-2.10954	-2.46629	-1.14949	-1.7672	0.617562	-3.36406	-0.455291	-1.09313	0.00861252	-1.44868	1.26597
47.2362	-2.75079	-2.12805	-2.50749	-1.16099	-1.80853	0.607481	-3.41778	-0.470252	-1.15712	-0.00721914	-1.48007	1.27827
47.7387	-2.79126	-2.15275	-2.55156	-1.18551	-1.86422	0.58265	-3.47368	-0.49239	-1.23226	-0.0334183	-1.51944	1.28658
48.2412	-2.8324	-2.17517	-2.58642	-1.20332	-1.91464	0.564293	-3.52381	-0.512895	-1.29849	-0.0612126	-1.55441	1.2946
48.7437	-2.88193	-2.21113	-2.6298	-1.23358	-1.97828	0.531979	-3.58241	-0.549058	-1.37458	-0.0878281	-1.59966	1.30264
49.2462	-2.92443	-2.24167	-2.66395	-1.26332	-2.04184	0.499764	-3.6315	-0.580829	-1.44689	-0.127882	-1.64225	1.30613
49.7487	-2.97769	-2.28627	-2.70259	-1.29778	-2.11034	0.46215	-3.68904	-0.629336	-1.52059	-0.162219	-1.69137	1.31171
50.2513	-3.02721	-2.32923	-2.74092	-1.3416	-2.18726	0.414336	-3.73998	-0.677886	-1.59936	-0.207381	-1.74365	1.31244
50.7538	-3.07837	-2.37993	-2.77463	-1.38208	-2.25984	0.369945	-3.79287	-0.736588	-1.67047	-0.256733	-1.79616	1.31301
51.2563	-3.13549	-2.43731	-2.81689	-1.43788	-2.34482	0.30912	-3.84631	-0.804196	-1.75136	-0.304336	-1.85695	1.31175
51.7588	-3.18481	-2.49411	-2.84975	-1.48908	-2.42183	0.253232	-3.89327	-0.872844	-1.82173	-0.366008	-1.91402	1.30677
52.2613	-3.24356	-2.56466	-2.89053	-1.55329	-2.50664	0.183543	-3.94668	-0.957569	-1.89806	-0.422454	-1.97999	1.30187
52.7638	-3.29618	-2.63034	-2.926	-1.61978	-2.58755	0.111673	-3.9891	-1.0383	-1.96899	-0.488201	-2.04328	1.29241
53.2663	-3.35081	-2.71034	-2.95966	-1.69087	-2.66617	0.0352437	-4.03814	-1.13535	-2.03636	-0.559436	-2.11119	1.28177
53.7688	-3.4096	-2.78789	-2.99641	-1.7737	-2.74837	-0.0532138	-4.07853	-1.23068	-2.10671	-0.627692	-2.18128	1.26842
54.2714	-3.46128	-2.87311	-3.02235	-1.85347	-2.82008	-0.137897	-4.11961	-1.33514	-2.16575	-0.710094	-2.24988	1.25193
54.7739	-3.52286	-2.9627	-3.05497	-1.94912	-2.89912	-0.23903	-4.15921	-1.44518	-2.23206	-0.787859	-2.32521	1.23407
55.2764	-3.57797	-3.05045	-3.07729	-2.04078	-2.96718	-0.335545	-4.19158	-1.55437	-2.28705	-0.873211	-2.39554	1.21338
55.7789	-3.63697	-3.14841	-3.10078	-2.14355	-3.03883	-0.443723	-4.22906	-1.67563	-2.34576	-0.964844	-2.47275	1.1908
56.2814	-3.6989	-3.23849	-3.12282	-2.24835	-3.10647	-0.55417	-4.25506	-1.7899	-2.40063	-1.05177	-2.54666	1.16705
56.7839	-3.75446	-3.33885	-3.13678	-2.3541	-3.16935	-0.665912	-4.28738	-1.91668	-2.45085	-1.15153	-2.62259	1.14122
57.2864	-3.81898	-3.4324	-3.1571	-2.46931	-3.23668	-0.788366	-4.31077	-2.03787	-2.50617	-1.2463	-2.70039	1.1144
57.7889	-3.87517	-3.5299	-3.16606	-2.57755	-3.29319	-0.904161	-4.33555	-2.16522	-2.55088	-1.34573	-2.77434	1.08735
58.2915	-3.93493	-3.62711	-3.18028	-2.69722	-3.35721	-1.03321	-4.35897	-2.29415	-2.60406	-1.45137	-2.85385	1.05798
58.794	-3.99443	-3.71949	-3.18962	-2.80981	-3.4117	-1.15587	-4.37649	-2.42017	-2.64834	-1.55038	-2.92763	1.03024
59.2965	-4.04686	-3.81812	-3.19584	-2.92796	-3.46903	-1.28585	-4.39991	-2.55494	-2.69653	-1.6607	-3.00557	1.00058
59.799	-4.10602	-3.90648	-3.20717	-3.04576	-3.52452	-1.41691	-4.41328	-2.68102	-2.74409	-1.76614	-3.08114	0.971394
60.3015	-4.15481	-4.00251	-3.20894	-3.15957	-3.57452	-1.5453	-4.43452	-2.81742	-2.7872	-1.87382	-3.15586	0.943739
60.804	-4.2067	-4.08965	-3.21954	-3.28025	-3.63057	-1.6827	-4.44805	-2.94635	-2.83796	-1.98801	-3.23298	0.913503
61.3065	-4.25567	-4.1795	-3.22341	-3.39091	-3.67622	-1.81106	-4.46505	-3.08023	-2.87928	-2.0944	-3.30557	0.887895
61.809	-4.29761	-4.26733	-3.23038	-3.50968	-3.72967	-1.94985	-4.48182	-3.21348	-2.93002	-2.21078	-3.38206	0.85942
62.3116	-4.34487	-4.35006	-3.24058	-3.62026	-3.77548	-2.08148	-4.49492	-3.34302	-2.97406	-2.32285	-3.45476	0.834174
62.8141	-4.38103	-4.43799	-3.24546	-3.73289	-3.82362	-2.21699	-4.51543	-3.47902	-3.02159	-2.435	-3.5289	0.8105
63.3166	-4.42099	-4.51579	-3.26118	-3.84503	-3.8725	-2.35336	-4.52797	-3.6053	-3.07072	-2.55404	-3.60269	0.785361
63.8191	-4.4569	-4.60113	-3.27005	-3.95067	-3.91587	-2.48421	-4.55055	-3.73993	-3.11475	-2.66449	-3.67485	0.766731
64.3216	-4.48744	-4.67771	-3.28797	-4.06271	-3.96741	-2.62299	-4.56717	-3.86533	-3.16751	-2.78355	-3.74898	0.744423
64.8241	-4.5234	-4.75774	-3.30677	-4.16405	-4.01008	-2.75136	-4.58991	-3.99415	-3.21105	-2.89909	-3.82076	0.728467
65.3266	-4.54919	-4.83574	-3.32607	-4.27213	-4.06166	-2.88773	-4.61383	-4.11984	-3.26347	-3.01278	-3.89425	0.712244
65.8291	-4.58082	-4.90977	-3.35597	-4.3729	-4.10857	-3.01684	-4.63646	-4.24046	-3.31043	-3.13362	-3.96658	0.697227
66.3317	-4.60853	-4.98906	-3.38046	-4.47394	-4.15825	-3.14677	-4.66755	-4.36469	-3.35939	-3.24538	-4.0394	0.687423
66.8342	-4.63365	-5.0591	-3.41772	-4.57565	-4.21184	-3.27756	-4.69198	-4.47753	-3.41137	-3.36424	-4.11206	0.674322
67.3367	-4.66499	-5.137	-3.45274	-4.66968	-4.26056	-3.40042	-4.72716	-4.59603	-3.4572	-3.48032	-4.18461	0.668184
67.8392	-4.68798	-5.20631	-3.49318	-4.77023	-4.3194	-3.53012	-4.75627	-4.70301	-3.51232	-3.59257	-4.25714	0.659142
68.3417	-4.71928	-5.27955	-3.54046	-4.86007	-4.37078	-3.64839	-4.79177	-4.81117	-3.55862	-3.71171	-4.32918	0.653693
68.8442	-4.74726	-5.35015	-3.58391	-4.95522	-4.43124	-3.77211	-4.82715	-4.91331	-3.61322	-3.82111	-4.40147	0.649182
69.3467	-4.7758	-5.41704	-3.63964	-5.04371	-4.48883	-3.88842	-4.86089	-5.00849	-3.66401	-3.93536	-4.47222	0.643411
69.8492	-4.81123	-5.488	-3.68955	-5.13011	-4.54807	-4.00227	-4.90126	-5.10421	-3.71573	-4.04694	-4.54374	0.641547
70.3518	-4.84009	-5.54922	-3.74752	-5.21725	-4.61223	-4.11636	-4.93379	-5.18661	-3.7721	-4.15208	-4.61272	0.635995
70.8543	-4.87888	-5.61686	-3.80634	-5.29453	-4.67014	-4.21967	-4.97527	-5.27189	-3.82165	-4.26289	-4.68181	0.634071
71.3568	-4.91393	-5.67432	-3.86312	-5.37678	-4.73726	-4.32762	-5.00863	-5.34337	-3.88074	-4.36274	-4.74885	0.629265
71.8593	-4.95119	-5.73413	-3.9284	-5.44699	-4.79585	-4.42235	-5.04677	-5.41379	-3.93117	-4.46435	-4.8135	0.625363
72.3618	-4.99388	-5.7887	-3.98526	-5.51935	-4.86055	-4.51877	-5.08216	-5.47562	-3.98832	-4.56268	-4.87753	0.620953
72.8643	-5.02981	-5.83763	-4.05045	-5.58428	-4.92139	-4.6067	-5.11429	-5.5287	-4.0421	-4.65146	-4.93668	0.614453
73.3668	-5.07458	-5.88742	-4.11007	-5.6434	-4.97991	-4.68799	-5.15021	-5.57981	-4.09411	-4.74382	-4.99513	0.60933
73.8693	-5.11291	-5.92494	-4.16924	-5.70205	-5.04163	-4.76804	-5.17623	-5.61601	-4.15024	-4.82356	-5.04848	0.600655
74.3719	-5.15257	-5.96547	-4.23073	-5.74791	-5.09355	-4.83411	-5.20846	-5.65305	-4.19687	-4.90123	-5.09839	0.593548
74.8744	-5.19373	-5.99253	-4.28238	-5.79635	-5.15151	-4.90217	-5.22976	-5.67467	-4.25049	-4.97435	-5.14479	0.583578
75.3769	-5.22599	-6.01863	-4.33987	-5.83129	-5.19848	-4.9554	-5.25321	-5.69381	-4.29323	-5.03436	-5.18443	0.573772
75.8794	-5.26375	-6.03569	-4.38595	-5.86503	-5.24702	-5.00669	-5.27043	-5.70273	-4.3381	-5.09512	-5.22105	0.563135
76.3819	-5.29093	-6.04399	-4.43214	-5.8909	-5.28966	-5.04895	-5.2817	-5.70189	-4.37726	-5.14131	-5.24987	0.551003
76.8844	-5.31691	-6.04939	-4.47334	-5.90769	-5.32496	-5.08105	-5.29309	-5.69761	-4.4091	-5.18113	-5.27343	0.539753
77.3869	-5.33933	-6.03956	-4.50435	-5.92343	-5.36058	-5.11118	-5.29163	-5.67743	-4.44163	-5.2148	-5.29039	0.52654
77.8894	-5.34985	-6.02959	-4.53665	-5.92427	-5.382	-5.12502	-5.29292	-5.65686	-4.45964	-5.2317	-5.29885	0.514544
78.392	-5.36165	-6.00337	-4.55329	-5.92593	-5.40497	-5.13884	-5.27995	-5.61958	-4.4796	-5.24609	-5.30133	0.501483
78.8945	-5.35847	-5.97379	-4.56955	-5.91333	-5.41358	-5.13692	-5.26603	-5.57869	-4.48493	-5.2439	-5.29392	0.489056
79.397	-5.3512	-5.9326	-4.57388	-5.89648	-5.418	-5.12972	-5.24221	-5.52589	-4.48625	-5.23075	-5.2787	0.476745
79.8995	-5.33549	-5.88066	-4.56873	-5.87139	-5.41372	-5.11303	-5.20942	-5.46199	-4.47891	-5.20955	-5.25429	0.464694
80.402	-5.30516	-5.82353	-4.55944	-5.83372	-5.39641	-5.08252	-5.17299	-5.39275	-4.45838	-5.16788	-5.21928	0.4533
80.9045	-5.27242	-5.74915	-4.5326	-5.79359	-5.37618	-5.04868	-5.12045	-5.30581	-4.43527	-5.12027	-5.17544	0.442366
81.407	-5.22119	-5.67264	-4.50421	-5.73561	-5.33746	-4.99577	-5.06719	-5.21666	-4.39327	-5.05444	-5.11984	0.432192
81.9095	-5.16379	-5.57769	-4.45868	-5.67521	-5.29604	-4.93989	-4.99625	-5.10869	-4.34889	-4.97354	-5.05387	0.422714
82.4121	-5.09421	-5.47761	-4.40533	-5.59847	-5.23785	-4.86682	-4.92141	-4.99551	-4.28737	-4.88367	-4.97683	0.414365
82.9146	-5.00836	-5.3638	-4.34245	-5.5128	-5.17069	-4.78441	-4.83354	-4.86854	-4.21684	-4.77116	-4.88726	0.406471
83.4171	-4.91756	-5.23763	-4.26239	-5.41722	-5.09363	-4.69178	-4.73428	-4.72922	-4.13624	-4.65093	-4.78709	0.400517
83.9196	-4.80594	-5.10467	-4.17886	-5.3044	-4.99952	-4.58156	-4.62906	-4.58361	-4.03809	-4.51319	-4.67389	0.39446
84.4221	-4.68724	-4.95295	-4.0749	-5.18697	-4.9013	-4.46701	-4.50579	-4.4196	-3.93585	-4.35871	-4.54903	0.390964
84.9246	-4.55394	-4.79832	-3.96501	-5.04864	-4.7826	-4.33144	-4.38058	-4.25382	-3.81242	-4.19709	-4.41239	0.387302
85.4271	-4.40412	-4.62411	-3.84065	-4.90494	-4.65936	-4.19114	-4.2364	-4.06943	-3.68445	-4.01369	-4.26283	0.385586
85.9296	-4.24851	-4.44483	-3.70154	-4.74422	-4.51974	-4.03421	-4.08821	-3.88156	-3.53963	-3.8238	-4.10263	0.384904
86.4322	-4.07164	-4.25169	-3.55689	-4.57162	-4.36919	-3.8662	-3.92683	-3.68135	-3.38368	-3.62036	-3.92994	0.384067
86.9347	-3.88916	-4.04704	-3.39168	-4.39038	-4.21077	-3.69054	-3.75495	-3.47128	-3.21993	-3.40169	-3.74674	0.386124
87.4372	-3.69224	-3.83717	-3.22363	-4.19066	-4.03468	-3.49721	-3.57863	-3.25784	-3.03826	-3.18076	-3.55311	0.3861
87.9397	-3.48158	-3.6103	-3.039	-3.98862	-3.85704	-3.30295	-3.38615	-3.0289	-2.85567	-2.94195	-3.34922	0.389331
88.4422	-3.26755	-3.38409	-2.84571	-3.76773	-3.66105	-3.09057	-3.19522	-2.80263	-2.65471	-2.70044	-3.13697	0.391001
88.9447	-3.03512	-3.14131	-2.64668	-3.54423	-3.46303	-2.87681	-2.98837	-2.5613	-2.45255	-2.45174	-2.91611	0.393602
89.4472	-2.80217	-2.89871	-2.4318	-3.30944	-3.25391	-2.65238	-2.78265	-2.32225	-2.23965	-2.19132	-2.68843	0.397383
89.9497	-2.55801	-2.64693	-2.21906	-3.06645	-3.03688	-2.42042	-2.56826	-2.07582	-2.01934	-1.93503	-2.45462	0.399102
90.4523	-2.3063	-2.38986	-1.99128	-2.82315	-2.81944	-2.1886	-2.3494	-1.82619	-1.79921	-1.66629	-2.21597	0.403875
90.9548	-2.05629	-2.13415	-1.76397	-2.56702	-2.58909	-1.94396	-2.13231	-1.58015	-1.56609	-1.39964	-1.97327	0.406051
91.4573	-1.7934	-1.868	-1.53204	-2.31771	-2.3652	-1.70633	-1.90536	-1.32573	-1.33991	-1.1333	-1.7287	0.410162
91.9598	-1.53749	-1.6108	-1.29302	-2.05795	-2.13037	-1.45774	-1.68771	-1.08284	-1.10227	-0.859883	-1.48201	0.413782
92.4623	-1.27535	-1.34388	-1.06122	-1.80429	-1.901	-1.21494	-1.46064	-0.832342	-0.870095	-0.597954	-1.23617	0.416833
92.9648	-1.01399	-1.08656	-0.819238	-1.55023	-1.67028	-0.970867	-1.24344	-0.594161	-0.635978	-0.330423	-0.991515	0.421284
93.4673	-0.760551	-0.827689	-0.587891	-1.29624	-1.43873	-0.725932	-1.02463	-0.356673	-0.400375	-0.0708593	-0.748958	0.424176
93.9698	-0.50128	-0.573154	-0.353934	-1.05386	-1.21747	-0.491506	-0.810285	-0.126116	-0.17458	0.179727	-0.512246	0.428275
94.4724	-0.257387	-0.328875	-0.124432	-0.807375	-0.990994	-0.251554	-0.605776	0.0918082	0.0576152	0.431628	-0.278534	0.431573
94.9749	-0.0127888	-0.083174	0.0941353	-0.578742	-0.780945	-0.0282733	-0.399739	0.308861	0.273905	0.664231	-0.0542531	0.435066
95.4774	0.221956	0.143585	0.315168	-0.34944	-0.568991	0.197211	-0.211986	0.504559	0.493471	0.895096	0.164063	0.438308
95.9799	0.443058	0.372126	0.517039	-0.135152	-0.370774	0.408889	-0.0220378	0.700118	0.700224	1.11241	0.37259	0.441617
96.4824	0.662958	0.581026	0.719247	0.0693516	-0.181106	0.612045	0.148979	0.873807	0.899709	1.31285	0.569887	0.444436
96.9849	0.860436	0.784745	0.905765	0.267005	0.00270548	0.809523	0.315549	1.04078	1.09486	1.5099	0.759127	0.447435
97.4874	1.05476	0.975715	1.08115	0.444309	0.167263	0.987456	0.469949	1.19317	1.27192	1.68213	0.932782	0.450296
97.9899	1.23239	1.14938	1.25086	0.620269	0.331198	1.16501	0.608394	1.3276	1.45023	1.84693	1.09822	0.45242
98.4925	1.39297	1.32025	1.3968	0.770765	0.470683	1.31743	0.744157	1.45759	1.60487	1.99523	1.24708	0.455664
98.995	1.55014	1.48445	1.54658	0.925646	0.6145	1.47501	0.870047	1.57462	1.76701	2.13566	1.39437	0.457738
99.4975	1.69697	1.60714	1.68426	1.06826	0.746309	1.62061	0.965333	1.66319	1.91917	2.24619	1.52174	0.458683
100	1.79327	1.6071	1.75491	1.12385	0.797615	1.67742	0.964331	1.66182	1.97877	2.24723	1.56063	0.458585

## Sheet: M2_LeftLeg_NW
StancePhase	NDevL_Meas1	NDevL_Meas2	NDevL_Meas3	NDevL_Meas4	NDevL_Meas5	NDevL_Meas6	NDevL_Meas7	NDevL_Meas8	NDevL_Meas9	NDevL_Meas10	NDevL_Mean	NDevL_SD
0	-3.27959	-2.80854	-3.38161	-3.23578	-3.06893	-3.00704	-3.33555	-2.85575	-3.16853	-3.12388	-3.12652	0.193773
0.502513	-3.23755	-2.71963	-3.34861	-3.17711	-3.0055	-2.93559	-3.25852	-2.7573	-3.12857	-3.01568	-3.05841	0.210955
1.00503	-3.14339	-2.63286	-3.27668	-3.07175	-2.89325	-2.81199	-3.18247	-2.6611	-3.05111	-2.91946	-2.96441	0.218168
1.50754	-3.06762	-2.54205	-3.22302	-2.98846	-2.80424	-2.71388	-3.10041	-2.56155	-2.99389	-2.81294	-2.88081	0.230851
2.01005	-2.97811	-2.46274	-3.15575	-2.89395	-2.7043	-2.60589	-3.02852	-2.47324	-2.92587	-2.71671	-2.79451	0.237852
2.51256	-2.89518	-2.3673	-3.09193	-2.80105	-2.60611	-2.50045	-2.93932	-2.36855	-2.86057	-2.61314	-2.70436	0.249781
3.01508	-2.80865	-2.2861	-3.02726	-2.70978	-2.50979	-2.39799	-2.86244	-2.27774	-2.79729	-2.50646	-2.61835	0.258769
3.51759	-2.71402	-2.19487	-2.95198	-2.60827	-2.40333	-2.28645	-2.77385	-2.17654	-2.72427	-2.41064	-2.52442	0.267042
4.0201	-2.63101	-2.10872	-2.8884	-2.52	-2.31034	-2.18968	-2.68821	-2.07988	-2.66462	-2.30053	-2.43814	0.277755
4.52261	-2.53228	-2.02595	-2.80821	-2.4161	-2.20178	-2.07854	-2.60368	-1.98612	-2.58945	-2.20308	-2.34452	0.283549
5.02513	-2.44419	-1.93571	-2.73821	-2.3257	-2.10691	-1.9825	-2.50945	-1.88429	-2.52767	-2.1019	-2.25565	0.292947
5.52764	-2.35132	-1.86052	-2.66099	-2.22689	-2.00374	-1.87946	-2.42753	-1.79702	-2.45711	-1.99678	-2.16614	0.298654
6.03015	-2.25352	-1.77141	-2.58006	-2.13056	-1.90319	-1.78041	-2.32937	-1.69533	-2.38872	-1.90534	-2.07379	0.304514
6.53266	-2.16732	-1.69919	-2.50727	-2.04023	-1.80886	-1.68889	-2.24511	-1.61011	-2.32557	-1.80058	-1.98931	0.31046
7.03518	-2.06626	-1.61785	-2.41913	-1.93958	-1.70433	-1.58836	-2.14925	-1.51548	-2.25162	-1.70826	-1.89601	0.313393
7.53769	-1.97845	-1.54432	-2.34481	-1.85515	-1.61635	-1.50558	-2.0583	-1.4284	-2.19294	-1.61536	-1.81397	0.317777
8.0402	-1.88473	-1.47463	-2.25827	-1.75686	-1.51467	-1.41001	-1.96863	-1.34505	-2.11969	-1.51731	-1.72498	0.319667
8.54271	-1.7895	-1.39954	-2.17597	-1.67277	-1.42755	-1.32997	-1.87111	-1.25607	-2.05965	-1.43513	-1.64173	0.321218
9.04523	-1.70563	-1.34027	-2.09671	-1.58397	-1.33596	-1.24618	-1.78703	-1.18282	-1.99387	-1.34072	-1.56132	0.322648
9.54774	-1.60824	-1.26798	-2.00718	-1.49701	-1.24652	-1.16526	-1.68816	-1.09627	-1.92897	-1.258	-1.47636	0.32223
10.0503	-1.52651	-1.2139	-1.93281	-1.42003	-1.16749	-1.09527	-1.60562	-1.02772	-1.87274	-1.17762	-1.40397	0.322403
10.5528	-1.43782	-1.15035	-1.84433	-1.33257	-1.07831	-1.01555	-1.51256	-0.949433	-1.80512	-1.09054	-1.32166	0.321664
11.0553	-1.35109	-1.09603	-1.76788	-1.26354	-1.00818	-0.955146	-1.42758	-0.880104	-1.75454	-1.02047	-1.25245	0.320289
11.5578	-1.27491	-1.04446	-1.6888	-1.18221	-0.926265	-0.882964	-1.34496	-0.813425	-1.69074	-0.938795	-1.17875	0.319631
12.0603	-1.18668	-0.988197	-1.60702	-1.11471	-0.858973	-0.825283	-1.25731	-0.741822	-1.63956	-0.866882	-1.10864	0.317738
12.5628	-1.1158	-0.946737	-1.53814	-1.04544	-0.790721	-0.766152	-1.1846	-0.685126	-1.58552	-0.799462	-1.04577	0.316529
13.0653	-1.03671	-0.891714	-1.456	-0.976279	-0.723495	-0.707426	-1.09879	-0.614787	-1.5306	-0.72332	-0.975912	0.315182
13.5678	-0.962751	-0.854545	-1.39072	-0.919809	-0.670075	-0.661502	-1.03143	-0.562512	-1.48703	-0.664567	-0.920494	0.313396
14.0704	-0.89792	-0.806356	-1.31721	-0.852012	-0.606345	-0.604127	-0.954157	-0.499326	-1.43119	-0.594972	-0.856362	0.312437
14.5729	-0.82262	-0.767662	-1.24917	-0.803518	-0.56325	-0.565933	-0.887446	-0.445849	-1.39312	-0.532843	-0.803141	0.310966
15.0754	-0.765753	-0.729919	-1.18882	-0.744088	-0.510361	-0.516361	-0.823292	-0.393673	-1.34298	-0.477199	-0.749245	0.309775
15.5779	-0.699477	-0.687734	-1.11922	-0.69731	-0.471547	-0.479081	-0.756252	-0.337286	-1.30396	-0.410852	-0.696272	0.309095
16.0804	-0.641349	-0.659079	-1.068	-0.651648	-0.435153	-0.442322	-0.704755	-0.295035	-1.26459	-0.361583	-0.652351	0.308043
16.5829	-0.590577	-0.616388	-1.00508	-0.604231	-0.398398	-0.403229	-0.641279	-0.239117	-1.22206	-0.302285	-0.602265	0.307556
17.0854	-0.531216	-0.591134	-0.955192	-0.571865	-0.378131	-0.378552	-0.597609	-0.201445	-1.19282	-0.247745	-0.564571	0.307652
17.5879	-0.490812	-0.553421	-0.906361	-0.527486	-0.347149	-0.341141	-0.544015	-0.151963	-1.15028	-0.201602	-0.521423	0.306921
18.0905	-0.439965	-0.52537	-0.85489	-0.502544	-0.337084	-0.322539	-0.50277	-0.113062	-1.12531	-0.143248	-0.486678	0.308126
18.593	-0.399997	-0.496353	-0.819532	-0.46794	-0.318567	-0.29354	-0.463489	-0.074204	-1.08937	-0.101713	-0.45247	0.308169
19.0955	-0.365186	-0.463009	-0.771951	-0.443919	-0.312051	-0.274521	-0.422807	-0.0319791	-1.06234	-0.051807	-0.419957	0.309274
19.598	-0.323724	-0.441658	-0.74242	-0.423222	-0.310032	-0.258206	-0.397311	-0.00308017	-1.03722	-0.00441344	-0.394129	0.311501
20.1005	-0.300914	-0.405766	-0.707231	-0.398157	-0.304914	-0.236967	-0.360342	0.0393333	-1.00648	0.0323382	-0.36491	0.312138
20.603	-0.266606	-0.38676	-0.676922	-0.389232	-0.317104	-0.231431	-0.343573	0.0633455	-0.990427	0.0821347	-0.345657	0.316133
21.1055	-0.245273	-0.354069	-0.656948	-0.366994	-0.317058	-0.212142	-0.316252	0.0998618	-0.960222	0.115568	-0.321353	0.317982
21.608	-0.226367	-0.33141	-0.627115	-0.362771	-0.336162	-0.210629	-0.302277	0.124829	-0.946828	0.155395	-0.306334	0.321887
22.1106	-0.202583	-0.306313	-0.616406	-0.349407	-0.346986	-0.199744	-0.289	0.150833	-0.923755	0.195037	-0.288833	0.326701
22.6131	-0.196222	-0.277527	-0.594611	-0.343157	-0.365918	-0.195915	-0.275235	0.179135	-0.907093	0.222081	-0.275446	0.33005
23.1156	-0.177236	-0.259759	-0.584186	-0.341332	-0.389879	-0.196546	-0.275562	0.194824	-0.894505	0.262734	-0.266145	0.336986
23.6181	-0.172545	-0.227628	-0.575958	-0.331598	-0.406607	-0.189363	-0.264495	0.223621	-0.87389	0.287932	-0.253053	0.341671
24.1206	-0.167055	-0.212411	-0.562459	-0.337774	-0.439522	-0.198361	-0.273271	0.233851	-0.868987	0.317371	-0.250862	0.348316
24.6231	-0.158178	-0.182958	-0.564822	-0.328947	-0.457591	-0.192582	-0.270434	0.257116	-0.849392	0.34896	-0.239883	0.355785
25.1256	-0.164585	-0.164467	-0.553157	-0.335658	-0.491077	-0.202761	-0.28124	0.26788	-0.845356	0.366252	-0.240417	0.361582
25.6281	-0.157232	-0.142623	-0.556794	-0.33372	-0.51541	-0.204649	-0.290882	0.280755	-0.83315	0.397339	-0.235636	0.370313
26.1307	-0.164739	-0.118264	-0.554095	-0.3351	-0.542464	-0.210334	-0.300307	0.294844	-0.824584	0.414242	-0.23408	0.377074
26.6332	-0.167985	-0.104354	-0.551981	-0.342108	-0.573932	-0.222137	-0.321909	0.297167	-0.822104	0.4331	-0.237624	0.38446
27.1357	-0.169161	-0.0767248	-0.559173	-0.338174	-0.593274	-0.22349	-0.33157	0.312149	-0.809295	0.456408	-0.233231	0.393014
27.6382	-0.182883	-0.0663011	-0.552798	-0.350071	-0.626568	-0.241274	-0.359745	0.308592	-0.812728	0.464093	-0.241968	0.398866
28.1407	-0.181901	-0.0414072	-0.562613	-0.346266	-0.642285	-0.243871	-0.374598	0.318593	-0.80123	0.485442	-0.239014	0.407078
28.6432	-0.195779	-0.0285601	-0.559433	-0.355828	-0.668985	-0.260508	-0.402465	0.315314	-0.803572	0.494269	-0.246555	0.413343
29.1457	-0.201967	-0.011555	-0.562984	-0.358175	-0.685927	-0.270518	-0.426671	0.315309	-0.799454	0.502729	-0.249921	0.418803
29.6482	-0.207353	0.00671368	-0.5678	-0.360648	-0.700332	-0.281371	-0.450281	0.315531	-0.79611	0.517852	-0.25238	0.425892
30.1508	-0.222253	0.0151837	-0.562957	-0.370502	-0.719099	-0.30032	-0.483639	0.30502	-0.800802	0.516404	-0.262296	0.429214
30.6533	-0.221964	0.0367048	-0.572173	-0.36726	-0.722027	-0.306935	-0.504276	0.306728	-0.793236	0.528117	-0.261632	0.434665
31.1558	-0.236323	0.0409091	-0.56507	-0.379966	-0.737725	-0.330366	-0.541857	0.29013	-0.802222	0.529235	-0.273326	0.438298
31.6583	-0.240063	0.0598534	-0.569801	-0.377177	-0.735217	-0.339131	-0.564603	0.287566	-0.796626	0.527572	-0.274763	0.440098
32.1608	-0.244604	0.0658392	-0.567928	-0.385734	-0.741061	-0.360248	-0.599874	0.271054	-0.80304	0.534514	-0.283108	0.444328
32.6633	-0.255854	0.0768975	-0.562751	-0.389116	-0.739128	-0.377118	-0.629516	0.258933	-0.805113	0.524217	-0.289855	0.443996
33.1658	-0.252245	0.0880686	-0.566828	-0.389804	-0.731974	-0.392397	-0.658711	0.24601	-0.805286	0.52612	-0.293705	0.446153
33.6683	-0.26322	0.0902673	-0.555159	-0.399781	-0.731748	-0.418021	-0.695945	0.223387	-0.815423	0.519498	-0.304614	0.446815
34.1709	-0.26141	0.104883	-0.558262	-0.395101	-0.71498	-0.430151	-0.720489	0.212392	-0.811783	0.507656	-0.306724	0.445152
34.6734	-0.26246	0.102272	-0.548813	-0.406328	-0.71223	-0.459396	-0.76119	0.183372	-0.82462	0.506076	-0.318332	0.447183
35.1759	-0.267756	0.114694	-0.543689	-0.402813	-0.693558	-0.475095	-0.786458	0.168723	-0.823537	0.486976	-0.322251	0.443887
35.6784	-0.259322	0.11341	-0.54172	-0.408458	-0.68288	-0.501316	-0.824522	0.139525	-0.832209	0.478797	-0.33187	0.444447
36.1809	-0.265524	0.118186	-0.528749	-0.411143	-0.668757	-0.525815	-0.855798	0.115814	-0.838578	0.464377	-0.339599	0.443245
36.6834	-0.257512	0.122012	-0.531217	-0.408365	-0.648868	-0.546327	-0.887436	0.0903295	-0.840196	0.442463	-0.346512	0.440499
37.1859	-0.254772	0.117835	-0.518815	-0.416468	-0.640009	-0.579041	-0.925951	0.0563186	-0.85321	0.432263	-0.358185	0.442056
37.6884	-0.254123	0.125459	-0.518489	-0.408573	-0.615654	-0.597262	-0.952274	0.0333984	-0.851041	0.404793	-0.363377	0.438112
38.191	-0.241566	0.116119	-0.515509	-0.415946	-0.607244	-0.632192	-0.994175	-0.00698015	-0.864654	0.386827	-0.377532	0.439621
38.6935	-0.243698	0.122095	-0.509696	-0.409462	-0.586043	-0.654679	-1.0202	-0.0325346	-0.865214	0.365234	-0.38342	0.438121
39.196	-0.230791	0.113757	-0.517545	-0.409467	-0.572397	-0.685179	-1.05915	-0.072859	-0.872922	0.334299	-0.397226	0.437392
39.6985	-0.225681	0.112492	-0.512164	-0.408578	-0.559187	-0.715988	-1.08991	-0.10631	-0.880403	0.316507	-0.406922	0.439293
40.201	-0.220589	0.109282	-0.524534	-0.399401	-0.53897	-0.739943	-1.12138	-0.142068	-0.880403	0.282456	-0.417555	0.437455
40.7035	-0.205787	0.099151	-0.528985	-0.402354	-0.532229	-0.77695	-1.15791	-0.184636	-0.893026	0.256617	-0.432611	0.440641
41.206	-0.205396	0.10023	-0.539064	-0.388389	-0.509869	-0.798112	-1.18202	-0.216135	-0.889521	0.230238	-0.439804	0.440263
41.7085	-0.189479	0.08482	-0.556783	-0.388871	-0.503137	-0.834346	-1.22014	-0.263733	-0.900832	0.193336	-0.457917	0.442707
42.2111	-0.183667	0.0850765	-0.564162	-0.377086	-0.485222	-0.858744	-1.24102	-0.295403	-0.900392	0.171121	-0.464949	0.444712
42.7136	-0.17574	0.0706804	-0.588518	-0.369482	-0.472339	-0.887611	-1.27372	-0.341086	-0.904424	0.134555	-0.480769	0.446358
43.2161	-0.160508	0.0645465	-0.598711	-0.363798	-0.461992	-0.918005	-1.29575	-0.377649	-0.910403	0.105238	-0.491703	0.449775
43.7186	-0.159028	0.055729	-0.618709	-0.348027	-0.441907	-0.938079	-1.31754	-0.415955	-0.906422	0.0790503	-0.501089	0.451353
44.2211	-0.141891	0.0413607	-0.636	-0.346344	-0.435889	-0.970988	-1.34141	-0.458219	-0.916024	0.0420385	-0.516336	0.455007
44.7236	-0.136922	0.0378208	-0.645972	-0.328238	-0.413203	-0.986375	-1.35147	-0.488221	-0.908954	0.0215032	-0.520003	0.456598
45.2261	-0.12773	0.0186242	-0.667059	-0.324489	-0.404253	-1.01408	-1.37288	-0.531495	-0.915337	-0.0104992	-0.53492	0.459777
45.7286	-0.113813	0.0156447	-0.670466	-0.311309	-0.385114	-1.03008	-1.37485	-0.556315	-0.91147	-0.0358432	-0.537361	0.461061
46.2312	-0.112621	-0.00192829	-0.685855	-0.30078	-0.36761	-1.04603	-1.38677	-0.592585	-0.909143	-0.0539483	-0.545727	0.462893
46.7337	-0.0959999	-0.0097326	-0.689793	-0.295557	-0.35429	-1.06377	-1.3852	-0.615836	-0.910682	-0.0824722	-0.550334	0.463696
47.2362	-0.0932916	-0.0204739	-0.692017	-0.279113	-0.328515	-1.06706	-1.38223	-0.638357	-0.899759	-0.0927361	-0.549354	0.463172
47.7387	-0.0843089	-0.0348088	-0.698524	-0.278473	-0.317155	-1.08179	-1.37867	-0.660395	-0.902736	-0.110931	-0.554779	0.463195
48.2412	-0.0732733	-0.0380464	-0.688865	-0.262162	-0.288754	-1.07713	-1.36046	-0.66755	-0.888593	-0.122919	-0.546775	0.460099
48.7437	-0.0735575	-0.0551971	-0.692103	-0.259363	-0.272316	-1.08136	-1.3521	-0.684228	-0.885905	-0.123535	-0.547966	0.458498
49.2462	-0.058989	-0.0547101	-0.678868	-0.24958	-0.247552	-1.07441	-1.32363	-0.679687	-0.874521	-0.133967	-0.537591	0.453618
49.7487	-0.0597138	-0.0675642	-0.671115	-0.240065	-0.221684	-1.06334	-1.30537	-0.684398	-0.861603	-0.125273	-0.530013	0.449359
50.2513	-0.0523006	-0.0680071	-0.661248	-0.238124	-0.202459	-1.05535	-1.27333	-0.673569	-0.854548	-0.12173	-0.520067	0.44366
50.7538	-0.0456409	-0.0702438	-0.641392	-0.222997	-0.169368	-1.03036	-1.24151	-0.661376	-0.833236	-0.114177	-0.503031	0.436419
51.2563	-0.0486973	-0.0727127	-0.633863	-0.22367	-0.151969	-1.01688	-1.20949	-0.647033	-0.826638	-0.0933086	-0.492426	0.430159
51.7588	-0.0378307	-0.06235	-0.609179	-0.208345	-0.118979	-0.984322	-1.16479	-0.618057	-0.804037	-0.0837305	-0.469162	0.420841
52.2613	-0.043052	-0.0626523	-0.596598	-0.203647	-0.0975207	-0.958948	-1.13115	-0.598348	-0.792144	-0.0567496	-0.45408	0.413468
52.7638	-0.0378938	-0.0427113	-0.575678	-0.192795	-0.0714545	-0.925092	-1.07876	-0.557996	-0.775051	-0.0340458	-0.429147	0.40387
53.2663	-0.0353844	-0.0338104	-0.552379	-0.177956	-0.0431705	-0.885085	-1.0385	-0.528432	-0.755163	-0.0111665	-0.406105	0.394875
53.7688	-0.0393985	-0.00966303	-0.536592	-0.171073	-0.0251631	-0.851423	-0.985057	-0.48444	-0.744602	0.0254395	-0.382197	0.386401
54.2714	-0.0293218	0.0135664	-0.504807	-0.147987	0.00684131	-0.800678	-0.934078	-0.442329	-0.719481	0.0487141	-0.350956	0.376444
54.7739	-0.0341105	0.0383803	-0.486989	-0.139413	0.0218067	-0.763563	-0.883313	-0.400351	-0.710081	0.0866549	-0.327098	0.36894
55.2764	-0.025295	0.0756066	-0.454482	-0.11478	0.0506163	-0.710502	-0.821825	-0.34793	-0.685937	0.120833	-0.29137	0.359948
55.7789	-0.0199536	0.10201	-0.426129	-0.098151	0.0691603	-0.665385	-0.772375	-0.30857	-0.670564	0.150969	-0.263899	0.352348
56.2814	-0.0174936	0.147545	-0.397841	-0.0778264	0.0894417	-0.617333	-0.705393	-0.252658	-0.652039	0.194561	-0.228904	0.345763
56.7839	-0.00126221	0.179929	-0.357682	-0.0512972	0.114165	-0.563895	-0.652388	-0.212445	-0.627675	0.222772	-0.194978	0.337991
57.2864	0.000925802	0.226308	-0.330461	-0.035527	0.126526	-0.522412	-0.586752	-0.161119	-0.613919	0.262336	-0.163409	0.333255
57.7889	0.0185629	0.268629	-0.285829	-0.00349915	0.153885	-0.466272	-0.52599	-0.116702	-0.584033	0.298624	-0.124262	0.326845
58.2915	0.0307637	0.3112	-0.251858	0.0129676	0.164451	-0.427288	-0.466028	-0.0750451	-0.569274	0.326891	-0.0943219	0.322454
58.794	0.0426178	0.363207	-0.21143	0.0430257	0.187759	-0.376855	-0.397662	-0.0270598	-0.540898	0.368338	-0.0548957	0.318772
59.2965	0.0666779	0.402634	-0.166837	0.0661007	0.203254	-0.33543	-0.342643	0.00532946	-0.519183	0.393311	-0.0226786	0.314311
59.799	0.0771882	0.459174	-0.132291	0.089289	0.218348	-0.296315	-0.271719	0.051673	-0.497152	0.426726	0.0124921	0.31304
60.3015	0.104315	0.500169	-0.0820092	0.120173	0.240737	-0.251938	-0.217005	0.0795244	-0.467343	0.458191	0.0484813	0.309462
60.804	0.12405	0.554145	-0.0471795	0.137772	0.249631	-0.223377	-0.150518	0.117429	-0.450419	0.478584	0.0790117	0.309448
61.3065	0.146002	0.601332	-0.000860488	0.171555	0.27472	-0.181323	-0.0916461	0.145737	-0.417314	0.512219	0.116042	0.307715
61.809	0.17832	0.648166	0.0408281	0.189621	0.28418	-0.157556	-0.0342332	0.171227	-0.399416	0.529301	0.145044	0.308208
62.3116	0.197808	0.702049	0.0776951	0.218971	0.305261	-0.125193	0.0290551	0.201246	-0.370049	0.552228	0.178907	0.308761
62.8141	0.234462	0.742356	0.125214	0.242998	0.321368	-0.100691	0.0777256	0.215809	-0.345497	0.575065	0.208881	0.309225
63.3166	0.261505	0.798274	0.155806	0.263845	0.334816	-0.081793	0.140514	0.244005	-0.323545	0.58449	0.237792	0.312419
63.8191	0.292674	0.836794	0.200341	0.293861	0.35794	-0.0560904	0.184795	0.253508	-0.291929	0.607268	0.267916	0.312386
64.3216	0.331376	0.88765	0.232049	0.308391	0.366119	-0.0478882	0.239827	0.274188	-0.274825	0.614174	0.293106	0.317865
64.8241	0.357375	0.92921	0.264948	0.338541	0.390426	-0.0260572	0.284289	0.28481	-0.241514	0.624445	0.320647	0.318175
65.3266	0.399802	0.970005	0.300573	0.35302	0.399485	-0.0214964	0.326612	0.294496	-0.222714	0.636715	0.34365	0.323733
65.8291	0.429633	1.01539	0.321188	0.375982	0.417395	-0.00988233	0.372181	0.308564	-0.194612	0.633723	0.366956	0.326782
66.3317	0.464557	1.04621	0.354938	0.395187	0.431779	-0.00324611	0.402264	0.308876	-0.169185	0.64397	0.387535	0.329591
66.8342	0.503114	1.09089	0.370354	0.407799	0.439714	-0.0039903	0.445074	0.323556	-0.149279	0.639498	0.406673	0.336681
67.3367	0.528642	1.1162	0.392984	0.430669	0.457912	0.00470468	0.468057	0.320429	-0.118276	0.63588	0.42372	0.336597
67.8392	0.568782	1.15298	0.409992	0.436149	0.458581	-0.00421366	0.501848	0.330148	-0.103524	0.636356	0.43871	0.345344
68.3417	0.592956	1.17777	0.417773	0.456276	0.473634	0.001183	0.523513	0.329879	-0.0735849	0.620179	0.451958	0.345778
68.8442	0.622569	1.20137	0.43534	0.461236	0.47307	-0.0084434	0.543923	0.330683	-0.0579723	0.616896	0.461867	0.351649
69.3467	0.651256	1.22696	0.433571	0.471823	0.477597	-0.0122215	0.566357	0.33567	-0.0365062	0.600549	0.471506	0.356007
69.8492	0.666574	1.23726	0.443678	0.480532	0.479559	-0.0175402	0.573998	0.328353	-0.0167015	0.582665	0.475838	0.356843
70.3518	0.694058	1.25976	0.441104	0.479713	0.471277	-0.0316439	0.594004	0.33556	-0.00651867	0.570987	0.480831	0.364548
70.8543	0.702511	1.2614	0.436987	0.490309	0.473636	-0.033836	0.59397	0.325214	0.0145906	0.541766	0.480655	0.362628
71.3568	0.716824	1.27404	0.436707	0.48243	0.456741	-0.0534076	0.605309	0.3284	0.016755	0.524781	0.478858	0.369505
71.8593	0.725943	1.2726	0.419804	0.488179	0.45273	-0.0585896	0.60342	0.320658	0.0314993	0.496657	0.47529	0.36894
72.3618	0.722365	1.27021	0.416027	0.479948	0.433938	-0.0765419	0.60124	0.314738	0.0313175	0.464522	0.465776	0.371284
72.8643	0.728858	1.26782	0.394475	0.474514	0.417218	-0.090561	0.599726	0.311442	0.0325631	0.440379	0.457643	0.374007
73.3668	0.714677	1.25024	0.378513	0.469176	0.399754	-0.103315	0.583951	0.295833	0.0325102	0.398049	0.441939	0.371582
73.8693	0.707578	1.24371	0.358709	0.451476	0.369172	-0.126915	0.579715	0.293285	0.0186773	0.366813	0.426222	0.37605
74.3719	0.692112	1.21565	0.327892	0.445709	0.349706	-0.137417	0.55498	0.271835	0.0152181	0.326445	0.406213	0.3716
74.8744	0.665981	1.19856	0.307762	0.42027	0.309867	-0.165816	0.54169	0.262902	-0.00913002	0.279563	0.381165	0.374589
75.3769	0.648372	1.16591	0.268035	0.406282	0.280931	-0.181403	0.513756	0.240445	-0.0232956	0.242104	0.356114	0.371366
75.8794	0.609825	1.13294	0.239034	0.378783	0.23807	-0.208658	0.486105	0.219009	-0.0518157	0.18615	0.322945	0.370427
76.3819	0.579945	1.09819	0.198649	0.349928	0.193852	-0.235536	0.457314	0.197107	-0.0822956	0.139748	0.28969	0.370047
76.8844	0.539223	1.04857	0.15447	0.321687	0.150348	-0.260024	0.414463	0.16171	-0.11255	0.0862958	0.250419	0.364961
77.3869	0.490447	1.00857	0.1153	0.277039	0.0911038	-0.298799	0.381705	0.136766	-0.159056	0.0238808	0.206696	0.366428
77.8894	0.448558	0.946184	0.0581827	0.243018	0.0432261	-0.325202	0.327582	0.090922	-0.194835	-0.028031	0.16096	0.359286
78.392	0.386147	0.894066	0.0135599	0.187179	-0.0252041	-0.371072	0.284288	0.0561043	-0.251706	-0.098325	0.107504	0.359542
78.8945	0.333691	0.824309	-0.0483706	0.139211	-0.0843842	-0.407204	0.224469	0.00512111	-0.300117	-0.160752	0.0525975	0.35342
79.397	0.268169	0.754155	-0.107107	0.077636	-0.155511	-0.454618	0.165097	-0.0452579	-0.361158	-0.22781	-0.00864063	0.34959
79.8995	0.197244	0.679749	-0.168659	0.0103564	-0.230488	-0.505682	0.102513	-0.0986032	-0.426928	-0.30567	-0.0746169	0.346187
80.402	0.131162	0.590539	-0.243663	-0.0557512	-0.302515	-0.553555	0.0262886	-0.165372	-0.49061	-0.371814	-0.143529	0.337859
80.9045	0.0452825	0.509282	-0.308383	-0.140986	-0.39166	-0.618469	-0.0410827	-0.223098	-0.572304	-0.455278	-0.21967	0.335993
81.407	-0.0299593	0.405357	-0.3936	-0.215917	-0.468861	-0.671528	-0.129799	-0.301812	-0.643015	-0.532328	-0.298146	0.325474
81.9095	-0.120385	0.311617	-0.470542	-0.312272	-0.565695	-0.744194	-0.207567	-0.369298	-0.734211	-0.611193	-0.382374	0.322205
82.4121	-0.213682	0.199526	-0.558432	-0.402156	-0.654717	-0.809295	-0.302513	-0.453422	-0.818506	-0.70228	-0.471548	0.312577
82.9146	-0.304439	0.0884838	-0.653127	-0.502643	-0.753051	-0.883726	-0.395764	-0.53538	-0.912899	-0.780772	-0.563332	0.305618
83.4171	-0.41369	-0.0274422	-0.742638	-0.609896	-0.857184	-0.964219	-0.493139	-0.620817	-1.01386	-0.875291	-0.661817	0.298604
83.9196	-0.511763	-0.155896	-0.851472	-0.712361	-0.955836	-1.03935	-0.602512	-0.717666	-1.11006	-0.965232	-0.762215	0.287672
84.4221	-0.626265	-0.276048	-0.948935	-0.832831	-1.07192	-1.13219	-0.703328	-0.805396	-1.22432	-1.05444	-0.867567	0.282993
84.9246	-0.740493	-0.416545	-1.06263	-0.940575	-1.1751	-1.21247	-0.824175	-0.912605	-1.32636	-1.15718	-0.976813	0.269859
85.4271	-0.853803	-0.544806	-1.17467	-1.06575	-1.29553	-1.31041	-0.933022	-1.0074	-1.44626	-1.24689	-1.08785	0.26553
85.9296	-0.982954	-0.689413	-1.28719	-1.1834	-1.40858	-1.40171	-1.05829	-1.1181	-1.55949	-1.35096	-1.20401	0.253536
86.4322	-1.09991	-0.829232	-1.41301	-1.30598	-1.52669	-1.49885	-1.17938	-1.22421	-1.67855	-1.45221	-1.3208	0.246719
86.9347	-1.23314	-0.972014	-1.52663	-1.43417	-1.65066	-1.60315	-1.30397	-1.3332	-1.8044	-1.54994	-1.44113	0.239236
87.4372	-1.36228	-1.12267	-1.65765	-1.55243	-1.76497	-1.69917	-1.43726	-1.45027	-1.92175	-1.66159	-1.563	0.228406
87.9397	-1.49129	-1.26252	-1.77907	-1.68573	-1.89446	-1.81227	-1.56067	-1.55669	-2.05563	-1.75931	-1.68576	0.226013
88.4422	-1.63235	-1.41812	-1.9062	-1.80324	-2.00835	-1.91177	-1.70077	-1.67899	-2.17553	-1.86827	-1.81036	0.213498
88.9447	-1.75977	-1.55773	-2.0378	-1.933	-2.13443	-2.02581	-1.82607	-1.78572	-2.30944	-1.97468	-1.93444	0.212799
89.4472	-1.90189	-1.70965	-2.15887	-2.05387	-2.25159	-2.1334	-1.96472	-1.90496	-2.43632	-2.07307	-2.05883	0.203999
89.9497	-2.03527	-1.85156	-2.29424	-2.17351	-2.36732	-2.24215	-2.09461	-2.01489	-2.56381	-2.18315	-2.18205	0.200746
90.4523	-2.16796	-1.99264	-2.41385	-2.29716	-2.48675	-2.3574	-2.22472	-2.12448	-2.6969	-2.2764	-2.30382	0.199293
90.9548	-2.30719	-2.13529	-2.54199	-2.40564	-2.5907	-2.45986	-2.35748	-2.23663	-2.81647	-2.37499	-2.42262	0.193298
91.4573	-2.4301	-2.26278	-2.66396	-2.52535	-2.70534	-2.57597	-2.47606	-2.33454	-2.94844	-2.46902	-2.53916	0.197567
91.9598	-2.56397	-2.39946	-2.77781	-2.62589	-2.80035	-2.67519	-2.60463	-2.4429	-3.06246	-2.54872	-2.65014	0.193118
92.4623	-2.68323	-2.51468	-2.89822	-2.73231	-2.90051	-2.78253	-2.71254	-2.53119	-3.18316	-2.63598	-2.75744	0.198657
92.9648	-2.79953	-2.63614	-2.99865	-2.82761	-2.98886	-2.8808	-2.8272	-2.62723	-3.29331	-2.70291	-2.85822	0.199649
93.4673	-2.91563	-2.74117	-3.10669	-2.91436	-3.06779	-2.9725	-2.92588	-2.70864	-3.39539	-2.76862	-2.95167	0.204144
93.9698	-3.01206	-2.84015	-3.19816	-3.0022	-3.1468	-3.06705	-3.01867	-2.78573	-3.49849	-2.82799	-3.03973	0.210706
94.4724	-3.11481	-2.93417	-3.28397	-3.06887	-3.20365	-3.1421	-3.10644	-2.85996	-3.58057	-2.86759	-3.11621	0.214748
94.9749	-3.19729	-3.00856	-3.36648	-3.14178	-3.26552	-3.2249	-3.1743	-2.91646	-3.66841	-2.91153	-3.18752	0.224795
95.4774	-3.27453	-3.08659	-3.42807	-3.19205	-3.30367	-3.28642	-3.24516	-2.97883	-3.73338	-2.93361	-3.24623	0.229434
95.9799	-3.34554	-3.13919	-3.49408	-3.24151	-3.33972	-3.34841	-3.28985	-3.0178	-3.79696	-2.94989	-3.2963	0.240855
96.4824	-3.39465	-3.19423	-3.53642	-3.27829	-3.362	-3.39869	-3.33586	-3.06141	-3.84724	-2.96067	-3.33695	0.247045
96.9849	-3.44664	-3.22942	-3.57619	-3.30021	-3.36825	-3.43508	-3.36092	-3.08725	-3.88217	-2.94941	-3.36355	0.257355
97.4874	-3.47473	-3.25656	-3.60374	-3.32186	-3.37319	-3.47175	-3.37658	-3.10704	-3.91592	-2.94237	-3.38437	0.266495
97.9899	-3.4972	-3.27668	-3.61358	-3.31891	-3.35265	-3.48429	-3.38421	-3.12177	-3.92463	-2.91605	-3.389	0.27327
98.4925	-3.51049	-3.27622	-3.62488	-3.32071	-3.33636	-3.50142	-3.36997	-3.11764	-3.93696	-2.88326	-3.38779	0.285426
98.995	-3.50199	-3.27531	-3.60907	-3.29737	-3.29295	-3.49429	-3.3523	-3.11487	-3.92417	-2.84226	-3.37046	0.290825
99.4975	-3.49197	-3.25737	-3.5917	-3.26914	-3.24326	-3.48249	-3.32204	-3.09619	-3.90595	-2.79433	-3.34544	0.299162
100	-3.47173	-3.26317	-3.57648	-3.25796	-3.2234	-3.47791	-3.32735	-3.10197	-3.89873	-2.79848	-3.33972	0.294536

[truncated: 2 more sheets: M2_RightLeg_NH, M2_RightLeg_NW]
